# Supplementary material for: Evolution of host-microbe cell adherence by receptor domain shuffling
Source: eLife. 2022 Jan 25;11:e73330. doi: 10.7554/eLife.73330 (PMC8860441; doi:10.7554/eLife.73330)
Supplement: Figure 2—source code 1. [file elife-73330-fig2-code1.zip › Figure 2 - source code 1/PAML_NS_sites_extraction.ipynb]

# %% [markdown]
To extract site specific data for Naive Empirical Bayes (NEB) and Bayes Empirical Bayes (BEB) analyses run under different models of selection from PAML NS sites package analyses and place them into summary files

To run:

1) code must be in the same folder as the directory original_PAML_NS_sites_files

- original_PAML_NS_sites_files contains all of the original PAML NS sites package results files (mlc) for CEACAM sequences along with the text file PAML_NS_files.txt

2) code must also be in the same directory as the file PAML_NS_sites_extraction.py

- python code called by PAML_NS_sites_extraction.ipynb

3) move PAML_NS_files.txt from original_PAML_NS_sites_files folder to directory where programs are being run

- PAML_NS_files.txt is a file contain a list of all the files in the original_PAML_NS_sites_files directory 

4) make new directory in the same folder where code is being run named "NS_extractions_output"

- summary files will be placed here

# %% [code]
import PAML_NS_sites_extraction
PAML_NS_sites_extraction.extract("original_PAML_NS_sites_files/", "PAML_NS_files.txt", "NS_extractions_output/")

# %% [code]
