# Supplementary material for: Evolution of host-microbe cell adherence by receptor domain shuffling
Source: eLife. 2022 Jan 25;11:e73330. doi: 10.7554/eLife.73330 (PMC8860441; doi:10.7554/eLife.73330)
Supplement: Figure 2—source code 1. [file elife-73330-fig2-code1.zip › Figure 2 - source code 1/PAML_NS_sites_extraction.py]

def extract(file_path,file_names_file, output_path):
    file_names = open(file_names_file)
    

    for line in file_names:
        
        mlc_file = line.strip()
        mlc_file2 = line.strip().strip('.txt').split("_")
        
        if mlc_file2[1] == "NS":
            if mlc_file2[-1] != "rs":
                print(mlc_file2)
                
                output_file = output_path
                output_file += mlc_file.strip(".txt")
                output_file += "_extracted_sites.txt"
                new_file = open(output_file, "w") 
                
                file_local = file_path
                file_local += line.strip()

                NS_file = open(file_local)
                protein_len_test = next(NS_file).split() 
            
                if len(protein_len_test) == 0:
                    #print(counter, mlc_file2)
                    for point in NS_file:
                        get_len = point.split()
                        if "After" in get_len:
                            protein_len = next(NS_file).split()

                
                else:
                    protein_len = protein_len_test

                print(protein_len) 
                

                M2_NE_Bayes = []
                M2_BE_Bayes = []
                M8_NE_Bayes = []
                M8_BE_Bayes = []

                Bayes_counter = 0
                line_counter = 0
                blank_counter = 0
                none_data_lines = ["Positively", "(amino", "Pr(w>1)"]
                #print("program line 21", "line # ", line_counter, "Bayes_counter = ", Bayes_counter)
                NS_file = open(file_local)
                for mlc_line in NS_file:
                    line_counter += 1

                    y = mlc_line.strip().split(" ")

                    y[:] = [z for z in y if z != '']

                    if Bayes_counter == 0:
                        if "Bayes" in y:
                            Bayes_counter += 1
                            #print("program line 32", "line # ", line_counter, "Bayes_counter = ", Bayes_counter)
                            continue
                        else:
                            continue

                    if Bayes_counter == 1:
                        if "Bayes" in y:
                            Bayes_counter += 1
                            #print("program line 41", "line # ", line_counter, "Bayes_counter = ", Bayes_counter)
                            continue
                        if len(y) == 0:
                            continue

                        is_none_data = False
                        for i in none_data_lines:
                            if i in y:
                                is_none_data = True

                        else:
                            if is_none_data == False:
                                M2_NE_Bayes.append(y)
                            else:
                                continue

                    if Bayes_counter == 2:
                        if len(y) == 0:
                            blank_counter += 1
                            if blank_counter <= 2:
                                continue
                            else:
                                Bayes_counter += 1
                                blank_counter = 0
                                #print("program line 66", "line # ", line_counter, "Bayes_counter = ", Bayes_counter)
                                continue
                        else:
                            is_none_data = False
                            for i in none_data_lines:
                                if i in y:
                                    is_none_data = True
                            else:
                                if is_none_data == False:
                                    M2_BE_Bayes.append(y)
                                else:
                                    continue

                    if Bayes_counter == 3:    
                        if "Bayes" in y:
                            Bayes_counter += 1
                            #print("program line 82", "line # ", line_counter, "Bayes_counter = ", Bayes_counter)
                            continue
                        else:
                            continue

                    if Bayes_counter == 4:
                        if "Bayes" in y:
                            Bayes_counter += 1
                            #print("program line 89", "line # ", line_counter, "Bayes_counter = ", Bayes_counter)
                            continue
                        if len(y) == 0:
                            continue

                        is_none_data = False
                        for i in none_data_lines:
                            if i in y:
                                #print(mlc_line.strip(), "is not data")
                                is_none_data = True

                        else:
                            if is_none_data == False:
                                #print(line_counter, len(y), y)
                                M8_NE_Bayes.append(y)
                            else:
                                continue

                    if Bayes_counter == 5:
                        if len(y) == 0:
                            blank_counter += 1
                            if blank_counter <= 2:
                                continue
                            else:
                                Bayes_counter += 1
                                blank_counter = 0
                                #print("program line 114", "line # ", line_counter, "Bayes_counter = ", Bayes_counter)
                                break
                        else:
                            is_none_data = False
                            for i in none_data_lines:
                                if i in y:
                                    is_none_data = True
                            else:
                                if is_none_data == False:
                                    #print(line_counter, len(y), y)
                                    M8_BE_Bayes.append(y)
                                else:
                                    continue

                bayes_list = [M2_NE_Bayes, M2_BE_Bayes, M8_NE_Bayes, M8_BE_Bayes]
                names_list = ["M2_NE_Bayes", "M2_BE_Bayes", "M8_NE_Bayes", "M8_BE_Bayes"]


                first_line = 0

                #print("PepLen\tsite\tpvalue\tsig\tAnalysis\n")
                new_file.write("PepLen\tsite\tpvalue\tsig\tAnalysis\n")
                #print(range(len(bayes_list)))
                first_data = True
                for data_set in range(len(bayes_list)):
                    #print(data_set, len(bayes_list[data_set]))
                    if len(bayes_list[data_set]) == 0:
                        #print("nothing here")
                        continue
                    else:
                        for pos in bayes_list[data_set]:
                            astrix = []
                            for item in pos[2]:
                                if item == "*":
                                    astrix.append(item)
                            if first_data == True:
                                if first_line == 0:
                                    new_line = str(round(int(protein_len[1])/3))
                                    #print(str(round(int(protein_len[1])/3)))
                                    new_line += "\t"
                                    first_line += 1
                                else:
                                    new_line = "\t"
                            else:
                                new_line = "\t"
                            new_line += pos[0]
                            new_line += "\t"
                            new_line += pos[2].strip("*")
                            new_line += "\t"
                            new_line += str(len(astrix))
                            new_line += "\t"
                            new_line += names_list[data_set]
                            new_line += "\n"
                            new_file.write(new_line)
                            #new_file.write("right here right now")
                            #print(new_line)
