# Supplementary material for: Evolution of host-microbe cell adherence by receptor domain shuffling
Source: eLife. 2022 Jan 25;11:e73330. doi: 10.7554/eLife.73330 (PMC8860441; doi:10.7554/eLife.73330)
Supplement: Figure 2—source data 2. [file elife-73330-fig2-data2.zip]

Archive with 17 entries (17 files):
- Figure 2 - source data 2/CEACAM1_w_tree.fasta
- Figure 2 - source data 2/CEACAM16_w_tree.fasta
- Figure 2 - source data 2/CEACAM18_w_tree.fasta
- Figure 2 - source data 2/CEACAM19_w_tree.fasta
- Figure 2 - source data 2/CEACAM20_w_tree.fasta
- Figure 2 - source data 2/CEACAM3_w_tree.fasta
- Figure 2 - source data 2/CEACAM4_w_tree.fasta
- Figure 2 - source data 2/CEACAM5_mafft_ds1_w_tree.fasta
- Figure 2 - source data 2/CEACAM5_mafft_ds2_w_tree.fasta
- Figure 2 - source data 2/CEACAM5_mafft_ds3_w_tree.fasta
- Figure 2 - source data 2/CEACAM5_mus_ds4_w_tree.fasta
- Figure 2 - source data 2/CEACAM5_mus_ds5_w_tree.fasta
- Figure 2 - source data 2/CEACAM5_mus_ds6_w_tree.fasta
- Figure 2 - source data 2/CEACAM6_w_tree.fasta
- Figure 2 - source data 2/CEACAM7_w_tree.fasta
- Figure 2 - source data 2/CEACAM8_w_tree.fasta
- Figure 2 - source data 2/README.txt
