# Supplementary material for: Evolution of host-microbe cell adherence by receptor domain shuffling
Source: eLife. 2022 Jan 25;11:e73330. doi: 10.7554/eLife.73330 (PMC8860441; doi:10.7554/eLife.73330)
Supplement: Figure 2—source data 2. [file elife-73330-fig2-data2.zip › Figure 2 - source data 2/CEACAM1_w_tree.fasta]

>humCCM1
CAGCTCACTACTGAATCCATGCCATTCAATGTTGCAGAGGGGAAGGAGGTTCTTCTCCTTGTCCACAATCTGCCCCAGCAACTTTTTGGCTACAGCTGGTACAAAGGGGAAAGAGTGGATGGCAACCGTCAAATTGTAGGATATGCAATAGGAACTCAACAAGCTACCCCAGGGCCCGCAAACAGCGGTCGAGAGACAATATACCCCAATGCATCCCTGCTGATCCAGAACGTCACCCAGAATGACACAGGATTCTACACCCTACAAGTCATAAAGTCAGATCTTGTGAATGAAGAAGCAACTGGACAGTTCCATGTATACCCGGAGCTGCCCAAGCCCTCCATCTCCAGCAACAACTCCAACCCTGTGGAGGACAAGGATGCTGTGGCCTTCACCTGTGAACCTGAGACTCAGGACACAACCTACCTGTGGTGGATAAACAATCAGAGCCTCCCGGTCAGTCCCAGGCTGCAGCTGTCCAATGGCAACAGGACCCTCACTCTACTCAGTGTCACAAGGAATGACACAGGACCCTATGAGTGTGAAATACAGAACCCAGTGAGTGCGAACCGCAGTGACCCAGTCACCTTGAATGTCACCTATGGCCCGGACACCCCCACCATTTCCCCTTCAGACACCTATTACCGTCCAGGGGCAAACCTCAGCCTCTCCTGCTATGCAGCCTCTAACCCACCTGCACAGTACTCCTGGCTTATCAATGGAACACAGCAAAGCACACAAGAGCTCTTTATCCCTAACATCACTGTGAATAATAGTGGATCCTATACCTGCCACGCCAATAACTCAGTCACTGGCTGCAACAGGACCACAGTCAAGACGATCATAGTCACTGAGCTAAGTCCAGTAAAGCCCCAAATCAAAGCCAGCAAGACCACAGTCACAGGAGATAAGGACTCTGTGAACCTGACCTGCTCCACAAATGACACTGGAATCTCCATCCGTTGGTTCTTCAAAAACCAGCTCCCGTCCTCGGAGAGGATGAAGCTGTCCCAGGGCAACACCACCCTCAGCATAAACCCTGTCAAGAGGGAGGATGCTGGGACGTATTGGTGTGAGGTCTTCAACCCAATCAGTAAGAACCAAAGCGACCCCATCATGCTGAACGTAAACAGACAAGAAAATGGCCTCTCACCTGGGGCCATTGCTGGCATTGTGATTGGAGTGGCCCTGGTTGCTCTGATAGTAGCCCTGGCATGTTTTCTGCATTTCGGGAAGGGCAGGGCAAGCGACCAGCGTGATCTCACAGAGCACAAACCCTCAGTCTCCAACCACACTCAGGACCACTCCAATGACCCACCTAACAAGATGAATGAAGTTACTTATTCTACCCTGAACTTTGAAGCCCAGCAACCCACACAACCAACTTCAGCCTCCCCATCCCTAACAGCCACAGAAATAATTTATTCAGAAGTAAAAAAG
>chimpCCM1
CAGCTCACTACTGAATCCATGCCATTCAATGTTGCAGAGGGGAAGGAGGTTCTTCTACTTGTCTACAATCTGCCCCAGCAACTTTTTGGCTACAGCTGGTACAAAGGGGAAAGAGTGGATGGCAACCGTCAAATTGTAGGATATGTAATAGGAACTCAACAAGCTACCCCAGGGCCCGCATACAGCGGTCGAGAGACAACATACCCCAATGCATCCCTGCTGATCCAGAACGTCACCCAGAATGACACAGGATTCTACACCCTACAAGTCATAAAGTCAGATCTTGTGAATGAAGAAGCAACTGGACAGTTCCATGTATACCCGGAGCTGCCCAAGCCCTCCATCTCCAGCAACAACTCCAACCCCGTGGAGGACAAGGATGCTGTGGCCTTCACCTGTGTATCTGAGACTCAGGACACAACCTACCTGTGGTGGATAAACAATCAGAGCCTCCCAGTCAGTCCCAGGCTGCAGCTGTCCAATGGCAACAGGACCCTCACTCTACTCAGTGTCACAAGGAATGACACAGGACCCTATGAGTGTGAAATACAGAACCCAGTGAGTGCGAACCGCAGTGACCCAGTCACCTTGAATGTCACCTATGGCCCGGACACCCCCACCATTTCCCCTTCAGACACCTATTACCGTCCAGGGGCAAACCTCAGCCTCTCCTGCTATGCAGCCTCTAACCCACCTGCACAGTACTCCTGGCTTATCAATGGAACACAGCAAAGCACACAAGAGCTCTTTATCCCCAACATCACTGTGAATAATAGTGGATCCTATACCTGCCACGCCAATAACTCAGTCACTGGCCGCAACAGGACCACAGTCAAGACGATCATAGTCACTGAGCTAAGTCCAGTAAAGCCCCAAATCAAAGCCAGCAAGACCACAGTCACAGGAGATAAGGACTCTGTGAACCTGACCTGCTCCACAAATGACACTGGAATCTCCATCCGTTGGTTCTTCAAAAACCAGCTCCCGTCCTCGGAGAGGATGAAGCTGTCCCAGGGCAACACCACCCTCAGCATAAACCCTGTCAAGAGGGAGGATGCTGGGACGTATTGGTGTGAGGTCTTCAACCCAATCAGTAAGAACCAAAGCGACCCCATCATGCTGAATGTAAACAGACAAGAAAATGGCCTCTCACCTGGGGCCATTGCTGGCATTGTGATTGGACTGGCCCTGGTTGCTCTGATATTAGCCCTGGCATGTTTTCTGCATTTCGGGAAGGGCAGGGCAAGCGACCAGCGTGATCTCACAGAGCACAAACCCTCAGTCTCCAACCACACTCAGGACCACTCCAATGACCCACCTAACAAGATGAATGAAGTTACTTATTCTACCCTGAACTTTGAAGCCCAGCAACCCACACAACCAACTTCAGCCTCCCCATCCCCAACAGCCACAGAAATAATTTATTCAGAAGTAAAAAAG
>bonCCM1
AAGCTCACCATTGAATCCACGCCGTTCAATGTCGCAGAAGGGAAGGAGGTTCTTCTACTCACCCACAATCTGCCCCAGAATCATATTGGCTACACCTGGTACAAAGGGGAAAGAGTGGATGGCAACCGTCTAATTGTAGCACATGCAATACAAAATCAACAAACCACCCGAGGGCCCGCACACAGCGGTCGAGAGACAGTATACCCCAATGCATCCCTGCTGATCCAGAACGTCACCCAGAATAACACAGGATTCTACACCCTACAAGTCATAAAGTCAGATCTTGTGAATGAAGAAGCAACTGGACAGTTCCATGTATACCCGGAGCTGCCCAAGCCCTCCATCTCCAGCAACAACTCCAACCCCGTGGAGGACAAGGATGCTGTGGCCTTCACCTGTGAACCTGAGACTCAGAACACAACCTACCTGTGGTGGGTAAATGGTCAGAGCCTCCCGGTCAGTCCCAGGCTGCAGCTGTCCAATGGCAACAGGACCCTCACTCTACTCAGTGTCACAGGGAATGACATAGGACCCTATGAATGTGAAATACAGAACCCAGCGAGTGTGAAACGCAGTGACCCAGTCACCTTGAATGTCACCTATGGCCCGGACACCCCCACCATTTCCCCTTCAGACACCTATTACCGTCCAGGGGCAAACCTCAGCCTCTCCTGCTATGCAGCCTCTAACCCACCTGCACAGTACTCCTGGCTTATCAATGGAACACAGCAAAGCACACAAGAGCTCTTTATCCCCAACATCACTGTGAATAATAGTGGATCCTATACCTGCCACGCCAATAACTTAGTCACTGGCCGCAACAGGACCACAGTCAAGACGATCATAGTCACTGAGCTAAGTCCAGTAAAGCCCCAAATCAAAGCCAGCAAGACCACAGTCACAGGAGATAAGGACTCTGTGAACCTGACCTGCTCCACAAATGACACTGGAATCTCCATCCGTTGGTTCTTCAAAAACCAGCTCCCGTCCTCGGAGAGGATGAAGCTGTCCCAGGGCAACACCACCCTCAGCATAAACCCTGTCAAGAGGGAGGATGCTGGGACGTATTGGTGTGAGGTCTTCAACCCAATCAGTAAGAACCAAAGCGACCCCATCATGCTGAATGTAAACAGACAAGAAAATGGACTCTCACCTGGGGACATTGCTGGCATTGTGATTGGACTGGCCCTGGTTGCTCTGATATTAGCCCTGGCATGTTTTCTGCATTTCAGAAGGGGCAGGGCAAGCGACCAGCGTGATCTCACAGAGCACAAACCCTCAGTCTCCAACCACACTCAGGACCACTCCAATGACCCACCTAATAAGATGAATGAAGTTACTTATTCTACCCTGAACTTTGAAGCCCAGCAACCCACACAACCAACTTCAGCCTCCCCATCCCTAACAGCCACAGAAATAATTTATTCAGAAGTAAAAAAG
>gorCCM1
CAGCTCACTACTGAATCCATGCCATTCAATGTCGCAGAGGGGAAGGAGGTTCTTCTACTTGTCCACAATCTGCCCCAGCCTCTTTTTGGCTACAGCTGGTACAAAGGGGAAAGAGTGGATGGCAACCGTCAAATTGTAGGATATGTAATAGCAACTCAACAAGCTACCCCAGGGCCCGCATACAGTGGTCGAGAGACAATAAACCCCAATGCATCCCTGCTGATCCAGAACGTCACCCAGAATGACACAGGATTCTATACCCTACAAGTCATAAAGTCAGATCTTGTGAATGAAGAAGCAACTGGACAGTTCCATGTATACCCGGAGCTGCCCAAGCCCTCCATCTCCAGCAACAACTCCAACCCCGTGGAGGACAAGGATGCTGTGGCCTTCACCTGTGAACCTGAGACTCAGGACACAACCTACCTGTGGTGGATAAACAATCAGAGCCTCCCGGTCAGTCCCAGGCTGCAGCTGTCCAATGGCAACAGGACCCTCACTCTACTCAGCGTCAAAAGGAACGATGCAGGACCCTATCAATGTGAAATACGGGACCGATATGGTGGCATCCGCAGTTACCCAGTCACCCTGAATGTCCTCTATGGCCCGGACACCCCCACCATTTCCCCTTCAGACACCTATTACCATCCAGGGGCAAACCTCAGCCTCTCCTGCTATGCAGCCTCTAACCCACCTGCACAGTACTCCTGGCTTATCAATGGAACACAGCAAAGCACACAAGAGCTCTTTATCCCCAACATCACTGTGAATAATAGTGGATCCTATACCTGCCACGCCAATAACTCAGTCACTGGCCGCAACAGGACCACAGTCAAGACGATCATAGTCTCTGAGCTAAGTCCAGTAAAGCCCCAAATCAAAGCCAGCAAGACCACAGTCACAGGAGATAAGGACTCTGTGAACCTGACCTGCTCCACAAATGACACTGGAATCTCCATCCGTTGGTTCTTCAAAAACCAGCTCCCGTCCTCAGAGAGGATGAAGCTGTCCCAGGGCAACACCACCCTCAGCATAAACCCTGTCAAGAGGGAGGATGCTGGGACGTATTGGTGTGAGGTCTTCAACCCAATCAGTAAGAACCAAAGCGACCCCATCATGCTGAACGTAAACAGACAAGAAAATGGCCTCTCACCTGGGGCCATTGCTGGCATTGTGATTGGACTGGCCCTGGTTGTTCTGATAGTAGCCCTGGCATGTTTTCTGCATTTCGGGAAGGGCAGGGCAAGCGACCAGCGTGATCTCACAGAGCACAAACCCTCAGTCTCCAACCACACTCAGGACCACTCCAATGACCCACCTAACAAGATGAATGAAGTTACTTATTCTACCCTGAACTTCGAAGCCCAGCAACCCACACAACCAACTTCAGCCTCCCCATCCCCAACAGCCACAGAAATAATTTATTCAGAAGTAAAAAAG
>oraCCM1
CAGCTCACTACTGAATCCACGCCATTCAATGTCGCAGAGGGGAAGGAGGTTCTTCTACTCGTCCACAATCTGCCCCAGAATCCTCTTGGCTACAACTGGTACAAAGGGGAAATGGTGGACGCCAACCATCGAATTATAGGATATGTAATATCAGATCAACTAACTACCCCAGGGCCTGCATACAGCAGTCGAGAGAAAATATACCCCAATGCATCCCTGCTGATCCAGAACGTCACCCAGAATGACACAGGATTCTACACCCTACAAGTCATAAAGTCAGATCTTGTGAATGAAGAAGCAACTGGACAGTTCCATGTATACCCGGAGACTCCCAAGCCCTTCATCTCCAGCAACAACTCCAACCCCGTGGAGGACAACGATGCTGTGGCCTTAACCTGTGAACCTGGGACTCAGGACACAACCTACCTGTGGTGGATAAACAATCAGAGCCTCCTGATCAGTCCCAGGCTGCAGCTGTCCAATGGCAACAGGACCCTCACTCTACTCAGTGTCACAAGGAATGACGCAGGACCCTATGAGTGTGAAATACAGAACCCAGTGAGTGCGAACCGCAGTGACCCAGTCACCTTGAATGTCACCTATGGCCCGGACACCCCCACCATTTCCCCTTCAGACACCTATTACCGTCCAGGGGCAAACCTCAGCCTCTCCTGCTATGCAGCCTCTAACCCACCTGCACAGTACTCCTGGCTTATCAATGGAACACAGCAAAGCACACAAGAGCTCTTTATCCCCAACATCACTGTGAATAATAGTGGATCCTATACCTGCCACGCCAATAACTCAGTCACTGGCCGCAACAGGACCACAGTCAAAACGATCATAGTCACTGAGCTAAGTCCAGTAAAGCCCCAAATCAAAGCCAGCAAGACCACAGTCACCGAAGATAAGGACTCTGTGAACCTGACCTGCTCCACAAATGACACTGGAATCTCCATCAGTTGGTTCTTCGAAAACCAGCTCCCGTCCTCGGAGAGGATGAAGCTGTCCCAGGGCAACACCACCCTCAGCATAAACCCTGTCAAGAGGGAGGATGCGGGGAAGTATTGGTGTGAGGTCTTCAACTCAATCAGTAAGAACCAAAGCGACCCCATCATGCTGACCGTAAAGAGACAAGAAAATGGCCTCTCAGCTGGGGCCATTGCTGGCATTGTGATTGGATTGGCCCTGGTTGCTCTGATAGTAGCCCTGGCATGTTTTCTGCATTTCAGGAAGGGCAGGGCAAGCGACCAGCGTGATCTCACAGAGCACAAACCCTCAGTCTCCAACCACACTCAGGACCACTCCAATGACCCACCTAACAAGATGAATGAAGTTACTTATTCTACCCTGAACTTTGAAGCCCAGCAACCCACACAATCAACTTCAGCCTCCCCATCCCCAACAGCCACAGAAATAATTTATTCAGAAGTAAAAAAG
>agmCCM1
CAGCTCACTATTGAATCCAGGCCGTTCAATGTCGCAGAGGGGAAGGAGGTTCTTCTACTTGCCCACAATCTGCCCCAGAATACTTTAGGCTACAACTGGCACAAAGGGGAAAGAGTGGATGCCAAACGTCTAATTGTAGCATATGTAATAGGAACTCAACAAACTACCCCAGGGCCCGCACACAGCGGTCGAGAGAGAATATACTCCAATGCATCCCTGCTGATCCAGAACGTCACCCAGAATGACACAGGATCCTACACCCTACAAGTCATAAAGCAAGATCTTGTGAATGAAGAAGCAACTGGCCAGTTCCGGGTATATCCGGAGCTGCCCAAGCCCAACATCACCATCAACAACTCCAACCCCGTGGAGGACAAGGATGCTGTGACCTTCACCTGTGAATCTGAGGCTCAGGACACAACCTACCTGTGGTGGGTAAATGGTCAGAGCCTCCCGGTCAGTTCCAGGCTGCAGCTCTCCAATGGCAATAAGACCCTCACTCTACTCAGTGTCTTAAGGAATGACACAGGACCCTATGAGTGTGAAATACAGAACCCAGTGAGTGCCAACCGCAGTGACCCAGTCACCTTGAATGTCACCTATGGCCCAGACGCCCCCACCATTTCCCCTTCAGACACCTATTACCATCCAGGGGCAAACCTCAGCCTCTCCTGCTCTGCGGCCTCTAACCCACCTGCACAATATTCCTGGCTTATTAATGGAACACAGCAAAGCACACAAGAGCTGTTTATCCCCAACATCACTGTGAATAATAGTGGATCCTATACCTGCCACGCCAATAACTCAGTCACTGGCCACAACAGGACCACAGTCAAGATGATCATAGTCTCTGAACTAAGTCCAGTACAGCCCCAAATCAAAGCCAGCAAGACCACAGTCACAGAAGATAAGGACTCTGTGAACCTGACCTGCTCCACAAATGACACTGGAATCTCCATCAGTTGGTTCTTCGAGGACCAACTCCCGTCCTCAGAGAGGATGAAGCTGTCCCAGGACAATGCCACCCTCAGCATAAACCCTGTCAAGAGAGAGGATGCTGGGAAGTATTCGTGTGAGGTCTTCAACCTAATCAGTAAGAACCGAAGTGACCCCATCGTGCTCATCGTAAACAGACAAGAAAATAGCCTCACAGCTGGGGCCATTGCTGGCATTGTGATTGGACTGGCCCTGGTTGTTCTGATAGCAGCCCTGGCATGTTTTCTGCATTTTAGGAAGGGCAGGGCAACCGACCAGCGTGATCTCACAGAGCACAAACCCTCAGTCTCCAACCACACTCAGGACCATTCCAACGACCCACCTAACAAGATGAATGAAGTTACTTATTCTACCCTGAACTTTGAAGCCCAGCAACCCACAAAACCAACTTCAGCCTCCTCATCCCCAACAGCCACAGAAATAATTTATTCAGAAGTAAAAAAG
>babCCM1
CAGCTCACTATTGAATCCAGGCCGTTCAATGTCGCAGAGGGGAAGGAGGTTCTTCTACTCGCCCACAATCTGTCCCAGAATCTTATTGGCTACAACTGGTACAAAGGGGAAAGAGTGGATGCCAAACGTCTAATTGTAGCATATGTAATAGGAACTCAACAAACTACCCCAGGGCCCGCACACAGCGGTCGAGAGATAATATACTCCAATGCATCCCTGCTGATCCAGAACGTCACCCAGAATGACACAGGATCCTACACCCTACAAGTCATAAAGGAAGATCTTGTGAATGAAGAAGCAACTGGCCAGTTCCGGGTATATCCGGAGCTGCCCAAGCCCTACATCGCCATCAACAACTCCAACCCCGTGGAGGACAAGGATGCTGTGACCTTCACCTGTGAATCTGAGGCTCAGGACACAACCTACCTGTGGTGGGTAAACAATCAGAGCCTCCCGGTCAGTTCCAGGCTGCAGCTCTCCAATGGCAATAAGACCCTCACTCTACTCAGTGTCTTAAGGAATGACACAGGACCCTATGAGTGTGAAATACAGAACCCAGTGAGTGCCAACCGCAGTGACACAGTCACCTTGAATGTCACCTATGGCCCAGACACCCCCACCATTTCCCCTTCAGACACCTATTACCGTCCAGGGGCAAACCTCAGCCTCTCCTGCTCTGCGGCCTCTAACCCACCTGCAAAATATTCCTGGCTTATTAATGAAACACAGCAAAGCACACAAGAGCTGTTTATCCCCAACATCACTGTGAATAATAGTGGATCCTATACCTGCCACGCCAATAACTCAGTCACTGGCCGCAACAGGACCACAGTCAAGATGATCATAGTCTCTGAACTAAGTCCAGTACAGCCCCAAATCAAAGCCAGCAAGACCACAGTCACAGAAGATAAGGATTCTGTGAACCTGACCTGCTCCACAAATGACACTGGAATCTCCATCAGTTGGTTCTTCAAGGACCAGCTCCCGTCCTCAGAGAGGATGAAGCTGTCCCAGGACAATGCCACCCTCAGCATAAACCCTGTCAAGAGAGAGGATGCTGGGAAGTATTCGTGTGAGGTCTTCAACCTAATCAGTAAGAACCGAAGCGACCCCATCGTGCTCATCGTAAACAGACAAAAAAATAGCCTCCCAGCTGGGGCCATTGCTGGCATTGTGATTGGACTGGCCCTGGTTGTTCTGATAGCAGCCCTGGCGTGTTTTCTGCATTTTAGGAAGGGCAGGGCAACTGACCAGCGTGATCTCACAGAGCACAAACCCTCAGTCTCCAACCACACTCAGGACCACTCCAACGACCCACCTAACAAGATGAATGAAGTTACTTATTCTACCCTGAACTTTGAAGCCCAGCAACCCACAAAACCAACTTCAGCCTCCTCATCCCCAACAGCCACAGAAATAATTTATTCAGAAGTAAAAAAG
>sootyCCM1
CAGCTCACTATTGAATCCAGGCCGTTCAATATCGCAGAGGGGAAGGAGGTTCTTCTACTCGCCCACAATCTGCCCCAGAATCTTATTGGCTACAACTGGCACAAAGGGGAAAGAGTGGATGCCAAACGTCTAATTGTAGCATATGTAATAGGAACTCAACAAACTACCCCAGGGCCCGCATACAGCGGTCGAGAGATAATATACTCCAATGCATCCCTGCTGATCCAAAACGTCACCCAGAATGACACAGGATCCTACACCCTACAAGTCATAAAGGAAGATCTTGTGAATGAAGAAGCAACTGGCCAGTTCCGGGTATATCCGGAGCTGCCCAAGCCCTACATCGCCATCAACAACTCCAACCCCGTGGAGGACAAGGATGCTGTGACCTTCACCTGTGAATCTGAGGCTCAGGACACAACCTACCTGTGGTGGGTAAACAATCAGAGCCTCCCGGTCAGTTCCACGCTGCAGCTCTCCAATGGCAATAAGACCCTCACTCTACTCAGTGTCTTAAGGAATGACACAGGACCCTATGAGTGTGAAATACAGAACCCAGTGAGTGCCAACCGCAGTGACCCAGTCACCTTGAATGTCACCTATGGCCCAGACACCCCTACCATTTCCCCTTCAGACACCTATTACCATCCAGGGGCAAACCTCAGCCTCTCCTGCTCTGCGGCCTCTAACCCACCTGCACAATATTCCTGGCTTATTAATGGAACACAGCAAAGCACACAAGAGCTGTTTATCCCCAACATCACTGTGAATAATAGTGGATCCTATACCTGCCATGCCAGTAACTCAGTCACTGGCCGCAACAGGACCACAGCCAAGATGATCATAGTCTCTGAACTAAGTCCAGTACAGCCCCAAATCAAAGCCAGCAAGACCACAGTCACAGAAGATAAGGATTCTGTGAACCTGACCTGCTCCACAAATGACACTGGAATCTCCATCAGTTGGTTCTTCAAGGACCAGCTCCCGTCCTCAGAGAGGATGAAGCTGTCCCAGGACAATGCCACCCTCAGCATAAACCCTGTCAAGAGAGAGGATGCTGGGAAGTATTCGTGTGAGGTCTTCAACCTAATCAGTAAGAACCGAAGCGACCCCATCGTGCTCATCGTAAACAGACAAGAAAATAGCCTCACAGCTGGGGCCATTGCTGGCATTGTGATTGGACTGGCCCTGGTTGTTCTGATAGCAGCCCTGGCATGTTTTCTGCATTTTAGGAAGGGCAGGGCAACTGACCAGCGTGATCTCACAGAGCACAAACCCTCAGTCTCCAACCGCACTCAGGACCACTCCAACGACCCACCTAACAAGATGAATGAAGTTACTTATTCTACCCTGAACTTTGAAGCCCAGCAACCCACAAAACCAACTTCAGCCTCCTCATCCCCAACAGCCACAGAAATAATTTATTCAGAAGTAAAAAAG
>drillCCM1
CAGCTCACTATTGAATCCAGGCCGTTCAATATCGCAGAGGGGAAGGAGGTTCTTCTACTCGCCCACAATCTGCCCCAGAATCTTATTGGCTACAACTGGTACAAAGGGGAAAGAGTGGATGCCAAACGTCTAATTGTAGCATATGTAATAGGAACTCAACAAACTACCCCAGGGCCCGCACACAGCGGTCGAGAGATAATATACTCCAATGCATCCCTGCTGATCCAGAACGTCACCCAGAATGACACAGGATCCTACACCCTACAAGTCATAAAGGAAGATCTTGTGAATGAAGAAGCAACTGGCCAGTTCCGGGTATATCCGGAGCTGCCCAAGCCCTACATCGCCATCAACAACTCCAACCCCGTGGAGGACAAGGATGCTGTGACCTTCACCTGTGAATCTGAGGCTCAGGACACAACCTACCTGTGGTGGGTAAACAATCAGAGCCTCCCGGTCAGTTCCAGGCTGCAGCTCTCCAATGGCAATAAGATCCTCACTCTACTCAGTGTCTTAAGGAATGACACAGGACCCTATGAGTGTGAAATACAGAACCCAGTGAGTGCCAACCGCAGTGACCCAGTCACCTTGAATGTCACCTATGGCCCAGACACCCCCACCATTTCCCCTTCAGACACCTATTACCGTCCAGGGGCAAACCTCAGCCTCTCCTGCTCTGCGGCCTCTAACCCACCTGCACAATATTCCTGGCTTATTAATGGAACACAGCAAAGCGCACAAGAGCTGTTTATCCCCAACATCACTGTGAATAATAGTGGATCCTATACCTGCCACGCCAGTAACTCAGTCACTGGCCGCAACAGGACCACAGTCAAGATGATCATAGTCTCTGAACTAAGTCCAGTACAGCCCCAAATCAAAGCCAGCAAGACCACAGTCACAGAAGATAAGGATTCTGTGAACCTGACCTGCTCCACAAATGACACTGGAATCTCCATCAGTTGGTTCTTCAAGGACCAGCTCCCGTCCTCAGAGAGGATGAAGCTGTCCCAGGACAATGCCACCCTCAGCATAAACCCTGTCAAGAGAGAGGATGCTGGGAAGTATTCGTGTGAGGTCTTCAACCTAATCAGTAAGAACCGAAGCGACCCCATCGTGCTCATCGTAAACAGACAAGAAAATAGCCTCCCAGCTGGGGTCATTGCTGGCATTGTGATTGGACTGGCCCTGGTTGTTCTGATAGCAGCCCTGGCGTGTTTTCTGCATTTTAGCAAGGGCAGGGCAACTGACCAGCGTGATCTCACAGAGCACAAACCCTCAGTCTCCAACCGCACTCAGGACCACTCCAACGACCCACCTAACAAGATGAATGAAGTTACTTATTCTACCCTGAACTTTGAAGCCCAGCAACCCACAAAACCAACTTCAGCCTCCTCATCCCCAACTGCCACAGAAATAATTTATTCAGAAGTAAAAAAG
>PTmacCCM1
CAGCTCACTATTGAATCCAGGCCGTTCAATGTCGCAGAGGGGAAGGAGGTTCTTCTACTCGCCCACAATCTGTCCCAGAATCTTTTTGGCTTCAACTGGTACAAAGGGGAAAGAGTGGATGCCAAACGTCTAATTGTAGCATATGTAATAGGAACTCAACAAACTACCCCAGGGCCTGCATACAGCGGTCGAGAGATAGTATACTCCAATGCATCCCTGCTGATCCAGAACGTCACCCAGAATGACACAGGATCCTACACCCTACAAGTCATAAAGGGAGATCTTGTGAATGAAGAAGCAACTGGCCAGTTCCGGGTATATCCGGAGCTGCCCAAGCCCAACATCACCATCAACAACTCCAACCCCGTGGAGGACAAGGATGCTGTGACCTTCACCTGTGAATCTGAGGCTCAGGACACAACCTACCTGTGGTGGGTAAACAATCAGAGCCTCCCGGTCAGTTCCAGGCTGCAGCTCTCCAATGGCAATAAGACCCTCACTCTACTCAGTGTCTTAAGGAATGACACAGGACCCTATGAGTGTGAAATACAGAACCCAGTGAGTGCCAACCGCAGTGACCCAGTCACCTTGAATGTCACCTATGGCCCGGATACCCCCACCATTTCCCCTTCAGACACCTATTACCGTCCAGGGGCAAACCTCAGCCTCTCCTGCTCTGCGGCCTCTAACCCACCTGCACAATATTCCTGGCTTATTAATGGAACACAGCAAAGCACACAAGAGCTGTTTATCCCCAACATCACTGTGAATAATAGTGGATCCTATACCTGCCACGCCAATAACTCAGTCACTGGCCGCAACAGGACCACAGTCAAGATGATCATAGTCTCTGAACTAAGTCCAGTACAGCCCCAAATCAAAGCCAGCAAGACCACAGTCACAGAAGATAAGGATTCTGTGAACCTGACCTGCTCCACAAATGACACTGGAATCTCCATCAGTTGGTTCTTCAAGGATCAGCTCCCGTCCTCAGAGAGGATGAAGCTGTCCCAGGACAATGCCACCCTCAGCATAAACCCTGTCAAGAGAGAGGATGCTGGGAATTATTCGTGTGAGGTCTTCAACCTAATCAGTAAGAACCGAAGCGACCCCATCATGCTCATCGTAAACAGACAAGAAAATAGCCTCCCAGCTGGGGCCATTGCTGGCATTGTGATTGGACTGGCCCTGGTTGTTCTGATAGCAGCCCTGGCGTGTTTTCTGCATTTTAGGAAGGGCAGGGCAACCGACCAGCGTGATCTCACAGAGCACAAACCCTCAGTCTCCAACCACACTCAGGACCACTCCAACGACCCACCTAACAAGATGAATGAAGTTACTTATTCTACCCTGAACTTTGAAGCCCAGCAACCCACAAAACCAACTTCAGCCTCCTCATCCCCAACAGCCACAGAAATAATTTATTCAGAAGTAAAAAAG
>CEmacCCM1
CAGCTCACTATTGAATCCAGGCCGTTCAATGTCGCAGAGGGGAAGGAGGTTCTTCTACTCGCCCACAATCTGCCCCAGAATCTTATTGGCTACAACTGGCACAAAGGGGAAAGAGTGGATGCCAAACGTCTAATTGTAGCATATGTAATAGAAACTAAACAAACTACCCCAGGGCCTGCACACAGCGGTCGAGAGATGATATACTCCAATGCATCCCTGCTGATCCAGAACGTCACCCAGAATGACACAGGATCCTACACCCTACAAGTCATAAAGGGAGATCTTGTGAATGAAGAAGCAACTGGCCAGTTCCGGGTATATCCGGAGCTGCCCAAGCCCAACATCACCATCAACAACTCCAACCCCGTGGAGGACAAGGATGCTGTGACCTTCACCTGTGAATCTGAGGCTCAGGACACAACCTACCTGTGGTGGGTAAACAATCAGAGCCTCCCGGTCAGTTCCAGGCTACAGCTCTCCAATGGCAATAAGACCCTCACTCTACTCAGTGTCTTAAGGAATGACACAGGACCCTATGAGTGTGAAATACAGAACCCAGTGAGTGCCAACCGCAGTGACCCAGTCACCTTGAATGTCACCTATGGCCCGGATACCCCCACCATTTCCCCTTCAGACACCTATTACCGTCCAGGGGCAAACCTCAGCCTCTCCTGCTCTGCGGCCTCTAACCCACCTGCACAATATTCCTGGCTTATTAATGGAACACAGCAAAGCACACAAGAGCTGTTTATCCCCAACATCACTGTGAATAATAGTGGATCCTATACCTGCCACGCCAATAACTCAGTCACTGGCCGCAACAGGACCACAGTCAAGATGATCATAGTCTCTGAACAAAGTCTAGTACAGCCCCAAATCAAAGCCAGCAAGACCACAGTCACAGAAGATAAGGATTATGTGAACCTGACCTGCTCCACAAATGACACTGGAATCTCCATCAGTTGGTTCTTCAAGGACCAGCTCCCGTCCTCAGAGAGGATGAAACTGTCCCAGGACAATGCCACCCTCAGCATAAACCCTGTCAAGAGAGAGGATGCTGGGAATTATTCGTGTGAGGTCTTCAACCTAATCAGTAAGAACCGAAGCGACCCCATCGTGCTCATCGTAAACAGACAAGAAAATATCCTCCCAGCTGGGGCCATTGCTGGCATTGTGATTGGACTGGCCCTGGTTGTTCTGATAGCAGCCCTGGCATATTTTCTGCATTTTAGGAAGGGCAGGGCAACCGACCAGCGTGATCTCACAGAGCACAAACCCTCAGTCTCCAACCACACTCAGGACCACTCCAACGACCCACCTAACAAGATGAATGAAGTTACTTATTCTACCCTGAACTTTGAAGCCCAGCAACCCACAAAACCAACTTCAGCCTCCTCATCCCCAACAGCCACAGAAATAATTTATTCAGAAGTAAAAAAG
>macCCM1
CAGCTCACTATTGAATCCAGGCCGTTCAATGTCGCAGAGGGGAAGGAGGTTCTTCTACTCGCCCACAATCTGCCCCAGAATCTTATTGGCTACAACTGGCACAAAGGGGAAAGAGTGGATGCCAAACGTCTAATTGTAGCATATGTAATAGAAACTCAACAAACTACCCCAGGGCCCGCACACAGCGGTCGAGAGATGATATACTCCAATGCATCCCTGCTGATCCAGAACGTCACCCAGAATGACACAGGATCCTACACCCTACAAGTCATAAAGGGAGATCTTGTGAATGAAGAAGCAACTGGCCAGTTCCGGGTATATCCGGAGCTGCCCAAGCCCAACATCACCATCAACAACTCCAACCCCGTGGAGGACAAGGATGCTGTGACCTTCACCTGTGAATCTGAGGCTCAGGACACAACCTACCTGTGGTGGGTAAACAATCAGAGCCTCCCGGTCAGTTCCAGGCTACAGCTCTCCAATGGCAATAAGACCCTCACTCTACTCAGTGTCTTAAGGAATGACACAGGACCCTATGAGTGTGAAATACAGAACCCAGTGAGTGCCAACTGCAGTGACCCAGTCACCTTGAATGTCACCTATGGCCCGGATACCCCCACCATTTCCCCTTCAGACACCTATTACCGTCCAGGGGCAAACCTCAGCCTCTCCTGCTCTGCGGCCTCTAACCCACCTGCACAATATTCCTGGCTTATTAATGGAACACAGCAAAGCACACAAGAGCTGTTTATCCCCAACATCACTGTGAATAATAGTGGATCCTATACCTGCCACGCCAATAACTCAGTCACTGGCCGCAACAGGACCACAGTCAAGATGATCATAGTCTCTGAACAAAGTCTAGTACAGCCCCAAATCAAAGCCAGCAAGACCACAGTCACAGAAGATAAGGATTATGTGAACCTGACCTGCTCCACAAATGACACTGGAATCTCCATCAGTTGGTTCTTCAAGGACCAGCTCCCGTCCTCAGAGAGGATGAAGCTTTCCCAGGACAATGCCACCCTCAGCATAAACCCTGTCAAGAGAGAGGATGCTGGGAATTATTCGTGTGAGGTCTTCAACCTAATCAGTAAGAACCGAAGCGACCCCATCGTGCTCATCGTAAACAGACAAGAAAATATCCTCCCAGCTGGGGCCATTGCTGGCATTGTGATTGGACTGGCCCTGGTTGTTCTGATAGCAGCCCTGGCATATTTTCTGCATTTTAGGAAGGGCAGGGCAACCGACCAGCGTGATCTCACAGAGCACAAACCCTCAGTCTCCAACCACACTCAGGACCACTCCAACGACCCACCTAACAAGATGAATGAAGTTACTTATTCTACCCTGAACTTTGAAGCCCAGCAACCCACAAAACCAACTTCAGCCTCCTCATCCCCAACAGCCACAGAAATAATTTATTCAGAAGTAAAAAAG
>colCCM1
CAGCTCACTATTGAATCCAGGCCGTTCAATGTCGCAGAGGGGAAGGAGGTTCTTCTACTTGCTCACAATCTGCCCCAGAATATTTTAGGCTTCAGCTGGTACAAAGGGGAAAGAGTAGATAACAAACGTCTAATTGTAGCATATGTAATGAGAACTCAACAAACTACCCCAGGGCCCGCACACAGCGGTCGAGAGACAGTATACTCCAATGCATCCCTGCTGATCCAGAACGTCACCCAGAATGACACAGGATCCTACACCATACAAGTCATAAAGGAAGATCTTGTGAATGAAGAAGCAACTGGCCAGTTCCGGGTATATCCGGAGCTGCCCAAGCCCTACATCACCATCAACAACTCCTACCCCATGGAGGACAAGGATGCTGTGACCTTAACCTGTGAACCTGAGACTCAAGACACAACCTATCTGTGGTGGGTAAATGGTCAGAGCCTCCCGGTCAGTTCCAGGCTGCAGCTCTCCAATGGCAACAGGATCCTCACTCTACTCAGTGTCCTAAGGAATGACACAGGACCCTATGAGTGTGAAACACAGAACCCAGTGAGTGCCAACCGCAGTGACCCAGTCACCTTGAATGTCACCTATGGCCCAGACACCCCCACCATTTCCCCTTCAGACACCTATTACCGTCCAGGGGCAAACCTCAACCTCTCCTGCTCTGCGGCCTCTAACCCACCTGCACAATATTCCTGGCTTATTAATGGAACACAGCAAAACGCACAAGAGCTGTTTATCCCCAGCATCACTGTGAATAATAGTGGATCCTATACCTGCCACGCCAATAACTCAGTCACTGGCCGCAACAGGACCACAGTCAAGACAATCATAGTCTCTGAACTAAGTCCAGTACAGCCCCAAATCAAAGCCAGCAAGACCACAGTCACAGAAGATAAGGACTCTGTGAACCTGACCTGCTCCACAAATGACACTGGAATCTCCATCAGTTGGTTCTTCAAGGACCAGCTCCCGTCCTCGGAGAGGATGAAGCTGTCCCAGGACAACACCACCCTCAGCATAAACCCTGTCAAGAGAGAGGATGCTGGGAAGTATTCATGTGAGGTCTTCAACCTAATCAGTAAGAACCAAAGCGACCCCATCGTGCTCATCGTAAACAGACAAGAAAATGGCCTCCCAGCTGGGGCCATTGCTGGCATTGTGATTGGACTGGCCCTGGTTGTTCTGATAGCAGCCCTGGCATGTTTTCTGCATTTTAGGAAGGGCAGGGCAAGCGACCAGCGTGATCTCACAGAGCACAAACCCTCAGTCTCCAACCACACTCAGGACCACTCCAACGACCCACCTAACAAGATGAATGAAGTTACTTATTCTACCCTGAACTTTGAAGCCCAGCAACCCTCACAACCAACTTCGGCCTCCTCATCCCCAACAGCCACAGAAATAATTTATTCAGAAGTAAAAAAG
>bsnmCCM1
CAGCTCACTATTGAATCCAGACCGTTCAATGTCGCAGAGGGGAAGGAGGTTCTTCTACTTGCCCACAATCTGCCCCAGAATACTTTAGGCTTCAGCTGGTACAAAGGGGAAAGAGTAGATGCCAAACGTCTAATTGTAGCATATGTAATGCGAACGCAACAAACTACCCCAGGGCCCGCACACAGCGGTCGAGAGACAATATACTCCAATGCATCCCTGCTGATCCAGAACGTCACCCAGAATGACACAGGATCCTACACCATACAAGCCATAAAGGAAGATCTTGTGAATGAAGAAGCAACTGGCCAGTTCCGGGTATATCCGGAGCTGCCCAAGCCCTACATCACCATCAACAACTCCAACCCCGTGGAGGACAAGGATGCTGTGACCTTAACCTGTGAACCTGAGACTCAAGACACAACCTATCTGTGGTGGGTAAACAATCAGAGCCTCCCGGTCAGTTCCAGGCTGCAGCTCTCCAATGGCAACAGGACCCTCACTCTACTCAGTGTCATAAGGAATGACACAGGACCCTATGAGTGTGAAACACAGAACCCAGTGAGTGCCAACCGCAGTGACCCAGTCACCTTGAATGTCACCTATGGCCCGGACACCCCCACCATTTCCCCTTCAGACACCTATTACCGTCCAGGGGCAAACCTCAACCTCTCCTGCTCTGCGGCCTCTAACCCACCTGCACAATATTCCTGGCTTATTAATGGAACACAGCAAAACGCACAAGAGCTGTTTATCCCCAGCATCACTGTGAATAATAGTGGATCCTATACCTGCCACGCCAATAACTCAGTCACTGGCCGCAACAGGACCACAGTCAAGACAATCATAGTCTTTGAACTAAGTCCAGTACAGCCCCAAATCAAAGCCAGCAAGACCACAGTCACAGAAGATAAGGACTCTGTGAACCTGACCTGCTCCACAAATGACACTGGAATCTCCATCAGTTGGTTCTTCAAGGACCAGCTCCCATCCTCGGAGAGGATGAAGCTGTCCCAGGACAACACCACCCTCAGCATAAACCCTGTCAAGAGAGAGGATGCTGGGAAGTATTCATGTGAGGTCTTCAACCTAATCAGTAAGAACCGAAGCGACCCCATCATGCTCACTGTAAACAGACAAGAAAATGGCCTCACAGCTGGGGCCATTGCTGGCATTGTGATTGGACTGGCCCTGGTTGTTCTGATAGCAGCCCTGGCATGTTTTCTGCATTTTAGGAAGGGCAGGGCAAGCGACCAGCGTGATCTCACAGAGCACAAACCCTCAGTCTCCAACCACACTCAGGACCACTCCAACGACCCACCTAACAAGATGAATGAAGTTACTTATTCTACCCTGAACTTTGAAGCCCAGCAACCCACACAACCAACTTCAGCCTCCTCATCCCCAACAGCCACAGAAATAATTTATTCAGAAGTGAAAAAG
>gsnmCCM1
CAGCTCACTATTGAATCCAGACCGTTCAATGTCGCAGAGGGGAAGGAGGTTCTTCTACTTGCCCACAATCTGCCCCAGAATACTTTAGGCTTCAGCTGGTACAAAGGGGAAAGAGTAGATGCCAAACGTCTAATTGTAGCATATGTAATGCGAACGCAACAAACTACCCCAGGGCCCGCACACAGCGGTCGAGAGACAATATACTCCAATGCATCCCTGCTGATCCAGAACGTCACCCAGAATGACACAGGATCCTACACCATACAAGCCATAAAGGAAGATCTTGTGAATGAAGAAGCAACTGGCCAGTTCCGGGTATATCCGGAGCTGCCCAAGCCCTACATCACCATCAACAACTCCAACCCCGTGGAGGACAAGGATGCTGTGACCTTAACCTGTGAACCTGAGACTCAAGACACAACCTATCTGTGGTGGGTAAACAATCAGAGCCTCCCAGTCAGTTCCAGGCTGCAGCTCTCCAATGGCAACAGGACCCTCACTCTACTCAGTGTCATAAGGAATGACACAGGACCCTATGAGTGTGAAACACAGAACCCAGTGAGTGCCAACCGCAGTGACCCAGTCACCTTGAATGTCACCTATGGCCCGGACACCCCCACCATTTCCCCTTCAGACACCTATTACCGTCCAGGGGCAAACCTCAACCTCTCCTGCTCTGCGGCCTCTAACCCACCTGCACAATATTCCTGGCTTATTAATGGAACACAGCAAAACGCACAAGAGCTGTTTATCCCCAGCATCACTGTGAATAATAGTGGATCCTATACCTGCCACGCCAATAACTCAGTCACTGGCCGCAACAGGACCACAGTCAAGACAATCATAGTCTCTGAACTAAGTCCAGTACAGCCCCAAATCAAAGCCAGCAAGACCACAGTCACAGAAGATAAGGACTCTGTGAACCTGACCTGCTCCACAAATGACACTGGAATCTCCATCAGTTGGTTCTTCAAGGACCAGCTCCCATCCTCGGAGAGGATGAAGCTGTCCCAGGACAACACCACCCTCAGCATAAACCCTGTCAAGAGAGAGGATGCTGGGAAGTATTCATGTGAGGTCTTCAACCTAATCAGTAAGAACCGAAGCGACCCCATCATGCTCACTGTAAACAGACAAGAAAATGGCCTCACAGCTGGGGCCATTGCTGGCATTGTGATTGGACTGGCCCTGGTTGTTCTGATAGCAGCCCTGGCATGTTTTCTGCATTTTAGGAAGGGCAGGGCAAGCGACCAGCGTGATCTCACAGAGCACAAACCCTCAGTCTCCAACCACACTCAGGACCACTCCAACGACCCACCTAACAAGATGAATGAAGTTACTTATTCTACCCTGAACTTTGAAGCCCGGCAACCCACACAACCAACTTCAGCCTCCTCATCCCCAACAGCCACAGAAATAATTTATTCAGAAGTGAAAAAG
>nightCCM1
CAGCTCACTATTGAATCCATGCCATCCAATGTCGCAGAGGGGAAGGAGGTTCTTCTACTCACCCACAATCTGCCCCAGAATACTACCGGCTTCAACTGGTACAAAGGGGAAAGCGTGGACAGCACCCGTCGAATTATGGGATATGTAACAACAACTCAACAAACTATCCCAGGGCCCGCACACAGCGGCCGAGAGACAATATACCCCAATGCCTCCCTGCTGATCCAGAACGTCACCCTGAATGACACAGGATTCTACAGGCTACAAGTCATAATGGCAGATCTTGTGAATGAAGAAGCAACTGGCCAGTTCCGTGTATACCCGGAGCTGTCCAAGCCCTACATCACCAGCAACAACTACAACCCCGTGGAGGATGAGGATGTTGTGGCCTTAACCTGTGAACCTGAGACTCAGAACACAACCTACCTGTGGTGGGTGAACAATCAGAACCTCCCGGTCAGTCCCAGGCTGTTGCTCTCCAGTGACAACAGGACCCTCACTCTACTCAACGTCACAAGGAATGACACAGGACCCTATGAGTGTGAAATACAGAACCCAGTGAGTGCAAACCGCAGTGACCCAGTCACCCTGAATGTGACCTATGGCCCGGACACCCCCACCATTTCCCCTTCAAAAACCTCTTACTATCCAGGGGCAAATCTCAGCCTCTTCTGCGATGCAGCCTCTAACCCACCTGCAGAGTACTCTTGGCTTATCAATGGAACACAGAAAAACACACAAGAGCTCTTTATCTCCAACATCACTGTGGATCATAGTGGATCCTATGCCTGCGTCGCCCTTAACCCAGTCACTGGCCGCAACAGGACCACGGTCAAGACAATCACAGTCTCTAAACTAAATCAAGTGCGGCCTGAAGTTCAAGCCACCAGCACCACAGTCACAGAAGACAAGGACTCTGTGAACCTGACCTGCTCCACAAATGACACTGAAATCTCCATCAAGTGGTTCTTTAATAGCCAGATCTTATCCTCAGAGAGGATAAAGCTATTCCAGGACAACAGAACCCTCAGAATAGACCCTGTCAAAAGGGAGGATGCTGGGGAGTATTATTGTGAGGTCTCCAACCCAATCAGTGTCAACCAAAGTGACCCCATAAGCCTGACTGTGAAAAGAGAAAGTTCTGGCCTCTCAGGGGGGGCCATTGCTGGCATTGTGATTGGACTGGCCGGGGTGGCCCTAATAGCCCTGGTGGTGTATTTTCTGCATTCCAGGAAGGGCAGGGCAAGCGACCAGCGTGATCTCACAGAGCACAAACTCTCAGACTCCAACCACACTCAGGACCACTCTGACAACTCTCCTAACAAGATGAAGGAAGTTACTTACTCTTCCCTGAACTTCACAGCCCAGCAACCCAGACAACCAATGTCAGCCTCCTCATCCCCAACAACCACAGACATAATTTATTCAGAAGTAAAAAAG
>capCCM1
CAGCTCACTATTGAATCCGTGCCATCCAATGCTGCAGAGGGGAAGGACGTTCTTCTACTCACCCACAATCTGCCCCAGAATATTAATGGCTTCAACTGGTACAAAGGGCAAAGCGTGGACGGCACCCGTCGAATTATAGGATATGTAATAGCAACTCAACTAACTACCCCAGGGCCCGCATACAGCAGCCAAGAGACAATATACCCCAATGCCTCCCTGCTGATCCAGAACGTCACCCTGAATGACACAGGATTCTACACCCTGCAAGTCATAAAGGTAGATCTTGTGAATGAAGAAGCAACTGGCCAGTTCCGTGTATACCCGGAGTTGTCTAAGCCCTACATCAACAGCAACAACTCCAACCCTGTGGAGGACGAGGATGCTGTGGTCTTAACCTGTGAAACTGAGGCTCAGAACACAACCTACCTGTGGTGGGTGAACAATCAGAGCGTCCCGGTCAGTCCCAGGCTGTTGCTCTCCAGTGACAACAGGACCCTCACTCTACTCAACGTCACAAGGAATGACACAGGACCCTATGAGTGTGAAATACAGAACCCAGTGAGTGTGAACCGCAGTGACCCAGTCACCCTGAATGTCACCTATGGCCCGGACACCCCCACCATTTCCCCTTCAAAAACCTCTTACTATTCAGGGGCAAATCTCAGCCTCTTCTGCGATGCAGCCTCTAACCCACCTGCAGAGTACTCTTGGCTTATCAATGGAACACAGATAAACACCCAAGAGCTCTTTATCTCCAACATCACTGTGAATCGTAGTGGATCCTATGCCTGCGTCGCCCTTAACCCAGTCACTGGCCGCAACAGGACCACAGTCAAGACAATCACAGTCTCTAAACTAAATCAAGTGCGGCCTGAAGTTCAAGCCACCAGCACTACAGTCACAGAAGACAAGGACTCTGTGAGCCTGACCTGCTTCACAAATGACACTGAAATCTCCATCAAGTGGTTCTTTAATAACCAGATCTTATCCTCAGAGAGGATAAAGCTATTCCAGGACAACAGAACCCTCAGAATAGATCCTGTCAAGAGGCAGGATGCTGGGCAGTATTATTGTGAGGTCTCCAACCCAATCAGTGTCAACCAAAGTGACCCTATAATGCTGACCGTGAAAAGAGAAAGTTCTGGCCTCTCACGGGGGGCCATTGCTGGCATTGTGATTGGACTGGCCGGGATGGCTCTGATAGCCCTGGTGGTGTATTTTCTGCATTCCAGGAAGGGCAGGGCAAGCGACCAGCGTGATCTCACAGAGCACAAACTCTCAGACTCCAACCACACTCAGGACCACTCTGACAACTCTCCTAACAAGATGAATGAAGTTACTTACTCTTCCCTGAACTTCACAGCCCAGCAACCCGGACAACCAACGTCAGCCTCCTCATCCCCAACAATCACAGACACAATTTATTCAGAAGTAAAAAAG
>sqmCCM1
CAGCTCACTATTGAATCCGTGCCATCCAATGCTGCAGAGGGGAAGGAGGTTCTTCTACTCGCCCGCAATCTGCCCCAGGATACTACTGGCTTCAACTGGCACAAAGGGGGAAGCGTGGACAGCACCCGTCAAATTACAGGATATGTAATAGCAACTCAACTAACTACCCGAGGGCCCGCATACAGCGGCCGAGAGACAGTATACCCCAATGCCTCCCTGCTGATCCAGAACGTCACCCTGAATGACACAGGATTCTATACACTACAAGTCATAACGGCAAATCTTGTGAATACAGAAGCAACAGGCCAGTTCCGTGTATACCTGGAGCTGTCCAAGCCCTACATCAACAGCAGCAACTCCAACCCCGTGGAGGATGAGGATGTTGTGGCCTTAACCTGTGAAACTGAGGCTCAGAACACAACCAACCTGTGGTGGGTGAACAATCAGAGCCTCCCGGTCAGTCCCAGGCTGGTGCTCTCCAATGACAACAGGACCCTCACTCTACTCAACATCACAAGGAATGACACAGGACCCTATGAGTGTGAAATACAGAACCCAGTGAGTGCGAACCGCAGTGACCCAGTCACCCTGAATATCACCTATGGCCCGGACACCCCCACCATTTCCCCTTCAAAAACCTCTTACTATCCAGGGGCAAATCTCAGCCTCTTCTGCGATGCAGCCTCTAACCCACCTGCAGAGTACTCTTGGCTTATCAATGGAACACAGATAAACACACAAGAGCTCTTTATCTCCAACATCACTGTGAATCATAGTGGATCCTATGCCTGCGTCGCCCTTAACCCAGTCACTGGCCGCAACAGGACCACAGTCAAGACAATCACAGTCTCTAAACTAAATCAAGTGCAGCCTGAAGTTCAAGCCACCAGCACTACAGTCACAGAAAACAAGGACTCTGTGAACCTGACCTGCTCCACAAATGACACTGAAATCTCCATCAAGTGGTTCTTTAATAGTCAGATCTTATCCTCAGAGAGGATAAAGCTATTCCAGGACAACAGAACCCTCAGAATAGACCCTGTCAAGAGGGAGGATGCTGGGCAGTATTATTGTGAGGTCTCCAACCCAATCAGTGTCAACCAAAGTGACCCCATAATGCTGATCGTGAAAAGAGAAAGTTCTGGTCTCTCAGGGGGGGCCATTGCTGGCATTGTGATTGGACTAGCCGGGATGGCTCTGATAGCCCTGGTAGTGTATTTTCTGCATTCCAGGAAGGGCAGGGCAAGCGACCAGCGTGATCTCACAGAGCACAAACTCTCAGACTCCAACCACACTCAGGACCACTCTGACAACTCTCCTAACAAGATGAATGAAGTTACTTACTCTTCCCTGAACTTCACAGGCCAGCAACCCAGACAACCAACGTCAGCCTCCTCATCCCCAACAACCACAGACGTAATTTATTCAGAAGTAAAAATG
>marmCCM1
CAGCTCACTACTGAATCCATGCCATCCAATGCTGCAGAGGGGAAAGAGGTTCTTCTACTCACCTACAATGTGCCCCAGAATACGAATGGCTTCAACTGGTACAAAGGGGAAAGAGTGGACAGCACCGTTCGAATTATAGGATATGTGATAGCAAGTCAACTAACCACCCCAGGGCCCGCATACAGCGGCCGAGAGGTAATATACTCCAATGCCTCCCTGCTGATCCGGAACGTCACCCTGAATGACACAGGATTCTACACCCTGCAAGTCATAAAGGCAGATCTTGTGAATGAAGAAGCAACTGTCCAGTTCCATGTATACCCGGAGCTGTCCAAGCCCTACATCAACAGCAGCAACTCCAACCCCGTGGAGGACGAGGATGTTGTGGCCTTAACCTGTGAAACTGAGGCTCAGAACACAAACTACTTGTGGTGGGTGAACAATCAGAGCCTCCCGGTCAGTTCCAGGCTGTTGCTCTCCAATGACAACAGGACCCTTACTCTACTCAACGTCACAAGGAATGACACAGGACCCTATGAGTGTGAAATACAGAACCCAGTGAGTGTGAACCGCAGTGACCCAGTCACACTGAATGTCACCTATGGCCCGGACACCCCCACCATTTCCCCTTCAAAAACCTCTTACTATCCAGGGGCAAATCTCAGCCTCTTCTGCGATGCAGCCTCTAACCCACCTGCAGAGTACTCTTGGCTTATCAATGGAACACAGAAAAACACACAAGAGCTCTTTATCTCCAACATCACTGTGGATGACAGTGGATCCTATGCCTGCGTCGCCCTTAACCCAGTCACTGGCCGAAACAGGACCACAGTCAAGACAATCATAGTCTCTAAACTAAATCAAGTGCAGCCTGAAGTTCAAGCCACCAGCACCACAGTCACGGAAGACAAGGACTCTGTGAACCTGACCTGCTCCACGAATGACACTGAAATCTCCATCAAGTGGTTCTTTAATAACCAGATCTTATCCTCAGAGAGGATAAAGCTATTCCAGGACAACAGAACCCTCAGAATAGACCCTGTCAAGAGGGAGGATGCTGGGCAGTATTATTGTGAGGTCTCTAACCCAATCAGTGTCAACCAAAGTGACCCTATAAGGCTGACCGTGAAAAGAGAAAGTTCTGGCCTCTCAGGGGGGGCCATTGCTGGCATTGTGATTGGACTGGCAGGGGTGGCTCTGATAGGCCTAGTGGTGTATTTTCAGCATTCCAGGAAGGGCAGGGCAAGCGACCAACGTGATCTCACAGAGCACAAACTCTCAGACTCCAACCACACTCAGGACCACTCTGACAACTCTCCTAACAAGATGAAGGAAGTTACTTACTCTTCCCTGAACTTCACAGCCCAGCAACCCAGACAACCAACGTCAGCCTCCTCATCCCCAACAACCACAGACATAATTTATTCAGAAGTAAAAAAG
(((((humCCM1,(chimpCCM1,bonCCM1)),gorCCM1),oraCCM1),(((((macCCM1,CEmacCCM1),PTmacCCM1),(babCCM1,(sootyCCM1,drillCCM1))),agmCCM1),(colCCM1,(gsnmCCM1,bsnmCCM1)))),((sqmCCM1,capCCM1),(marmCCM1,nightCCM1)));
