# Supplementary material for: Evolution of host-microbe cell adherence by receptor domain shuffling
Source: eLife. 2022 Jan 25;11:e73330. doi: 10.7554/eLife.73330 (PMC8860441; doi:10.7554/eLife.73330)
Supplement: Figure 2—source data 2. [file elife-73330-fig2-data2.zip › Figure 2 - source data 2/CEACAM16_w_tree.fasta]

>humCCM16
GAGATCTCTATCACCCTGGAGCCTGCCCAGCCGAGCGAAGGGGACAACGTCACGCTGGTCGTCCATGGGCTTTCGGGGGAACTGCTCGCCTACAGCTGGTATGCGGGGCCCACACTCAGCGTGTCATACCTGGTGGCCAGCTACATCGTGAGCACAGGCGATGAGACTCCTGGCCCGGCCCACACGGGGCGGGAGGCTGTGCGCCCCGATGGCAGCCTGGACATCCAGGGCATCCTGCCCCGGCACTCAGGCACCTACATCCTGCAGACCTTCAACAGGCAGTTGCAGACCGAGGTGGGCTACGGACACGTGCAGGTCCATGAGATCCTGGCCCAGCCCACAGTCTTGGCCAACAGCACAGCGCTGGTGGAACGTCGAGACACCCTGCGCCTTATGTGCAGCAGCCCCAGCCCCACCGCCGAGGTCCGCTGGTTCTTCAACGGTGGGGCCCTGCCCGTCGCTCTCCGCCTGGGCCTGTCCCCTGACGGCCGGGTGCTGGCCAGGCATGGCATCCGCCGGGAGGAGGCCGGCGCCTATCAGTGTGAGGTGTGGAACCCGGTCAGTGTCAGCCGCAGCGAGCCCATCAACCTGACCGTGTACTTTGGCCCAGAGCGTGTGGCCATCCTCCAGGATTCCACCACCCGCACAGGCTGCACCATCAAAGTTGACTTCAACACGTCCCTCACCCTGTGGTGCGTGTCCAGGTCCTGCCCAGAGCCCGAGTATGTGTGGACCTTCAACGGGCAGGCCCTAAAGAACGGCCAAGACCACCTCAACATCAGCAGCATGACAGCCGCCCAGGAGGGGACGTACACATGTATTGCGAAGAACACCAAGACCCTGCTATCTGGATCTGCCTCAGTCGTGGTCAAGCTCTCTGCTGCAGCAGTTGCCACGATGATCGTGCCCGTGCCCACCAAGCCAACGGAGGGCCAGGACGTAACACTGACCGTGCAGGGCTACCCCAAGGACCTGCTGGTCTACGCCTGGTACCGCGGGCCTGCCTCCGAGCCCAACCGGCTGCTCAGCCAGCTGCCGTCAGGAACCTGGATTGCAGGCCCCGCGCACACAGGCCGGGAGGTGGGCTTCCCCAACTGCTCGCTGTTGGTGCAGAAGCTGAACCTCACAGACACTGGCCGCTACACACTCAAGACTGTCACAGTGCAGGGCAAGACTGAGACACTGGAAGTGGAGCTGCAGGTGGCCCGTGAGTGTGTGGGAAGGGGCAAGGCGTGCCCCTTTTTAGACAAGGGCTCCCAAAAGGAGCCTCTTCCTCCATCAGGCGGGGACATAGACCAAAGATGGATACCCATCCATCAGGCTGAAGGAAGCCTTGTCTCCTCCGCC
>chimpCCM16
GAGATCTCTATCACCCTGGAGCCTGCCCAGCCGAGCGAAGGGGACAACGTCACGCTGGTCGTCCATGGGCTTTCGGGGGAACTGCTCGCCTACAGCTGGTATGCGGGGCCCACACTCAGCGTGTCATACCTGGTGGCCAGCTACATCGTGAGCACAGGCGATGAGACTCCTGGCCCGGCCCACACGGGGCGGGAGGCTGTGCGCCCCGATGGCAGCCTGGACATCCAGGGCATCCTGCCCCGGCACTCAGGCACCTACATCCTGCAGACCTTCAACAGGCAGTTGCAGACCGAGGTGGGCTACGGACACGTGCAGGTCCATGAGATCCTGGCCCAGCCCACAGTCTTGGCCAACAGCACAGCGCTGGTGGAACGTCGAGACACCCTGCGCCTCATGTGCAGCAGCCCCAGCCCCACCGCCGAGGTCCGCTGGTTCTTCAACGGTGGGGCCCTGCCCGTCGCTCTCCGCCTGGGCCTGTCCCCTGACGGCCGGGTGCTGGCCAGGCACGGCATCCGCCGGGAGGAGGCCGGCGCCTATCAGTGTGAGGTGTGGAACCCGGTCAGTGTCAGCCGCAGCGAGCCCATCAACCTGACCGTGTACTTTGGCCCAGAGCGTGTGGCCATCCTCCAGGATTCCACCACCCGCACAGGCTGCACCATCAAAGTTGACTTCAACATGTCCCTCACCCTGTGGTGCGTGTCCAGGTCCTGCCCAGAGCCCGAGTATGTGTGGACCTTCAACGGGCAGGCCCTAAAGAATGGCCAAGACCACCTCAACATCAGCAGCATGACAGCCGCCCAGGAGGGGACGTACACATGTATTGCGAAGAACACCAAGACCCTGCTATCTGGATCTGCCTCAGTCGTGGTCAAGCTCTCTGCTGCAGCAGTTGCCACGATGATCGTGCCCGTGCCCACCAAGCCAACGGAGGGCCAGGACGTAACACTGACTGTGCAGGGCTACCCCAAGGACCTGCTGGTCTACGCCTGGTACCGCGGGCCTGCCTCCGAGCCCAACCGGCTGCTCAGCCAGCTGCCGTCAGGAACCTGGATTGCAGGCCCCGCGCACACAGGCCGGGAGGTGGGCTTCCCCAACTGCTCGCTGTTGGTGCAGAAGCTGAACCTCACAGACACTGGCCGCTACACACTCAAGACCGTCACAGTGCAGGGCAAGACTGAGACACTGGAAGTGGAGCTGCAGGTGGCCCGTGAGTGTGTGGGAAGGGGCAAGGCGTGCCCCTTTTTAGACAAGGGCTCCCAAAAGGAGCCTCTTCCTCCATCAGGCGGGGACATAGACCAAAGATGGATACCCATCCATCAGGCTGAAGGAAGCCTTGTCTCCTCCATC
>bonCCM16
GAGATCTCTATCACCCTGGAGCCTGCCCAGCCGAGCGAAGGGGACAACGTCACGCTGGTCGTCCATGGGCTTTCGGGGGAACTGCTCGCCTACAGCTGGTATGCGGGGCCCACACTCAGCGTGTCATACCTGGTGGCCAGCTACATCGTGAGCACAGGCGATGAGACTCCTGGCCCGGCCCACACGGGGCGGGAGGCTGTGCGCCCCGATGGCAGCCTGGACATCCAGGGCATCCTGCCCCGGCACTCAGGCACCTACATCCTGCAGACCTTCAACAGGCAGTTGCAGACCGAGGTGGGCTACGGACACGTGCAGGTCCATGAGATCCTGGCCCAGCCCACAGTCTTGGCCAACAGCACAGCGCTGGTGGAACGTCGAGACACCCTGCGCCTCATGTGCAGCAGCCCCAGCCCCACCGCCGAGGTCCGCTGGTTCTTCAACGGTGGGGCCCTGCCCGTCGCTCTCCGCCTGGGCCTGTCCCCTGACGGCCGGGTGCTGGCCAGGCACGGCATCCGCCGGGAGGAGGCCGGCGCCTATCAGTGTGAGGTGTGGAACCCGGTCAGTGTCAGCCGCAGCGAGCCCATCAACCTGACCGTGTACTTTGGCCCAGAGCGTGTGGCCATCCTCCAGGATTCCACCACCCGCACAGGCTGCACCATCAAAGTTGACTTCAACACGTCCCTCACCCTGTGGTGCGTGTCCAGGTCCTGCCCAGAGCCCGAGTATGTGTGGACCTTCAACGGGCAGGCCCTAAAGAATGGCCAAGACCACCTCAACATCAGCAGCATGACAGCTGCCCAGGAGGGGACGTACACATGTATTGCGAAGAACACCAAGACCCTGCTATCTGGATCTGCCTCAGTCGTGGTCAAGCTCTCTGCTGCAGCAGTTGCCACGATGATCGTGCCCGTGCCCGCCAAGCCAACGGAGGGCCAGGACGTAACACTGACTGTGCAGGGCTACCCCAAGGACCTGCTGGTCTACGCCTGGTACCGCGGGCCTGCCTCCGAGCCCAACCGGCTGCTCAGCCAGCTGCCGTCAGGAACCTGGATTGCAGGCCCCGCGCACACAGGCCGGGAGGTGGGCTTCCCCAACTGCTCGCTGTTGGTGCAGAAGCTGAACCTCACAGACACTGGCCGCTACACACTCAAGACCGTCACAGTGCAGGGCAAGACTGAGACACTGGAAGTGGAGCTGCAGGTGGCCCGTGAGTGTGTGGGAAGGGGCAAGGCGTGCCCCTTTTTAGACAAGGGCTCCCAAAAGGAGCCTCTTCCTCCATCAGGCGGGGACATAGACCAAAGATGGATACCCATCCATCAGGCTGAAGGAAGCCTTGTCTCCTCCGTC
>gorCCM16
GAGATCTCTATCACCCTGGAGCCTGCCCAGCCGAGCGAAGGGGACAACGTCACGCTGGTCGTCCATGGGCTTTCGGGGGAACTGCTCGCCTACAGCTGGTATGCGGGGCCCACACTCAGCGTGTCATACCTGGTGGCCAGCTACATCGTGAGCACAGGCGATGAGACTCCTGGCCCGGCCCACACGGGGCGGGAGGCTGTGCGCCCCGATGGCAGCCTGGACATCCAGGGCATCCTGCCCCGGCACTCAGGCACCTACATCCTGCAGACCTTCAACAGGCAGTTGCAGACTGAGGTGGGCTACGGACACGTGCAGGTCCATGAGATCCTGGCCCAGCCCACAGTCTTGGCCAACAGCACAGCGCTGGTGGAACGTCGAGACACCCTGCGCCTTATGTGCAGCAGCCCCAGCCCCACCGCCGAGGTCCGCTGGTTCTTCAACGGTGGGGCCCTGCCCGTCGCTCTCCGCCTGGGCCTGTCCCCTGACGGCCGGGTGCTGGCCAGGCATGGCATCCGCCGGGAGGAGGCCGGCGCCTATCAGTGTGAGGTGTGGAACCCGGTCAGTGTCAGCCGCAGCGAGCCCATCAACCTGACCGTGTACTTTGGCCCAGAGCGTGTGGCCATCCTCCAGGATTCCACCACCCGCACAGGCTGCACCATCAAAGTTGACTTCAACACGTCCCTCACCCTGTGGTGCGTGTCCAGGTCCTGCCCAGAGCCCGAGTATGTGTGGACCTTCAACGGGCAGGCCCTAAAGAACGGCCAAGACCACCTCAACATCAGCAGCATGACAGCCGCCCAGGAGGGGACGTACACATGTATTGCGAAGAACACCAAGACCCTGCTATCTGGATCTGCCTCAGTCGTGGTCAAGCTCTCTGCTGCAGCAGTTGCCACGATGATCGTGCCCGTGCCCACCAAGCCAACGGAGGGCCAGGACGTAACACTGACCGTGCAGGGCTACCCCAAGGACCTGCTGGTCTACGCCTGGTACCGCGGGCCTGCCTCCGAGCCCAACCGGCTGCTCAGCCAGCTGCCGTCAGGAACCTGGATTGCAGGCCCCGCGCACACAGGCCGGGAGGTGGGCTTCCCCAACTGCTCGCTGTTGGTGCAGAAGCTGAACCTCACAGACACTGGCCGCTACACACTCAAGACCGTCACAGTGCAGGGCAAGACTGAGACACTGGAAGTGGAGCTGCAGGTGGCCCGTGAGTGTGTGGGAAGGGGCAAGGCATGCCCCTTTTTAGACAAGGGCTCCCAAAAGGAGCCTATTCCTCCATCAGGCGGGGACATAGACCAAAGATGGATACCCATCCATCAGGCTGAAGGAAGCCTTGTCTCCTCCGTC
>oraCCM16
GAGATCTCTATCACCCTGGAGCCTGCCCAGCCAACCCAAGGGGACAACGTTACGCTGGTCGTCCACGGGCTTTCAGGGGAACTGCTTGCCTACAACTGGTATGCGGGGCCCACACTCAGCGTGTCGTACCTGGTGGCCAGCTACATTGTGAGCACAGGCGATGAGACTCCTGGTCCGGCCTACACGGGGCGGGAGGCTGTGCGCCCCGATGGCAGCCTGGACATCCAGGGCATCCTGCCCCGGCACTCAGGCACCTACATCCTGCAGACCTTCAACAGGCAGTTGCAGACTGAGGTGGGCTACGGACACGTGCAGGTCCATGAGATCCTGGCCCAGCCCACAGTCTTGGCCAACAGCACAGCCCTGGTGGAGCGTCGAGACACCCTGCGCCTTATGTGCAGCAGCCCCAGCCCCACCGCCGAGGTCCGCTGGTTCTTCAACGGTGGGGCCCTGCCCGTCGCTCTCCGCATGGGCCTGTCCCCTGACGGCCGGGTGCTGGCCAGGCATGGCATCCGCCGGGAGGAGGCCGGCGCCTATCAGTGTGAGGTGTGGAACCCGGTCAGTGTCAGCCGCAGCGAGCCCATCAACCTGACGGTGTACTTTGGCCCAGAACGTGTGGCCATCCTCCAGGATTCCACCACCCGCACAGGCTGTACCATCAAAGTTGACTTCAACACGTCCCTCACCCTGTGGTGCGTGTCCAGGTCCTGCCCAGAGCCCGAGTATGTGTGGACCTTCAATGGGCAGGCCCTAAAGAACGGCCAAGACCACCTCAACATCAGCAGCATGACAGCCACCCAGGAGGGGACGTACACATGTATTGTGAAGAACACCAAGACCCTGCTATCTGGATCTGCCTCAGTCGTGGTCAAGCTCTCTGCTGCAGCAGTTGCCATGATGATCGTGCCCGTGCCCACCAAGCCAATGGAGGGCCAGGACGTGACACTGACCGTGCAGGGCTACCCCAAGGACCTGCTGGTCTACGCCTGGTACCGCGGGCCTGCCTCCGAGCCCAACCGGCTGCTCAGCCAGCTGCCGTCAGGAACCTGGATTGCAGGCCCCGCGCACACAGGCCGGGAGGTGGGCTTCCCCAACTGCTCGCTGTTGGTGCAGAAGCTGAACCTCACAGACACTGGCCGCTACACACTCAAGACCGTCACAGTGCAGGGCAAGACTGAGACACTGGAAGTGGAGCTGCAGGTGGCCCGTGAGTGTGTGGGAAGGGGCAAGGCATGCCACTTTTTAGATAAGGGCTCCCAAAAGGAGCCTCTTCCTCCGTCAGGCGGGGACATAGACCAAAGATGGATGCCCGTCCATCAGGCTGAAGGAAACCTTGTCTCCTCCGTC
>babCCM16
GAGATCTCTATCACCCTGGAGCCTGCCCAGCCAACCGAAGGGGACAACATCACGCTGGTCGTCCACGGGCTTTCGGGGGAACTGCTCGCCTACAACTGGTACGCGGGGCCCACGCTCAGCGTATCGTACCTGGTGGCCAGCTACATTGTGAGCACAGGCGATGAGACTCCTGGCCCGGCCCACACGGGGCGGGAGGCTGTGCGCCCCGATGGCAGCCTGGACATCCAGGGCGTCCTGCCCCGGCACTCAGGCACCTACATCCTGCAGACGTACAACAGGCAGTTTCAGACTGAGGTGGGCTACGGACACATGCAGGTCTATGAGATCCTGGCCCAGCCCACAGTCTTGGCCAACAGCACGGCACTGGTGGAGCGTCGAGACACCCTACGCCTTATGTGCGGCAGCCCCAGCACCACAGCTGAGGTCCGCTGGTTCTTCAACGGTGGGGCCCTGCCCGTCGCTCTCCGCCTGGGCCTGTCCCCTGACGGCCGGGTGCTGGCCAGGCATGGCATCCGCCGGGAGGAGGCCGGTGCCTATCAATGTGAGGTGTGGAACCCGGTCAGTGTCAGCCGCAGTGAGCCCATCAACCTGACCGTGTACTTTGGCCCAGAACGTGTGGCCATCCTCCAGGATTCCACCACCCGCACAGGCTGCACCATCAAAGTTGACTTCAACACGTCCCTCACCCTGTGGTGCGTGTCCAGGTCCTGCCCAGAGCCCGAGTATGTGTGGGCCTTCAATGGGCAGGCCCTAAAGAACGGTCAAGACCACGTCAACATCAGCAGCATGACAGCTGCCCAGGAGGGGACGTACACATGTATTGCGAAGAACACCAAGACCCTGCTATCTGGATCTGCCTCAGTCGTGGTCAAGCTCTCTGCTGCAGCAGTTGCCATGATGATCGTGCCCGTGCCCACCAAGCCAATGGAGGGCCAGGACGTGACGCTGACCGTGCAGGGCTACCCCAAGGACCTGCTGGTCTACGCCTGGTACCGCGGGCCTGCCTCCGAGCCCAACCGGCTGCTCAGCCAGCTGCCGTCAGGAACCTGGATTGCAGGCCCCGCACACACAGGCCGGGAGGTGGGCTTCCCCAACTGCTCACTGTTGGTGCAAAAGCTGAACCTCACAGACACTGGCCGCTACACACTCAAGACCGTCACACTGCAGGGCAAGACCGAGACACTGGAAGTGGAGCTGCAGGTGGCCCGTGAGTGTGTGGGAAAGGGCAAGGCATGCCCCTTTTTAGACAAGGGCTCCCAAAAGGAGCCTCTTCCTCCATCAGGCGGGGACATAGACCAAAGATGGATATCCCTCCATCAGACTGAAGGAGACCTTGTCTCCTCCGTC
>PTmacCCM16
GAGATCTCTATCACCCTGGAGCCTGCCCAGCCGACCGAAGGGGACAACATCACGCTGGTCGTCCACGGGCTTTCGGGGGAACTGCTCGCCTACAACTGGTACGCGGGGCCCACGCTCAGCGTATCGTACCTGGTGGCCAGCTACATTGTGAGCACAGGCGATGAGACTCCTGGCCCGGCCCACACGGGGCGGGAGGCTGTGCGCCCCGATGGCAGCCTGGACATCCAGGGCGTCCTGCCCCGGCACTCAGGCACCTACATCCTGCAGACGTACAACAGGCAGTTTCAGACTGAGGTGGGCTACGGACACATGCAGGTCTATGAGATCCTGGCCCAGCCCACAGTCTTGGCCAACAGCACGGCACTGGTGGAGCGTCGAGACACCCTACGCCTTATGTGTGGCAGCCCCAGCACCACAGCTGAGGTCCGCTGGTTCTTCAACGGTGGGGCCCTGCCCGTCGCTCTCCGCCTGGGCCTGTCCCCTGATGGCCGGGTGCTGGCCAGGCATGGCATCCGCCGGGAGGAGGCCGGTGCCTATCAATGTGAGGTGTGGAACCCGGTCAGTGTCAGCCGCAGTGAGCCCATCAACCTGACCGTGTACTTTGGCCCAGAACGTGTGGCCATCCTCCAGGATTCCACCACCCGCACAGGCTGCACCATCAAAGTTGACTTCAACACGTCCCTCACCCTGTGGTGCGTGTCCAGGTCCTGCCCAGAGCCCGAGTATGTGTGGGCCTTCAATGGGCAGGCCCTAAAGAACGGTCAAGACCACATCAACATCAGCAGCATGACAGCTGCCCAGGAGGGGACGTACACATGTATTGCGAAGAACACCAAGACCCTGCTATCTGGATCTGCCTCAGTCGTGGTCAAGCTCTCTGCTGCAGCAGTTGCCATGATGATCGTGCCCGTGCCCACCAAGCCAATGGAGGGCCAGGACGTGACGCTGACCGTGCAGGGCTACCCCAAGGACCTGCTGGTCTACGCCTGGTACCGCGGGCCTGCCTCCGAGCCCAACCGGCTGCTCAGCCAGCTGCCGTCAGGAACCTGGATTGCAGGCCCCGCACACACAGGCCGGGAGGTGGGCTTCCCCAACTGCTCACTGTTGGTGCAAAAGCTGAACCTCACAGACACTGGCCGCTACACACTCAAGACCGTCACACTGCAGGGCAAGACCGAGACACTGGAAGTGGAGCTGCAGGTGGCCCGTGAGTGTGTGGGAAAGGGCAAGGCATGCCCCTTTTTAGACAAGGGCTCCCAAAAGGAGCCTCTTCCTCCATCAGGCGGGGACATAGACCAAAGATGGATATCCCTCCATCAGACTGAAGGAGGCCTTGTCTCCTCCGTC
>macCCM16
GAGATCTCTATCACCCTGGAGCCTGCCCAGCCGACCGAAGGGGACAACATCACGCTGGTCGTCCACGGGCTTTCGGGGGAACTGCTCGCCTACAACTGGTACGCGGGGCCCACGCTCAGCGTATCGTACCTGGTGGCCAGCTACATTGTGAGCACAGGCGATGAGACTCCTGGCCCGGCCCACACGGGGCGGGAGGCTGTGCGCCCCGATGGCAGCCTGGACATCCAGGGCGTCCTGCCCCGGCACTCAGGCACCTACATCCTGCAGACGTACAACAGGCAGTTTCAGACTGAGGTGGGCTACGGACACATGCAGGTCTATGAGATCCTGGCCCAGCCCACAGTCTTGGCCAACAGCACGGCACTGGTGGAGCGTCGAGACACCCTACGCCTTATGTGCGGCAGCCCCAGCACCACAGCTGAGGTCCGCTGGTTCTTCAACGGTGGGGCCCTGCCCGTCGCTCTCCGCCTGGGCCTGTCCCCTGACGGCCGGGTGCTGGCCAGGCATGGCATCCGCCGGGAGGAGGCCGGTGCCTATCAATGTGAGGTGTGGAACCCGGTCAGTGTCAGCCGCAGTGAGCCCATCAACCTGACCGTGTACTTTGGCCCAGAACGTGTGGCCATCCTCCAGGATTCCACCACCCGCACAGGCTGCACCATCAAAGTTGACTTCAACACGTCCCTCACCCTGTGGTGCGTGTCCAGGTCCTGCCCAGAGCCCGAGTATGTGTGGGCCTTCAATGGGCAGGCCCTAAAGAACGGTCAAGACCACATCAACATCAGCAGCATGACAGCTGCCCAGGAGGGGACGTACACATGTATTGCGAAGAACACCAAGACCCTGCTATCTGGATCTGCCTCAGTCGTGGTCAAGCTCTCTGCTGCAGCAGTTGCCATGATGATCGTGCCCGTGCCCACCAAGCCAATGGAGGGCCAGGACGTGACGCTGACCGTGCAGGGCTACCCCAAGGACCTGCTGGTCTACGCCTGGTACCGCGGGCCTGCCTCCGAGCCCAACCGGCTGCTCAGCCAGCTGCCGTCAGGAACCTGGATTGCAGGCCCCGCACACACAGGCCGGGAGGTGGGCTTCCCCAACTGCTCACTGTTGGTGCAAAAGCTGAACCTCACAGACACTGGCCGCTACACGCTCAAGACCGTCACACTGCAGGGCAAGACCGAGACACTGGAAGTGGAGCTGCAGGTGGCCCGTGAGTGTGTGGGAAAGGGCAAGGCATGCCCCTTTTTAGACAAGGGCTCCCAAAAGGAGCCTCTTCCTCCATCAGGCGGGGACATAGACCAAAGATGGATATCCCTCCATCAGACTGAAGGAGGCCTTGTCTCCTCCGTC
>sootyCCM16
GAGATCTCTATCACCCTGGAGCCTGCCCAGCCGACCGAAGGGGACAACATCACGCTGGTCGTCCACGGGCTTTCGGGGGAACTGCTCGCCTACAACTGGTACGCGGGGCCCACGCTCAGCGTATCGTACCTGGTGGCCAGCTACATTGTGAGCACAGGCGATGAGACTCCTGGCCCGGCCCACACGGGGCGGGAGGCTGTGCGCCCCGATGGCAGCCTGGACATCCAGGGCGTCCTGCCCCGGCACTCAGGCACCTACATCCTGCAGACGTACAACAGGCAGTTTCAGACTGAGGTGGGCTACGGACACATGCAGGTCTATGAGATCCTGGCCCAGCCCACAGTCTTGACCAACAGCACGGCACTGGTGGAGCGTCGAGACACCCTACGCCTTATGTGCGGCAGCCCCAGCACCACAGCTGAGGTCCGCTGGTTCTTCAACGGTGGGGCCCTGCCCGTCGCTCTCCGCCTGGGCCTGTCCCCTGACGGCCGGGTGCTGGCCAGGCATGGCATCCGCCGGGAGGAGGCCGGTGCCTATCAATGTGAGGTGTGGAACCCGGTCAGTGTCAGCCGCAGTGAGCCCATCAACCTGACCGTGTACTTTGGCCCAGAACGTGTGGCCATCCTCCAGGATTCCACCACCCGCACAGGCTGCACCATCAAAGTTGACTTCAACACGTCCCTCACCCTGTGGTGCGTGTCCAGGTCCTGCCCAGAGCCCGAGTATGTGTGGGCCTTCAATGGGCAGGCCCTAAAGAACGGTCAAGACCACGTCAACATCAGCAGCATGACAGCTGCCCAGGAGGGGACGTACACATGTATTGCGAAGAACACCAAGACCCTGCTATCTGGATCTGCCTCGGTCGTGGTCAAGCTCTCTGCTGCAGCAGTTGCCATGATGATCGTGCCCGTGCCCACCAAGCCAATGGAGGGCCAGGACGTGACGCTGACCGTGCAGGGCTACCCCAAGGACCTGCTGGTCTACGCCTGGTACCGCGGGCCTGCCTCCGAGCCCAACCGGCTGCTCAGCCAGCTGCCGTCAGGAACCTGGATTGCAGGCCCCGCACACACAGGCCGGGAGGTGGGCTTCCCCAACTGCTCACTGTTGGTGCAAAAGCTGAACCTCACAGACACTGGCCGCTACACACTCAAGACCGTCACACTGCAGGGCAAGACCGAGACACTGGAAGTGGAGCTGCAGGTGGCCCGTGAGTGTGTGGGAAAGGGCAAGGCATGCCCCTTTTTAGACAAGGGCTCCCAAAAGGAGCCTCTTCCTCCATCAGGCGGGGACATAGACCAAAGATGGATATCCCTCCATCAGACTGAAGGAGACCTTGTCTCCTCCGTC
>drillCCM16
GAGATCTCTATCACCCTGGAGCCTGCCCAGCCGACCGAAGGGGACAACATCACGCTGGTCGTCCACGGGCTTTCGGGGGAACTGCTCGCCTACAACTGGTACGCGGGGCCCACGCTCAGCGTATCGTACCTGGTGGCCAGCTACATTGTGAGCACAGGCGATGAGACTCCTGGCCCGGCCCACACGGGGCGGGAGGCTGTGCGCCCCGATGGCAGCCTGGACATCCAGGGCGTCCTGCCCCGGCACTCAGGCACCTACATCCTGCAGACGTACAACAGGCAGTTTCAGACTGAGGTGGGCTACGGACACATGCAGGTCTATGAGATCCTGGCCCAGCCCACAGTCTTGGCCAACAGCACGGCACTGGTGGAGCGTCGAGACACCCTACGCCTTATGTGCGGCAGCCCCAGCACCACAGCTGAGGTCCGCTGGTTCTTCAACGGTGGGGCCCTGCCCGTCGCTCTCCGCCTGGGCCTGTCCCCTGACGGCCGGGTGCTGGCCAGGCATGGCATCCGCCGGGAGGAGGCCGGTGCCTATCAATGTGAGGTGTGGAACCCGGTCAGTGTCAGCCGCAGTGAGCCCATCAACCTGACCGTGTACTTTGGCCCAGAACGTGTGGCCATCCTCCAGGATTCCACCACCCGCACAGGCTGCACCATCAAAGTTGACTTCAACACGTCCCTCACCCTGTGGTGCGTGTCCAGGTCCTGCCCAGAGCCCGAGTATGTGTGGGCCTTCAATGGGCAGGCCCTAAAGAACGGTCAAGACCACGTCAACATCAGCAGCATGACAGCTGCCCAGGAGGGGACGTACACATGTATTGCGAAGAACACCAAGACCCTGCTATCTGGATCTGCCTCAGTCGTGGTCAAGCTCTCTGCTGCAGCAGTTGCCATGATGATCGTGCCCGTGCCCACCAAACCAATGGAGGGCCAGGACGTGACGCTGACCGTGCAGGGCTACCCCAAGGACCTGCTGGTCTATGCCTGGTACCGCGGGCCTGCCTCTGAGCCCAACCGGCTGCTCAGCCAGCTGCCGTCAGGAACCTGGATTGCAGGCCCCGCACACACAGGCCGGGAGGTGGGCTTCCCCAACTGCTCACTGTTGGTGCAAAAGCTGAACCTCACAGACACTGGCCGCTACACACTCAAGACCGTCACACTGCAGGGCAAGACCGAGACACTGGAAGTGGAGCTGCAGGTGGCCCGTGAGTGTGTGGGAAAGGGCAAGGCATGCCCCTTTTTAGACAAGGGCTCCCAAAAGGAGCCTCTTCCTCCATCAGGCGGGGACATAGACCAAAGATGGATATCCCTCCATCAGACTGAAGGAGACCTTGTCTCCTCCGTC
>CEmacCCM16
GAGATCTCTATCACCCTGGAGCCTGCCCAGCCCACCGAAGGGGACAACATCACGCTGGTCGTCCACGGGCTTTCGGGGGAACTGCTCGCCTACAACTGGTACGCGGGGCCCACGCTCAGCGTATCGTACCTGGTGGCCAGCTACATTGTGAGCACAGGCGATGAGACTCCTGGCCCGGCCCACACGGGGCGGGAGGCTGTGCGCCCCGATGGCAGCCTGGACATCCAGGGCGTCCTGCCCCGGCACTCAGGCACCTACATCCTGCAGACGTACAACAGGCAGTTTCAGACTGAGGTGGGCTACGGACACATGCAGGTCTATGAGATCCTGGCCCAGCCCACAGTCTTGGCCAACAGCACGGCACTGGTGGAGCGTCGAGACACCCTACGCCTTATGTGCGGCAGCCCCAGCACCACAGCTGAGGTCCGCTGGTTCTTCAACGGTGGGGCCCTGCCCGTCGCTCTCCGCCTGGGCCTGTCCCCTGACGGCCGGGTGCTGGCCAGGCATGGCATCCGCCGGGAGGAGGCCGGTGCCTATCAATGTGAGGTGTGGAACCCGGTCAGTGTCAGCCGCAGTGAGCCCATCAACCTGACCGTGTACTTTGGCCCAGAACGTGTGGCCATCCTCCAGGATTCCACCACCCGCACAGGCTGCACCATCAAAGTTGACTTCAACACGTCCCTCACCCTGTGGTGCGTGTCCAGGTCCTGCCCAGAGCCTGAGTATGTGTGGGCCTTCAATGGGCAGGCCCTAAAGAACGGTCAAGACCACATCAACATCAGCAGCATGACAGCTGCCCAGGAGGGGACATACACATGTATTGCGAAGAACACCAAGACCCTGCTATCTGGATCTGCCTCAGTCGTGGTCAAGCTCTCTGCTGCAGCAGTTGCCATGATGATCGTGCCCGTGCCCACCAAGCCAATGGAGGGCCAGGACGTGACGCTGACCGTGCAGGGCTACCCCAAGGACCTGCTGGTCTACGCCTGGTACCGCGGGCCTGCCTCCGAGCCCAACCGGCTGCTCAGCCAGCTGCCGTCAGGAACCTGGATTGCAGGCCCCGCACACACAGGCCGGGAGGTGGGCTTCCCCAACTGCTCACTGTTGGTGCAAAAGCTGAACCTCACAGACACTGGCCGCTACACACTCAAGACCGTCACACTGCAGGGCAAGACCGAGACACTGGAAGTGGAGCTGCAGGTGGCCCGTGAGTGTGTGGGAAAGGGCAAGGCATGCCCCTTTTTAGACAAGGGCTCCCAAAAGGAGCCTCTTCCTCCATCAGGCGGGGACATAGACCAAAGATGGATATCCCTCCATCAGACTGAAGGAGGCCTTGTCTCCTCCGTC
>agmCCM16
GAGATCTCTATCACCCTGGAGCCTGCCCAGCCGACCGAAGGGGACAACGTCACGCTGGTCGTCCATGGGCTTTCGGGGGAACTGCTCGCCTACAACTGGTACGCGGGGCCCACGCTCAGCGTGTCGTACCTGGTGGCCAGCTACATCGTGAGCACAGGCGATGAGACTCCTGGCCCGGCCCACACGGGGCGGGAGGCTGTGCGCCCCGATGGCAGCCTGGACATCCAGGGCGTCCTGCCCCGGCACTCAGGCACCTACATCCTGCAGACGTACAACAGGCAGTTTCAGACTGAGGTGGGCTACGGACACATGCAGGTCTATGAGATCCTGGCCCAGCCCACAGTCTTGGCCAACAGCACGGCACTGGTGGAGCGTCGAGACACCCTACGCCTTATGTGCAGCAGCCCCAGCACCACAGCTGAGGTCCGCTGGTTCTTCAACGGTGGGGCCCTGCCCGTCGCTCTCCGCCTGGGCCTGTCCCCCGATGGCCGGGTGCTGGCCAGGCATGGCATCCGCCGGGAGGAGGCCGGTGCCTATCAATGTGAGGTGTGGAACCCGGTCAGTGTCAGCCGCAGTGAGCCCATCAACCTGACCGTGTACTTTGGCCCAGAACGTGTGGCCATCCTCCAGGATTCCACCACCCGCACAGGCTGCACCATCAAAGTTGACTTCAACACGTCCCTCACCCTGTGGTGTGTGTCCAGGTCCTGCCCAGAGCCCGAGTATGTGTGGGCCTTCAATGGGCAGGCCCTAAAGAACGGTCAAGACCACGTCAACATCAGCAGCATGACAGCTGCCCAGGAGGGGACGTACACATGTATTGCAAAGAACACCAAGACCCTGCTATCTGGATCTGCCTCAGTTGTGGTCAAGCTCTCTGCTGCAGCAGTTGCCATGATGATCGTGCCCGTGCCCACCAAGCCAATGGAGGGCCAGGACGTGACGCTGACCGTGCAGGGCTACCCCAAGGACCTGCTGGTCTACGCCTGGTACCGCGGGCCTGCCTCCGAGCCCAACCGGCTGCTCAGCCAGCTGCCGTCAGGAACCTGGATTGCAGGCCCCGCGCACACAGGCCGGGAGGTGGGCTTCCCCAACTGCTCACTGTTGGTGCAAAAGCTGAACCTCACAGACACTGGCCGCTACACACTCAAGACGGTCACACTGCAGGGCAAGACCGAGACACTGGAAGTGGAGCTGCAGGTGGCCCGTGAGTGTGTGGGAAAGGGCAAGGCATGCCCCTTTTTAGACAAGGGCTCCCAAAAGGAGCCTCTTCCTCCATCAGGCGGGGACAGAGACCAAAGATGGATATCCCTCCATCAGACTGAAGGAGGCCTTGTCTCCTCCGTC
>bsnmCCM16
GAGATCTCTATCACCCTGGAGCCTGCCCAGCCGACTGAAGGGGACAACGTCACGCTGGTTGTCCATGGGCTTTCGGGGGAACTGCTCGCCTACAACTGGTATGCGGGGCCCACACTCAGCGTATCGTACCTGGTGGCCAGCTACATCGTGAGCACAGGCGATGAAACTCCTGGCCCGGCCCACACGGGGCAGGAGGCTGTGCGCCCCGATGGCAGCCTGGACATCCAGGGCGTCCTGCCCCGGCACTCAGGCACCTACATCCTGCAGACGTACAACAGGCAGTTTCAGACTGAGGTGGGCTACGGACACATGCAGGTCTATGAGATCCTGGCCCAGCCCACAGTCTTGGCCAACAGCACGGCACTGGTGGAGCGTCGAGACACCCTGCGCCTTATGTGCGGCAGCCCCAGCACCACAGCCGAGGTCCGCTGGTTCTTCAATGGTGGGGCCCTGCCCATCGCTCTCCGCCTGGGCCTGTCCCCCGACGGCCGGGTGCTGGCCAGGCATGGCATCCGCCGGGAGGAGGCCGGTGCCTATCAATGTGAGGTGTGGAACGCGGTCAGTGCCAGCCGCAGTGAGCCCATCAACCTGACCGTGTACTTTGGCCCAGAACGTGTGGCCATCCTCCAGGATTCCACCACCCGCACAGGCTGCACCATCAAAGTTGACTTCAACACGTCCCTCACCCTATGGTGCGTGTCCAGGTCCTGCCCAGAGCCCGAGTATGTGTGGGCCTTCAATGGGCAGGCCCTAAAGAATGGTCAAGACCACATCAACATCAGCAGTATGACAGCTGCCCAGGAGGGGACGTACACATGTATTGCGAAGAACACCAAGACCCTGCTATCTGGATCTGCCTCAGTCGTGGTCAAGCTCTCTGCTGCAGCAGTTGCCATGATGATCGTGCCCGTGCCCACCAAGCCAATGGAGGGCCAGGACGTGACGCTGACCGTGCAGGGCTACCCCAAGGACCTGCTGGTCTACGCCTGGTACCGCGGGCCTGCCTCCGAGCCCAACCGGCTGCTCAGCCAGCTGCCATCAGGAACCTGGATTGCAGGCCCCGCGCACACAGGCCGGGAGGTGGGCTTCCCCAACTGCTCACTGTTGGTGCAAAAGCTGAACCTCACAGACACTGGCCGCTACACACTCAAGACCGTCACACTGCAGGGCAAGACCGAGACACTGGAAGTGGAGCTGCAGGTGGCCCGTGAGTGTGTGGGAAAGGGCAAGGCATGCCCCTTTTTAGACAAGGGCTCCCAAAAGGAGCCTCTTCCTCCATCAGGCGGGGACATAGACCAAAGATGGATATCCCTCTATCAGACTGAAGGAGGCCTTGTCTCCTCCGTC
>gsnmCCM16
GAGATCTCTATCACCCTGGAGCCTGCCCAGCCGACTGAAGGGGACAACGTCACGCTGGTCGTCCATGGGCTTTCGGGGGAACTGCTCGCCTACAACTGGTATGCGGGGCCCACACTCAGCGTATCGTACCTGGTGGCCAGCTACATCGTGAGCACAGGCGATGAAACTCCTGGCCCGGCCCACACGGGGCAGGAGGCTGTGCGCCCCGATGGCAGCCTGGACATCCAGGGCGTCCTGCCCCGGCACTCAGGCACCTACATCCTGCAGACGTACAACAGGCAGTTTCAGACTGAGGTGGGCTACGGACACATGCAGGTCTATGAGATCCTGGCCCAGCCCACAGTCTTGGCCAACAGCACGGCACTGGTGGAGCGTCGAGACACCCTGCGCCTTATGTGCGGCAGCCCCAGCACCACAGCCGAGGTCCGCTGGTTCTTCAATGGTGGGGCCCTGCCCATCGCTCTCCGCCTGGGCCTGTCCCCCGACGGCCGGGTGCTGGCCAGGCATGGCATCCGCCGGGAGGAGGCCGGTGCCTATCAATGTGAGGTGTGGAACGCGGTCAGTGCCAGCCGCAGCGAGCCCATCAACCTGACCGTGTACTTTGGCCCAGAACGTGTGGCCATCCTCCAGGATTCCACCACCCGCACAGGCTGCACCATCAAAGTTGACTTCAACACGTCCCTCACCCTATGGTGCGTGTCCAGGTCCTGCCCAGAGCCCGAGTATGTGTGGGCCTTCAATGGGCAGGCCCTAAAGAACGGTCAAGACCGCATCAACATCAGCAGTATGACAGCTGCCCAGGAGGGGACGTACACATGTATTGCGAAGAACACCAAGACCCTGCTATCTGGATCTGCCTCAGTCGTGGTCAAGCTCTCTGCTGCAGCAGTTGCCATGATGATCGTGCCCGTGCCCACCAAGCCAATGGAGGGCCAGGACGTGACGCTGACCGTGCAGGGCTACCCCAAGGACCTGCTGGTCTACGCCTGGTACCGCGGGCCTGCCTCCGAGCCCAACCGGCTGCTCAGCCAGCTGCCATCAGGAACCTGGATTGCAGGCCCCGCGCACACAGGCCGGGAGGTGGGCTTCCCCAACTGCTCACTGTTGGTGCAAAAGCTGAACCTCACAGACACTGGCCGCTACACACTCAAGACCGTCACACTGCAGGGCAAGACCGAGACACTGGAAGTGGAGCTGCAGGTGGCCCGTGAGTGTGTGGGAAAGGGCAAGGCATGCCCCTTTTTAGACAAGGGCTCCCAAAAGGAGCCTCTTCCTCCATCAGGCGGGGACATAGACCAAAGATGGATATCCCTCTATCAGACTGAAGGAGGCCTTGTCTCCTCCGTC
>colCCM16
GAGATCTCTATCACCCTGGAGCCTGCCCAGCCGACCGAAGGGGACAACGTCACGCTGGTCGTCCATGGGCTTTCGGGGGAACTGCTCGCCTACAACTGGTACGCGGGGCCCACACTCAGCGTATCGTACCTGGTGGCCAGCTACATCGTGAGCACAGGCGATGAGACTCCTGGCCCGGCCCACACGGGGCGGGAGGCTGTGCGCCCCGATGGCAGCCTGGACATCCAGGGCGTCCTGCCCCGGCACTCAGGCACCTACATCCTGCAGACGTACAACAGACAGTTTCAGACTGAGGTGGGCTACGGACACATGCAGGTCTATGAGATCCTGGCCCAGCCCACAGTCTTGGCCAACAGCACGGCACTGGTGGAGCGTCGAGACACCCTGCGCCTTATGTGCGGCAGCCCCAGCACCACAGCCGAGGTCCGCTGGTTCTTCAACGGTGGGGCCCTGCCCGTCGCTCTCCGCCTGGGCCTGTCCCCCGACGGCCGGGTGCTGGCCAGGCATGGCATCCGCCGGGAGGAGGCTGGTGCCTATCAATGTGAGGTGTGGAACGCGGTCAGTGCCAGCCGCAGCGAGCCCATCAACCTGACCGTGTACTTTGGCCCAGAACGTGTGGCCATCCTCCAGGATTCCACCACCCGCACAGGCTGCACCATCAAAGTTGACTTCAACACATCCCTTACCCTGTGGTGCGTGTCCAGGTCCTGCCCAGAGCCCGAGTATGTGTGGGCCTTTAATGGGCAGGCCCTAAAGAACGGTCAAGACCACATCAACATCAGCAGTATGACAGCTGCCCAGGAGGGAACGTACACGTGTATTGCGAAGAACACCAAGACCCTGCTATCTGGATCTGCCTCAGTCGTGGTCAAGCTCTCTGCTGCAGCAGTTGCCATGATGATCATGCCCGTGCCCACCAAGCCAATGGAGGGCCAGGACGTGACGCTGACCGTGCAGGGCTACCCCAAGGACCTGCTGGTCTACGCCTGGTACCGCGGGCCTGCCTCCGAGCCCAACCGGCTGCTCAGCCAGCTGCCATCAGGAACCTGGATTGCAGGCCCCGCACACACAGGCCGGGAGGTGGGCTTCCCCAACTGCTCACTGTTGGTGCAAAAGCTGAACCTCACAGACACTGGCCGCTACACACTCAAGACCGTCACACTGCAGGGCAAGACCGAGACACTGGAAGTGGAGCTGCAGGTGGCCCGTGAGTGTGTGGGAAAGGGCAAGGCATGCCCCTTTTTAGACAAGGGCTCCCAAAAGGAGCCTCTTCCTCCATCAGGCGGGGACATAGACCAAAGATGGATATCCCTCCATCAGACTGAAGGAGGCCTTGTCTCCTCCGTC
>nightCCM16
GAGATCTCTATCACCCTGGAGCCTGCCCAGCCGACCGAAGGGGACAACGTCACGCTGGTCGTCCACGGGCTTTCAGGGGAACTGCTCGCCTACAACTGGTACGCGGGGCCCACGCTCAGCGTGTCGTACCTGCTGGCCAGCTACATCGTGAGCACGGGCGATGCGACACCTGGCCCCGTCTACACGGGGCGGGAGGCTGTGCGCCCCGACGGCAGCCTGGACATCCAGGGCGTCCTGCCCGGGCACTCAGGCACCTACATCCTACAGACCTTCAACAGGCAGTTTCAGACCGAGGTGGGCTACGGACACGTGCAGGTCTATGAGATCTTGGCCCAGCCCACAGTCTTGGCCAACAGCACAGCACTGGTGGAGCGTCGAGACACCCTGCGTTTGACGTGCAGCAGCCCTAGCCCCACCGCCGAGGTCCGCTGGTTCTTCAACGGTGGAGCCCTGCCCGTCGCTCTCCGCCTGGGACTGTCCCCCGACGGGAGGACGATAAGCAGGCATGGCATCCGCCGGGAGGAGGCCGGTGCTTATCAGTGTGAGGTGTGGAACCCGGTCAGTGTCAGCCGCAGCAAGCCCATCAACCTGACCGTGTACTTTGGCCCAGAACGTGTGGCCATCCTCCAGGATTCCACCACCCGCACAGGCTGCACCATCAAAGTTGACTTCAACACGTCCCTCACCCTGTGGTGCGTGTCCAGGTCCTGCCCAGAGCCCGAGTATGTGTGGGCCTTCAACGGGCAGGCCCTAAGGAACGGCCAAGACCACCTCAACATCAGCAGTATGACCACGGCCCAGGAGGGGACGTACACGTGTATTGTGAAGAACACCAAGACCCTGCTCTCTGGATCTGCCTCAGTGGTGGTCAAGCTCTCTGCTGCAGCAGTTGCCATGATGATCGTGCCCGTGCCCACCAAGCCGATGGAGGGCCAGGACGTGACGCTGACCGTGCAGGGCTACCCCAAGGACCTGCTGGTCTACGCCTGGTACCGCGGGCCTGCCTCTGAGCCCAACCGGCTGCTCAGCCAGCTGCCTTCAGGGACCTGGATTGCAGGCCCTGCACACACAGGCCGGGAGGTGGGCTTCCCCAACTGCTCGCTGTTGGTGCAGAAGCTGAACCTCACGGACACTGGCCGCTACACACTCAAGACTGTCACGCTGCAGGGCAAGACTGAGACACTGGACGTGGAGCTTCAGGTGACCCGTGAGTATGCAGGAAGGGGAAAGGCATGCCCCTTGTTAGATGGGGGGTTCCAAAAGGAGTCTCTTCCTCCATCAGGCGGGGACATAGACCAAAGATGGATATGCCTCCATCAGACTGAAGGAAGCCTTGTCTCCTCCATC
>marmCCM16
GAGATCTCTATCACCCTGGAGCCTGCCCAGCCAACCGAAGGGGACAACATCACGCTGGTCGTCCACGGGCTTTCAGGGGAACTGCTCGCCTACAACTGGTACGCGGGGCCCACGCTCAGCGTGTCGTACCTGCTGGCCAGCTACATCGTGAGCACAGGCGATGAGACACCTGGCCCCGTCTACACGGGGCGGGAGGCTGTGCGCCCCGACGGCAGCCTGGACATCCAGGGCGTCCTGCCCGGGCACTCAGGCACCTACATCCTACAGACCTTCAACAGGCAGTTTCAGACCGAGGTGGGCTACGGACACGTGCAGGTCTATGAGATCTTGGCCCAGCCCACAGTCTTGGCCAACAGCACAGCACTGGTGGAGCGTCGAGACACCCTGCGTTTGACGTGCAGCAGCCCTAGCCCCACTGCCGAGGTCCGCTGGTTCTTCAACGGTGGAGCCCTGCCTGTCGCTCTCCGCCTGGGACTGTCCCCCGATGGGAGGACGATAAGCAGGCATGGCATCCGCCGGGAGGAGGCCGGCACCTATCAGTGTGAGGTGTGGAACCCGGTCAGTGTCAGCCGCAGCAAGCCCGTCAACCTGACCGTGTACTTTGGCCCAGAACGTGTGGCCATCCTCCAGGATTCCACCACCCGCACAGGCTGCACCATCAAAGTTGACTTCAACACGTCCCTCACCCTGTGGTGCGTGTCCAGGTCCTGCCCAGAGCCCGAGTATGTGTGGGCCTTCAACGGGCAGGCCCTAAGGAACGGCCAAGACCACCTCAACATCAGCAGCATGACCGCGGCCCAGGAGGGGACGTACACGTGTATTGTGAAGAACACCAAGACCCTGCTCTCCGGATCTGCCTCAGTGGTGGTCAAGCTCTCTGCTGCAGCAGTTGCCATGATGATCGTGCCCGTGCCCACCAAGCCAATGGAGGGCCAGGACGTGACGCTGACCGTGCAGGGCTACCCCAAGGACCTGCTGGTCTACGCCTGGTACCGTGGGCCTGCCTCTGAGCCCAACCGGCTGCTCAGCCAGCTGCCTTCAGGGACCTGGATTGCAGGCCCTGCACACACAGGCCGGGAGGTGGGCTTCCCCAACTGCTCGCTGTTGGTGCAGAAGCTGAACCTCACGGACACTGGCCGCTACACACTCAAGACTGTCACACTGCAGGGCAAGACTGAGACACTGGACGTGGAGCTGCAGGTGACCCGTGAGTATGCAGGAAGGAGAAAGGCATGGCCCTTGTTAGATGGGGGCTTCCAAAAGGAGTCTCTTCCTCCATCAGGCGGGGACATAGACCAAAGATGGATATGCCTCCGTCAGACTGAAGGAAGCCTTGTCTCCTCCATC
>sqmCCM16
GAGATCTCTATCACCCTGGAGCCTGCCCAGCCGACCGAAGGGGACAACGTCACGCTGCTCGTCCACGGGCTTTCAGGGGAACTGCTCGCCTACAACTGGTACGCGGGGCCCACGCTCAGCGTGTCGTACCTGCTGGCCAGCTACATCGTGAGCACAGGCGACGAGACACCTGGCCCCGTCTACACGGGGCGGGAGGCTGTGCGCCCCGACGGCAGCCTGGACATCCAGGGCATCCTGCCTGGGCACTCAGGCACCTACATCCTGCAGACCTTCAACAGGCAGTTTCAGACCGAGGTGGGCTACGGACACGTGCAGGTCTATGAGATCCTGGCCCAGCCCACAGTCTTGGCCAACAGCACAGCACTGGTGGAGCGTCGAGACACCCTGCGTTTGACATGCAGCAGCCCTAGCCCCACCGCCGAGGTCCGCTGGTTCTTCAACGGTGGAGCCCTGCCCGTCGCTCTCCGCCTGGGACTGTCCCCCGATGGGAGGACGATAAGCAGGCATGGCATCCGCCGGGAGGAGGCAGGCGCCTATCAGTGTGAGGTGTGGAACCCGGTCAGTGTCAGCCGCAGCAAGCCCGTCAACCTGACCGTGTACTTCGGCCCAGAACGTGTGGCCATCCTCCAGGATTCCACCACCCGCACAGGCTGCACCATCAAAGTGGACTTTAACACGTCCCTCACCCTGTGGTGCGTGTCCAGGTCCTGCCCAGAGCCCGAGTATGTGTGGGCCTTCAACGGGCAGGCCCTAAGGAACGGCCAGGACCACCTCAATATCAGCAGCATGACCGCCGCCCAGGAGGGGACGTACACGTGTATCGTGAAGAACACCAAGACCCTGCTCTCCGGATCTGCCTCAGTGGTGGTCAAGCTCTCCGCTGCAGCAGTTGCCATGATGATCGTGCCCGTGCCCACCAAGCCGATGGAGGGCCAGGACGTGACGCTGACCGTGCAGGGCTACCCCAAGGACCTGCTGGTCTACGCCTGGTACCGCGGGCCTGCCTCTGAGCCCAACCGGCTGCTCAGCCAGCTGCCTTCAGGGACCTGGATTGCAGGCCCCGCGCACACTGGCCGGGAGGTGGGCTTCCCCAACTGCTCGCTGTTGGTGCAGAAGCTGAACCTCACGGACACTGGCCGCTACACACTCAAGACTGTCACGCTGCAGGGCAAGACTGAGACACTGGACGTGGAGCTGCAGGTGACCCGTGAGTATGCAGGAAGGGGAAAGGCATGCCCCTTGTTAGATGGGGGCTTCCAAAAGGAGTCTCTTCCTCCATCAGGCGGGGACATAGACCAAAGATGGATATGCCTCCATCAGACTGAAGGAAGCCTTGGCTCCTCCATC
>capCCM16
GAGATCTCTATCACCCTGGAGCCTGCCCAGCCGACCGAAGGGGACAACGTCACGCTGGTCGTCCACGGGCTTTCCGGGGAACTGCTCGCCTACAACTGGTATGCAGGGCCCACGCTCAGCGTGTCGTACCTGCTGGCCAGCTACATTGTGAGCACAGGCGATGCGACACCTGGCCCCGTCTACACGGGGCGGGAGGCTGTGCGCCCCGACGGCAGCCTGGACATCCAGGGCGTCCTGCCCGGGCACTCAGGCACCTACATCCTGCAGACCTTCAACAGGCAGTTTCAGACCGAGGTGGGCTACGGACACGTGCAGGTCTATGAGATCTTGGCCCAGCCCACAGTCCTGGCCAACAGCACAGCACTGGTGGAACGTCGAGACACCCTGCGTTTGACATGCAGCAGCCCTAGCCCCACCGCCGAGGTCCGCTGGTTCTTCAACGGTGGAGCCCTGCCTGTCGCTCTCCGCCTGGGACTGTCCCCCGATGGGAGGACGATCAGCAGGCATGGCATCCGCCGGGAGGAGGCCGGCGCCTATCAGTGTGAGGTGTGGAACGCGGTCAGTGTCAGCCGCAGCAAGCCCATCAACCTGACGGTGTACTTTGGCCCAGAACGTGTGGCCATCCTCCAGGATTCCACCACCCGCACAGGCTGCACCATCAAAGTTGACTTCAACACGTCCCTCACCCTGTGGTGCGTGTCCAGGTCCTGCCCAGAGCCCGAGTATGTGTGGGCCTTCAACGGGCAGGCCCTAAGGAACGGCCAAGACCACCTCAACATCAGCAGCATGACCGCTGCCCAGGAGGGGACGTACACATGTATTGTGAAGAACACCAAGACTCTGCTCTCTGGATCTGCCTCAGTGGTGGTCAAGCTCTCCGCTGCAGCAGTTGCCATGATGATCGTGCCCGTGCCCACCAAGCCGATGGAGGGCCAGGACGTGACGCTGACCGTGCAGGGCTACCCCAAGGACCTGCTGGTCTATGCCTGGTACCGCGGGCCTGTCTCTGAGCCCAACCGGCTGCTCAGCCAGCTGCCTTCAGGGACCTGGATTGCAGGCCCCGCACACACAGGCCGGGAGGTGGGCTTCCCCAACTGCTCGCTGTTGGTGCAGAAGCTGAACCTCACAGACGCTGGCCGCTACACACTCAAGACCGTCACGCTGCAGGGCAAGACTGAGACACTGGATGTGGAGCTGCAGGTGACCCGTGAGTATGCAGGAAGGGGAAAGGCATGTCCCTTGTTAGATGGGGGGTTCCAAAAGGAGTCTCTTCCTACATCAAGCGGAGACATAGACCAAAGATGGATATGCCTCCATCAGACTGAAGGAAGCCTTGTCTCCTCCATC
(((((humCCM16,(chimpCCM16,bonCCM16)),gorCCM16),oraCCM16),(((((macCCM16,CEmacCCM16),PTmacCCM16),(babCCM16,(sootyCCM16,drillCCM16))),agmCCM16),(colCCM16,(gsnmCCM16,bsnmCCM16)))),((sqmCCM16,capCCM16),(marmCCM16,nightCCM16)));
