# Supplementary material for: Evolution of host-microbe cell adherence by receptor domain shuffling
Source: eLife. 2022 Jan 25;11:e73330. doi: 10.7554/eLife.73330 (PMC8860441; doi:10.7554/eLife.73330)
Supplement: Figure 2—source data 2. [file elife-73330-fig2-data2.zip › Figure 2 - source data 2/CEACAM18_w_tree.fasta]

>humCCM18
CAAATCTTCATCACCCAAACCCTGGGGATCAAGGGATATCGGACTGTCGTGGCCCTGGATAAGGTCCCTGATGTTCAGGAATACAGCTGGTACTGGGGTGCAAACGACAGCGCAGGAAACATGATTATCAGCCACAAACCGCCCAGTGCCCAGCAGCCTGGGCCCATGTACACTGGCAGGGAGAGAGTGAACAGAGAAGGCAGCCTGTTGATCAGGCCGACTGCATTAAATGACACGGGAAACTACACTGTTCGGGTGGTTGCAGGCAATGAGACCCAAAGAGCAACCGGCTGGCTGGAGGTTCTAGAGTTGGGAAGCAATCTGGGCATCTCCGTCAATGCCAGCTCCCTGGTGGAGAACATGGATTCTGTGGCTGCTGACTGCCTCACAAATGTCACCAACATCACGTGGTATGTGAATGATGTGCCTACCTCTAGTAGTGACCGGATGACAATTTCCCCAGACGGCAAGACCCTCGTCATCCTCAGGGTCAGCCGCTATGACAGAACAATTCAGTGCATGATAGAGAGTTTCCCAGAGATCTTTCAGAGAAGTGAACGCATCTCTCTGACTGTGGCCTATGGGCCCGACTATGTGCTGCTGAGGAGCAATCCTGATGATTTCAACGGCATTGTGACAGCTGAGATCGGCTCCCAAGTGGAAATGGAGTGTATCTGCTATTCCTTCCTGGATCTCAAGTACCACTGGATCCACAATGGCTCCCTCCTGAACTTCTCAGATGCAAAGATGAACCTCTCGAGTCTTGCCTGGGAGATGGGCCGTCGATGCACTGTGGAGAACCCCGTGACACAGCTGATCATGTACATGGACGTCAGGATCCAGGCCCCCCATGAGTGTCCTCTTCCTTCAGGGATCTTACCTGTAGATTTCTCCATCTCAGGATCCATGGTGATGTTCCTCATCATGCTGACAGTGCTGGGTGGCGTTTACATCTGTGGAGTCCTGATCCATGCTCTGATCAACCACTACTCAATCAGGACAAATCGGGCTCCA
>chimpCCM18
CAAATCTTCATCACCCAAACCCTGGGGATCAAGGGATATCGGACTGTCCTGGCCCTGGATAACGTCCCTGATGTTCAGGAATACAGCTGGTACTGGGGTGCAAACGACAGCGCAGGAAACATGATTATCAGCCACAAACCGCCCAGTGCCCAGCAGCCTGGGCCCATGTACACTGGCAGGGAGAGAGTGAACAGAGAAGGCAGCCTGTTGATCAGGCCGACTGCATTAAATGACACGGGAAACTACACTGTTCGGGTGGTTGCAGGCAATGAGACCCAAAGAGCAACCGGCTGGCTGGAGGTTCTAGAGTTGGGAAGCAATCCGGGTATCTCCGTCAATGCCAGCTCCCTGGTGGAGAACATGGATTCTGTGGCTGCCGACTGCCACACAAATGTCACCAACATCACGTGGTATGTGAACGACATGCCTACCTCTAGTAGTGACCGGATGACAATTTCCCCGGACGGCAAGACCCTCGTCATCCTCAGGGTCAGCCGCTATGACAGAACAATTCAGTGCGTGATAGAGAGTTTCCCAGAGATCTTTCAGAGAAGTGAATGCATCTCTCTGACTGTGGCCTATGGGCCCGACTATGTGCTGCTGAGGAGCAATCCTGATGATTTCAGCGGCATTGTGACAGCTGAGATCGGCTCCCAAGTGGAAATGGAGTGTATCTGCTATTCCTTCCTGGATCTCAAGTACCACTGGATCCACAATGGCTCCCTCCTGAACTTCTCAGATGCAAAGATGAACCTCTCGAGTCTTGCCTGGGAGATGGGCCATCAATGCACTGTGGAGAACCCTGTGACACAGCTGATCATGTACATGGACGTCAGGATCCAGGCCCCCCATGAGTGTCCTCTTCCTTCAGGGATCTTACCTGTAGATTTCTCCATCTCAGGATCCATGGTGATGTTCCTCATCATGCTGACAGTGCTGGGTGGCGTCTACCTCTGTGGAGTCCTGATCCATGCTCTGATCAACCACTACTCAATCAGGATAAATCGGGCTCCA
>bonCCM18
CAAATCTTCATCGCCCAAACCCTGGGGATCAAGGGATATCGGACTGTCCTGGCCCTGGATAACGTCCCTGATGTTCAGGAATACAGCTGGTACTGGGGTGCAAACGACAGCGCAGGAAACATGATTATCAGCCACAAACCGCCCAGTGCCCAGCAGCCTGGGCCCATGTACACTGGCAGGGAGAGAGTGAACAGAGAAGGCAGCCTGTTGATCAGGCCGACTGCATTAAATGACACGGGAAACTACACTGTTCGGGTGGTTGCAGGCAATGAGACCCAAAGAGCAACCGGCTGGCTGGAGGTTCTAGAGTTGGGAAGCAATCCGGGTATCTCCATCAATGCCAGCTCCCTGGTGGAGAACATGGATTCTGTGGCTGCTGACTGCCACACAAATGTCACCAACATCACGTGGTATGTGAACGACGTGCCTACCTCTAGTAGTGACCGGATGACAATTTCCCCGGACGGCAAGACCCTCGTCATCCTCAGGGTCAGCCGCTATGACAGAACAATTCAGTGCGTGATAGAGAGTTTCCCAGAGATCTTTCAGAGAAGTGAATGCATCTCTCTGACTGTGGCCTATGGGCCCGACTATGTGCTGCTGAGGAGCAATCCTGATGATTTCAGCGGCATTGTGACAGCTGAGATCGGCTCCCAAGTGGAAATGGAGTGTATCTGCTATTCCTTCCTGGATCTCAAGTACCACTGGATCCACAATGGCTCCCTCCTGAACTTCTCAGATGCAAAGATGAACCTCTCGAGTCTTGCCTGGGAGATGGGCCGTCAATGCACTGTGGAGAACCCTGTGACACAGCTGATCATGTACATGGACGTCAGGATCCAGGCCCCCCATGAGTGTCCTCTTCCTTCAGGGATCTTACCTGTAGATTTCTCCATCTCAGGATCCATGGTGATGTTCCTCATCATGCTGACAGTGCTGGGTGGCGTCTACCTCTGTGGAGTCCTGATCCATGCTCTGATCAACCACTACTCAATCAGGACAAATCGGGCTCCA
>gorCCM18
CAAATCTTCATCACCCAAACCCTGGGGATCAAGGGATATCGGACTGTCCTGGCCCTGGATAACGTCCCTGATGTTCAGGAATACAGCTGGTACTGGGGTGCAAACGACAATGCAGGAAACATGATTATCAGCCACAAACCGCCCAGTGCCCAGCAGCCTGGGCCCATGTACACTGGCAGGGAGAGAGTGAACAGAGAAGGCAGCCTGCTGATCAGGCCGACTGCATTAAATGACACGGGAAACTACACTGTTCGGGTGGTTGCAGGCAATGAGACCCAAAGAGCAACCGGCTGGCTGGAGGTTCTAGAGTTGGGAAGCAATCCGGGCATCTCCGTCAATGCCAGCTCCCTGGTGGAGAACATGGATTCTGTGGCTGCCGACTGCCACACAAATGTCACCAACATCACGTGGTATGTGAACGACGTGCCTACCTCTAGTAGTGACCGGATGACAATTTCCCCGGATGGCAAGACCCTCGTCATCCTCAGGGTCAGCCGCCATGACAGAACAATTCAGTGCATGATAGAGAGTTTCCCAGAGATCTTTCAGAGAAGTGAACGCATCTCTCTGACTGTGGCCTATGGGCGCGACTATGTGCTGCTGAGGAGCAATCCTGATGATTTCAACGGCATTGTGACAGCTGAGATCGGCTCCCAAGTGGAAATGGAGTGTATCTGCTATTCCTTCCTGGATCTCAAGTACCACTGGATCCACAATGGCTCCCTCCTGAACTTCTCAGATGCAAAGATGAACCTCTCGAGTCTTGCCTGGGAGATGGGCCGTCGATGCACTGTGGAGAACCCCGTGACACAGCTGATCATGTACATGGACGTCAGGATCCAGGCCCCCCGTGAGTGTCCTCTTCCTTCAGGGATTTTACCTGTAGATTTCTACATCTCAGTATCCATGGTGATGTTCCTCATCATGCTGACAGTGCTGGGTGGCGTCTACCTCTGTGGAGTCCTGATCCATGCTCTGATCAACCACTACTCAATCAGGACAAATCGGGCTCCA
>oraCCM18
CAAATCTTCATCACCCAAACCCTGGGGATCAAGGGATATCGGACTGTCCTGGCCCTGGATAACATCCCTGATGTTCAGGAATACAGCTGGTACCGGGGTGCAAACGACAGCGTGGGAAACATGATTATCAGCTACAAACCGCCCAATGCCCAGCAGCCTGGGCCCATGTACACTGGCAGGGAGAGAGTGAACAGAGAAGGCAGCCTGTTGATCAGGCCGACTGCATTAAATGACACGGGAAACTACACTGTTCGGGTGGTTGCAGGCAATGAGACCCAAAGAGCAACCGGCTGGCTGGAGGTTCTAGAGTTGGGAAGCAATCCGGGCATCTCCGTCAATGCCAGGGCCCTGGTGGAGAACATGGATTCCGTGGCTGCCGACTGCCACACAAATGTCACCAACATCACGTGGTATGTGAACGACGTGCCTACCTCTAGCAGTGACCGGACGACAATTTCCCTGGACAGAAAGACCTTCGTCATCCACAGGGTCAGCCGCTATGACAGAACACTTCAGTGTGTGATAGAGAGTTTCCCAGAGATCTTTCAGAGAAGTGAACGCATCTCTCTGACTGTGGCCTATGGGCCCGACTATGTGCTGCTGAGGAGCAATCCTGATGATTTCAACGGCATTGTGACAGCTGAGATCGGCTCCCAAGTGGAAATGGAGTGTATCTGCTATTCTTTCCCGGATCTCAAGTACCACTGGATCCACAACAGCTCCCTTCTGAACTTCTCAGATGCAAAGATGAACCTCTCGAGTCTTGCCTGGGAGATGGGCCGTCGATGCATTGTGGAGAACCCCGTGACAGAGCTGATCATGTACACAGACGTCAGGATCCAGGCCCCCCGTGAGTGTCCTCTCACTCCAGGGATCTTACCTGTAGATTTCTCCATCTCAGGATCCATGGTGATGTTCCTCATCATGCTGACAGTGCTGGGTGGTGTCTACCTCTGTGGAGTCCTGATCCATGCTCTGATCAACCACTACTCAATCAGGACAAATCGGGCTCCA
>macCCM18
CAAATCTTCATCACCCAAACCCTGGGGATCAAGGGATATCGGACTCTCCTGGCCCTGGATAACGTCCCTGATGTTCAGGAATACAACTGGTACCGGGGTGCAAACGACAGCGTGGGAAACATGATTATCAGCTACAAACCGCCCAATGCTGAGCAGCCTGGGCCCATGTACACTGGCAGGGAAAGAGTGAACAGAGAAGGCAGCCTGTTGATCAGGCCCACTGCATTAAATGACACAGGAAACTACACTGTTCGGGTGGTTGCAGGCAATGAGACCCAAAGAGCAACTGGCTGGCTGGAGGTTCTAGAGTTGGGAAGCAATCCGGGCATCTCCGTCAATGCCAGTTCCCTGGTGGAGAATATGGATTCCGTGGTCGCCAACTGCCACACCAATGTCACCAACATCACGTGGTATGTGAACGATGTACCGACCTCTAGCAGTGACCGGATGGCAATTTTCCCGGACCGCAAGACCCTCGTCATCCGCAGGGTCAGCCGCTATGACAGAACACTTCAGTGCGTGATAGAGAGTTTCCCAGAGATCTTTCAGAAAAGTGAACACATCTCTCTGACTGTGGCCTATGGACCCGACTATGTGCTGCTGAGGAGCAATCCTTATGATTTCGACGGCATTGTGATGGCTGAGATCGGCTCCCAAGTGGAAATGGAGTGTATCTGCTATTCTTTCCCGGATCTCAAGTACCACTGGATCCACAATGGCTCCCTCCTGAACTTCTCAGACGCAAAGATGAACCTCTCGAGTCTTGCCTGGGAGACAGGCCGTCGACGCATCGTGGAGAACCCCATGACACAGCTGACTATGTACAGGGACGTCAGGATCCAGGCCCCCCGTGAGTGTCCTATCCCTCCAGGGATCTTACCTGTAGATTTCTCCATCTCAGGATCCATGGTGGTGTTCCTCATCGTGCTGACGGTGCTGGGTGGCGTCCAACTTTGTGGAGGCCTGATCTATGCTCTGACCAACCACTACTCAATCAGGGCAAATCGGGCTCCA
>CEmacCCM18
CAAATCTTCATCACCCAAACCCTGGGGATCAAGGGATATCGGACTCTCCTGGCCCTGGATAACATCCCTGATGTTCAGGAATACAACTGGTACCGGGGTGCAAACGACAGCGTGGGAAACATGATTATCAGCTACAAACCGCCCAATGCTGAGCAGCCTGGGCCCATGTACACTGGCAGGGAAAGAGTGAACAGAGAAGGCAGCCTGTTGATCAGGCCCACTGCATTAAATGACACAGGAAACTACACTGTTCGGGTGGTTGCAGGCAATGAGACCCAAAGAGCAACTGGCTGGCTGGAGGTTCTAGAGTTGGGAAGCAATCCGGGCATCTCCGTCAATGCCAGTTCGCTGGTGGAGAATATGGATTCCGTGGTCGCCAACTGCCACACCAATGTCACCAACATCACGTGGTATGTGAACGATGTACCGACCTCTAGCAGTGACCGGATGGCAATTTTCCCGGACCGCAAGACCCTCGTCATCCGCAGGGTCAGCCGCTATGACAGAACACTTCAGTGCGTGATAGAGAGTTTCCCAGAGATCTTTCAGAAAAGTGAACGCATCTCTCTGACTGTGGCCTATGGACCCGACTATGTGCTGCTGAGGAGCAATCCTTATGATTTCGACGGCATTGTGATGGCTGAGATCGGCTCCCAAGTGGAAATGGAGTGTATCTGCTATTCTTTCCCAGATCTCAAGTACCACTGGATCCACAATGGCTCCCTCCTGAACTTCTCAGACGCAAAGATGAACCTCTCGAGTCTTGCCTGGGAGACAGGCCGTCGATGCATCGTGGAGAACCCCATGACACAGCTGACTATGTACAGGGACGTCAGGATCCAGGCCCCCCGTGAGTGTCCTATCCCTCCAGGGATCTTACCTGTAGATTTCTCCATCTCAGGATCCATGGTGGTGTTCCTCATCGTGCTGACGGTGCTGGGTGGCGTCCAACTTTGTGGAGGCCTGATCTATGCTCTGACCAACCACTACTCAATCAGGGCAAATCGGGCTCCA
>PTmacCCM18
CAAATCTTCATCACCCAAACCCTGGGGATCAAGGGATATCGGACTCTCCTGGCCCTGGATAACGTCCCTGATGTTCAGGAATACAACTGGTACCGGGGTGCAAACGACAGCGTGGGAAACATGATTATCAGCTACAAACCGCCCAATGCTGAGCAGCCTGGGCCCATGTACACTGGCAGGGAAAGAGTGAACAGAGAAGGCAGCCTGTTGATCAGGCCCACTGCATTAAATGACACAGGAAACTACACTGTTTGGGTGGTTGCAGGCAATGAGACCCAAAGAGCAACTGGCTGGCTGGAGGTTCTAGAGTTGGGAAGCAATCCGGGCATCTCCGTCAATGCCAGTTCCCTGGTGGAGAATATGGATTCCGTGGTCGCCAACTGCCACACCAATGTCACCAACGTCACGTGGTATGTGAACGATGTACCGACCTCTAGCAGTGACCGGATGGCAATTTCCCCGGACCGCAAGACCCTCGTCATCCGCAGGGTCAGCCGCTATGACAGAACACTTCAGTGCGTGATAGAGAGTTTCCCAGAGATCTTTCAGAAAAGTGAACGCATCTCTCTGACTGTGGCCTATGGACCCGACTATGTGCTGCTGAGGAGCAATCCTTATGATTTCGACGGCATAGTGATGGCTGAGATCGGCTCCCAAGTGGAAATGGAGTGTATCTGCTATTCTTTCCCGGATCTCAAGTACCACTGGATCCACAATGGCTCCCTCCTGAACTTCTCAGACGCAAAGATGAGCCTCTCGAGTCTTGCCTGGGAGACAGGCCGTCGATGCATCGTGGAGAACCCCATGACACAGCTGACTATGTACAGGGACGTCAGGATCCAGGCCCCCCGTGAGTGTCCTATCCCTCCAGGGATCTTACCTGTAGATTTCTCCATCTCAGGATCCATGGTGGTGTTCCTCATCGTGCTGACGGTGCTGGGTGGCGTCCAACTTTGTGGAGGCCTGATCTATGCTCTGACCAACCACTACTCAATCAGGGCAAATCGGGCTCCA
>capCCM18
CAAATCTTCATCACCCAAATACTGGGGATAAAGGGATATTTGACTATCCTTGCCGTGGACAACGTCCCCGATGTCCAGGAATACAGCTGGTACCGGGGTGCAAATGACAGCGCGGGAAACATGATTATGAGCTACAAACTGCCCAGTACCAGGCAGCCTGGGCCCATGTACACTGGCAGGGAGAGGGTGAACAGAGAAGGCGACCTGGTGATCAGGCCGACTGCTTTAAATGACACAGGAAACTACACCGTTCGGGTGGTTGCCAGCAATGAGACCCACAGAGCAACCGGCTGGCTGGAGGTTGTAGAGTTGGGAAGCGATCCGAGCCTCTCAGTCAATGCCACCTCCCTGGTAGAGAACATGGATTCCGTGGCTGCCAATTGCCACACCAATGCCACCAACATCACGTGGTATGTGAATTATGGACCCATATCTGGCAGTGACCGGATGAGAATTTCCCCAGACGGCAAGAGCCTCGTCATCCTCAGGATTAGGCGTTCTGAGAGAACTCTTCAGTGTGCAATAGAGAGTTTCCCAGACATCTTCCAGAGGAGTGAAGTCATCTCTCTGACTGTGTCCTATGGGCCCGACTATGTGCAGCTGAGGAGCAATCCATATGCTTTTAATGGCATCATGAAAGCTGAGATCGGCTCCCACGTGGAAATGGAGTGTGTCGCCTATTCTTTGCCGGCTCTCATGTACCGCTGGATCCACAACGGCTCCCTCCTGAACGTCTCAGATGCAACGGTGAATCTCTCAAGTCTGGCCTGGGAAATGGGCAGTCGATGCATCGTGGAGAACCCTGCGACACAGCTGACCTTCTATGTGGACATCAGGATCCAGGTCCCCTGTGAGTGTCCTCTTCCTCCAGGGATCTTACCTACAGAGTTCTCCATCTCGGAACCCACAGTGGTGCTCCTCATCGGGTGGACAGTGGCGGCTGGCGTCTACCTCTGTGGAGTCCTAATCCATGCTCTGATCAACTGCTACTCAAACAGGACAAATCGGGCCACT
>nightCCM18
CAAATCTTCATCACCCAAATACTGGGGATAAAGGGATATTCGACTATCCTTGCCGTGGACAACGTCCCCGATGTCCAGGAATACAGCTGGTACCGGGGTGCAAACGACAGCGCGGGAAACATGATTATCAGCTACAAACTGCCCAGTACCCAGCAGCCTGGGCCCATGTACACTGGCAGGGAGAGGGTGAACAGAGAAGGCGACCTGGTCATCAGGCCAACTGCGTTAAATGACACAGGAAACTACACCGTTCGGGTGGTTGCCAGCAATGAGACCCACAGAGCAACCGGCTGGCTGGAGGTTGTAGAGTTGGGAAGCAATCCGAGCCTCTCAGTCAACGCCACCTCCCTGGTAGAGAACATGGATTCCGTGGCTGCCAATTGCCACACCAATGCCACCAACATCACGTGGTATGTGAATTATGGACCCATATCTGGCAGTGACCGGATGAGAATTTCCCCAGATGGCAAGACCCTCGTCATCCTCAGGATTAGGCGTTCTGAGAGAACTCTTCAGTGTGCAATAGAGAGTTTCCCAGACATCTTCCAGAGGAGTGAAGTCATCTCTCTGACTGTGTCCTATGGGCCCGACTATGTGCTGCTGAGGAGCAATCCATATGCTTTTAATGGCATCATGAAAGCTGAGATCGGCTCCCAGGTGGAAATGGAGTGTGTTGCCTATTCTTTGCCGGCTCTCAAGTACCACTGGATCCACAACGGCTCCCTCCTGAACATCTCAGATGCAACGATGAATCTCTCAAGTCTGGCCTGGGAGATGGGCAGTCGATGCATTGTGGAGAACCCTGTGACACAGCTGACCTTCTATGAGGACATCAGGATCCAGGCCCCCCGTGAGTGTCCTCTGCCTCCAGGGATCTTATCTGTAGAGTTCTCCATCTTGGAACCCACAGTGGTGCTCCTCATCGTGTGGATAGTGGCGGCTGGCGTCTACCTCTGTGGAGTCCTGATCCATGCTCTGATCAACCGCTACTCAAACAGGACAAATCGGGCCACT
>marmCCM18
CAAATCTTCATCACCCAGATACTGGGGATAAAGGGATATTTGACTATCCTTGCTGTGGACAACGTCCCCGATGTCCAGGAATACAGCTGGTACCGGGGTGCAAATGACAGCGCGGGAAACATGATTATCAGCTACAAACTGCCCAGTACCCAGCAGCCTGGGCCCATGTACACTGGCAGGGAAAGGGTGAACAGAGAAGGCGACCTGGTGATCAGGCCGACTGCATTAAATGATACAGGAAACTACACTGTTCGGGTGGTTGCCAGCAATGAGACCCACAGAGCAACCGGCTGGCTGGAGGTTGTAGAGTTAGGAAGCGATCCGAGCCTCTCAGTCAACGCCACCTCCCTGGTAGAGAACATGGATTCCGTGGCTGCCAACTGCCACACCAATGCCACCAACATCACGTGGTACGTGAATTATGGACCCATATCTGGCAGTGAACGGATGAGAATTTCCCCAGACGGCAAGACCCTCGTCATCCTCAGGATTAGGCGTGCTGAGAGAACTCTTCAGTGTGCGATAGAGAGTTTCCCAGACATCTTCCAGAGGAGTGAAGTCATCTCTCTGACTGTGTCCTATGGGCCCGACTCTGTGCTGCTGAGGAGTAATCCATATGCTTTTAATGGCATCATGAAAGCTGAGATCGGCTCCCAGGTGGAAATGGAGTGTGTCGCCTATTCTTTGCCGGCTCTCAAGTACCACTGGATCCACAACGGCTCCCTCCTGAACGTCTCAGATGCAACAATGAATCTCTCAAGTCTGGCCTGGGAGATGGGCAGTCGATGCATCGTGGAGAACCCTGTGACACAGCTGACCTTCTATGCGGACATCAGGATCCAGGCTAGACGTGAGTGTCCTCTTCCTCCAGAGACCTTCCCTGTAGAGTTCTCCATCTTGGAACCCACAGTGGTGCTCCTCATCGTGTGGATAGTGGCGGCTGGCGTCTACCTCTGCGGAGTCCTGATCCATGCTCTGATCAAGCGCTACTCAAACAGGACAAATCGGGCCACT
(((((humCCM18,(chimpCCM18,bonCCM18)),gorCCM18),oraCCM18),((macCCM18,CEmacCCM18),PTmacCCM18)),(capCCM18,(marmCCM18,nightCCM18)));
