# Supplementary material for: Evolution of host-microbe cell adherence by receptor domain shuffling
Source: eLife. 2022 Jan 25;11:e73330. doi: 10.7554/eLife.73330 (PMC8860441; doi:10.7554/eLife.73330)
Supplement: Figure 2—source data 2. [file elife-73330-fig2-data2.zip › Figure 2 - source data 2/CEACAM19_w_tree.fasta]

>humCCM19
GCTCTCTACATCCAGAAGATTCCAGAGCAGCCTCAAAAGAACCAGGACCTTCTCCTGTCAGTCCAGGGTGTCCCAGACACCTTCCAGGACTTCAACTGGTACCTGGGGGAGGAGACGTACGGAGGCACGAGGCTATTTACCTACATCCCTGGGATACAACGGCCTCAGAGGGATGGCAGTGCCATGGGACAGCGAGACATCGTGGGCTTCCCCAATGGTTCCATGCTGCTGCGCCGCGCCCAGCCTACAGACAGTGGCACCTACCAAGTAGCCATTACCATCAACTCTGAATGGACTATGAAGGCCAAGACTGAGGTCCAGGTAGCTGAAAAGAATAAGGAGCTGCCCAGTACACACCTGCCCACCAACGCTGGGATCCTGGCGGCCACCATCATTGGATCTCTTGCTGCCGGGGCCCTTCTCATCAGCTGCATTGCCTATCTCCTGGTGACAAGGAACTGGAGGGGCCAGAGCCACAGACTGCCTGCTCCGAGGGGCCAGGGATCTCTGTCCATCTTGTGCTCGGCTGTATCCCCAGTGCCTTCAGTGACGCCCAGCACATGGATGGCGACCACAGAGAAGCCAGAATTGGGCCCTGCTCATGATGCTGGTGACAACATCTATGAAGTGATGCCCTCTCCAGTCCTCCTGGTGTCCCCCATCAGTGACACAAGGTCCATAAACCCAGCCCGGCCCCTGCCCACACCCCCACACCTGCAGGCGGAGCCAGAGAACCACCAGTACCAGCAGGACCTGCTAAACCCCGACCCTGCCCCCTACTGCCAGCTGGTGCCAACTTCC
>chimpCCM19
GCTCTCTACATCCAGAAGATTCCAGAGCAGCCTCAAAAGAACCAGGACCTTCTCCTGTCAGTCCAGGGTGTCCCAGACACCTTCCAGGACTTCAACTGGTACCTGGGGGAGGAGACGTATGGAGGCACGAGGCTATTTACCTACATCCCTGGGATACAACGGCCTCAGAGGGATGGCAGTGCCATGGGACAGCGAGACATCGTGGGCTTCCCCAATGGTTCCATGCTGCTGCGCCGCGCCCAGCCTACAGACAGTGGCACCTACCAAGTAGCCATTACCATCAACTCTGAATGGACTATGAAGGCCAAGACTGAGGTCCAGGTAGCTGAAAAGAATAAGGAGCTGCCCAGTACACACCTGCCCACCAACGCTGGGATCCTGGCGGCCACCATCATTGGATCTCTTGCTGCCGGGGCCCTTCTCATCAGCTGCATTGCCTATCTCCTGGTAACAAGGAACTGGAGGGGCCAGAGCCACAGACTGCCTGCTCCGGGGGGCCAGGGATCTCTGTCCATCTTGTGCTCGGCTGTATCCCCAGTGCCTTCAGTGACGCCCAGCACATGGATGGCGACCACAGAGAAGCCAGAATTGGGCCCTGCTCATGATGCTGGTGACAACATCTATGAAGTGATGCCCTCTCCGGTCCTCCTGGTGTCCCCCATCAGTGACACAAGGTCCATAAACCCAGCCCGGCCCCTGCCCACACCCCCACACCTGCAGGCGGGGCCAGAGAACCACCAGTACCAGCAGGACCTGCTAAACCCCGACCCTGCCCCCTACTGCCAGCTGGTGCCAACTTCC
>bonCCM19
GCTCTCTACATCCAGAAGATTCCAGAGCAGCCTCAAAAGAACCAGGACCTTCTCCTGTCAGTCCAGGGTGTCCCAGACACCTTCCAGGACTTCAACTGGTACCTGGGGGAGGAGACGTATGGAGGCACGAGGCTATTTACCTACATCCCTGGGATACAACGGCCTCAGAGGGATGGCAGTGCCATGGGACAGCGAGACATCGTGGGCTTCCCCAATGGTTCCATGCTGCTGCGCCGCGCCCAGCCTACAGACAGTGGCACCTACCAAGTAGCCATTACCATCAACTCTGAATGGACTATGAAGGCCAAGACTGAGGTCCAGGTAGCTGAAAAGAATAAGGAGCTGCCCAGTACACACCTGCCCACCAACGCTGGGATCCTGGCGGCCACCATCATTGGATCTCTTGCTGCCGGGGCCCTTCTCATCAGCTGCATTGCCTATCTCCTGGTAACAAGGAACTGGAGGGGCCAGAGCCACAGACTGCCTGCTCCGGGGGGCCAGGGATCTCTGTCCATCTTGTGCTCGGCTGTATCCCCAGTGCCTTCAGTGACGCCCAGCACATGGATGGCGACCACAGAGAAGCCAGAATTGGGCCCTGCTCATGATGCTGGTGACAACATCTATGAAGTGATGCCCTCTCCGGTCCTCCTGGTGTCCCCCATCAGTGACACAAGGTCCATAAACCCAGCCCGGCCCCTGCCCACACCCCCACACCTGCAGGCGGGGCCAGAGAACCACCAGTACCAGCAGGACCTGCTAAACCCCGACCCTGCCCCCTACTGCCAGCTGGTGCCAACTTCC
>gorCCM19
GCTCTCTACATCCAGAAGATTCCAGAGCAGCCTCAAAAGAACCAGGACCTTCTCCTGTCAGTCCAGGGTGTCCCAGACACCTTCCAGGACTTCAACTGGTACCTGGGGGAGGAGACGTATGGAGGCACGAGGCTATTTACCTACATCCCTGGGATACAACGGCCTCAGAGGGATGGCAGTGCCATGGGACAGCGAGACATCGTGGGCTTCCCCAATGGTTCCATGCTGCTGCGCCGCGCCCAGCCTACAGACAGTGGCACCTACCAAGTAGCCATTACCATCAACTCTGAATGGACTATGAAGGCCAAGACTGAGGTCCAGGTAGCTGAAAAGAATAAGGAGCTGCCCAGTACACACCTGCCCACCAACGCTGGGATCCTGGCGGCCACCATCATTGGATCTCTTGCTGCCGGGGCCCTTCTCATCAGCTGCATTGCCTATCTCCTGGTGACAAAGAACTGGAGGGGCCAGAGCCACAGACTGCCTGCTCCGGGGGGCCAGGGATCTCTGTCCATCTTGTGCTCGGCTGTATCCCCAGTGCCTTCAGTGACGCCCAGCACATGGATGGCGACCACAGAGAAGCCAGAATTGGGCCCTGCTCATGATGCTGGTGACAACATCTATGAAGTGATGCCCTCTCCGGTCCTCCTGGTGTCCCCCATCAGTGACACGAGGTCCATAAACCCAGCCCGGCCCCTGCCCACACCCCCACACCTGCAGGCGGGGCCAGAGAACCACCAGTACCAGCAGGACCTGCTAAACCCCGACCCTGCCCCCTACTGCCAGCTGGTGCCAACTTCC
>oraCCM19
GCTCTCTATATCCAGAAGATTCCAGAGCAGCCTCAAAAGAACCAGGACCTTCTCCTGTCAGTCCAGGGTGTCCCAGACACCTTCCAGGACTTCAACTGGTACCTGGGGGAGGAGACGTATGGAGGCACGAGGCTATTTACCTACATCCCTGGGATACAACGGCCTCAGAGGGATGGCAGTGCCATGGGACAGCGAGACATCGTGGGCTTCCCCAATGGTTCCATGCTGCTGCGCCGCGCCCAGCCTGCAGACAGTGGCACCTACCAAGTAGCCATTACCATCAACTCTGAATGGACTATGAAGGCCAAGACTGAGGTCCAGGTAGCTGAAAAGAATAAGGAGCTGCCCAGTACACACCTGCCCACCAACGCTGGGATCCTGGCGGCCACCATCATTGGATCTCTTGCTGCCGGGGCCCTTCTCATCAGCTGCATTGCCTATCTCCTGGTGACAAGGAACTGGAGGGGCCAGAGCCACAGACTGCCTGCTCCGGGGGGCCAGGGATCTCTGTCCATCTTGTGCTCGGCTGTGTCCCCAGTGCCTTCAGTGACGCCCAGCACATGGATGGCGACCACAGAGAAGCCAGAATTGGGCCCTCCTCATGATGCTGGTGACAACATCTATGAAGTGATGCCCTCTCCGGTCCTCCTGGTGTCCCCCATCAGTGACACGAGGTCCATAAACCCAGCCCCGCCCCTGCCCACACCCCCACGCCTGCCGGCGGGGCCAGAGAACCACCAGTACCAGCAGGACCTGCTAAACCCCGACCCTGCCCCCTACTGCCAGCTGGTGCCAACCTCC
>drillCCM19
GCCCTCCACATCCAGAAGATTCCAGAACAGCCTCAAAAGAATCAGGACCTTCTCCTGTCAGTCCAGGGTGTCCCAGACACCTTCCAGGACTTCAACTGGTACCTGGGGGAGGAGATGTATGGAGGCACGAGGCTATTTACCTACATCCCTGGGATACAACGGCCCCAGAGGGATGGCAGTGCCATGGGACAGCGAGACATCGTGGGCTTCCCCAATGGTTCTATGCTGCTGCGCCGCGCCCAGCCTACAGACAGTGGCACCTACCAAGTAGCCGTTACCATCAACTCTGAATGGACTATGAAGGCCAAGACTGAGGTCCAGGTAGCTGAAAAGAATAAGGAACTGCCCAGTACACACCTGCCCACCAACGCTGGGATCCTGGCAGCCACCATCATTGGATCTCTTGCTGCTGGGGCCCTTCTCATCAGCTGCATTGCCTATCTCCTGGTGACAAGGAACTGGAAGGGCCAGAGCCACAGACTGCCTGCTCCAGGGGGCCAGGGATCTCTCTCCATCTTGTGCTCTGCTGTGTCCCCAGTGCCTTCAGTGACGCCCAGCACATGGATGGCGACCACAGAGAAACCAGAATTGGGCCCTGCTCATGATGCTGGTGACAACATCTATGAAGTGATGCCCTCTCCGGTCCTCCTGGTGTCCCCCATCAGTGACATGAAGTCCATAAACCCAGCCCAGCCCCTGCCCACGCTCCCACCCCTACAGGCGGGGCCAGAGGACCACCAGTACCAGCAGGACCTGCTAAACCCCGACCCTGCCCCCTACTGCCAGCTGGTGCCAACCTCC
>sootyCCM19
GCCCTCCACATCCAGAAGATTCCAGAACAGCCTCAAAAGAATCAGGACCTTCTCCTGTCAGTCCAGGGTGTCCCAGACACCTTCCAGGACTTCAACTGGTACCTGGGGGAGGAGATGTATGGAGGCACGAGGCTATTTACCTACATCCCTGGGATACAACGGCCCCAGAGGGATGGCAGTGCCATGGGACAGCGAGACATCGTGGGCTTCCCCAATGGTTCTATGCTGCTGCGCCGCGCCCAGCCTACAGACAGTGGCACCTACCAAGTAGCCGTTACCATCAACTCTGAATGGACTATGAAGGCCAAGACTGAGGTCCAGGTAGCTGAAAAGAATAAGGAACTGCCCAGTACACACCTGCCCACCAACGCTGGGATCCTGGCAGCCACCATCATTGGATCTCTTGCTGCTGGGGCCCTTCTCATCAGCTGCATTGCCTATCTCCTGGTGACAAGGAACTGGAAGGGCCAGAGCCACAGACTGCCTGCTCCAGGGGGCCAGGGATCTCTGTCCATCTTGTGCTCTGCTGTGTCCCCAGTGCCTTCAGTGACGCCCAGCACATGGATGGCGACCACAGAGAAGCCAGAATTGGGCCCTGCTCATGATGCTGGTGACAACATCTATGAAGTGATGCCCTCTCCGGTCCTCCTGGTGTCCCCCATCAGTGACATGAAGTCCATAAACCCAGCCCAGCCCCTGTCCACGCTCCCACCCCTACAGGCGGGGCCAGAGAACCACCAGTACCAGCAGGACCTGCTAAACCCCGACCCTGCCCCCTACTGCCAGCTGGTGCCAACCTCC
>babCCM19
GCCCTCCACATCCAGAAGATTCCAGAACAGCCTCAAAAGAATCAGGACCTTCTCCTGTCAGTCCAGGGTGTCCCAGACACCTTCCAGGACTTCAACTGGTACCTGGGGGAGGAGATGTATGGAGGCACGAGGCTATTTACCTACATCCCTGGGATACAACGGCCCCAGAGGGATGGCAGTGCCATGGGACAGCGAGACATCGTGGGCTTCCCCAATGGTTCTATGCTGCTGCGCCGCGCCCAGCCTACAGACAGTGGCACCTACCAAGTAGCCGTTACCATCAACTCTGAATGGACTATGAAGGCCAAGACTGAGGTCCAGGTAGCTGAAAAGAATAAGGAACTGCCCAGTACACACCTGCCCACCAACGCTGGGATCCTGGCAGCCACCATCATTGGATCTCTTGCTGCTGGGGCCCTTCTCATCAGCTGCATTGCCTATCTCCTGGTGACAAGGAACTGGAAGGGCCAGAGCCACAGACTGCCTGCTCCAGGGAGCCAGGGATCTCTGTCCATCTTGTGCTCTGCTGTGTCCCCAGTGCCTTCAGTGACGCCCAGCACATGGATGGCGACCACAGAGAAGCCAGAATTGGGCCCTGCTCATGATGCTGGTGACAACATCTATGAAGTGATGCCCTCTCCGGTCCTCCTGGTGTCCCCCATTAGTGACATGAAGTCCATAAACCCAGCCCAGCCCCTGCCCACGCTCCCACCCCTACATGCGGGGCCAGAGAACCACCAGTACCAGCAGGACCTGCTAAACCCCGACCCTGCCCCCTACTGCCAGCTGGTGCCAACCTCC
>PTmacCCM19
GCCCTCCACATCCAGAAGATTCCAGAACAGCCTCAAAAGAATCAGGACCTTCTCCTGTCAGTCCAGGGTGTCCCAGACACCTTCCAGGACTTCAACTGGTACCTGGGGGAGGAGATGTATGGAGGCACGAGGCTATTTACCTACATCCCTGGGATACAACGGCCCCAGAGGGATGGCAGTGCCATGGGACAGCGAGACATCGTGGGCTTTCCCAATGGTTCTATGCTGCTGCGCCGCGCCCAGCCTACAGACAGTGGCACCTACCAAGTAGCCGTTACCATCAACTCTGAATGGACTATGAAGGCCAAGACTGAGGTCCAGGTAGCTGAAAAGAATAAGGAACTACCCAGTACACACCTGCCCACCAACGCTGGGATCCTGGCAGCCACCATCATTGGATCTCTTGCTGCTGGGGCCCTTCTCATCAGCTGCATTGCCTATCTCCTGGTGACAAGGAACTGGAAGGGCCAGAGCCACAGACTGCCTGCTCCAGGGAGCCAGGGATCTCTGTCCATCTTGTGCTCTGCTGTGTCCCCAGTGCCTTCAGTGACGCCCAGCACATGGATGGCGACCACAGAGAAACCAGAATTGGGCCCTGCTCATGATGCTGGTGACAACATCTATGAAGTGATGCCCTCTCCGGTCCTCCTGGTGTCCCCCATCAGTGACATGAAGTCCATAAACCCAGCCCAGCCCCTGCCCACGCTCCCACCCCTACAGGCGGGGCCAGAGAACCACCAGTACCAGCAGGACCTGCTAAACCCCGACCCTGCCCCCTACTGCCAGCTGGTGCCAACCTCC
>macCCM19
GCCCTCCACATCCAGAAGATTCCAGAACAGCCTCAAAAGAATCAGGACCTTCTCCTGTCAGTCCAGGGTGTCCCAGACACCTTCCAGGACTTCAACTGGTACCTGGGGGAGGAGATGTATGGAGGCACGAGGCTATTTACCTACATCCCTGGGATACAACGGCCCCAGAGGGATGGCAGTGCCATGGGACAGCGAGACATCGTGGGCTTTCCCAATGGTTCTATGCTGCTGCGCCGCGCCCAGCCTACAGACAGTGGCACCTACCAAGTAGCCGTTACCATCAACTCTGAATGGACTATGAAGGCCAAGACTGAGGTCCAGGTAGCTGAAAAGAATAAGGAACTACCCAGTACACACCTGCCCACCAACGCTGGGATCCTGGCAGCCACCATCATTGGATCTCTTGCTGCTGGGGCCCTTCTCATCAGCTGCATTGCCTATCTCCTGGTGACAAGGAACTGGAAGGGCCAGAGCCACAGACTGCCTGCTCCAGGGAGCCAGGGATCTCTGTCCATCTTGTGCTCTGCTGTGTCCCCAGTGCCTTCAGTGACGCCCAGCACATGGATGGCGACCACAGAGAAACCAGAATTGGGCCCTGCTCATGATGCTGGTGACAACATCTATGAAGTGATGCCCTCTCCGGTCCTCCTGGTGTCCCCCATCAGTGACATGAAGTCCATAAACCCAGCCCAGCCCCTGCCCACGCTCCCACCCCTACAGGCGGGGCCAGAGAACCACCAGTACGAGCAGGACCTGCTAAACCCCGACCCTGCCCCCTACTGCCAGCTGGTGCCAACCTCC
>CEmacCCM19
GCCCTCCACATCCAGAAGATTCCAGAACAGCCTCAAAAGAATCAGGACCTTCTCCTGTCAGTCCAGGGTGTCCCAGACACCTTCCAGGACTTCAACTGGTACCTGGGGGAGGAGATGTATGGAGGCACGAGGCTATTTACCTACATCCCTGGGATACAACGGCCCCAGAGGGATGGCAGTGCCATGGGACAGCGAGACATCGTGGGCTTTCCCAATGGTTCTATGCTGCTGCGCCGCGCCCAGCCTACAGACAGTGGCACCTACCAAGTAGCCGTTACCATCAACTCTGAATGGACTATGAAGGCCAAGACTGAGGTCCAGGTAGCTGAAAAGAATAAGGAACTACCCAGTACACACCTGCCCACCAACGCTGGGATCCTGGCAGCCACCATCATTGGATCTCTTGCTGCTGGGGCCCTTCTCATCAGCTGCATTGCCTATCTCCTGGTGACAAGGAACTGGAAGGGCCAGAGCCACAGACTGCCTGCTCCAGGGAGCCAGGGATCTCTGTCCATCTTGTGCTCTGCTGTGTCCCCAGTGCCTTCAGTGACGCCCAGCACATGGATGGCGACCACAGAGAAACCAGAATTGGGCCCTGCTCATGATGCTGGTGACAACATCTATGAAGTGATGCCCTCTCCGGTCCTCCTGGTGTCCCCCATCAGTGACATGAAGTCCATAAACCCAGCCCAGCCCCTGCCCACGCTCCCACCCCTACAGGCGGGGCCAGAGAACCACCAGTACGAGCAGGACCTGCTAAACCCAGACCCTGCCCCCTACTGCCAGCTGGTGCCAACCTCC
>gsnmCCM19
GCCCTCCATATCCAGAAGATTCCAGAGCAGCCTCAAAAGAACCAGGACCTTCTCCTGTCAGTCCAGGGTGTCCCAGACACCTTCCAGGACTTCAATTGGTACCTTGGGGAGGAGATGTATGGAGGCACGAGGCTATTTACCTACATCCCTGGGATACAACGGCCCCAGAGGGATGGCAGTGCCATGGGACAGCGAGACATCGTGGGCTTCCCCAATGGTTCTATGGTGCTGCGCCGCGCCCAGCCTACAGACAGTGGCACCTACCAAGTAGCCATTACCATCAACTCTGAATGGACTATGAAGGCCAAGACTGAGGTCCAGGTAGCTGAAAAGAATAAGGAACTGCCCAGTACACACCTGCCCACCAACGCTGGGATCCTGGCAGCCACCATCATTGGATCTCTTGCTGCTGGGGCCCTTCTCATCAGCTGCATTGCCTATCTCCTGGTGACAAGGAACTGGAAGGGCCAGAGCCACAGACTGCCTGCTCCAGGGGGCCAGGGATCTCTGTCCATCTTGTGCTCCGCTGTGTCCCCAGTGCCTTCAGTGACGCCCAGCACATGGATGGCAACCACAGAGAAGCCAGAATTGGGCCCTGCTCATGATGCTGGTGACAACATCTATGAAGTGATGCCCTCTCCGGTCTTCCTGGTGTCCCCCATCAGTGACACGAGGTCCATAAACCCAGCCCAACCCCTGCCCACACCCCCACCCCTACAGGCGGGGCCAGAGAACCACCAGTACCAGCAGGACCTGCTAAACCCCGACCCTGCCCCCTACTGCCAGCTGGTGCCAACCTCC
>colCCM19
GCCCTCCACATCCAGAAGATTCCAGAGCAGCCTCAAAAGAACCAGGACCTTCTCCTGTCAGTCCAGGGTGTCCCAGACACCTTCCAGGACTTCAATTGGTACCTGGGGGAGGAGATGTATGGAGGCACGAGGCTATTTACCTACATCCCTGGGATACAACGGCCCCAGAGGGATGGCAGTGCCATGGGACAGCGAGACATCGTGGGCTTCCCCAATGGTTCTATGCTGCTGCGCCGCGCCCAGCCTACAGACAGTGGCACCTACCAAGTAGCCGTTACCATCAACTCTGAATGGACTATGAAGGCCAAGACTGAGGTCCAGGTAGCTGAAAAGAATAAGGAACTGCCCAGTACATACCTGCCCACCAACGCTGGGATCCTGGCAGCCACCATCATTGGATCTCTTGCTGCTGGGGCCCTTCTCATCAGCTGCATTGCCTATCTCCTGGTGACAAGGAACTGGAAGGGCCAGAGCCACAGACTGCCTGCTCCAGGGGGCCAGGGATCTCTGTCCATCTTGTGCTCCGCTGTGTCCCCAGTGCCTTCAGTGATGCCCAGCACATGGATGGCGACCACAGAGAAGCCAGAATTGGGCCCTGCTAATGATGCTGGTGACAACATCTATGAAGTGATGCCCTCTCCGGTCCTCCTGGTGTCCCCCATCAGTGACACGAGGTCCATAAACCCAGCCCAGCCCCTGCCCACACCCCCACCCCTACAGGCGGGGCCGGAGAAGCACCAGTACCAGCAGGACCTGCTAAACCCCGACCCTGCCCCCTACTGCCAGCTGGTGCCAACCTCC
>agmCCM19
GCCCTCCACATCCAGAAGATTCCAGAACAGCCTCAAAAGAATCAGGACCTTCTCCTGTCAGTCCAGGGTGTCCCAGACACCTTCCAGGACTTCAACTGGTACCTGGGTGAGGAGATGTATGGAGGCACCAGGCTATTTACCTACATCCCTGGGATACAACGGCCCCAGAGGGATGGCAGTGCCATGGGACAGCGAGACATCGTGGGCTTCCCCAATGGTTCTATGCTGCTGCGCCGCGCCCAGCCTACAGACAGTGGCACCTACCAAGTAGCCGTTACGATCAACTCTGAATGGACTATGAAGGCCAAGACTGAGGTCCAGGTAGCTGAAAAGAATAAGGAACTGCCCAGTACACACCTGCCCACCAACGCTGGGATCCTGGCAGCCACCATCATTGGATCTCTTGCTGCTGGGGCCCTTCTCATCAGCTGCATTGCCTATCTCCTGGTGACAAGGAACTGGAAGGGCCAGAGCCACAGACTGCCTGCTCCAAGGAGCCAGGGATCTCTGTCCATCTTGTGCTCTGCTGTGTCCCCAGTGCCTTCAGTGATGCCCAGCACATGGATGGCGACCACAGAGAAGCCAGAATTGGGCCCTGCTCATGATACTGGTGACAACATCTATGAAGTGATGCCCTCTCCAGTCCTCCTGGTGTCCCCCATCAGTGACACGAGGTCCATAAACCCAGCCCAGCCTCTGCCCACGCTCCCACCCCTACAGATGGGGCCAGAGAACCACCAGTACCAGCAGGACCTGCTAAACCCCGACCCTGCCCCCTACTGCCAGCTGGTGCCAACCTCC
>sqmCCM19
GCCCTCCACATCCAGAAGATTCCAGAGCAGCCTCAGAAGAACCGGGACCTTCTCTTGTCCGTCCAGGGTGTCCCAGACACCTTCCAGGACATCAACTGGTACCTGGGGGAGGAGACCTATGGAGGCACGAGACTATTTACCTACATCCCCGGGATACAACGGCCCCAAAGGGATGGCAGTGCCATGGGACAGCGAGACATTGTGGGCTTCCCCAATGGTTCCATGCTGCTGCGCCGCGCCCAGCCTACAGACAGCGGCACCTACCAAGTAGCCATCACCATCAACTCTGACTGGACTATGAAGGCAAAGACTGAGGTCCAAGTAGCTGAAAGGAATAAAGAGCTGCCCAGTACACACCTGCCCACCAATGCTGGGATCCTGGCGGCCACCATCATTGGATCTCTTACTGCTGGGGCCCTTCTCATCAGCTGCATTGCCTATCTTCTGGTGACAAGGAACTGGAGGGGCCAGAGCCACAGGGTATCTGCTCCAGGAGGCCAGGGGCCTCTGTCAGTCTTCTGCCCAGCTGTGTCCCCAGTACCTTCAGTGACACCCAGCACATGGATGGCAACCACAAAGAAGCCAGAATTGGGCCCTGGTCATGATGCTGATGACAACATCTATGAAGTGATGCCCTCTCCGATCCTCCTGGTGTCCCCCATCAGTGACTCGGGGTCCACGAACCCAGCCCTGCCCCTGCCTGTCCCTCCACCCCTGGAGGCAGGGCCGGAGAACCACCAATACCAGCAGGACCTGCTAAACCCCGACCCTGCCCCCTATTGCCAGCTGGTGCCAACCTCC
>nightCCM19
GCCCTCCACATCCAGAAGATTCCAGAGCAGCCTCAAAAGAACCAAGACCTTCTCTTGTCTGTCCAGGGTGTCCCAGACACCTTCCAGGACGTCAACTGGTACCTGGGGGAGGAGATCTATGGAGGCACGAGGCTATTTACCTACATCCCCGGGATACAACGGCCCCAAAGGGATGGCAGCGCCATGGGACAGCGAGACATTGTGGGCTTCCCCAATGGTTCCATGCTGCTGCGCCGCACCCAGCCTACAGACAGCGGCACCTACCAAGTAGCCATCACCATCAACTCTGACTGGACTATGAAGGCAAAGACTGAGGTCCAGGTAGCTGAAAGGAATAAAGAGCTGCCCAGTACACACCTGCCCACCAATGCTGGGATCCTGGCGGCCACCATCATTGGATCTCTTACTGCTGGGGCCCTTCTCATCAGCTGCATTGCCTATCTTCTGGTGACAAGGAACTGGAGGGGCCAGAGCCACAGGGCATCTGCTCCAGGAGGCCAGGGGTCCCTGTCAGTCTTGTGCCCAGCTGTGTCCCCAGTGCCTTCAGTGACACCCAGCACATGGATGGCAACCACAGAGAAGCCAGAATTCGGCCCTGGTCATGATGCTGACGACAACATCTATGAAGTGATGCCCTCTCCGATCCTCCTGGTGTCCCCCATCAGTGACTCGGGGTCCACGAACCCAGCCCTGCCCCTGCCCGCACCCCCACCCCTGCAGGCAGGGCCAGAGAACCACCAATACCAGCAGGACCTGCTAAACCCTGACCCTGCCCCCTACTGCCAGCTGGTGCCAACCTCC
(((((humCCM19,(chimpCCM19,bonCCM19)),gorCCM19),oraCCM19),(((((macCCM19,CEmacCCM19),PTmacCCM19),(babCCM19,(sootyCCM19,drillCCM19))),agmCCM19),(colCCM19,gsnmCCM19))),(sqmCCM19,nightCCM19));
