# Supplementary material for: Evolution of host-microbe cell adherence by receptor domain shuffling
Source: eLife. 2022 Jan 25;11:e73330. doi: 10.7554/eLife.73330 (PMC8860441; doi:10.7554/eLife.73330)
Supplement: Figure 2—source data 2. [file elife-73330-fig2-data2.zip › Figure 2 - source data 2/CEACAM20_w_tree.fasta]

>humCCM20
ATGGGGCCTGCTGACTCATGGGGACACCACTGGATGGGAATCCTGCTTTCAGGACAACGGCAGGACCCTGTGAGAAGAAAGCCAGAGGGAAGGGGCCATGGCAGGCTTTCCACAGAGAGGCTTCCTGTCTCGGCCTCGCTTTGTACCGTATGGAGTCCTCCAGCTGCAGCCCAGCTCACCCTCAATGCCAACCCACTTGATGCCACCCAAAGTGAGGATGTTGTTCTGCCTGTGTTTGGGACCCCCAGGACACCCCAGATTCATGGCAGATCCAGAGAGCTGGCCAAACCCTCCATTGCAGTCAGCCCAGGCACTGCCATAGAGCAGAAGGACATGGTGACCTTCTACTGCACCACTAAGGACGTCAACATTACCATCCACTGGGTTTCCAACAACCTCTCCATTGTGTTCCATGAGCGCATGCAGCTGTCCAAGGATGGCAAGATCCTCACCATTCTCATTGTCCAGCGGGAGGACTCAGGGACTTACCAATGTGAAGCTCGAGATGCCCTTCTGAGCCAGAGGAGCGACCCCATCTTCCTGGATGTGAAGTATGGTCCTGATCCTGTTGAAATCAAATTGGAGTCTGGTGTTGCCAGTGGGGAGGTGGTTGAGGTGATGGAGGGCTCCAGCATGACCTTCTTAGCGGAAACAAAGTCTCACCCACCCTGTGCCTATACTTGGTTTCTCCTTGACTCCATTCTGTCTCACACCACGAGAACATTCACCATCCATGCTGTGTCCAGAGAACATGAGGGCCTGTACAGGTGCTTGGTGTCCAACAGTGCCACCCACCTGTCCAGCCTGGGTACTCTGAAGGTCGTACTTGAAACACTGACCATGCCTCAAGTCGTGCCTTCAAGCCTGAACCTTGTGGAGAATGCTAGGTCTGTGGACCTGACCTGCCAAACCGTCAATCAGAGTGTGAATGTCCAGTGGTTCCTAAGTGGCCAGCCCCTCCTGCCCAGTGAGCACCTGCAGCTGTCAGCTGACAACAGGACCCTAATCATCCATGGCCTCCAGCGGAATGACACCGGGCCCTATGCCTGTGAGGTCTGGAACTGGGGCAGCCGGGCCCGGAGTGAGCCCCTTGAGCTGACCATCAACTATGGTCCTGACCAAGTGCACATCACCAGGGAGTCGGCATCTGAGATGATCAGCACCATAGAGGCAGAGCTCAACTCCAGCCTGACCCTGCAGTGTTGGGCCGAGTCCAAGCCAGGTGCTGAGTATCGCTGGACTCTTGAACACTCCACCGGGGAGCACCTGGGTGAGCAGCTGATTATCAGGGCTCTGACCTGGGAACACGACGGGATCTACAACTGCACAGCCTCCAACTCTCTCACTGGCCTGGCCCGCTCCACTTCAGTCCTGGTCAAGGTGGTAGGTCCCCAGTCCTCCTCCCTGTCCTCAGGGGCCATCGCTGGTATTGTCATCGGGATCCTGGCTGTCATTGCTGTGGCCTCAGAACTGGGCTATTTTCTCTGCATCAGAAATGCCAGACGGCCCTCAAGGAAAACAACAGAGGACCCCAGTCATGAGACCTCACAACCCATCCCGAAGGAGGAGCACCCCACAGAGCCCAGTTCCGAAAGCCTGAGTCCTGAGTATCGCAATATATCCCAGCTTCAGGGACGGATCAGAGTCGAACTGATGCAACCACCAGACCTTCCAGAGGAGACCTATGAGGGCGAATTGGATTGCCAAACGAAGCTGCCTTCAGCAAGCCGTAGAGGCAATTCTTTCAGCCCCTGGAAGCCACCACCCAAACCTCTGATGCCCCCACTCAGATTGGTCTCCACTGTGCCAAAAAACATGGAGTCAATCTATGAGGAGCTTGTGAATCCAGAGCCCAACACTTACATCCAAATCAACCCCTCCGTC
>chimpCCM20
ATGGGGCCTGCTGACTCATGGGGACACCACTGGATGGGAATCCTGCTCTCAGGACAACGGCAGGACCCTGTGAGAAGAAAGCCAGAGGGAAGGGGCTGCGGCAGGCTTTCCACAGAGAGGCTTCCTGTCTCGGCCTCACTTTGTACCGTATGGAGTCCTCCAGCTGCAGCCCAGCTCACCCTCAATGCCAACCCACTTGATGCCACCCAAAGTGAGGATGTTGTTCTGCCTGTGTTTGGGACCCCCAGGACACCCCAGATTCATGGCAGATCCAGAGAGCTGGCCAAGCCTTCCATTGCAGTCAGCCCAGGCACTGCCATAGAGCAGAAGGACATGGCGACCTTCTACTGCATCACCAAGGACGTCAACATTACCATCCACTGGGTTTCCAACAACCTCTCCGTTGTGTTCCATGAGCGCATGCAGCTGTCCAAGGATGGCAAGATCCTCACCATCCTCATTGTCCAGCGGGAGGACTCAGGGACTTACCAATGTGAAGCTCGAGATGCCCTTCTGAGCCAGAGCAGCGACCCCATCTTCCTGGATGTGAAGTATGGTCCTGATCCTGTTGAAATCAAATTGGAGTCTGGTGTTGCCAGTGGGGAGGTGGTTGAGGTGATGGAGGGCTCCAGCGTGACCTTCTTGGCGGAAACAAAGTCTCACCCACCCTGTGCCTATACTTGGTTTCTCCTTGACTCCATTCTGTCTCACACCACGAGAACATTCACCATCCATGCTGTGTCCAGAGAACATGAGGGCCTGTACAGGTGCTTGGTGTCCAACAGTGCCACCCACCTGTCCAGCCTGGGTACTCTGAAGGTCGTACTTGAAACACTGACCATGCCTCAAGTTGTGCCTTCAAGCCTGAACCTTGTGGAGAATGCTAGGTCTGTGGACCTGACCTGCCAAACCGTCAATCAGAGTGTGAATGTCCAGTGGTTCCTAAGTGGCCAGCCCCTCCTGCCCAGTGAGCACCTGCAGCTGTCAGCTGACAACAGGACCCTAATCATCCATGGCCTCCAGCGGAATGACACAGGGCCCTATGCCTGTGAGGTCTGGAACTGGGGCAGCCGGGCCCGGAGTGAGCCCCTTGAGCTGACCATCAACTATGGTCCTGACCAAGTGCACATCACCAGGGAGTCAGCATCTGAGATGATCAGCACCATAGAGGCAGAGCTCAACTCCAGCCTGACCCTGCAGTGTTGGGCCGAGTCCAAGCCAGGCGCCGAGTATCGCTGGACTCTTGAACACTCCACCGGGGAGCACCTGGGTGAGCAGCTGATCATCAGGGCTCTGACCTGGGAACACGACGGGATCTACAACTGCACAGCCTCCAACTCTCTCACTGGCCTGGCCCGCTCCGCTTCAGTCCTGGTCAAGGTGGTAGGTCCCCAGTCCTCCTCCCTGTCCTCAGGGGCCATCGCTGGTATTGTCATCGGGATCCTGGCTGTCATTGCTGTGGCCTCAGAACTGGGCTATTTTCTCTACATCAGAAATGCCAGACGGCCCTCAAGGAAAACAACAGAGGACCCCAGTCATGAGACCTCACAACCCATCCCGAAGGAGGAGCACCCCACAGAGCCCAGTTCCGAAAGCCTGAGTCCTGAGTATTGCAATATATCCCAGCTTCAGGGACGGATCAGAGTCGAACTGATGCGACCATCAGACCTTCCAGAGGAGACCTATGAGGGCGAATTGGATTGCCAAACGAAGCTGCCTTCAGCAAGCCGTGGAGGCAATTCTTTCAGCCCCTGGAAGCCACCACCCAAACCTCTGATGCCCCCATTCAGATTGGTCTCCACTGTGCCAAAAAACATGGAGTCAATCTATGAGGAGCTTGTGAATCCAGAGCCCAACACTTACATCCAAATCAACCCCTCGGTC
>bonCCM20
ATGGGGCCTGCTGACTCATGGGGACACCACTGGATGGGAATCCTGCTCTCAGGACAACGGCAGGACCCTGTGAGAAGAAAGCCAGAGGGAAGGGGCTGCGGCAGGCTTTCCACAGAGAGGCTTCCTGTCTCGGCCTCACTTTGTACCGTATGGAGTCCTCCAGCTGCAGCCCAGCTCACCCTCAATGCCAACCCACTTGATGCCACCCAAAGTGAGGATGTTGTTCTGCCTGTGTTTGGGACCCCCAGGACACCCCAGATTCATGGCAGATCCAGAGAGCTGGCCAAGCCTTCCATTGCAGTCAGCCCAGGCACTGCCATAGAGCAGAAGGACATGGCGACCTTCTACTGCATCACCAAGGACGTCAACATTACCATCCACTGGGTTTCCAACAACCTCTCCGTTGTGTTCCATGAGCGCATGCAGCTGTCCAAGGATGGCAAGATCCTCACCATCCTCATTGTCCAGCGGGAGGACTCAGGGACTTACCAATGTGAAGCTCGAGATGCCCTTCTGAGCCAGAGCAGCGACCCCATCTTCCTGGATGTGAAGTATGGTCCTGATCCTGTTGAAATCAAATTGGAGTCTGGTGTTGCCAGTGGGGAGGTGGTTGAGGTGATGGAGGGCTCCAGCGTGACCTTCTTGGCGGAAACAAAGTCTCACCCACCCTGTGCCTATACTTGGTTTCTCCTTGACTCCATTCTGTCTCACACCACGAGAACATTCACCATCCATGCTGCGTCCAGAGAACATGAGGGCCTGTACAGGTGCTTGGTGTCCAACAGTGCCACCCACCTGTCCAGCCTGGGTACTCTGAAGGTCGTACTTGAAACACTGACCATGCCTCAAGTCGTGCCTTCAAGCCTGAACCTTGTGGAGAATGCTAGGTCTGTGGACCTGACCTGCCAAACCGTCAATCAGAGTGTGAATGTCCAGTGGTTCCTAAGTGGCCAGCCCCTCCTGCCCAGTGAGCACCTGCAGCTGTCAGCTGACAACAGGACCCTAATCATCCATGGCCTCCAGCGGAATGACACAGGGCCCTATGCCTGTGAGGTCTGGAACTGGGGCAGCCGGGCCCGGAGTGAGCCCCTTGAGCTGACCATCAACTATGGTCCTGACCAAGTGCACATCACCAGGGAGTCAGCATCTGAGATGATCAGCACCACAGAGGCAGAGCTCAACTCCAGCCTGACCCTGCAGTGTTGGGCCGAGTCCAAGCCAGGTGCCGAGTATCGCTGGACTCTTGAACACTCCACCGGGGAGCACCTGGGTGAGCAGCTGATAATCAGGGCTCTGACCTGGGAACACGACGGGATCTACAACTGCACAGCCTCCAACTCTCTCACTGGCCTGGCCCGCTCCGCTTCAGTCCTGGTCAAGGTGGTAGGTCCCCAGTCCTCCTCCCTGTCCTCAGGGGCCATCGCTGGTATTGTCATCGGGATCCTGGCTGTCATTGCTGTGGCCTCAGAACTGGGCTATTTTCTCTACATCAGAAATGCCAGACGGCCCTCAAGGAAAACAACAGAGGACCCCAGTCATGAGACCTCACAACCCATCCCGAAGGAGGAGCACCCCACAGAGCCCAGTTCCAAAAGCCTGAGTCCTGAGTATTGCAATATATCCCAGCTTCAGGGACGGATCAGAGTCGAACTGATGCGACCATCAGACCTTCCAGAGGAGACCTATGAGGGCGAATTGGATTGCCAAACGAAGCTGCCTTCAGCAAGCCGTGGAGGCAATTCTTTCAGCCCCTGGAAGCCACCACCCAAACCTCTGATGCCCCCATTCAGATTGGTCTCCACTGTGCCAAAAAACATGGAGTCAATCTATGAGGAGCTTGTGAATCCAGAGCCCAACACTTACATCCAAATCAACCCCTCGGTC
>gorCCM20
ATGGGGCCTGCTGACTCATGGGGACACCACTGGATGGGAATCCTGCTCTCAGGACAACGGCAGGACCCTGTGAGAAGAAAGCCAGAGGGAAGGGGCCGTGGCAGGCTTTCCACAGAGAGGCTTCGTGTCTCGGCCTCGCTTTGTACTGTATGGAGTCCTCCAGCTGCAGCCCAGCTCACCCTCAATGCCAACCCACTTGATGCCACCCAAAGTGAGGATGTTGTTCTGCCTGTGTTTGGGACCCCCAGGACACCCCAGATTCATGGCAGATCCAGAGAGCTGGCCAAACCCTCCATTGCAGTCAGCCCAGGCACTGCCATAGAGCAGAAGGACATGGTGACCTTCTACTGCACCACCAAGGACGTCAACATTACCATCCACTGGGTTTCCAACAACCTCTCCGTTGTGTTCCATGAGCGCGTGCAGCTGTCCAAGGATGGCAAGATCCTCACTATTCTCATTGTCCAGCGGGAGGACTCAGGGACTTACCAATGTGAAGCTCGAGATGCCCTTCTGAGCCAGAGGAGTGACCCCATCTTCCTGGATGTGAAGTATGGTCCTGATCCTGTCGAAATCAAACTGGAGTCTGGTGTTGCCAGTGGGGAGGTGGTTGAGGTGATGGAGGGCTCCAGCGTGACCTTCTTGGCGGAAACAAAGTCTCACCCACCCTCTGCCTATACTTGGTTTCTCCTTGACTCCATTCTGTCTCACACCACGAGAACATTCACCATCCATGCTGTGTCCAGAGAACATGAGGGCCTGTACAGGTGCTTGGTGTCCAACAGTGCCACCCACCTGTCCAGCCTGGGTACTCTGAAGGTCGTACTTGAAACACTGACCATGCCTCAAGTCGTGCCTTCAAGCCTGAATCTTGTGGAGAATGCTAGGTCTGTGGACCTGACCTGCCAAACCGTCAATCAGAGTGTGAATGTCCAGTGGTTCCTAAGTGGCCAGCCCCTCCTGCCCAGTGAGCACCTGCAGCTGTCAGCTGACAACAGGACCCTAATCATCCATGGCCTCCAGCGGAATGACACGGGGCCCTATGCCTGTGAGGTCTGGAACTGGGGCAGCCGGGCCCGGAGTGAGCCCCTTGAGCTGACCATCAACTATGGTCCTGACCAAGTGCACATCACCAGGGAGTCGGCATCTGAGATGATCAGCACCATAGAGGCAGAGCTCAACTCCAGCCTGACCCTGCAGTGTTGGGCCGAGTCCAAGCCAGGCGCTGAGTATCGCTGGACTCTTGAACACTCCACCGGGGAGCACCTGGGTGAGCAGCTGATCATCAGGGCTCTGACCTGGGAACACGACGGGATCTACAACTGCACAGCCTCCAACTCTCTCACTGGCCTGGCCCGCTCCGCTTCAGTCCTGGTCAAGGTGGTAGGTCCCCAGTCCTCCTCCCTGTCCTCAGGGGCCATCGCTGGTATTGTCATCGGGATCCTGGCTGTCATTGCTGTGGCCTCAGAACTGGGCTATTTTCTCTACATCAGAAATGCCAGACGGCCCTCAAGGAAAACAACAGAGGACCCCAGTCATGAGACCTCACAACCCATCCCGAAGGAGGAGCACCCCACAGAGCCCAGTTCCGAGAGCCTGAGTCCTGAGTATTGCAATATATCCCAGCTTCAGGGACGGATCAGAGTCGAACTGATGCGACCACCAGACCTTCCAGAGGAGACCTATGAGGGCGAATTGGATTGCCAAACAAAGCTGCCTTCAGCAAGGCGTGGAGGCAATTCTTTCAGCCCCTGGAAGCCACCACCCAAACCTCTGGTGCCCCCACTCAGATTGGTCTCCACTGTGCCAAAAAACATGGAGTCAATCTATGAGGAGCTTGTGAATCCAGAGCCCAACACTTACATCCAAATCAACCCCTCGGTC
>oraCCM20
ATGGGGCCTGCTGACTTATGGGGACACCACTGGATGGGAATCCTGCTCTCAGGACAAAGGCAGGACCCTGTGAGAAGAAAGCTAGAGGGAAGGGGCCGCGGCAGGCTTTCCGCAGAGAGGCTTCCTGTCTCGGCCTCGCTTTGGACCGTATGGAGTCCTCCAGCTGCAGCCCAGCTCACCCTCAATGCCAACCCACTTGACGTCACCCAAAGTGAGGATGTTGTTCTGCCTGTGTTTGGGACCCCCAGGACACCCCAGATTCATGGCAGATCCAGAGAGCTGGCCAAGCCCTCCATTGCAGTCAGCCCAGGCACTGCCATAGAGCAGAAGGACATGGTGACCTTCTACTGCACCACCAAGGACGTCAACATTACCATCCACTGGGTTTCCAACAACCTCTCCGTTGTGTTCCATGAGCGCATGCAGCTGTCCAAGGATGGCAAGATCCTCACCATCCTCATTGTCCAGCGGGAGGACTCAGGGGCTTACCAATGTGAAGCTCGAGATGCCCTTCTGAGCCAGAGCAGCGACCCCATCTTCCTGGACGTGAAGTATGGTCCTGATCCTGTTGAAATCAAATTGGAGTCTGGTGTTGCCAGTGGGGAGGTGGTTGAGGTGATGGAGGGCTCCAATGTGACCTTCTTGGCGGAAACAAAGTCTCACCCACCCTCTGCCTATACCTGGTTTCTCCTTGACTCCATTCTGTCTCACACCATGAGAACATTCACCATCCATGCTGTGTCCAGAGAACATGAGGGCCTGTACAGGTGCTTGGTGTCCAACAGTGCCACCCACCTGACCCAGCTGGGTACTCTGAAGGTCGTCCTTGAAACACTGACCACGCCTCAAGTCGTGCCTTCAAGTGTGAACCTTGTGGAGAATGCTAGGTCCGTGGACCTGACCTGCCAAACTGTGAATCAGAGTGTGAATGTCCAGTGGTTCGTGAGTGGCCAGCCCCTCCTGCCCAGTGAGCACCTGCAGCTGTCAGCTGACAACAGGACCCTCATCATTCACGGCCTCCAGCGGAATGACACGGGGCCCTATGCCTGTGAGGTCTGGAACTGGGGCAGCTGGGCCCGGAGTGAGCCCCTTAAGCTGACCATCAACTATGGTCCTGACCAAGTGAACATCACTAGGGAGTCGGCATCTCAGATGATCAGCACCATCGAGGCAGAGCTCAACTCCAGCCTGACCTTGCAGTGTTGGGCCGAGTCCAAGCCAGGCGCTGAGTATCGCTGGACTCTTGAACACTCCACCGGGGAGCACCTGGGCGAGCAGCTGATCATCAGGGCTCTGACCTGGGAACACGACGGGATCTACAACTGCACAGCCTCCAACTCTGTCACTGGCCTGGCCCGCTCCGCTTCAGTCCTGATCAAGGTGGTAGGTCCCCAGTCCTCCTCCCTGTCCTCAGGGGCCATCGCTGGTATTGTCATCGGGATCCTGGCTGTCATTGCTGTGGCCTCAGAACTGGGCTATTTTCTCTACATCAGAAATGCCAGACGGCCCTCAAGGAAAACAACAGAGGACCCCAGTCATGAGACCTCACAACCCATCCCGAGGGAGGAGCACCCCACAGAGCCCAGTTCCGAAAGCCTGAGTCCTGAGTATTGCAATATATCCCAGCTCCAGGGACGGATCAGAGTCGAACTGATGCGACCACCAGACCTTCCAGAGGAGACCTATGAGGGCGAATTGGATTGCCAAACGAAGCTGCCTTCAGCAAGCCCTGGAGGCAATTCTTTCAGCCCCTGGAAGCCACCACCCAAACCTCTGATGCCCCCACTCAGATTGCTCTCCACTGTGCCAAAAAACATGGAGTCAATCTATGAGGAGCTTGTGAATCCAGAGCCCAACACTTACATCCAAATCAACCCCTCGGTC
>agmCCM20
ATGGGGCCTGCTGACTTATGGGGACACCACTGGATGGGAATCCTACTCTCAGGACAAAGGCAGGGCAATGTGAGAAGAAAGCCAGAGGGAAGGGGCCACGGCAGGCTTTCCACAGGGAGGCTTCCTGTCTCGGCCTCACTTTGGACCCTATGGAGTCCTCCAGCTGCAGCCCAGCTCACCCTCGATGCCAACCCACTTGATGCCACCCAAAGTGAGGATGTTGTTCTGTCTGTGTTTGGGACCTCCAGGACACCCCAGATTCATGGCAGATCCAGAGAGCTGGCCAAGCCTACCATTGCAGTCAGCTCGGGCACTGCCATAGAGCAGAAGGATATGGTGACCTTCTACTGCAACACCAAGGACGTCAACATTACCATCCACTGGGTTTCCAACAACCTCTCCGTCGTGTTCAATGAGCGCATGCAGCTGTCCAAGGATGGCAAGAACCTCACCATCCTCATTGTCCAGCGGGAGGACTCGGGGACTTACCAATGTGAAGCTCAAGATGCCCTTCTGCACCAGAGCAGCGACCCCATCTTCCTGGACGTGAAGTATGGTCCTGATCCTGTTGAAATCAAATTGACGTCTGGTGTTGCCAGTGGGGAGGTGGTTGAGGTGATGGAGGGCTCCGACGTGACCTTCTTGGCGGAAACAAAGTCTCACCCACCCTCTGCCTATACCTGGTTTCTCCTTGACTCCATTCTGTCTCACACCACGAGCACATTCACCATCCATGCTGTGTCCAGAGAACATGAGGGCCTGTACAAGTGCTTGGTGTCCAACAGTGCCACCCACCTGTCCCGCCTGGGTACTCTGAAGGTTGTCCTCGAAAAACTGACCATGCCAAGAGTCGTGCCTTCAAGCCTGAACCTTGTAGAGAACGCCAGGTCCGTGAACCTGACCTGCCAAACCGTCAATGAGAATGTGAATGTCCAGTGGTTCCTGAGTGGCCAGCCCCTCCTGCCCAGTGAGCACCTGCAGCTGTCAGCTGGCAACAGGACCCTGATCATCCACGGCCTCCAGCGGAATGACACGGGGCCCTATGCCTGTGAGGTCTGGAACTGGGGCAGCCAGGCCCGGAGTGAGCCCCTTGAGCTGACCATCAACTATGGTCCTGACAAAGTGAACATCACCAGGGAGTCAGCATCGAAGATAGTCAGCACCATCGAGGTAGAGCTCAACTCCAGCGTGACCCTGCAGTGTTGTGCCGAGTCCAAGCCAGGCGCTGAGTATCGCTGGACTCTTGAACACTCCACCTGGGAGCACCTGGGAGAGCAACTGATCATCAAGGCTCTGACCTGGGAACACAACGGGATCTACAACTGCACAGCCTCCAACCCTCTCACCGGCCTGGCCCGCTCCGCTTCAGTCCTGGTCAAGGTGGTAGGTCCCCAGTCCTCCTCCCTGTCCTCAGGGGCCATCGCTGGTATTGTCATTGGGATCCTGGCTGTCATTGCTGTGGCCTCAGAACTGGGCTATTTTCTCTACATCAGAAATGCCAGACGGCCCTCAAGGAAAACAACAGAGGACCCCAGTCATGAGACCTCACAACCCACTCCAAAGGAGGAGCACCCCACAGAGCCCAGTTCCGAAAGCCTAAGTCCTGAGTATTGCAACATATCCCAGCTTCAGGGACGAATCAGAGTCGAAAAGATGCAACCACCAGACCTTCCAGAGGAGACCTATGAGGGCGAATTGGATTGCCAGACAAAGCTGCCTTCAGCAAGCCCTGGAGGCAACTCTTTTAGCCCCTGGAAGCCACCACCCAAACCTCTGATGCCCCCACTCGGATTGCTCTCCACTGTGCCAAAAAACACGGAGTCAACCTATGAGGTGCTTGTGAATCCAGAGCCCAACACTTACGTCCAAATCAACTCCTCGGTT
>CEmacCCM20
ATGGGGCCTGCTGACTTATGGGGACACCACTGGATGGGAATCCTGCTCTCAGGACAAAGGCAGGGCAATGTGAGAAGAAAGCCAGAGGGAAGGGGCCACGGCAGGCTTTCCACAGGGAGGCTTCCTGTCTCGGCCTCGCTTTGGACCCTATGGAATCCTCCAGCTGCAGCCCAGCTCACCCTTGATGCCAACCCACTTGATGCCACCCAAAGTGAGGATGTTGTTCTGTCTGTGTTTGGGACCCCCAGGATACCCCAGATTCATGGCAGATCCAGAGAGCTGGCCAAGCCTACCATTGCAGTCAGCCCGGGCACTGCCATTGAGCAGAAGGATATGGTGACCTTCTACTGCAACACCAAGGATGTCAACATTACCATCCACTGGGTTTCCAACAACCTCTCCCTCGTGTTCCATGAGCGCATGCAGCTGTCCAAGGATGGCAAGAACCTCACCATCCTCGTTGTCCAGCGGGAGGACTCGGGGACTTACCATTGTGAAGCTCGAGATGCCCTTCTGCGCCAGAGCAGCGACCCCATCTTCCTGGACGTGAAGTATGGTCCTGATCCTGTTGAAATCAAATTGATGTCTGGTGTTGCCAGTGGGGAGGTGGTTGAGGTGATGGAGGGCTCTGACGTGACCTTCTTGGCAGAAACAAAGTCTCACCCACCCTCTGCCTATACGTGGTTTCTCCTTGACTCCATTCTGTCTCACACCACGAGCACATTCACCATCCATGCTGTGTCCAGAGAACATGAGGGCCTGTACAAGTGCTTGGTGTCCAACAGTGCCACCCACCTGTCCCGCCTAGGTACTCTGAAGGTTGTCCTCGAAAAACTGACCACGCCAAGAGTCGTGCCTTCAAGCCTGAACCTTGTGGAGAACGCCAGGTCCGTGGACCTGACCTGCCAAACCGTCAATGAGACTGTGAATGTCCAGTGGTTCGTGAGTGGCCAGCCCCTCCTGCCCAGTGAGCACCTGCAGCTGTCAGCTGGAAACAGGACCCTGACCATCCACGGCCTCCAGCGGAATGACACGGGGCCCTATGCCTGTGAGGTCTGGAACTGGGGCAGCTGGGCCCGGAGTGAGCCCCTTGAGCTGACCATCAACTATGGTCCTGACAAAGTGAACATCACCAGGGAGTCGGCATCGAAGATGGTCAGCACCATCGAGGCAGAGCTAAACTCCAGCCTGACCTTGCAGTGTTGTGCCGAGTCCAAGCCAGGCGCTGAGTATCGCTGGACTCTTGAACACTCCACCTGGGAGCACCTGGGAGAGCAACTGATCATCAGGGCTCTGACCTGGGAACACAACGGGATCTACAACTGCACAGCCTCCAACCCTCTCACCGGCCTGGCCCGCTCCGCTTCAGTCCTGGTCAAGGTGGTAGGTCCCCAGTCCTCCTCCCTGTCCTCAGGGGCCATTGCTGGTATTGTCATCGGGATCCTGGCTGTCATTGCTGTGGCCTCAGAACTGGGCTATTTTCTCTACATCAGAAGTGCCAGACGGCCCTCAAGGAAAACAGCAGAGGACCCCAGTCATGAGACCTCACAACCCACTCCAAAGGAGGAGCACCCCACAGAGCCCAGTTCCGAAAGCCTGAGTCCTGAGTATTGCAACATATCCCAGCTTCAGGGACGGATCAGAGTCGAAAAGATGCAACCACCAGACCTTCCAGAGGAGACCTATGAGGGCGAATTGGACTGCCAGACAAAGCTGCCTTCAGCAAGCCCTGGAGGCAATTCCTTCAGCCCGTGGAAGCCACCACCCAAACCTCTGATGCCCCCACTCAGATTGCTCTCCACTGTGCCAAAAAACACGGAGTCAATCTATGAGGAGCTTGTGAATCCAGAGCCCAACACTTACGTCCAAATCAACTCCTTGGTT
>PTmacCCM20
ATGGGGCCTGCTGACTTATGGGGACACCACTGGATGGGAATCCTGCTCTCAGGACAAAGGCAGGGCAATGTGAGAAGAAAGCCAGAGGGAAGGGGCCACGGCAGGCTTTCCACAGGGAGGCTTCCTGTCTCGGCCTCGCTTTGGACCCTATGGAATCCTCCAGCTGCAGCCCAGCTCACCCTTGATGCCAACCCACTTGATGCCACCCAAAGTGAGGATGTTGTTCTGTCTGTGTTTGGGACCCCCAGGACACCCCAGATTCATGGCAGATCCAGAGAGCTGGCCAAGCCTACCATTGCAGTCAGCCCGGGCACTGCCATTGAGCAGAAGGATATGGTGACCTTCTACTGCAACACCAAGGATGTCAACATTACCATCCACTGGGTTTCCAACAACCTCTCCCTCGTGTTCCATGAGCGCATGCAGCTGTCCAAGGATGGCAAGAACCTCACCATCCTCGTTGTCCAGCGGGAGGACTCGGGGACTTACCATTGTGAAGCTCGAGATGCCCTTCTGCGCCAGAGCAGCGACCCCATCTTCCTGGACGTGAAGTATGGTCCTGATCCTGTTGAAATCAAATTGATGTCTGGTGTTGCCAGTGGGGAGGTGGTTGAGGTGATGGAGGGCTCTGACGTGACCTTCTTGGCGGAAACAAAGTCTCACCCACCCTCTGCCTATACCTGGTTTCTCCTTGACTCCATTCTGTCTCACACCACGAGCACATTCACCATCCATGCTGTGTCCAGAGAACATGAGGGCCTGTACAAGTGCTTGGTGTCCAACAGTGCCACCCACCTGTCCCGCCTGGGTACTCTGAAGGTTGTCCTCGAAAAACTGACCACGCCAAGAGTCGTGCCTTCAAGCCTGAACCTTGTGGAGAACGCCAGGTCCGTGGACCTGACCTGCCAAACCGTCAATGAGACTGTGAATGTCCAGTGGTTCGTGAATGGCCAGCCCCTCCTGCCCAGTGAGCACCTGCAGCTGTCAGCTGGAAACAGGACCCTGATCATCCACGGCCTCCAGCGGAATGACACGGGGCCCTATGCCTGTGAGGTCTGGAACTGGGGCAGCCGGGCCCGGAGTGAGCCCCTTGAGCTGACCATCAACTATGGTCCTGACAAAGTGAACATCACCAGGGAGTTGGCATCGAAGATGGTCAGCACCATCGAGGCAGAGCTAAACTCCAGCCTGACCTTGCAGTGTTGTGCCGAGTCCAAGCCAGGCGCTGAGTATCGCTGGACTCTTGAACACTCCACCTGGGAGCACCTGGGAGAGCAACTGATCATCAGGGCTCTGACCTGGGAACACAACGGGATCTACAACTGCACAGCCTCCAACCCTCTCACCGGCCTGGCCCGCTCCGCTTCAGTCCTGGTCAAGGTGGTAGGTCCCCAGTCCTCCTCCCTGTCCTCAGGGGCCATTGCTGGTATTGTCATCGGGATCCTGGCTGTCATTGCTGTGGCCTCAGAACTGGGCTATTTTCTCTACATCAGAAATGCCAGACGGCCCTCAAGGAAAACAGCAGAGGACCCCAGTCATGAGACCTCACAACCCACTCCAAAGGAGGAGCACCCCACAGAGCCCAGTTCTGAAAGCCTGAGTCCTGAGTATTGCAACATATCCCAGCTTCAGGGACGGATCAGAGTCGAAAAGATGCAACCACCAGACCTTCCAGAGGAGACCTATGAGGGCGAATTGGACTGCCAGACAAAGCTGCCTTCAGCAAGCCCTGGAGGCAATTCCTTCAGCCCGTGGAAGCCACCACCCAAACCTCTGATGCCCCCACTCAGATTGCTCTCCACTGTGCCAAAAAACACGGAGTCAATCTATGAGGAGCTTGTGAATCCAGAGCCCAACACTTACGTCCAAATCAACTCCTTGGTT
>macCCM20
ATGGGGCCTGCTGACTTATGGGGACACCACTGGATGGGAATCCTGCTCTCAGCACAAAGGCAGGGCAATGTGAGAAGAAAGCCAGAGGGAAGGGGCCACGGCAGGCTTTCCACAGGGAGGCTTCCTGTCTCGGCCTCGCTTTGGACCCTATGGAATCCTCCAGCTGCAGCCCAGCTCACCCTTGATGCCAACCCACTTGATGCCACCCAAAGTGAGGATGTTGTTCTGTCTGTGTTTGGGACCCCCAGGATACCCCAGATTCATGGCAGATCCAGAGAGCTGGCCAAGCCTACCATTGCAGTCAGCCCGGGCACTGCCATTGAGCAGAAGGATATGGTGACCTTCTACTGCAACACCAAGGATGTCAACATTACCATCCACTGGGTTTCCAACAACCTCTCCCTCGTGTTCCATGAGCGCATGCAGCTGTCCAAGGATGGCAAGAACCTCACCATCCTCGTTGTCCAGCGGGAGGACTCGGGGACTTACCATTGTGAAGCTCGAGATGCCCTTCTGCGCCAGAGCAGCGACCCCATCTTCCTGGACGTGAAGTATGGTCCTGATCCTGTTGAAATCAAATTGATGTCTGGTGTTGCCAGTGGGGAGGTGGTTGAGGTGATGGAGGGCTCTGACGTGACCTTTTTGGCGGAAACAAAGTCTCACCCACCCTCTGCCTATACCTGGTTTCTCCTTGACTCCATTCTGTCTCACACCACGAGCACATTCACCATCCATGCTGTGTCCAGAGAACATGAGGGCCTGTACAAGTGCTTGGTGTCCAACAGTGCCACCCACCTGTCCCGCCTGGGTACTCTGAAGGTTGTCCTCGAAAAACTGACCACGCCAAGAGTCGTGCCTTCAAGCCTGAACCTTGTGGAGAACGCCAGGTCCGTGGACCTGACCTGCCAAACCGTCAATGAGACTGTGAATGTCCAGTGGTTCGTGAGTGGCCAGCCCCTCCTGCCCAGTGAGCACCTGCAGCTGTCAGCTGGAAACAGGACCCTGATCATCCACGGCCTCCAGCGGAATGACACGGGGCCCTATGCCTGTGAGGTCTGGAACTGGGGCAGCTGGGCCCGGAGTGAGCCCCTTGAGCTGACCATCAACTATGGTCCTGACAAAGTGAACATCACCAGGGAGTCGGCATCGAAGATGGTCAGCACCATCGAGGCAGAGCTAAACTCCAGCCTGACCTTGCAGTGTTGTGCCGAGTCCAAGCCAGGCGCTGAGTATCGCTGGACTCTTGAACACTCCACCTGGGAGCACCTGGGAGAGCAACTGATCATCAGGGCTCTGACCTGGGAACACAACGGGATCTACAACTGCACAGCCTCCAACCCTCTCACCGGCCTGGCCCGCTCCGCTTCAGTCCTGGTCAAGGTGGTAGGTCCCCAGTCCTCCTCCCTGTCCTCAGGGGCCATTGCTGGTATTGTCATCGGGATCCTGGCTGTCATTGCTGTGGCCTCAGAACTGGGCTATTTTCTCTACATCAGAAATGCCAGACGGCCCTCAAGGAAAACAGCAGAGGACCCCAGTCATGAGACCTCACAACCCACTCCAAAGGAGGAGCACCCCACAGAGCCCAGTTCCGAAAGCCTGAGTCCTGAGTATTGCAACATATCCCAGCTGCAGGGACGGATCAGAGTCGAAAAGATGCAACCACCAGACCTTCCAGAGGAGACCTATGAGGGCGAATTGGACTGCCAGACAAAGCTGCCTTCAGCAAGCCCTGGAGGCAATTCCTTCAGCCCATGGAAGCCACCACCCAAACCTCTGATGCCCCCACTCAGATTGCTCTCCACTGTGCCAAAAAACACGGAGTCAATCTATGAGGAGCTTGTGAATCCAGAGCCCAACACTTACGTCCAAATCAACTCCTTGGTT
>drillCCM20
ATGGGGCCTGCTGACTTATGGGGACACCACTGGATGGGAATCCTGCTCTCAGGACAAAGGCAGGGCAATGTGAGAAGAAAGTCAGAGGGAAGGGGCCACGGCAGGCTCTCCACAGGGAGGCTTCCTGTCTCGGCCTCGCTTTGGACCCTATGGAATCCTCCAGCTGCAGCCCAGCTCACCCTTGATGCCAACCCACTTGATGCCACCCAAAGTGAGGATGTTGTTCTGTCTGTGTTTGGGACCCCCAGGACACCCCAGATTCATGGCAGATCCAGAGAGCTGGCCAAGCCTACCATTGCAGTCAGCCCGGGCACTGCCATTGAGCAGAAGGATATGGTGACCTTCTACTGCAACACCAAGGATGTCAACATTACCATCCACTGGGTTTCCAACAACCTCTCCCTCGTGTTCCATGAGCGCATGCAGCTGTCCAAGGATGGCAAGAACCTCACCATCCTCGTTGTCCAGCGGGAGGACTCGGGGACTTACCATTGTGAAGTTCGAGATGCCCTTCTGCGCCAGAGCAGCGACCCCATCTTCCTGGACGTGAAGTATGGTCCTGATCCTGTTGAAATCAAATTGATGTCTGGTGTTGCCAGTGGGGAGGTGGTTGAGGTGATGGAGGGCTCTGACGTGACCTTCTTGGCGGAAACAAAGTCTCACCCACCCTCTGCCTATACCTGGTTTCTCCTTGACTCCATTCTGTCTCACACCACGAGCACATTCACCATCCATGCTGTATCCAGAGAAGATGAGGGCCTGTACAAGTGCTTGGTGTCCAACAGTGCCACCCACCTGTCCCGCCTGGGTACTCTGAAGGTTGTCCTCGAAAAACTGACCACGCCAAGAGTCGTGCCTTCAAGCCTGAACCTTGTGGAGAACGCCAGGTCCGTGGACCTGACCTGCCAAACCGTCAATGAGACTGTGAATGTCCAGTGGTTCGTGAGTGGCCAGCCTCTCCTGCCCAGTGAGCACCTGCAGCTGTCAGCTGGAAACAGGACCCTGATCATCCACGGCCTCCAGCGGAATGACACGGGGCCCTATGCCTGTGAGGTCTGGAACTGGGGCAGCCGGGCCCGGAGTGAGCCCCTTGAGCTGACCATCAACTATGGTCCTGACAAAGTGAACATCACCAGGGAGTCAGCATCGAAGATGGTCAGCACCATCGAGGCAGAGCTCAACTCCAGCCTGACCCTGCAGTGTTGTGCCGAGTCCAAGCCAGGCGCTGAGTATCGCTGGACTCTTGAACACTCCACCTGGGAGCACCTGGGAGAGCAACTGCTCATCAGGGCTCTGACCTGGGAACACAACGGGATCTACAACTGCACAGCCTCCAACCCTCTCACCGGCCTGGCCCGCTCTGCTTCAGTCCTGGTCAAGGTGGTAGGTCCCCAGTCCTCCTCCCTGTCCTCAGGGGCCATTGCTGGTATTATCATCGGGATCCTGGCTGTCATTGCTGTGGCCTCAGAACTGGGCTATTTTCTCTACATCAGAAATGCCAGACGGCCCTCAAGGAAAACAACAGAGGACCCCAGTCATGAGACCTCACAACCCACTCCAAAGGAGGAGCACCCCACAGAGCCCAGTTCCGAAAGCCTGAGTCCTGAGTATTGCAACATATCCCAGCTTCAGGGACGGATCAGAGTCGAAAAGATGCAACCACCAGACCTTCCAGAGGAGACCTATGAGGGCGAATTGGACTGCCAGACAAAGCTGCCTTCAGCAAGCCCTGGAGGCAATTCCTTCAGCCCGTGGAAGCCACCACCCAAACCTCTGATGCCCCCACTCAGATTGCCCTCCACTGTGCCAAAAAACACGGAGTCAATCTATGAGGAGCTTGTGAATCCAGAGCCCAACACTTACGTCCAAATCAACTCCTCGGTT
>sootyCCM20
ATGGGGCCTGCTGACTTATGGGGACACCACTGGATGGGAATCCTGCTCTCAGGACAAAGGCAGGGCAATGTGAGAAGAAAGCCAGAGGGAAGGGGCCACGGCAGGCTCTCCACAGGGAGGCTTCCTGTCTCGGCCTCGCTTTGGACCCTATGGAATCCTCCAGCTGCAGCCCAGCTCACCCTTGATGCCAACCCACTTGATGCCACCCAAAGTGAGGATGTTGTTCTGTCTGTGTTTGGGACCCCCAGGACACCCCAGATTCATGGCAGATCCAGAGAGCTGGCCAAGCCTACCATTGCAGTCAGCCCGGGCACTGCCATTGAGCAGAAGGATATGGTGACCTTCTACTGCAACACCAAGGATGTCAACATTACCATCCACTGGGTTTCCAACAACCTCTCCCTCGTGTTCCATGAGCGCATGCAGCTGTCGAAGGATGGCAAGAACCTCACCATCCTCGTTGTCCAGCGGGAGGACTCGGGGACTTACCATTGTGAAGCTCGAGATGCCCTTCTGCGCCAGAGCAGCGACCCCATCTTCCTGGACGTGAAGTATGGTCCTGATCCTGTTGAAATCAAATTGATGTCTGGTGTTGCCAGTGGGGAGGTGGTTGAGGTGATGGAGGGCTCTGACGTGACCTTCTTGGCGGAAACAAAGTCTCACCCACCCTCTGCCTATACCTGGTTTCTCCTTGACTCCATTCTGTCTCACACCACGAGCACATTCACCATCCATGCTGTGTCCAGAGAAGATGAGGGCCTGTACAAGTGCTTGGTGTTCAACAGTGCCACCCACCTGTCCCGCCTGGGTACTCTGAAGGTTGTCCTCGAAAAACTGACCACGCCAAGAGTCGTGCCTTCAAGCCTGAACCTTGTGGAGAATGCCAGGTCCGTGGACCTGACCTGCCAAACCGTCAATGAGACTGTGAATGTCCAGTGGTTCGTGAGTGGCCAGCCCCTCCTGCCCAGTGAGCACCTGCAGCTGTCAGCTGGAAACAGGACCCTGATCATCCACGGCCTCCAGCGGAATGACACGGGGCCCTATGCCTGTGAGGTCTGGAACTGGGGCAGCCGGGCCCGGAGTGAGCCCCTTGAGCTGACCATCAACTATGGTCCTGACAAAGTGAATATCACCAGGGAGTCGGCATCGAAGATGGTCAGCACCATCGAGGCAGAGCTCAACTCCAGCCTGACCCTGCAGTGTTGTGCCGAGTCCAAGCCAGGCGCTGAGTATCGCTGGACTCTTGAACACTCCACCTGGGAGCACCTGGGAGAGCAACTGCTCATCAGGGCTCTGACCTGGGAACACAACGGGATCTACAACTGCACAGCCTCCAACCCTCTCACCGGCCTGGCCCGCTCCGCTTCAGTCCTGGTCAAGGTGGTAGGTCCCCAGTCCTCCTCCCTGTCCTCAGGGGCCATTGCTGGTATTATCATCGGGATCCTGGCTGTCATTGCTGTGGCCTCAGAACTGGGCTATTTTCTCTACATCAGAAATGCCAGACGGCCCTCAAGGAAAACAACAGAGGACCCCAGTCATGAGACCTCACAACCCACTCCAAAGGAGGAGCACCCCACAGAGCCCAGTTCCGAAAGCCTGAGTCCTGAGTATTGCAACATATCCCAGCTTCAGGGACGGATCAGAGTCGAAAAGATGCAACCACCAGACCTTCCAGAGGAGACCTATGAGGGCGAATTGGACTGCCAGACAAAGCTGCCTTCAGCAAGCCCTGGAGGCAATTCCTTCAGCCCGTGGAAGCCACCACCCAAACCTCTGATGCCCCCACTCAGATTGCCCTCCACTGTGCCAAAAAACACGGAGTCAATCTATGAGGAGCTTGTGAATCCAGAGCCCAACACTTACGTCCAAATCAACTCCTCAGTT
>bsnmCCM20
ATGGGGCCTGCTGACTTATGGGGACACCACTGGATGGGAATCCTGCTCTCAGGACAAAGGCAGGGCAATGTGAGAAGAAAGTCAGAGGGAAGGGGCCACAGCAGGCTTTCCACAGGGAGGCTTCCTGTCTCGGCCTCGCTTTGGACCGTATGGAGTCCTCCAGCTGCAGCCCAGATCACCCTTGATGCCAACTCACTTGATGCCACCCAAAGTGAGGATTTTGTTCTGTCTGTGTTTGGGACCCCCAGGACACCCCAGATTCATGGCAGATCCAGAGAGCTGGCCAAGCCTACTATTGCAGTCAGCCTGGGCACTGCCACAGAGCAGAAGGATATGGTGATCTTCTACTGTAACACCAAGGACGTCAACATTACCATCCACTGGGTTTCCAACAACCTCTCCGTCGTGTTCCATGAGCGCATGCAGCTGTCCAAGGATGGCAAGAGCCTCACCATCCTCATTGTCCAGCGGGAGGACTCAGGGACTTACCAATGTGAAGCTCGAGATGCCCTTCTGCGCCAGAGCAGCGACCCCATCTTCCTGGACGTGAAGTATGGTCCTGATCCTGTTGAAATCAAATTGGAGTATGGTGTTGCCAGTGGGGAGGTGGTTGAGGTGATGGAGGGCTCTGACGTGACCTTCTTGGCGGCAACCAAGTCTCACCCACCCTCTGCCTATACCTGGTTTCTCCTTGACTCCATTCTGTCTCACACCACGAGCACATTCACCATCCATGCTGTGTCCAGAGAACATGAGGGCCTGTACAAGTGCTTGGTGTCCAACAGTGACACCCACCTGTCCCGCCTGGGTACTCTGAAGGTTGTCCTTGAAAAAGTGACCATGCCAAAAGTCGTACCTTCAAGCCTGAACCTTGTGGAGAACGCCAGGTCCGTGGACCTGACCTGCCAAACCGTCAATGAGAATGTGAATGTCCGGTGGTTCCTGAGTGGCCAGCCCCTCCTGCCCAGTGAGCACCTGCAGCTGTCAGCTGGCAACAGGACCCTGGTCATCCATGGCCTCCAGCGGAATGACACGGGGCCCTATGCCTGTGAGGTCTGGAACTGGGGCAGCCAGGCCTGGAGTGAGCCCCTTGAGCTTACCATCAACTATGGTCCTGACAAAGTGAACATCACCAGGGAGTCGGCATCAAAGATGGTCAGCACCATCGAGGCAGAGCTCAACTCCAGCCTGACCCTGCAGTGTTGGGCCGAGTCCAAGCCAGGCGCTGAGTATCGCTGGACTCTTGAACACTCCACCGGGGAGCACCTGGGAGAGCAACTGATCATCAGGGCTCTGACCTGGGAACACAACGGGATCTACAACTGCACAGCCTCCAACCCTCTCACCGGCCTGGCCCGCTCCGCTTCAGTCCTGGTCAAGGTGGTAGGTCCCCAGTCCTCCTCCCTGTCCTCAGGGGCCATCGCTGGTATTGTCATCGGGATCCTGGCTGTCATTGCTGTGGCCTCAGAACTGGGCTATTTTCTCTACATCAGAAATGCCAGACGGCCCTCAAGGAAAACAACAGAGGACCCCAGTCATGAGACCTCACAACCCACTCCGAAGGAGGAGCACCCCACAGAGCCCAGTTCCGAAAGCCTGAGTCCTGAGTATTGCAACATATCCCAGCTTCAGGGACGGATCAGAGTCGAAAAGATGCAACCACCAGACCTTCCAGAGGAGACCTATGAGGGCGAATTGGATTGCCAGACAAAGCTGCCTTCAGCAAGCCCTGGAGGCAATTCTTTCAGCCCCTGGAAGCCACCACCCAAACCTCTGATGCCCCCACTCAGATTGCTCTCCACTGTGCCAAAAAACACGGAGTCAATCTATGAGGAGCTTGTGAATCCAGAGCCCGACACTTACGTCCAAATCAACTCCTCGGTT
>gsnmCCM20
ATGGGGCCTGCTGACTTATGGGGACACCACTGGATGGGAATCCTGCTCTCAGGACAAAGGCAGGGCAATGTGAGAAGAAAGTCAGAGGGAAGGGGCCACAGCAGGCTTTCCACAGGGAGGCTTCCTGTCTCGGCCTCGCTTTGGACCGTATGGAGTCCTCCAGCTGCAGCCCAGATCACCCTTGATGCCAACTCACTTGATGCCACCCAAAGTGAGGATTTTGTTCTGTCTGTGTTTGGGACCCCCAGGACACCCCAGATTCATGGCAGATCCAGAGAGCTGGCCAAGCCTACTATTGCAGTCAGCCTGGGCACTGCCACAGAGCAGAAGGATATGGTGATCTTCTACTGTAACACCAAGGACGTCAACATTACCATCCACTGGGTTTCCAACAACCTCTCCGTCGTGTTCCATGAGCGCATGCAGCTGTCCAAGGATGGCAAGAGCCTCACCATCCTCATTGTCCAGCGGGAGGACTCAGGGACTTACCAATGTGAAGCTCGAGATGCCCTTCTGCGCCTGAGCAGCGACCCCATCTTCCTGGACGTGAAGTATGGTCCTGATCCTGTTGAAATCAAATTGGAGTATGGTGTTGCCAGTGGGGAGGTGGTTGAGGTGATGGAGGGCTCTGACGTGACCTTCTTGGCGGCAACCAAGTCTCACCCACCCTCTGCCTATACCTGGTTTCTCCTTGACTCCATTCTGTCTCACACCACGAGCACATTCACCATCCATGCTGTGTCCAGAGAACATGAGGGCCTGTACAAGTGCTTGGTGTCCAACAGTGACACCCACCTGTCCCGCCTGGGTACTCTGAAGGTTGTCCTTGAAAAAGTGACCATGCCAAAAGTCGTACCTTCAAGCCTGAACCTTGTGGAGAACGCCAGGTCCGTGGACCTGACCTGCCAAACCGTCAATGAGAATGTGAATGTCCGGTGGTTCCTGAGTGGCCAGCCCCTCCTGCCCAGTGAGCACCTGCAGCTGTCAGCTGGCAACAGGACCCTGGTCATCCATGGCCTCCAGCGGAATGACACGGGGCCCTATGCCTGTGAGGTCTGGAACTGGGGCAGCCAGGCCTGGAGTGAGCCCCTTGAGCTTACCATCAACTATGGTCCTGACAAAGTGAACATCACCAGGGAGTCGGCATCAAAGATGGTCAGCACCATCGAGGCAGAGCTCAACTCCAGCCTGACCCTGCAGTGTTGGGCCGAGTCCAAGCCAGGCGCTGAGTATCGCTGGACTCTTGAACACTCCACCGGGGAGCACCTGGGAGAGCAACTGATCATCAGGGCTCTGACCTGGGAACACAACGGGATCTACAACTGCACAGCCTCCAACCCTCTCACCGGCCTGGCCCGCTCCGCTTCAGTCCTGGTCAAGGTGGTAGGTCCCCAGTCCTCCTCCCTGTCCTCAGGGGCCATCGCTGGTATTGTCATCGGGATCCTGGCTGTCATTGCTGTGGCCTCAGAACTGGGCTATTTTCTCTACATCAGAAATGCCAGACGGCCCTCAAGGAAAACAACAGAGGACCCCAGTCATGAGACCTCACAACGCACTCCGAAGGAGGAGCACCCCACAGAGCCCAGTTCCGAAAGCCTGAGTCCTGAGTATTGCAACATATCCCAGCTTCAGGGACGGATCAGAGTCGAAAAGATGCAACCACCAGACCTTCCAGAGGAGACCTATGAGGGCGAATTGGATTGCCAGACAAAGCTGCCTTCAGCAAGCCCTGGAGGCAATTCTTTCAGCCCCTGGAAGCCACCACCCAAACCTCTGATGCCCCCACTCAGATTGCTCTCCACTGTGCCAAAAAACACGGAGTCAATCTATGAGGAGCTTGTGAATCCAGAGCCCGACACTTACGTCCAAATCAACTCCTCGGTT
>colCCM20
ATGGGGCCTGCTGACTTATGGGGACACCACTGGATGGGAATCCTGCTCTCAGGACAAAGGCAGGGCAATGTGAGAAGAAAGTCAGAGGGAAGGGGCCACAGCAGGCTTTCCACAGGGAGGCTTCCTGTCTCAGCCTCGCTTTGGACCGTATGGAGCCCTCCAGCTGCAGCCCAGATCACCCTTGATGCCAATTCACTTGATGCCACCCAAAGTGAGGATTTTGTTCTGTCTGTGTTTGGGACCCCCAGGACACCCCAGATTCATGGCAGATCCAGAGAGCTGGCCAAGCCTACTATTGCAGTCAGCCTGGGCACTGCCATAGAGCAGAAGGATATGGTGATCTTCCACTGTAACACCGAGGACGTCAACATTACCATCCACTGGGTTTCCAACAACCTCTCCGTCATGTTCCATGAGCGCATGCAGCTGTCCAAGGATGGCAAGAGCCTCACCATCCTCATTGTTCAGCGGGAAGACTCGGGGACTTACCAATGTGAAGCTCGAGATGCCCTTTTGCGCCAGAGCAGCGACCCCATCTTCCTGGACGTGAAGTATGGTCCTGATCCTGTTGAAATCAAATTGGAGTCTGGTGTTGCCAGTGGGGAGGTGGTTGAGGTGATGGAGGGCTCCGACGTGACCTTCTTGGCAGAAACAAAGTCTCACCCACCCTCTGCCTATACCTGGTTTTTCCTTGACTCCATTCTGTCTCACACCACAAGCACACTCACTATCCGTGCTGTGTCCAGAGAACATGAGGGCCTGTACAAGTGCTTGGTGTTCAACAGTGACACCCACCTGTCCCGCCTGGGTACTCTGAAGGTTGTCCTTGAAAAAGTGACCACGCCAAAAGTCGTGCCTTCAAGCCTGAACCTTGTGGAGAACGCCAGGTCCGTGGACCTGACCTGCCAAACCATCAATGAGAATGTGAATGTCCGGTGGTTCCTGAGTGGCCAGCCCCTCCTGCCCAGTGAGCACCTGCAGCTGTCAGCTGGCAACAGGACCCTGGTCATCCACGGCCTCCAGCGGAATGACACGGGGCCCTATGCCTGTGAGGTCTGGAACTGGGGCAGCCGGGCCTGGAGTGAGCCCCTTGAGCTTACCATCAACTATGGTCCTGACAAAGTGAACATCACCAGGGAGTCGGCATCGAAGATGGTCAGCACCATCGAGGCAGAGCTCAACTCCAGCCTGACCCTGCAGTGTTGGGCCGAGTCCAAGCCAGGCGCTGAGTATCGCTGGACTCTTGAACACTCCATCGGGGAGCACCTGGGAGAGCAACTGATCATCAGGGCTCTGACCTGGGAACACAACGGGATCTACAACTGCACAGCCTCCAACCCTCTCACCGGCCTGGCCCGCTCCGCTTCAGTCCTGGTCAAGGTGGTAGGTCCCCAGTCCTCCTCCCTGTCCTCAGGGGCCATCGCTGGTATTGTCATCGGGATCTTGGCTGTCATTGCTGTGGCCTCAGAACTGGGCTATTTTCTCTACATCAGAAATGCCAGACGGCCCTCAAGGAAAACAACAGAGGACCCCAGTCATGAGACCTCACAACCCACTCTGAAGGAGGAGCACCCCACAGAGCCCAGTTCCGAAAGCCTGAGTCCTGAGTATTGCAACATATCCCAGCTTCAGGGACGGATCAGAGTCGAAAAGATGCCACCACCAGACCTTCCAGAGGAGACCTATGAGGGCGAATTGGATTGCCAGACAAAGCTGCCTTCAGCAAGCCCTGGAGGCAATTCTTTCGGCCCCTGGAAGCCACCACCCAAACCTCTGATGCCCCCACTCAGATTGCTCTCCACTGTGCCAAAAAACACGGAGTCAATCTATGAGGAGCTTGTGAATCCAGAGCCCGACACTTACGTCCAAATCAACTCCTCGGGT
>capCCM20
ATGAAGCCTGCTGACTTATGGGGACACCACTGGATGGGAATCCTGCTCTCAGGACAAAGGCAGGACCCTGTGAGAAGAGAGCCAGAGGGAAAGGGCCAGGGCAGGCATTCCACAGGGAGGCTTCTTGTCTCAGCCTCGCTTTGGACCATATGGAGTCCTCCAGCTGCAGCCCAGTTCACCTTCAATGCCAACCGACGTGACGCCATACAAAGTGAGGATGTTGTTCTATCCATGTCTGGGACCCCCAGGACACCTCAGACTCACGGCAGATCCAGAGGGCTGGCCAAGCCCACCATTGAGGTCAGCTCGGGCACTGCCATAGAGCAGAAGGAAATGGTGACCTTCTATTGCAACACCAACGATGTCAACATTACCATCCACTGGGTTTCCAACAACCTCCCCCTCATATTCCATGAGCGTATGCAGCTGTCCAAGGATGGCAAGACCCTCACCATCCTCATTGTCCAGAGGGAGGACTCAGGGACCTACCAATGTGAAGCTCAAGATGCCTTTGGGAGTGAGAGCAGCGACCCCACCTTCTTGGATGTGAATTATGGTCCTGACCCTGTTGAAATCAAATTGGAGTCTGGTGTTGCCAGTGGGGAGGTGGTTGAGGTGATGGAGGGCTCCAACGTGACCTTCTTGGTGGAAACAAAGTCTCATCCACCCCCTTCCTATATGTGGTTTCTCCCTGACTCCAATCTGTCTCCCACCGTGAGAACATTCACCATCCATGCTGTGTCCAGAGAACATGAGGGCCTGTACAGGTGCTTGGTGTCCAACGCTGCCACCCACCTGTCCCGCCTGGGTACTCTGAAGGTCGTCCTTGAAACACTGACCACACCTCAAGTCATGTCTTCAAGCCCAGACCTTGTGGAGAATGCCAGGTCTGTGGCCCTGACCTGCCAAACTGACCATGAGAGGGTGAATGTCCAGTGGTTCCTGAGTGGCCAGCCCCTCCTGCCCAGTGAGCACCTGGAGCTGTCGGCTGACAACAGGACCCTGACCATCCATGGCCTCCAGCGGAACGACACAGGGCCCTATGCCTGTGAGGTCTGGAACTGGGGCAGCCAGGCCCGGAGTGAGCCCCTTGAGCTGACCATCAACTATGGTCCTGACCGAGTGAACATCACCAAGGAGTCAGCGTCTGAGGTGGTCAGCATCATCAAGGCAGAGCTCAACTCCAGCCTGACCCTGCAGTGTTGGGCCGAGTCCAAGCCAAGCGCTGAGTATCGCTGGACTCTTGAACACTCCACTGGGGAGCACATGGGAGAGCAGCTGATCATCAGGGCTCTGACCTGGGAACACGACGGGATCTACAACTGCACAGCCTCCAACCCGCTCACTGGCCTGGCCCGCTCCGCTTCTGTCCTAGTCAAGGTGGTAGGTCCCCAGTCCTCCTCCCTGTCCTCAGGGGCCATCGCTGGTATAGTCATCGGGATCCTGGCTGTCATTGCTCTGGCCACAGAAATGGTCTATTTTCTCTACATCAGAAATGCCAGACGGCCCTCAAGGAAAACAACAGATGACCCCATTCATGAGACTTCACAACCCACCCCTAAGGAGGAGCACCCTACAGAGCCCAGTTCCAAAAGCCTGAGGCCTGAGTATTGCAACATGTCCCAGCTCCAGGGATGCAGCAGAGTTGAAAAGATGCAACCACCAGACCCTCCAGAGAAGACCTATGAGGGCGAATTGGATTGCCAAACGAAGCTGCCTTCAGAAAGCCCTGGAGGCAATTCTTTCAGCCCCTGGAAGCCACCACCCAAAGCTCTGATGCCCCCACTCAGATTGCTCTACACTCAGCCAAAGAACATGGAGTCAGTCTATAAGGAGCTTGTGAATCCAGAGCCCAACACTTACGCCCAAATCAATCCCTTGGTC
>nightCCM20
ATGGGGCCTGCTGACTTATGGGGACACCACTGGATGGGAATCCTGCTCTCAGGACAAAGGCAGGACCCTGCGAGAAGAAAGCCAGAGGGAAAGGGCCAGGGCAGGCGTTCCACAGGGAGGCTTCTTGTCTTGGCCTCGCTTTGGACCGTATGGAGTCCTCCAGCTGCAGCCCAGTTCACCTTTGATGCCAACCCACGTGACGCCACACAAAGTGAGGATGTTGTTCTGTCCGTGTCTGGGACCCCCAGGACACCCCAGACTCATGGCAGATCCAGAGGGCTGGCCAAGCCCACCATTGAGGTCAGCTCGGGCACTGCCATAGAGCAGAAGGAAATGGTGACCTTCTATTGCAACACCAGCGATGTCAACATTACCATCCACTGGGTTTCCAACAACCTCCCCGTCATGTTCCATGAGCGTATGCAGCTGTCCAAGGATGGCAAGACCCTCATCATTCTCATTGTCCAGCGGGAGGACTCGGGGACTTACCAATGTGAAGCTCGAGATGCCTTTGGGAGTAAGAGCAGCGACCCCACCTTCCTGGATGTGAATTATGGTCCTGACCCTGTTGAAATCAAACTGGAGTCTGGTGTTGCCAGTGGGGAGGTGGTTGAGGTGACGGAGGGCTCCAACGTGACCTTCTTGGTGGAAACAAAGTCTCATCCACCCCCTTCCTATATGTGGTTTCTCCCTGACTCCAATCTGTCTCTCACCATGAGAACATTCGCCATCCATGCTGTGTCCAGAGAACATGAGGGCCTGTACAGGTGCTTGGTGTCCAACGTTGCCACCCACCTGTCCCGCCTGGGTGCTCTGAAGGTCGTCCTTGAAACACTGACCACACCTCAAGTCATGTCTTCAAGCCTGAACCTTGTGGAGAATGACAGGTCTGTGGCCCTGACCTGCCAAACTGACCATGAGAGGGTGAATGTCCAGTGGTTCCTGAGTGGCCAGCCCCTCCTGCCCAGCGAGCACCTGGAGCTGTCAGCTGACAACAGGACCCTGACCATCCATGGCCTCCAGCGGAACGACACAGGGCCCTATGCCTGTGAGGTCTGGAACTGGGGCAGCCAGGCCCGGAGTGAGCCCCTTGAGCTGACCATCAACTATGGTCCTGACCGAGTGAACATCACCAAGGAGTCAGCATCTGAGGTGGTCAGCACCATCAAGGCAGAGCTCAACTCCAGCCTGACCCTGCAGTGTTGGGCCGAGTCCAAGCCAAGTGCTGAGTATCGCTGGACTCTTGAACACTCCACCAGGGAGCATATGGGGGAGCATCTGATCATCAGGGCTCTGACCTGGGAACACGATGGGATCTACAACTGCACAGCCTCCAACCCGCTCACCGGCCTGGCCCGCTCCGCTTCTGTCCTAGTCAAGGTGGTAGGTCCCCAGTCCTCCTCCCTGTCCTCAGGGGCCATCGCTGGTATTGTCATCGGGATCCTGGCTGTCATTGCCCTGGCCACAGAAATAGTCTATTTTCTCTACATCAGAAATGCCAGACGGCCCTCAAGGAAAACAACAGATGACCCCATTCATGAGACTTCACAATCCACCCCTAAGGAGGAGCACCCTACAGAGCCCAGTTCCAAAAGCCTGAGGCCTGAGTATTGCAACATGTCCCAGCTCCAGGGATGGAGCAGAGTTGAAAAGATGCAACCACCAGACCCTCCAGAGAAGACCTATGAGGGCGAATTGGATTGCCAAACGAGGCTGCCTTCAGAAAGCCCTGGAGGCAATTCTTTCAGCCCCTGGAAGCCACCACCCAAAGCTCTGATGCCCCCACTCAGATTGCTCTCCACTCGGCCAAAGAACATGGAGTCAATCTATGAGGAGCTTGTGAATCCAGAGCCCAACACTTATGCCCAAATCAATCCCTCGGTC
>sqmCCM20
ATGGGGCCTGCTGACTTATGGGGACACCACTGGATGGGAATCCTGCTCTCAGGACAAAGGCAGGACCCTGCGAGAAGCAAGCCAGAGGGAAAGGGCCAGGGCAGGGGTTCCACAGGGAGGCTTCTTGTCTCGGCCTCGCTTTGGACCATATGGAGTCCTCCAGCTGCAGCTCAGTTCACCTTCAATGCCGACCCACGTGACGCCACACAAAGTGAGGATGTTGTTCTATCCGTGTCTGGGACCCCCAGGACACCCCAGACTCATGGCAGATCCAGAGGACTGGCCAAGCCCACCATTGAGGTCAACTCAGGCACTGCCATAGAGCAGACGGAAATGGTGACCTTCTATTGCAACACCAGAGATGTCAACATTACCATCCACTGGTTTTCCAACAACCTCCCCATCATGTTCCATGAGCGTATGCAGCTGTCCAAGGATGGCAAGACCCTCACCATCCTCATTGTCCAGCGGGAGGACTCAGGGACTTACCAATGTGAAGCTCGAGATGCCTTTTGGAGTGAGAGCAGCGACCCCACCTTCCTGGATGTGAATTATGGTCCTGACCCTGTTGAAATCAAATTGGAGTCTGGTGTTGCCAGTGGGGAGGCGGTTGAGGTGATGGAGGGCTCCAACATGACCTTCTCGGTGGAAACAAAGTCTCATCCACCCCCTTCCTACATGTGGTTTCTACCTGACTCCAATCTGTCTCCCACCACGAGAACATTCACCATCCATGCTGTGTCCAGAGAACATGAGGGCCTGTACAGGTGCTTGGTGTCCAACGTTGCCACCCACCTGTCCCGCCTGGGTACTCTGAAGGTCGTCCTTGAAACACTGACCACACCTCAAGTCATGTCTTCAAGCCCAAACCTTGTGGAGAATGCCAGGTCTGTGGCCCTGACCTGCCAAACTGACCATGAGAGGGTGAATGTCCAGTGGTTCCTGAGTGGCCAGCCCCTCCTGCCCAGTGAGCACCTGGAGCTATCAGCTGACAACAGGACCCTGACCATCCATGGCCTCCGGCGGAACGACACAGGGCCCTATGCCTGTGAGGTCTGGAACTGGGGCAGCCAGGCACGGAGTGAGCCCCTTGAGCTGACCATCAACTATGGTCCTGACCGAGTGAACATCACCAAGGAGTCAGCGTCTCAGGTGGTCAGCACCATCAAGGCAGAGCTGAACTCCAGCCTGACCCTGCGGTGTTGGGCCGAGTCCAGGCCAAGCGCTGAGTATCGTTGGACTCTTGAACACTCCACCGGCGAGCACACGGGGGAGCAGCTGTTCATCAGGGCTCTGACCTGGGAACACGACGGCATCTACAACTGCACAGCGTCCAACCCGCTCACCGGCCTGGCCAGCTCCGCTTCTGTCCTAGTCAAGGTGGTAGGTCCCCAGTCCTCCTCCCTGTCCTCAGGGGCCATCGCTGGTATTGTCATCGGGATCCTGGCTGTCATTGCTCTGGCCACAGAAATGGTCTATTTTCTCTACATCAGAAACGCCAGACGGCCCTCAAGGAAAACAACAGATGACCCCATTCATGAGACTTCACAACCCACCCCTAAGGAGGAGCACCCTACAGAGCCCAGTTCCAAAAGCCTGAGGCCTGAGTACTGCAACATGTCCCAGCTCCAGGGATGGAGCAGAGATGAAAAGATGCAACCACCGGACCCTCCGGAGAAGACGTATGAGGGCGAATTGGATTGCCAAACACAGCTGCCTTCAGAAAGCCCTGGAGGCAATTCTTTCAGCCCCTGGAAGCCACCACCCAAAGCTCTGACGCCCCCACTCAGATTGCTCTCTACTCACCCAAAGAACATGGAGTCAATCTATGAGGAGCTTGTGAATCCAGAGCCCAACACTTACGCCCAAATCAATCCCTCGGTC
(((((humCCM20,(chimpCCM20,bonCCM20)),gorCCM20),oraCCM20),(((((macCCM20,CEmacCCM20),PTmacCCM20),(sootyCCM20,drillCCM20)),agmCCM20),(colCCM20,(gsnmCCM20,bsnmCCM20)))),((sqmCCM20,capCCM20),nightCCM20));
