# Supplementary material for: Evolution of host-microbe cell adherence by receptor domain shuffling
Source: eLife. 2022 Jan 25;11:e73330. doi: 10.7554/eLife.73330 (PMC8860441; doi:10.7554/eLife.73330)
Supplement: Figure 2—source data 2. [file elife-73330-fig2-data2.zip › Figure 2 - source data 2/CEACAM3_w_tree.fasta]

>humCCM3
AAGCTCACTATTGAATCCATGCCGCTCAGTGTCGCAGAGGGGAAGGAGGTGCTTCTACTTGTCCACAATCTGCCCCAGCATCTTTTTGGCTACAGCTGGTACAAAGGGGAAAGAGTGGATGGCAACAGTCTAATTGTAGGATATGTAATAGGAACTCAACAAGCTACCCCAGGGGCCGCATACAGCGGTCGAGAGACAATATACACCAATGCATCCCTGCTGATCCAGAATGTCACCCAGAATGACATAGGATTCACCCTACAAGTCATAAAGTCAGATCTTGTGAATGAAGAAGCAACTGGACAGTTCCATGTATACCCGCTGCCCAAGCCCTCCATCTCCAGCAACAACTCCAACCCCAAGGAGGACAAGGATGCTGTGGCCTTCACCTGTGAACCTGAGATTCACAGCACAACCTGCCTGTGGGTAAATGGTCAGAGCCTCCCGGTCAGTTCCAGGCTGCAGCTGTCCAATGACAAGAGGACCCTCACTCTACTCAGTGTCACAAGGAATGACACAGGACCCTATGAGTGTGAAATACCGAACCCAGTGGGTGCCAGCTACAGTGACCCAGTCACGCTGAATGTCCTCTATGGACCGGGCATTCCCACCATTTCCCCCCCAGACTCCTATTACCATCCAGGGGCAAATCTCAACCTCTCCTGCCACATGGCCTCTAACCCACCTGCACAGTACTCCTGGTTTGTCAGTGGAATGCTCCAGCACACACAAAAGCTCTTTATCCCCAACATCGCAGTGGATAAGAGTGGATCCTATGCTTGCCTCGCCCATAACTCAGCCACTGGCCTCAGTACAATCACAGTCAAGACAATCACAGTCTCTGAAGAAAATGCCCCAGGCCTTCCTGTGGGGGCCGTCGCCGGCATCGTGACCGGGGTCCTGGTCGGAGTGGCGCTGGTGGCCGCGCTGGTGTGTTTCCTGCTCCTTGCCAAAACTGGAAGAACCAGCATCCAGCGTGACCTCAAGGAGCAGCAGCCCCAAGCCCTTGCCCCTGGCCGTGGTCCCTCCCACAGCTCTGCCTTCTCGATGTCCCCTCTCTCCACTGCCCAGGCCCCCCTACCCAACCCCAGGACAGCAGCTTCCATCTATGAGGAATTGCTAAAACATGACACAAACATTTACTGCCGGATGGACCACAAAGCAGAAGTGGCTTCT
>chimpCCM3
CAGCTCACTATTGAATCCACGCCGTTCAATGTCGCAGAGGGGAAGGAGGTGCTTCTACTTGTCCACAATCTCCCCCAGCATCTTTTTGGCTACACCTGGTACAAAGGGGAAAGAGTGGATGGCAACAGTCTAATTGTAGCATATGCAGTAGGAATTCAACAAGCTACCCCAGGGGCCGCATACAGTGGTCGAGAGACAATATACCCCAATGCATCCCTGCTGATCCAGAATGTCACCCAGAATGACATAGGATTCACCCTACAAGTCATAAAGTCAGATCTTGTGAATGAAGAAGCAACTGGACAGTTCCATGTATACCCGCTGCCCAAGCCCTCCATCTCCAGCAACAACTCCAACCCCGTGGAGGACAAGGATGCTGTGGCCTTCACCTGTGAACCTGAGATTCACAGCACAACCTGCCTGTGGGTAAATGGTCAGAGCCTCCCAGTCAGTTCCAGGCTGCAGCTGTCCAATGGCAAGAGGACCCTCACTCTACTCAGTGTCACAAGGAATGACACAGGACCCTATGAGTGTGAAATACCGAACCCAGTGGGTGCCAGCTACAGTGACCCAGTCACGCTGAATGTCCTCTATGGACCGGGCATTCCCACCATTTCCCCCCCAGACTCCTATTACCATCCAGGGGCAAATCTCAACCTCTCCTGCCACATGGCCTCTAACCCACCTGCACAGTACTCCTGGTTTGTCAGTGGAATGCTCCAGCACACACAAAAGCTCTTTATCCCCAACATCGCAGTGGAGAAGAGTGGATCCTATGCTTGCCTCGCCCATAACTCAGCCACTGGCCTCAGTACAATCACAGTCAAGATAATCACAGTCTCTGAAGAAAATGCCCCAGGCCTTCCTGTGGGGGCCATCGCCGGCATCGTGACCGGGGTCCTGGTCGGAGTGGCGCTGGTGGCCGCCCTGGTGTGTTTCCTGCTCCTTGCCAAAACTGGAAGAACCAGCATCCAGCGTGACCTCAAGGAGCAGCAGCCCCAAGCCCTTGCCCCTGGCCGTGGTCCCTCCCACAGCTCTGCCTTCTCGATGTCCCCTCTCTCCACTGCCCAGGCCCCCCTACCCAACCCCAGGACAGCAGCTTCCATCTATGAGGAATTGCTAAAACATGACACAAACATTTACTGCCGGATGGACCACAAAGCAGAAGTGGCTTCT
>bonCCM3
CAGCTCACTATTGAATCCACGCCGTTCAATGTCGCAGAGGGGAAGGAGGTGCTTCTACTTGTCCACAATCTCCCCCAGCATCTTTTTGGCTACACCTGGTACAAAGGGGAAAGAGTGGATGGCAACAGTCTAATTGTAGCATATGCAGTAGGAATTCAACAAGCTACCCCAGGGGCCGCATACAGCGGTCAAGAGACAATATACCCCAATGCATCCCTGCTGATCCAGAATGTCACCCAGAATGACATAGGATTCACCCTACAAGTCATAAAGTCAGATCTTGTGAATGAAGAAGCAACTGGACAGTTCCATGTATACCCGCTGCCCAAGCCCTCCATCTCCAGCAACAACTCCAACCCCAAGGAGGACAAGGATGCTGTGGCCTTCACCTGTGAACCTGAGATTCACAGCACAACCTGCCTGTGGGTAAATGGTCAGAGCCTCCCAGTCAGTTCCAGGCTGCAGCTGTCCAATGGCAAGAGGACCCTCACTCTACTCAGTGTCACAAGGAATGACACAGGACCCTATGAGTGTGAAATACCGAACCCAGTGGGTGCCAGCTACAGTGACCCAGTCACGCTGAATGTCCTCTATGGACCGGGCATTCCCACCATTTCCCCCCCAGACTCCTATTACCATCCAGGGGCAAATCTCAACCTCTCCTGCCACATGGCCTCTAACCCACCTGCACAGTACTCCTGGTTTGTCAGTGGAATGCTCCAGCACACACAAAAGCTCTTTATCCCCAACATCGCAGTGGATAAGAGTGGATCCTATGCTTGCCTCGCCCATAACTCAGCCACTGGCCTCAGTACAATCACAGTCAAGATAATCACAGTCTCTGAAGAAAATGCCCCAGGCCTTCCTGTGGGGGCCATCGCCGGCATCGTGACCGGGGTCCTGGTCGGAGTGGCGCTGGTGGCCGCCCTGGTGTGTTTCCTGCTCCTTGCCAAAACTGGAAGAACCAGCATCCAGCGTGACCTCAAGGAGCAGCAGCCCCAAGCCCTTGCCCCTGGCCGTGGTCCCTCCCACAGCTCTGCCTTCTCGATGTCCCCTCTCTCCACTGCCCAGGCCCCCCTACCCAACCCCAGGACAGCAGCTTCCATCTATGAGGAATTGCTAAAACATGACACAAACATTTACTGCCGGATGGACCACAAAGAAGAAGTGGCTTCT
>gorCCM3
CAGCTCACTATTGAATCCACGCCGTTCAATGTCGCAGAAGGAAAGGAGGTTCTTCTACTCGCCCACAGTCTGCCCCAGAATCGTATTGGCTACACCTGGTACAAAGGGGAAAGAGTGGATGGCAACAGTCTAATTGTAGGATATGCAGTAGGAATTCAACAAGCTACCCCAGGGCCCGCATACAGTGGTCGGGAGACAATAAACCCCAATGCATCCCTGCTGATCCAGAACGTCACCCAGAATGACACAGGATTCACCCTACAAGTCATAAAGTCAGATCTTGTGAATGAAGAAGCAACCGGACAGTTCCATGTATACCCGCTGCCCAAGCCCTCCATCTCCAGCAACAACTCCAACCCCAAGGAGGACAAGGATGCTGTGGCCTTCACCTGTGAACCTGAGATTCACAGCACAACCTGCCTGTGGGTAAATGGTCAGAGCCTCCCAGTCAGTTCCAGGCTGCAGCTGTCCAATGACAAGAGGACCCTCACTCTACTCAGTGTCACAAGGAATGACACAGGACCCTATGAGTGTGAAATACCGAACCCAGTGGGTGCCAGCTACAGTGACCCAGTCATGCTGAATGTCCTCTATGGACCGGGCATTCCCACCATTTCCCCCCCAGACTCCTATTACCATCCAGGGGCAAATCTCAATCTCTCCTGCCACATGGCCTCTAACCCACCTGCACAGTACTCCTGGTTTGTCAGTGGAATGCTCCAGCACACACAAAAGCTCTTTATCCCCAACATCACAGTGGATAATAGTGGATCCTATGCTTGCCTCACCCATAACTCAGCCACTGGCCTCAGTACAATCACAGTCAAGACAATCACAGTTTCTGAAGAAAATGCCCCAGGCCTTCCTGTGGGGGCCGTCGCCGGCATCGTGACCGGGGTCCTGGTCGGAGTGGCGCTGGTGGCCGCCCTGGTGTGTTTCCTGCTCCTTGCCAAAACTGGAAGAACCAGCATCCAGCGTGACCTCAAGGAGCAGCAGCCCCAAGCCCTTGCCCCTGGCCGTGGTCCCTCCCACAGCTCTGCCTTCTCGATGTCCCCTCTCTCCACTGCCCAGGCCCCCCTACCCAACCCCAGGACAGCAGCTTCCATCTATGAGGAATTGCTAAAACATGACACAAACATTTACTGCCGGATGGACCACAAAGCAGAAGTGGCTTCT
>oraCCM3
CAACTCACTATTGAATCCACGCCGTTCAATGTCGCAGAGGGGAAGGAGGTTCTTCTACTCACCCACAATCTGCCCCAGAATCATATTGGCTACACCTGGTACAAAGGGGAAAGAGTGGATAGCAACCGTCTAATTCTAGCATATAAAATAGAAACTCAAAAAGCTGCCCCAGGGCCCGCATACAGTGGTCGAGAGACAATATGCCCCAATGCATCCCTGCTGATCCAGAACATCACCCAGAATGACACAGGATCCACCCTACAAGTCATAAGGTCAGATCTTGTGAATGAAGAAGCAACTGGACAGTTCCATGTATACCCGCTGCCCAAGCCCTACATCACCAGCAACAACTCCAACCCCAAGGAGGACAAGGATGCTGTAGCCTTCACCTGTAAACCTGAGATTCACAGCACAACCTACCTGTGGGTAAATGGTCAGAGCCTCCCGGTCTGTTCCAGGCTGCAGCTGTCCAATGACAAGAGGACCCTCACTCTACTCAGTGTCACAAGGAATGACACAGGACCCTATGAATGTGAATTACAGAACCCAGTGGGTGCCAGCTGCAGTGACCCAGTCACGCTGAATGTCCTCTATGGACCGAGCATCCCCAACATTTCCCCCACAGACTCCTATTACCATCCAGGGGCAAATCTCAACCTCTCCTGCCACGTGGCCTCTAACCCACCCACACAGTATTCCTGGTTTGTCAGTGGAATGCTCCAGCACACACAAAAGCTCTTTATCCCCAACATCACAGTGTATAATAGTGGATCCTATGCTTGCCTTGCCCACAGCTCAGCCACTGGCCTCAGTACAATCACAGTCAAGACAATCACAGTCTCTGAAGAAAATGCCCCAGGCATTCCTGTGGGGGCCGTCGCCGGCATCGTGACCGGGGTCCTGGTCGAAGTGGCGCTGGTGGCCGCCCTGGTGTGTTTCCTGCTCTTTGCCAAAACTGGAAGAACCAGCATCCAGCGTGACCTCAAGGAGCAGCAGCCCCAAGCCCTTGCCCCTGGCCGTGGTCCCTCCCACAGCTCTGCCTTCTCGATGTACCCTCTCTCCACTGCCCAGGCCCAGCCACCCAACCCCAGGACAGTGTCTTCCATCTATGAGGAATTGCTAAAACACGACACAAACATTTACTGTCGGATGGACCACAAAGCAGAGGTGGTTTCT
>agmCCM3
CAGCTCACTATTGAATCCAGGCCGTTCAGTGTCACAGAGGGGAAGGAGGTTCTTCTACTTGCCCACAATCTGTCCCAGAATCTTGTTGGCTACATCTGGTACAAGGGAGAAAGAGTGGATGCCAACTGTCGAATTGGATCACATGTAATAGGAACTCATCAAACTATCCCAGGGCCTGCGTACAGCGGTCGAGAGACAATAGACTCCAATGCATCCCTGCTGATCCAGAACGTCACCCAGAATGACCCAGGATACACCATACAAGGCATAAAGCAAGATCTTGTGAGTGAAGAAGCAACTGGCCAGTTCCGGGTATATCCGCTGCCCAAGCCCTACATCTCCAGCAACAACTCCAACCCCGTGGAGGACAAGGATGCTGTAGCCTTCACCTGTGGATCTGAGGCTCAGGACCCAACCTACCTGTGGGTAAATGGTCAGAGCCTCCCGGTCAGTCCCAGGCTGCAGCTCTCCAATGGCAACAGGACCCTCACTCTACTCAGTGTCACAAGGAATGACACAGGACCCTATGAGTGTGAAATACAGAACCCAGCGAGTGTTAACTTCAGTGAGCCAGTCACCCTGGATGTCCTCTATGGACCAGGCATTCCCACCATTTCCCCCCCAGACTCCTATTACCACCCAGGGGCAAATCTCAACCTCTCCTGCCACGTGGCCTCTAACCCACCCACACAGTATTCCTGGTTTGTCAGTGGAATGCTCCAGCACACACAAAATCTCCTTATCGCCAACATCACAGTGGATAATAGCGGATCCTATGCTTGCCTCGCCCATAACTCAGCCACTGGCCTCAGTACAATCACAGTCAAGACAATCACAGTCTCTGAAGAAAATGCCCCAGGCCTTCCTGTGGGGGCCGTCGCCGGCATGATGACCGGGGTCCTGGTCGGAGTGGCGCTGGTGGCCCCCCTGGTGTGTTTCCTGCTCCTCGCCAAAACTAGAAGAACCAGCATCCAGCACGACCTCAAGGAGCAGCAGCCCCAAGTCCTTGCCCCTGGCCGTGGTCCCTCCCACAGCTCTGCCTTCTTGATGTCCTCTCTCTCCGCTGCCCAGGCCCCCCGACCTGGCCCCAGGACAGCCGCTCCCATCTATGAGGAAATGCTAAAACATGACACAAACGTTTACTGCCGGATGGACCGAAAAGGAGATGTGGCTTCT
>babCCM3
CAGCTCACTATTGAATCCAGGCCGTTCAATGTCGCAGAGGGGAAGGAGGTTCTTCTACTCGCCCACAATCTGCCCCAGAATCTTATTGGCTACAACTGGCACAAAGGAGAAAGAGTGGATGCCAAACGTCTAATTGTAGCATATGTAATAGGAACTCAACAAACTACCCCAGGGCCCGCACACAGCGGTCGAGAGATAATATACTCCAATGCATCCCTGCTGATCCAGAACGTCACCCAGAATGACACAGGATCCACCCTACAAGTCATAAAGGGAGATCTTGTGACTGAAGAAGCAACTGGCCGGTTCCGGGTATATCCGTTGCCCAAGCCCTCCATCACCAGCAACAACTCCAACCCCATGGAGGACAAGGATGCTGTGGCCTTCACCTGTGGATCTGAGGCTCAGGACCCAACCTACCTGTGGGTAAATGGTCAGAGCCTCCCGGTCAGTCCCAGGCTGCAGCTCTCCAATGGCAACAGGACCCTCACTCTACTCAGTGTCACAAGGAATGACACAGGACCCTATGAGTGTGAAATACAGAACCCAGCGAGTGTGAACTTCAGTGACCCAGTCACCCTGGATGTCCTCTATGGACCAGGCATTCCCACCATTTCCCCCCCAGACTCCTATTATCACCCAGGGGCAAATCTCAACCTCTCCTGCCACGTGGCCTCTAACCCACCCACACAGTATTCCTGGTTTGTCAGTGGAATGCTCCAGCACACACAAAATCTCCTTATCGCCAACATCACAGTGGATAATAGTGGATCCTATGCTTGCCTCGCCCATAACTCAGCCACTGGCCTCAGTACAATCATAGTCAAGACAATCACAGTCTCTGAAGAAAATGCCCCAGGCCTTCCTGTGGGGGCCGTCGCCGGCATGGTGACCGGGGTCCTGGTCGGAGTGGCGCTGGTGGCCGCCTTGGTGTGTTTCCTGCTCCTTGCCAAAACTAGAAGAACCAGCATCCAGCATGACCTCAAGGAGCAGCAGCCCCAAGTCCTTGCCCCTGGCCGTGGTCCCTCCCACAGCTCTGCCTTCTTGATGTCCTCCCTCTCCGCTGCCCAGGCCCCCCGACCCGGCCCCAGGACAGCCGCTCCCATCTATGAGGAAATGCTAAAACATGACACAAACGTTTACTGCCGGATGGACCGCAAAGGAGATGTGGCTTCT
>CEmacCCM3
CAGCTCACTATTGAATCCAGGCCGTTCAATGTCGCAGAGGGGAAGGAGGTTCTTCTACTCGCCCACAATCTGCCCCAGAATACTTTAGGCTTCAACTGGTACAAAGGGGAAAGAGTGGATGCCAAACGTCTAATTGTAGCATATGTAATAGGAACTCAACAAACTACCCCAGGGCCTGCACACAGCGGTCGAGAGATGATATACTCCAATGCATCCCTGCTGATCCAGAACGTCACCCAGAATGACACAGGATCCACCCTACAAGTCATAAAGGGAGATCTTGTGAATGAAGAAGCAACTGGCCGGTTCTGGGTATATCCGTTGCCCAAGCCCTCCATCACCAGCAACAACTCCAACCCTGTGGAGGACAAGGATGCTGTAGCCTTCACCTGTGGATCTGAGGCTCAGGACCCAACCTACCTGTGGGTAAATGGTCAGAGCCTCCCGGTCAGTCCCAGGCTGCAGCTCTCCAATGGCAACAGGACCCTCACTCTACTCAGTGTCACAAGGAATGACACAGGACCCTATGAGTGTGAAATACAGAACCCAGCGAGTGTGAACTTCAGTGACCCAGTCACCCTGGATGTCCTCTATGGACCAGGCATTCCCACCATTTCCCCCCCAGACTCCTATTATCACCCAGGGGCAAATCTCAACCTCTCCTGCCACGTGGCCTCTAACCCACCCACACAGTATTCCTGGTTTGTCAGTGGAATGCTCCAGCACACACAAAATCTCCTTATCGCCAACATCACAGTGGATAATAGTGGATCCTATGCTTGCCTCGCCCATAACTCAGCCACTGGCCTCAGTACAATCACAGTCAAGACAATCACAGTCTCTGAAGAAAATGCCCCAGGCCTTCCTGTGGGGGCCATCGCCAGCATGGTGACCGGGGTCCTGGTCGGAGTGGCACTGGTGGCCGCCTTGGTGTGTTTCCTGCTCCTTGCCAAAACTAGAAGAACCAGCATCCAGCACGACCTCAAGGAGCAGCAGCCCCAAGTCCTTGCCCCTGGCCGTGGTCCCTCCCACAGCTCTGCCTTCTTGGTGTCCTCCCTCTCCGCTGCCCAGGCCCCCCGACCTGGCCCCAGGACAGCTGCTCCCATCTATGAGGAAATGCTAAAACATGACACAAATGTTTACTGCCGGATGGACCGCAAAGGAGATGTGGCTTCT
>macCCM3
CAGCTCACTATTGAATCCAGGCCGTTCAATGTCGCAGAGGGGAAGGAGGTTCTTCTACTCGCCCACAATCTGTCCCAGAATCTTATTGGCTACAACTGGCACAAAGGGGAAAGAGTGGATGCCAAACGTCTAATTGTAGCATATATAATAGGAACTAAACAAACTACCCCAGGGCCTGCACACAGCGGTCGAGAGACAGTATACTCCAATGCATCCCTGCTGATCCAGAACGTCACCCAGAATGACACAGGATCCACCCTACAAGTCATAAAGGAAGATCTTGAGAATGAAGAAGCAACTGGCCAGTTCCGGGTATACCCGTTGCCCAAGCCCTCCATCACCAGCAACAACTCCAACCCTGTGGAGGACAAGGATGCTGTAGCCTTCACCTGTGGATCTGAGGCTCAGGACCCAACCTACCTGTGGGTAAATGGTCAGAGCCTCCCGGTCAGTCCCAGGCTGCAGCTCTCCAATGGCAACAGGACCCTCACTCTACTCAGTGTCACAAGGAATGACACAGGACCCTATGAGTGTGAAATACAGAACCCAGCGAGTGTGAACTTCAGTGACCCAGTCACCCTGGATGTCCTCTATGGACCAGGCATTCCCACCATTTCCCCCCCAGACTCCTATTATCACCCAGGGGCAAATCTCAACCTCTCCTGCCACGTGGCCTCTAACCCACCCACACAGTATTCCTGGTTTGTCAGTGGAATGCTCCAGCACACACAAAATCTCCTTATCGCCAACATCACAGTGGATAATAGTGGATCCTATGCTTGCCTCGCCCATAACTCAGCCACTGGCCTCAGTACAATCACAGTCAAGACAATCACAGTCTCTGAAGAAAATGCCCCAGGCCTTCCTGTGGGGGCCGTCGCCAGCATGGTGACCGGGGTCCTGGTCGGAGTGGCACTGGTGGCCGCCTTGGTGTGTTTCCTGCTCCTTGCCAAAACTAGAAGAACCAGCATCCAGCACGACCTCAAGGAGCAGCAGCCCCAAGTCCTTGCCCCTGGCCGTGGTCCCTCCCACAGCTCTGCCTTCTTGATGTCCTCCCTCTCCGCTGCCCAGGCCCCCCGACCTGGCCCCAGGACAGCTGCTCCCATCTATGAGGAAATGCTAAAACATGACACAAATGTTTACTGCCGGATGGACCGCAAAGGAGATGTGGCTTCT
>PTmacCCM3
CAGCTCACTATTGAATCCAGGCCGTTCAATGTCGCAGAGGGGAAGGAGGTTCTTCTACTCGCCCACAATCTGTCCCAGAATCTTATTGGCTACAACTGGCACAAAGGGGAAAGAGTGGATGCCAAACGTCTAATTGTAGCATATGTAATAGGAACTAAACAAACTACCCCAGGGCCTGCACACAGCGGTCGAGAGATGATATACTCCAATGCATCCCTGCTGATCCAGAACGTCACCCAGAATGACACAGGATCCACCCTACAAGTCATAAAGGGAGATCTTGAGAATGAAGAAGCAACTGGCCAGTTCCGGGTATACCCGTTGCCCAAGCCCTCCATCACCAGCAACAACTCCAACCCTGTGGAGGACAAGGATGCTGTAGCCTTCACCTGTGGATCTGAGGCTCAGGACCCAACCTACCTGTGGGTAAATGGTCAGAGCCTCCCGGTCAGTCCCAGGCTGCAGCTCTCCAATGGCAACAGGACCCTCACTCTACTCAGTGTCACAAGGAATGACACAGGACCCTATGAGTGTGAAATACAGAACCCAGCGAGTGTGAACTTCAGTGACCCAGTCACCCTGGATGTCCTCTATGGACCAGGCATTCCCACCATTTCCCCCCCAGACTCCTATTATCACCCAGGGGCAAATCTCAACCTCTCCTGCCACGTGGCCTCTAACCCACCCACACAGTATTCCTGGTTTGTCAGTGGAATGCTCCAGCACACACAAAATCTCCTTATCGCCAACATCACAGTGGATAATAGTGGATCCTATGCTTGCCTCGCCCATAACTCAGCCACTGGCCTCAGTACAATCACAGTCAAGACAATCACAGTCTCTGAAGAAAATGCCCCAGGCCTTCCTGTGGGGGCCGTCGCCAGCATGGTGACCGGGGTCCTGGTCGGAGTGGCGCTGGTGGCCGCCTTGGTGTGTTTCCTGCTCCTTGCCAAAACTAGAAGAACCAGCATCCAGCACGACCTCAAGGAGCAGCAGCCCCAAGTCCTTGCCCCTGGCCGTGGTCCCTCCCACAGCTCTGCCTTCTTGATGTCCTCCCTCTCCGCTGCCCAGGCCCCCCGACCTGGCCCCAGGACAGCTGCTCCCATCTATGAGGAAATGCTAAAACATGACACAAATGTTTACTGCCGGATGGACCGCAAAGGAGATGTGGCTTCT
>sootyCCM3
CAGCTCACTGTTGAATCCAGGCCGTTCAATGTCGCAGAGGGGAAGGAGGTTCTTCTACTTGCCCACAATCTGTCCCAGAATCTTGTTGGCTACATCTGGCACAAAGGAGAAAGAGTGGATGCCAACTGTCGAATTGGATCACATGTAATAGGAACTCATCAAACTACCCCAGGGCCCGCACACAGCGGTCGAGAGACAATAGACTCCAATGCATCCCTGCTGATCCAGAACGTCACCCAGAATGACACAGGATCCACCCTACAAGTCATAAAGGAAGATCTTGTGACTGAAGAAGCAACTGGCCAGTTCCGGGTATATCCGTTGTCCAAGCCCTCCATCACCAGCAACAACTCCAACCCCGTGGAGGACAAGGATGCTGTAGCCTTCACCTGTGGATCTGAGGCTCAGGACCCAACCTACCTGTGGGTAAATGGTCAGAGCCTCCCGGTCAGTCCCAGGCTGCAGCTCTCCAATGGCAACAGGACCCTCACTCTACTCAGTGTCACAAGGAATGACACAGGACCCTATGAGTGTGAAATACAGAACCCAGCGAGTGTGAACTTCAGTGACCCAGTCACCCTGGATGTCCTCTATGGACCAGGCATTCCCACCATTTCCCCCCCAGACTCCTATTATCACCCAGGGGCAAATCTCAACCTCTCCTGCCACGTGGCCTCTAACCCACCCACACAGTATTCCTGGTTTGTCAGTGGAATGCTCCAGCACACACAAAATCTCCTTATCGCCAACATCACAGTGGATAATAGTGGATCCTATGCTTGCCTCGCCCATAACTCAGCCACTGGCCTCAGTACAATCACAGTCAAGACAATCACAGTCTCTGAAGAAAATGCCCCAGGCCTTCCTGTGGGGGCCGTCGCCGGCATGGTGACCGGGGTCCTGGTCGGAGTGGCGCTGGTGGCCGCCTTGGTGTGTTTCCTGCTCCTTGCCAAAACTAGAAGAACCAGCATCCAGCATGACCTCAAGGAGCAGCAGCCCCAAGTCCTTGCCCCTGGCCGTGGTCCCTCCCACAGCTCTGCCTTCTTGATGTCCTCCCTCTCCGCTGCCCAGGCCCCCCGACCTGGCCCCAGGACAGCTGCTCCCATCTATGAGGAAATGCTAAAACATGACACAAATGTTTACTGCCGGATGGACCGCAAAGGAGATGTGGCTTCT
>drillCCM3
CAGCTCACTATTGAATCCAGGCCGTTCAATGTCGCAGAGGGGAAGGAGGTTCTTCTACTTGCCCACAATCTGTCCCAGAATCTTGTTGGCTACATCTGGCACAAAGGAGAAAGAGTGGATGCCAACTGTCGAATTGGATCACATGTAATAGGAACTCATCAAACTACCCCAGGGCCCGCACACAGCGGTCGAGAGACAGTAGACTCCAATGCATCCCTGCTGATCCAGAACGTCACCCAGAATGACACAGGATCCACCCTACAAGTCATAAAGAAAAATCTTGTGACTGAAGAAGCAACTGGCCAGTTCCGGGTATATCCGTTGCCCAAGCCCTCCATCACCAGCAACAACTCCAACCCCGTGGAGGACAAGGATGCTGTAGCCTTCACCTGTGGATCTGAGGCTCAGGACCCAACCTACCTGTGGGTAAATGGTCAGAGCCTCCCGGTCAGTCCCAGGCTGCAGCTCTCCAATGGCAACAGGACCCTCACTCTACTCAGTGTCACAAGGAATGACACAGGACCCTATGAGTGTGAAATACAGAACCCAGCGAGTGTGAACTTCAGTGACCCAGTCACCCTGGATGTCCTCTATGGACCAGGCATTCCCACCATTTCCCCCCCAGACTCCTATTATCACCCAGGGGCAAATCTCAACCTCTCCTGCCACGTGGCCTCTAACCCACCCACACAGTATTCCTGGTTTGTCTGTGGAATGCTCCAGGACACACAAAATCTCCTTATCGCCAACATCACAGTGGATAATAGTGGATCCTATGCTTGCCTCGCCCATAACTCAGCCACTGGCCTCAGTACAATCACAGTCAAGACAATCACAGTCTCTGAAGAAAATGCCCCAGGCCTTCCTGTGGGGGCCGTCGCCGGCATGGTGACCGGGGTCCTGGTCGGAGTGGCGCTGGTGGCCGCCTTGGTGTGTTTCCTGCTCCTTGCCAAAACTAGAAGAACCAGCATCCAGCACGACCTCAAGGAGCAGCAGCCCCAAGTCCTTGCCCCTGGCCGTGGTCCCTCCCACAGCTCTGCCTTCTTGATGTCCTCCCTCTCCGCTGCCCAGGCCCCCCGACCTGGCCCCAGGACAGCTGCTCCCATCTATGAGGAAATGCTAAAACATGACACAAATGTTTACTGCCGGATGGACCGCAAAGGAGATGTGGCTTCT
>bsnmCCM3
CAGCTCACTATTGAATCCAGGCCGTTCAATGTCGCAGAGGGGAAGGAGGTTCTTCTACTTGCCCACAATTTGCCCCAGAATCTTGTTGGCTACATCTGGTACAAAGGAGAAAGAGTGGATGCCAGCCATCGAATTGGATCATATGTAATAGGAACTCAACAAACTACCCCAGGGCCCGCACACAGCGGTCGAGAGACAATATACTCCAATGCATCCCTGCTGATTCAGAACATCACCCAGAATGACACAGGATCCACCATACAAGCCATAAAGGAAGATCTTGTGAATGAAAAAGCAACTGGCCAGTTCCGGGTATACCCGCTGCCCAAGCCCTCCATCACCAGCAACAACTCCAACCCCGTGGAGGACAAGGATGCTGTAGACTTCACCTGTGAACCTGACATTCATAGCACAACCTACCTGTGGGTAAATGGTCAGAGCCTCCCAGTCAGTCCCAGGCTGCAGCTGTCCAATGGTAACAGGACCCTCACTCTACTCAGTGTCAAAAGGAATGATGCAGGAGCCTATGAGTGTGAAATACAGAACCCAGTGGGTGCCAGCTGCAGTGACCCAGTCACCCTGGACGTCCTCTATGGACCAGGCATTCCTACCATTTCCCCCCCAGACTCCTATTACCACCCAGGGGCAAATCTCAACCTCTCCTGCCACGTGGCCTCTAACCCACCCACACAGTATTCCTGGTTTGTCAGTGGAATGCTCCAGCACACACAAAAGCTCCTTATCGCCAACATCACAGTGGATAATAGTGGATCCTATGCTTGCCTCGCCCATAACTCAGCCACTGGCCTCAGTACAATCACAGTCAAGACAATCACAGTCTCTGGAGAAAATGCCCCAGGCCTTCCTGTGGGGGCCATTGCCGGCATGGTGACCGGGGTCCTGGTCGGAGTGGTGCTGGTGGCCGCCCTGGTGTATTTCCTGCTCCTTGCCAAAACTAGAAGAACCAGCATCCAGCGTGACCTCAAGGAGCAGCAGCCCCAAGTCCTTGCCCCTGGCCGTGGTCCCTCCCACAGCTCTGCCTTCTTGATGTCCCCTCTCTCCACTGCCCAGGCCTCCCAACCCGGCCCCAGGACAGCCGCTCCCATCTATGAGGAAATGCTAAAACATGACACAAACGTTTACTGCCGGATGGACCGCAAAGGAGATGTGGCTTCT
>gsnmCCM3
CAGCTCACTATTGAATCCAGGCCGTTCAATGTCGCAGAGGGGAAGGAGGTTCTTCTACTTGCCCACAATTTGCCCCAGAATCTTGTTGGCTACATCTGGTACAAAGGAGAAAGAGTGGATGCCAGCCATCGAATTGGATCATATGTAATAGGAACTCAACAAACTACCCCAGGGCCCGCACACAGCGGTCGAGAGACAATATACTCCAATGCATCCCTGCTGATTCAGAACATCACCCAGAATGACACAGGATCCACCATACAAGCCATAAAGGAAGATCTTGTGAATGAAAAAGCAACTGGCCAGTTCCGGGTATACCCACTGCCCAAGCCCTCCATCACCAGCAACAACTCCAACCCCGTGGAGGACAAGGATGCTGTAGACTTCACCTGTGAACCTGACATTCATAGCACAACCTACCTGTGGGTAAATGGTCAGAGCCTCCCAGTCAGTCCCAGGCTGCAGCTGTCCAATGGTAACAGGACCCTCACTCTACTCAGTGTCAAAAGGAATGATGCAGGAGCCTATGAGTGTGAAATACAGAACCCAGTGGGTGCCAGCTGCAGTGACCCAGTCACCCTGGACGTCCTCTATGGACCAGGCATTCCTACCATTTCCCCCCCAGACTCCTATTACCACCCAGGGGCAAATCTCAACCTCTCCTGCCACGTGGCCTCTAACCCACCCACACAGTATTCCTGGTTTGTCAGTGGAATGCTCCAGCACACACAAAAGCTCCTTATCGCCAACATCACAGTGGATAATAGTGGATCCTATGCTTGCCTCGCCCATAACTCAGCCACTGGCCTCAGTACAATCACAGTCAAGACAATCACAGTCTCTGGAGAAAATGCCCCAGGCCTTCCTGTGGGGGCCATTGCCGGCATGGTGACCGGGGTCCTGGTCGGAGTGGTGCTGGTGGCCGCCCTGGTGTATTTCCTGCTCCTTGCCAAAACTAGAAGAACCAGCATCCAGCGTGACCTCAAGGAGCAGCAGCCCCAAGTCCTTGCCCCTGGCCGTGGTCCCTCCCACAGCTCTGCCTTCTTGATGTCCCCTCTCTCCACTGCCCAGGCCTCCCAACCCGGCCCCAGGACAGCCGCTCCCATCTATGAGGAAATGCTAAAACATGACACAAACGTTTACTGCCGGATGGACCGCAAAGGAGATGTGGCTTCT
>colCCM3
CAGCTCACTATTGAATCCAGGCCTTTCAATGTCGCAGAGGGGAAGGTGGTTCTTCTACTTGCTCACAATCTGCCCCAGAATCTTTTGGGCTACATATGGTACAAAGGAGAAGGAGTGGATGCCAGCCATCGAATTGTAGCATATGTAATGGGAACTCAACAAACTACCCCAGGGCCCGCACACAGCGGCCGAGAGACAGTATACTCCAATGCATCCCTGCTGATCCAGAACGTCACCCAGAATGACACCGGATCCACCCTACAAGCCATAACAGAAGATCTTGTGAATGAAGAAGCAACTGGCCAGTTCCGGGTATATCCGCTGCCCAAGCCCTACATCACCAGCAACAACTCCAACCCCGTGGAGGACAAGGATGCTGTAGCTTTCACCTGTGGATCTGAGGCTCAGGACACAACCTACCTGTGGGTAAATGGTCAGAGCCTCCCAGTCAGTCCCAGGCTGCAGCTCTCCAATGGCAACAGGACCCTCACTCTACTCAGTGTCACAAGGAATGACACAGGACCCTATGAGTGTGAAATACAGAACCCAGTGGGTGCCAGCTGCAGTGACCCAGTCACCCTGGATGTCCTCTATGGACCAGGCATTCCCACCATTTCCCCCCCAGACTCCTATTACCACCCAGGGGCAAATCTCAACCTCTCCTGCCACGTGGCCTCCAACCCACCCACACAGTATTCCTGGTTTGTCAGTGGAATGCTCCAGCACACACAAAAGCTCCTTATCGCCAACATCACAGTGGATAATAGTGGATCCTATGCTTGCCTTGCCCATAACTCAGCCACTGGCCTCAGTACAATCACAGTCAAGACAATCACAGTCTCTGGAGAAAATGCCCCAGGCCTTCCTGTGGGGGCCATCGCCGGCATGGTGACCGGGGTCCTGGTCGGAGTGGCGCTGGTGGCCGCCCTGGTGTATTTCCTGCTCCTTGCCAAAACTAGAAGAACCAGCATCCAGCGTGACCTCAAGGAGCAGCAGCCCCAAGTCCTTGCCCCTGGCCATGGTCCCTCCCACAGCTCTGCCTTCTTGATGTCCCCTCTCTCCACTGCCCAGGCCTCCCGACCCGGCCCCGGGACAGCCGCTCCCATCTATGAGGAAATGCTAAAACATGACACAAACGTTTACTGCCGGATGGACCGCAAAAGAGATGTGGCTTCT
((((humCCM3,(chimpCCM3,bonCCM3)),gorCCM3),oraCCM3),(((((macCCM3,CEmacCCM3),PTmacCCM3),(babCCM3,(sootyCCM3,drillCCM3))),agmCCM3),(colCCM3,(gsnmCCM3,bsnmCCM3))));
