# Supplementary material for: Evolution of host-microbe cell adherence by receptor domain shuffling
Source: eLife. 2022 Jan 25;11:e73330. doi: 10.7554/eLife.73330 (PMC8860441; doi:10.7554/eLife.73330)
Supplement: Figure 2—source data 2. [file elife-73330-fig2-data2.zip › Figure 2 - source data 2/CEACAM4_w_tree.fasta]

>humCCM4
TCACTTTTAACCTTCTGGCACCCGCCCACCACTGTCCAGTTCACTATTGAAGCCCTGCCGTCCAGTGCTGCAGAGGGAAAGGATGTTCTTCTACTGGCCTGCAATATTTCAGAAACTATTCAAGCCTATTATTGGCACAAGGGGAAAACGGCAGAAGGGAGCCCTCTCATTGCTGGTTATATAACAGACATTCAAGCAAATATCCCAGGGGCCGCATACAGTGGTGAGACAGTATACCCCAATGGATCCCTGCTGTTCCAAAACATCACCCTGGAGGACGCAGGATCCTACACCCTACGAACCATAAATGCCAGTTACGACTCTGACCAAGCAACTGGCCAGCTCCACGTACACCAAAACAACGTCCCAGGCCTTCCTGTGGGGGCCGTCGCTGGCATCGTGACTGGGGTCCTGGTTGGGGTGGCTCTGGTGGCCGCCCTGGTGTGTTTTCTGCTTCTCTCCAGGACTGGAAGGGCCAGCATCCAGCGTGACCTCAGGGAGCAGCCGCCCCCAGCCTCCACCCCTGGCCATGGTCCCTCTCACAGATCCACCTTCTCGGCCCCTCTACCCAGCCCCAGAACAGCCACTCCCATCTATGAGGAATTGCTATACTCTGATGCAAACATTTACTGCCAGATCGACCACAAAGCAGATGTGGTCTCT
>chimpCCM4
TCACTTTTAACCTTCTGGGACCCGCCCACCACTGTCCAGTTCACTATTGAAGCCCTGCCGTCCAGTGCTGCAGAGGGAAAGGATGTTCTTCTACTGGCCTGCAATATTTCAGAAACTATTCAAGCCTATTATTGGCACAAGGGGAAAACGGCAGAAGGGAGCCCTCTCATTGCTGGTTATATAACAGACATTCAAGCAAATATCCCAGGGGCCGCATACAGTGGTGAGACAGTATACCCCAATGGATCCCTGCTGTTCCAAAACATCACCCTGGAGGACGCAGGATCCTACACCCTACGAACCATAAATGCCAGTTACGACTCTGACCAAGCAACTGGCCAGCTCCACGTACACCAAAACAACGTCCCAGGCCTTCCTGTGGGGGCCGTCGCTGGCATCGTGACTGGGGTCCTGGTTGGGGTGGCTCTGGTGGCCGCCCTGGTGTGTTTTCTGCTCCTCTCCAGGACTGGAAGGGCCAGCATCCAGCGTGACCTCAGGGAGCAGCCGCCCCCAGCCTCCACCCCCGGCCATGGTCCCTCTCACAGATCCACCTTCTCGGCCCCTCTACCCAGCCCCAGAACAGCCACTCCCATCTATGAGGAATTGCTATACTCTGACGCAAACGTTTACTGCCGGATCGACCACAAAGCAGATGTGGTCTCT
>bonCCM4
TCACTTTTAACCTTCTGGGACCCACCCACCACTGTCCAGTTCACTATTGAAGCCCTGCCGTCCAGTGCTGCAGAGGGAAAGGATGTTCTTCTACTGGCCTGCAATATTTCAGAAACTATTCAAGCCTATTATTGGCACAAGGGGAAAACGGCAGAAGGGAGCCCTCTCATTGCTGGTTATATAACAGACATTCAAGCAAATATCCCAGGGGCCGCATACAGTGGTGAGACAGTATACCCCAATGGATCCCTGCTGTTCCAAAACATCACCCTGGAGGACGCAGGATCCTACACCCTACGAACCATAAATGCCAGTTACGACTCTGACCAAGCAACTGGCCAGCTCCACGTACACCAAAACAACGTCCCAGGCCTTCCTGTGGGGGCCGTCGCTGGCATCGTGACTGGGGTCCTGGTTGGGGTGGCTCTGGTGGCCGCCCTGGTGTGTTTTCTGCTCCTCTCCAGGACTGGAAGGGCCAGCATCCAGCGTGACCTCAGGGAGCAGCCGCCCCCAGCCTCCACCCCCGGCCATGGTCCCTCTCACAGATCCACCTTCTCGGCCCCTCTACCCAGCCCCAGAACAGCCACTCCCATCTATGAGGAATTGCTATACTCTGACGCAAACGTTTACTGCCGGATCGACCACAAAGCAGATGTGGTCTCT
>gorCCM4
TCACTTTTAACCTTCTGGGACCCGCCCACCACTGTCCAGTTCACTATTGAAGCCCTGCCGTCCAGTGCTGCAGAGGGAAAGGATGTTATTCTACTGGCCTGCAATATTTCAGAAACTATTCAAGCCTATTATTGGCACAAGGGGAAAACGGCAGAAGGGAGCCCTCTCATTGCTGGTTATATAACAGATATTCAAGCAAATATCCCAGGGGCCGCATACAGTGGTGAGACAGTATACCCCAATGGATCACTGCTGTTCCAAAACATCACCCTGGAGGACGCAGGATCCTACACCCTACGAACCATAAATGCCAGTTACGACTCTGACCAAGCAACTGGCCAGCTCCACGTACACCAAAACAACGTCCCAGGCCTTCCTGCGGGGGCCGTCGCTGGCATCGTGACTGGGGTCCTGGTTGGGGTGGCTCTGGTGGCCGCCCTGGTGTGTTTTCTGCTCCTCTCCAGGACTGGAAGGGCCAGCATCCAGCGTGACCTCAGGGAGCAGCCACCCCCAGCCTCCACCCCAGGCCATGGTCCCTCTCACAGATCCACCTTCTCGGCCCCTCTACCCAGCCCCAGAACAGCCACTCCCATCTATGAGGAATTGCTATACTCTGACGCAAACATTTACTGCCAGATCGACCACAAAGCAGATGTGGTCTCT
>oraCCM4
TCACTTTTAACCTTCTGGGACCCGCCCAGCACTGTCCAGTTCACTATTGAAGCCCTGCCATCCAGTGCTGCAGAGGGAAAGGATGTTCTTCTACTGGCCTGCAATATTTCAGAGACTATTCAAGCCTATTATTGGCACAAGGGGAAAACGGCAGAAGGGAGCCCTCTCATTGCTGGTTATATAACAGACATTCAAGCAAATATCCCAGGGGCCGCATACAGTGGTGAGACAGTATACCCCAATGGATCCCTGCTGTTCCAAAACATCACCCTGGAGGACGCAGGATCCTACACCCTACGAACCATAAATGCCAGTTACGACTCTGACCAAGCAACTGGCCAGCTCCATGTACACCAAAACAACGTCCCAGGCCTTCCTGTGGGGGCCGTCGCTGGCATCGTGACTGGGGTCCTGGTTGGGGTGGCTCTGGTGGCCGCCCTGGTGTGTTTGCTGCTCCTCTCCAGGACTGGAAGGACCAGCATCCAGCGTGACCTCAGGGAGCAGCCGCCCCCAGCCTCCACCCCTGGCCATGGTCCCTCTCACAGATCCACCTTCTCGGCCCCCCTACCAAGCACCAGAACAGCCAGTCGTATCTATGAGGAATTGCTATACTCTGACGCAAACATTTACTGCCAGATCGACCACAAAGCAGATGTGGTCTCT
>colCCM4
TCACTTTTAACCTTCTGGGACCTGCCCACCACTGTCCAGTTCACTATTGAAGCCCTGCCGTCCAGTGCTGCAGAGGGAAAGGATGTTCTTCTACCGGCCCGCAATATTTCAGAGACTATTCAAGCCTATTATTGGCACAAGGGGCAAACGGCAGAAGGGAGCCCTCTCATTGCTGGTTATTTGACAGACGTTCAAGTAAATATCCCGGGGACTGCATACAGCGGTGAGACAATATACCCCAATGGATCCTTGCTGTTTCAAAACGTCACCCTGGAGGACACAGGATCCTACACCCTACGAACCATAAATGCCAGTTATGACTCCGACCAAGCAACTGGCCAGCTCCACGTACACCAAAACAACGTCCCAGGCCTTCCTGTGGGGGCTGTCGCTGGCATCGTGACTGGGGTCCTGGTCGGGGCGGCTCTGGTGGCCGCCCTGGTGTGTTTCCTGCTCCTCGCCAGGACTGGAAGGGCCAGCATCCAGCGTGACCTCAGGGAGGAGAGGCCCCCAGCCTCCACCCCCGGCCACGGTCCCTCTCACAGATCCACCTTCTCGGCTCCCCTACCTGGCCCCAGGACAGCCACTCCCATGTATGAGGAATTGCTACACTCTGACGCAAACATTTACTGCCGGATTGACCACAAAGCAGATGTGGTCTCT
>babCCM4
TCACTTTTAACCTTCTGGGACCTGCCCCCCACTGTCCAGTTCACTATCGAAGCCCTGCCGTCCAGTGCTGCAGAGGGAAAGGATGTTCTTCTACGGGCCTGCAATATTTCAGAGACTATTCAAGCCTATTATTGGCACAAGGGGAAAACGGCAGAAGGGAGCCCTCTCATTGCTGGTTATTTGATAGACGTTCAAGTAAATATCCCGGGGACTGCATACAGCGGTGAGACAATATACTCCAACGGATCCCTGCTGTTCCAAAACGTCACGCTGGAGGACGCAGGATCCTACACCCTCCGAACCATAAACGCCAAGTATGACTCCGACCAAGCAACTGGCCAGCTCCACGTACACCAAAACAACGTCCCAGGCCTTCCTGTGGGGGCTGTCGCTGGCATCGTGACTGGGGTCCTGGTCGGGGTGGCTCTGGTGGCCGCCCTGGTGTGTTTCCTGCTCCTCGCCAGGACTGGAAGGGCCAGCATCCGGCGTGACCTCAGGGAGCAGAGGCCCCCAGCCTCCACCCCCGGCCACGGTCCCTCTCACAGATCTGCCTTCTCGGCTCCTCTACCTGGTCCCAGGACAGCCACTCCCCTGTATGAGGAATTGCTACACTCTGACGCAAACATTTACTGCCGGATTGACCACAAAGCAGATGTGGTCTCT
>drillCCM4
TCACTTTTAACCTTCTGGGACCTGCCCACCACTGTCCAGTTCACTATCGAAGCCCTGCCGTCCAGTGCTGCAGAGGGAAAGGATGTTCTTCTACGGGCCTGCAATATTTCAGAGACTATTCAAGCCTATTATTGGCACAAGGGGAAAACGGCAGAAGGGAGCCCTCTCATTGCTGGTTATTTGATAGACGTTCAAGTAAATATCCCGGGGACTGCATACAGCGGTGAGACAATATACTCCAACGGATCCCTGCTGTTCCAAAACGTCACCCTGGAGGACGCAGGATCCTACACCCTACGAACCATAAACGCCAATTATGACTCCGACCAAGCAACTGGCCAGCTCCACGTACACCAAAACAACGTCCCAGGCCTTCCTGTGGGGGCTGTCGCTGGCATCGTGACTGGGGTCCTGGTCGGGGTGGCTCTGGTGGCCGCCCTGGTGTGTTTCCTGCTCCTCGCCAGGACTGGAAGGGCCAGCATCCGGCGTGACCTCAGGGAGCAGAGGCCCCCAGCCTCCACCCCCGGCCACGGTCCCTCTCACAGATATGCCTTCTCGGCTCCCCTACCTGGCCCCAGGACAGCCACTCCCCTGTATGAGGAATTGCTACACTCTGACGCAAACATTTACTGCTGGATTGACCACAAAGCAGATGTGGTCTCT
>sootyCCM4
TCACTTTTAACCTTCTGGGACCTGCCCACCACTGTCCAGTTCACTATCGAAGCCCTGCCGTCCAGTGCTGCAGAGGGAAAGGATGTTCTTCTACGGGCCTGCAATATTTCAGAAACTATTCAAGCCTATTATTGGCACAAGGGGAAAACGGCAGAAGGGAGCCCTCTCATTGCTGGTTATTTGATAGACGTTCAAGTAAATATCCCGGGGACTGCATACAGCGGTGAGAAAATATACTCCAACGGATCCCTGCTGTTCCAAAACGTCACCCTGGAGGACGCAGGATCCTACACCCTACGAACCATAAACGCCAATTATGACTCCGACCAAGCAACTGGCCAGCTCCACGTACACCAAAACAACGTCCCAGGCCTTCCTATGGGGGCTGTCTCTGGCATCGTGACTGGGGTCCTGGTCGGGGTGGCTCTGGCGGCCGCCCTGGTGTGTTTCCTGCTCCTCGCCAGGACTGGAAGGGCCAGCATCCGGCGTGACCTCAGGGAGCAGAGGCCCCCAGCCTCCACCCCCGGCCACGGTCCCTCTCACAGATCTGCCTTCTCGTCTCCTCTACCTGGCCCCAGGACAGCCACTCCCCTGTATGAGGAATTGCTACACTCTGACGCAAACATTTACTGCTGGATTGACCACAAAGCAGATGTGGTCTCT
>CEmacCCM4
TCACTTTTAACCTTCTGGGACCTGCCCACCACTGTCCAGTTCACTATCGAAGCCCTGCCGTCCAGTGCTGCAGAGGGAAAGGATGTTCTTCTACTGGCCTGCAATATTTCAGAGACTATTCAAGCCTATTATTGGCACAAGGGGAAAACGGCAGAAGGGAGCCCTCTCATTGCTGGTTATTTGATAGACGTTCAAGTAAATATCCCAGGGACTGCATACAGCAGTGAGACAATATACTCCAACGGATCCCTGCTGTTCCAAAACGTCACCCTGGAGGACGCAGGATCCTACACCCTACGAACCATAAACGCCAATTATGACTCCGACCAAGCAACTGGCCAGCTCCACGTACACCAAAACAACATCCCAGGCCTTCCTGTGGGGGCTGTCGCTGGCATCGTGACTGGGGTCCTGGTCGGGGTGGCTCTGGTGGCCGCCCTGGTGTGTTTCCTGCTCCTCGCCAGGACTGGAAGGGCCAGCATCCAGCGTGACCTCAGGACGCAGAGGCCCCCAGCCTCCACCCCCGGCCACGGTCCCTCTCACAGATCCGCCTTCTCGGCCCCCCTACCTGGCCCCAGGACAACCACTCCCCTGTATGAGGAATTGCTACACTCTGACGCAAACATTTACTGCCGGATTGACCACAAAGCAGATGTGGTCTCT
>macCCM4
TCACTTTTAACCTTCTGGGACCTGCCCACCACTGTCCAGTTCACTATCGAAGCCCTGCCGTCCAGTGCTGCAGAGGGAAAGGATGTTCTTCTACTGGCCTGCAATATTTCAGAGACTATTCAAGCCTATTATTGGCACAAGGGGAAAACGGCAGAAGGGAGCCCTCTCATTGCTGGTTATTTGATAGACGTTCAAGTAAATATCCCAGGGACTGCATACAGCGGTGAGACAATATACTCCAACGGATCCCTGCTGTTCCAAAACGTCACCCTGGAGGACGCAGGATCCTACACCCTACGAACCATAAACGCCAATTATGACTCCGACCAAGCAACTGGCCAGCTCCACGTACACCAAAACAACGTCCCAGGCCTTCCTGTGGGGGCTGTCACTGGCATCGTGACTGGGGTCCTGGTCGGGGTGGCTCTGGTGGCCGCCCTGGTGTGTTTCCTGCTTCTCGCCAGGACTGGAAGGGCCAGCATCCAGCGTGACCTCAGGACGCAGAGGCCCCCAGCCTCCACCCCCGGCCACGGTCCCTCTCACAGATCCGCCTTCTCGGCCCCCCTACCTGGCCCCAGGACAACCACTCCCCTGTATGAGGAATTGCTACACTCTGACCCAAACATTTACTGCCGGATTGACCACAAAGCAGATGTGGTCTCT
>PTmacCCM4
TCACTTTTAACCTTCTGGGACCTGCCCACCACTGTCCAGTTCACTATCGAAGCCCTGCCGTCCAGTGCTGCAGAGGGAAAGGATGTTCTTCTACTGGCCTGCAATATTTCAGAGACTATTCAAGCCTATTATTGGCACAAGGGGAAAACGGCAGAAGGGAGCCCTCTCATTGCTGGTTATTTGATAGACGTTCAAGTAAATATCCCAGGGACTGCATACAGCGGTGAGACAATATACTCCAACGGATCCCTGCTGTTCCAAAACGTCACCCTGGAGGACGCAGGATCCTACACCCTACGAACCATAAACGCCAATTATGACTCCGACCAAGCAACTGGCCAGCTCCACGTACACCAAAACAACGTCCCAGGCCTTCCTGTGGGGGATGTCGCTGGCATCGTGACTGGGGTCCTGGTCGGGGTGGCTCTGGTGGCCGCCCTGGTGTGTTTCCTGCTCCTCGCCAGGACTGGAAGGGCCAGCATCCAGCGTGACCTCAGGGAGCAGAGGCCCCCAGCCTCCACCCCCGGCCACGGTCCCTCTCACAGATCCGCCTTCTCGGCCCCCCTACCTGGCCCCAGGACAACCACTCCCCTGTATGAGGAATTGCTACATTCTGACGCAAACATTTACTGCCGGATTGACCACAAAGCAGATGTGGTCTCT
>bsnmCCM4
TCACTTTTAACCTTCTGGGACCTGCCCACCACTGTCCAGTTCACTATTGAAGCCCTGCCGTCCAGTGCTGCAGAGGGAAAGGATGTTCTTCTACTGGCCCGCAATATTTCAGAGACTATTCAAGCCTATTATTGGCACAAGGGGAAAACGGCAGAAGGGAGCCCTCTCATTGCTGGTTATTTGATAGACGTTCAAGTAAATATCCCGGGGACTGCATACAGCGGTGAGACAATATACCCCAATGGATCCCTGCTGTTCCAAAACGTCACCCTGGAGGATGCAGGATCCTACACCCTACGAACCATAAATGCCAGTTATGACTCCGACCAAGCAACTGGCCAGCTCCACGTGCACCAAAACAACGTCCCAGGCCTTCCTGTGGGGGCTGTCGCTGGCATCGTGACTGGGGTCCTGGTCGGGGTGGCTCTGGTGGCTGCCCTGGTGTGTTTCCTGCTCCTCGCCAGGACTAGAAGGGCCAGCATCCAGCGTGACCTCAGGGAGCAGAGGCTCCCAGCCTCCACCCCCGGCCACGGTCCCTCTCACAGATCCACCTTCTCGGCCCCCCTACCTGGCCCCAGGACAGCCACTCCCATGTATGAGGAATTGCTACACTCTGACGCAAACATTTACTGCCGGATTGACCACAAAGCAGATGTGGTCTCT
>gsnmCCM4
TCACTTTTAACCTTCTGGGACCTGCCCACCACTGTCCAGTTCACTATTGAAGCCCTGCCGTCCAGTGCTGCAGAGGGAAAGGATGTTCTTCTACTGGCCCGCAATATTTCAGAGACTATTCAAGCCTATTATTGGCACAAGGGGAAAACGGCAGAAGGGAGCCCTCTCATTGCTGGTTATTTGATAGACGTTCAAGTAAATATCCCGGGGACTGCATACAGCGGTGAGACAATATACCCCAATGGATCCCTGCTGTTCCAAAACGTCACCCTGGAGGACGCAGGATCCTACACCCTACGAACCATAAATGCCAGTTATGACTCCGACCAAGCAACTGGCCAGCTCCACGTGCACCAAAACAACGTCCCAGGCCTTCCTGTGGGGGCTGTCGCTGGCATCGTGACTGGGGTCCTGGTCGGGGTGGCTCTGGTGGCTGCCCTGGTGTGTTTCCTGCTCCTCGCCAGGACTAGAAGGGCCAGCATCCAGCGTGACCTCAGGGAGCAGAGGCTCCCAGCCTCCACCCCCGGCCACGGTCCCTCTCACAGATCCACCTTCTCGGCCCCCCTACCTGGCCCCAGGACAGCCACTCCCATGTATGAGGAATTGCTACACTCTGACGCAAACATTTACTGCCGGATTGACCACAAAGCAGATGGGGTCTCT
((((humCCM4,(chimpCCM4,bonCCM4)),gorCCM4),oraCCM4),((((macCCM4,CEmacCCM4),PTmacCCM4),(babCCM4,(sootyCCM4,drillCCM4))),(colCCM4,(gsnmCCM4,bsnmCCM4))));
