# Supplementary material for: Evolution of host-microbe cell adherence by receptor domain shuffling
Source: eLife. 2022 Jan 25;11:e73330. doi: 10.7554/eLife.73330 (PMC8860441; doi:10.7554/eLife.73330)
Supplement: Figure 2—source data 2. [file elife-73330-fig2-data2.zip › Figure 2 - source data 2/CEACAM5_mafft_ds1_w_tree.fasta]

>humCCM5
AAGCTCACTATTGAATCCACGCCGTTCAATGTCGCAGAGGGGAAGGAGGTGCTTCTACTTGTCCACAATCTGCCCCAGCATTTTGGCTACAGCTGGTACAAAGGTGAAAGAGTGGATGGCAACCGTCAAATTATAGTAATAGGAACTCAACAAGCTACCCCAGGGCCCGCATACAGTGGTCGAGAGATAATATACCCCAATGCATCCCTGCTGATCCAGAACATCATCCAGAATGACACAGGATTCTACACCCTACACGTCATAAAGTCAGATCTTGTGAATGAAGAAGCAACTGGCCAGTTCCGGGTATACCCGGAGCTGCCCAAGCCCTCCATCTCCAGCAACAACTCCAAACCCGTGGAGGACAAGGATGCTGTGGCCTTCACCTGTGAACCTGAGACTCAGGACGCAACCTACCTGTGGTGGGTAAACAATCAGAGCCTCCCGGTCAGTCCCAGGCTGCAGCTGTCCAATGGCAACAGGACCCTCACTCTATTCAATGTCACAAGAAATGACACAGCAAGCTACAAATGTGAAACCCAGAACCCAGTGAGTGCCAGGCGCAGTGATTCAGTCATCCTGAATGTCCTCTATGGCCCGGATGCCCCCACCATTTCCCCTCTAAACACATCTTACAGATCAGGGGAAAATCTGAACCTCTGCCACGCAGCCTCTAACCCACCTGCACAGTACTCTTGGTTTGTCAATGGGACTTTCCAGCAATCCACCCAAGAGCTCTTTATCCCCAACATCACTGTGAATAATAGTGGATCCTATACGTGCCAAGCCCATAACTCAGACACTGGCCTCAATAGGACCACAGTCACGACGATCACAGTCTATGCAGAGCCACCCAAACCCTTCATCACCAGCAACAACTCCAACCCCGTGGAGGATGAGGATGCTGTAGCCTTAACCTGTGAACCTGAGATTCAGAACACAACCTACCTGTGGTGGGTAAATAATCAGAGCCTCCCGGTCAGTCCCAGGCTGCAGCTGTCCAATGACAACAGGACCCTCACTCTACTCAGTGTCACAAGGAATGATGTAGGACCCTATGAGTGTGGAATCCAGAACGAATTAAGTGACCCAGTCATCCTGAATGTCCTCTATGGCCCAGACGACCCCACCATTTCCCCCTCATACACCTATTACCGTCCAGGGGTGAACCTCAGCCTCTCCTGCCATGCAGCCTCTAACCCACCTGCACAGTATTCTTGGCTGATTGATGGGAACATCCAGCAACACACACAAGAGCTCTTTATCTCCAACATCACTGAGAAGAACAGCGGACTCTATACCTGCCAGGCCAATAACTCAGCCAGTGGCCACAGCAGGACTACAGTCAAGACAATCACAGTCTCTGAGCTGCCCAAGCCCTCCATCTCCAGCAACAACTCCAAACCCGTGGAGGACAAGGATGCTGTGGCCTTCACCTGTGAACCTGAGGCTAACACAACCTACCTGTGGTGGGTAAATGGTCAGAGCCTCCCAGTCAGTCCCAGGCTGCAGCTGTCCAATGGCAACAGGACCCTCACTCTATTCAATGTCACAAGAAATGACGCAAGAGCCTATGTATGTGGAATCCAGAACTCAGTGAGTGCAAACCGCAGTGACCCAGTCACCCTGGATGTCCTCTATGGGCCGGACACCCCCATCATTTCCCCCCCAGACTCGTCTTACCTTTCGGGAGCGAACCTCAACCTCTCCTGCCACTCGGCCTCTAACCCATCCCCGCAGTATTCTTGGCGTATCAATGGGATACCGCAGCAACACACACAAGTTCTCTTTATCGCCAAAATCACGCCAAATAATAACGGGACCTATGCCTGTTTTGTCTCTAACTTGGCTACTGGCCGCAATAATTCCATAGTCAAGAGCATCACAGTCTCTGCATCTGGAGGTCTCTCAGCTGGGGCCACTGTCGGCATCATGATTGGAGTGCTGGTTGGGGTTGCTCTGATA
>chimpCCM5
AAGCTCACTATTGAATCCACGCCGTTCAATGTCGCAGAGGGGAAGGAGGTGCTTCTACTTGTCCACAATCTGCCCCAGCATTTTGGCTACGTCTGGTACAAAGGGGAAAGAGTGGATGCCAACCATCAAATTATAGTAATAGGAACTCAACAAGCTACCCCAGGGCCCGCATACAGTGGTCGAGAGACAGTATACCCCAATGCATCCCTGCTGATCCAGAACATCATCCAGAATGACACAGGATTCTATACCCTACACATCATAAAGTCAGATCTTGTGAATGAAGAAGCAACTGGCCAGTTCCGGGTATACCCGGAGCTGCCCAAGCCCTCCATCTCCAGCAACAACTCCAAACCCGTGGAGGACAAGGATGCTGTGGCCTTCACCTGTGAACCTGAGACTCAGGACACAACCTACCTGTGGTGGGTAAACAATCAGAGCCTCCCGGTCAGTCCCAGGCTGCAGCTGTCCAATGGCAACAGGACCCTCACTCTATTCAATGTCACAAGAAATGACACAGCAAGCTACAAATGTGAAACCCAGAACCCAGTGAGTGCCGGGCACAGTGATTCAGTCATCCTGAATGTCCTCTATGGCCCGGATGCCCCCACCATTTCCCCTCTAAACACATCTTACAGATCAGGGGAAAATCTGAACCTCTGCCACGCAGCCTCTAACCCACCTGCACAGTACTCTTGGTTTGTCAATGGGACTTTCCAGCAATCCACCCAAGAGCTCTTTATCCCCAACATCACTGTGAATAATAGCGGATCCTATACGTGCCAAGCCCATAACTCAGACACTGGCCTCAATAGGACCACAGTCACGACGATCACAGTCTATGCAGAGCCACCCAAACCCTTCATCACCAGCAACAACTCCAACCCCGTGGAGGATGAGGATGCTGTAGCCTTAACCTGTGAACCTGAGATTCAGAACACAACCTACCTGTGGTGGGTAAATAATCAGAGCCTCCCGGTCAGTCCCAGGCTGCAGCTGTCCAATGACAACAGGACCCTCACTCTACTCAGTGTCACAAGGAATGATGTAGGACCCTATGAGTGTGGAATCCAGAACGAATTAAGTGACCCAGTCATCCTGAATGTCCTCTATGGCCCAGACGACCCCACCATTTCCCCCTCATACACCTATTACCGTCCAGGGGTAAACCTCAGCCTCTCCTGCCATGCAGCCTCTAACCCACCTGCACAGTATTCTTGGCTGATTGATGGGAACATCCAGCAACACACACAAGAGCTCTTTATCTCCAACATCACTGAGAAGAACAGCAGACTCTATACCTGCCAGGCCAATAACTCAGCCAGTGGCCACAGCAGGACTACAGTCAAGACAATCACAGTCTCTGAGCTGCCCAAGCCCTCCATCTCCAGCAACAACTCCAAACCCGTGGAGGACAAGGATGCTGTGGCCTTCACCTGTGAACCTGAGGCTAACACAACCTACCTGTGGTGGGTAAATGGTCAGAGCCTCCCGGTCAGTCCCAGGCTGCAGCTGTCCAATGGCAACAGGACCCTCACTCTATTCAATGTCACAAGAAATGACACAGGAGCCTATGCATGTGGAATCCAGAACTCAGTGAGTGCAAACCACAGTGACCCAGTCACCCTGGATGTCCTCTATGGGCCGGACACCCCCATCATTTCCCCCCCAGACTCGTCTTACCTTTCGGGAGCGAACCTCAACCTCTCTTGCCACTCGGCCTCTAACCCATCCCCGCAGTATTCTTGGCGTATCAATGGGATACCGCAGCAACACACACAAGTTCTCTTTATCGCCAAAATCACGCCAAATAATAATGGGACCTATGCCTGTTTTGTCTCTAACTTGGCTACTGGCCGCAATAATTCCATAGTCAAGAGCATCACAGTCTCTGCATCTGGAGGTCTCTCAGCTGGGGCCACTGTCAGCATCATGATTGGAGTGCTGGTTGGGGTTGCTCTGATA
>bonCCM5
AAGCTCACTATTGAATCCACGCCATTCAATGTCGCAGAGGGGAAGGAGGTGCTTCTACTTGTCCACAATCTGCCCCAGCATTTTGGCTACGTCTGGTACAAAGGGGAAAGAGTGGATGGCAACCATCAAATTATAGTAATAGGAACTCAACAAGCTACCCCAGGGCCCGCATACAGCAGTCGAGAGACAATATACCCCAATGCATCCCTGCTGATCCAGAACATCATCCAGAATGACACAGGATTCTATACCCTACACATCATAAAGTCAGATCTTGTGAATGAAGAAGCAACTGGCCAGTTCCGGGTATACCCGGAGCTGCCCAAGCCCTCCATCTCCAGCAACAACTCCAAACCCGTGGAGGACAAGGATGCTGTGGCCTTCACCTGTGAACCTGAGACTCAGGACACAACCTACCTGTGGTGGGTAAACAATCAGAGCCTCCCGGTCAGTCCCAGGCTGCAGCTGTCCAATGGCAACAGGACCCTCACTCTATTCAATGTCACAAGAAATGACACAGCAAGCTACAAATGTGAAACCCAGAACCCAGTGAGTGCCAGGCACAGTGATTCAGTCATCCTGAATGTCCTCTATGGCCCGGATGCCCCCACCATTTCCCCTCTAAACACATCTTACAGATCAGGGGAAAATCTGAACCTCTGCCACGCAGCCTCTAACCCACCTGCACAGTACTCTTGGTTTGTCAATGGGACTTTCCAGCAATCCACCCAAGAGCTCTTTATCCCCAACATCACTGTGAATAATAGCGGATCCTATACGTGCCAAGCCCATAACTCAGACACTGGCCTCAATAGGACCACAGTCACGACGATCACAGTCTATGCAGAGCCACCCAAACCCTTCATCACCAGCAACAACTCCAACCCCGTGGAGGATGAGGATGCTGTAGCCTTAACCTGTGAACCTGAGATTCAGAACACAACCTACCTGTGGTGGGTAAATAATCAGAGCCTCCCGGTCAGTCCCAGGCTGCAGCTGTCCAATGACAACAGGACCCTCACTCTACTCAGTGTCACAAGGAATGATGTAGGACCCTATGAGTGTGGAATCCAGAATGAATTAAGTGACCCAGTCATCCTGAATGTCCTCTATGGCCCAGACGACCCCACCATTTCCCCCTCATATACCTATTACCGTCCAGGGGTAAACCTCAGCCTCTCCTGCCATGCAGCCTCTAACCCACCTGCACAGTATTCTTGGCTGATTGATGGGAACATCCAGCAACACACACAAGAGCTCTTTATCTCCAACATCACTGAGAAGAACAGCAGACTCTATACCTGCCAGGCCAATAACTCAGCCAGTGGCCACAGCAGGACTACAGTCAAGACAATCACAGTCTCTGAGCTGCCCAAGCCCTCCATCTCCAGCAACAACTCCAAACCCGTGGAGGACAAGGATGCTGTGGCCTTCACCTGTGAACCTGAGGCTAACACAACCTACCTGTGGTGGGTAAATGGTCAGAGCCTCCCGGTCAGTCCCAGGCTGCAGCTGTCCAATGGCAACAGGACCCTCACTCTATTCAATGTCACAAGAAATGACGCAGGAGCCTATGCATGTGGAATCCAGAACTCAGTGAGTGCAAACCACAGTGACCCAGTCACCCTGGATGTCCTCTATGGGCCGGACACCCCCATCATTTCCCCCCCAGACTCGTCTTACCTTTCGGGAGCGAACCTCAACCTCTCCTGCCACTCGGCCTCTAACCCATCCCCGCAGTATTCTTGGCGTATCAATGGGATACCGCAGCAACACACTCAAGTTCTCTTTATCGCCAAAATCACGCCAAATAATAATGGGACCTATGCCTGTTTTGTCTCTAACTTGGCTACTGGCCGCAATAATTCCATAGTCAAGAGCATCACAGTCTCTGCATCTGGAGGTCTCTCAGCTGGGGCCACTGTCAGCATCATGATTGGAGTGCTGGTTGGGGTTGCTCTGATA
>gorCCM5
CAGGTCACTATTGAATCCACGCCGTTCAATGTCGCAGAGGGGAAGGAGGTGCTTCTACTCGCCCACAGTCTGCCCCAGAATATTGGCTACACCTGGTACAAAGGGGAAAGAGTGGATGGCAACAGTCTAATTGTAGCAGTAGGAATTCAACAAGCTACCCCAGGGCCCGCATACAGTGGTCGGGAGACAATAAACCCCAATGCATCCCTGCTGATCCAGAACGTCATCCAGAATGACACAGGATTCTACACCCTACAAGTCATAAAGTCAGATCTTGTGAATGAAGAAGCAACTGGCCAGTTCCGGGTATACCCGGAGCTGCCCAAGCCCTCCATCTCCAGCAACAACTCCAAACCCGTGGAGGACAAGGATGCTGTGGTTTTAACCTGTCAACCTGAGACTCAGAACACAACCTACCTGTGGTGGGTAAACAATCAGAGCCTCCTGGTCAGCCCCAGGCTGCTGCTCTCCACTGACAACAGGACCGTCGTTCTACTCAGCGCCACAAAGAATGACATAGGACCCTATGAATGTGAAACCCAGAACCCAGTGAGTGCCAGGCGCAGTGACCCAGTCACCCTGAATGTCCGCCATGGCCCGGATGCCCCCACCATTTCCCCTCTAAACACACCTTACAGATCAGGGGAAAATCTGAACCTCTGCCACGCAGCCTCTAACCCACCTGCACAGTACTCTTGGTTTGTCGATGGGACTTTCCAGCAATCCACCCAAGAGCTCTTTATCCCCAACATCACTGTGAATAATAGCGGATCCTATACGTGCCAAGCCCATAACTCAGACACTGGCCTCAATAGGACCACAGTCACGACGATCACAGTCTATGCAGAGCCACCCAAACCCTTCATCACCACCAACAACTCCAACCCCGTGGAGGATGAGGATGCTGTAGCCTTAACCTGTGAACCTGAAATTCAGAACACAACTTACCTGTGGTGGGTAAACAATCAGAGCCTCCCGGTCAGTCCCAGGCTGCAGCTGTCCAATGACAACAGGACCCTCACTCTACTCAGTGTCACAAGGAATGATGTAGGACCCTATGAGTGTGGAATCCAGAACGAATTAAGTGACCCAGTCATCCTGAATGTCCTCTATGGCCCAGACGACCCCACCATTTCCCCCTCATACACCTATTACCGTCCAGGGGTAAACCTCAGCCTCTCCTGCCATGCAGCCTCTAACCCACCTGCACAGTATTCTTGGCTGATTGATGGGAACATCCAGCAACACACACAAGAGCTCTTTATCTCCAACATCACTGAGAAGAACAGCGGACTCTATACCTGCCAGGCCAATAACTCAGCCAGTGGCCACAGCAGGACTACAGTCAAGACAATCACAGTCTCTGAGCCACCCAAACCCTTCATCACCACCAACAACTCCAACCCCGTGGAGGATGAGGATGCTGTAGCCTTAACCTGTGAACCTGAAATTAACACAACCTACCTGTGGTGGGTAAACAATCAGAGCCTCCCGGTCAGTCCCAGGCTGCAGCTGTCCAATGACAACAGGACCCTCACTCTACTCAGTGTCACAAGGAATGATGTAGGACCCTATGAGTGTGGAATCCAGAACGAATTAAGTGTTGACCACAGTGACCCAGTCATCCTGAATGTCCTCTATGGGCCGGACACCCCCATCATTTCCCCCCCAGACTCGTCTTACCTTTCGGGAGCGAACCTCAACCTCTCCTGCCACTCGGCCTCTAACCCATCTCCGCAGTATTCTTGGCGTATCAATGGGATACTGCAGCAACACACACAAGTTCTCTTTATCGCCAAAATCACGCCAAATAATAACGGGGCCTATGCCTGTTTTGTCTCTAACTTGGCTACTGGCCGCAATAATTCCATAGTCAAGAGCATCACAGTCTCTGCATCTGGAGGTCTCTCAGCTGGGGCCACTGTCGGCATCATGATTGGAGTGCTGGTTGGGGTTGCTCTGATA
>oraCCM5
CAGCTCACTACTGAATCCACGCCATTCAGTGTTGCAGAGGGGAAGGAGGTTCTTCTACTCATCCACAATCTGCCCCAGAGTATTGGCTACAACTGGTACAAAGGGGAAATGGTGGACGCCAACCATCGAATTATAGTAATATCAGATCAACTAACTACCCCAGGGCCTGCATACAGCAGTCGAGAGACAATATACCCCAATGCATCCCTGCTGATCCAGAACGTCATCCAGAATGACAAAGGATTCTACACCCTACAAGTCATAAAGTCAGATCTTGTGAATGAAGAAGCAACTGGCCAGGTCCGGGTATACCCGGAGCTGCCCAAGCCCTCCATCTCCAGCAACAACTCCAACCCCGTGGAGGACAAGGATGCTGTGGCCTTAACCTGTGAACCTGGGACTCAGGACACAACCTACCTGTGGTGGGTAAAAAATCAGAGCCTCCCGGTCAGTCCCAGGCTGGAGCTGTCCAATGACAACAGGACCCTCACTCTATTCAATGTCACAAGAAATGACAGAGCAATCTACGAATGTGAAACCCAGAACCCAGTGAGTGTCAGGCGCAGTGACCCAGTCATCCTGAATGTTCTCTATGGCCCGGATGCCCCCACCATTTCCCCTCTAAACACATCTTACAGATCAGGGGAAAATCTGAACCTCTGCCACGCAGCCTCTAACCCACCTGCACAGTACTCTTGGTTTGTCAATGGGACGTTCCAGCAATCCACACAAGAGCTCTTTATCCCCAACATCACTGTGAATAATAGCGGATCCTATACGTGCCAAGCCCATAACTCAGACACTGGCCTCAATAGGACCACAGTCACGACGATCACAGTCTATGCAGAGCCACCCAAACCCTTCATCACCAGCAACAACTCCAACCCCGTGGAGGATGAGGATGCTGTAGCCTTAACCTGTGAACCTGAGATTCAGAACACAACGTACCTGTGGTGGGTAAACAATCAGAGCCTCCCGGTCAGTCCCAGGCTGCAGCTGTCCAATGACAACAGGACCCTCACTCTACTCAGTGTCACAAGGAATGATGTAGGACCCTATAAGTGTGGAATCCAGAACGAATTAAGTGACCCGGTCATCCTGAATGTCCTCTATGGCCCAGACGACCCCACCATTTCCCCCTCATACACCTATTACCGTCCAGGGGTAAACCTCAGCCTCTCCTGCCATGCAGCCTCTAACCCACCTGCACAGTATTCTTGGCTGATTGATGGGAACATCCAGCAACACACACAAGAGCTCTTTATCTCCAACATCACTGAGAAGAATAGCAGACTCTATACCTGCCAAGCCAATAACTCAGCCAGTGGCCACAGCAGGACTACAGTCAAGACAATCAGAGTCTCTGAGCTGCCCAAGCCCTCCATCTCCAGCAACAACTCCAACCCCATAGAGGACAAGGATGCTGTAGTCTTAACCTGTGAACCTGAGGCTGACACAACCTACCTGTGGTGGGTAAACAATCAGAGCCTCCCGGTCAGTCCCAGGCTGCAGCTGTCCAATGGCAACAGGACCCTCACTCTATTCAATGTCACAAGAAATGACACAGGAGCCTATGAATGTGGAATCCAGAACTCAGTGAGTGCAAACCACAGTGACCCAGTCACCCTGGATGTCTTCTATGGCCCGGACACCCCCATCATTTCCCCCTCAGACTCGTCTTACCATTCGGGAGAAAACCTCAGCCTCTCCTGCCACTCAGCCTCTAACCCATCCCCGCAGTATTCTTGGCGTATCAATGGGACACGGCAGCAACACACACAAGTTCTCTTTATCGCCAAAATCACGTCAAATAATAACGGGGCCTATGCCTGTTTTGTCTCTAACTTGGCTACTGGCCGCAATAATTCCATAGTCAAGAGCATCACAGTCTCTGCACCTGGAGGTGTCTCAGCTGGGGCCACTGTCGGCATCATGATTGGAGTGCTGCTTGGGGTTGCTCTGACA
>macCCM5
CAGCTCACTATTGAATCCAGGCCGTTCAATGTTGCAGAGGGGAAGGAGGTTCTTCTACTTGCCCACAATGTGTCCCAGAATTTTGGCTACATCTGGTACAAGGGGGAAAGAGTGGATGCCAGCCGTCGAATTGGAGTAATAAGAACTCAACAAATTACCCCAGGGCCCGCACACAGCGGTCGAGAGACAATAGACTTCAATGCATCCCTGCTGATCCACAATGTCACCCAGAGTGACACAGGATCCTACACCCTACAAGTCATAAAGGAAGATCTTGTGAATGAAGAAGCAACTGGCCAGTTCCGGGTATACCCGGAGCTGCCCAAGCCCTACATCTCCAGCAACAACTCCAGCCCCGTGGAGGACAAGGATGCTGTGGCCTTAACCTGTGAACCTGAGACTCAGGACACAACCTACCTGTGGTGGGTAAACAATCAGAGCCTCCCGGTCAGTCCCAGGCTGGAGCTGTCCAGTGACAACAGGACCCTCACTGTATTCAATATTCCAAGAAATGACACAACATCCTACAAATGTGAAACCCAGAACCCAGTGAGTGTCAGACGCAGCGACCCAGTCACCCTGAATGTCCTCTATGGCCCGGATGCGCCCACCATTTCCCCTCTAAACACACCTTACAGAGCAGGGGAAAATCTGAACCTCTGCCACGCAGCCTCTAACCCAACTGCACAGTACTTTTGGTTTGTCAATGGGACGTTCCAGCAATCCACACAAGAGCTCTTTATCCCCAACATCACCGTGAATAATAGCGGATCCTATATGTGCCAAGCCCATAACTCAGCCACTGGCCTCAATAGGACCACAGTCACGGCGATCACAGTCTACGCGGAGCTGCCCAAGCCCTACATCACCAGCAACAATTCCAACCCCATAGAGGACAAGGATGCTGTGACCTTAACCTGTGAACCTGAGACTCAGGACACAACCTACCTGTGGTGGGTAAACAATCAGAGCCTCTCGGTCAGTTCCAGGCTGGAGCTGTCCAATGACAACAGGACCCTCACTCTATTCAATATTCCAAGAAACGACACAACGTTCTACGAATGTGAAACCCAGAACCCAGTGAGTGACCCAGTCACCCTGAATGTCCTCTATGGCCCGGATGCGCCCACCATTTCCCCTCTAAACACACCTTACAGAGCAGGGGAAAATCTGAACCTCACCTGCCACGCAGCCTCTAACCCAACTGCACAGTACTTTTGGTTTGTCAATGGGACGTTCCAGCAATCCACACAAGAGCTCTTTATCCCCAACATCACCGTGAATAATAGCGGATCCTATATGTGCCAAGCCCATAACTCAGCCACTGGCCTCAATAGGACCACAGTCACGATGATCACAGTCTACGAGCTGCCCAAGCCCTACATCTCCAGCAACAACTCCAACCCCATAGAGGACAAGGATGCTGTGACCTTAACCTGTGAACCTGTGGCTAACACAACCTACCTGTGGTGGGTAAACAATCAGAGCCTCTCGGTCAGTCCCAGGCTGCAGCTCTCCAATGGCAACAGGATCCTCACTCTACTCAGTGTCACACGGAATGACACAGGACCCTATGAATGTGGAATCCAGAACTCAGAGAGTGCAAAACGCAGTGACCCAGTCACCCTGAATGTCACCTATGGCCCAGACACCCCCATCATATCCCCCCCAGACTTGTCTTACCGTTCGGGAGCAAACCTCAACCTCTCCTGCCACTCGGACTCTAACCCATCCCCGCAGTATTCTTGGCTTATCAATGGGACACTGCGGCAACACACACAAGTTCTCTTTATCTCCAAAATCACATCAAACAATAACGGGGCCTATGCCTGTTTTGTCTCTAACTTGGCTACTGGTCGCAATAACTCCATAGTCAAGAACATCTCAGTCTCCGCACCTGGAGGTCTCTCAGCTAGGGCTACTGTCGGCATCATAATTGGAATGCTGGTTGGGGTTGCTCTGATG
>CEmacCCM5
CAGCTCACTATTGAATCCAGGCCGTTCAATGTTGCAGAGGGGAAGGAGGTTCTTCTACTTGCCCACAATGTGTCCCAGAATTTTGGCTACATCTGGTACAAGGGAGAAAGAGTGGATGCCAGCCGTCGAATTGGAGTAATAAGAACTCAACAAATTACCCCAGGGCCCGCACACAGCGGTCGAGAGACAATAGACTTCAATGCATCCCTGCTGATCCACAATGTCACCCAGAGTGACACAGGATCCTACACCATACAAGTCATAAAGGAAGATCTTGTGAATGAAGAAGCAACTGGCCAGTTCCGGGTATACCCGGAGCTGCCCAAGCCCTACATCTCCAGCAACAACTCCAACCCCGTGGAGGACAAGGATGCTGTGGCCTTAACCTGTGAACCTGAGACTCAGGACACAACCTACCTGTGGTGGGTAAACAATCAGAGCCTCCCGGTCAGTCCCAGGCTGGAGCTGTCCAGTGACAACAGGACCCTCACTGTATTCAATATTCCAAGAAATGACACAACATCCTACAAATGTGAAACCCAGAACCCAGTGAGTGTCAGACGCAGCGACCCAGTCACCCTGAATGTCCTCTATGGCCCGGATGCGCCCACCATTTCCCCTCTAAACACACCTTACAGAGCAGGGGAAAATCTGAACCTCTGCCACGCAGCCTCTAACCCAACTGCACAGTACTTTTGGTTTGTCAATGGGACGTTCCAGCAATCCACACAAGAGCTCTTTATACCCAACATCACCGTGAATAATAGCGGATCCTATATGTGCCAAGCCCATAACTCAGCCACTGGCCTCAATAGGACCACAGTCACGGCGATCACAGTCTACGCGGAGCTGCCCAAGCCCTACATCACCAGCAACAACTCCAACCCCATAGAGGACAAGGATGCTGTGACCTTAACCTGTGAACCTGAGACTCAGGACACAACCTACCTGTGGTGGGTAAACAATCAGAGCCTCTCGGTCAGTTCCAGGCTGGAGCTGTCCAATGACAACAGGACCCTCACTGTATTCAATATTCCAAGAAACGACACAACGTTCTACGAATGTGAAACCCAGAACCCAGTGAGTGACCCAGTCACCCTGAATGTCCTCTATGGCCCGGATGCGCCCACCATTTCCCCTCTAAACACACCCTACAGAGCAGGGGAAAATCTGAACCTCTCCTGCCACGCAGCCTCTAACCCAGCTGCACAGTACTCTTGGTTTGTCAATGGGACGTTCCAGCAATCCACACAAGAGCTCTTTATACCCAACATCACCGTGAATAATAGCGGATCCTATATGTGCCAAGCCCATAACTCAGCCACTGGCCTCAATAGGACCACAGTCACGGCGATCACAGTCTATGAGCTGCCCAAGCCCTACATCTCCAGCAACAACTCCAACCCCATAGAGGACAAGGATGCTGTGACCTTAACCTGTGAACCTGTGGCTAACACAACCTACCTGTGGTGGGTAAACAATCAGAGCCTCTCGGTCAGTCCCAGGCTGCAGCTCTCCAATGGCAACAGGATCCTCACTCTACTCAGTGTCACACGGAATGACACAGGACCCTATGAATGTGGAATCCAGAACTCAGAGAGTGCAAAACGCAGTGACCCAGTCACCCTGAATGTCACCTATGGCCCAGACACCCCCATCATATCCCCCCCAGACTTGTCTTACCGTTCGGGAGCAAACCTCAACCTCTCCTGCCACTCGGACTCTAACCCATCCCCGCAGTATTCTTGGCTTATCAATGGGACACTGCGGCAACACACACAAGTTCTCTTTATCTCCAAAATCACATCAAACAATAACGGGGCCTATGCCTGTTTTGTCTCTAACTTGGCTACCGGTCGCAATAACTCCATAGTCAAGAACATCTCAGTCTCCGCACCTGGAGGTCTCTCAGCTAGGGCTACTGTCGGCATCATAATTGGAATGCTGGTTGGGGTTGCTCTGATG
>babCCM5
CAGCTCACTATTGAATCCAGGCCGTTCAATGTCGCAGAGGGGAAGGAGGTTCTTCTACTTGCCCACAATCTGTCCCAGAATCTTGGCTACATCTGGTATAAGGGAGAAAGAGTGGATGCCAACCGTCGAATTGAAATAATAAGAACTAATCAAACTACCCCAGGGCCCGCACACAGCGGTCGAGAGATAATATACTCCAATGCATCCCTGCTGATCCAGAACGTCACCCAGAATGACACAGGATCCTACACTCTACAAGTCATAAAGGAAGATCTTGTGAATGAAGAAGCAACTGGCCGGTTCCGGGTATACCTGGAGCTGCCCAAGCCCTACATCTCCAGCAACAACTCCAGCCCCATAGAGGACAAGGATGCTGTGACCTTAACCTGTGAACCTGAGACTCAGGACACAACCTACCTGTGGTGGGTAAACAATCAGAGCCTCTGGGTCAGTTCCAGGCTGGAGCTGTCCAATCACAACAGGACCCTCACTCTATTCAATATTCCAAGAAATGACACAACATCCTACGAATGTGAAACCCAGAACCCAGTGAGTGTCAGACGCAGCGACCCAGTCACCCTGAATGTCACCTATGGCCCGGATGCGCCCACCATTTCCCCTCTAAACACACTTTACAGAGCAGGAGAAAATCTGAACCTCTGCCACGCAGCCTCTAACCCAGCTGCACAGTACTCTTGGTTTGTCAATGGGGTGTTCCAGCAATCCACACAAGAGCTCTTTATCCCCAACATCACCGTGAATAATAGCGGATCCTATATGTGCCAAGCCCATAACTCAGCCACTGGCCTCAATAGGACCACAGTCACGGCGATCACAGTCTACGCGGAGCTGCCCAAGCCCTACATCACCAGCAACAACTCCAACCCCATAGAGGACAAGGATGCTGTGACCTTAACCTGTGAACCTGAGACTCAGGACACAACCTACCTGTGGTGGGTAAACAATCAGAGCCTCTGGGTCAGTTCCAGGCTGGAGCTGTCCAATCACAACAGGACCCTCACTCTATTCAATATTCCAAGAAACGACACAACATCCTACGAATGTGAAACCCAGAACCCAGTGAGTGACCCAGTCACCCTGAATGTCACCTATGGCCCGGATGCGCCCACCATTTCCCCTCTAAACACACCTTACAGAGCAGGGGAAAATCTGAACCTCACCTGCCACGCAGCCTCTAACCCAGCTGCACAGTACTCTTGGTTTGTCAATGGGGTGTTCCAGCAATCCACACAAGAGCTCTTTATCCCCAACATCACCGTGAATAATAGCGGATCCTATATGTGCCAAGCCCATAACTCAGCCACTGGCCTCAATAGGACCACAGTCACGGCGATCACAGTCTACGAGCTGCCCAAGCCCTACATCACCAGCAACAACTCCAACCCCATAGAGGACAAGGATGCTGTGACCTTAACCTGTGAACCTGTGGCTAACACAACCTACCTGTGGTGGGTAAACAATCAGAGCCTCTCGGTCAGTCCCAGGCTGGAGCTGTCCAATGGCAACAGGACCCTCACTCTACTCAGTGTCACACGGAATGACACAGGACCCTATGAATGTGGAATCCAGAACTCAGAGAGTGCAAAACGCAGTGACCCAGTCACCTTGAATGTCACCTATGGCCCGGACACCCCCATCATATCCCCCCCAGACTTGTCTTACCGTTCGGGAGCAAACCTCAACCTCTCCTGCCACTCGGACTCTAACCCATCCCCGCAGTATTCTTGGCTTATCAATGGGACACTGCGGCAACACACACAAGTTCTCTTTATCTCCAAAATCACATCCAACAATAACGGGGCCTATGCCTGTTTTGTCTCTAACTTGGCTACTGGTCGCAATAACTCCATAATCAAGAACATCTCAGTCTCCGCACCTGGAGGTCTCTCAGCTAGGGCTACTGTCGGCATCATAATTGGAATGCTGGTTGGGGTTGCTCTGATG
>agmCCM5
CAGCTCACTATTGAATCCAGGCCGTTCAATGTCGCAGAGGGGAAGGAGGTTCTTCTACTTGCCCACAATCTGTCCCAGAATTTTGGCTACATCTGGTACAAGGGAGAAAGAGTGGATGCCAAACGTCGAATTGTAGGAATAGGAACTCATCAAACTACCCCAGGGCCCGCGTACAGCGGTCGAGAGACAATAGACTCCAATGCATCCCTGCTGATCCAGAACGTCACCCAGAATGACACAGGATTCTATACCTTACAAGTCATAAAGGAAGATCTTGTGAATGAAGAAGCAACTGGCCAGTTCCGGGTATACCCGGAGCTGCCCAAGCCCAACATCACTATCAACAACTCCAAGCCCGTGGAGGACAAGGATGCTGTGACCTTCACCTGTGAACCTGAGACTCAGGACACAACCTACCTGTGGTGGGTAAACAATCAGAGCCTCCCGGTCAGTCCCAGGCTGGAGCTGTCCAGTGACAACAGGACCCTCACTGTATTCAATATTCCAAGAAATGACACAACATTCTACGAATGTGAAACCCAGAACCCAGTGAGTGTCAGACGCAGCGACCCAGTCACCCTGAATGTTCTCTATGGCCCGGATGCGCCCACCATTTCCCCTCTAAACACACCTTACAGAGCAGGGGAAAATCTGAACCTCTGCCACGCAGCCTCTAACCCAGCTGCACAGTACTCTTGGTTTGTCGATGGGGTGTTCCAGCAATCCACACAAGAGCTCTTTATCCCCAACATCTCCGTGAATAATAGCGGATCCTATATGTGCCAAGCCCATAATTCAGACACTGGCCTCAATAGGACCACGGTCACGGCGATCACAGTCTACGCGGAGTTGCCCAAGCCCTACATCACCAGCAACAACTCCAAGCCCATAGAGGACAAGGATGCTGTGACCTTCACCTGTGAACCTGAGACTCAGGACACAACCTACCTGTGGTGGGTAAACAATCAGAGCCTCCCGGTCAGTCCCAGGCTGGAGCTGTCCAGTGACAACAGGACCCTCACTGTATTCAATATTCCAAGAAATGACACAACATACTACGAATGTGAAACCCAGAACCCAGTGAGTGACCCAGTCACCCTGAATGTTCTCTATGGCCCGGATGCGCCCACCATTTCCCCTCAAAACACAACTTACAGAGCAGGGGAAAATCTGAACCTCTCCTGCCACGCAGCCTCTAACCCAGCTGCACAGTACTCTTGGTTTGTCGATGGGGTGTTCCAGCAATCCACACAAGAGCTCTTTATCCCCAACATCTCCGTGAATAATAGCGGATCCTATATGTGCCAAGCCCATAAGTCAGGCACTGGCCTCAATAGGACCACGGTCACGGCGATCACAGTCTACGAGCTTCCCAAGCCCTACATCACCAGCAACAACTCCAACCCCATAGAGGACAAGGATGCTGTGACCTTAACCTGTGAATCTGTGGCTAACACAACCTACCTGTGGTGGGTAAACAATCAGAGCCTCTCGGTCAGTCCCAGGCTGCAGCTCTCCAATGGCAACAGGATCCTCACTCTACTCAGTGTCACAAGGAATGACACAGGACCCTATGAATGTGGAATCCAGAACTCAGAGAGTGCAAAACGCAGTGACCCAGTCACCCTGAATGTCACCTATGGCCCGGACACCCCCATCATATCCCCCCCAGACTTGTCTTACCGTTCGGGAGCAAACCTCAACCTCTCCTGCCACTCGGACTCTAACCCATCCCCGCAGTATTCTTGGCTTATCAATGGGACACTGCGGCAACACACACAAGTTCTCTTTATCTCCAAAATCACATCAAACAATAACGGGGCCTATGCCTGTTTTGTCTCTAACTTGGCTACTGGTCGCAATAACTCCATAGTCAAGAACATCTCAGTCTCCGCACCTGGAGGTCTCTCAGCTAGGGCTACTGTCAGCATCATAATTGGAATGCTGGTTGGGGTTGCTCTGATG
>sqmCCM5
CAGCTCACTATTGAATCCGTGCCATCCAATGCTGCAGAGGGGAAGGAGGTTCTTCTACTCACCCGCAATCTGTCCCAGGATACTGGCTTCAACTGGTACAAAGGGGGAAGCGTGGACAGCACCCGTCGAATTATAGGAATAGCAACTCAACTAACTACCCGAGGGCCCGCATACAGCGGCCGAGAGACAATATACCCCAATGCCTCCCTGCTGATCCAGAATGTCACCCTGAGTGACACAGGATTCTACATGCTACAAGTCATAACGGCAAATCTTGTGAATACAGAAGCAGCAGGCCAGTTCCGTGTATACCCGGAGCTGTCCAAGCCCTCCATCACCAGCAACAACTCCAATCCCGTGGAGAACAAGGATGCTGTGGCCTTAACCTGTGAACCTGAGACTCAGGACACAACCTACCTGTGGCGGGTAAATGGTCAGAGTCTCCTGGTCAGCCCCAGGCTGCAGCTGTCCAGTGACAACAGGACCCTCACTCTATTCAATATCACAAGAAACGACACAGGACCCTATGAATGTGAAACCCAGAATCCAGTGAGTGGGAAACACAGTGACCCAGCCACCCTGAATGTTCTCTATGGCCCGGATGCCCCCACCATTTCCCCTCTAGACACATCTTACGGATCAGGGGAAAATCTGAACCTCTGCCACGCAGCTTCTAACCCATCTGCAGAGTACTCTTGGCTTGTCAATGGAACATCACAGATAAACACACAGGAGCTCTTGATCCGCAACATCACTGTGGATCACAGCGGATCCTATATGTGCTATGCCCAAAACTCAGCCACTGGCCTCAACAGCACCGCAGTCAAGATCATCACAGTCTCTGCAGAGCTGCCCAAACCCTACATCACCAGCAACAACTCCAACCCCGTGGAGGACGAGGATGCTGTGGCCTTGACCTGTGAACCTGAGACTCAGAACGCAACCTACCTGTGGTGGGTAAATGGTCAGAGCCTCCCTGTCAGCCCCAGGCTGCAGCTGTCCCGTGACAACAGGACCCTCACTCTACTCAGCGTCACAAGGAATGACACAGGACCCTATGAGTGTGGAACCCAGAACCAATTGAGTGGCCCAGTCAGCCTGAATGTCCTCTATGGCCCGGATACTCCCATCATTTCCCCCTCATACACCCATTACCAACCAGGGGTAAACCTCAACCTCTCCTGCCATGCAGCCTCTAACCCACCTGCACAGTATGCTTGGCTGATTAATGGGAGCCTCCAGCAAAACGCGGGAGAGCTCTTTGTCTCCAACATCACTGAGAAGAACAGTGGACTCTATACCTGCCATGCCAATAACTCGGCCACAGGCCGCAACAGGACCACAGTGAAGGCAATCACAGTCTCTGAGCTGCCCAAGCCCTACATCACCAGCAACAACTCCAACCCTGTGGAGAACAAGGATGCTGTGGCCTTAACCTGTGCACCTGAGACTGAATCTACCTACCTGTGGTGGGTAAATGGTCAGAGCCTCCTGGTCAGTCCCGGGCTGCAGCTGTCCAGTGACAACAGGACCCTCACTCTACTGACTGTCACAAGGAATGACACAGGACCCTATCAGTGTGGAATCCAGAACCCAGTGAGTGCAAACCACAGTGATCCAGTCACTCTGGATGTCTTCTATGGCCCGGACACCCCCACCATTTCCCCTCCAGACGCATCTTACCGTTTAGGAGCTAACCTCAACCTCTCCTGCCACTCGGCATCTAACCCACCCCCGACGTATTCTTGGTATATCAATGGGACGTCGAAGTCAAACACACAAGTGCTCTTCATTGCCCAAATCACTTCAGATCATAACGGTGCCTACGCCTGTCGTGTCTCTAACTCAGCGACTGGCCGCAATAATTCCACAGTCAAGAACATCACAGTCTCCGTACCAGACGTTGTCTCAGCTGGGACCACTGCCAGCATCATGACTGGAGTGCTGGCTGGGGTGGCTCTGATA
>capCCM5
CAGCTCACTATTGAATCCGTGCCATCCAATGCTGCAGAGGGGAAGGACGTTCTTCTACTCACCCACAATCTGCCCCAGAATATTGGCTTCAACTGGTACAAAGGGCAAGGTGTGGACGGTACCCGTCGAATTATAGGAGTAGCAACTCAACTAACTACCCCAGGGCCCGCACACAGCGGCCGAGAGACAATATACCCCAATGCCTCCCTGCTGATCCAGAACGTCACCCTGAATGACACAGGATTCTACACCCTGCAAGTCATAAAGGTGGATCTTGTGAATGAAGAAGCAACTGGCCAGTTCCGTGTATACCCGGAGCTGCCCAAGCCCTACGTCAACAGCAACAACTCTGACCCCGTGGAGAACAGGGATGTTGTGGCCTTAACCTGTGAACCTGAGACTCAGGACACAACCTACCTATGGCGGGTAAATGGTCAGAGCCTCCCTGTCAGCCCCAGGCTGCAGCTGTCCAGTGACAACAGGACCTTCACTCTATTCAATATCACAAGAAATGACACAGGACCCTACGAATGTGAAACCCAGAACCCAGTGAGTGCCCACCGCAGTGACCCAGTCACTCCAAATGTCCTCTATGGCCCGGATGCCCCCACCATTTTCCCTCTAGACACATCTTACAGATCAGGGGAAAATCTGAACCTCTGCCACGCAGCCTCTAACCCACCTGCAGAGTACTCTTGGCTTGTTAACGGAACATCACAGATAAACACACAGGAGCTCTTGATCCGCAACATCACTGTGGATCACAGCGGATCCTATATGTGCTATGCCCAAAACTCAGCCACTGGCCTCAACAGGACCACAGTCAAGATCATCACAGTCTCTGCAGAGCTGCCCAAGCCCTACATCACCAGCAACAACTCCAACCCTTTGGAGGACGAGGATGCTGTGGCCTTAACCTGTGAACCGGAGACTCAGAACTCAACCTACCTGTGGTGGGTAAATGGTCAGAGCCTCCCTGTCAGCCCCAGGCTGCAGCTGTCCAGTGACAACAGGACCCTCACTCTACTCAGAGTCACAAGGAATGACGCAGGACCCTATGAGTGTGGAATCCAGAACCAATTGAGTGACCCAGTCACCCTGAATGTCCTCTATGGCCCAGATACTCCCATCATTTCCCCCTCATACAGCCATTACCATCCAGGGGTAAACCTCAACCTCTCCTGCCATGCAGCCTCTAACCCACCTGCACAGTATGCTTGGCTGATTGATGGGAGCCTCCAGCACAACACAGGAGAGCTCTTTGTCTCCAACATCACTGAGAAGAACAGTGGACTCTATACCTGCCACGCCAATAACCTGGCCACAGGCCGCAACAGGACCACAGCGAAGACAATCACAGTCTCCGAGCTGCCCAAGCCCTACATCAACAGCAACAACTCCAACCCCGTGGAGAACAAGGATGTTGTGGCCTTAACCTGTGAACCGGAGACTAACTCAACCTACCTGTGGTGGGTAAATGGTCAGAGCCTCCTGGTCAGTCCCAGGCTGCAGCTGTCCAGTGACAACAGGACCCTCACTTTACTCAGCATCACAAGGAATGACAAAGGACCCTATGAGTGTGAAATCCAGAACCCAGTGAGTGCAAACCGCAGTGATCCCGTCACCCTGGATGTCTTCTATGGCCCGGACACCCCCATCATTTCCCCTCCAGACTCATCTTACCGTTTAGGAGCAAACCTCAACCTCTCCTGCCACTCGGCCTCTAACCCACCCCCGAAGTATTCTTGGTATATCAATGGGACGTTGCAGTCAAACACACAAGTGCTCTTCATCCCCCAAATCACTTCAAGTGATAACGGGGCCTACGCCTGTTTTGTCTCTAACTCAGCGACTAGCCGCTATAATTCCACAGTCAAGAAAATCACAGTCTCCGTACCAGACGTTGTCTCAGCTGGGACCACTGTCAGCATCATGACTGGAGTGCTGGCCGCGGTGGCTCTCACA
>nightCCM5
CAGCTCACTATTGAATCCATGCCATCCAATGTCGCAGAGGGGAAGGAGGTTCTTCTACTCATCCACAATCTGCCCCAGAATACTGGCTTCAACTGGTACAAAGGGAAAGCGTGGACAAGCACCCGTCGAATTATGGGAACAACAACTCAACAAACTATCCTAGGCCCGCACAACAGCGGCCGAGAGACAATATACCCCAATGCCTCCCTGCTGATCCAGAACGTCAACCTGAATGACACAGGATTCTACAGGCTACAAGTCATAACGGCAGATCTTGTGAATGAAGAAGCAACTGGCCAGTTCCGTGTATACCCGGAGCTGCCCAAGCCCAACATCACCAGCAACAACTCCAACCCTGTGGAGAACAAGGATGCTGTTGCCTTAACCTGTGACCCTGAGATTCAGAACACAACCTACTTGTGGTGGGTAAATGGTCAGAGCCTCCTGGTCAGTCCCAGGCTGCAGCTGTCCAGTGACAACAGGACCCTCACTCTACTCAGTGTCACAAGGAATGACACAGGACCCTATGAATGTGGAATCCAGAACTCAGTGAGTGCAAACCGCAGTGACCCAGTCACTCTGAATGTCCTCTATGGCCCGGATGCCCCCACCATTTCCCCTCTAGACACATCTTACAGATCAGGGGAAAATCTGAACCTCTGCCACGCAGCCTCTAACCCACCTGCAGAGTACTCTTGGCTTATCAATGGAACATCACAGGTAAACACACAGGAGCTCTTTATCTCCAACATCACTGTGGATCACAGCGGATCCTATACCTGCTATGCCCAAAACTCAGCCACTGGCCTCAATAGGACCACAGTCAAGATCATCACAGTCTCTGCAGAGCCGCCCAAGCCCTACATCACCAGCAACAACTCCAACCCTGTGGAGAACGAGGATGCTGTGGCCTTAACCTGTGAAGCTGAGACTCAGAACTCAACCTACCTGTGGTGGGTAAATGGTCAGAGCCTCCCTGTCAGCTCCAGGCTGCAGCTGTCCAGTGACAACAGGACCCTCACTCTACTCAGCGTCACAAGGAATGACGCAGGAACCTATGAGTGTGGAACCCAGAACAAATTGAGTGACCCAGTCACCCTGAATGTCCTCTATGGCCCGGATACTCCCATCATTTCCCCCTCATACACCTATTACCATCCAGGGGCAAGCCTCAACCTCTCCTGCCATGCAGCCTCTAACCCACCTGCACAATATGCTTGGCTGATTGATGGGAGCCTCCAGCAAAACACAGGAGAGCTCTTTGTCTCCAACATCACCGAGAAGAACAGCGGACTCTATACCTGCCATGCCAATAACTCGGCCACAGGCCGCAACAGGATCGCAGTGAAGACAATCACAGTCGCTGAGCTGCCCAAGCCCAACATCACCAGCAACAACTCCAACCCTGTGGAGAACAAGGATGCTGTTGCCTTAACCTGTGACCCTGAGATTGACACAACCTACCTGTGGTGGGTAAATGGTCAGAGCCTCCTGGTCAGTCCCAGGCTGCAGCTGTCCAGTGACAACAGGACCCTCACTCTACTCAGTGTCACAAGGAATGACACAGGACCCTATGAATGTGGAATCCAGAACTCAGTGAGTGCAAACCGCAGTGACCCAGTCACCCTGGATGTCTTCTATGGCCCGGACACCCCCATCATTTCCCCTCCAGACTTGTCTTACCATTCAGGAGAAAAACTCAACCTCTCCTGCCACTCGGCCTCTAACCCACCCCCGCAGTATTCTTGGTATATCAATGAGACGTCGCAGTCACACACACAAGTGCTCTTCATCTCCAAAATCACTTCAAATCATAACGGGGCCTACGCCTGTTTTGTCTCTAACTTGGCAACTGGCCGCAATAATTCCGCAGTCAAGAACATCACAGTCTCCGTACCAGATGTCCTCTCAGCTGGGACCACTGTCAGCATCCTGATGGGAGTGCTGGCCGCGATGGCTCTGACA
(((((humCCM5,(chimpCCM5,bonCCM5)),gorCCM5),oraCCM5),(((macCCM5,CEmacCCM5),babCCM5),agmCCM5)),((sqmCCM5,capCCM5),nightCCM5));
