# Supplementary material for: Evolution of host-microbe cell adherence by receptor domain shuffling
Source: eLife. 2022 Jan 25;11:e73330. doi: 10.7554/eLife.73330 (PMC8860441; doi:10.7554/eLife.73330)
Supplement: Figure 2—source data 2. [file elife-73330-fig2-data2.zip › Figure 2 - source data 2/CEACAM5_mafft_ds2_w_tree.fasta]

>humCCM5
AAGCTCACTATTGAATCCACGCCGTTCAATGTCGCAGAGGGGAAGGAGGTGCTTCTACTTGTCCACAATCTGCCCCAGCATTTTGGCTACAGCTGGTACAAAGGTGAAAGAGTGGATGGCAACCGTCAAATTATAGTAATAGGAACTCAACAAGCTACCCCAGGGCCCGCATACAGTGGTCGAGAGATAATATACCCCAATGCATCCCTGCTGATCCAGAACATCATCCAGAATGACACAGGATTCTACACCCTACACGTCATAAAGTCAGATCTTGTGAATGAAGAAGCAACTGGCCAGTTCCGGGTATACCCGGAGCTGCCCAAGCCCTCCATCTCCAGCAACAACTCCAAACCCGTGGAGGACAAGGATGCTGTGGCCTTCACCTGTGAACCTGAGACTCAGGACGCAACCTACCTGTGGTGGGTAAACAATCAGAGCCTCCCGGTCAGTCCCAGGCTGCAGCTGTCCAATGGCAACAGGACCCTCACTCTATTCAATGTCACAAGAAATGACACAGCAAGCTACAAATGTGAAACCCAGAACCCAGTGAGTGCCAGGCGCAGTGATTCAGTCATCCTGAATGTCCTCTATGGCCCGGATGCCCCCACCATTTCCCCTCTAAACACATCTTACAGATCAGGGGAAAATCTGAACCTCTGCCACGCAGCCTCTAACCCACCTGCACAGTACTCTTGGTTTGTCAATGGGACTTTCCAGCAATCCACCCAAGAGCTCTTTATCCCCAACATCACTGTGAATAATAGTGGATCCTATACGTGCCAAGCCCATAACTCAGACACTGGCCTCAATAGGACCACAGTCACGACGATCACAGTCTATGCAGAGCCACCCAAACCCTTCATCACCAGCAACAACTCCAACCCCGTGGAGGATGAGGATGCTGTAGCCTTAACCTGTGAACCTGAGATTCAGAACACAACCTACCTGTGGTGGGTAAATAATCAGAGCCTCCCGGTCAGTCCCAGGCTGCAGCTGTCCAATGACAACAGGACCCTCACTCTACTCAGTGTCACAAGGAATGATGTAGGACCCTATGAGTGTGGAATCCAGAACGAATTAAGTGACCCAGTCATCCTGAATGTCCTCTATGGCCCAGACGACCCCACCATTTCCCCCTCATACACCTATTACCGTCCAGGGGTGAACCTCAGCCTCTCCTGCCATGCAGCCTCTAACCCACCTGCACAGTATTCTTGGCTGATTGATGGGAACATCCAGCAACACACACAAGAGCTCTTTATCTCCAACATCACTGAGAAGAACAGCGGACTCTATACCTGCCAGGCCAATAACTCAGCCAGTGGCCACAGCAGGACTACAGTCAAGACAATCACAGTCTCTGAGCTGCCCGGTCTCTCAGCTGGGGCCACTGTCGGCATCATGATTGGAGTGCTGGTTGGGGTTGCTCTGATA
>chimpCCM5
AAGCTCACTATTGAATCCACGCCGTTCAATGTCGCAGAGGGGAAGGAGGTGCTTCTACTTGTCCACAATCTGCCCCAGCATTTTGGCTACGTCTGGTACAAAGGGGAAAGAGTGGATGCCAACCATCAAATTATAGTAATAGGAACTCAACAAGCTACCCCAGGGCCCGCATACAGTGGTCGAGAGACAGTATACCCCAATGCATCCCTGCTGATCCAGAACATCATCCAGAATGACACAGGATTCTATACCCTACACATCATAAAGTCAGATCTTGTGAATGAAGAAGCAACTGGCCAGTTCCGGGTATACCCGGAGCTGCCCAAGCCCTCCATCTCCAGCAACAACTCCAAACCCGTGGAGGACAAGGATGCTGTGGCCTTCACCTGTGAACCTGAGACTCAGGACACAACCTACCTGTGGTGGGTAAACAATCAGAGCCTCCCGGTCAGTCCCAGGCTGCAGCTGTCCAATGGCAACAGGACCCTCACTCTATTCAATGTCACAAGAAATGACACAGCAAGCTACAAATGTGAAACCCAGAACCCAGTGAGTGCCGGGCACAGTGATTCAGTCATCCTGAATGTCCTCTATGGCCCGGATGCCCCCACCATTTCCCCTCTAAACACATCTTACAGATCAGGGGAAAATCTGAACCTCTGCCACGCAGCCTCTAACCCACCTGCACAGTACTCTTGGTTTGTCAATGGGACTTTCCAGCAATCCACCCAAGAGCTCTTTATCCCCAACATCACTGTGAATAATAGCGGATCCTATACGTGCCAAGCCCATAACTCAGACACTGGCCTCAATAGGACCACAGTCACGACGATCACAGTCTATGCAGAGCCACCCAAACCCTTCATCACCAGCAACAACTCCAACCCCGTGGAGGATGAGGATGCTGTAGCCTTAACCTGTGAACCTGAGATTCAGAACACAACCTACCTGTGGTGGGTAAATAATCAGAGCCTCCCGGTCAGTCCCAGGCTGCAGCTGTCCAATGACAACAGGACCCTCACTCTACTCAGTGTCACAAGGAATGATGTAGGACCCTATGAGTGTGGAATCCAGAACGAATTAAGTGACCCAGTCATCCTGAATGTCCTCTATGGCCCAGACGACCCCACCATTTCCCCCTCATACACCTATTACCGTCCAGGGGTAAACCTCAGCCTCTCCTGCCATGCAGCCTCTAACCCACCTGCACAGTATTCTTGGCTGATTGATGGGAACATCCAGCAACACACACAAGAGCTCTTTATCTCCAACATCACTGAGAAGAACAGCAGACTCTATACCTGCCAGGCCAATAACTCAGCCAGTGGCCACAGCAGGACTACAGTCAAGACAATCACAGTCTCTGAGCTGCCCGGTCTCTCAGCTGGGGCCACTGTCAGCATCATGATTGGAGTGCTGGTTGGGGTTGCTCTGATA
>bonCCM5
AAGCTCACTATTGAATCCACGCCATTCAATGTCGCAGAGGGGAAGGAGGTGCTTCTACTTGTCCACAATCTGCCCCAGCATTTTGGCTACGTCTGGTACAAAGGGGAAAGAGTGGATGGCAACCATCAAATTATAGTAATAGGAACTCAACAAGCTACCCCAGGGCCCGCATACAGCAGTCGAGAGACAATATACCCCAATGCATCCCTGCTGATCCAGAACATCATCCAGAATGACACAGGATTCTATACCCTACACATCATAAAGTCAGATCTTGTGAATGAAGAAGCAACTGGCCAGTTCCGGGTATACCCGGAGCTGCCCAAGCCCTCCATCTCCAGCAACAACTCCAAACCCGTGGAGGACAAGGATGCTGTGGCCTTCACCTGTGAACCTGAGACTCAGGACACAACCTACCTGTGGTGGGTAAACAATCAGAGCCTCCCGGTCAGTCCCAGGCTGCAGCTGTCCAATGGCAACAGGACCCTCACTCTATTCAATGTCACAAGAAATGACACAGCAAGCTACAAATGTGAAACCCAGAACCCAGTGAGTGCCAGGCACAGTGATTCAGTCATCCTGAATGTCCTCTATGGCCCGGATGCCCCCACCATTTCCCCTCTAAACACATCTTACAGATCAGGGGAAAATCTGAACCTCTGCCACGCAGCCTCTAACCCACCTGCACAGTACTCTTGGTTTGTCAATGGGACTTTCCAGCAATCCACCCAAGAGCTCTTTATCCCCAACATCACTGTGAATAATAGCGGATCCTATACGTGCCAAGCCCATAACTCAGACACTGGCCTCAATAGGACCACAGTCACGACGATCACAGTCTATGCAGAGCCACCCAAACCCTTCATCACCAGCAACAACTCCAACCCCGTGGAGGATGAGGATGCTGTAGCCTTAACCTGTGAACCTGAGATTCAGAACACAACCTACCTGTGGTGGGTAAATAATCAGAGCCTCCCGGTCAGTCCCAGGCTGCAGCTGTCCAATGACAACAGGACCCTCACTCTACTCAGTGTCACAAGGAATGATGTAGGACCCTATGAGTGTGGAATCCAGAATGAATTAAGTGACCCAGTCATCCTGAATGTCCTCTATGGCCCAGACGACCCCACCATTTCCCCCTCATATACCTATTACCGTCCAGGGGTAAACCTCAGCCTCTCCTGCCATGCAGCCTCTAACCCACCTGCACAGTATTCTTGGCTGATTGATGGGAACATCCAGCAACACACACAAGAGCTCTTTATCTCCAACATCACTGAGAAGAACAGCAGACTCTATACCTGCCAGGCCAATAACTCAGCCAGTGGCCACAGCAGGACTACAGTCAAGACAATCACAGTCTCTGAGCTGCCCGGTCTCTCAGCTGGGGCCACTGTCAGCATCATGATTGGAGTGCTGGTTGGGGTTGCTCTGATA
>gorCCM5
CAGGTCACTATTGAATCCACGCCGTTCAATGTCGCAGAGGGGAAGGAGGTGCTTCTACTCGCCCACAGTCTGCCCCAGAATATTGGCTACACCTGGTACAAAGGGGAAAGAGTGGATGGCAACAGTCTAATTGTAGCAGTAGGAATTCAACAAGCTACCCCAGGGCCCGCATACAGTGGTCGGGAGACAATAAACCCCAATGCATCCCTGCTGATCCAGAACGTCATCCAGAATGACACAGGATTCTACACCCTACAAGTCATAAAGTCAGATCTTGTGAATGAAGAAGCAACTGGCCAGTTCCGGGTATACCCGGAGCTGCCCAAGCCCTCCATCTCCAGCAACAACTCCAAACCCGTGGAGGACAAGGATGCTGTGGTTTTAACCTGTCAACCTGAGACTCAGAACACAACCTACCTGTGGTGGGTAAACAATCAGAGCCTCCTGGTCAGCCCCAGGCTGCTGCTCTCCACTGACAACAGGACCGTCGTTCTACTCAGCGCCACAAAGAATGACATAGGACCCTATGAATGTGAAACCCAGAACCCAGTGAGTGCCAGGCGCAGTGACCCAGTCACCCTGAATGTCCGCCATGGCCCGGATGCCCCCACCATTTCCCCTCTAAACACACCTTACAGATCAGGGGAAAATCTGAACCTCTGCCACGCAGCCTCTAACCCACCTGCACAGTACTCTTGGTTTGTCGATGGGACTTTCCAGCAATCCACCCAAGAGCTCTTTATCCCCAACATCACTGTGAATAATAGCGGATCCTATACGTGCCAAGCCCATAACTCAGACACTGGCCTCAATAGGACCACAGTCACGACGATCACAGTCTATGCAGAGCCACCCAAACCCTTCATCACCACCAACAACTCCAACCCCGTGGAGGATGAGGATGCTGTAGCCTTAACCTGTGAACCTGAAATTCAGAACACAACTTACCTGTGGTGGGTAAACAATCAGAGCCTCCCGGTCAGTCCCAGGCTGCAGCTGTCCAATGACAACAGGACCCTCACTCTACTCAGTGTCACAAGGAATGATGTAGGACCCTATGAGTGTGGAATCCAGAACGAATTAAGTGACCCAGTCATCCTGAATGTCCTCTATGGCCCAGACGACCCCACCATTTCCCCCTCATACACCTATTACCGTCCAGGGGTAAACCTCAGCCTCTCCTGCCATGCAGCCTCTAACCCACCTGCACAGTATTCTTGGCTGATTGATGGGAACATCCAGCAACACACACAAGAGCTCTTTATCTCCAACATCACTGAGAAGAACAGCGGACTCTATACCTGCCAGGCCAATAACTCAGCCAGTGGCCACAGCAGGACTACAGTCAAGACAATCACAGTCTCTGAGCCACCCGGTCTCTCAGCTGGGGCCACTGTCGGCATCATGATTGGAGTGCTGGTTGGGGTTGCTCTGATA
>oraCCM5
CAGCTCACTACTGAATCCACGCCATTCAGTGTTGCAGAGGGGAAGGAGGTTCTTCTACTCATCCACAATCTGCCCCAGAGTATTGGCTACAACTGGTACAAAGGGGAAATGGTGGACGCCAACCATCGAATTATAGTAATATCAGATCAACTAACTACCCCAGGGCCTGCATACAGCAGTCGAGAGACAATATACCCCAATGCATCCCTGCTGATCCAGAACGTCATCCAGAATGACAAAGGATTCTACACCCTACAAGTCATAAAGTCAGATCTTGTGAATGAAGAAGCAACTGGCCAGGTCCGGGTATACCCGGAGCTGCCCAAGCCCTCCATCTCCAGCAACAACTCCAACCCCGTGGAGGACAAGGATGCTGTGGCCTTAACCTGTGAACCTGGGACTCAGGACACAACCTACCTGTGGTGGGTAAAAAATCAGAGCCTCCCGGTCAGTCCCAGGCTGGAGCTGTCCAATGACAACAGGACCCTCACTCTATTCAATGTCACAAGAAATGACAGAGCAATCTACGAATGTGAAACCCAGAACCCAGTGAGTGTCAGGCGCAGTGACCCAGTCATCCTGAATGTTCTCTATGGCCCGGATGCCCCCACCATTTCCCCTCTAAACACATCTTACAGATCAGGGGAAAATCTGAACCTCTGCCACGCAGCCTCTAACCCACCTGCACAGTACTCTTGGTTTGTCAATGGGACGTTCCAGCAATCCACACAAGAGCTCTTTATCCCCAACATCACTGTGAATAATAGCGGATCCTATACGTGCCAAGCCCATAACTCAGACACTGGCCTCAATAGGACCACAGTCACGACGATCACAGTCTATGCAGAGCCACCCAAACCCTTCATCACCAGCAACAACTCCAACCCCGTGGAGGATGAGGATGCTGTAGCCTTAACCTGTGAACCTGAGATTCAGAACACAACGTACCTGTGGTGGGTAAACAATCAGAGCCTCCCGGTCAGTCCCAGGCTGCAGCTGTCCAATGACAACAGGACCCTCACTCTACTCAGTGTCACAAGGAATGATGTAGGACCCTATAAGTGTGGAATCCAGAACGAATTAAGTGACCCGGTCATCCTGAATGTCCTCTATGGCCCAGACGACCCCACCATTTCCCCCTCATACACCTATTACCGTCCAGGGGTAAACCTCAGCCTCTCCTGCCATGCAGCCTCTAACCCACCTGCACAGTATTCTTGGCTGATTGATGGGAACATCCAGCAACACACACAAGAGCTCTTTATCTCCAACATCACTGAGAAGAATAGCAGACTCTATACCTGCCAAGCCAATAACTCAGCCAGTGGCCACAGCAGGACTACAGTCAAGACAATCAGAGTCTCTGAGCTGCCCGGTGTCTCAGCTGGGGCCACTGTCGGCATCATGATTGGAGTGCTGCTTGGGGTTGCTCTGACA
>colCCM5
CAGCTCACTATTGAATCCAGGCCGTTCAATGTCGCAGAGGAGAAGGAGGTTCTTCTACTTGCCCACAATCTGCCCCAGAATATTGGCTACATCTGGCACAAAGGAGAAAGAGTGGATGCCAGCCATCGAATTGGAGTAATAGGAACTCAGCAAACTACCCCAGGGCCCGCATACAGCGGTCGAGAGACAATATACTCCAATGCATCCCTGCTGATCCAGAACGTCACCCAGAATGACACAGGATTCTATACCCTACAAGTCATAAAGGACAGTCTTGTGAATGAAGAAGCAACTGGCCAGTTCCGGGTACACACGGAGCTGCCCAAGCCCTACATCATCAGCAACAACTCCAACCCCGTGGAGGACAAGGATGCTGTGACCTTAACCTGTGAACCTGAGACTCAGGACACAACCTACCTGTGGCGGGTAAACAATCAGAGCCTCCTGGTCAGTCCCAGGCTGGAGCTGTCCCGTGACAACAGGACCCTCACTCTATTCAATGTTCCAAGAAATGACACAGCGTTCTACGAATGTGAAACCCAGAACCCAGTGAGTGTCAGACGCAGCGACCCACTCACCCTGAATGTCCTCTATGGTCCAGATGCACCCACCATTTCCCCTCTAAACACATCTTACAGAGCAGGGGAAAATCTGAACCTCTGCCATGCCGCCTCTAACCCATCTGCACAGTACTCTTGGTTTGTCAATGGGGTGTTCCAGCAATCCACACAAGAGCTCTTTATCCCCAACATCACCGTGAATAATAGCGGATCCTATATGTGCCAAGCCCGTAACTCAGCCACTGGCCTCAATAGGACCACAGTCACAGCGATCACAGTCTATGCGGAGCTGCCCAAGCCCTACATCACCAGCAACAACTCCAACCCCGTGGAGGACAAGGATGCTGTGACCTTCACCTGTGAACCTGAGACTCAGGACACAACCTACCTGTGGTGGGTAAATGGTCAGAGCCTCCTGGTCAGTTCCAGGCTGCAGCTCTCCAATGGCAACAGGACCCTCACTCTACTCAATGTCACAAGGAATGACACAGGACCCTATGAATGTGGAATCCAGGACTCAGTGAGCGACCCAGTCACCCTGAATGTCTCCTATGGCCCGGACACCCCCATCATATCCCCCCCAGACTTGTCTTACAATTCCGGAGCAAACCTCAACCTCTCCTGCCACGCGGACTCCAACCCATCCCCGCAGTATTCTTGGCTTATCAATGGGACACTGTGGCAACACACAAAAGTTCTCTTTATCCCCAAAATCACATCAAACAATAACGGGGCGTATGCCTGTTTTGTCTCTAACTTGGCTACTGGTCGCAATAACTCCATAGTCAAGAACATCTCAGTCTCCGCACCTGGAGGTCTCTCAGCTAGGGCCACTGTCGGCATCATAATTGGAGTGCTGGTTGGGGTTGCTCTGATA
>bsnmCCM5
CAGCTCACTATTGAATCCAGGCCATTCAATGTCACAGAGGGGAAGGAGGTTCTTCTACTTGCCCACAATCTGCCCCAGAATTTGGGCTACATCTGGTACAAAGGAGAAAGAGTGGATGCCAACGGTCGAATTGGAGTAATAGGAAATCAACAAACTACCCCAGGGCCCGCACACAGCGGTCGAGAGACAATATACTCCAATGCATCTCTGCTGATCCAGAACGTCACCCAGAATGACACAGGATCCTACACCCTACAAGCCATAAAGGAAGATCTTGTGAATGAAGAAGCAACTGGCCAGTTCCGGGTATATCTGGAGCTGCCCAAGCCCTACATCATCAGCAACAACTCCAACCCCGTGGAGGACAAGGATGCTGTGACCTTAACCTGTGAACCTGAGACTCAGGACACAACCTATCTGTGGTGGATAAACAATCAGAGCCTCCCGGTCAGTCCCAGGCTGGAGCTGTCCAGTGACAACAGGACCCTCACTCTACTCAATGTTCCAAGAAATGACACAGCGTTCTACGAATGTGAAACCCAGAACCCAGTGAGTGTCAGACGCAGCGACGCAGTCACCCTGAATGTCCTCTATGGTCCAGATGCGCCCACCATTTCCCCTCTAAACACATCTTACAGAGCAGGGGAAAATCTGAACCTCTGCCATGCAGCCTCTAACCCATCTGCACAGTACTCTTGGTTTGTCAATGGGGTGTTCCAGCAATCCACACAAGAGCTCTTTATCCCCAACATCACCATGAATAATAGCGGATCCTATATGTGCCAAGCCCATAACTCAGCCACTGGCCTCAATAGGACCACAGTCACGGCGATCACAGTCTATGCAGAGCTGCCCAAGCCCTACATCACCAGCAACAACTCCAACCCCGTGGAGGACAAGGATGCTGTGACCTTAACCTGTGGATCTGAGGCTCAGGACCCAACCTACCTGTGGTGGGTAAATGGTCAGAGCCTCCTGGTCAGTCCCAGGCTGCAGCTCTCCAATGGCAACAGGACCCTCACTCTACTCAATGTCACAAGGAATGACACAGGACGCTATGAATGTGGAATCCAGGACTCAGTGAGTAACCCAGTCACCCTGAATGTCCTCTATGGCCCGGACACCCCCATCATATCCCCCCCAGACTTGTCTTACAATTCGGGAGCAAATCTCAACCTCTCCTGCCACGCGGACTCTAACCCATCCCCGCAGTATTCTTGGCTTATCAATGGGACACTGCAGCAACACACAAAAGTTCTCTTTATCTCCAAAATCACATCAAACAATAACGGGGCCTATGCCTGTTTTGTCTCTAACTTGGATACTGGTCGCAATAACTCCATAGTCAAGAACATCTCAGTCTCCGCACCTGGAGGTCTCTCAGCTAGGGCCACTGTCGGCATCATAATTGGAGTGCTGGTTGGGGTTGCTCTGATA
>gsnmCCM5
CAGCTCACTATTGAATCCAGGCCATTCAATGTCACAGAGGGGAAGGAGGTTCTTCTACTTGCCCACAATCTGCCCCAGAATTTGGGCTACATCTGGTACAAAGGAGAAAGAGTGGATGCCAACGGTCGAATTGGAGTAATAGGAAATCAACAAACTACCCCAGGGCCCGCACACAGCGGTCGAGAGACAATATACTCCAATGCATCTCTGCTGATCCAGAACGTCACCCAGAATGACACAGGATCCTACACCCTACAAGCCATAAAGGAAGATCTTGTGAATGAAGAAGCAACTGGCCAGTTCCGGGTATATGTGGAGCTGCCCAAGCCCTACATCATCAGCAACAACTCCAACCCCGTGGAGGACAAGGATGCTGTGACCTTAACCTGTGAACCTGAGACTCAGGACACAACCTATCTGTGGTGGATAAACAATCAGAGCCTCCCGGTCAGTCCCAGGCTGGAGCTGTCCAGTGACAACAGGACCCTCACTCTACTCAATGTTCCAAGAAATGACACAGCGTTCTACGAATGTGAAACCCAGAACCCAGTGAGTGTCAGACGCAGCGACGCAGTCACCCTGAATGTCCTCTATGGTCCAGATGCGCCCACCATTTCCCCTCTAAACACATCTTACAGAGCAGGGGAAAATCTGAACCTCTGCCATGCAGCCTCTAACCCATCTGCACAGTACTCTTGGTTTGTCAATGGGGTGTTCCAGCAATCCACACAAGAGCTCTTTATCCCCAACATCACCATGAATAATAGCGGATCCTATATGTGCCAAGCCCATAACTCAGCCACTGGCCTCAATAGGACCACAGTCATGGCGATCACAGTCTATGCAGAGCTGCCCAAGCCCTACATCACCAGCAACAACTCCAACCCCGTGGAGGACAAGGATGCTGTGACCTTAACCTGTGGATCTGAGGCTCAGGACCCAACCTATCTGTGGTGGGTAAATGGTCAGAGCCTCCTGGTCAGTCCCAGGCTGCAGCTCTCCAATGGCAACAGGACCCTCACTCTACTCAATGTCACAAGGAATGACACAGGACGCTATGAATGTGGAATCCAGGACTCAGTGAGTAGCCCAGTCACCCTGAATGTCCTCTATGGCCCGGACACCCCCATCATATCCCCCCCAGACTTGTCTTACAATTCGGGAGCAAATCTCAACCTCTCCTGCCACGCGGACTCTAACCCATCCCCACAGTATTCTTGGCTTATCAATGGGACACTGCAGCAACACACAAAAGTTCTCTTTATCTCCAAAATCACATCAAACAATAACGGGGCCTATGCCTGTTTTGTCTCTAACTTGGATACTGGTCGCAATAACTCCATAGTCAAGAACATCTCAGTCTCCGCACCTGGAGGTCTCTCAGCTAGGGCCACTGTCGGCATCATAATTGGAGTGCTGGTTGGGGTTGCTCTGATA
>drillCCM5
CAGCTCACTATTGAATCCAGGCCGTTCAATGTCGCAGAGGGGAAGGAGGTTCTTCTACTTGCCCACAATCTGCCCCATAATTTTGGCTACATCTGGTACAAGGGAGAAAGAGTGGATGCCAGCCGTCGAATTGGAGTAATAGGAATTAAACAAATTACCCTAGGGCCCGCACACAGCGGTCGAGAGACAATATACTTCAATGCATCCCTGCTGATCCAGAACGTCACCCAGAATGACACAGGATCCATCACCCTACAAGCCATAAAGGAAGATCTTGTGAATGAAGAAGCAACTGGCCGCTTCCGGGTATACCCGGAGCTGCCCAAGCCCTACATCTCCAGCAACAACTCCAATCCCGTGGAGGACAAGGATGCTGTGACCTTAACCTGTGAACCTGAGACTCAGGACACAACCTACCTGTGGTGGGTAAACAATCAGAGTCTCCCGGTCAGTCCCAGGCTGGAGCTGTCCAGTGACAACAGGACCCTCACTCTATTCAATATTCCAAGAAATGACACAACATCCTACGAATGTGAAACCCAGAACCCAGTGAGTGTCAGACGCAGCGAGTCAGTCACCCTGAATGTCCTCTATGGCCCGGATGCGCCCACCATTTCCCCTCTAAACACATCTTACAGAGCAGGGGAAAATCTGAACCTCTGCCACGCAGCCTCTAACCCAGCTGCACAGTACTCTTGGTTTGTCAATGGGACGTTCCAGCAATCCGCACAAGAGCTCTTTATCCCCAACATCACCGTGAATAATAGCGGATCCTATATGTGCCAAGCCCATAACTCAGCCACTGGCCTCAATAGGACCACAGTCACGGCGATCACAGTCTATGTGGAGCTGCCCAAGCCCTACATCTCCAGCAACAACTCCAACCCCATAGAGGACAAGGATGCTGTGACCTTAACCTGTGAACCTGTGGCTGAGAACACAACCTACCTGTGGTGGGTAAACAATCAGAGCCTCTCGGTCAGTCCCAGGCTGCAGCTCTCCAATGGCAACAGGATCCTCACTCTACTCAGTGTCACACGGAATGACACAGGACCCTATGAATGTGGAATCCAGAACTCAGAGAGTGACCCAGTCACCCTGAATGTCACCTATGGCCCGGACACCCCCATCATATCCCCCCCAGACTTGTCTTACCGTTCGGGAGCAAACCTCAACCTCTCCTGCCACTCGGACTCTAACCCATCCCCGCAGTATTCTTGGCTTATCAATGGGACACTGCGGCAACACACACAAGTTCTCTTTATCTCCAAAATCACATCCAACAACAACGGGGCCTATGCCTGTTTTGTCTCTAACTTGGCTACTGGTCGCAATAACTCCATAGTCAAGAACATCTCAGTCTCCGCACCTGGAGGTCTCTCAGCTAGGGCTACTGTCAGCATCATAATTGGAATGCTGGTTGGGGTTGCTCTGATG
>macCCM5
CAGCTCACTATTGAATCCAGGCCGTTCAATGTTGCAGAGGGGAAGGAGGTTCTTCTACTTGCCCACAATGTGTCCCAGAATTTTGGCTACATCTGGTACAAGGGGGAAAGAGTGGATGCCAGCCGTCGAATTGGAGTAATAAGAACTCAACAAATTACCCCAGGGCCCGCACACAGCGGTCGAGAGACAATAGACTTCAATGCATCCCTGCTGATCCACAATGTCACCCAGAGTGACACAGGATCCTACACCCTACAAGTCATAAAGGAAGATCTTGTGAATGAAGAAGCAACTGGCCAGTTCCGGGTATACCCGGAGCTGCCCAAGCCCTACATCTCCAGCAACAACTCCAGCCCCGTGGAGGACAAGGATGCTGTGGCCTTAACCTGTGAACCTGAGACTCAGGACACAACCTACCTGTGGTGGGTAAACAATCAGAGCCTCCCGGTCAGTCCCAGGCTGGAGCTGTCCAGTGACAACAGGACCCTCACTGTATTCAATATTCCAAGAAATGACACAACATCCTACAAATGTGAAACCCAGAACCCAGTGAGTGTCAGACGCAGCGACCCAGTCACCCTGAATGTCCTCTATGGCCCGGATGCGCCCACCATTTCCCCTCTAAACACACCTTACAGAGCAGGGGAAAATCTGAACCTCTGCCACGCAGCCTCTAACCCAACTGCACAGTACTTTTGGTTTGTCAATGGGACGTTCCAGCAATCCACACAAGAGCTCTTTATCCCCAACATCACCGTGAATAATAGCGGATCCTATATGTGCCAAGCCCATAACTCAGCCACTGGCCTCAATAGGACCACAGTCACGGCGATCACAGTCTACGCGGAGCTGCCCAAGCCCTACATCACCAGCAACAATTCCAACCCCATAGAGGACAAGGATGCTGTGACCTTAACCTGTGAACCTGAGACTCAGGACACAACCTACCTGTGGTGGGTAAACAATCAGAGCCTCTCGGTCAGTTCCAGGCTGGAGCTGTCCAATGACAACAGGACCCTCACTCTATTCAATATTCCAAGAAACGACACAACGTTCTACGAATGTGAAACCCAGAACCCAGTGAGTGACCCAGTCACCCTGAATGTCCTCTATGGCCCGGATGCGCCCACCATTTCCCCTCTAAACACACCTTACAGAGCAGGGGAAAATCTGAACCTCACCTGCCACGCAGCCTCTAACCCAACTGCACAGTACTTTTGGTTTGTCAATGGGACGTTCCAGCAATCCACACAAGAGCTCTTTATCCCCAACATCACCGTGAATAATAGCGGATCCTATATGTGCCAAGCCCATAACTCAGCCACTGGCCTCAATAGGACCACAGTCACGATGATCACAGTCTACGAGCTGCCCGGTCTCTCAGCTAGGGCTACTGTCGGCATCATAATTGGAATGCTGGTTGGGGTTGCTCTGATG
>CEmacCCM5
CAGCTCACTATTGAATCCAGGCCGTTCAATGTTGCAGAGGGGAAGGAGGTTCTTCTACTTGCCCACAATGTGTCCCAGAATTTTGGCTACATCTGGTACAAGGGAGAAAGAGTGGATGCCAGCCGTCGAATTGGAGTAATAAGAACTCAACAAATTACCCCAGGGCCCGCACACAGCGGTCGAGAGACAATAGACTTCAATGCATCCCTGCTGATCCACAATGTCACCCAGAGTGACACAGGATCCTACACCATACAAGTCATAAAGGAAGATCTTGTGAATGAAGAAGCAACTGGCCAGTTCCGGGTATACCCGGAGCTGCCCAAGCCCTACATCTCCAGCAACAACTCCAACCCCGTGGAGGACAAGGATGCTGTGGCCTTAACCTGTGAACCTGAGACTCAGGACACAACCTACCTGTGGTGGGTAAACAATCAGAGCCTCCCGGTCAGTCCCAGGCTGGAGCTGTCCAGTGACAACAGGACCCTCACTGTATTCAATATTCCAAGAAATGACACAACATCCTACAAATGTGAAACCCAGAACCCAGTGAGTGTCAGACGCAGCGACCCAGTCACCCTGAATGTCCTCTATGGCCCGGATGCGCCCACCATTTCCCCTCTAAACACACCTTACAGAGCAGGGGAAAATCTGAACCTCTGCCACGCAGCCTCTAACCCAACTGCACAGTACTTTTGGTTTGTCAATGGGACGTTCCAGCAATCCACACAAGAGCTCTTTATACCCAACATCACCGTGAATAATAGCGGATCCTATATGTGCCAAGCCCATAACTCAGCCACTGGCCTCAATAGGACCACAGTCACGGCGATCACAGTCTACGCGGAGCTGCCCAAGCCCTACATCACCAGCAACAACTCCAACCCCATAGAGGACAAGGATGCTGTGACCTTAACCTGTGAACCTGAGACTCAGGACACAACCTACCTGTGGTGGGTAAACAATCAGAGCCTCTCGGTCAGTTCCAGGCTGGAGCTGTCCAATGACAACAGGACCCTCACTGTATTCAATATTCCAAGAAACGACACAACGTTCTACGAATGTGAAACCCAGAACCCAGTGAGTGACCCAGTCACCCTGAATGTCCTCTATGGCCCGGATGCGCCCACCATTTCCCCTCTAAACACACCCTACAGAGCAGGGGAAAATCTGAACCTCTCCTGCCACGCAGCCTCTAACCCAGCTGCACAGTACTCTTGGTTTGTCAATGGGACGTTCCAGCAATCCACACAAGAGCTCTTTATACCCAACATCACCGTGAATAATAGCGGATCCTATATGTGCCAAGCCCATAACTCAGCCACTGGCCTCAATAGGACCACAGTCACGGCGATCACAGTCTATGAGCTGCCCGGTCTCTCAGCTAGGGCTACTGTCGGCATCATAATTGGAATGCTGGTTGGGGTTGCTCTGATG
>babCCM5
CAGCTCACTATTGAATCCAGGCCGTTCAATGTCGCAGAGGGGAAGGAGGTTCTTCTACTTGCCCACAATCTGTCCCAGAATCTTGGCTACATCTGGTATAAGGGAGAAAGAGTGGATGCCAACCGTCGAATTGAAATAATAAGAACTAATCAAACTACCCCAGGGCCCGCACACAGCGGTCGAGAGATAATATACTCCAATGCATCCCTGCTGATCCAGAACGTCACCCAGAATGACACAGGATCCTACACTCTACAAGTCATAAAGGAAGATCTTGTGAATGAAGAAGCAACTGGCCGGTTCCGGGTATACCTGGAGCTGCCCAAGCCCTACATCTCCAGCAACAACTCCAGCCCCATAGAGGACAAGGATGCTGTGACCTTAACCTGTGAACCTGAGACTCAGGACACAACCTACCTGTGGTGGGTAAACAATCAGAGCCTCTGGGTCAGTTCCAGGCTGGAGCTGTCCAATCACAACAGGACCCTCACTCTATTCAATATTCCAAGAAATGACACAACATCCTACGAATGTGAAACCCAGAACCCAGTGAGTGTCAGACGCAGCGACCCAGTCACCCTGAATGTCACCTATGGCCCGGATGCGCCCACCATTTCCCCTCTAAACACACTTTACAGAGCAGGAGAAAATCTGAACCTCTGCCACGCAGCCTCTAACCCAGCTGCACAGTACTCTTGGTTTGTCAATGGGGTGTTCCAGCAATCCACACAAGAGCTCTTTATCCCCAACATCACCGTGAATAATAGCGGATCCTATATGTGCCAAGCCCATAACTCAGCCACTGGCCTCAATAGGACCACAGTCACGGCGATCACAGTCTACGCGGAGCTGCCCAAGCCCTACATCACCAGCAACAACTCCAACCCCATAGAGGACAAGGATGCTGTGACCTTAACCTGTGAACCTGAGACTCAGGACACAACCTACCTGTGGTGGGTAAACAATCAGAGCCTCTGGGTCAGTTCCAGGCTGGAGCTGTCCAATCACAACAGGACCCTCACTCTATTCAATATTCCAAGAAACGACACAACATCCTACGAATGTGAAACCCAGAACCCAGTGAGTGACCCAGTCACCCTGAATGTCACCTATGGCCCGGATGCGCCCACCATTTCCCCTCTAAACACACCTTACAGAGCAGGGGAAAATCTGAACCTCACCTGCCACGCAGCCTCTAACCCAGCTGCACAGTACTCTTGGTTTGTCAATGGGGTGTTCCAGCAATCCACACAAGAGCTCTTTATCCCCAACATCACCGTGAATAATAGCGGATCCTATATGTGCCAAGCCCATAACTCAGCCACTGGCCTCAATAGGACCACAGTCACGGCGATCACAGTCTACGAGCTGCCCGGTCTCTCAGCTAGGGCTACTGTCGGCATCATAATTGGAATGCTGGTTGGGGTTGCTCTGATG
>agmCCM5
CAGCTCACTATTGAATCCAGGCCGTTCAATGTCGCAGAGGGGAAGGAGGTTCTTCTACTTGCCCACAATCTGTCCCAGAATTTTGGCTACATCTGGTACAAGGGAGAAAGAGTGGATGCCAAACGTCGAATTGTAGGAATAGGAACTCATCAAACTACCCCAGGGCCCGCGTACAGCGGTCGAGAGACAATAGACTCCAATGCATCCCTGCTGATCCAGAACGTCACCCAGAATGACACAGGATTCTATACCTTACAAGTCATAAAGGAAGATCTTGTGAATGAAGAAGCAACTGGCCAGTTCCGGGTATACCCGGAGCTGCCCAAGCCCAACATCACTATCAACAACTCCAAGCCCGTGGAGGACAAGGATGCTGTGACCTTCACCTGTGAACCTGAGACTCAGGACACAACCTACCTGTGGTGGGTAAACAATCAGAGCCTCCCGGTCAGTCCCAGGCTGGAGCTGTCCAGTGACAACAGGACCCTCACTGTATTCAATATTCCAAGAAATGACACAACATTCTACGAATGTGAAACCCAGAACCCAGTGAGTGTCAGACGCAGCGACCCAGTCACCCTGAATGTTCTCTATGGCCCGGATGCGCCCACCATTTCCCCTCTAAACACACCTTACAGAGCAGGGGAAAATCTGAACCTCTGCCACGCAGCCTCTAACCCAGCTGCACAGTACTCTTGGTTTGTCGATGGGGTGTTCCAGCAATCCACACAAGAGCTCTTTATCCCCAACATCTCCGTGAATAATAGCGGATCCTATATGTGCCAAGCCCATAATTCAGACACTGGCCTCAATAGGACCACGGTCACGGCGATCACAGTCTACGCGGAGTTGCCCAAGCCCTACATCACCAGCAACAACTCCAAGCCCATAGAGGACAAGGATGCTGTGACCTTCACCTGTGAACCTGAGACTCAGGACACAACCTACCTGTGGTGGGTAAACAATCAGAGCCTCCCGGTCAGTCCCAGGCTGGAGCTGTCCAGTGACAACAGGACCCTCACTGTATTCAATATTCCAAGAAATGACACAACATACTACGAATGTGAAACCCAGAACCCAGTGAGTGACCCAGTCACCCTGAATGTTCTCTATGGCCCGGATGCGCCCACCATTTCCCCTCAAAACACAACTTACAGAGCAGGGGAAAATCTGAACCTCTCCTGCCACGCAGCCTCTAACCCAGCTGCACAGTACTCTTGGTTTGTCGATGGGGTGTTCCAGCAATCCACACAAGAGCTCTTTATCCCCAACATCTCCGTGAATAATAGCGGATCCTATATGTGCCAAGCCCATAAGTCAGGCACTGGCCTCAATAGGACCACGGTCACGGCGATCACAGTCTACGAGCTTCCCGGTCTCTCAGCTAGGGCTACTGTCAGCATCATAATTGGAATGCTGGTTGGGGTTGCTCTGATG
>sqmCCM5
CAGCTCACTATTGAATCCGTGCCATCCAATGCTGCAGAGGGGAAGGAGGTTCTTCTACTCACCCGCAATCTGTCCCAGGATACTGGCTTCAACTGGTACAAAGGGGGAAGCGTGGACAGCACCCGTCGAATTATAGGAATAGCAACTCAACTAACTACCCGAGGGCCCGCATACAGCGGCCGAGAGACAATATACCCCAATGCCTCCCTGCTGATCCAGAATGTCACCCTGAGTGACACAGGATTCTACATGCTACAAGTCATAACGGCAAATCTTGTGAATACAGAAGCAGCAGGCCAGTTCCGTGTATACCCGGAGCTGTCCAAGCCCTCCATCACCAGCAACAACTCCAATCCCGTGGAGAACAAGGATGCTGTGGCCTTAACCTGTGAACCTGAGACTCAGGACACAACCTACCTGTGGCGGGTAAATGGTCAGAGTCTCCTGGTCAGCCCCAGGCTGCAGCTGTCCAGTGACAACAGGACCCTCACTCTATTCAATATCACAAGAAACGACACAGGACCCTATGAATGTGAAACCCAGAATCCAGTGAGTGGGAAACACAGTGACCCAGCCACCCTGAATGTTCTCTATGGCCCGGATGCCCCCACCATTTCCCCTCTAGACACATCTTACGGATCAGGGGAAAATCTGAACCTCTGCCACGCAGCTTCTAACCCATCTGCAGAGTACTCTTGGCTTGTCAATGGAACATCACAGATAAACACACAGGAGCTCTTGATCCGCAACATCACTGTGGATCACAGCGGATCCTATATGTGCTATGCCCAAAACTCAGCCACTGGCCTCAACAGCACCGCAGTCAAGATCATCACAGTCTCTGCAGAGCTGCCCAAACCCTACATCACCAGCAACAACTCCAACCCCGTGGAGGACGAGGATGCTGTGGCCTTGACCTGTGAACCTGAGACTCAGAACGCAACCTACCTGTGGTGGGTAAATGGTCAGAGCCTCCCTGTCAGCCCCAGGCTGCAGCTGTCCCGTGACAACAGGACCCTCACTCTACTCAGCGTCACAAGGAATGACACAGGACCCTATGAGTGTGGAACCCAGAACCAATTGAGTGGCCCAGTCAGCCTGAATGTCCTCTATGGCCCGGATACTCCCATCATTTCCCCCTCATACACCCATTACCAACCAGGGGTAAACCTCAACCTCTCCTGCCATGCAGCCTCTAACCCACCTGCACAGTATGCTTGGCTGATTAATGGGAGCCTCCAGCAAAACGCGGGAGAGCTCTTTGTCTCCAACATCACTGAGAAGAACAGTGGACTCTATACCTGCCATGCCAATAACTCGGCCACAGGCCGCAACAGGACCACAGTGAAGGCAATCACAGTCTCTGAGCTGCCCGTTGTCTCAGCTGGGACCACTGCCAGCATCATGACTGGAGTGCTGGCTGGGGTGGCTCTGATA
>capCCM5
CAGCTCACTATTGAATCCGTGCCATCCAATGCTGCAGAGGGGAAGGACGTTCTTCTACTCACCCACAATCTGCCCCAGAATATTGGCTTCAACTGGTACAAAGGGCAAGGTGTGGACGGTACCCGTCGAATTATAGGAGTAGCAACTCAACTAACTACCCCAGGGCCCGCACACAGCGGCCGAGAGACAATATACCCCAATGCCTCCCTGCTGATCCAGAACGTCACCCTGAATGACACAGGATTCTACACCCTGCAAGTCATAAAGGTGGATCTTGTGAATGAAGAAGCAACTGGCCAGTTCCGTGTATACCCGGAGCTGCCCAAGCCCTACGTCAACAGCAACAACTCTGACCCCGTGGAGAACAGGGATGTTGTGGCCTTAACCTGTGAACCTGAGACTCAGGACACAACCTACCTATGGCGGGTAAATGGTCAGAGCCTCCCTGTCAGCCCCAGGCTGCAGCTGTCCAGTGACAACAGGACCTTCACTCTATTCAATATCACAAGAAATGACACAGGACCCTACGAATGTGAAACCCAGAACCCAGTGAGTGCCCACCGCAGTGACCCAGTCACTCCAAATGTCCTCTATGGCCCGGATGCCCCCACCATTTTCCCTCTAGACACATCTTACAGATCAGGGGAAAATCTGAACCTCTGCCACGCAGCCTCTAACCCACCTGCAGAGTACTCTTGGCTTGTTAACGGAACATCACAGATAAACACACAGGAGCTCTTGATCCGCAACATCACTGTGGATCACAGCGGATCCTATATGTGCTATGCCCAAAACTCAGCCACTGGCCTCAACAGGACCACAGTCAAGATCATCACAGTCTCTGCAGAGCTGCCCAAGCCCTACATCACCAGCAACAACTCCAACCCTTTGGAGGACGAGGATGCTGTGGCCTTAACCTGTGAACCGGAGACTCAGAACTCAACCTACCTGTGGTGGGTAAATGGTCAGAGCCTCCCTGTCAGCCCCAGGCTGCAGCTGTCCAGTGACAACAGGACCCTCACTCTACTCAGAGTCACAAGGAATGACGCAGGACCCTATGAGTGTGGAATCCAGAACCAATTGAGTGACCCAGTCACCCTGAATGTCCTCTATGGCCCAGATACTCCCATCATTTCCCCCTCATACAGCCATTACCATCCAGGGGTAAACCTCAACCTCTCCTGCCATGCAGCCTCTAACCCACCTGCACAGTATGCTTGGCTGATTGATGGGAGCCTCCAGCACAACACAGGAGAGCTCTTTGTCTCCAACATCACTGAGAAGAACAGTGGACTCTATACCTGCCACGCCAATAACCTGGCCACAGGCCGCAACAGGACCACAGCGAAGACAATCACAGTCTCCGAGCTGCCCGTTGTCTCAGCTGGGACCACTGTCAGCATCATGACTGGAGTGCTGGCCGCGGTGGCTCTCACA
>nightCCM5
CAGCTCACTATTGAATCCATGCCATCCAATGTCGCAGAGGGGAAGGAGGTTCTTCTACTCATCCACAATCTGCCCCAGAATACTGGCTTCAACTGGTACAAAGGGAAAGCGTGGACAAGCACCCGTCGAATTATGGGAACAACAACTCAACAAACTATCCTAGGCCCGCACAACAGCGGCCGAGAGACAATATACCCCAATGCCTCCCTGCTGATCCAGAACGTCAACCTGAATGACACAGGATTCTACAGGCTACAAGTCATAACGGCAGATCTTGTGAATGAAGAAGCAACTGGCCAGTTCCGTGTATACCCGGAGCTGCCCAAGCCCAACATCACCAGCAACAACTCCAACCCTGTGGAGAACAAGGATGCTGTTGCCTTAACCTGTGACCCTGAGATTCAGAACACAACCTACTTGTGGTGGGTAAATGGTCAGAGCCTCCTGGTCAGTCCCAGGCTGCAGCTGTCCAGTGACAACAGGACCCTCACTCTACTCAGTGTCACAAGGAATGACACAGGACCCTATGAATGTGGAATCCAGAACTCAGTGAGTGCAAACCGCAGTGACCCAGTCACTCTGAATGTCCTCTATGGCCCGGATGCCCCCACCATTTCCCCTCTAGACACATCTTACAGATCAGGGGAAAATCTGAACCTCTGCCACGCAGCCTCTAACCCACCTGCAGAGTACTCTTGGCTTATCAATGGAACATCACAGGTAAACACACAGGAGCTCTTTATCTCCAACATCACTGTGGATCACAGCGGATCCTATACCTGCTATGCCCAAAACTCAGCCACTGGCCTCAATAGGACCACAGTCAAGATCATCACAGTCTCTGCAGAGCCGCCCAAGCCCTACATCACCAGCAACAACTCCAACCCTGTGGAGAACGAGGATGCTGTGGCCTTAACCTGTGAAGCTGAGACTCAGAACTCAACCTACCTGTGGTGGGTAAATGGTCAGAGCCTCCCTGTCAGCTCCAGGCTGCAGCTGTCCAGTGACAACAGGACCCTCACTCTACTCAGCGTCACAAGGAATGACGCAGGAACCTATGAGTGTGGAACCCAGAACAAATTGAGTGACCCAGTCACCCTGAATGTCCTCTATGGCCCGGATACTCCCATCATTTCCCCCTCATACACCTATTACCATCCAGGGGCAAGCCTCAACCTCTCCTGCCATGCAGCCTCTAACCCACCTGCACAATATGCTTGGCTGATTGATGGGAGCCTCCAGCAAAACACAGGAGAGCTCTTTGTCTCCAACATCACCGAGAAGAACAGCGGACTCTATACCTGCCATGCCAATAACTCGGCCACAGGCCGCAACAGGATCGCAGTGAAGACAATCACAGTCGCTGAGCTGCCCGTCCTCTCAGCTGGGACCACTGTCAGCATCCTGATGGGAGTGCTGGCCGCGATGGCTCTGACA
(((((humCCM5,(chimpCCM5,bonCCM5)),gorCCM5),oraCCM5),((((macCCM5,CEmacCCM5),(babCCM5,drillCCM5)),agmCCM5),(colCCM5,(gsnmCCM5,bsnmCCM5)))),((sqmCCM5,capCCM5),nightCCM5));
