# Supplementary material for: Evolution of host-microbe cell adherence by receptor domain shuffling
Source: eLife. 2022 Jan 25;11:e73330. doi: 10.7554/eLife.73330 (PMC8860441; doi:10.7554/eLife.73330)
Supplement: Figure 2—source data 2. [file elife-73330-fig2-data2.zip › Figure 2 - source data 2/CEACAM5_mafft_ds3_w_tree.fasta]

>humCCM5
AAGCTCACTATTGAATCCACGCCGTTCAATGTCGCAGAGGGGAAGGAGGTGCTTCTACTTGTCCACAATCTGCCCCAGCATTTTGGCTACAGCTGGTACAAAGGTGAAAGAGTGGATGGCAACCGTCAAATTATAGTAATAGGAACTCAACAAGCTACCCCAGGGCCCGCATACAGTGGTCGAGAGATAATATACCCCAATGCATCCCTGCTGATCCAGAACATCATCCAGAATGACACAGGATTCTACACCCTACACGTCATAAAGTCAGATCTTGTGAATGAAGAAGCAACTGGCCAGTTCCGGGTATACCCGGAGCTGCCCAAGCCCTCCATCTCCAGCAACAACTCCAAACCCGTGGAGGACAAGGATGCTGTGGCCTTCACCTGTGAACCTGAGACTCAGGACGCAACCTACCTGTGGTGGGTAAACAATCAGAGCCTCCCGGTCAGTCCCAGGCTGCAGCTGTCCAATGGCAACAGGACCCTCACTCTATTCAATGTCACAAGAAATGACACAGCAAGCTACAAATGTGAAACCCAGAACCCAGTGAGTGCCAGGCGCAGTGATTCAGTCATCCTGAATGTCCTCTATGGCCCGGATGCCCCCACCATTTCCCCTCTAAACACATCTTACAGATCAGGGGAAAATCTGAACCTCTGCCACGCAGCCTCTAACCCACCTGCACAGTACTCTTGGTTTGTCAATGGGACTTTCCAGCAATCCACCCAAGAGCTCTTTATCCCCAACATCACTGTGAATAATAGTGGATCCTATACGTGCCAAGCCCATAACTCAGACACTGGCCTCAATAGGACCACAGTCACGACGATCACAGTCTATGCAGAGCCACCCAAACCCTTCATCACCAGCAACAACTCCAACCCCGTGGAGGATGAGGATGCTCTGATA
>chimpCCM5
AAGCTCACTATTGAATCCACGCCGTTCAATGTCGCAGAGGGGAAGGAGGTGCTTCTACTTGTCCACAATCTGCCCCAGCATTTTGGCTACGTCTGGTACAAAGGGGAAAGAGTGGATGCCAACCATCAAATTATAGTAATAGGAACTCAACAAGCTACCCCAGGGCCCGCATACAGTGGTCGAGAGACAGTATACCCCAATGCATCCCTGCTGATCCAGAACATCATCCAGAATGACACAGGATTCTATACCCTACACATCATAAAGTCAGATCTTGTGAATGAAGAAGCAACTGGCCAGTTCCGGGTATACCCGGAGCTGCCCAAGCCCTCCATCTCCAGCAACAACTCCAAACCCGTGGAGGACAAGGATGCTGTGGCCTTCACCTGTGAACCTGAGACTCAGGACACAACCTACCTGTGGTGGGTAAACAATCAGAGCCTCCCGGTCAGTCCCAGGCTGCAGCTGTCCAATGGCAACAGGACCCTCACTCTATTCAATGTCACAAGAAATGACACAGCAAGCTACAAATGTGAAACCCAGAACCCAGTGAGTGCCGGGCACAGTGATTCAGTCATCCTGAATGTCCTCTATGGCCCGGATGCCCCCACCATTTCCCCTCTAAACACATCTTACAGATCAGGGGAAAATCTGAACCTCTGCCACGCAGCCTCTAACCCACCTGCACAGTACTCTTGGTTTGTCAATGGGACTTTCCAGCAATCCACCCAAGAGCTCTTTATCCCCAACATCACTGTGAATAATAGCGGATCCTATACGTGCCAAGCCCATAACTCAGACACTGGCCTCAATAGGACCACAGTCACGACGATCACAGTCTATGCAGAGCCACCCAAACCCTTCATCACCAGCAACAACTCCAACCCCGTGGAGGATGAGGATGCTCTGATA
>bonCCM5
AAGCTCACTATTGAATCCACGCCATTCAATGTCGCAGAGGGGAAGGAGGTGCTTCTACTTGTCCACAATCTGCCCCAGCATTTTGGCTACGTCTGGTACAAAGGGGAAAGAGTGGATGGCAACCATCAAATTATAGTAATAGGAACTCAACAAGCTACCCCAGGGCCCGCATACAGCAGTCGAGAGACAATATACCCCAATGCATCCCTGCTGATCCAGAACATCATCCAGAATGACACAGGATTCTATACCCTACACATCATAAAGTCAGATCTTGTGAATGAAGAAGCAACTGGCCAGTTCCGGGTATACCCGGAGCTGCCCAAGCCCTCCATCTCCAGCAACAACTCCAAACCCGTGGAGGACAAGGATGCTGTGGCCTTCACCTGTGAACCTGAGACTCAGGACACAACCTACCTGTGGTGGGTAAACAATCAGAGCCTCCCGGTCAGTCCCAGGCTGCAGCTGTCCAATGGCAACAGGACCCTCACTCTATTCAATGTCACAAGAAATGACACAGCAAGCTACAAATGTGAAACCCAGAACCCAGTGAGTGCCAGGCACAGTGATTCAGTCATCCTGAATGTCCTCTATGGCCCGGATGCCCCCACCATTTCCCCTCTAAACACATCTTACAGATCAGGGGAAAATCTGAACCTCTGCCACGCAGCCTCTAACCCACCTGCACAGTACTCTTGGTTTGTCAATGGGACTTTCCAGCAATCCACCCAAGAGCTCTTTATCCCCAACATCACTGTGAATAATAGCGGATCCTATACGTGCCAAGCCCATAACTCAGACACTGGCCTCAATAGGACCACAGTCACGACGATCACAGTCTATGCAGAGCCACCCAAACCCTTCATCACCAGCAACAACTCCAACCCCGTGGAGGATGAGGATGCTCTGATA
>gorCCM5
CAGGTCACTATTGAATCCACGCCGTTCAATGTCGCAGAGGGGAAGGAGGTGCTTCTACTCGCCCACAGTCTGCCCCAGAATATTGGCTACACCTGGTACAAAGGGGAAAGAGTGGATGGCAACAGTCTAATTGTAGCAGTAGGAATTCAACAAGCTACCCCAGGGCCCGCATACAGTGGTCGGGAGACAATAAACCCCAATGCATCCCTGCTGATCCAGAACGTCATCCAGAATGACACAGGATTCTACACCCTACAAGTCATAAAGTCAGATCTTGTGAATGAAGAAGCAACTGGCCAGTTCCGGGTATACCCGGAGCTGCCCAAGCCCTCCATCTCCAGCAACAACTCCAAACCCGTGGAGGACAAGGATGCTGTGGTTTTAACCTGTCAACCTGAGACTCAGAACACAACCTACCTGTGGTGGGTAAACAATCAGAGCCTCCTGGTCAGCCCCAGGCTGCTGCTCTCCACTGACAACAGGACCGTCGTTCTACTCAGCGCCACAAAGAATGACATAGGACCCTATGAATGTGAAACCCAGAACCCAGTGAGTGCCAGGCGCAGTGACCCAGTCACCCTGAATGTCCGCCATGGCCCGGATGCCCCCACCATTTCCCCTCTAAACACACCTTACAGATCAGGGGAAAATCTGAACCTCTGCCACGCAGCCTCTAACCCACCTGCACAGTACTCTTGGTTTGTCGATGGGACTTTCCAGCAATCCACCCAAGAGCTCTTTATCCCCAACATCACTGTGAATAATAGCGGATCCTATACGTGCCAAGCCCATAACTCAGACACTGGCCTCAATAGGACCACAGTCACGACGATCACAGTCTATGCAGAGCCACCCAAACCCTTCATCACCACCAACAACTCCAACCCCGTGGAGGATGAGGATGCTCTGATA
>oraCCM5
CAGCTCACTACTGAATCCACGCCATTCAGTGTTGCAGAGGGGAAGGAGGTTCTTCTACTCATCCACAATCTGCCCCAGAGTATTGGCTACAACTGGTACAAAGGGGAAATGGTGGACGCCAACCATCGAATTATAGTAATATCAGATCAACTAACTACCCCAGGGCCTGCATACAGCAGTCGAGAGACAATATACCCCAATGCATCCCTGCTGATCCAGAACGTCATCCAGAATGACAAAGGATTCTACACCCTACAAGTCATAAAGTCAGATCTTGTGAATGAAGAAGCAACTGGCCAGGTCCGGGTATACCCGGAGCTGCCCAAGCCCTCCATCTCCAGCAACAACTCCAACCCCGTGGAGGACAAGGATGCTGTGGCCTTAACCTGTGAACCTGGGACTCAGGACACAACCTACCTGTGGTGGGTAAAAAATCAGAGCCTCCCGGTCAGTCCCAGGCTGGAGCTGTCCAATGACAACAGGACCCTCACTCTATTCAATGTCACAAGAAATGACAGAGCAATCTACGAATGTGAAACCCAGAACCCAGTGAGTGTCAGGCGCAGTGACCCAGTCATCCTGAATGTTCTCTATGGCCCGGATGCCCCCACCATTTCCCCTCTAAACACATCTTACAGATCAGGGGAAAATCTGAACCTCTGCCACGCAGCCTCTAACCCACCTGCACAGTACTCTTGGTTTGTCAATGGGACGTTCCAGCAATCCACACAAGAGCTCTTTATCCCCAACATCACTGTGAATAATAGCGGATCCTATACGTGCCAAGCCCATAACTCAGACACTGGCCTCAATAGGACCACAGTCACGACGATCACAGTCTATGCAGAGCCACCCAAACCCTTCATCACCAGCAACAACTCCAACCCCGTGGAGGATGAGGATGCTCTGACA
>colCCM5
CAGCTCACTATTGAATCCAGGCCGTTCAATGTCGCAGAGGAGAAGGAGGTTCTTCTACTTGCCCACAATCTGCCCCAGAATATTGGCTACATCTGGCACAAAGGAGAAAGAGTGGATGCCAGCCATCGAATTGGAGTAATAGGAACTCAGCAAACTACCCCAGGGCCCGCATACAGCGGTCGAGAGACAATATACTCCAATGCATCCCTGCTGATCCAGAACGTCACCCAGAATGACACAGGATTCTATACCCTACAAGTCATAAAGGACAGTCTTGTGAATGAAGAAGCAACTGGCCAGTTCCGGGTACACACGGAGCTGCCCAAGCCCTACATCATCAGCAACAACTCCAACCCCGTGGAGGACAAGGATGCTGTGACCTTAACCTGTGAACCTGAGACTCAGGACACAACCTACCTGTGGCGGGTAAACAATCAGAGCCTCCTGGTCAGTCCCAGGCTGGAGCTGTCCCGTGACAACAGGACCCTCACTCTATTCAATGTTCCAAGAAATGACACAGCGTTCTACGAATGTGAAACCCAGAACCCAGTGAGTGTCAGACGCAGCGACCCACTCACCCTGAATGTCCTCTATGGTCCAGATGCACCCACCATTTCCCCTCTAAACACATCTTACAGAGCAGGGGAAAATCTGAACCTCTGCCATGCCGCCTCTAACCCATCTGCACAGTACTCTTGGTTTGTCAATGGGGTGTTCCAGCAATCCACACAAGAGCTCTTTATCCCCAACATCACCGTGAATAATAGCGGATCCTATATGTGCCAAGCCCGTAACTCAGCCACTGGCCTCAATAGGACCACAGTCACAGCGATCACAGTCTATGCGGAGCTGCCCAAGCCCTACATCACCAGCAACAACTCCAACCCCGTGGAGGACAAGGATGCTCTGATA
>bsnmCCM5
CAGCTCACTATTGAATCCAGGCCATTCAATGTCACAGAGGGGAAGGAGGTTCTTCTACTTGCCCACAATCTGCCCCAGAATTTGGGCTACATCTGGTACAAAGGAGAAAGAGTGGATGCCAACGGTCGAATTGGAGTAATAGGAAATCAACAAACTACCCCAGGGCCCGCACACAGCGGTCGAGAGACAATATACTCCAATGCATCTCTGCTGATCCAGAACGTCACCCAGAATGACACAGGATCCTACACCCTACAAGCCATAAAGGAAGATCTTGTGAATGAAGAAGCAACTGGCCAGTTCCGGGTATATCTGGAGCTGCCCAAGCCCTACATCATCAGCAACAACTCCAACCCCGTGGAGGACAAGGATGCTGTGACCTTAACCTGTGAACCTGAGACTCAGGACACAACCTATCTGTGGTGGATAAACAATCAGAGCCTCCCGGTCAGTCCCAGGCTGGAGCTGTCCAGTGACAACAGGACCCTCACTCTACTCAATGTTCCAAGAAATGACACAGCGTTCTACGAATGTGAAACCCAGAACCCAGTGAGTGTCAGACGCAGCGACGCAGTCACCCTGAATGTCCTCTATGGTCCAGATGCGCCCACCATTTCCCCTCTAAACACATCTTACAGAGCAGGGGAAAATCTGAACCTCTGCCATGCAGCCTCTAACCCATCTGCACAGTACTCTTGGTTTGTCAATGGGGTGTTCCAGCAATCCACACAAGAGCTCTTTATCCCCAACATCACCATGAATAATAGCGGATCCTATATGTGCCAAGCCCATAACTCAGCCACTGGCCTCAATAGGACCACAGTCACGGCGATCACAGTCTATGCAGAGCTGCCCAAGCCCTACATCACCAGCAACAACTCCAACCCCGTGGAGGACAAGGATGCTCTGATA
>gsnmCCM5
CAGCTCACTATTGAATCCAGGCCATTCAATGTCACAGAGGGGAAGGAGGTTCTTCTACTTGCCCACAATCTGCCCCAGAATTTGGGCTACATCTGGTACAAAGGAGAAAGAGTGGATGCCAACGGTCGAATTGGAGTAATAGGAAATCAACAAACTACCCCAGGGCCCGCACACAGCGGTCGAGAGACAATATACTCCAATGCATCTCTGCTGATCCAGAACGTCACCCAGAATGACACAGGATCCTACACCCTACAAGCCATAAAGGAAGATCTTGTGAATGAAGAAGCAACTGGCCAGTTCCGGGTATATGTGGAGCTGCCCAAGCCCTACATCATCAGCAACAACTCCAACCCCGTGGAGGACAAGGATGCTGTGACCTTAACCTGTGAACCTGAGACTCAGGACACAACCTATCTGTGGTGGATAAACAATCAGAGCCTCCCGGTCAGTCCCAGGCTGGAGCTGTCCAGTGACAACAGGACCCTCACTCTACTCAATGTTCCAAGAAATGACACAGCGTTCTACGAATGTGAAACCCAGAACCCAGTGAGTGTCAGACGCAGCGACGCAGTCACCCTGAATGTCCTCTATGGTCCAGATGCGCCCACCATTTCCCCTCTAAACACATCTTACAGAGCAGGGGAAAATCTGAACCTCTGCCATGCAGCCTCTAACCCATCTGCACAGTACTCTTGGTTTGTCAATGGGGTGTTCCAGCAATCCACACAAGAGCTCTTTATCCCCAACATCACCATGAATAATAGCGGATCCTATATGTGCCAAGCCCATAACTCAGCCACTGGCCTCAATAGGACCACAGTCATGGCGATCACAGTCTATGCAGAGCTGCCCAAGCCCTACATCACCAGCAACAACTCCAACCCCGTGGAGGACAAGGATGCTCTGATA
>drillCCM5
CAGCTCACTATTGAATCCAGGCCGTTCAATGTCGCAGAGGGGAAGGAGGTTCTTCTACTTGCCCACAATCTGCCCCATAATTTTGGCTACATCTGGTACAAGGGAGAAAGAGTGGATGCCAGCCGTCGAATTGGAGTAATAGGAATTAAACAAATTACCCTAGGGCCCGCACACAGCGGTCGAGAGACAATATACTTCAATGCATCCCTGCTGATCCAGAACGTCACCCAGAATGACACAGGATCCATCACCCTACAAGCCATAAAGGAAGATCTTGTGAATGAAGAAGCAACTGGCCGCTTCCGGGTATACCCGGAGCTGCCCAAGCCCTACATCTCCAGCAACAACTCCAATCCCGTGGAGGACAAGGATGCTGTGACCTTAACCTGTGAACCTGAGACTCAGGACACAACCTACCTGTGGTGGGTAAACAATCAGAGTCTCCCGGTCAGTCCCAGGCTGGAGCTGTCCAGTGACAACAGGACCCTCACTCTATTCAATATTCCAAGAAATGACACAACATCCTACGAATGTGAAACCCAGAACCCAGTGAGTGTCAGACGCAGCGAGTCAGTCACCCTGAATGTCCTCTATGGCCCGGATGCGCCCACCATTTCCCCTCTAAACACATCTTACAGAGCAGGGGAAAATCTGAACCTCTGCCACGCAGCCTCTAACCCAGCTGCACAGTACTCTTGGTTTGTCAATGGGACGTTCCAGCAATCCGCACAAGAGCTCTTTATCCCCAACATCACCGTGAATAATAGCGGATCCTATATGTGCCAAGCCCATAACTCAGCCACTGGCCTCAATAGGACCACAGTCACGGCGATCACAGTCTATGTGGAGCTGCCCAAGCCCTACATCTCCAGCAACAACTCCAACCCCATAGAGGACAAGGATGCTCTGATG
>macCCM5
CAGCTCACTATTGAATCCAGGCCGTTCAATGTTGCAGAGGGGAAGGAGGTTCTTCTACTTGCCCACAATGTGTCCCAGAATTTTGGCTACATCTGGTACAAGGGGGAAAGAGTGGATGCCAGCCGTCGAATTGGAGTAATAAGAACTCAACAAATTACCCCAGGGCCCGCACACAGCGGTCGAGAGACAATAGACTTCAATGCATCCCTGCTGATCCACAATGTCACCCAGAGTGACACAGGATCCTACACCCTACAAGTCATAAAGGAAGATCTTGTGAATGAAGAAGCAACTGGCCAGTTCCGGGTATACCCGGAGCTGCCCAAGCCCTACATCTCCAGCAACAACTCCAGCCCCGTGGAGGACAAGGATGCTGTGGCCTTAACCTGTGAACCTGAGACTCAGGACACAACCTACCTGTGGTGGGTAAACAATCAGAGCCTCCCGGTCAGTCCCAGGCTGGAGCTGTCCAGTGACAACAGGACCCTCACTGTATTCAATATTCCAAGAAATGACACAACATCCTACAAATGTGAAACCCAGAACCCAGTGAGTGTCAGACGCAGCGACCCAGTCACCCTGAATGTCCTCTATGGCCCGGATGCGCCCACCATTTCCCCTCTAAACACACCTTACAGAGCAGGGGAAAATCTGAACCTCTGCCACGCAGCCTCTAACCCAACTGCACAGTACTTTTGGTTTGTCAATGGGACGTTCCAGCAATCCACACAAGAGCTCTTTATCCCCAACATCACCGTGAATAATAGCGGATCCTATATGTGCCAAGCCCATAACTCAGCCACTGGCCTCAATAGGACCACAGTCACGGCGATCACAGTCTACGCGGAGCTGCCCAAGCCCTACATCACCAGCAACAATTCCAACCCCATAGAGGACAAGGATGCTCTGATG
>CEmacCCM5
CAGCTCACTATTGAATCCAGGCCGTTCAATGTTGCAGAGGGGAAGGAGGTTCTTCTACTTGCCCACAATGTGTCCCAGAATTTTGGCTACATCTGGTACAAGGGAGAAAGAGTGGATGCCAGCCGTCGAATTGGAGTAATAAGAACTCAACAAATTACCCCAGGGCCCGCACACAGCGGTCGAGAGACAATAGACTTCAATGCATCCCTGCTGATCCACAATGTCACCCAGAGTGACACAGGATCCTACACCATACAAGTCATAAAGGAAGATCTTGTGAATGAAGAAGCAACTGGCCAGTTCCGGGTATACCCGGAGCTGCCCAAGCCCTACATCTCCAGCAACAACTCCAACCCCGTGGAGGACAAGGATGCTGTGGCCTTAACCTGTGAACCTGAGACTCAGGACACAACCTACCTGTGGTGGGTAAACAATCAGAGCCTCCCGGTCAGTCCCAGGCTGGAGCTGTCCAGTGACAACAGGACCCTCACTGTATTCAATATTCCAAGAAATGACACAACATCCTACAAATGTGAAACCCAGAACCCAGTGAGTGTCAGACGCAGCGACCCAGTCACCCTGAATGTCCTCTATGGCCCGGATGCGCCCACCATTTCCCCTCTAAACACACCTTACAGAGCAGGGGAAAATCTGAACCTCTGCCACGCAGCCTCTAACCCAACTGCACAGTACTTTTGGTTTGTCAATGGGACGTTCCAGCAATCCACACAAGAGCTCTTTATACCCAACATCACCGTGAATAATAGCGGATCCTATATGTGCCAAGCCCATAACTCAGCCACTGGCCTCAATAGGACCACAGTCACGGCGATCACAGTCTACGCGGAGCTGCCCAAGCCCTACATCACCAGCAACAACTCCAACCCCATAGAGGACAAGGATGCTCTGATG
>babCCM5
CAGCTCACTATTGAATCCAGGCCGTTCAATGTCGCAGAGGGGAAGGAGGTTCTTCTACTTGCCCACAATCTGTCCCAGAATCTTGGCTACATCTGGTATAAGGGAGAAAGAGTGGATGCCAACCGTCGAATTGAAATAATAAGAACTAATCAAACTACCCCAGGGCCCGCACACAGCGGTCGAGAGATAATATACTCCAATGCATCCCTGCTGATCCAGAACGTCACCCAGAATGACACAGGATCCTACACTCTACAAGTCATAAAGGAAGATCTTGTGAATGAAGAAGCAACTGGCCGGTTCCGGGTATACCTGGAGCTGCCCAAGCCCTACATCTCCAGCAACAACTCCAGCCCCATAGAGGACAAGGATGCTGTGACCTTAACCTGTGAACCTGAGACTCAGGACACAACCTACCTGTGGTGGGTAAACAATCAGAGCCTCTGGGTCAGTTCCAGGCTGGAGCTGTCCAATCACAACAGGACCCTCACTCTATTCAATATTCCAAGAAATGACACAACATCCTACGAATGTGAAACCCAGAACCCAGTGAGTGTCAGACGCAGCGACCCAGTCACCCTGAATGTCACCTATGGCCCGGATGCGCCCACCATTTCCCCTCTAAACACACTTTACAGAGCAGGAGAAAATCTGAACCTCTGCCACGCAGCCTCTAACCCAGCTGCACAGTACTCTTGGTTTGTCAATGGGGTGTTCCAGCAATCCACACAAGAGCTCTTTATCCCCAACATCACCGTGAATAATAGCGGATCCTATATGTGCCAAGCCCATAACTCAGCCACTGGCCTCAATAGGACCACAGTCACGGCGATCACAGTCTACGCGGAGCTGCCCAAGCCCTACATCACCAGCAACAACTCCAACCCCATAGAGGACAAGGATGCTCTGATG
>agmCCM5
CAGCTCACTATTGAATCCAGGCCGTTCAATGTCGCAGAGGGGAAGGAGGTTCTTCTACTTGCCCACAATCTGTCCCAGAATTTTGGCTACATCTGGTACAAGGGAGAAAGAGTGGATGCCAAACGTCGAATTGTAGGAATAGGAACTCATCAAACTACCCCAGGGCCCGCGTACAGCGGTCGAGAGACAATAGACTCCAATGCATCCCTGCTGATCCAGAACGTCACCCAGAATGACACAGGATTCTATACCTTACAAGTCATAAAGGAAGATCTTGTGAATGAAGAAGCAACTGGCCAGTTCCGGGTATACCCGGAGCTGCCCAAGCCCAACATCACTATCAACAACTCCAAGCCCGTGGAGGACAAGGATGCTGTGACCTTCACCTGTGAACCTGAGACTCAGGACACAACCTACCTGTGGTGGGTAAACAATCAGAGCCTCCCGGTCAGTCCCAGGCTGGAGCTGTCCAGTGACAACAGGACCCTCACTGTATTCAATATTCCAAGAAATGACACAACATTCTACGAATGTGAAACCCAGAACCCAGTGAGTGTCAGACGCAGCGACCCAGTCACCCTGAATGTTCTCTATGGCCCGGATGCGCCCACCATTTCCCCTCTAAACACACCTTACAGAGCAGGGGAAAATCTGAACCTCTGCCACGCAGCCTCTAACCCAGCTGCACAGTACTCTTGGTTTGTCGATGGGGTGTTCCAGCAATCCACACAAGAGCTCTTTATCCCCAACATCTCCGTGAATAATAGCGGATCCTATATGTGCCAAGCCCATAATTCAGACACTGGCCTCAATAGGACCACGGTCACGGCGATCACAGTCTACGCGGAGTTGCCCAAGCCCTACATCACCAGCAACAACTCCAAGCCCATAGAGGACAAGGATGCTCTGATG
>sootyCCM5
CAGCTCACTATTGAATCCAGGCCGTTCAATGTTGCAGAGGGGAAGGAGGTTCTTCTACTTGCCCACAATTTGCCCCATAATTTTGGCTACATCTGGTACAAGGGAGAAAGAGTGGATGCCAGCCGTCGAATTGGAGTAATAGGAATTCAACAAATTACCCTAGGGCCCGCACACAGCGGTCGAGAGACAATATACTTCAATGCATCCCTGCTGATCCAGAACGTCACCCAGAATGACACAGGATCCATCACCCTACAAGCCATAAAGGAAGATCTTGTGAATGAAGAAGCAACTGGCCGCTTCCGGGTATACCTGGAGCTGCCCAAGCCCTACATCACCAGCAACAACTCCAACCCCATAGAGGACAAGGATGCTGTGACCTTAACCTGTGAACCTGTGACTGAGAACACAACCTACCTGTGGTGGGTAAACAATCAGAGCCTCTCGGTCAGTCCCAGGCTGCAGCTCTCCAATGGCAACAGGATCCTCACTCTACTCAGTGTCACACGGAATGACACAGGACCCTATGAATGTGGAATCCAGAACTCAGAGAGTGCAAAACGCAGTGACCCAGTCACCCTGAATGTCACCTATGGCCCGGACACCCCCATCATATCCCCCCCAGACTTGTCTTACCGTTCGGGAGCAAACCTCAACCTCTGCCACTCGGACTCTAACCCATCCCCGCAGTATTCTTGGCTTATCAATGGGACACTGCGGCAACACACACAAGTTCTCTTTATCTCCAAAATCACATCAAACAATAACGGGGCCTATGCCTGTTTTGTCTCTAACTTGGCTACTGGTCGCAATAACTCCATAGTCAAGAACATCTCAGTCTCCGCAGGAGGTCTCTCAGCTAGGGCTACTGTCAGCATCATAATGGGAATACTGGTTGGGGTTGCTCTGATG
>sqmCCM5
CAGCTCACTATTGAATCCGTGCCATCCAATGCTGCAGAGGGGAAGGAGGTTCTTCTACTCACCCGCAATCTGTCCCAGGATACTGGCTTCAACTGGTACAAAGGGGGAAGCGTGGACAGCACCCGTCGAATTATAGGAATAGCAACTCAACTAACTACCCGAGGGCCCGCATACAGCGGCCGAGAGACAATATACCCCAATGCCTCCCTGCTGATCCAGAATGTCACCCTGAGTGACACAGGATTCTACATGCTACAAGTCATAACGGCAAATCTTGTGAATACAGAAGCAGCAGGCCAGTTCCGTGTATACCCGGAGCTGTCCAAGCCCTCCATCACCAGCAACAACTCCAATCCCGTGGAGAACAAGGATGCTGTGGCCTTAACCTGTGAACCTGAGACTCAGGACACAACCTACCTGTGGCGGGTAAATGGTCAGAGTCTCCTGGTCAGCCCCAGGCTGCAGCTGTCCAGTGACAACAGGACCCTCACTCTATTCAATATCACAAGAAACGACACAGGACCCTATGAATGTGAAACCCAGAATCCAGTGAGTGGGAAACACAGTGACCCAGCCACCCTGAATGTTCTCTATGGCCCGGATGCCCCCACCATTTCCCCTCTAGACACATCTTACGGATCAGGGGAAAATCTGAACCTCTGCCACGCAGCTTCTAACCCATCTGCAGAGTACTCTTGGCTTGTCAATGGAACATCACAGATAAACACACAGGAGCTCTTGATCCGCAACATCACTGTGGATCACAGCGGATCCTATATGTGCTATGCCCAAAACTCAGCCACTGGCCTCAACAGCACCGCAGTCAAGATCATCACAGTCTCTGCAGAGCTGCCCAAACCCTACATCACCAGCAACAACTCCAACCCCGTGGAGGACGAGGATGCTCTGATA
>capCCM5
CAGCTCACTATTGAATCCGTGCCATCCAATGCTGCAGAGGGGAAGGACGTTCTTCTACTCACCCACAATCTGCCCCAGAATATTGGCTTCAACTGGTACAAAGGGCAAGGTGTGGACGGTACCCGTCGAATTATAGGAGTAGCAACTCAACTAACTACCCCAGGGCCCGCACACAGCGGCCGAGAGACAATATACCCCAATGCCTCCCTGCTGATCCAGAACGTCACCCTGAATGACACAGGATTCTACACCCTGCAAGTCATAAAGGTGGATCTTGTGAATGAAGAAGCAACTGGCCAGTTCCGTGTATACCCGGAGCTGCCCAAGCCCTACGTCAACAGCAACAACTCTGACCCCGTGGAGAACAGGGATGTTGTGGCCTTAACCTGTGAACCTGAGACTCAGGACACAACCTACCTATGGCGGGTAAATGGTCAGAGCCTCCCTGTCAGCCCCAGGCTGCAGCTGTCCAGTGACAACAGGACCTTCACTCTATTCAATATCACAAGAAATGACACAGGACCCTACGAATGTGAAACCCAGAACCCAGTGAGTGCCCACCGCAGTGACCCAGTCACTCCAAATGTCCTCTATGGCCCGGATGCCCCCACCATTTTCCCTCTAGACACATCTTACAGATCAGGGGAAAATCTGAACCTCTGCCACGCAGCCTCTAACCCACCTGCAGAGTACTCTTGGCTTGTTAACGGAACATCACAGATAAACACACAGGAGCTCTTGATCCGCAACATCACTGTGGATCACAGCGGATCCTATATGTGCTATGCCCAAAACTCAGCCACTGGCCTCAACAGGACCACAGTCAAGATCATCACAGTCTCTGCAGAGCTGCCCAAGCCCTACATCACCAGCAACAACTCCAACCCTTTGGAGGACGAGGATGCTCTCACA
>nightCCM5
CAGCTCACTATTGAATCCATGCCATCCAATGTCGCAGAGGGGAAGGAGGTTCTTCTACTCATCCACAATCTGCCCCAGAATACTGGCTTCAACTGGTACAAAGGGAAAGCGTGGACAAGCACCCGTCGAATTATGGGAACAACAACTCAACAAACTATCCTAGGCCCGCACAACAGCGGCCGAGAGACAATATACCCCAATGCCTCCCTGCTGATCCAGAACGTCAACCTGAATGACACAGGATTCTACAGGCTACAAGTCATAACGGCAGATCTTGTGAATGAAGAAGCAACTGGCCAGTTCCGTGTATACCCGGAGCTGCCCAAGCCCAACATCACCAGCAACAACTCCAACCCTGTGGAGAACAAGGATGCTGTTGCCTTAACCTGTGACCCTGAGATTCAGAACACAACCTACTTGTGGTGGGTAAATGGTCAGAGCCTCCTGGTCAGTCCCAGGCTGCAGCTGTCCAGTGACAACAGGACCCTCACTCTACTCAGTGTCACAAGGAATGACACAGGACCCTATGAATGTGGAATCCAGAACTCAGTGAGTGCAAACCGCAGTGACCCAGTCACTCTGAATGTCCTCTATGGCCCGGATGCCCCCACCATTTCCCCTCTAGACACATCTTACAGATCAGGGGAAAATCTGAACCTCTGCCACGCAGCCTCTAACCCACCTGCAGAGTACTCTTGGCTTATCAATGGAACATCACAGGTAAACACACAGGAGCTCTTTATCTCCAACATCACTGTGGATCACAGCGGATCCTATACCTGCTATGCCCAAAACTCAGCCACTGGCCTCAATAGGACCACAGTCAAGATCATCACAGTCTCTGCAGAGCCGCCCAAGCCCTACATCACCAGCAACAACTCCAACCCTGTGGAGAACGAGGATGCTCTGACA
>marmCCM5
CAGCTCACTATTGAATCCATTCCATCCAATGCTGCAGAGGGGAAAGAGGTTCTTCTACTCACCCACAATGTGTCCCAGAATACGGCCTTCAACTGGTACAAAGGGGAAAGAGTGGACAGGACCCGTCGAATTCTGGGAATAGAAGTTCAACAAACTATCCAAGGGCCCGCATACAGCGGCCGAGAGACAATAAACCCCAATGTCTCCCTGCTGATCCAGAACGTCACCCTGAGTGACACAGGATTCTACACTCTGCAAATCATAAAGAACGACTCTGGAATTGAAGTAGCAACTGTCCAGTTCCGTGTATACCCGGAGCTGTCCAAGCCCAACATCACCAGCAACAACTCCAGGCCTGTGGAGAACAAGGATGCTGTGGCCTTAACCTGTGAACCTGAGACTCAGGACACAACCTACCTGTGGTGGGTAAATGGTCAGAGCCTCCCGGTGAGTCCCAGGCTGCAGCTGTCCAGTGACAACAGGACCCTCACTCTACTCAGCGTCACAAGGAATGACACAGGACCCTATGAGTGTGGAATCCAGAACCCAGTGAGTGCGAACCGCAGTGACCCAGTCACCCTGAATGTCCTCTATGGCCCGGACACCCCCATCATTTCCCCTCCAGACTCATCTTACCGTTCAGGAGCAAACCTCAACCTCTGCCACTCGGCCTCTAACCCAACCCCAACGTATTCCTGGTATATCAATGGGACTTTGCAGTCACACACACAAGTGCTCTTCATCCCCCAAATCACTTCAAATCACACCGCAGTCTATGGCTGCTTTGTCTCTAACTCAGCGACCCGCCGCTATAATTCCACAGTCAAGACGATCACGGTCTCTGTACCAGGCGGTCCTGTTGACTCAGCTGGGACCACTGTCAGCATCATGACTGGAGTGCTGGCTCTGATA
(((((humCCM5,(chimpCCM5,bonCCM5)),gorCCM5),oraCCM5),((((macCCM5,CEmacCCM5),(babCCM5,(sootyCCM5,drillCCM5))),agmCCM5),(colCCM5,(gsnmCCM5,bsnmCCM5)))),((sqmCCM5,capCCM5),(marmCCM5,nightCCM5)));
