# Supplementary material for: Evolution of host-microbe cell adherence by receptor domain shuffling
Source: eLife. 2022 Jan 25;11:e73330. doi: 10.7554/eLife.73330 (PMC8860441; doi:10.7554/eLife.73330)
Supplement: Figure 2—source data 2. [file elife-73330-fig2-data2.zip › Figure 2 - source data 2/CEACAM5_mus_ds4_w_tree.fasta]

>humCCM5
AAGCTCACTATTGAATCCACGCCGTTCAATGTCGCAGAGGGGAAGGAGGTGCTTCTACTTGTCCACAATCTGCCCCAGCATTTTGGCTACAGCTGGTACAAAGGTAGAGTGGATGGCAACCGTCAAATTATAGTAATAGGAACTCAACAAGCTACCCCACCCGCATACAGTGGTCGAGAGATAATATACCCCAATGCATCCCTGCTGATCCAGAACATCATCCAGAATGACACAGGATTCTACACCCTACACGTCATAAAGTCAGATCTTGTGAATGAAGAAGCAACTGGCCAGTTCCGGGTATACCCGGAGCTGCCCAAGCCCTCCATCTCCAGCAACAACTCCAAACCCGTGGAGGACAAGGATGCTGTGGCCTTCACCTGTGAACCTGAGACTCAGGACGCAACCTACCTGTGGTGGGTAAACAATCAGAGCCTCCCGGTCAGTCCCAGGCTGCAGCTGTCCAATGGCAACAGGACCCTCACTCTATTCAATGTCACAAGAAATGACACAGCAAGCTACAAATGTGAAACCCAGAACCCAGTGAGTGCCAGGCGCAGTGATTCAGTCATCCTGAATGTCCTCTATGGCCCGGATGCCCCCACCATTTCCCCTCTAAACACATCTTACAGATCAGGGGAAAATCTGAACCTCTGCCACGCAGCCTCTAACCCACCTGCACAGTACTCTTGGTTTGTCAATGGGACTTTCCAGCAATCCACCCAAGAGCTCTTTATCCCCAACATCACTGTGAATAATAGTGGATCCTATACGTGCCAAGCCCATAACTCAGACACTGGCCTCAATAGGACCACAGTCACGACGATCACAGTCTATGCAGAGCCACCCAAACCCTTCATCACCAGCAACAACTCCAACCCCGTGGAGGATGAGGATGCTGTAGCCTTAACCTGTGAACCTGAGATTCAGAACACAACCTACCTGTGGTGGGTAAATAATCAGAGCCTCCCGGTCAGTCCCAGGCTGCAGCTGTCCAATGACAACAGGACCCTCACTCTACTCAGTGTCACAAGGAATGATGTAGGACCCTATGAGTGTGGAATCCAGAACGAATTAAGTGACCCAGTCATCCTGAATGTCCTCTATGGCCCAGACGACCCCACCATTTCCCCCTCATACACCTATTACCGTCCAGGGGTGAACCTCAGCCTCTCCTGCCATGCAGCCTCTAACCCACCTGCACAGTATTCTTGGCTGATTGATGGGAACATCCAGCAACACACACAAGAGCTCTTTATCTCCAACATCACTGAGAAGAACAGCGGACTCTATACCTGCCAGGCCAATAACTCAGCCAGTGGCCACAGCAGGACTACAGTCAAGACAATCACAGTCTCTGCGGAGCTGCCCAAGCCCTCCATCTCCAGCAACAACTCCAAACCCGTGGAGGACAAGGATGCTGTGGCCTTCACCTGTGAACCTGAGGCTAACACAACCTACCTGTGGTGGGTAAATGGTCAGAGCCTCCCAGTCAGTCCCAGGCTGCAGCTGTCCAATGGCAACAGGACCCTCACTCTATTCAATGTCACAAGAAATGACGCAAGAGCCTATGTATGTGGAATCCAGAACTCAGTGAGTGCAAACCGCAGTGACCCAGTCACCCTGGATGTCCTCTATGGGCCGGACACCCCCATCATTTCCCCCCCAGACTCGTCTTACCTTTCGGGAGCGAACCTCAACCTCTGCCACTCGGCCTCTAACCCATCCCCGCAGTATTCTTGGCGTATCAATGGGATACCGCAGCAACACACACAAGTTCTCTTTATCGCCAAAATCACGCCAAATAATAACGGGACCTATGCCTGTTTTGTCTCTAACTTGGCTACTGGCCGCAATAATTCCATAGTCAAGAGCATCACAGTCTCTGCATCTGGAGGTCTCTCAGCTGGGGCCACTGTCGGCATCATGATTGGAGTGCTGGTTGGGGTTGCTCTGATA
>chimpCCM5
AAGCTCACTATTGAATCCACGCCGTTCAATGTCGCAGAGGGGAAGGAGGTGCTTCTACTTGTCCACAATCTGCCCCAGCATTTTGGCTACGTCTGGTACAAAGGGAGAGTGGATGCCAACCATCAAATTATAGTAATAGGAACTCAACAAGCTACCCCACCCGCATACAGTGGTCGAGAGACAGTATACCCCAATGCATCCCTGCTGATCCAGAACATCATCCAGAATGACACAGGATTCTATACCCTACACATCATAAAGTCAGATCTTGTGAATGAAGAAGCAACTGGCCAGTTCCGGGTATACCCGGAGCTGCCCAAGCCCTCCATCTCCAGCAACAACTCCAAACCCGTGGAGGACAAGGATGCTGTGGCCTTCACCTGTGAACCTGAGACTCAGGACACAACCTACCTGTGGTGGGTAAACAATCAGAGCCTCCCGGTCAGTCCCAGGCTGCAGCTGTCCAATGGCAACAGGACCCTCACTCTATTCAATGTCACAAGAAATGACACAGCAAGCTACAAATGTGAAACCCAGAACCCAGTGAGTGCCGGGCACAGTGATTCAGTCATCCTGAATGTCCTCTATGGCCCGGATGCCCCCACCATTTCCCCTCTAAACACATCTTACAGATCAGGGGAAAATCTGAACCTCTGCCACGCAGCCTCTAACCCACCTGCACAGTACTCTTGGTTTGTCAATGGGACTTTCCAGCAATCCACCCAAGAGCTCTTTATCCCCAACATCACTGTGAATAATAGCGGATCCTATACGTGCCAAGCCCATAACTCAGACACTGGCCTCAATAGGACCACAGTCACGACGATCACAGTCTATGCAGAGCCACCCAAACCCTTCATCACCAGCAACAACTCCAACCCCGTGGAGGATGAGGATGCTGTAGCCTTAACCTGTGAACCTGAGATTCAGAACACAACCTACCTGTGGTGGGTAAATAATCAGAGCCTCCCGGTCAGTCCCAGGCTGCAGCTGTCCAATGACAACAGGACCCTCACTCTACTCAGTGTCACAAGGAATGATGTAGGACCCTATGAGTGTGGAATCCAGAACGAATTAAGTGACCCAGTCATCCTGAATGTCCTCTATGGCCCAGACGACCCCACCATTTCCCCCTCATACACCTATTACCGTCCAGGGGTAAACCTCAGCCTCTCCTGCCATGCAGCCTCTAACCCACCTGCACAGTATTCTTGGCTGATTGATGGGAACATCCAGCAACACACACAAGAGCTCTTTATCTCCAACATCACTGAGAAGAACAGCAGACTCTATACCTGCCAGGCCAATAACTCAGCCAGTGGCCACAGCAGGACTACAGTCAAGACAATCACAGTCTCTGCGGAGCTGCCCAAGCCCTCCATCTCCAGCAACAACTCCAAACCCGTGGAGGACAAGGATGCTGTGGCCTTCACCTGTGAACCTGAGGCTAACACAACCTACCTGTGGTGGGTAAATGGTCAGAGCCTCCCGGTCAGTCCCAGGCTGCAGCTGTCCAATGGCAACAGGACCCTCACTCTATTCAATGTCACAAGAAATGACACAGGAGCCTATGCATGTGGAATCCAGAACTCAGTGAGTGCAAACCACAGTGACCCAGTCACCCTGGATGTCCTCTATGGGCCGGACACCCCCATCATTTCCCCCCCAGACTCGTCTTACCTTTCGGGAGCGAACCTCAACCTCTGCCACTCGGCCTCTAACCCATCCCCGCAGTATTCTTGGCGTATCAATGGGATACCGCAGCAACACACACAAGTTCTCTTTATCGCCAAAATCACGCCAAATAATAATGGGACCTATGCCTGTTTTGTCTCTAACTTGGCTACTGGCCGCAATAATTCCATAGTCAAGAGCATCACAGTCTCTGCATCTGGAGGTCTCTCAGCTGGGGCCACTGTCAGCATCATGATTGGAGTGCTGGTTGGGGTTGCTCTGATA
>bonCCM5
AAGCTCACTATTGAATCCACGCCATTCAATGTCGCAGAGGGGAAGGAGGTGCTTCTACTTGTCCACAATCTGCCCCAGCATTTTGGCTACGTCTGGTACAAAGGGAGAGTGGATGGCAACCATCAAATTATAGTAATAGGAACTCAACAAGCTACCCCACCCGCATACAGCAGTCGAGAGACAATATACCCCAATGCATCCCTGCTGATCCAGAACATCATCCAGAATGACACAGGATTCTATACCCTACACATCATAAAGTCAGATCTTGTGAATGAAGAAGCAACTGGCCAGTTCCGGGTATACCCGGAGCTGCCCAAGCCCTCCATCTCCAGCAACAACTCCAAACCCGTGGAGGACAAGGATGCTGTGGCCTTCACCTGTGAACCTGAGACTCAGGACACAACCTACCTGTGGTGGGTAAACAATCAGAGCCTCCCGGTCAGTCCCAGGCTGCAGCTGTCCAATGGCAACAGGACCCTCACTCTATTCAATGTCACAAGAAATGACACAGCAAGCTACAAATGTGAAACCCAGAACCCAGTGAGTGCCAGGCACAGTGATTCAGTCATCCTGAATGTCCTCTATGGCCCGGATGCCCCCACCATTTCCCCTCTAAACACATCTTACAGATCAGGGGAAAATCTGAACCTCTGCCACGCAGCCTCTAACCCACCTGCACAGTACTCTTGGTTTGTCAATGGGACTTTCCAGCAATCCACCCAAGAGCTCTTTATCCCCAACATCACTGTGAATAATAGCGGATCCTATACGTGCCAAGCCCATAACTCAGACACTGGCCTCAATAGGACCACAGTCACGACGATCACAGTCTATGCAGAGCCACCCAAACCCTTCATCACCAGCAACAACTCCAACCCCGTGGAGGATGAGGATGCTGTAGCCTTAACCTGTGAACCTGAGATTCAGAACACAACCTACCTGTGGTGGGTAAATAATCAGAGCCTCCCGGTCAGTCCCAGGCTGCAGCTGTCCAATGACAACAGGACCCTCACTCTACTCAGTGTCACAAGGAATGATGTAGGACCCTATGAGTGTGGAATCCAGAATGAATTAAGTGACCCAGTCATCCTGAATGTCCTCTATGGCCCAGACGACCCCACCATTTCCCCCTCATATACCTATTACCGTCCAGGGGTAAACCTCAGCCTCTCCTGCCATGCAGCCTCTAACCCACCTGCACAGTATTCTTGGCTGATTGATGGGAACATCCAGCAACACACACAAGAGCTCTTTATCTCCAACATCACTGAGAAGAACAGCAGACTCTATACCTGCCAGGCCAATAACTCAGCCAGTGGCCACAGCAGGACTACAGTCAAGACAATCACAGTCTCTGCGGAGCTGCCCAAGCCCTCCATCTCCAGCAACAACTCCAAACCCGTGGAGGACAAGGATGCTGTGGCCTTCACCTGTGAACCTGAGGCTAACACAACCTACCTGTGGTGGGTAAATGGTCAGAGCCTCCCGGTCAGTCCCAGGCTGCAGCTGTCCAATGGCAACAGGACCCTCACTCTATTCAATGTCACAAGAAATGACGCAGGAGCCTATGCATGTGGAATCCAGAACTCAGTGAGTGCAAACCACAGTGACCCAGTCACCCTGGATGTCCTCTATGGGCCGGACACCCCCATCATTTCCCCCCCAGACTCGTCTTACCTTTCGGGAGCGAACCTCAACCTCTGCCACTCGGCCTCTAACCCATCCCCGCAGTATTCTTGGCGTATCAATGGGATACCGCAGCAACACACTCAAGTTCTCTTTATCGCCAAAATCACGCCAAATAATAATGGGACCTATGCCTGTTTTGTCTCTAACTTGGCTACTGGCCGCAATAATTCCATAGTCAAGAGCATCACAGTCTCTGCATCTGGAGGTCTCTCAGCTGGGGCCACTGTCAGCATCATGATTGGAGTGCTGGTTGGGGTTGCTCTGATA
>oraCCM5
CAGCTCACTACTGAATCCACGCCATTCAGTGTTGCAGAGGGGAAGGAGGTTCTTCTACTCATCCACAATCTGCCCCAGAGTATTGGCTACAACTGGTACAAAGGGATGGTGGACGCCAACCATCGAATTATAGTAATATCAGATCAACTAACTACCCCACCTGCATACAGCAGTCGAGAGACAATATACCCCAATGCATCCCTGCTGATCCAGAACGTCATCCAGAATGACAAAGGATTCTACACCCTACAAGTCATAAAGTCAGATCTTGTGAATGAAGAAGCAACTGGCCAGGTCCGGGTATACCCGGAGCTGCCCAAGCCCTCCATCTCCAGCAACAACTCCAACCCCGTGGAGGACAAGGATGCTGTGGCCTTAACCTGTGAACCTGGGACTCAGGACACAACCTACCTGTGGTGGGTAAAAAATCAGAGCCTCCCGGTCAGTCCCAGGCTGGAGCTGTCCAATGACAACAGGACCCTCACTCTATTCAATGTCACAAGAAATGACAGAGCAATCTACGAATGTGAAACCCAGAACCCAGTGAGTGTCAGGCGCAGTGACCCAGTCATCCTGAATGTTCTCTATGGCCCGGATGCCCCCACCATTTCCCCTCTAAACACATCTTACAGATCAGGGGAAAATCTGAACCTCTGCCACGCAGCCTCTAACCCACCTGCACAGTACTCTTGGTTTGTCAATGGGACGTTCCAGCAATCCACACAAGAGCTCTTTATCCCCAACATCACTGTGAATAATAGCGGATCCTATACGTGCCAAGCCCATAACTCAGACACTGGCCTCAATAGGACCACAGTCACGACGATCACAGTCTATGCAGAGCCACCCAAACCCTTCATCACCAGCAACAACTCCAACCCCGTGGAGGATGAGGATGCTGTAGCCTTAACCTGTGAACCTGAGATTCAGAACACAACGTACCTGTGGTGGGTAAACAATCAGAGCCTCCCGGTCAGTCCCAGGCTGCAGCTGTCCAATGACAACAGGACCCTCACTCTACTCAGTGTCACAAGGAATGATGTAGGACCCTATAAGTGTGGAATCCAGAACGAATTAAGTGACCCGGTCATCCTGAATGTCCTCTATGGCCCAGACGACCCCACCATTTCCCCCTCATACACCTATTACCGTCCAGGGGTAAACCTCAGCCTCTCCTGCCATGCAGCCTCTAACCCACCTGCACAGTATTCTTGGCTGATTGATGGGAACATCCAGCAACACACACAAGAGCTCTTTATCTCCAACATCACTGAGAAGAATAGCAGACTCTATACCTGCCAAGCCAATAACTCAGCCAGTGGCCACAGCAGGACTACAGTCAAGACAATCAGAGTCTCTGCGGAGCTGCCCAAGCCCTCCATCTCCAGCAACAACTCCAACCCCATAGAGGACAAGGATGCTGTAGTCTTAACCTGTGAACCTGAGGCTGACACAACCTACCTGTGGTGGGTAAACAATCAGAGCCTCCCGGTCAGTCCCAGGCTGCAGCTGTCCAATGGCAACAGGACCCTCACTCTATTCAATGTCACAAGAAATGACACAGGAGCCTATGAATGTGGAATCCAGAACTCAGTGAGTGCAAACCACAGTGACCCAGTCACCCTGGATGTCTTCTATGGCCCGGACACCCCCATCATTTCCCCCTCAGACTCGTCTTACCATTCGGGAGAAAACCTCAGCCTCTGCCACTCAGCCTCTAACCCATCCCCGCAGTATTCTTGGCGTATCAATGGGACACGGCAGCAACACACACAAGTTCTCTTTATCGCCAAAATCACGTCAAATAATAACGGGGCCTATGCCTGTTTTGTCTCTAACTTGGCTACTGGCCGCAATAATTCCATAGTCAAGAGCATCACAGTCTCTGCACCTGGAGGTGTCTCAGCTGGGGCCACTGTCGGCATCATGATTGGAGTGCTGCTTGGGGTTGCTCTGACA
>gorCCM5
CAGGTCACTATTGAATCCACGCCGTTCAATGTCGCAGAGGGGAAGGAGGTGCTTCTACTCGCCCACAGTCTGCCCCAGAATATTGGCTACACCTGGTACAAAGGGAGAGTGGATGGCAACAGTCTAATTGTAGCAGTAGGAATTCAACAAGCTACCCCACCCGCATACAGTGGTCGGGAGACAATAAACCCCAATGCATCCCTGCTGATCCAGAACGTCATCCAGAATGACACAGGATTCTACACCCTACAAGTCATAAAGTCAGATCTTGTGAATGAAGAAGCAACTGGCCAGTTCCGGGTATACCCGGAGCTGCCCAAGCCCTCCATCTCCAGCAACAACTCCAAACCCGTGGAGGACAAGGATGCTGTGGTTTTAACCTGTCAACCTGAGACTCAGAACACAACCTACCTGTGGTGGGTAAACAATCAGAGCCTCCTGGTCAGCCCCAGGCTGCTGCTCTCCACTGACAACAGGACCGTCGTTCTACTCAGCGCCACAAAGAATGACATAGGACCCTATGAATGTGAAACCCAGAACCCAGTGAGTGCCAGGCGCAGTGACCCAGTCACCCTGAATGTCCGCCATGGCCCGGATGCCCCCACCATTTCCCCTCTAAACACACCTTACAGATCAGGGGAAAATCTGAACCTCTGCCACGCAGCCTCTAACCCACCTGCACAGTACTCTTGGTTTGTCGATGGGACTTTCCAGCAATCCACCCAAGAGCTCTTTATCCCCAACATCACTGTGAATAATAGCGGATCCTATACGTGCCAAGCCCATAACTCAGACACTGGCCTCAATAGGACCACAGTCACGACGATCACAGTCTATGCAGAGCCACCCAAACCCTTCATCACCACCAACAACTCCAACCCCGTGGAGGATGAGGATGCTGTAGCCTTAACCTGTGAACCTGAAATTCAGAACACAACTTACCTGTGGTGGGTAAACAATCAGAGCCTCCCGGTCAGTCCCAGGCTGCAGCTGTCCAATGACAACAGGACCCTCACTCTACTCAGTGTCACAAGGAATGATGTAGGACCCTATGAGTGTGGAATCCAGAACGAATTAAGTGACCCAGTCATCCTGAATGTCCTCTATGGCCCAGACGACCCCACCATTTCCCCCTCATACACCTATTACCGTCCAGGGGTAAACCTCAGCCTCTCCTGCCATGCAGCCTCTAACCCACCTGCACAGTATTCTTGGCTGATTGATGGGAACATCCAGCAACACACACAAGAGCTCTTTATCTCCAACATCACTGAGAAGAACAGCGGACTCTATACCTGCCAGGCCAATAACTCAGCCAGTGGCCACAGCAGGACTACAGTCAAGACAATCACAGTCTCTGCAGAGCCACCCAAACCCTTCATCACCACCAACAACTCCAACCCCGTGGAGGATGAGGATGCTGTAGCCTTAACCTGTGAACCTGAAATTAACACAACCTACCTGTGGTGGGTAAACAATCAGAGCCTCCCGGTCAGTCCCAGGCTGCAGCTGTCCAATGACAACAGGACCCTCACTCTACTCAGTGTCACAAGGAATGATGTAGGACCCTATGAGTGTGGAATCCAGAACGAATTAAGTGTTGACCACAGTGACCCAGTCATCCTGAATGTCCTCTATGGGCCGGACACCCCCATCATTTCCCCCCCAGACTCGTCTTACCTTTCGGGAGCGAACCTCAACCTCTGCCACTCGGCCTCTAACCCATCTCCGCAGTATTCTTGGCGTATCAATGGGATACTGCAGCAACACACACAAGTTCTCTTTATCGCCAAAATCACGCCAAATAATAACGGGGCCTATGCCTGTTTTGTCTCTAACTTGGCTACTGGCCGCAATAATTCCATAGTCAAGAGCATCACAGTCTCTGCATCTGGAGGTCTCTCAGCTGGGGCCACTGTCGGCATCATGATTGGAGTGCTGGTTGGGGTTGCTCTGATA
>macCCM5
CAGCTCACTATTGAATCCAGGCCGTTCAATGTTGCAGAGGGGAAGGAGGTTCTTCTACTTGCCCACAATGTGTCCCAGAATTTTGGCTACATCTGGTACAAGGGGAGAGTGGATGCCAGCCGTCGAATTGGAGTAATAAGAACTCAACAAATTACCCCACCCGCACACAGCGGTCGAGAGACAATAGACTTCAATGCATCCCTGCTGATCCACAATGTCACCCAGAGTGACACAGGATCCTACACCCTACAAGTCATAAAGGAAGATCTTGTGAATGAAGAAGCAACTGGCCAGTTCCGGGTATACCCGGAGCTGCCCAAGCCCTACATCTCCAGCAACAACTCCAGCCCCGTGGAGGACAAGGATGCTGTGGCCTTAACCTGTGAACCTGAGACTCAGGACACAACCTACCTGTGGTGGGTAAACAATCAGAGCCTCCCGGTCAGTCCCAGGCTGGAGCTGTCCAGTGACAACAGGACCCTCACTGTATTCAATATTCCAAGAAATGACACAACATCCTACAAATGTGAAACCCAGAACCCAGTGAGTGTCAGACGCAGCGACCCAGTCACCCTGAATGTCCTCTATGGCCCGGATGCGCCCACCATTTCCCCTCTAAACACACCTTACAGAGCAGGGGAAAATCTGAACCTCTGCCACGCAGCCTCTAACCCAACTGCACAGTACTTTTGGTTTGTCAATGGGACGTTCCAGCAATCCACACAAGAGCTCTTTATCCCCAACATCACCGTGAATAATAGCGGATCCTATATGTGCCAAGCCCATAACTCAGCCACTGGCCTCAATAGGACCACAGTCACGGCGATCACAGTCTACGCGGAGCTGCCCAAGCCCTACATCACCAGCAACAATTCCAACCCCATAGAGGACAAGGATGCTGTGACCTTAACCTGTGAACCTGAGACTCAGGACACAACCTACCTGTGGTGGGTAAACAATCAGAGCCTCTCGGTCAGTTCCAGGCTGGAGCTGTCCAATGACAACAGGACCCTCACTCTATTCAATATTCCAAGAAACGACACAACGTTCTACGAATGTGAAACCCAGAACCCAGTGAGTGACCCAGTCACCCTGAATGTCCTCTATGGCCCGGATGCGCCCACCATTTCCCCTCTAAACACACCTTACAGAGCAGGGGAAAATCTGAACCTCACCTGCCACGCAGCCTCTAACCCAACTGCACAGTACTTTTGGTTTGTCAATGGGACGTTCCAGCAATCCACACAAGAGCTCTTTATCCCCAACATCACCGTGAATAATAGCGGATCCTATATGTGCCAAGCCCATAACTCAGCCACTGGCCTCAATAGGACCACAGTCACGATGATCACAGTCTACGTGGAGCTGCCCAAGCCCTACATCTCCAGCAACAACTCCAACCCCATAGAGGACAAGGATGCTGTGACCTTAACCTGTGAACCTGTGGCTAACACAACCTACCTGTGGTGGGTAAACAATCAGAGCCTCTCGGTCAGTCCCAGGCTGCAGCTCTCCAATGGCAACAGGATCCTCACTCTACTCAGTGTCACACGGAATGACACAGGACCCTATGAATGTGGAATCCAGAACTCAGAGAGTGCAAAACGCAGTGACCCAGTCACCCTGAATGTCACCTATGGCCCAGACACCCCCATCATATCCCCCCCAGACTTGTCTTACCGTTCGGGAGCAAACCTCAACCTCTGCCACTCGGACTCTAACCCATCCCCGCAGTATTCTTGGCTTATCAATGGGACACTGCGGCAACACACACAAGTTCTCTTTATCTCCAAAATCACATCAAACAATAACGGGGCCTATGCCTGTTTTGTCTCTAACTTGGCTACTGGTCGCAATAACTCCATAGTCAAGAACATCTCAGTCTCCGCACCTGGAGGTCTCTCAGCTAGGGCTACTGTCGGCATCATAATTGGAATGCTGGTTGGGGTTGCTCTGATG
>CEmacCCM5
CAGCTCACTATTGAATCCAGGCCGTTCAATGTTGCAGAGGGGAAGGAGGTTCTTCTACTTGCCCACAATGTGTCCCAGAATTTTGGCTACATCTGGTACAAGGGAAGAGTGGATGCCAGCCGTCGAATTGGAGTAATAAGAACTCAACAAATTACCCCACCCGCACACAGCGGTCGAGAGACAATAGACTTCAATGCATCCCTGCTGATCCACAATGTCACCCAGAGTGACACAGGATCCTACACCATACAAGTCATAAAGGAAGATCTTGTGAATGAAGAAGCAACTGGCCAGTTCCGGGTATACCCGGAGCTGCCCAAGCCCTACATCTCCAGCAACAACTCCAACCCCGTGGAGGACAAGGATGCTGTGGCCTTAACCTGTGAACCTGAGACTCAGGACACAACCTACCTGTGGTGGGTAAACAATCAGAGCCTCCCGGTCAGTCCCAGGCTGGAGCTGTCCAGTGACAACAGGACCCTCACTGTATTCAATATTCCAAGAAATGACACAACATCCTACAAATGTGAAACCCAGAACCCAGTGAGTGTCAGACGCAGCGACCCAGTCACCCTGAATGTCCTCTATGGCCCGGATGCGCCCACCATTTCCCCTCTAAACACACCTTACAGAGCAGGGGAAAATCTGAACCTCTGCCACGCAGCCTCTAACCCAACTGCACAGTACTTTTGGTTTGTCAATGGGACGTTCCAGCAATCCACACAAGAGCTCTTTATACCCAACATCACCGTGAATAATAGCGGATCCTATATGTGCCAAGCCCATAACTCAGCCACTGGCCTCAATAGGACCACAGTCACGGCGATCACAGTCTACGCGGAGCTGCCCAAGCCCTACATCACCAGCAACAACTCCAACCCCATAGAGGACAAGGATGCTGTGACCTTAACCTGTGAACCTGAGACTCAGGACACAACCTACCTGTGGTGGGTAAACAATCAGAGCCTCTCGGTCAGTTCCAGGCTGGAGCTGTCCAATGACAACAGGACCCTCACTGTATTCAATATTCCAAGAAACGACACAACGTTCTACGAATGTGAAACCCAGAACCCAGTGAGTGACCCAGTCACCCTGAATGTCCTCTATGGCCCGGATGCGCCCACCATTTCCCCTCTAAACACACCCTACAGAGCAGGGGAAAATCTGAACCTCTCCTGCCACGCAGCCTCTAACCCAGCTGCACAGTACTCTTGGTTTGTCAATGGGACGTTCCAGCAATCCACACAAGAGCTCTTTATACCCAACATCACCGTGAATAATAGCGGATCCTATATGTGCCAAGCCCATAACTCAGCCACTGGCCTCAATAGGACCACAGTCACGGCGATCACAGTCTATGTGGAGCTGCCCAAGCCCTACATCTCCAGCAACAACTCCAACCCCATAGAGGACAAGGATGCTGTGACCTTAACCTGTGAACCTGTGGCTAACACAACCTACCTGTGGTGGGTAAACAATCAGAGCCTCTCGGTCAGTCCCAGGCTGCAGCTCTCCAATGGCAACAGGATCCTCACTCTACTCAGTGTCACACGGAATGACACAGGACCCTATGAATGTGGAATCCAGAACTCAGAGAGTGCAAAACGCAGTGACCCAGTCACCCTGAATGTCACCTATGGCCCAGACACCCCCATCATATCCCCCCCAGACTTGTCTTACCGTTCGGGAGCAAACCTCAACCTCTGCCACTCGGACTCTAACCCATCCCCGCAGTATTCTTGGCTTATCAATGGGACACTGCGGCAACACACACAAGTTCTCTTTATCTCCAAAATCACATCAAACAATAACGGGGCCTATGCCTGTTTTGTCTCTAACTTGGCTACCGGTCGCAATAACTCCATAGTCAAGAACATCTCAGTCTCCGCACCTGGAGGTCTCTCAGCTAGGGCTACTGTCGGCATCATAATTGGAATGCTGGTTGGGGTTGCTCTGATG
>babCCM5
CAGCTCACTATTGAATCCAGGCCGTTCAATGTCGCAGAGGGGAAGGAGGTTCTTCTACTTGCCCACAATCTGTCCCAGAATCTTGGCTACATCTGGTATAAGGGAAGAGTGGATGCCAACCGTCGAATTGAAATAATAAGAACTAATCAAACTACCCCACCCGCACACAGCGGTCGAGAGATAATATACTCCAATGCATCCCTGCTGATCCAGAACGTCACCCAGAATGACACAGGATCCTACACTCTACAAGTCATAAAGGAAGATCTTGTGAATGAAGAAGCAACTGGCCGGTTCCGGGTATACCTGGAGCTGCCCAAGCCCTACATCTCCAGCAACAACTCCAGCCCCATAGAGGACAAGGATGCTGTGACCTTAACCTGTGAACCTGAGACTCAGGACACAACCTACCTGTGGTGGGTAAACAATCAGAGCCTCTGGGTCAGTTCCAGGCTGGAGCTGTCCAATCACAACAGGACCCTCACTCTATTCAATATTCCAAGAAATGACACAACATCCTACGAATGTGAAACCCAGAACCCAGTGAGTGTCAGACGCAGCGACCCAGTCACCCTGAATGTCACCTATGGCCCGGATGCGCCCACCATTTCCCCTCTAAACACACTTTACAGAGCAGGAGAAAATCTGAACCTCTGCCACGCAGCCTCTAACCCAGCTGCACAGTACTCTTGGTTTGTCAATGGGGTGTTCCAGCAATCCACACAAGAGCTCTTTATCCCCAACATCACCGTGAATAATAGCGGATCCTATATGTGCCAAGCCCATAACTCAGCCACTGGCCTCAATAGGACCACAGTCACGGCGATCACAGTCTACGCGGAGCTGCCCAAGCCCTACATCACCAGCAACAACTCCAACCCCATAGAGGACAAGGATGCTGTGACCTTAACCTGTGAACCTGAGACTCAGGACACAACCTACCTGTGGTGGGTAAACAATCAGAGCCTCTGGGTCAGTTCCAGGCTGGAGCTGTCCAATCACAACAGGACCCTCACTCTATTCAATATTCCAAGAAACGACACAACATCCTACGAATGTGAAACCCAGAACCCAGTGAGTGACCCAGTCACCCTGAATGTCACCTATGGCCCGGATGCGCCCACCATTTCCCCTCTAAACACACCTTACAGAGCAGGGGAAAATCTGAACCTCACCTGCCACGCAGCCTCTAACCCAGCTGCACAGTACTCTTGGTTTGTCAATGGGGTGTTCCAGCAATCCACACAAGAGCTCTTTATCCCCAACATCACCGTGAATAATAGCGGATCCTATATGTGCCAAGCCCATAACTCAGCCACTGGCCTCAATAGGACCACAGTCACGGCGATCACAGTCTACGTGGAGCTGCCCAAGCCCTACATCACCAGCAACAACTCCAACCCCATAGAGGACAAGGATGCTGTGACCTTAACCTGTGAACCTGTGGCTAACACAACCTACCTGTGGTGGGTAAACAATCAGAGCCTCTCGGTCAGTCCCAGGCTGGAGCTGTCCAATGGCAACAGGACCCTCACTCTACTCAGTGTCACACGGAATGACACAGGACCCTATGAATGTGGAATCCAGAACTCAGAGAGTGCAAAACGCAGTGACCCAGTCACCTTGAATGTCACCTATGGCCCGGACACCCCCATCATATCCCCCCCAGACTTGTCTTACCGTTCGGGAGCAAACCTCAACCTCTGCCACTCGGACTCTAACCCATCCCCGCAGTATTCTTGGCTTATCAATGGGACACTGCGGCAACACACACAAGTTCTCTTTATCTCCAAAATCACATCCAACAATAACGGGGCCTATGCCTGTTTTGTCTCTAACTTGGCTACTGGTCGCAATAACTCCATAATCAAGAACATCTCAGTCTCCGCACCTGGAGGTCTCTCAGCTAGGGCTACTGTCGGCATCATAATTGGAATGCTGGTTGGGGTTGCTCTGATG
>agmCCM5
CAGCTCACTATTGAATCCAGGCCGTTCAATGTCGCAGAGGGGAAGGAGGTTCTTCTACTTGCCCACAATCTGTCCCAGAATTTTGGCTACATCTGGTACAAGGGAAGAGTGGATGCCAAACGTCGAATTGTAGGAATAGGAACTCATCAAACTACCCCACCCGCGTACAGCGGTCGAGAGACAATAGACTCCAATGCATCCCTGCTGATCCAGAACGTCACCCAGAATGACACAGGATTCTATACCTTACAAGTCATAAAGGAAGATCTTGTGAATGAAGAAGCAACTGGCCAGTTCCGGGTATACCCGGAGCTGCCCAAGCCCAACATCACTATCAACAACTCCAAGCCCGTGGAGGACAAGGATGCTGTGACCTTCACCTGTGAACCTGAGACTCAGGACACAACCTACCTGTGGTGGGTAAACAATCAGAGCCTCCCGGTCAGTCCCAGGCTGGAGCTGTCCAGTGACAACAGGACCCTCACTGTATTCAATATTCCAAGAAATGACACAACATTCTACGAATGTGAAACCCAGAACCCAGTGAGTGTCAGACGCAGCGACCCAGTCACCCTGAATGTTCTCTATGGCCCGGATGCGCCCACCATTTCCCCTCTAAACACACCTTACAGAGCAGGGGAAAATCTGAACCTCTGCCACGCAGCCTCTAACCCAGCTGCACAGTACTCTTGGTTTGTCGATGGGGTGTTCCAGCAATCCACACAAGAGCTCTTTATCCCCAACATCTCCGTGAATAATAGCGGATCCTATATGTGCCAAGCCCATAATTCAGACACTGGCCTCAATAGGACCACGGTCACGGCGATCACAGTCTACGCGGAGTTGCCCAAGCCCTACATCACCAGCAACAACTCCAAGCCCATAGAGGACAAGGATGCTGTGACCTTCACCTGTGAACCTGAGACTCAGGACACAACCTACCTGTGGTGGGTAAACAATCAGAGCCTCCCGGTCAGTCCCAGGCTGGAGCTGTCCAGTGACAACAGGACCCTCACTGTATTCAATATTCCAAGAAATGACACAACATACTACGAATGTGAAACCCAGAACCCAGTGAGTGACCCAGTCACCCTGAATGTTCTCTATGGCCCGGATGCGCCCACCATTTCCCCTCAAAACACAACTTACAGAGCAGGGGAAAATCTGAACCTCTCCTGCCACGCAGCCTCTAACCCAGCTGCACAGTACTCTTGGTTTGTCGATGGGGTGTTCCAGCAATCCACACAAGAGCTCTTTATCCCCAACATCTCCGTGAATAATAGCGGATCCTATATGTGCCAAGCCCATAAGTCAGGCACTGGCCTCAATAGGACCACGGTCACGGCGATCACAGTCTACGTGGAGCTTCCCAAGCCCTACATCACCAGCAACAACTCCAACCCCATAGAGGACAAGGATGCTGTGACCTTAACCTGTGAATCTGTGGCTAACACAACCTACCTGTGGTGGGTAAACAATCAGAGCCTCTCGGTCAGTCCCAGGCTGCAGCTCTCCAATGGCAACAGGATCCTCACTCTACTCAGTGTCACAAGGAATGACACAGGACCCTATGAATGTGGAATCCAGAACTCAGAGAGTGCAAAACGCAGTGACCCAGTCACCCTGAATGTCACCTATGGCCCGGACACCCCCATCATATCCCCCCCAGACTTGTCTTACCGTTCGGGAGCAAACCTCAACCTCTGCCACTCGGACTCTAACCCATCCCCGCAGTATTCTTGGCTTATCAATGGGACACTGCGGCAACACACACAAGTTCTCTTTATCTCCAAAATCACATCAAACAATAACGGGGCCTATGCCTGTTTTGTCTCTAACTTGGCTACTGGTCGCAATAACTCCATAGTCAAGAACATCTCAGTCTCCGCACCTGGAGGTCTCTCAGCTAGGGCTACTGTCAGCATCATAATTGGAATGCTGGTTGGGGTTGCTCTGATG
>sqmCCM5
CAGCTCACTATTGAATCCGTGCCATCCAATGCTGCAGAGGGGAAGGAGGTTCTTCTACTCACCCGCAATCTGTCCCAGGATACTGGCTTCAACTGGTACAAAGGGAGCGTGGACAGCACCCGTCGAATTATAGGAATAGCAACTCAACTAACTACCCGACCCGCATACAGCGGCCGAGAGACAATATACCCCAATGCCTCCCTGCTGATCCAGAATGTCACCCTGAGTGACACAGGATTCTACATGCTACAAGTCATAACGGCAAATCTTGTGAATACAGAAGCAGCAGGCCAGTTCCGTGTATACCCGGAGCTGTCCAAGCCCTCCATCACCAGCAACAACTCCAATCCCGTGGAGAACAAGGATGCTGTGGCCTTAACCTGTGAACCTGAGACTCAGGACACAACCTACCTGTGGCGGGTAAATGGTCAGAGTCTCCTGGTCAGCCCCAGGCTGCAGCTGTCCAGTGACAACAGGACCCTCACTCTATTCAATATCACAAGAAACGACACAGGACCCTATGAATGTGAAACCCAGAATCCAGTGAGTGGGAAACACAGTGACCCAGCCACCCTGAATGTTCTCTATGGCCCGGATGCCCCCACCATTTCCCCTCTAGACACATCTTACGGATCAGGGGAAAATCTGAACCTCTGCCACGCAGCTTCTAACCCATCTGCAGAGTACTCTTGGCTTGTCAATGGAACATCACAGATAAACACACAGGAGCTCTTGATCCGCAACATCACTGTGGATCACAGCGGATCCTATATGTGCTATGCCCAAAACTCAGCCACTGGCCTCAACAGCACCGCAGTCAAGATCATCACAGTCTCTGCAGAGCTGCCCAAACCCTACATCACCAGCAACAACTCCAACCCCGTGGAGGACGAGGATGCTGTGGCCTTGACCTGTGAACCTGAGACTCAGAACGCAACCTACCTGTGGTGGGTAAATGGTCAGAGCCTCCCTGTCAGCCCCAGGCTGCAGCTGTCCCGTGACAACAGGACCCTCACTCTACTCAGCGTCACAAGGAATGACACAGGACCCTATGAGTGTGGAACCCAGAACCAATTGAGTGGCCCAGTCAGCCTGAATGTCCTCTATGGCCCGGATACTCCCATCATTTCCCCCTCATACACCCATTACCAACCAGGGGTAAACCTCAACCTCTCCTGCCATGCAGCCTCTAACCCACCTGCACAGTATGCTTGGCTGATTAATGGGAGCCTCCAGCAAAACGCGGGAGAGCTCTTTGTCTCCAACATCACTGAGAAGAACAGTGGACTCTATACCTGCCATGCCAATAACTCGGCCACAGGCCGCAACAGGACCACAGTGAAGGCAATCACAGTCTCTGGGGAGCTGCCCAAGCCCTACATCACCAGCAACAACTCCAACCCTGTGGAGAACAAGGATGCTGTGGCCTTAACCTGTGCACCTGAGACTGAATCTACCTACCTGTGGTGGGTAAATGGTCAGAGCCTCCTGGTCAGTCCCGGGCTGCAGCTGTCCAGTGACAACAGGACCCTCACTCTACTGACTGTCACAAGGAATGACACAGGACCCTATCAGTGTGGAATCCAGAACCCAGTGAGTGCAAACCACAGTGATCCAGTCACTCTGGATGTCTTCTATGGCCCGGACACCCCCACCATTTCCCCTCCAGACGCATCTTACCGTTTAGGAGCTAACCTCAACCTCTGCCACTCGGCATCTAACCCACCCCCGACGTATTCTTGGTATATCAATGGGACGTCGAAGTCAAACACACAAGTGCTCTTCATTGCCCAAATCACTTCAGATCATAACGGTGCCTACGCCTGTCGTGTCTCTAACTCAGCGACTGGCCGCAATAATTCCACAGTCAAGAACATCACAGTCTCCGTACCAGACGTTGTCTCAGCTGGGACCACTGCCAGCATCATGACTGGAGTGCTGGCTGGGGTGGCTCTGATA
>capCCM5
CAGCTCACTATTGAATCCGTGCCATCCAATGCTGCAGAGGGGAAGGACGTTCTTCTACTCACCCACAATCTGCCCCAGAATATTGGCTTCAACTGGTACAAAGGGGGTGTGGACGGTACCCGTCGAATTATAGGAGTAGCAACTCAACTAACTACCCCACCCGCACACAGCGGCCGAGAGACAATATACCCCAATGCCTCCCTGCTGATCCAGAACGTCACCCTGAATGACACAGGATTCTACACCCTGCAAGTCATAAAGGTGGATCTTGTGAATGAAGAAGCAACTGGCCAGTTCCGTGTATACCCGGAGCTGCCCAAGCCCTACGTCAACAGCAACAACTCTGACCCCGTGGAGAACAGGGATGTTGTGGCCTTAACCTGTGAACCTGAGACTCAGGACACAACCTACCTATGGCGGGTAAATGGTCAGAGCCTCCCTGTCAGCCCCAGGCTGCAGCTGTCCAGTGACAACAGGACCTTCACTCTATTCAATATCACAAGAAATGACACAGGACCCTACGAATGTGAAACCCAGAACCCAGTGAGTGCCCACCGCAGTGACCCAGTCACTCCAAATGTCCTCTATGGCCCGGATGCCCCCACCATTTTCCCTCTAGACACATCTTACAGATCAGGGGAAAATCTGAACCTCTGCCACGCAGCCTCTAACCCACCTGCAGAGTACTCTTGGCTTGTTAACGGAACATCACAGATAAACACACAGGAGCTCTTGATCCGCAACATCACTGTGGATCACAGCGGATCCTATATGTGCTATGCCCAAAACTCAGCCACTGGCCTCAACAGGACCACAGTCAAGATCATCACAGTCTCTGCAGAGCTGCCCAAGCCCTACATCACCAGCAACAACTCCAACCCTTTGGAGGACGAGGATGCTGTGGCCTTAACCTGTGAACCGGAGACTCAGAACTCAACCTACCTGTGGTGGGTAAATGGTCAGAGCCTCCCTGTCAGCCCCAGGCTGCAGCTGTCCAGTGACAACAGGACCCTCACTCTACTCAGAGTCACAAGGAATGACGCAGGACCCTATGAGTGTGGAATCCAGAACCAATTGAGTGACCCAGTCACCCTGAATGTCCTCTATGGCCCAGATACTCCCATCATTTCCCCCTCATACAGCCATTACCATCCAGGGGTAAACCTCAACCTCTCCTGCCATGCAGCCTCTAACCCACCTGCACAGTATGCTTGGCTGATTGATGGGAGCCTCCAGCACAACACAGGAGAGCTCTTTGTCTCCAACATCACTGAGAAGAACAGTGGACTCTATACCTGCCACGCCAATAACCTGGCCACAGGCCGCAACAGGACCACAGCGAAGACAATCACAGTCTCCGCGGAGCTGCCCAAGCCCTACATCAACAGCAACAACTCCAACCCCGTGGAGAACAAGGATGTTGTGGCCTTAACCTGTGAACCGGAGACTAACTCAACCTACCTGTGGTGGGTAAATGGTCAGAGCCTCCTGGTCAGTCCCAGGCTGCAGCTGTCCAGTGACAACAGGACCCTCACTTTACTCAGCATCACAAGGAATGACAAAGGACCCTATGAGTGTGAAATCCAGAACCCAGTGAGTGCAAACCGCAGTGATCCCGTCACCCTGGATGTCTTCTATGGCCCGGACACCCCCATCATTTCCCCTCCAGACTCATCTTACCGTTTAGGAGCAAACCTCAACCTCTGCCACTCGGCCTCTAACCCACCCCCGAAGTATTCTTGGTATATCAATGGGACGTTGCAGTCAAACACACAAGTGCTCTTCATCCCCCAAATCACTTCAAGTGATAACGGGGCCTACGCCTGTTTTGTCTCTAACTCAGCGACTAGCCGCTATAATTCCACAGTCAAGAAAATCACAGTCTCCGTACCAGACGTTGTCTCAGCTGGGACCACTGTCAGCATCATGACTGGAGTGCTGGCCGCGGTGGCTCTCACA
>nightCCM5
CAGCTCACTATTGAATCCATGCCATCCAATGTCGCAGAGGGGAAGGAGGTTCTTCTACTCATCCACAATCTGCCCCAGAATACTGGCTTCAACTGGTACAAAGGGAGCGTGGACAGCACCCGTCGAATTATGGGAACAACAACTCAACAAACTATCCTACCCGCACACAGCGGCCGAGAGACAATATACCCCAATGCCTCCCTGCTGATCCAGAACGTCAACCTGAATGACACAGGATTCTACAGGCTACAAGTCATAACGGCAGATCTTGTGAATGAAGAAGCAACTGGCCAGTTCCGTGTATACCCGGAGCTGCCCAAGCCCAACATCACCAGCAACAACTCCAACCCTGTGGAGAACAAGGATGCTGTTGCCTTAACCTGTGACCCTGAGATTCAGAACACAACCTACTTGTGGTGGGTAAATGGTCAGAGCCTCCTGGTCAGTCCCAGGCTGCAGCTGTCCAGTGACAACAGGACCCTCACTCTACTCAGTGTCACAAGGAATGACACAGGACCCTATGAATGTGGAATCCAGAACTCAGTGAGTGCAAACCGCAGTGACCCAGTCACTCTGAATGTCCTCTATGGCCCGGATGCCCCCACCATTTCCCCTCTAGACACATCTTACAGATCAGGGGAAAATCTGAACCTCTGCCACGCAGCCTCTAACCCACCTGCAGAGTACTCTTGGCTTATCAATGGAACATCACAGGTAAACACACAGGAGCTCTTTATCTCCAACATCACTGTGGATCACAGCGGATCCTATACCTGCTATGCCCAAAACTCAGCCACTGGCCTCAATAGGACCACAGTCAAGATCATCACAGTCTCTGCAGAGCCGCCCAAGCCCTACATCACCAGCAACAACTCCAACCCTGTGGAGAACGAGGATGCTGTGGCCTTAACCTGTGAAGCTGAGACTCAGAACTCAACCTACCTGTGGTGGGTAAATGGTCAGAGCCTCCCTGTCAGCTCCAGGCTGCAGCTGTCCAGTGACAACAGGACCCTCACTCTACTCAGCGTCACAAGGAATGACGCAGGAACCTATGAGTGTGGAACCCAGAACAAATTGAGTGACCCAGTCACCCTGAATGTCCTCTATGGCCCGGATACTCCCATCATTTCCCCCTCATACACCTATTACCATCCAGGGGCAAGCCTCAACCTCTCCTGCCATGCAGCCTCTAACCCACCTGCACAATATGCTTGGCTGATTGATGGGAGCCTCCAGCAAAACACAGGAGAGCTCTTTGTCTCCAACATCACCGAGAAGAACAGCGGACTCTATACCTGCCATGCCAATAACTCGGCCACAGGCCGCAACAGGATCGCAGTGAAGACAATCACAGTCGCTGCGGAGCTGCCCAAGCCCAACATCACCAGCAACAACTCCAACCCTGTGGAGAACAAGGATGCTGTTGCCTTAACCTGTGACCCTGAGATTGACACAACCTACCTGTGGTGGGTAAATGGTCAGAGCCTCCTGGTCAGTCCCAGGCTGCAGCTGTCCAGTGACAACAGGACCCTCACTCTACTCAGTGTCACAAGGAATGACACAGGACCCTATGAATGTGGAATCCAGAACTCAGTGAGTGCAAACCGCAGTGACCCAGTCACCCTGGATGTCTTCTATGGCCCGGACACCCCCATCATTTCCCCTCCAGACTTGTCTTACCATTCAGGAGAAAAACTCAACCTCTGCCACTCGGCCTCTAACCCACCCCCGCAGTATTCTTGGTATATCAATGAGACGTCGCAGTCACACACACAAGTGCTCTTCATCTCCAAAATCACTTCAAATCATAACGGGGCCTACGCCTGTTTTGTCTCTAACTTGGCAACTGGCCGCAATAATTCCGCAGTCAAGAACATCACAGTCTCCGTACCAGATGTCCTCTCAGCTGGGACCACTGTCAGCATCCTGATGGGAGTGCTGGCCGCGATGGCTCTGACA
(((((humCCM5,(chimpCCM5,bonCCM5)),gorCCM5),oraCCM5),(((macCCM5,CEmacCCM5),babCCM5),agmCCM5)),((sqmCCM5,capCCM5),nightCCM5));
