# Supplementary material for: Evolution of host-microbe cell adherence by receptor domain shuffling
Source: eLife. 2022 Jan 25;11:e73330. doi: 10.7554/eLife.73330 (PMC8860441; doi:10.7554/eLife.73330)
Supplement: Figure 2—source data 2. [file elife-73330-fig2-data2.zip › Figure 2 - source data 2/CEACAM5_mus_ds5_w_tree.fasta]

>humCCM5
AAGCTCACTATTGAATCCACGCCGTTCAATGTCGCAGAGGGGAAGGAGGTGCTTCTACTTGTCCACAATCTGCCCCAGCATTTTGGCTACAGCTGGTACAAAGGTAGAGTGGATGGCAACCGTCAAATTATAGTAATAGGAACTCAACAAGCTACCCCACCCGCATACAGTGGTCGAGAGATAATATACCCCAATGCATCCCTGCTGATCCAGAACATCATCCAGAATGACACAGGATTCTACACCCTACACGTCATAAAGTCAGATCTTGTGAATGAAGAAGCAACTGGCCAGTTCCGGGTATACCCGGAGCTGCCCAAGCCCTCCATCTCCAGCAACAACTCCAAACCCGTGGAGGACAAGGATGCTGTGGCCTTCACCTGTGAACCTGAGACTCAGGACGCAACCTACCTGTGGTGGGTAAACAATCAGAGCCTCCCGGTCAGTCCCAGGCTGCAGCTGTCCAATGGCAACAGGACCCTCACTCTATTCAATGTCACAAGAAATGACACAGCAAGCTACAAATGTGAAACCCAGAACCCAGTGAGTGCCAGGCGCAGTGATTCAGTCATCCTGAATGTCCTCTATGGCCCGGATGCCCCCACCATTTCCCCTCTAAACACATCTTACAGATCAGGGGAAAATCTGAACCTCTGCCATGCAGCCTCTAACCCACCTGCACAGTATTCTTGGCTGATTGATGGGAACATCCAGCAACACACACAAGAGCTCTTTATCTCCAACATCACTGAGAAGAACAGCGGACTCTATACCTGCCAGGCCAATAACTCAGCCAGTGGCCACAGCAGGACTACAGTCAAGACAATCACAGTCTCTGCGGAGCTGCCCAAGCCCTCCATCTCCAGCAACAACTCCAAACCCGTGGAGGACAAGGATGCTGTGGCCTTCACCTGTGAACCTGAGGCTAACACAACCTACCTGTGGTGGGTAAATGGTCAGAGCCTCCCAGTCAGTCCCAGGCTGCAGCTGTCCAATGGCAACAGGACCCTCACTCTATTCAATGTCACAAGAAATGACGCAAGAGCCTATGTATGTGGAATCCAGAACTCAGTGAGTGCAAACCGCAGTGACCCAGTCACCCTGGATGTCCTCTATGGGCCGGACACCCCCATCATTTCCCCCCCAGACTCGTCTTACCTTTCGGGAGCGAACCTCAACCTCTGCCACTCGGCCTCTAACCCATCCCCGCAGTATTCTTGGCGTATCAATGGGATACCGCAGCAACACACACAAGTTCTCTTTATCGCCAAAATCACGCCAAATAATAACGGGACCTATGCCTGTTTTGTCTCTAACTTGGCTACTGGCCGCAATAATTCCATAGTCAAGAGCATCACAGTCTCTGCATCTGGAGGTCTCTCAGCTGGGGCCACTGTCGGCATCATGATTGGAGTGCTGGTTGGGGTTGCTCTGATA
>chimpCCM5
AAGCTCACTATTGAATCCACGCCGTTCAATGTCGCAGAGGGGAAGGAGGTGCTTCTACTTGTCCACAATCTGCCCCAGCATTTTGGCTACGTCTGGTACAAAGGGAGAGTGGATGCCAACCATCAAATTATAGTAATAGGAACTCAACAAGCTACCCCACCCGCATACAGTGGTCGAGAGACAGTATACCCCAATGCATCCCTGCTGATCCAGAACATCATCCAGAATGACACAGGATTCTATACCCTACACATCATAAAGTCAGATCTTGTGAATGAAGAAGCAACTGGCCAGTTCCGGGTATACCCGGAGCTGCCCAAGCCCTCCATCTCCAGCAACAACTCCAAACCCGTGGAGGACAAGGATGCTGTGGCCTTCACCTGTGAACCTGAGACTCAGGACACAACCTACCTGTGGTGGGTAAACAATCAGAGCCTCCCGGTCAGTCCCAGGCTGCAGCTGTCCAATGGCAACAGGACCCTCACTCTATTCAATGTCACAAGAAATGACACAGCAAGCTACAAATGTGAAACCCAGAACCCAGTGAGTGCCGGGCACAGTGATTCAGTCATCCTGAATGTCCTCTATGGCCCGGATGCCCCCACCATTTCCCCTCTAAACACATCTTACAGATCAGGGGAAAATCTGAACCTCTGCCATGCAGCCTCTAACCCACCTGCACAGTATTCTTGGCTGATTGATGGGAACATCCAGCAACACACACAAGAGCTCTTTATCTCCAACATCACTGAGAAGAACAGCAGACTCTATACCTGCCAGGCCAATAACTCAGCCAGTGGCCACAGCAGGACTACAGTCAAGACAATCACAGTCTCTGCGGAGCTGCCCAAGCCCTCCATCTCCAGCAACAACTCCAAACCCGTGGAGGACAAGGATGCTGTGGCCTTCACCTGTGAACCTGAGGCTAACACAACCTACCTGTGGTGGGTAAATGGTCAGAGCCTCCCGGTCAGTCCCAGGCTGCAGCTGTCCAATGGCAACAGGACCCTCACTCTATTCAATGTCACAAGAAATGACACAGGAGCCTATGCATGTGGAATCCAGAACTCAGTGAGTGCAAACCACAGTGACCCAGTCACCCTGGATGTCCTCTATGGGCCGGACACCCCCATCATTTCCCCCCCAGACTCGTCTTACCTTTCGGGAGCGAACCTCAACCTCTGCCACTCGGCCTCTAACCCATCCCCGCAGTATTCTTGGCGTATCAATGGGATACCGCAGCAACACACACAAGTTCTCTTTATCGCCAAAATCACGCCAAATAATAATGGGACCTATGCCTGTTTTGTCTCTAACTTGGCTACTGGCCGCAATAATTCCATAGTCAAGAGCATCACAGTCTCTGCATCTGGAGGTCTCTCAGCTGGGGCCACTGTCAGCATCATGATTGGAGTGCTGGTTGGGGTTGCTCTGATA
>bonCCM5
AAGCTCACTATTGAATCCACGCCATTCAATGTCGCAGAGGGGAAGGAGGTGCTTCTACTTGTCCACAATCTGCCCCAGCATTTTGGCTACGTCTGGTACAAAGGGAGAGTGGATGGCAACCATCAAATTATAGTAATAGGAACTCAACAAGCTACCCCACCCGCATACAGCAGTCGAGAGACAATATACCCCAATGCATCCCTGCTGATCCAGAACATCATCCAGAATGACACAGGATTCTATACCCTACACATCATAAAGTCAGATCTTGTGAATGAAGAAGCAACTGGCCAGTTCCGGGTATACCCGGAGCTGCCCAAGCCCTCCATCTCCAGCAACAACTCCAAACCCGTGGAGGACAAGGATGCTGTGGCCTTCACCTGTGAACCTGAGACTCAGGACACAACCTACCTGTGGTGGGTAAACAATCAGAGCCTCCCGGTCAGTCCCAGGCTGCAGCTGTCCAATGGCAACAGGACCCTCACTCTATTCAATGTCACAAGAAATGACACAGCAAGCTACAAATGTGAAACCCAGAACCCAGTGAGTGCCAGGCACAGTGATTCAGTCATCCTGAATGTCCTCTATGGCCCGGATGCCCCCACCATTTCCCCTCTAAACACATCTTACAGATCAGGGGAAAATCTGAACCTCTGCCATGCAGCCTCTAACCCACCTGCACAGTATTCTTGGCTGATTGATGGGAACATCCAGCAACACACACAAGAGCTCTTTATCTCCAACATCACTGAGAAGAACAGCAGACTCTATACCTGCCAGGCCAATAACTCAGCCAGTGGCCACAGCAGGACTACAGTCAAGACAATCACAGTCTCTGCGGAGCTGCCCAAGCCCTCCATCTCCAGCAACAACTCCAAACCCGTGGAGGACAAGGATGCTGTGGCCTTCACCTGTGAACCTGAGGCTAACACAACCTACCTGTGGTGGGTAAATGGTCAGAGCCTCCCGGTCAGTCCCAGGCTGCAGCTGTCCAATGGCAACAGGACCCTCACTCTATTCAATGTCACAAGAAATGACGCAGGAGCCTATGCATGTGGAATCCAGAACTCAGTGAGTGCAAACCACAGTGACCCAGTCACCCTGGATGTCCTCTATGGGCCGGACACCCCCATCATTTCCCCCCCAGACTCGTCTTACCTTTCGGGAGCGAACCTCAACCTCTGCCACTCGGCCTCTAACCCATCCCCGCAGTATTCTTGGCGTATCAATGGGATACCGCAGCAACACACTCAAGTTCTCTTTATCGCCAAAATCACGCCAAATAATAATGGGACCTATGCCTGTTTTGTCTCTAACTTGGCTACTGGCCGCAATAATTCCATAGTCAAGAGCATCACAGTCTCTGCATCTGGAGGTCTCTCAGCTGGGGCCACTGTCAGCATCATGATTGGAGTGCTGGTTGGGGTTGCTCTGATA
>oraCCM5
CAGCTCACTACTGAATCCACGCCATTCAGTGTTGCAGAGGGGAAGGAGGTTCTTCTACTCATCCACAATCTGCCCCAGAGTATTGGCTACAACTGGTACAAAGGGATGGTGGACGCCAACCATCGAATTATAGTAATATCAGATCAACTAACTACCCCACCTGCATACAGCAGTCGAGAGACAATATACCCCAATGCATCCCTGCTGATCCAGAACGTCATCCAGAATGACAAAGGATTCTACACCCTACAAGTCATAAAGTCAGATCTTGTGAATGAAGAAGCAACTGGCCAGGTCCGGGTATACCCGGAGCTGCCCAAGCCCTCCATCTCCAGCAACAACTCCAACCCCGTGGAGGACAAGGATGCTGTGGCCTTAACCTGTGAACCTGGGACTCAGGACACAACCTACCTGTGGTGGGTAAAAAATCAGAGCCTCCCGGTCAGTCCCAGGCTGGAGCTGTCCAATGACAACAGGACCCTCACTCTATTCAATGTCACAAGAAATGACAGAGCAATCTACGAATGTGAAACCCAGAACCCAGTGAGTGTCAGGCGCAGTGACCCAGTCATCCTGAATGTTCTCTATGGCCCGGATGCCCCCACCATTTCCCCTCTAAACACATCTTACAGATCAGGGGAAAATCTGAACCTCTGCCATGCAGCCTCTAACCCACCTGCACAGTATTCTTGGCTGATTGATGGGAACATCCAGCAACACACACAAGAGCTCTTTATCTCCAACATCACTGAGAAGAATAGCAGACTCTATACCTGCCAAGCCAATAACTCAGCCAGTGGCCACAGCAGGACTACAGTCAAGACAATCAGAGTCTCTGCGGAGCTGCCCAAGCCCTCCATCTCCAGCAACAACTCCAACCCCATAGAGGACAAGGATGCTGTAGTCTTAACCTGTGAACCTGAGGCTGACACAACCTACCTGTGGTGGGTAAACAATCAGAGCCTCCCGGTCAGTCCCAGGCTGCAGCTGTCCAATGGCAACAGGACCCTCACTCTATTCAATGTCACAAGAAATGACACAGGAGCCTATGAATGTGGAATCCAGAACTCAGTGAGTGCAAACCACAGTGACCCAGTCACCCTGGATGTCTTCTATGGCCCGGACACCCCCATCATTTCCCCCTCAGACTCGTCTTACCATTCGGGAGAAAACCTCAGCCTCTGCCACTCAGCCTCTAACCCATCCCCGCAGTATTCTTGGCGTATCAATGGGACACGGCAGCAACACACACAAGTTCTCTTTATCGCCAAAATCACGTCAAATAATAACGGGGCCTATGCCTGTTTTGTCTCTAACTTGGCTACTGGCCGCAATAATTCCATAGTCAAGAGCATCACAGTCTCTGCACCTGGAGGTGTCTCAGCTGGGGCCACTGTCGGCATCATGATTGGAGTGCTGCTTGGGGTTGCTCTGACA
>gorCCM5
CAGGTCACTATTGAATCCACGCCGTTCAATGTCGCAGAGGGGAAGGAGGTGCTTCTACTCGCCCACAGTCTGCCCCAGAATATTGGCTACACCTGGTACAAAGGGAGAGTGGATGGCAACAGTCTAATTGTAGCAGTAGGAATTCAACAAGCTACCCCACCCGCATACAGTGGTCGGGAGACAATAAACCCCAATGCATCCCTGCTGATCCAGAACGTCATCCAGAATGACACAGGATTCTACACCCTACAAGTCATAAAGTCAGATCTTGTGAATGAAGAAGCAACTGGCCAGTTCCGGGTATACCCGGAGCTGCCCAAGCCCTCCATCTCCAGCAACAACTCCAAACCCGTGGAGGACAAGGATGCTGTGGTTTTAACCTGTCAACCTGAGACTCAGAACACAACCTACCTGTGGTGGGTAAACAATCAGAGCCTCCTGGTCAGCCCCAGGCTGCTGCTCTCCACTGACAACAGGACCGTCGTTCTACTCAGCGCCACAAAGAATGACATAGGACCCTATGAATGTGAAACCCAGAACCCAGTGAGTGCCAGGCGCAGTGACCCAGTCACCCTGAATGTCCGCCATGGCCCGGATGCCCCCACCATTTCCCCTCTAAACACACCTTACAGATCAGGGGAAAATCTGAACCTCTGCCATGCAGCCTCTAACCCACCTGCACAGTATTCTTGGCTGATTGATGGGAACATCCAGCAACACACACAAGAGCTCTTTATCTCCAACATCACTGAGAAGAACAGCGGACTCTATACCTGCCAGGCCAATAACTCAGCCAGTGGCCACAGCAGGACTACAGTCAAGACAATCACAGTCTCTGCAGAGCCACCCAAACCCTTCATCACCACCAACAACTCCAACCCCGTGGAGGATGAGGATGCTGTAGCCTTAACCTGTGAACCTGAAATTAACACAACCTACCTGTGGTGGGTAAACAATCAGAGCCTCCCGGTCAGTCCCAGGCTGCAGCTGTCCAATGACAACAGGACCCTCACTCTACTCAGTGTCACAAGGAATGATGTAGGACCCTATGAGTGTGGAATCCAGAACGAATTAAGTGTTGACCACAGTGACCCAGTCATCCTGAATGTCCTCTATGGGCCGGACACCCCCATCATTTCCCCCCCAGACTCGTCTTACCTTTCGGGAGCGAACCTCAACCTCTGCCACTCGGCCTCTAACCCATCTCCGCAGTATTCTTGGCGTATCAATGGGATACTGCAGCAACACACACAAGTTCTCTTTATCGCCAAAATCACGCCAAATAATAACGGGGCCTATGCCTGTTTTGTCTCTAACTTGGCTACTGGCCGCAATAATTCCATAGTCAAGAGCATCACAGTCTCTGCATCTGGAGGTCTCTCAGCTGGGGCCACTGTCGGCATCATGATTGGAGTGCTGGTTGGGGTTGCTCTGATA
>colCCM5
CAGCTCACTATTGAATCCAGGCCGTTCAATGTCGCAGAGGAGAAGGAGGTTCTTCTACTTGCCCACAATCTGCCCCAGAATATTGGCTACATCTGGCACAAAGGAAGAGTGGATGCCAGCCATCGAATTGGAGTAATAGGAACTCAGCAAACTACCCCACCCGCATACAGCGGTCGAGAGACAATATACTCCAATGCATCCCTGCTGATCCAGAACGTCACCCAGAATGACACAGGATTCTATACCCTACAAGTCATAAAGGACAGTCTTGTGAATGAAGAAGCAACTGGCCAGTTCCGGGTACACACGGAGCTGCCCAAGCCCTACATCATCAGCAACAACTCCAACCCCGTGGAGGACAAGGATGCTGTGACCTTAACCTGTGAACCTGAGACTCAGGACACAACCTACCTGTGGCGGGTAAACAATCAGAGCCTCCTGGTCAGTCCCAGGCTGGAGCTGTCCCGTGACAACAGGACCCTCACTCTATTCAATGTTCCAAGAAATGACACAGCGTTCTACGAATGTGAAACCCAGAACCCAGTGAGTGTCAGACGCAGCGACCCACTCACCCTGAATGTCCTCTATGGTCCAGATGCACCCACCATTTCCCCTCTAAACACATCTTACAGAGCAGGGGAAAATCTGAACCTCTGCCATGCCGCCTCTAACCCATCTGCACAGTACTCTTGGTTTGTCAATGGGGTGTTCCAGCAATCCACACAAGAGCTCTTTATCCCCAACATCACCGTGAATAATAGCGGATCCTATATGTGCCAAGCCCGTAACTCAGCCACTGGCCTCAATAGGACCACAGTCACAGCGATCACAGTCTATGCGGAGCTGCCCAAGCCCTACATCACCAGCAACAACTCCAACCCCGTGGAGGACAAGGATGCTGTGACCTTCACCTGTGAACCTGAGACTGACACAACCTACCTGTGGTGGGTAAATGGTCAGAGCCTCCTGGTCAGTTCCAGGCTGCAGCTCTCCAATGGCAACAGGACCCTCACTCTACTCAATGTCACAAGGAATGACACAGGACCCTATGAATGTGGAATCCAGGACTCAGTGAGCGCAAAACGCAGTGACCCAGTCACCCTGAATGTCTCCTATGGCCCGGACACCCCCATCATATCCCCCCCAGACTTGTCTTACAATTCCGGAGCAAACCTCAACCTCTGCCACGCGGACTCCAACCCATCCCCGCAGTATTCTTGGCTTATCAATGGGACACTGTGGCAACACACAAAAGTTCTCTTTATCCCCAAAATCACATCAAACAATAACGGGGCGTATGCCTGTTTTGTCTCTAACTTGGCTACTGGTCGCAATAACTCCATAGTCAAGAACATCTCAGTCTCCGCACCTGGAGGTCTCTCAGCTAGGGCCACTGTCGGCATCATAATTGGAGTGCTGGTTGGGGTTGCTCTGATA
>bsnmCCM5
CAGCTCACTATTGAATCCAGGCCATTCAATGTCACAGAGGGGAAGGAGGTTCTTCTACTTGCCCACAATCTGCCCCAGAATTTGGGCTACATCTGGTACAAAGGAAGAGTGGATGCCAACGGTCGAATTGGAGTAATAGGAAATCAACAAACTACCCCACCCGCACACAGCGGTCGAGAGACAATATACTCCAATGCATCTCTGCTGATCCAGAACGTCACCCAGAATGACACAGGATCCTACACCCTACAAGCCATAAAGGAAGATCTTGTGAATGAAGAAGCAACTGGCCAGTTCCGGGTATATCTGGAGCTGCCCAAGCCCTACATCATCAGCAACAACTCCAACCCCGTGGAGGACAAGGATGCTGTGACCTTAACCTGTGAACCTGAGACTCAGGACACAACCTATCTGTGGTGGATAAACAATCAGAGCCTCCCGGTCAGTCCCAGGCTGGAGCTGTCCAGTGACAACAGGACCCTCACTCTACTCAATGTTCCAAGAAATGACACAGCGTTCTACGAATGTGAAACCCAGAACCCAGTGAGTGTCAGACGCAGCGACGCAGTCACCCTGAATGTCCTCTATGGTCCAGATGCGCCCACCATTTCCCCTCTAAACACATCTTACAGAGCAGGGGAAAATCTGAACCTCTGCCATGCAGCCTCTAACCCATCTGCACAGTACTCTTGGTTTGTCAATGGGGTGTTCCAGCAATCCACACAAGAGCTCTTTATCCCCAACATCACCATGAATAATAGCGGATCCTATATGTGCCAAGCCCATAACTCAGCCACTGGCCTCAATAGGACCACAGTCACGGCGATCACAGTCTATGCAGAGCTGCCCAAGCCCTACATCACCAGCAACAACTCCAACCCCGTGGAGGACAAGGATGCTGTGACCTTAACCTGTGGATCTGAGGCTGACCCAACCTACCTGTGGTGGGTAAATGGTCAGAGCCTCCTGGTCAGTCCCAGGCTGCAGCTCTCCAATGGCAACAGGACCCTCACTCTACTCAATGTCACAAGGAATGACACAGGACGCTATGAATGTGGAATCCAGGACTCAGTGAGTGCAAAGCGCAGCAACCCAGTCACCCTGAATGTCCTCTATGGCCCGGACACCCCCATCATATCCCCCCCAGACTTGTCTTACAATTCGGGAGCAAATCTCAACCTCTGCCACGCGGACTCTAACCCATCCCCGCAGTATTCTTGGCTTATCAATGGGACACTGCAGCAACACACAAAAGTTCTCTTTATCTCCAAAATCACATCAAACAATAACGGGGCCTATGCCTGTTTTGTCTCTAACTTGGATACTGGTCGCAATAACTCCATAGTCAAGAACATCTCAGTCTCCGCACCTGGAGGTCTCTCAGCTAGGGCCACTGTCGGCATCATAATTGGAGTGCTGGTTGGGGTTGCTCTGATA
>gsnmCCM5
CAGCTCACTATTGAATCCAGGCCATTCAATGTCACAGAGGGGAAGGAGGTTCTTCTACTTGCCCACAATCTGCCCCAGAATTTGGGCTACATCTGGTACAAAGGAAGAGTGGATGCCAACGGTCGAATTGGAGTAATAGGAAATCAACAAACTACCCCACCCGCACACAGCGGTCGAGAGACAATATACTCCAATGCATCTCTGCTGATCCAGAACGTCACCCAGAATGACACAGGATCCTACACCCTACAAGCCATAAAGGAAGATCTTGTGAATGAAGAAGCAACTGGCCAGTTCCGGGTATATGTGGAGCTGCCCAAGCCCTACATCATCAGCAACAACTCCAACCCCGTGGAGGACAAGGATGCTGTGACCTTAACCTGTGAACCTGAGACTCAGGACACAACCTATCTGTGGTGGATAAACAATCAGAGCCTCCCGGTCAGTCCCAGGCTGGAGCTGTCCAGTGACAACAGGACCCTCACTCTACTCAATGTTCCAAGAAATGACACAGCGTTCTACGAATGTGAAACCCAGAACCCAGTGAGTGTCAGACGCAGCGACGCAGTCACCCTGAATGTCCTCTATGGTCCAGATGCGCCCACCATTTCCCCTCTAAACACATCTTACAGAGCAGGGGAAAATCTGAACCTCTGCCATGCAGCCTCTAACCCATCTGCACAGTACTCTTGGTTTGTCAATGGGGTGTTCCAGCAATCCACACAAGAGCTCTTTATCCCCAACATCACCATGAATAATAGCGGATCCTATATGTGCCAAGCCCATAACTCAGCCACTGGCCTCAATAGGACCACAGTCATGGCGATCACAGTCTATGCAGAGCTGCCCAAGCCCTACATCACCAGCAACAACTCCAACCCCGTGGAGGACAAGGATGCTGTGACCTTAACCTGTGGATCTGAGGCTGACCCAACCTATCTGTGGTGGGTAAATGGTCAGAGCCTCCTGGTCAGTCCCAGGCTGCAGCTCTCCAATGGCAACAGGACCCTCACTCTACTCAATGTCACAAGGAATGACACAGGACGCTATGAATGTGGAATCCAGGACTCAGTGAGTGCAAAGCGCAGCAGCCCAGTCACCCTGAATGTCCTCTATGGCCCGGACACCCCCATCATATCCCCCCCAGACTTGTCTTACAATTCGGGAGCAAATCTCAACCTCTGCCACGCGGACTCTAACCCATCCCCACAGTATTCTTGGCTTATCAATGGGACACTGCAGCAACACACAAAAGTTCTCTTTATCTCCAAAATCACATCAAACAATAACGGGGCCTATGCCTGTTTTGTCTCTAACTTGGATACTGGTCGCAATAACTCCATAGTCAAGAACATCTCAGTCTCCGCACCTGGAGGTCTCTCAGCTAGGGCCACTGTCGGCATCATAATTGGAGTGCTGGTTGGGGTTGCTCTGATA
>drillCCM5
CAGCTCACTATTGAATCCAGGCCGTTCAATGTCGCAGAGGGGAAGGAGGTTCTTCTACTTGCCCACAATCTGCCCCATAATTTTGGCTACATCTGGTACAAGGGAAGAGTGGATGCCAGCCGTCGAATTGGAGTAATAGGAATTAAACAAATTACCCTACCCGCACACAGCGGTCGAGAGACAATATACTTCAATGCATCCCTGCTGATCCAGAACGTCACCCAGAATGACACAGGATCCATCACCCTACAAGCCATAAAGGAAGATCTTGTGAATGAAGAAGCAACTGGCCGCTTCCGGGTATACCCGGAGCTGCCCAAGCCCTACATCTCCAGCAACAACTCCAATCCCGTGGAGGACAAGGATGCTGTGACCTTAACCTGTGAACCTGAGACTCAGGACACAACCTACCTGTGGTGGGTAAACAATCAGAGTCTCCCGGTCAGTCCCAGGCTGGAGCTGTCCAGTGACAACAGGACCCTCACTCTATTCAATATTCCAAGAAATGACACAACATCCTACGAATGTGAAACCCAGAACCCAGTGAGTGTCAGACGCAGCGAGTCAGTCACCCTGAATGTCCTCTATGGCCCGGATGCGCCCACCATTTCCCCTCTAAACACATCTTACAGAGCAGGGGAAAATCTGAACCTCTGCCACGCAGCCTCTAACCCAGCTGCACAGTACTCTTGGTTTGTCAATGGGACGTTCCAGCAATCCGCACAAGAGCTCTTTATCCCCAACATCACCGTGAATAATAGCGGATCCTATATGTGCCAAGCCCATAACTCAGCCACTGGCCTCAATAGGACCACAGTCACGGCGATCACAGTCTATGTGGAGCTGCCCAAGCCCTACATCTCCAGCAACAACTCCAACCCCATAGAGGACAAGGATGCTGTGACCTTAACCTGTGAACCTGTGGCTAACACAACCTACCTGTGGTGGGTAAACAATCAGAGCCTCTCGGTCAGTCCCAGGCTGCAGCTCTCCAATGGCAACAGGATCCTCACTCTACTCAGTGTCACACGGAATGACACAGGACCCTATGAATGTGGAATCCAGAACTCAGAGAGTGCAAAACGCAGTGACCCAGTCACCCTGAATGTCACCTATGGCCCGGACACCCCCATCATATCCCCCCCAGACTTGTCTTACCGTTCGGGAGCAAACCTCAACCTCTGCCACTCGGACTCTAACCCATCCCCGCAGTATTCTTGGCTTATCAATGGGACACTGCGGCAACACACACAAGTTCTCTTTATCTCCAAAATCACATCCAACAACAACGGGGCCTATGCCTGTTTTGTCTCTAACTTGGCTACTGGTCGCAATAACTCCATAGTCAAGAACATCTCAGTCTCCGCACCTGGAGGTCTCTCAGCTAGGGCTACTGTCAGCATCATAATTGGAATGCTGGTTGGGGTTGCTCTGATG
>macCCM5
CAGCTCACTATTGAATCCAGGCCGTTCAATGTTGCAGAGGGGAAGGAGGTTCTTCTACTTGCCCACAATGTGTCCCAGAATTTTGGCTACATCTGGTACAAGGGGAGAGTGGATGCCAGCCGTCGAATTGGAGTAATAAGAACTCAACAAATTACCCCACCCGCACACAGCGGTCGAGAGACAATAGACTTCAATGCATCCCTGCTGATCCACAATGTCACCCAGAGTGACACAGGATCCTACACCCTACAAGTCATAAAGGAAGATCTTGTGAATGAAGAAGCAACTGGCCAGTTCCGGGTATACCCGGAGCTGCCCAAGCCCTACATCTCCAGCAACAACTCCAGCCCCGTGGAGGACAAGGATGCTGTGGCCTTAACCTGTGAACCTGAGACTCAGGACACAACCTACCTGTGGTGGGTAAACAATCAGAGCCTCCCGGTCAGTCCCAGGCTGGAGCTGTCCAGTGACAACAGGACCCTCACTGTATTCAATATTCCAAGAAATGACACAACATCCTACAAATGTGAAACCCAGAACCCAGTGAGTGTCAGACGCAGCGACCCAGTCACCCTGAATGTCCTCTATGGCCCGGATGCGCCCACCATTTCCCCTCTAAACACACCTTACAGAGCAGGGGAAAATCTGAACCTCTGCCACGCAGCCTCTAACCCAACTGCACAGTACTTTTGGTTTGTCAATGGGACGTTCCAGCAATCCACACAAGAGCTCTTTATCCCCAACATCACCGTGAATAATAGCGGATCCTATATGTGCCAAGCCCATAACTCAGCCACTGGCCTCAATAGGACCACAGTCACGATGATCACAGTCTACGTGGAGCTGCCCAAGCCCTACATCTCCAGCAACAACTCCAACCCCATAGAGGACAAGGATGCTGTGACCTTAACCTGTGAACCTGTGGCTAACACAACCTACCTGTGGTGGGTAAACAATCAGAGCCTCTCGGTCAGTCCCAGGCTGCAGCTCTCCAATGGCAACAGGATCCTCACTCTACTCAGTGTCACACGGAATGACACAGGACCCTATGAATGTGGAATCCAGAACTCAGAGAGTGCAAAACGCAGTGACCCAGTCACCCTGAATGTCACCTATGGCCCAGACACCCCCATCATATCCCCCCCAGACTTGTCTTACCGTTCGGGAGCAAACCTCAACCTCTGCCACTCGGACTCTAACCCATCCCCGCAGTATTCTTGGCTTATCAATGGGACACTGCGGCAACACACACAAGTTCTCTTTATCTCCAAAATCACATCAAACAATAACGGGGCCTATGCCTGTTTTGTCTCTAACTTGGCTACTGGTCGCAATAACTCCATAGTCAAGAACATCTCAGTCTCCGCACCTGGAGGTCTCTCAGCTAGGGCTACTGTCGGCATCATAATTGGAATGCTGGTTGGGGTTGCTCTGATG
>CEmacCCM5
CAGCTCACTATTGAATCCAGGCCGTTCAATGTTGCAGAGGGGAAGGAGGTTCTTCTACTTGCCCACAATGTGTCCCAGAATTTTGGCTACATCTGGTACAAGGGAAGAGTGGATGCCAGCCGTCGAATTGGAGTAATAAGAACTCAACAAATTACCCCACCCGCACACAGCGGTCGAGAGACAATAGACTTCAATGCATCCCTGCTGATCCACAATGTCACCCAGAGTGACACAGGATCCTACACCATACAAGTCATAAAGGAAGATCTTGTGAATGAAGAAGCAACTGGCCAGTTCCGGGTATACCCGGAGCTGCCCAAGCCCTACATCTCCAGCAACAACTCCAACCCCGTGGAGGACAAGGATGCTGTGGCCTTAACCTGTGAACCTGAGACTCAGGACACAACCTACCTGTGGTGGGTAAACAATCAGAGCCTCCCGGTCAGTCCCAGGCTGGAGCTGTCCAGTGACAACAGGACCCTCACTGTATTCAATATTCCAAGAAATGACACAACATCCTACAAATGTGAAACCCAGAACCCAGTGAGTGTCAGACGCAGCGACCCAGTCACCCTGAATGTCCTCTATGGCCCGGATGCGCCCACCATTTCCCCTCTAAACACACCTTACAGAGCAGGGGAAAATCTGAACCTCTGCCACGCAGCCTCTAACCCAGCTGCACAGTACTCTTGGTTTGTCAATGGGACGTTCCAGCAATCCACACAAGAGCTCTTTATACCCAACATCACCGTGAATAATAGCGGATCCTATATGTGCCAAGCCCATAACTCAGCCACTGGCCTCAATAGGACCACAGTCACGGCGATCACAGTCTATGTGGAGCTGCCCAAGCCCTACATCTCCAGCAACAACTCCAACCCCATAGAGGACAAGGATGCTGTGACCTTAACCTGTGAACCTGTGGCTAACACAACCTACCTGTGGTGGGTAAACAATCAGAGCCTCTCGGTCAGTCCCAGGCTGCAGCTCTCCAATGGCAACAGGATCCTCACTCTACTCAGTGTCACACGGAATGACACAGGACCCTATGAATGTGGAATCCAGAACTCAGAGAGTGCAAAACGCAGTGACCCAGTCACCCTGAATGTCACCTATGGCCCAGACACCCCCATCATATCCCCCCCAGACTTGTCTTACCGTTCGGGAGCAAACCTCAACCTCTGCCACTCGGACTCTAACCCATCCCCGCAGTATTCTTGGCTTATCAATGGGACACTGCGGCAACACACACAAGTTCTCTTTATCTCCAAAATCACATCAAACAATAACGGGGCCTATGCCTGTTTTGTCTCTAACTTGGCTACCGGTCGCAATAACTCCATAGTCAAGAACATCTCAGTCTCCGCACCTGGAGGTCTCTCAGCTAGGGCTACTGTCGGCATCATAATTGGAATGCTGGTTGGGGTTGCTCTGATG
>babCCM5
CAGCTCACTATTGAATCCAGGCCGTTCAATGTCGCAGAGGGGAAGGAGGTTCTTCTACTTGCCCACAATCTGTCCCAGAATCTTGGCTACATCTGGTATAAGGGAAGAGTGGATGCCAACCGTCGAATTGAAATAATAAGAACTAATCAAACTACCCCACCCGCACACAGCGGTCGAGAGATAATATACTCCAATGCATCCCTGCTGATCCAGAACGTCACCCAGAATGACACAGGATCCTACACTCTACAAGTCATAAAGGAAGATCTTGTGAATGAAGAAGCAACTGGCCGGTTCCGGGTATACCTGGAGCTGCCCAAGCCCTACATCTCCAGCAACAACTCCAGCCCCATAGAGGACAAGGATGCTGTGACCTTAACCTGTGAACCTGAGACTCAGGACACAACCTACCTGTGGTGGGTAAACAATCAGAGCCTCTGGGTCAGTTCCAGGCTGGAGCTGTCCAATCACAACAGGACCCTCACTCTATTCAATATTCCAAGAAATGACACAACATCCTACGAATGTGAAACCCAGAACCCAGTGAGTGTCAGACGCAGCGACCCAGTCACCCTGAATGTCACCTATGGCCCGGATGCGCCCACCATTTCCCCTCTAAACACACTTTACAGAGCAGGAGAAAATCTGAACCTCTGCCACGCAGCCTCTAACCCAGCTGCACAGTACTCTTGGTTTGTCAATGGGGTGTTCCAGCAATCCACACAAGAGCTCTTTATCCCCAACATCACCGTGAATAATAGCGGATCCTATATGTGCCAAGCCCATAACTCAGCCACTGGCCTCAATAGGACCACAGTCACGGCGATCACAGTCTACGTGGAGCTGCCCAAGCCCTACATCACCAGCAACAACTCCAACCCCATAGAGGACAAGGATGCTGTGACCTTAACCTGTGAACCTGTGGCTAACACAACCTACCTGTGGTGGGTAAACAATCAGAGCCTCTCGGTCAGTCCCAGGCTGGAGCTGTCCAATGGCAACAGGACCCTCACTCTACTCAGTGTCACACGGAATGACACAGGACCCTATGAATGTGGAATCCAGAACTCAGAGAGTGCAAAACGCAGTGACCCAGTCACCTTGAATGTCACCTATGGCCCGGACACCCCCATCATATCCCCCCCAGACTTGTCTTACCGTTCGGGAGCAAACCTCAACCTCTGCCACTCGGACTCTAACCCATCCCCGCAGTATTCTTGGCTTATCAATGGGACACTGCGGCAACACACACAAGTTCTCTTTATCTCCAAAATCACATCCAACAATAACGGGGCCTATGCCTGTTTTGTCTCTAACTTGGCTACTGGTCGCAATAACTCCATAATCAAGAACATCTCAGTCTCCGCACCTGGAGGTCTCTCAGCTAGGGCTACTGTCGGCATCATAATTGGAATGCTGGTTGGGGTTGCTCTGATG
>agmCCM5
CAGCTCACTATTGAATCCAGGCCGTTCAATGTCGCAGAGGGGAAGGAGGTTCTTCTACTTGCCCACAATCTGTCCCAGAATTTTGGCTACATCTGGTACAAGGGAAGAGTGGATGCCAAACGTCGAATTGTAGGAATAGGAACTCATCAAACTACCCCACCCGCGTACAGCGGTCGAGAGACAATAGACTCCAATGCATCCCTGCTGATCCAGAACGTCACCCAGAATGACACAGGATTCTATACCTTACAAGTCATAAAGGAAGATCTTGTGAATGAAGAAGCAACTGGCCAGTTCCGGGTATACCCGGAGCTGCCCAAGCCCAACATCACTATCAACAACTCCAAGCCCGTGGAGGACAAGGATGCTGTGACCTTCACCTGTGAACCTGAGACTCAGGACACAACCTACCTGTGGTGGGTAAACAATCAGAGCCTCCCGGTCAGTCCCAGGCTGGAGCTGTCCAGTGACAACAGGACCCTCACTGTATTCAATATTCCAAGAAATGACACAACATTCTACGAATGTGAAACCCAGAACCCAGTGAGTGTCAGACGCAGCGACCCAGTCACCCTGAATGTTCTCTATGGCCCGGATGCGCCCACCATTTCCCCTCTAAACACACCTTACAGAGCAGGGGAAAATCTGAACCTCTGCCACGCAGCCTCTAACCCAGCTGCACAGTACTCTTGGTTTGTCGATGGGGTGTTCCAGCAATCCACACAAGAGCTCTTTATCCCCAACATCTCCGTGAATAATAGCGGATCCTATATGTGCCAAGCCCATAAGTCAGGCACTGGCCTCAATAGGACCACGGTCACGGCGATCACAGTCTACGTGGAGCTTCCCAAGCCCTACATCACCAGCAACAACTCCAACCCCATAGAGGACAAGGATGCTGTGACCTTAACCTGTGAATCTGTGGCTAACACAACCTACCTGTGGTGGGTAAACAATCAGAGCCTCTCGGTCAGTCCCAGGCTGCAGCTCTCCAATGGCAACAGGATCCTCACTCTACTCAGTGTCACAAGGAATGACACAGGACCCTATGAATGTGGAATCCAGAACTCAGAGAGTGCAAAACGCAGTGACCCAGTCACCCTGAATGTCACCTATGGCCCGGACACCCCCATCATATCCCCCCCAGACTTGTCTTACCGTTCGGGAGCAAACCTCAACCTCTGCCACTCGGACTCTAACCCATCCCCGCAGTATTCTTGGCTTATCAATGGGACACTGCGGCAACACACACAAGTTCTCTTTATCTCCAAAATCACATCAAACAATAACGGGGCCTATGCCTGTTTTGTCTCTAACTTGGCTACTGGTCGCAATAACTCCATAGTCAAGAACATCTCAGTCTCCGCACCTGGAGGTCTCTCAGCTAGGGCTACTGTCAGCATCATAATTGGAATGCTGGTTGGGGTTGCTCTGATG
>sqmCCM5
CAGCTCACTATTGAATCCGTGCCATCCAATGCTGCAGAGGGGAAGGAGGTTCTTCTACTCACCCGCAATCTGTCCCAGGATACTGGCTTCAACTGGTACAAAGGGAGCGTGGACAGCACCCGTCGAATTATAGGAATAGCAACTCAACTAACTACCCGACCCGCATACAGCGGCCGAGAGACAATATACCCCAATGCCTCCCTGCTGATCCAGAATGTCACCCTGAGTGACACAGGATTCTACATGCTACAAGTCATAACGGCAAATCTTGTGAATACAGAAGCAGCAGGCCAGTTCCGTGTATACCCGGAGCTGTCCAAGCCCTCCATCACCAGCAACAACTCCAATCCCGTGGAGAACAAGGATGCTGTGGCCTTAACCTGTGAACCTGAGACTCAGGACACAACCTACCTGTGGCGGGTAAATGGTCAGAGTCTCCTGGTCAGCCCCAGGCTGCAGCTGTCCAGTGACAACAGGACCCTCACTCTATTCAATATCACAAGAAACGACACAGGACCCTATGAATGTGAAACCCAGAATCCAGTGAGTGGGAAACACAGTGACCCAGCCACCCTGAATGTTCTCTATGGCCCGGATGCCCCCACCATTTCCCCTCTAGACACATCTTACGGATCAGGGGAAAATCTGAACCTCTGCCATGCAGCCTCTAACCCACCTGCACAGTATGCTTGGCTGATTAATGGGAGCCTCCAGCAAAACGCGGGAGAGCTCTTTGTCTCCAACATCACTGAGAAGAACAGTGGACTCTATACCTGCCATGCCAATAACTCGGCCACAGGCCGCAACAGGACCACAGTGAAGGCAATCACAGTCTCTGGGGAGCTGCCCAAGCCCTACATCACCAGCAACAACTCCAACCCTGTGGAGAACAAGGATGCTGTGGCCTTAACCTGTGCACCTGAGACTGAATCTACCTACCTGTGGTGGGTAAATGGTCAGAGCCTCCTGGTCAGTCCCGGGCTGCAGCTGTCCAGTGACAACAGGACCCTCACTCTACTGACTGTCACAAGGAATGACACAGGACCCTATCAGTGTGGAATCCAGAACCCAGTGAGTGCAAACCACAGTGATCCAGTCACTCTGGATGTCTTCTATGGCCCGGACACCCCCACCATTTCCCCTCCAGACGCATCTTACCGTTTAGGAGCTAACCTCAACCTCTGCCACTCGGCATCTAACCCACCCCCGACGTATTCTTGGTATATCAATGGGACGTCGAAGTCAAACACACAAGTGCTCTTCATTGCCCAAATCACTTCAGATCATAACGGTGCCTACGCCTGTCGTGTCTCTAACTCAGCGACTGGCCGCAATAATTCCACAGTCAAGAACATCACAGTCTCCGTACCAGACGTTGTCTCAGCTGGGACCACTGCCAGCATCATGACTGGAGTGCTGGCTGGGGTGGCTCTGATA
>capCCM5
CAGCTCACTATTGAATCCGTGCCATCCAATGCTGCAGAGGGGAAGGACGTTCTTCTACTCACCCACAATCTGCCCCAGAATATTGGCTTCAACTGGTACAAAGGGGGTGTGGACGGTACCCGTCGAATTATAGGAGTAGCAACTCAACTAACTACCCCACCCGCACACAGCGGCCGAGAGACAATATACCCCAATGCCTCCCTGCTGATCCAGAACGTCACCCTGAATGACACAGGATTCTACACCCTGCAAGTCATAAAGGTGGATCTTGTGAATGAAGAAGCAACTGGCCAGTTCCGTGTATACCCGGAGCTGCCCAAGCCCTACGTCAACAGCAACAACTCTGACCCCGTGGAGAACAGGGATGTTGTGGCCTTAACCTGTGAACCTGAGACTCAGGACACAACCTACCTATGGCGGGTAAATGGTCAGAGCCTCCCTGTCAGCCCCAGGCTGCAGCTGTCCAGTGACAACAGGACCTTCACTCTATTCAATATCACAAGAAATGACACAGGACCCTACGAATGTGAAACCCAGAACCCAGTGAGTGCCCACCGCAGTGACCCAGTCACTCCAAATGTCCTCTATGGCCCGGATGCCCCCACCATTTTCCCTCTAGACACATCTTACAGATCAGGGGAAAATCTGAACCTCTGCCATGCAGCCTCTAACCCACCTGCACAGTATGCTTGGCTGATTGATGGGAGCCTCCAGCACAACACAGGAGAGCTCTTTGTCTCCAACATCACTGAGAAGAACAGTGGACTCTATACCTGCCACGCCAATAACCTGGCCACAGGCCGCAACAGGACCACAGCGAAGACAATCACAGTCTCCGCGGAGCTGCCCAAGCCCTACATCAACAGCAACAACTCCAACCCCGTGGAGAACAAGGATGTTGTGGCCTTAACCTGTGAACCGGAGACTAACTCAACCTACCTGTGGTGGGTAAATGGTCAGAGCCTCCTGGTCAGTCCCAGGCTGCAGCTGTCCAGTGACAACAGGACCCTCACTTTACTCAGCATCACAAGGAATGACAAAGGACCCTATGAGTGTGAAATCCAGAACCCAGTGAGTGCAAACCGCAGTGATCCCGTCACCCTGGATGTCTTCTATGGCCCGGACACCCCCATCATTTCCCCTCCAGACTCATCTTACCGTTTAGGAGCAAACCTCAACCTCTGCCACTCGGCCTCTAACCCACCCCCGAAGTATTCTTGGTATATCAATGGGACGTTGCAGTCAAACACACAAGTGCTCTTCATCCCCCAAATCACTTCAAGTGATAACGGGGCCTACGCCTGTTTTGTCTCTAACTCAGCGACTAGCCGCTATAATTCCACAGTCAAGAAAATCACAGTCTCCGTACCAGACGTTGTCTCAGCTGGGACCACTGTCAGCATCATGACTGGAGTGCTGGCCGCGGTGGCTCTCACA
>nightCCM5
CAGCTCACTATTGAATCCATGCCATCCAATGTCGCAGAGGGGAAGGAGGTTCTTCTACTCATCCACAATCTGCCCCAGAATACTGGCTTCAACTGGTACAAAGGGAGCGTGGACAGCACCCGTCGAATTATGGGAACAACAACTCAACAAACTATCCTACCCGCACACAGCGGCCGAGAGACAATATACCCCAATGCCTCCCTGCTGATCCAGAACGTCAACCTGAATGACACAGGATTCTACAGGCTACAAGTCATAACGGCAGATCTTGTGAATGAAGAAGCAACTGGCCAGTTCCGTGTATACCCGGAGCTGCCCAAGCCCAACATCACCAGCAACAACTCCAACCCTGTGGAGAACAAGGATGCTGTTGCCTTAACCTGTGACCCTGAGATTCAGAACACAACCTACTTGTGGTGGGTAAATGGTCAGAGCCTCCTGGTCAGTCCCAGGCTGCAGCTGTCCAGTGACAACAGGACCCTCACTCTACTCAGTGTCACAAGGAATGACACAGGACCCTATGAATGTGGAATCCAGAACTCAGTGAGTGCAAACCGCAGTGACCCAGTCACTCTGAATGTCCTCTATGGCCCGGATGCCCCCACCATTTCCCCTCTAGACACATCTTACAGATCAGGGGAAAATCTGAACCTCTGCCATGCAGCCTCTAACCCACCTGCACAATATGCTTGGCTGATTGATGGGAGCCTCCAGCAAAACACAGGAGAGCTCTTTGTCTCCAACATCACCGAGAAGAACAGCGGACTCTATACCTGCCATGCCAATAACTCGGCCACAGGCCGCAACAGGATCGCAGTGAAGACAATCACAGTCGCTGCGGAGCTGCCCAAGCCCAACATCACCAGCAACAACTCCAACCCTGTGGAGAACAAGGATGCTGTTGCCTTAACCTGTGACCCTGAGATTGACACAACCTACCTGTGGTGGGTAAATGGTCAGAGCCTCCTGGTCAGTCCCAGGCTGCAGCTGTCCAGTGACAACAGGACCCTCACTCTACTCAGTGTCACAAGGAATGACACAGGACCCTATGAATGTGGAATCCAGAACTCAGTGAGTGCAAACCGCAGTGACCCAGTCACCCTGGATGTCTTCTATGGCCCGGACACCCCCATCATTTCCCCTCCAGACTTGTCTTACCATTCAGGAGAAAAACTCAACCTCTGCCACTCGGCCTCTAACCCACCCCCGCAGTATTCTTGGTATATCAATGAGACGTCGCAGTCACACACACAAGTGCTCTTCATCTCCAAAATCACTTCAAATCATAACGGGGCCTACGCCTGTTTTGTCTCTAACTTGGCAACTGGCCGCAATAATTCCGCAGTCAAGAACATCACAGTCTCCGTACCAGATGTCCTCTCAGCTGGGACCACTGTCAGCATCCTGATGGGAGTGCTGGCCGCGATGGCTCTGACA
(((((humCCM5,(chimpCCM5,bonCCM5)),gorCCM5),oraCCM5),((((macCCM5,CEmacCCM5),(babCCM5,drillCCM5)),agmCCM5),(colCCM5,(gsnmCCM5,bsnmCCM5)))),((sqmCCM5,capCCM5),nightCCM5));
