# Supplementary material for: Evolution of host-microbe cell adherence by receptor domain shuffling
Source: eLife. 2022 Jan 25;11:e73330. doi: 10.7554/eLife.73330 (PMC8860441; doi:10.7554/eLife.73330)
Supplement: Figure 2—source data 2. [file elife-73330-fig2-data2.zip › Figure 2 - source data 2/CEACAM5_mus_ds6_w_tree.fasta]

>humCCM5
AAGCTCACTATTGAATCCACGCCGTTCAATGTCGCAGAGGGGAAGGAGGTGCTTCTACTTGTCCACAATCTGCCCCAGCATTTTGGCTACAGCTGGTACAAAGGTAGAGTGGATGGCAACCGTCAAATTATAGTAATAGGAACTCAACAAGCTACCCCACCCGCATACAGTGGTCGAGAGATAATATACCCCAATGCATCCCTGCTGATCCAGAACATCATCCAGAATGACACAGGATTCTACACCCTACACGTCATAAAGTCAGATCTTGTGAATGAAGAAGCAACTGGCCAGTTCCGGGTATACCCGGAGCTGCCCAAGCCCTCCATCTCCAGCAACAACTCCAAACCCGTGGAGGACAAGGATGCTGTGGCCTTCACCTGTGAACCTGAGACTCAGGACGCAACCTACCTGTGGTGGGTAAATGGTCAGAGCCTCCCAGTCAGTCCCAGGCTGCAGCTGTCCAATGGCAACAGGACCCTCACTCTATTCAATGTCACAAGAAATGACGCAAGAGCCTATGTATGTGGAATCCAGAACTCAGTGAGTGCAAACCGCAGTGACCCAGTCACCCTGGATGTCCTCTATGGGCCGGACACCCCCATCATTTCCCCCCCAGACTCGTCTTACCTTTCGGGAGCGAACCTCAACCTCTGCCACTCGGCCTCTAACCCATCCCCGCAGTATTCTTGGCGTATCAATGGGATACCGCAGCAACACACACAAGTTCTCTTTATCGCCAAAATCACGCCAAATAATAACGGGACCTATGCCTGTTTTGTCTCTAACTTGGCTACTGGCCGCAATAATTCCATAGTCAAGAGCATCACAGTCTCTGCATCTGGAGGTCTCTCAGCTGGGGCCACTGTCGGCATCATGATTGGAGTGCTGGTTGGGGTTGCTCTGATA
>chimpCCM5
AAGCTCACTATTGAATCCACGCCGTTCAATGTCGCAGAGGGGAAGGAGGTGCTTCTACTTGTCCACAATCTGCCCCAGCATTTTGGCTACGTCTGGTACAAAGGGAGAGTGGATGCCAACCATCAAATTATAGTAATAGGAACTCAACAAGCTACCCCACCCGCATACAGTGGTCGAGAGACAGTATACCCCAATGCATCCCTGCTGATCCAGAACATCATCCAGAATGACACAGGATTCTATACCCTACACATCATAAAGTCAGATCTTGTGAATGAAGAAGCAACTGGCCAGTTCCGGGTATACCCGGAGCTGCCCAAGCCCTCCATCTCCAGCAACAACTCCAAACCCGTGGAGGACAAGGATGCTGTGGCCTTCACCTGTGAACCTGAGACTCAGGACACAACCTACCTGTGGTGGGTAAATGGTCAGAGCCTCCCGGTCAGTCCCAGGCTGCAGCTGTCCAATGGCAACAGGACCCTCACTCTATTCAATGTCACAAGAAATGACACAGGAGCCTATGCATGTGGAATCCAGAACTCAGTGAGTGCAAACCACAGTGACCCAGTCACCCTGGATGTCCTCTATGGGCCGGACACCCCCATCATTTCCCCCCCAGACTCGTCTTACCTTTCGGGAGCGAACCTCAACCTCTGCCACTCGGCCTCTAACCCATCCCCGCAGTATTCTTGGCGTATCAATGGGATACCGCAGCAACACACACAAGTTCTCTTTATCGCCAAAATCACGCCAAATAATAATGGGACCTATGCCTGTTTTGTCTCTAACTTGGCTACTGGCCGCAATAATTCCATAGTCAAGAGCATCACAGTCTCTGCATCTGGAGGTCTCTCAGCTGGGGCCACTGTCAGCATCATGATTGGAGTGCTGGTTGGGGTTGCTCTGATA
>bonCCM5
AAGCTCACTATTGAATCCACGCCATTCAATGTCGCAGAGGGGAAGGAGGTGCTTCTACTTGTCCACAATCTGCCCCAGCATTTTGGCTACGTCTGGTACAAAGGGAGAGTGGATGGCAACCATCAAATTATAGTAATAGGAACTCAACAAGCTACCCCACCCGCATACAGCAGTCGAGAGACAATATACCCCAATGCATCCCTGCTGATCCAGAACATCATCCAGAATGACACAGGATTCTATACCCTACACATCATAAAGTCAGATCTTGTGAATGAAGAAGCAACTGGCCAGTTCCGGGTATACCCGGAGCTGCCCAAGCCCTCCATCTCCAGCAACAACTCCAAACCCGTGGAGGACAAGGATGCTGTGGCCTTCACCTGTGAACCTGAGACTCAGGACACAACCTACCTGTGGTGGGTAAATGGTCAGAGCCTCCCGGTCAGTCCCAGGCTGCAGCTGTCCAATGGCAACAGGACCCTCACTCTATTCAATGTCACAAGAAATGACGCAGGAGCCTATGCATGTGGAATCCAGAACTCAGTGAGTGCAAACCACAGTGACCCAGTCACCCTGGATGTCCTCTATGGGCCGGACACCCCCATCATTTCCCCCCCAGACTCGTCTTACCTTTCGGGAGCGAACCTCAACCTCTGCCACTCGGCCTCTAACCCATCCCCGCAGTATTCTTGGCGTATCAATGGGATACCGCAGCAACACACTCAAGTTCTCTTTATCGCCAAAATCACGCCAAATAATAATGGGACCTATGCCTGTTTTGTCTCTAACTTGGCTACTGGCCGCAATAATTCCATAGTCAAGAGCATCACAGTCTCTGCATCTGGAGGTCTCTCAGCTGGGGCCACTGTCAGCATCATGATTGGAGTGCTGGTTGGGGTTGCTCTGATA
>oraCCM5
CAGCTCACTACTGAATCCACGCCATTCAGTGTTGCAGAGGGGAAGGAGGTTCTTCTACTCATCCACAATCTGCCCCAGAGTATTGGCTACAACTGGTACAAAGGGATGGTGGACGCCAACCATCGAATTATAGTAATATCAGATCAACTAACTACCCCACCTGCATACAGCAGTCGAGAGACAATATACCCCAATGCATCCCTGCTGATCCAGAACGTCATCCAGAATGACAAAGGATTCTACACCCTACAAGTCATAAAGTCAGATCTTGTGAATGAAGAAGCAACTGGCCAGGTCCGGGTATACCCGGAGCTGCCCAAGCCCTCCATCTCCAGCAACAACTCCAACCCCGTGGAGGACAAGGATGCTGTGGCCTTAACCTGTGAACCTGGGACTCAGGACACAACCTACCTGTGGTGGGTAAACAATCAGAGCCTCCCGGTCAGTCCCAGGCTGCAGCTGTCCAATGGCAACAGGACCCTCACTCTATTCAATGTCACAAGAAATGACACAGGAGCCTATGAATGTGGAATCCAGAACTCAGTGAGTGCAAACCACAGTGACCCAGTCACCCTGGATGTCTTCTATGGCCCGGACACCCCCATCATTTCCCCCTCAGACTCGTCTTACCATTCGGGAGAAAACCTCAGCCTCTGCCACTCAGCCTCTAACCCATCCCCGCAGTATTCTTGGCGTATCAATGGGACACGGCAGCAACACACACAAGTTCTCTTTATCGCCAAAATCACGTCAAATAATAACGGGGCCTATGCCTGTTTTGTCTCTAACTTGGCTACTGGCCGCAATAATTCCATAGTCAAGAGCATCACAGTCTCTGCACCTGGAGGTGTCTCAGCTGGGGCCACTGTCGGCATCATGATTGGAGTGCTGCTTGGGGTTGCTCTGACA
>gorCCM5
CAGGTCACTATTGAATCCACGCCGTTCAATGTCGCAGAGGGGAAGGAGGTGCTTCTACTCGCCCACAGTCTGCCCCAGAATATTGGCTACACCTGGTACAAAGGGAGAGTGGATGGCAACAGTCTAATTGTAGCAGTAGGAATTCAACAAGCTACCCCACCCGCATACAGTGGTCGGGAGACAATAAACCCCAATGCATCCCTGCTGATCCAGAACGTCATCCAGAATGACACAGGATTCTACACCCTACAAGTCATAAAGTCAGATCTTGTGAATGAAGAAGCAACTGGCCAGTTCCGGGTATACCCGGAGCTGCCCAAGCCCTCCATCTCCAGCAACAACTCCAAACCCGTGGAGGACAAGGATGCTGTGGTTTTAACCTGTCAACCTGAGACTCAGAACACAACCTACCTGTGGTGGGTAAACAATCAGAGCCTCCCGGTCAGTCCCAGGCTGCAGCTGTCCAATGACAACAGGACCCTCACTCTACTCAGTGTCACAAGGAATGATGTAGGACCCTATGAGTGTGGAATCCAGAACGAATTAAGTGTTGACCACAGTGACCCAGTCATCCTGAATGTCCTCTATGGGCCGGACACCCCCATCATTTCCCCCCCAGACTCGTCTTACCTTTCGGGAGCGAACCTCAACCTCTGCCACTCGGCCTCTAACCCATCTCCGCAGTATTCTTGGCGTATCAATGGGATACTGCAGCAACACACACAAGTTCTCTTTATCGCCAAAATCACGCCAAATAATAACGGGGCCTATGCCTGTTTTGTCTCTAACTTGGCTACTGGCCGCAATAATTCCATAGTCAAGAGCATCACAGTCTCTGCATCTGGAGGTCTCTCAGCTGGGGCCACTGTCGGCATCATGATTGGAGTGCTGGTTGGGGTTGCTCTGATA
>colCCM5
CAGCTCACTATTGAATCCAGGCCGTTCAATGTCGCAGAGGAGAAGGAGGTTCTTCTACTTGCCCACAATCTGCCCCAGAATATTGGCTACATCTGGCACAAAGGAAGAGTGGATGCCAGCCATCGAATTGGAGTAATAGGAACTCAGCAAACTACCCCACCCGCATACAGCGGTCGAGAGACAATATACTCCAATGCATCCCTGCTGATCCAGAACGTCACCCAGAATGACACAGGATTCTATACCCTACAAGTCATAAAGGACAGTCTTGTGAATGAAGAAGCAACTGGCCAGTTCCGGGTACACACGGAGCTGCCCAAGCCCTACATCATCAGCAACAACTCCAACCCCGTGGAGGACAAGGATGCTGTGACCTTAACCTGTGAACCTGAGACTCAGGACACAACCTACCTGTGGTGGGTAAATGGTCAGAGCCTCCTGGTCAGTTCCAGGCTGCAGCTCTCCAATGGCAACAGGACCCTCACTCTACTCAATGTCACAAGGAATGACACAGGACCCTATGAATGTGGAATCCAGGACTCAGTGAGCGCAAAACGCAGTGACCCAGTCACCCTGAATGTCTCCTATGGCCCGGACACCCCCATCATATCCCCCCCAGACTTGTCTTACAATTCCGGAGCAAACCTCAACCTCTGCCACGCGGACTCCAACCCATCCCCGCAGTATTCTTGGCTTATCAATGGGACACTGTGGCAACACACAAAAGTTCTCTTTATCCCCAAAATCACATCAAACAATAACGGGGCGTATGCCTGTTTTGTCTCTAACTTGGCTACTGGTCGCAATAACTCCATAGTCAAGAACATCTCAGTCTCCGCACCTGGAGGTCTCTCAGCTAGGGCCACTGTCGGCATCATAATTGGAGTGCTGGTTGGGGTTGCTCTGATA
>bsnmCCM5
CAGCTCACTATTGAATCCAGGCCATTCAATGTCACAGAGGGGAAGGAGGTTCTTCTACTTGCCCACAATCTGCCCCAGAATTTGGGCTACATCTGGTACAAAGGAAGAGTGGATGCCAACGGTCGAATTGGAGTAATAGGAAATCAACAAACTACCCCACCCGCACACAGCGGTCGAGAGACAATATACTCCAATGCATCTCTGCTGATCCAGAACGTCACCCAGAATGACACAGGATCCTACACCCTACAAGCCATAAAGGAAGATCTTGTGAATGAAGAAGCAACTGGCCAGTTCCGGGTATATCTGGAGCTGCCCAAGCCCTACATCATCAGCAACAACTCCAACCCCGTGGAGGACAAGGATGCTGTGACCTTAACCTGTGAACCTGAGACTCAGGACACAACCTACCTGTGGTGGGTAAATGGTCAGAGCCTCCTGGTCAGTCCCAGGCTGCAGCTCTCCAATGGCAACAGGACCCTCACTCTACTCAATGTCACAAGGAATGACACAGGACGCTATGAATGTGGAATCCAGGACTCAGTGAGTGCAAAGCGCAGCAACCCAGTCACCCTGAATGTCCTCTATGGCCCGGACACCCCCATCATATCCCCCCCAGACTTGTCTTACAATTCGGGAGCAAATCTCAACCTCTGCCACGCGGACTCTAACCCATCCCCGCAGTATTCTTGGCTTATCAATGGGACACTGCAGCAACACACAAAAGTTCTCTTTATCTCCAAAATCACATCAAACAATAACGGGGCCTATGCCTGTTTTGTCTCTAACTTGGATACTGGTCGCAATAACTCCATAGTCAAGAACATCTCAGTCTCCGCACCTGGAGGTCTCTCAGCTAGGGCCACTGTCGGCATCATAATTGGAGTGCTGGTTGGGGTTGCTCTGATA
>gsnmCCM5
CAGCTCACTATTGAATCCAGGCCATTCAATGTCACAGAGGGGAAGGAGGTTCTTCTACTTGCCCACAATCTGCCCCAGAATTTGGGCTACATCTGGTACAAAGGAAGAGTGGATGCCAACGGTCGAATTGGAGTAATAGGAAATCAACAAACTACCCCACCCGCACACAGCGGTCGAGAGACAATATACTCCAATGCATCTCTGCTGATCCAGAACGTCACCCAGAATGACACAGGATCCTACACCCTACAAGCCATAAAGGAAGATCTTGTGAATGAAGAAGCAACTGGCCAGTTCCGGGTATATGTGGAGCTGCCCAAGCCCTACATCATCAGCAACAACTCCAACCCCGTGGAGGACAAGGATGCTGTGACCTTAACCTGTGAACCTGAGACTCAGGACACAACCTATCTGTGGTGGGTAAATGGTCAGAGCCTCCTGGTCAGTCCCAGGCTGCAGCTCTCCAATGGCAACAGGACCCTCACTCTACTCAATGTCACAAGGAATGACACAGGACGCTATGAATGTGGAATCCAGGACTCAGTGAGTGCAAAGCGCAGCAGCCCAGTCACCCTGAATGTCCTCTATGGCCCGGACACCCCCATCATATCCCCCCCAGACTTGTCTTACAATTCGGGAGCAAATCTCAACCTCTGCCACGCGGACTCTAACCCATCCCCACAGTATTCTTGGCTTATCAATGGGACACTGCAGCAACACACAAAAGTTCTCTTTATCTCCAAAATCACATCAAACAATAACGGGGCCTATGCCTGTTTTGTCTCTAACTTGGATACTGGTCGCAATAACTCCATAGTCAAGAACATCTCAGTCTCCGCACCTGGAGGTCTCTCAGCTAGGGCCACTGTCGGCATCATAATTGGAGTGCTGGTTGGGGTTGCTCTGATA
>drillCCM5
CAGCTCACTATTGAATCCAGGCCGTTCAATGTCGCAGAGGGGAAGGAGGTTCTTCTACTTGCCCACAATCTGCCCCATAATTTTGGCTACATCTGGTACAAGGGAAGAGTGGATGCCAGCCGTCGAATTGGAGTAATAGGAATTAAACAAATTACCCTACCCGCACACAGCGGTCGAGAGACAATATACTTCAATGCATCCCTGCTGATCCAGAACGTCACCCAGAATGACACAGGATCCATCACCCTACAAGCCATAAAGGAAGATCTTGTGAATGAAGAAGCAACTGGCCGCTTCCGGGTATACCCGGAGCTGCCCAAGCCCTACATCTCCAGCAACAACTCCAATCCCGTGGAGGACAAGGATGCTGTGACCTTAACCTGTGAACCTGAGACTCAGGACACAACCTACCTGTGGTGGGTAAACAATCAGAGCCTCTCGGTCAGTCCCAGGCTGCAGCTCTCCAATGGCAACAGGATCCTCACTCTACTCAGTGTCACACGGAATGACACAGGACCCTATGAATGTGGAATCCAGAACTCAGAGAGTGCAAAACGCAGTGACCCAGTCACCCTGAATGTCACCTATGGCCCGGACACCCCCATCATATCCCCCCCAGACTTGTCTTACCGTTCGGGAGCAAACCTCAACCTCTGCCACTCGGACTCTAACCCATCCCCGCAGTATTCTTGGCTTATCAATGGGACACTGCGGCAACACACACAAGTTCTCTTTATCTCCAAAATCACATCCAACAACAACGGGGCCTATGCCTGTTTTGTCTCTAACTTGGCTACTGGTCGCAATAACTCCATAGTCAAGAACATCTCAGTCTCCGCACCTGGAGGTCTCTCAGCTAGGGCTACTGTCAGCATCATAATTGGAATGCTGGTTGGGGTTGCTCTGATG
>macCCM5
CAGCTCACTATTGAATCCAGGCCGTTCAATGTTGCAGAGGGGAAGGAGGTTCTTCTACTTGCCCACAATGTGTCCCAGAATTTTGGCTACATCTGGTACAAGGGGAGAGTGGATGCCAGCCGTCGAATTGGAGTAATAAGAACTCAACAAATTACCCCACCCGCACACAGCGGTCGAGAGACAATAGACTTCAATGCATCCCTGCTGATCCACAATGTCACCCAGAGTGACACAGGATCCTACACCCTACAAGTCATAAAGGAAGATCTTGTGAATGAAGAAGCAACTGGCCAGTTCCGGGTATACCCGGAGCTGCCCAAGCCCTACATCTCCAGCAACAACTCCAGCCCCGTGGAGGACAAGGATGCTGTGGCCTTAACCTGTGAACCTGAGACTCAGGACACAACCTACCTGTGGTGGGTAAACAATCAGAGCCTCTCGGTCAGTCCCAGGCTGCAGCTCTCCAATGGCAACAGGATCCTCACTCTACTCAGTGTCACACGGAATGACACAGGACCCTATGAATGTGGAATCCAGAACTCAGAGAGTGCAAAACGCAGTGACCCAGTCACCCTGAATGTCACCTATGGCCCAGACACCCCCATCATATCCCCCCCAGACTTGTCTTACCGTTCGGGAGCAAACCTCAACCTCTGCCACTCGGACTCTAACCCATCCCCGCAGTATTCTTGGCTTATCAATGGGACACTGCGGCAACACACACAAGTTCTCTTTATCTCCAAAATCACATCAAACAATAACGGGGCCTATGCCTGTTTTGTCTCTAACTTGGCTACTGGTCGCAATAACTCCATAGTCAAGAACATCTCAGTCTCCGCACCTGGAGGTCTCTCAGCTAGGGCTACTGTCGGCATCATAATTGGAATGCTGGTTGGGGTTGCTCTGATG
>CEmacCCM5
CAGCTCACTATTGAATCCAGGCCGTTCAATGTTGCAGAGGGGAAGGAGGTTCTTCTACTTGCCCACAATGTGTCCCAGAATTTTGGCTACATCTGGTACAAGGGAAGAGTGGATGCCAGCCGTCGAATTGGAGTAATAAGAACTCAACAAATTACCCCACCCGCACACAGCGGTCGAGAGACAATAGACTTCAATGCATCCCTGCTGATCCACAATGTCACCCAGAGTGACACAGGATCCTACACCATACAAGTCATAAAGGAAGATCTTGTGAATGAAGAAGCAACTGGCCAGTTCCGGGTATACCCGGAGCTGCCCAAGCCCTACATCTCCAGCAACAACTCCAACCCCGTGGAGGACAAGGATGCTGTGGCCTTAACCTGTGAACCTGAGACTCAGGACACAACCTACCTGTGGTGGGTAAACAATCAGAGCCTCTCGGTCAGTCCCAGGCTGCAGCTCTCCAATGGCAACAGGATCCTCACTCTACTCAGTGTCACACGGAATGACACAGGACCCTATGAATGTGGAATCCAGAACTCAGAGAGTGCAAAACGCAGTGACCCAGTCACCCTGAATGTCACCTATGGCCCAGACACCCCCATCATATCCCCCCCAGACTTGTCTTACCGTTCGGGAGCAAACCTCAACCTCTGCCACTCGGACTCTAACCCATCCCCGCAGTATTCTTGGCTTATCAATGGGACACTGCGGCAACACACACAAGTTCTCTTTATCTCCAAAATCACATCAAACAATAACGGGGCCTATGCCTGTTTTGTCTCTAACTTGGCTACCGGTCGCAATAACTCCATAGTCAAGAACATCTCAGTCTCCGCACCTGGAGGTCTCTCAGCTAGGGCTACTGTCGGCATCATAATTGGAATGCTGGTTGGGGTTGCTCTGATG
>babCCM5
CAGCTCACTATTGAATCCAGGCCGTTCAATGTCGCAGAGGGGAAGGAGGTTCTTCTACTTGCCCACAATCTGTCCCAGAATCTTGGCTACATCTGGTATAAGGGAAGAGTGGATGCCAACCGTCGAATTGAAATAATAAGAACTAATCAAACTACCCCACCCGCACACAGCGGTCGAGAGATAATATACTCCAATGCATCCCTGCTGATCCAGAACGTCACCCAGAATGACACAGGATCCTACACTCTACAAGTCATAAAGGAAGATCTTGTGAATGAAGAAGCAACTGGCCGGTTCCGGGTATACCTGGAGCTGCCCAAGCCCTACATCTCCAGCAACAACTCCAGCCCCATAGAGGACAAGGATGCTGTGACCTTAACCTGTGAACCTGAGACTCAGGACACAACCTACCTGTGGTGGGTAAACAATCAGAGCCTCTCGGTCAGTCCCAGGCTGGAGCTGTCCAATGGCAACAGGACCCTCACTCTACTCAGTGTCACACGGAATGACACAGGACCCTATGAATGTGGAATCCAGAACTCAGAGAGTGCAAAACGCAGTGACCCAGTCACCTTGAATGTCACCTATGGCCCGGACACCCCCATCATATCCCCCCCAGACTTGTCTTACCGTTCGGGAGCAAACCTCAACCTCTGCCACTCGGACTCTAACCCATCCCCGCAGTATTCTTGGCTTATCAATGGGACACTGCGGCAACACACACAAGTTCTCTTTATCTCCAAAATCACATCCAACAATAACGGGGCCTATGCCTGTTTTGTCTCTAACTTGGCTACTGGTCGCAATAACTCCATAATCAAGAACATCTCAGTCTCCGCACCTGGAGGTCTCTCAGCTAGGGCTACTGTCGGCATCATAATTGGAATGCTGGTTGGGGTTGCTCTGATG
>agmCCM5
CAGCTCACTATTGAATCCAGGCCGTTCAATGTCGCAGAGGGGAAGGAGGTTCTTCTACTTGCCCACAATCTGTCCCAGAATTTTGGCTACATCTGGTACAAGGGAAGAGTGGATGCCAAACGTCGAATTGTAGGAATAGGAACTCATCAAACTACCCCACCCGCGTACAGCGGTCGAGAGACAATAGACTCCAATGCATCCCTGCTGATCCAGAACGTCACCCAGAATGACACAGGATTCTATACCTTACAAGTCATAAAGGAAGATCTTGTGAATGAAGAAGCAACTGGCCAGTTCCGGGTATACCCGGAGCTGCCCAAGCCCAACATCACTATCAACAACTCCAAGCCCGTGGAGGACAAGGATGCTGTGACCTTCACCTGTGAACCTGAGACTCAGGACACAACCTACCTGTGGTGGGTAAACAATCAGAGCCTCTCGGTCAGTCCCAGGCTGCAGCTCTCCAATGGCAACAGGATCCTCACTCTACTCAGTGTCACAAGGAATGACACAGGACCCTATGAATGTGGAATCCAGAACTCAGAGAGTGCAAAACGCAGTGACCCAGTCACCCTGAATGTCACCTATGGCCCGGACACCCCCATCATATCCCCCCCAGACTTGTCTTACCGTTCGGGAGCAAACCTCAACCTCTGCCACTCGGACTCTAACCCATCCCCGCAGTATTCTTGGCTTATCAATGGGACACTGCGGCAACACACACAAGTTCTCTTTATCTCCAAAATCACATCAAACAATAACGGGGCCTATGCCTGTTTTGTCTCTAACTTGGCTACTGGTCGCAATAACTCCATAGTCAAGAACATCTCAGTCTCCGCACCTGGAGGTCTCTCAGCTAGGGCTACTGTCAGCATCATAATTGGAATGCTGGTTGGGGTTGCTCTGATG
>sqmCCM5
CAGCTCACTATTGAATCCGTGCCATCCAATGCTGCAGAGGGGAAGGAGGTTCTTCTACTCACCCGCAATCTGTCCCAGGATACTGGCTTCAACTGGTACAAAGGGAGCGTGGACAGCACCCGTCGAATTATAGGAATAGCAACTCAACTAACTACCCGACCCGCATACAGCGGCCGAGAGACAATATACCCCAATGCCTCCCTGCTGATCCAGAATGTCACCCTGAGTGACACAGGATTCTACATGCTACAAGTCATAACGGCAAATCTTGTGAATACAGAAGCAGCAGGCCAGTTCCGTGTATACCCGGAGCTGTCCAAGCCCTCCATCACCAGCAACAACTCCAATCCCGTGGAGAACAAGGATGCTGTGGCCTTAACCTGTGAACCTGAGACTCAGGACACAACCTACCTGTGGTGGGTAAATGGTCAGAGCCTCCTGGTCAGTCCCGGGCTGCAGCTGTCCAGTGACAACAGGACCCTCACTCTACTGACTGTCACAAGGAATGACACAGGACCCTATCAGTGTGGAATCCAGAACCCAGTGAGTGCAAACCACAGTGATCCAGTCACTCTGGATGTCTTCTATGGCCCGGACACCCCCACCATTTCCCCTCCAGACGCATCTTACCGTTTAGGAGCTAACCTCAACCTCTGCCACTCGGCATCTAACCCACCCCCGACGTATTCTTGGTATATCAATGGGACGTCGAAGTCAAACACACAAGTGCTCTTCATTGCCCAAATCACTTCAGATCATAACGGTGCCTACGCCTGTCGTGTCTCTAACTCAGCGACTGGCCGCAATAATTCCACAGTCAAGAACATCACAGTCTCCGTACCAGACGTTGTCTCAGCTGGGACCACTGCCAGCATCATGACTGGAGTGCTGGCTGGGGTGGCTCTGATA
>capCCM5
CAGCTCACTATTGAATCCGTGCCATCCAATGCTGCAGAGGGGAAGGACGTTCTTCTACTCACCCACAATCTGCCCCAGAATATTGGCTTCAACTGGTACAAAGGGGGTGTGGACGGTACCCGTCGAATTATAGGAGTAGCAACTCAACTAACTACCCCACCCGCACACAGCGGCCGAGAGACAATATACCCCAATGCCTCCCTGCTGATCCAGAACGTCACCCTGAATGACACAGGATTCTACACCCTGCAAGTCATAAAGGTGGATCTTGTGAATGAAGAAGCAACTGGCCAGTTCCGTGTATACCCGGAGCTGCCCAAGCCCTACGTCAACAGCAACAACTCTGACCCCGTGGAGAACAGGGATGTTGTGGCCTTAACCTGTGAACCTGAGACTCAGGACACAACCTACCTGTGGTGGGTAAATGGTCAGAGCCTCCTGGTCAGTCCCAGGCTGCAGCTGTCCAGTGACAACAGGACCCTCACTTTACTCAGCATCACAAGGAATGACAAAGGACCCTATGAGTGTGAAATCCAGAACCCAGTGAGTGCAAACCGCAGTGATCCCGTCACCCTGGATGTCTTCTATGGCCCGGACACCCCCATCATTTCCCCTCCAGACTCATCTTACCGTTTAGGAGCAAACCTCAACCTCTGCCACTCGGCCTCTAACCCACCCCCGAAGTATTCTTGGTATATCAATGGGACGTTGCAGTCAAACACACAAGTGCTCTTCATCCCCCAAATCACTTCAAGTGATAACGGGGCCTACGCCTGTTTTGTCTCTAACTCAGCGACTAGCCGCTATAATTCCACAGTCAAGAAAATCACAGTCTCCGTACCAGACGTTGTCTCAGCTGGGACCACTGTCAGCATCATGACTGGAGTGCTGGCCGCGGTGGCTCTCACA
>nightCCM5
CAGCTCACTATTGAATCCATGCCATCCAATGTCGCAGAGGGGAAGGAGGTTCTTCTACTCATCCACAATCTGCCCCAGAATACTGGCTTCAACTGGTACAAAGGGAGCGTGGACAGCACCCGTCGAATTATGGGAACAACAACTCAACAAACTATCCTACCCGCACACAGCGGCCGAGAGACAATATACCCCAATGCCTCCCTGCTGATCCAGAACGTCAACCTGAATGACACAGGATTCTACAGGCTACAAGTCATAACGGCAGATCTTGTGAATGAAGAAGCAACTGGCCAGTTCCGTGTATACCCGGAGCTGCCCAAGCCCAACATCACCAGCAACAACTCCAACCCTGTGGAGAACAAGGATGCTGTTGCCTTAACCTGTGACCCTGAGATTCAGAACACAACCTACCTGTGGTGGGTAAATGGTCAGAGCCTCCTGGTCAGTCCCAGGCTGCAGCTGTCCAGTGACAACAGGACCCTCACTCTACTCAGTGTCACAAGGAATGACACAGGACCCTATGAATGTGGAATCCAGAACTCAGTGAGTGCAAACCGCAGTGACCCAGTCACCCTGGATGTCTTCTATGGCCCGGACACCCCCATCATTTCCCCTCCAGACTTGTCTTACCATTCAGGAGAAAAACTCAACCTCTGCCACTCGGCCTCTAACCCACCCCCGCAGTATTCTTGGTATATCAATGAGACGTCGCAGTCACACACACAAGTGCTCTTCATCTCCAAAATCACTTCAAATCATAACGGGGCCTACGCCTGTTTTGTCTCTAACTTGGCAACTGGCCGCAATAATTCCGCAGTCAAGAACATCACAGTCTCCGTACCAGATGTCCTCTCAGCTGGGACCACTGTCAGCATCCTGATGGGAGTGCTGGCCGCGATGGCTCTGACA
>marmCCM5
CAGCTCACTATTGAATCCATTCCATCCAATGCTGCAGAGGGGAAAGAGGTTCTTCTACTCACCCACAATGTGTCCCAGAATACGGCCTTCAACTGGTACAAAGGGAGAGTGGACAGGACCCGTCGAATTCTGGGAATAGAAGTTCAACAAACTATCCAACCCGCATACAGCGGCCGAGAGACAATAAACCCCAATGTCTCCCTGCTGATCCAGAACGTCACCCTGAGTGACACAGGATTCTACACTCTGCAAATCATAAAGAACGACTCTGGAATTGAAGTAGCAACTGTCCAGTTCCGTGTATACCCGGAGCTGTCCAAGCCCAACATCACCAGCAACAACTCCAGGCCTGTGGAGAACAAGGATGCTGTGGCCTTAACCTGTGAACCTGAGACTCAGGACACAACCTACCTGTGGTGGGTAAATGGTCAGAGCCTCCCGGTGAGTCCCAGGCTGCAGCTGTCCAGTGACAACAGGACCCTCACTCTACTCAGCGTCACAAGGAATGACACAGGACCCTATGAGTGTGGAATCCAGAACCCAGTGAGTGCGAACCGCAGTGACCCAGTCACCCTGAATGTCCTCTATGGCCCGGACACCCCCATCATTTCCCCTCCAGACTCATCTTACCGTTCAGGAGCAAACCTCAACCTCTGCCACTCGGCCTCTAACCCAACCCCAACGTATTCCTGGTATATCAATGGGACTTTGCAGTCACACACACAAGTGCTCTTCATCCCCCAAATCACTTCAAATCACACCGCAGTCTATGGCTGCTTTGTCTCTAACTCAGCGACCCGCCGCTATAATTCCACAGTCAAGACGATCACGGTCTCTGTACCAGGCGTTGACTCAGCTGGGACCACTGTCAGCATCATGACTGGAGTGCTGGCTGGGGTGGCTCTGATA
>sootyCCM5
CAGCTCACTATTGAATCCAGGCCGTTCAATGTTGCAGAGGGGAAGGAGGTTCTTCTACTTGCCCACAATTTGCCCCATAATTTTGGCTACATCTGGTACAAGGGAAGAGTGGATGCCAGCCGTCGAATTGGAGTAATAGGAATTCAACAAATTACCCTACCCGCACACAGCGGTCGAGAGACAATATACTTCAATGCATCCCTGCTGATCCAGAACGTCACCCAGAATGACACAGGATCCATCACCCTACAAGCCATAAAGGAAGATCTTGTGAATGAAGAAGCAACTGGCCGCTTCCGGGTATACCTGGAGCTGCCCAAGCCCTACATCACCAGCAACAACTCCAACCCCATAGAGGACAAGGATGCTGTGACCTTAACCTGTGAACCTGTGACTGAGAACACAACCTACCTGTGGTGGGTAAACAATCAGAGCCTCTCGGTCAGTCCCAGGCTGCAGCTCTCCAATGGCAACAGGATCCTCACTCTACTCAGTGTCACACGGAATGACACAGGACCCTATGAATGTGGAATCCAGAACTCAGAGAGTGCAAAACGCAGTGACCCAGTCACCCTGAATGTCACCTATGGCCCGGACACCCCCATCATATCCCCCCCAGACTTGTCTTACCGTTCGGGAGCAAACCTCAACCTCTGCCACTCGGACTCTAACCCATCCCCGCAGTATTCTTGGCTTATCAATGGGACACTGCGGCAACACACACAAGTTCTCTTTATCTCCAAAATCACATCAAACAATAACGGGGCCTATGCCTGTTTTGTCTCTAACTTGGCTACTGGTCGCAATAACTCCATAGTCAAGAACATCTCAGTCTCCGCACCTGGAGGTCTCTCAGCTAGGGCTACTGTCAGCATCATAATGGGAATACTGGTTGGGGTTGCTCTGATG
(((((humCCM5,(chimpCCM5,bonCCM5)),gorCCM5),oraCCM5),((((macCCM5,CEmacCCM5),(babCCM5,(sootyCCM5,drillCCM5))),agmCCM5),(colCCM5,(gsnmCCM5,bsnmCCM5)))),((sqmCCM5,capCCM5),(marmCCM5,nightCCM5)));
