# Supplementary material for: Evolution of host-microbe cell adherence by receptor domain shuffling
Source: eLife. 2022 Jan 25;11:e73330. doi: 10.7554/eLife.73330 (PMC8860441; doi:10.7554/eLife.73330)
Supplement: Figure 2—source data 2. [file elife-73330-fig2-data2.zip › Figure 2 - source data 2/CEACAM6_w_tree.fasta]

>humCCM6
AAGCTCACTATTGAATCCACGCCGTTCAATGTCGCAGAGGGGAAGGAGGTTCTTCTACTCGCCCACAACCTGCCCCAGAATCGTATTGGTTACAGCTGGTACAAAGGCGAAAGAGTGGATGGCAACAGTCTAATTGTAGGATATGTAATAGGAACTCAACAAGCTACCCCAGGGCCCGCATACAGTGGTCGAGAGACAATATACCCCAATGCATCCCTGCTGATCCAGAACGTCACCCAGAATGACACAGGATTCTATACCCTACAAGTCATAAAGTCAGATCTTGTGAATGAAGAAGCAACCGGACAGTTCCATGTATACCCGGAGCTGCCCAAGCCCTCCATCTCCAGCAACAACTCCAACCCCGTGGAGGACAAGGATGCTGTGGCCTTCACCTGTGAACCTGAGGTTCAGAACACAACCTACCTGTGGTGGGTAAATGGTCAGAGCCTCCCGGTCAGTCCCAGGCTGCAGCTGTCCAATGGCAACATGACCCTCACTCTACTCAGCGTCAAAAGGAACGATGCAGGATCCTATGAATGTGAAATACAGAACCCAGCGAGTGCCAACCGCAGTGACCCAGTCACCCTGAATGTCCTCTATGGCCCAGATGTCCCCACCATTTCCCCCTCAAAGGCCAATTACCGTCCAGGGGAAAATCTGAACCTCTCCTGCCACGCAGCCTCTAACCCACCTGCACAGTACTCTTGGTTTATCAATGGGACGTTCCAGCAATCCACACAAGAGCTCTTTATCCCCAACATCACTGTGAATAATAGCGGATCCTATATGTGCCAAGCCCATAACTCAGCCACTGGCCTCAATAGGACCACAGTCACGATGATCACAGTCTCTGGAAGTGCTCCTTCAGCTGTGGCCACCGTCGGCATCACGATTGGAGTGCTGGCCAGGGTGGCTCTGATATGGACCAGACCC
>chimpCCM6
AAGCTCACTATTGAATCCACGCCGTTCAATGTCGCAGAAGGGAAGGAGGTTCTTCTACTCGCCCACAACCTGCCCCAGAATCGTATTGGTTACAGCTGGTACAAAGGCGAAAGAGTGGATGGCAACCGTCTAATTGTAGGATATGTGATAGGAACTCAACAAGCTACCCCAGGGCCCGCATACAGTGGTCGAGAGACAATATACCCCAATGCATCCCTGCTGATCCAGAACGTCACCCAGAATGACACAGGATTCTATACCCTACAAGTCATAAAGTCAGATCTTGTGAATGAAGAAGCAACCGGACAGTTCCATGTATACCCGGAGCTGCCCAAGCCCTCCATCTCCAGCAACAACTCCAACCCCGTGGAGGACAAGGATGCTGTGGCCTTCACCTGTGAACCTGAGGTTCAGAACACAACCTACCTGTGGTGGGTAAATGGTCAGAGCCTCCCGGTCAGTCCCAGGCTGCAGCTGTCCAATGGCAACATGACCCTCACTCTACTCAGCGTCAAAAGGAATGATGCAGGATCCTATGAATGTGAAATACAGAACCCAGCGAGTGCCAACCGCAGTGACCCAGTCACCCTGAATGTCCTCTATGGCCCAGATGTCCCCACCATTTCCCCCTCAAAGGCCAATTACCGTCCAGGGGAAAATCTGAACCTCTCCTGCCACGCAGCCTCTAACCCACCTGCACAGTACTCTTGGTTTATCAATGGGACGTTCCAGCAATCCACACAAGAGCTCTTTATCCCCAACATCACTGTGAATAATAGCGGATCCTATATGTGCCAAGCCCATAACTCGGCCACTGGCCTCAACAGGACCACAGTCACGATGATCACAGTCTCTGGAAGTGCTCCTTCAGCTGTGGCCACTGTCGGCATCATGATTGGAGTGCTGGCCAGGGTGGCTCTGATATGGACCAGACCC
>bonCCM6
AAGCTCACTATTGAATCCACGCCGTTCAATGTCGCAGAAGGGAAGGAGGTTCTTCTACTCGCCCACAACCTGCCCCAGAATCGTATTGGTTACAGCTGGTACAAAGGCGAAAGAGTGGATGGCAACCGTCTAATTGTAGGATATGTGATAGGAACTCAACAAGCTACCCCAGGGCCCGCATACAGTGGTCGAGAGACAATATACCCCAATGCATCCCTGCTGATCCAGAACGTCACCCAGAATGACACAGGATTCTATACCCTACAAGTCATAAAGTCAGATCTTGTGAATGAAGAAGCAACCGGACAGTTCCATGTATACCCGGAGCTGCCCAAGCCCTCCATCTCCAGCAACAACTCCAACCCCGTGGAGGACAAGGATGCTGTGGCCTTTACCTGTGAACCTGAGGTTCAGAACACAACCTACCTGTGGTGGGTAAATGGTCAGAGCCTCCCGGTCAGTCCCAGGCTGCAGCTGTCCAATGGCAACATGACCCTCACTCTACTCAGCGTCAAAAGGAATGATGCAGGATCCTATGAATGTGAAATACAGAACCCAGCGAGTGCCAACCGCAGTGACCCAGTCACCCTGAATGTCCTCTATGGCCCAGATGGCCCCACCATTTCCCCCTCAAAGGCCAATTACCGTCCAGGGGAAAATCTGAACCTCTCCTGCCACGCAGCCTCTAACCCACCTGCACAGTACTCTTGGTTTATCAATGGGACGTTCCAGCAATCCACACAAGAGCTCTTTATCCCCAACATCACTGTGAATAATAGCGGATCCTATATGTGCCAAGCCCATAACTCGGCCACTGGCCTCAACAGGACCACAGTCACGATGATCACAGTCTCTGGAAGTGCTCCTTCAGCTGTGGCCACTGTCGGCATCATGATTGGAGTGCTGGCCAGGGTGGCTCTGATATGGACCAGACCC
>gorCCM6
AAGCTCACTATTGAATCCACGCCGTTCAATGTCACAGAAGGGAAGGAGGTTCTTCTACTCGCCCACAATTTGCCCCAGAATCGTATTGGTTACAGCTGGTACAAAGGCGAAAGAGTGGATGGCAAAAGTCTAATTGTAGGATATGTAATAGAAACTCAACAAGCTACCCCAGGGCCCGCATACAGTGGTCGAGAGACAATATACCCCAATGCATCCCTGCTGATCCAGAACGTCACCCAGAATGACACAGGATTCTATACCCTACAAGTCATAAAGTCAGATCTTGTGAATGAAGAAGCAACCGGACAGTTCCATGTATACCCGGAGCTGCCCAAGCCCTCCATCTCCAGCAACAACTCCAACCCCGTGGAGGACAAGGATGCTGTGGCCTTCACCTGTGAACCTGAGGTTCAGAACACAACCTACCTGTGGTGGGTAAATGGTCAGAGCCTCCCGGTCAGTCCCAGGCTGCAGCTGTCCAATGGCAACATGACCCTCACTCTACTCAGCGTCAAAAGGAACGATGCAGGATCCTATGAATGTGAAATACAGAACCCAGCGAGTGCCAACCGCAGTGACCCAGTCACCCTGAATGTCCTCTATGGCCCAGATGTCCCCACCATTTCCCCCTCAAAGGCCAATTACCGTCCAGGGGAAAATCTGAACCTCTCCTGCCACGCAGCCTCTAACCCACCTGCACAGTACTCTTGGTTTATCAATGGGACGTTCCAGCAATCCACACAAGAGCTCTTTATCCCCAACATCACTGTGAATAATAGCGGATCCTATATGTGCCAAGCCCATAACTCGGCCACTGGCCTCAATAGGACCACAGTCACGATGATCACAGTCTCTGGAAGTGCTCCTTCAGCTGTGGCCACCGTCGGCATCATGATTGGAGTGCTGGCCAGGGTGGCTCTGATATGGACCAGACCC
>oraCCM6
CAACTCACTATTGAATCCACGCCGTTCAATGTCGCAGAGGGGAAGGAGGTACTTCTACTCGCCCACAATCTGTCCCAGAATCGTATTGGCTACATCTGGTACAAAGGGGAAAGAGTGGATGCCAACCGTCTAATTGTAGCATATAAAATAGAAACTCAACAAACTACCCCAGGGCCTGCATACAGTGGTCGAGAGACAATATACCCCAATGCATCCCTGCTGATCCAGAACGTCACCCAGAATGACACAGGATTCTACACCCTACAAGTCATAAAGTCAGATCTTGTGAATGAAGAAGCAACTGGACAGTTCCATGTATACCCGGAGCTGCCCAAGCCCTACATCACCATCAACAACTCCAACCCCGTGGAGGACAAGGATGTTGTAGCCTTCACCTGTGAACCTGAGGTTCAGAACACAACCTACCTGTGGTGGGTAAATGGTCAAAGCCTTCCGGTCAGTCCCAGGCTGCAGCTGTCCAATGGCAACATGACCCTCACTCTACTCAGCGTCAAAAGGAGTGATGCAGGATCCTATGAATGTGAAATACAGAACCCAGCGAGTGCCAACCGCAGTGACCCAGTCACCCTGAATGTCCTCTATGGCCCAGATATTCCCACCATTTCCCCCTCAAAGGCCAATTACCGTCCAGGGGAAAATCTGAACCTTTCCTGCCACGCAGCCTCTAACCCACCTGCACAGTACTCTTGGTTTATCAATGGGACGTTCCAGCAATCCACACAAGAGCTCTTTATCCCCAACATCACTGTGAATAATAGCGGATCCTATATGTGCCAAGCCCATAACTCGGCCACTGGCCTCAACAGGACCACAGTCACGATGATCACAGTCTCTGGAAGTGCTCCTTCAGCTGCGGCCACTGTCGGCATCATGATTGGAGTGCTGGCCAGAGTGGCTCTGATATGGACCAGACCC
>colCCM6
CAGCTCACTATTGAATCCAGGCCGTTCAATGTCGCAGAGGGGAAGGAGGTTCTTCTACTTGCTCACAATCTGCCCCAGAATACTTTAGGCTTCAGCTGGTACAAAGGGGAAAGAGTAGATAACAAACGTCTAATTGTAGCATATGTAATGGGAACTCAACAAACTACCCCAGGGCCCGCACACAGCGGCCGAGAGACAGTATACTCCAATGCATCCCTGCTGATCCAGAACGTCACCCAGAATGACACCGGATCCTACACCCTACAAGCCATAAAGGAAGATCTTGTGAATGAAGAAGCAACTGGCTGGTTCTGGGTATACCCGGAGCTGCCCCAGCCCTACATCACCAGCAACAACTCCAACCCCGTGGAGGACAAGGATGCTGTAGCTTTCACCTGTGAACCTGACATTCATAGCACAACCTACCTGTGGTGGGTAAACAATCAGAGCCTCCCGGTCAGTCCCAGGCTGCAGCTGTCCAATGGTAACAGGACCCTCACTCTACTCAGCGTCAAAAGGAATGATGCAGGAGCCTACAAATGTGAAATACAGAACCCAGTGAGTGCCAACCTCAGTGACCCAGTCATCCTGAATGTCCTCTATGGCCCAGATGTCCCCACCATTTCCCCCTCAAACTCCAATTACCGTCCAGGGGAAAATCTGAACCTCTCCTGCCACGCAGCCTCTAATCCAGCTGCACAGTACTCTTGGTTTGTCAATGGGATGTTCCAGCAATCCACACAAGAGCTCTTTATCGCCAACATCACTGTGAATAATAGCGGATCCTATATGTGCCAAGCCCATAACTCAGCCACTGGCCTCAATAGGACCACAGTCATGATGATCACAGTCTCTGGAAGTGCTCCTTCAGCTGTGGCCACTGTCAGCATCATGATTGGAGTGCTGGCCAGGGTGGCTCTGATATGGACTGGACCC
>babCCM6
CAGCTCACTGTTGAATCCAGGCCGTTCAATGTCGCAGAGGGGAAGGAGGTTCTTCTACTTGCCCACAATCTGCCCCAGAATACTTTAGGCTTCAACTGGTACAAAGGGGAAAGAGTGGATGCCAAACGTCTAATTGTAGCATATGTAATAGGAACTAATCAAACTACCCCAGGGCCCGCACACAGCGGTCGAGAGACAGTATACTCCAATGCATCCCTGCTGATCCAGAACGTCACCCAGAATGACACAGGATCCTACACCCTACAAGCCATAAAGGGAAATCTTGTGACTGAAGAAGCAACTGGCCGGTTCTGGGTATACCCGGAGCTGCCCAAGCCCTCCATCACCAGCAACAACTCCAATCCCGTGGAGGACAAGGATGCTGTGGACTTCACCTGTGAACCTGACATTCATAGCACAACCTACCTGTGGTGGGTAAATGGTCAGAGCCTCCCAGTCAGTCCCAGGCTGCAGCTGTCCAATGGTAACAGGACCCTCACTGTACTCAGCGTCAAAAGGAATGATGCAGGAGCCTACAAATGTGAAATACAGAACCCAGTGAGTGCCAACCTCAGTGACCCAGTCATCCTGAATGTCCTCTATGGCCCAGATGTCCCCACCATTTCCCCCTCAAACTCCAATTACCGTCCAGGGGAAAATCTGAACCTCTTCTGCCACGCAGCCTCTAACCCAACTGCACAGTACTCTTGGTTTGTCAATGGGACGTTCCAGCAATCCACACAAGAGCTCTTTATCCCTAACATCACTGTGAATAATAGCGGATCCTATATGTGCCAAGCCCATAACTCAGCCACTGGCCTCAATAGGACCACAGTCATGATGATCACAGTCTCTGGAAGTGCTCCTTCAGCTGTGGCCACTGTCGGCATCATGATTGGAGTGCTGGCCAGGGTGGCTCTAATATGGACTGGACCC
>drillCCM6
CAGCTCACTGTTGAATCCAGGCCGTTCAATGTCGCAGAGGGGAAGGAGGTTCTTCTACTTGCCCACAATCTGCCCCAGAATACTTTAGGCTTCAACTGGTACAAAGGGGAAAGAGTGGATGCCAAACGTCTAATTGTAGCATATGTAATAAGAACTCAACAAACTACCCCAGGGCCCGCACACAGCGGTCGAGAGACAGTATACTCCAATGCATCCCTGCTGATCCAGAACGTCACCCACAATGACACAGGATCCTACACCCTACAAGCCATAAAGGAAGATCTTGTGACTGAAGAAGCAACTGGCCGGTTCTGGGTATACCCGGAGCTGCCCAAGCCCTACATCACCAGCAACAACTCCAACCCCGTGGAGGACAAGGATGCTGTAGACTTCACCTGTGAACCTGACATTCATAGCACAACCTACCTGTGGTGGGTAAATGGTCAGAGCCTCCCAGTCAGTCCCAGGCTGCAGCTGTCCAATGGTAACAGGACCCTCACACTACTCAGCGTCAAAAGGAATGATGCAGGAGCCTACAAATGTGAAATACAGAACCCAGTGAGTGCCAACCTCAGTGACCCAGTCATCCTGAATGTCCTCTATGGCCCAGATGTCCCCACCATTTCCCCCTCAAACTCCAATTACCGTCCAGGGGAAAATCTGAACCTCTCCTGCCACGCAGCCTCTAACCCAACTGCACAGTACTCTTGGTTTTTCAATGGGACGTTCCAGCAATCCACACAAGAGCTCTTTATCCCCAACATCACTGTGAATAATAGCGGATCCTATATGTGCCAAGCCCATAACTCAGCCACTGGCCTCAATAGGACCACAGTCATGATGATCACAGTCTCTGGAAGTGCTCCTTCAGCTGTGGCCACTGTCGGCATCATGATTGGAGTGCTGGCCAGGGTGGCTCTAATATGGACTGGACCC
>sootyCCM6
CAGCTCACTGTTGAATCCAGGCCGTTCAATGTCGCAGAGGGGAAGGAGGTTCTTCTACTTGCCCACAATCTGCCCCAGAATACTTTAGGCTTCAACTGGTACAAAGGGGAAAGAGTGGATGCCAAACGTCTAATTGTAGCATATGTAATAAGAACTCAACAAACTACCCCAGGGCCCGCACACAGCGGTCGAGAGACAGTATACTCCAATGCATCCCTGCTGATCCAAAACGTCACCCAGAATGACACAGGATCCTACACCCTACAAGCCATAAAGGAAGATCTTGTGACTGAAGAAGCAACTGGCCGGTTCTGGGTATACCCGGAGCTGCCCAAGCCCGACATCACTAGCAACAACTCCAACCCCGTGGAGGACAAGGATGCTGTAGCCTTCACCTGTGAACCTGACATTCATAGCACAACCTACCTGTGGTGGGTAAATGGTCAGAGCCTCCCAGTCAGTCCCAGGCTGCAGCTGTCCAATGGTAACAGGACCCTCACACTACTCAGCGTCAAAAGGAATGATGCAGGAGCCTACGAATGTGAAATACAGAACCCAGTGAGTGCCAATCTCAGTGACCCAGTCATCCTGAATGTCCTCTATGGCCCAGATGTCCCCACCATTTCCCCCTCAAACTCCAATTACCGTCCAGGGGAAAATCTGAACCTCTCCTGCCACGCAGCCTCTAACCCAACTGCACAGTACTCTTGGTTTTTCAATGGGACGTTCCAGCAATCCACACAAGAGCTCTTTATCCCCAACATCACTGTGAATAATAGCGGATCCTATATGTGCCAAGCCCATAACTCAGCCACTGGCCTCAATAGGACCACAGTCATGATGATCACAGTCTCTGGAAGTGCTCCTTCAGCTGTGGCCACTGTCGGCATCATGATTGGAGTGCTGGCCAGGGTGGCTCTAATATGGACTGGACCC
>CEmacCCM6
CAGCTCACTATTGAATCCAGGCCGTTCAATGTCGCAGAGGGGAAGGAGGTTCTTCTACTCGCCCACAATCTGCCCCAGAATACTTTAGGCTTCAACTGGTACAAAGGGGAAAGAGTGGATGCCAAACGTCTAATTGTAGCATATGTAATAGGAACTCAACAAACTACCCCAGGGCCCGCACACAGCGGTCGAGAGACAGTATACTCCAATGCATCCCTGCTGATCCAGAACGTCACCCAGAATGACACAGGATCCTACACCCTACAAGTCATAAAGGGAGATCTTGTGAATGAAGAAGCAACTGGCCGGTTCTGGGTATATCCGGAGCTGCCCAAGCCCTACATCACCAGCAACAACTCCAACCCCGTGGAGGACAAGGATGCTGTAGACTTCACCTGTGAACCTGACATTCATAGCACAACCTACCTGTGGTGGGTAAATGATCAGAGCCTCCCAGTCAGTCCCAGGCTGCAGCTGTCCAATGGTAACAGGACCCTCACTCTACTCAGCGTCAAAAGGAATGATGCAGGAGCCTACGAATGTGAAATACAGAACCCAGTGAGTGCCAACCTCAGTGACCCAGTCATCCTGAATGTCCTCTATGGCCCAGATGTCCCCACCATTTCCCCCTCAAACTCCAATTACCGTCCAGGGGAAAATCTGAACCTCTCCTGCCACGCAGCCTCTAACCCAACTGCACAGTACTCTTGGTTTGTCAATGGGACGTTCCAGCAATCCACACAAGAGCTCTTTATCCCCAACATCACTGTGAATAATAGCGGATCCTATATGTGCCAAGCCTATAACTCAGCCACTGGCCTCAATAGGACCACAGTCATGATGATCACAGTCTCTGGAAGTGCTCCTTCAGCTGTGGCCACTGTCGGCATCATGATTGGAGTGCTGGCCAGGGTGGCTCTAATATGGACTGGACCC
>macCCM6
CAGCTCACTATTGAATCCAGGCCGTTCAATGTCGCAGAGGGGAAGGAGGTTCTTCTACTCGCCCACAATCTGCCCCAGAATACTTTAGGCTTCAACTGGTACAAAGGGGAAAGAGTGGATGCCAAACGTCTAATTGTAGCATATGTAATAGAAACTCAACAAACTACCCCAGGGCCCGCACACAGCGGTCGAGAGACAGTATACTCCAATGCATCCCTGCTGATCCAGAACGTCACCCAGAATGACACAGGATCCTACACCCTACAAGTCATAAAGGGAGATCTTGTGAATGAAGAAGCAACTGGCCGGTTCTGGGTATACCCGGAGCTGCCCAAGCCCTACATCACCAGCAACAACTCCAACCCCGTGGAGGACAAGGATGCTGTAGACTTCACCTGTGAACCTGACATTCATAGCACAACCTACCTGTGGTGGGTAAATGATCAGAGCCTCCCAGTCAGTCCCAGGCTGCAGCTGTCCAATGGTAACAGGACCCTCACTCTACTCAGCGTCAAAAGGAATGATGCAGGAGCCTACGAATGTGAAATACAGAACCCAGTGAGTGCCAACCTCAGTGACCCAGTCATCCTGAATGTCCTCTATGGCCCAGATGTCCCCACCATTTCCCCCTCAAACTCCAATTACCGTCCAGGGGAAAATCTGAACCTCTCCTGCCACGCAGCCTCTAACCCAACTGCACAGTACTCTTGGTTTGTCAATGGGACGTTCCAGCAATCCACACAAGAGCTCTTTATCCCCAACATCACTGTGAATAATAGCGGATCCTATATGTGCCAAGCCTATAACTCAGCCACTGGTCTCAATAGGACCACAGTCATGATGATCACAGTCTCTGGAAGTGCTCCTTCAGCTGTGGCCACTGTCGGCATCATGATTGGAGTGCTGGCCAGGGTGGCTCTAATATGGACTGGACCC
>PTmacCCM6
CAGCTCACTATTGAATCCAGGCCGTTCAATGTCGCAGAGGGGAAGGAGGTTCTTCTACTCGCCCACAATCTGCCCCAGAATACTTTAGGCTTCAACTGGTACAAAGGGGAAAGAGTGGATGCCAAACGTCTAATTGTAGCATATGTAATAAGAACTAAACAAACTACCCCAGGGCCTGCACACAGCGGTCGAGAGACAATATACTCCAATGCATCCCTGCTGATCCAGAACGTCACCCAGAATGACACAGGATCCTACACCCTACAAGCCATAAAGGAAGATCTTGTGACTGAAGAAGCAACTGGCCGGTTCTGGGTATACCCGGAGCTGCCCAAGCCCTACATCACCAGCAACAACTCCAACCCCGTGGAGGACAAGGATGCTGTAGACTTCACCTGTGAACCTGACATTCATAGCACAACCTACCTGTGGTGGGTAAATGATCAGAGCCTCCCAGTCAGTCCCAGGCTGCAGCTGTCCAATGGTAACAGGACCCTCACTCTACTCAGCGTCAAAAGGAATGATGCAGGAGCCTACGAATGTGAAATACAGAACCCAGTGAGTGCCAACCTCAGTGACCCAGTCATCCTGAATGTCCTCTATGGCCCAGATGTCCCCACCATTTCCCCCTCAAACTCCAGTTACCGTCCAGGGGAAAATCTGAACCTCTCCTGCCACGCAGCCTCTAACCCAACTGCACAGTACTCTTGGTTTGTCAATGGGACGTTCCAGCAATCCACACAAGAGCTCTTTATCCCCAACATCACTGTGAATAATAGCGGATCCTATATGTGCCAAGCCTATAACTCAGCCACTGGCCTCAATAGGACCACAGTCATGATGATCACAGTCTCTGGAAGTGCTCCTTCAGCTGTGGCCACTGTCGGCATCATGATTGGAGTGCTGGCCAGGGTGGCTCTAATATGGACTGGACCC
>gsnmCCM6
CAGCTCACTATTGAATCCAGGCCGTTCAATGTCGCAGAGGGGAAGGAGGTTCTTCTACTTGCCCACAATCTGCCCCAGAATACTTTAGGCTTCAGCTGGTACAGAGGGGAAAGAGTAGATGCCAAACGTCTAATTGTAGCATATGTAATGCGAACGCAACAAACTACCCCAGGGCCCGCACACAGCGGTCGAGAGACAATATACTCCAATGCATCCCTGCTGATCCAGAACGTCCCCCAGAATGACACAGGATCCTACCCCCTACAAGCCATAAAGGAAGATCTTGTGAATGAAGAAGCAACTGGCCGGTTCTGGGTATATCCGGAGCTGCCCAAGCCCTACATCACCAGCAACAACTCCAACCCCGTGGAGGACAAGGATGCTGTAGACTTCACCTGTGAACCTGACATTCATAGCACTACCTACCTGTGGTGGCTAAACGGTCAGAGCCTCCCGGTCAGTCCCAGGCTGCAGCTGTCCAATGGTAACAGGACCCTCACTCTACTCAGCGTCAAAAGGAATGATGCAGGAGCCTACGAATGTGAAATACAGAACCCAGTGAGTGCCAACTTCAGTGACCCAGTCATCCTGAATGTCCTCTATGGCCCAGATGTCCCCACCATTTCCCCCTCAAACTCCAATTACCATCCAGGGGAAAATCTGAACCTCTCCTGCCACGCAGCCTCTAATCCACCTGCACAGTACTCTTGGTTTGTCAATGGGACGTTCCAGCAATCCACACAAGAGCTCTTTATCGCCAACATCACTGAGAATAATAGCGGATGCTATATGTGCCAAGCCCATAACTCAGCCACTGGCCTCAATAGGACCACAGTCATGATGATCACAGTCTCTGGAAGTGCTCCTTCAGCTGTGGCCACTGTCAGCATCATGATTGGAGTGCTGGCCAGGGTGGCTCTGATATGGACTGGACCC
>agmCCM6
CAGCTCACTATTGAATCCAGGCCGTTCAATGTCGCAGAGGGGAAGGAGGTTCTTCTACTTGCCCACAATCTGTCCCAGAATCTTTTTGGCTACATCTGGTACAAGGGAGAAAGAGTGGATGCCAAACGTCGAATTGTATCACATGTAATAGGAACTCATCAAACTACCCCAGGGCCCGCGTACAGCGGTCGAGAGACAATAGACTCCAATGCATCCCTGCTGATCCAGAACGTCACCCGGAATGACACAGGATCCTACAACCTACAGGCCATAAAGCAAGATCTTGTGACTGAAGAAGCAACTGGCCAGTTCCGGGTATACCCGGAGCTGCCCAAGCCCTACATCACCATCAACAACTCCAACCCCGTGGAGGACAAGGATGCTGTGACCTTCACCTGTGAACCTGACATTCATAACACAACCTACCTGTGGTTGGTAAATGGTCAGAGCCTCCCGGTCAGTCCCAGGCTGCAGCTGTCCAATGGTAACAGAACCCTCACTCTACTCAGCGTCAAAAGGAATGATGCAGGAGGCTACGAATGTGAAATACAGAACCCAGTGAGTGCCAACCTCAGTGACCCAGTCATCCTGAATGTCCTCTATGGCCCAGATGTCCCCACCATTTCCCCCTCAAACTCCAATTACCGTCCAGGGGAAAATCTGAACCTCTCCTGCCACGCAGCCTCTAACCCACCTGCACAGTACTCTTGGTTTGTCAATGGGACGTTCCAGCAATCCACACAAGAGCTCTTTATCCCCAACATCACTGTGAATAATAGCGGATCCTATATGTGCCAAGCCCATAACTCAGTCACTGGCCTCAATAGGACCACAGTCATGATGATCACAGTCTCTGGAAGTGCTCCTTCAGCTGTGGCCACTGTCGGCATCATGATTGGAGTGCTGGCCAGGGTGGTTCTAATATGGACTGGACCC
>nightCCM6
CAGCTCACTATTGAATCCATGCCATCCAATGTCGCAGAGGGGAAGGAGGTTCTTCTACTCACCCACAATCTGCCCCAGAATACTACCGGCTTCAACTGGTACAAAGGGGAAAGCGTGGACAGCACCCGTCGAATTATGGGATATGTAACAACAACTCAACAAACTATCCTAGGGCCCGCACACAGCGGCCGAGAGACAATATACCCCAATGCCTCCCTGCTGATCCAGAACGTCAACCTGAATGACACAGGATTCTACAGGCTACAAGTCATAACGGCAGATCTTGTGAATGAAGAAGCAACTGGCCAGTTCCGTGTATACCCGGAGCTGCCCAAGCCCAACATCACCAGCAACAACTCCAACCCCGTGGAGGACGAGGATGCTGTGGCCTTAACCTGTGAACCTGAGATTCAGGACACAACCTACCTGTGGTGGGTAAATGGTCAGAGCCTCCAGGTGAGTCCCAGGCTGCAGCTGTCCAGTGACAACAGGACCCTCACTCTACTCAGTGTCACAAGGAATGACGCAGGAACCTATGAGTGTGAAATACAGAACCCAGTGAGTGCAAACCGCAGTGACGCAGTCACCCTGGATGTCCGCTATGGCCCAGATGTTCCCACCATTTCCCCCTCAAACTCCAATTACCGTCCAGGGGAAAATCTGAACCTCTCCTGCCACGCAGCCTCTAGCCCACCTGCACAGTACTCCTGGCTTATCGATGGGACGTTCCAGCAATCCACACAAGCGCTCTTTATCCCCAACATCACTGTGGATCACAGCGGATCCTATATGTGCCATGCCCACAACTCGGCCACTGGCCACAACAGCACCACAAGCAGGATCATCACAGTCTCTGATAGTTCTCCTTCAGCTGGGACCACTGTCAGCATCCTGATTGGAGTGCTGGCCAGCGTGGTTCTGATATGTAACCACTGT
>sqmCCM6
CAGATCACTATTGAAGCCGTGCCATCCAATGCTGCAGAGGGGAAGGAGGTTCTTCTACTCACCCGCAATCTGCCCCAGGATACTACTGGCTTCAACTGGCACAAAGGGGGAAGCGTGGACAGCACCCGTCAAATTACAGGATATGTAATGGCAACTCAACTAACTACCCGAGGGCCCGCATACAGCGGCCGAGAGACAGTATACCCCAATGCCTCCCTGCTGATCCAGAACGTCACCCTGAGTGACACAGGATTCTACACGCTACAAGTCATAACAGCAAATCTTGTGAATACAGAAGCAACAGGCCAGTTCCGTGTATACCCGGAGCTGCCCAAGCCCTCCATCACCAGCAACAACTCCAACCCCGTGGAGGATGAGGATGCTGTGGCCTTAATCTGTGCACCTGAGATTCAGAAAACAACCTACCTGTGGTGGGTGAACAATCAGAGCCTCCCGGTGAGTCCCAGGCTGCAGCTGTCCAGTGACAACAGGACCCTCACTCTACTCAGCGTCACAAGGAATGACGCAGGAACCTATGAGTGTGAAATACAGAACCCAGTGAGTGCAAACCGCAGTGATGCAGTCACCCTGGATGTCTGCTATGGCCCAGATGTCCCCACCATTTCCCCCTCAAACTCCAATTACCGTCCGGGGGAAAATCTGAACCTCTCCTGCCACGCAGCCTCTAGCCCACCTGCACAGTACTCTTGGCTTATCAATGGGACGTTCCAGCAATCCACACAAGTGCTCTTTATCCCCAACATCGCTGTGGGTCACAGCGGATCCTATATGTGCCATGCCCATAACTCGGCCACTGGCCACAACCGCACCACAGTCAGGATCATCACAGTCTCTGGTAGTTCTCCTTCAGCTGGGACCACTGTCAGCATCCTGATTGGAGTGCTGGCCAGCGTGGTTCTGATATGTAACTACTGT
>capCCM6
CAGCTCACTATTGAATCCGTGCCATCCAATGCTGCAGAGGGGAAGGACGTTCTTCTACTCACCCACAATCTGCCCCAGAATATTAATGGCTTCAACTGGTACAAAGGGCAAGGCGTGGACGGCACCCGTCGAATTATAGGATATGTAATAGCAACTCAACTAACTACCCCAGGGCCCGCATACAGCGGCCGAGAGACAATATACCCCAATGCCTCCCTGCTGATCCAGAACGTCACCCCAAATGACACAGGATTCTACACCCTGCAAGTCATAAAGGTAGATCTTGTGAATGAAGAAGCAACTGGCCAGTTCCGTGTATACCCGGAGCTGCCCAAGCCCTCCATCACCAGTAACAACTCCAACCCCGTGGAAGACGAGGATGCTGTGGCCTTAATCTGTGCACCAGAGATTCAGAACACAACCTACCTGTGGTGGGTGAACAATCAAAGCTTCCCAGTCAGTCCCAGGCTGCAGCTGTCCAGTGACAACAGGACCCTCACTCTACTCAGTGTCACAAGGAATGACGCAGGACCCTATGAGTGTGAAATACAGAACCCAGTGAGTGCGAACCGTAGTGACGCAGTCACCCTGGATGTCCGCTATGGCCCAGATGTCCCCACCATTTCCCCCTCAAAATCCAATTACCGTCCAGGGGAAAATCTGAACCTCTCCTGCCACGCAGCCTCTAACCCACCTGCACAGTACTCTTGGCTTATCAATGGGACGTTCCAGCAATCCACACAAGCGCTCTTTATCCCCAACATCACTGTGGGTCACAGCGGATCCTATATGTGCCGTGCCCATAACTCGGCCACTGGCCACAGCCGCACCACAGTCAGGATCATCACAGTCTCTGATAGTTCTCCTTCAGCTGGGATCACTGTCAGCATCCTGATTGGAGTGCTGGCCAGCGTGGTTCTGCTATGTAACCACTGT
>marmcCCM6
CAGCTCACTACTGAATCCATGCCATCCAATGCTGCAGAGGGGAAAGAGGTTCTTCTACTCACCCACAATGTGCCCCAGAATACGAATGGCTTCAACTGGTACAAAGGGGAAAGAGTGGACAGCACCGTTCGAATTATAGGATATGTAATAGCAAGTCAACTAACCACCCCAGGGCCCACATACAGCGGCCGAGAGACAATATACCCCAATGCCTCCCTGCTGATCCAGAATGTCACCCTGAATGACACAGGATTCTACACCCTGCAAGTCATAAAGGCAGATCTTTCGAGTGAAGAAGCAACTGTCCAGTTCCGTGTATACCCGGAGCTGCCCAAGCCATTCATCACCAGCAACAACTCCAACCCCGTGGAGGATGAGGATGCTGTGGCCTTAACCTGTGAACCTGAGACTCAGGAATCCACCTACCTGTGGTGGGTGAACAATCAGAGCCTCCCCGTGAGTCCCAGGCTGCAGCTGTCCAGTGACAACAGGACCCTCACTCTACTCAGCGTCACAAGGAATGACACAGAAACATATGAGTGTGAAATACAGAACCTAGTGAGTGCAATCCGCAGTGACCCAGTCACCCTGGATGTCCAATATGGCCCAGATGGCCCCACCATTTCCCCCTCAAACTCCAATTACCGTCCAGGGGAAAATCTGAACCTCTCCTGCCACGCAGCCTCTAACCCAGCTGCACAGTACTCTTGGTTTATCAATGGGACGTTCCAGCAATCCACACAAGCGCTCTTTATCCCCAGCGTCACTGTGGATCACAGCGGATCCTATATGTGCCATGCCCACAACTTCGTCACTGGCCGCAACAGCACCACAGGCAGGATCATCACAGTCTCTGGTAGTTCTGTTTCAGCTGGGACCACTGTCAGCATCCTGATTGGAGTGCTGGCCAGCGTGATTCTGATATGTAATCACTGT

(((((humCCM6,(chimpCCM6,bonCCM6)),gorCCM6),oraCCM6),(((((macCCM6,CEmacCCM6),PTmacCCM6),(babCCM6,(sootyCCM6,drillCCM6))),agmCCM6),(colCCM6,gsnmCCM6))),((sqmCCM6,capCCM6),(marmcCCM6,nightCCM6)));
