# Supplementary material for: Evolution of host-microbe cell adherence by receptor domain shuffling
Source: eLife. 2022 Jan 25;11:e73330. doi: 10.7554/eLife.73330 (PMC8860441; doi:10.7554/eLife.73330)
Supplement: Figure 2—source data 2. [file elife-73330-fig2-data2.zip › Figure 2 - source data 2/CEACAM7_w_tree.fasta]

>humCCM7
CAGACCAATATTGATGTCGTGCCGTTCAATGTCGCAGAAGGGAAGGAGGTCCTTCTAGTAGTCCATAATGAGTCCCAGAATCTTTATGGCTACAACTGGTACAAAGGGGAAAGGGTGCATGCCAACTATCGAATTATAGGATATGTAAAAAATAGTCAAGAAAATGCCCCAGGGCCCGCACACAACGGTCGAGAGACAATATACCCCAATGGAACCCTGCTGATCCAGAACGTCACCCACAATGACGCAGGAATCTATACCCTACACGTTATAAAAGAAAATCTTGTGAATGAAGAAGTAACCAGACAATTCTACGTATTCTCGGAGCCACCCAAGCCCTCCATCACCAGCAACAACTTCAATCCGGTGGAGAACAAAGATATTGTGGTTTTAACCTGTCAACCTGAGACTCAGAACACAACCTACCTGTGGTGGGTAAACAATCAGAGCCTCCTGGTCAGTCCCAGGCTGCTGCTCTCCACTGACAACAGGACCCTCGTTCTACTCAGCGCCACAAAGAATGACATAGGACCCTATGAATGTGAAATACAGAACCCAGTGGGTGCCAGCCGCAGTGACCCAGTCACCCTGAATGTCCGCTCAGTACAAGCAAGTCCTGACCTCTCAGCTGGGACCGCTGTCAGCATCATGATTGGAGTACTGGCTGGGATGGCTCTGATA
>chimpCCM7
CAGACCAATATTGATGTCGTGCCGTTCAATGTCGCAGAAGGGAAGGAGGTCCTTCTAGTAGTCCATAATGAGTCCCAGAATCTTTATGGCTACAACTGGTACAAAGGGGAAAGGGTGCATGCCAACTATCGAATTATAGGATATGTAAAAAATAGTCAAGAAAATGCCCCAGGGCCCGCACACAACGGTCGAGAGACAATATACCCCAATGGAACCCTGCTGATCCAGAACGTCACCCACAATGATGCAGGAATCTATACCCTACACGTTATAAAAGAAAATCTTGTGAATGAAGAAGTAACCAGCCAATTCTACGTATTCTCGGAGCCACCCAAGCCCTCCATCACCAGCAACAACTTCAATCCGGTGGAGAACAAAGATATTGTGGTTTTAACCTGTCAACCTGAGACTCAGAACACAACCTACCTGTGGTGGGTAAACAATCAGAGCCTCCTGGTCAGTCCCAGGCTGCTGCTCTCCATTGACAACAGGACCCTCGTTCTACTCAGCGCCACAAAGAATGACATAGGACCCTATGAATGTGAAATACAGAACCCAGTGGGTGCCAGCCGCAGTGACCCAGTCACCCTGAATGTCCGCTCAGTACAAGCAAGTCCTGACCTCTCAGCTGGGACCGCTGTCAGCATCATGATTGGAGTACTGGCTGGGATGGCTCTGATA
>bonCCM7
CAGACCAATATTGATGTCGTGCCGTTCAATGTCGCAGAAGGGAAGGAGGTCCTTCTAGTAGTCCATAATGAGTCCCAGAATCTTTATGGCTACAACTGGTACAAAGGGGAAAGGGTGCATGCCAACTATCGAATTATAGGATATGTAAAAAATAGTCAAGAAAATGCCCCAGGGCCTGCACACAACGGTCGAGAGACAATATACCCCAATGGAACCCTGCTGATCCAGAACGTCACCCACAATGATGCAGGAATCTATACCCTACAAGTTATAAAAGAAAATCTTGTGAATGAAGAAGTAACCAGCCAATTCTACGTATTCTCGGAGCCACCCAAGCCCTCCATCACCAGCAACAACTTCAATCCGGTGGAGAACAAAGATATTGTGGTTTTAACCTGTCAACCTGAGACTCAGAACACAACCTACCTGTGGTGGGTAAACAATCAGAGCCTCCTGGTCAGTCCCAGGCTGCTGCTCTCCATTGACAACAGGACCCTCGTTCTACTCAGCGCCACAAAGAATGACATAGGACCCTATGAATGTGAAATACAGAACCCAGTGGGTGCCAGCCGCAGTGACCCAGTCACCCTGAATGTCCGCTCAGTACAAGCAAGTCCTGACCTCTCAGCTGGGACCGCTGTCAGCATCATGATTGGAGTACTGGCTGGGATGGCTCTGATA
>gorCCM7
AAGCTCACTATTGAATCCACGCCGTTCAATGTCGCAGAAGGGAAGGAGGTCCTTCTACTAGTCCATAATGAGTCCCAGAATCTTTACGGCTACAACTGGTACAAAGGGGAAAGGGTGCATGCCAACTATCGAATTATAGGATATGTAAAAAATAGTCAAGAAAATGCCCCAGGGCCCGCACACAACGGTCGAGAGACAATATACCCCAATGGATCCCTGCTGATCCAGAACGTCACCCACAATGACGCAGGAATCTATACCCTACAGGTTATAAAAGAAAATCTTGTGAATGAAGAAGTAACCAGCCAATTCTACGTATTCTCGGAGCCACCCAAGCCCTCCATCACCAGCAACAACTTCAATCCGGTGGAGAACAAAGATATTGTGGTTTTAACCTGTCAACCTGAGACTCAGAACACAACCTACCTGTGGTGGGTAAACAATCAGAGCCTCCTGGTCAGCCCCAGGCTGCTGCTCTCCACTGACAACAGGACCGTCGTTCTACTCAGCGCCACAAAGAATGACATAGGACCCTATGAATGTGAAATACAGAACCCAGTGGGTGCCAGCCGCAGTGACCCAGTCACCCTGAATGTCCGCTCAGTACAAGCAAGTCCTGACCTCTCAGCTGGGACCGCTGTCAGCATCATGATTGGAGTACTGGCTGGGATGGCTCTGATA
>oraCCM7
CAGACCACTATTGAAGTCGTGCCGTTCAATGTCGCAGAAGGGAAGGAGGTCCTTCTACTAGTCCATAATGAGTCCCAGAATCTTTATGGCTACAACTGGTACAAAGGGGAAACGGTGCATGCCAACTATCGAATTATAGGATATGTACAAAATAGTCAAGAAAATGCCCCAGGGCCCGCACACAACGGTCGAGAGACAATATACCCCAATGGATCCCTCCTGATCCAGAACGTCACCCACAATGACGCAGGAATCTATACCCTACAAGTTATAAAAGAAAATCTTAACAGTGAAGAAGTAACCAGCCAATTCTACGTATTCTCGGAGCCACCCAAGCCCTCCATCACCAGCAACAACTTCAATCCGGTGGAGAACGAGGATATTGTGGTTTTAACCTGTCAACCTGAGACTCAGAACACAACCTACCTGTGGTGGGTAAACAATCAGAGCCCCCTGGTCAGTCCCAGGCTGCTGCTCTCCACTGACAACAGGACCCTCATTCTACTCAACGTCACAAAGAATGACATAGGACCCTATGAATGTGAAATACAGAACCCAGTGGGTGCCAGCCGCAGTGACCCAGTCACCCTGAATGTCCGCTCAGTACAAGCAAGTCCTGACCTCTCAGCTGGGACCGCTGTCAGCATCATGATTGGAGTACTGGCTGGGATGGCTCTGATA
>colCCM7
CAGACTATCAGTGAAGTCGTGCCGTTCAATGTTGCAGAGGGGAAGGAGGTCATTCTGCTAGTCCATAATGTGTCCCAGAATCTTTATGGCTACAACTGGTACAAAGGGGAAAGGGTGCACGCCAACTATCGAATTATAGGATATGTAATAAACCGTGGAGAAAATGCCCCAGGGCCCGCACACAGCGGTCGAGAGACAATATACCCTAATGGATCCCTGCTGATCCAGAACGTCAACCTCAATGACCCAGGAATCTATACCCTACACGTTATAAACAGAGATCTTGTGAATGAAGAAGTAACTAGCCAATTCTACGTATTCCCGGAACCACCAAAGCCCTCCATCTCCAGCAACAACTTCAATCCGGTGGAGAACAAGGATATTGTGGTTTTAACCTGTCAACCTGAAACTCAGGACACAACCTATCTATGGTGGGTAAGCAATCAGAGCCTCCAGGTCAGTCCCAGGCGGCTGCTCTCCATTGACAACAGGACCCTCGTTCTACTGAGTGTCACAAGGAATGAGAAAGGACCCTATGAATGTGAAATACAGAACCCAGTGGGTGCCAGGCGCAGTGACCCTGTCACCCTGAATGTTCGCTCAGTACCAGGAAGTCCTGACCTCTCAGCTGGGACTGCTGTCAGTATCATGATTGGAGTACTGGCTGGGATTGCTCTAATA
>agmCCM7
CCGACTAACATTGAAGTTGTGCCGTTCAATGTTGCAGAGGGGAAGGAGGTCATTCTGCTAGTCAGTAATGTGTCCCACAATCTTTATGGCTACAACTGGTACAAAGGGGAAAGGGTGCATGCCAACTATCGAATTATAGGATATGTAACAAACAAAGGAGAAACTGCTCCAGGGCCCGCACACAGTGGTCGAGAGACAATATACCCCAATGGATCCCTGCTGATCCAGAACGTCAGCCTCAACGACCCAGGAATCTATACCCTACACGTTATAAATGAAGATCTTGTGAATGAAGAAGTAACCAGGCAATTCTACGTATTCTCGGAGCCACCAAAGCCCTCCATCTCCAGCAACAACTTCAATCCGGTGGAGAACAAGGATATTGTGGCTTTAACCTGTCAACCTGAAACTCAGGACACAACCTACCTGTGGTGGGTAAACAATCAGAGCCTCCAGGTCAGTCCCAGGCGGCTGCTCTCCATTGACAACAGGACCCTCGTTCTACTGAGCGTCACAATGAATGACAAAGGACCCTATGAATGTGAAATACAGAACCCAGTGGGTGCCAGGCGCAGTGACCCAGTCACCCTGAATGTCCGCTCAGTACCAGGAAGTCCTGACCTCTCAGCTGGGACCGCTGTCAGCATAATGATTGGAGTACTGGCTGGGATGGCTCTGATA
>babCCM7
CAGACTAACATTGAAGTTGTGCCGTTCAATGTTGCAGAGGGGAAGGAGGTCATTCTGCTAGTCAGTTATGTGTCCCGCAATCTTTATGGCTACAACTGGTACAAAGGGGAAAGGGTGCACGCCAACTATCGAATTATAGGATATGTAGTAAACCAAGGAGAAAATGCCCCAGGGCCCGCACACAGCGGTCGAGAGACAATATACTCCAATGGATCCCTGCTGATCCAGAACGTCGGCCTCAGTGACCCAGGAATCTATACCCTACACGTTATAAGCGAAGATCTTGTGACTGAAGAAGTAACCAGGCAATTCTACGTATTCTCGGAGCCACCAAAGCCCTCCATCTCCAGCAACACCTTCAATCCGGTGGAGAACAAGGATATTGTGGCTTTAACCTGTCAACCTGAAACTCAGGACACAACCTACCTGTGGTGGGTAAACAATCAGAGCCTCCAGGTCAGTCCCAGGCGGCTGCTCTCCGTTGACAACAGGACCCTCGTTCTACTGAGCGTCACAACGAATGACAAAGGACCCTATGAATGTGAAATACAGAACCCAGTGGGTGCCAGGCGCAGTGACCCAGTCACCCTGAATGTCCGCTCAGTACCAGGAAGTCCTGACCTCTCAGCTGGGACCGCTGTCAGCCTCATGATTGGAGTACTGGCTGGGATGGCTCTGATA
>sootyCCM7
CAGACTAACATTGAAGTTGTGCCGTTCAATGTTGCAGAGGGGAAGGAGGTCATTCTGCTAGTCAGTAATGTGTCCCGCAATCTTTATGGCTACAACTGGTACAAAGGGGAAAGGGTGCACGCCAACTATCGAATTATAGGATATGTAATAAACCAAGGAGAAAATGCCCCAGGGCCCGCACACAGTGGTCGAGAGACAATATACTCCAATGGATCCCTGCTGATCCAGAACGTCGGCCTCAGTGACCCAGGAATCTATACCCTACACGTTATAAGCGAAGATCTTGTGACTGAAGAAGTAACCAGGCAATTCTACGTATTCTCGGAGCCACCAAAGCCCTCCATCTCCAGCAACACCTTCAATCCGGTGGAGAACAAGGATATTGTGGCTTTAACCTGTCAACCTGAAACTCAGGACACAACCTACCTGTGGTGGGTAAACAATCAGAGCCTCCAGGTCAGTCCCAGGCGGCTGCTCTCCGTTGACAACAGGACCCTCGTTCTACTGAGCGTCACAACGAATGACAAAGGACCCTATGAATGTGAAATACAGAACTCAGTGGGTGCCAGGCGCAGTGACCCAGTCACCCTGAATGTCCGCTCAGTAACAGGAAGTCCTGACCTCTCAGCTGGGACCGCTGTCAGCATCATGATTGGAGTACTGGCTGGGATGGCTCTGATA
>CEmacCCM7
CAGACTAACATTGAAGTTGTGCCGTTCAATGTTGCAGAGGGGAAGGAGGTCATTCTGCTAGTCAGTAATGTGTCCCGCAATCTTTATGGCTACAACTGGTACAAAGGGGAAAGGGTGCACGCCAACTATCGAATTATAGGATATGTAACAAACAAAGGGGAAAATGCCCCAGGGCCTGCACACAGTGGTCGAGAGACAATACACCGCAACGGATCCCTGCTGATCCAGAACGTCAGCCTCAGTGACCCAGGAATCTATACCCTACACGTTATAAGCGAAGATCTTGTGACTGAAGAAGTAACCAGGCAATTCTACGTATTCTCGGAGCCACCAAAGCCCTCCATCTCCAGCAACACCTTCAATCCGGTGGAGAACAAGGATATTGTGGCTTTAACCTGTCAACCTGAAACTCAGGACACAACCTACCTGTGGTGGGTAAACAATCAGAGCCTCCAGGTCAGTCCCAGGCGGCTGCTCTCCGTTGACAACAGGACCCTCGTTCTACTGAGCATCACAACAAATGACAAAGGACCCTATGAATGTGAAATACAGAACCCAGTGGGTGCCAGGCGCAGTGACCCAGTCACCCTGAATGTCCGCTCAGTACCAGGAAGTCCTGACCTCTCAGCTGGGACCGCTGTCAGCATCATGATTGGAGTACTGGCTGGGATGGCTCTGATA
>macCCM7
CAGACTAACATTGAAGTTGTGCCGTTCAATGTTGCAGAGGGGAAGGAGGTCATTCTGCTAGTCAGTAATGTGTCCCGCAATCTTTATGGCTACAACTGGTACAAAGGGGAAAGGGTGCACGCCAACTATCGAATTATAGGATATGTAACAAACAAAGGGGAAAATGCCCCAGGGCCTGCACACAGTGGTCGAGAGACAATACACCGCAACGGATCCCTGCTGATCCAGAACGTCAGCCTCAGTGACCCAGGAATCTATACCCTACACGTTATAAGCGAAGATCTTGTGACTGAAGAAGTAACCAGGCAATTCTACGTATTCTCGGAGCCACCAAAGCCCTCCATCTCCAGCAACACCTTCAATCCGGTGGAGAACAAGGATATTGTGGCTTTAACCTGTCAACCTGAAACTCAGGACACAACCTACCTGTGGTGGGTAAACAATCAGAGCCTCCAGGTCAGTCCCAGGCGGCTGCTCTCCGTTGACAACAGGACCCTCGTTCTACTGAGCATCACAACGAATGACAAAGGACCCTATGAATGTGAAATACAGAACCCAGTGGGTGCCAGGCGCAGTGACCCAGTCACCCTGAATGTCCGCTCAGTACCAGGAAGTCCTGACCTCTCAGCTGGGACCGCTGTCAGCATCATGATTGGAGTACTGGCTGGGATGGCTCTGATA
>PTmacCCM7
CAGACTAACATTGAAGTTGTGCCGTTCAATGTTGCAGAGGGGAAGGAGGTCATTCTGCTAGTCAGTAATGTGTCCCGCAATCTTTATGGCTACAACTGGTACAAAGGGGAAAGGGTGCACGCCAACTATCGAATTATAGGATATGTAATAAACAAAGGGGAAAATGCCCCAGGGCCTGCACACAGTGGTCGAGAGACAATACACCGCAACGGATCCCTGCTGATCCAGAACGTCAGCCTCAGTGACCCAGGAATCTATACCCTACACGTTATAAGCGAAGATCTTGTGACTGAAGAAGTAACCAGGCAATTCTACGTATTCTCGGAGCCACCAAAGCCCTCCATCTCCAGCAACACCTTCAATCCGGTGGAGAACAAGGATATTGTGGCTTTAACCTGTCAACCTGAAACTCAGGACACAACCTACCTGTGGTGGGTAAACAATCAGAGCCTCCAGGTCAGTCCCAGGCGGCTGCTCTCCGTTGACAACAGGACCCTCGTTCTACTGAGCATCACAACGAATGACAAAGGACCCTATGAATGTGAAATACAGAACCCAGTGGGTGCCAGGCGCAGTGACCCAGTCACCCTGAATGTCCGCTCAGTACCAGGAAGTCCTGACCTCTCAGCTGGGACCGCTGTCAGCATCATGATTGGAGTACTGGCTGGGATGGCTCTGATA
>drillCCM7
CAGACTAACATTGAAGTTGTGCCGTTCAATGTTGCAGAGGGGAAGGAGGTCATTCTGCTAGTCAGTAATGTGTCCCGCAATCTTTATGGCTACAACTGGTACAAAGGGGAAAGGGTGCACGCCAACTATCGAATTATAGGATATGTAACAAACAAAGGGGAAAATGCCCCAGGGCCCGCACACAGCGGTCGAGAGACAATATACTCCAATGGATCCCTGCTGATCCAGAACGTCAGCCTCAGTGACCCAGGAATCTATACCCTAAACGTTATAAACGAAGATCTTGTGAATGAAGAAGTAACCAGGCAATTCTACGTATTCTCGGAGCCACCAAAGCCCTCCATCTCCAGCAACACCTTCAATCCGGTGGAGAACAAGGATATTGTGGCTTTAACCTGTCAACCTGAAACTCAGGACACAACCTACCTGTGGTGGGTAAACAATCAGAGCCTCCAGGTCAGTCCCAGGCGGCTGCTCTCCATTGACAACAGGACCCTCGTTCTACTGAGCGTCACAACGAATGACAAAGGACCCTATGAATGTGAAATACAGAACTCAGTGGGTGCCAGGCGCAGTGACCCAGTCACCCTGAATGTCCGCTCAGTAACAGGAAGTCCTGACCTCTCAGCTGGGACCGCTGTCAGCATCATGATTGGAGTACTGGCTGGGATGGCTCTGATA
>capCCM7
CAGCTCAGTACTGAAGCTGTGCCACCCATTGTCGCAGAGGGGAAGGAGGTTCTTCTGCTTGTCCACAACCTGCCCCAGGACCCTCTTGGCTACAACTGGTACAAAGGGGAAATGGTGGATGCCAAACAGCGAATTATAGGATATGTAGTGAGATCTCAAATAACTACCCCAGGGCCCGCATACAGCGGTCGAGAGACAGTGTACCCCAATGCATCCCTGCTGATCCAGAGCGTCACCCCAAATGACACAGGAAGCTACACCCTACAGGTCATAGACACAAATCTTACGAATGAGGAAGTACTCGGCCGATTCGATGTGCAGGCGGAGCCGCCCAAGCCCTACATCACCAGCAACAACTTCAACCCCGTGGAGAACAAGGATGTTGTGGCCTTAACCTGTGAACCTGAGACTCAGAACACAACCTACCTGTGGTGGGTGAACAATCAGAGCCTCCCGGTCAGTCACAGGCTGGTGCTCTCCGGTGACAATAGGACCCTCATTCTACTCAGTGTCACAAGGAATGACAGAGGACCCTATGAGTGTGAAATACAGAACACACTGAGTGCCAGCCGCAGTGACCCAGTCACCCTGAATGTTCGCTCAGTACCAGACAGTTCTGTTGTCTCAGCTGGGACCACTGTCAGCATCATGACTGGAGTGCTGGCCGCGGTGGCTCTCACA
>sqmCCM7
CAGCCCAGCATTGAAGCTGTGCCACCCATTGTTGCAGAGGGGAAGGAGGTTCTTCTGCTTGTCCATAACATGTCCCAAGATCTTATTGGCTACAACTGGTACAAAGGAGAAAGGGTGGACGCCAACTATCGAATTATAGGATATGTAGCAAGTTCTCAAGAATCTCCACCAGGGCCCGCATACAGCAATCGAGAGACACCGTACCCCAATGGATCCCTGCTGATCCAGAGCATCACCCCCAATGACACAGGAAGCTACACCCTACAGGTCATAGACACAAATCTTACGAGTGAAGAAGTACTTGGCCGATTCGACGTGCAGGCGGTGCCACCCAAGCCCTACATCACCAGCAACAACTTCAACCCCGTTGAGAACAAGGATGTTGTGGCTTTAACCTGTGAACCTGAGACTCAGGACACAACCTACCTGTGGTGGGTGAACAATCAGAGCCTCCCGGTCAGTTCCAGGCTGGTGCTCTCCAGTGACAACAGGACCCTCATTCTACTTAGTGTCACAAGGAATGACACAGGACCCTATGAGTGTGAAATACAGAACCTAGTGAGTGCCAGCCACAGTGACCCAGTCACCCTGAATGTCCGCCCAGTACCAGACAGTCCTGTTGTCTCAGCTGGGACCACTGCCAGCATCATGACTGGAGTGCTGGCTGGGGTGGCTCTGATA
>nightCCM7
CAGCCCAGTATTGAAGCCGTGCCACCCCTTGTCGCAGAGGGGAAGGAGGTTCTTCTGCTAGCCCATAACGTGTCCCAAGATCTTTTTGGCTACAACTGGTACAAAGGGGAAAGGGTGGCCGCCAACTATCGAATTATAGGATACAGAATAGAGAGTCAAGTATCTACCACAGGGCCCGCATACAGCGGTCGAGAGACACTGTACCCCAATGGATCCCTGCTGGTCCAGAGCGTCACCCCCAATGACACAGGAAGCTACACCCTACACCTCATAGACAGAAACATTACAGGTGAAGAAGTACTCGGCCGATTCGACGTGCAGGCGGCGCCGCCCAAGCCCTACATCACCAGCAACAACTTCAACCCCATAGAGAACAAGGATGTTGTGGCTTTAACCTGTGAACCTGAGACTCAGAACACAACCTACCTGTGGTGGGTGAACAATCAGAGCCTCCCGGTCAGTTCCAGGCTGGTGCTCTCCAGTGACAACAGGACCCTCGTTCTCATCAGTGTCACAAGGAATGACACAGGACCCTATGAATGTGAAATACAGAACACACTGAGTGCCAGCCGCAGCGACCCAGTCACCCTGCTTGTCCGCTCAGTACCAGATAGTCCTGTCCTCTCAGCTGGGACCACTGTCAGCATGATGACTGGAGTGCTGGCCGCGATGGCTCTGATA
>marmCCM7
CAGCCCAGTATTGAAGCCGTGCCACCCATTGTTGGGGAGGGGAAGGAGGTTCTTCTGCTTGTCAATAACATGTCCCAAGATGTTTTTGGCTACAACTGGTACAAAGGGGAAAGGGTGGACAGCAACTATCGGATTATAGGATATGCAATAGAGACTCAAGTATCTACCTCAGGGCCGGCACACAGCGGCCGGGAGATATTGTTCCCCAGTGCATCCCTGCTGATCCAGAGCGTCACCCCCAGCGACACAGGAAGCTACACCCTACACGTCATACACAGAAACCTTACGAGCGAAGAAGTATTCGGCCGATTCGACGTGCAGGCGGCGCTGCCCAAGCCCTACATCACCAGCAACAACTTCAACCCCGTGGAGAACGAGGATGTTGTGGCTTTAACCTGTGAACCTGAGACTCAGAACACAACCTACCTGTGGTGGGTGAACAATCAGAGCCGCCCCGTCAGTTCCAGGCTGGTGCTCTCCAGTGACAACAGGACCCTCATTCTAATCAGTGTCACAAGGAATGACACAGGACCCTATGAATGTGAAATACAGAACACACTGAGTGCCAGCCGCAGCGACCCAGTCACCCTCAATGTCCGCTCAGTATCAGGCGGTCCTGTTGTCTCAGCTGGGACCACTGTCAGCATCATGACTGGAGTGCTGGCTGGGGTGGCTCTGATA
(((((humCCM7,(chimpCCM7,bonCCM7)),gorCCM7),oraCCM7),(((((macCCM7,CEmacCCM7),PTmacCCM7),(babCCM7,(sootyCCM7,drillCCM7))),agmCCM7),colCCM7)),((sqmCCM7,capCCM7),(marmCCM7,nightCCM7)));
