# Supplementary material for: Evolution of host-microbe cell adherence by receptor domain shuffling
Source: eLife. 2022 Jan 25;11:e73330. doi: 10.7554/eLife.73330 (PMC8860441; doi:10.7554/eLife.73330)
Supplement: Figure 2—source data 2. [file elife-73330-fig2-data2.zip › Figure 2 - source data 2/CEACAM8_w_tree.fasta]

>humCCM8
CAGCTCACTATTGAAGCTGTGCCATCCAATGCTGCAGAGGGGAAGGAGGTTCTTCTACTTGTCCACAATCTGCCCCAGGACCCTCGTGGCTACAACTGGTACAAAGGGGAAACAGTGGATGCCAACCGTCGAATTATAGGATATGTAATATCAAATCAACAGATTACCCCAGGGCCTGCATACAGCAATCGAGAGACAATATACCCCAATGCATCCCTGCTGATGCGGAACGTCACCAGAAATGACTCCTACACCCTACAAGTCATAAAGCTAAATCTTATGAGTGAAGAAGTAACTGGCCAGTTCAGCGTACATCCGGAGACTCCCAAGCCCTCCATCTCCAGCAACAACTCCAACCCCGTGGAGGACAAGGATGCTGTGGCCTTCACCTGTGAACCTGAGACTCAGAACACAACCTACCTGTGGTGGGTAAATGGTCAGAGTCTCCCGGTCAGTCCCAGGCTGCAGCTGTCCAATGGCAACAGGACCCTCACTCTACTCAGTGTCACAAGGAATGACGTAGGACCCTATGAATGTGAAATACAGAACCCAGCGAGTGCAAACTTCAGTGACCCAGTCACCCTGAATGTCCTCTATGGCCCAGATGCCCCCACCATTTCCCCTTCAGACACCTATTACCATGCAGGGGTAAATCTCAACCTCTCCTGCCATGCGGCCTCTAATCCACCCTCACAGTATTCTTGGTCTGTCAATGGCACATTCCAGCAATACACACAAAAGCTCTTTATCCCCAACATCACTACAAAGAACAGCGGATCCTATGCCTGCCACACCACTAACTCAGCCACTGGCCGCAACAGGACCACAGTCAGGATGATCACAGTCTCTGCTGCAATCGGCTTTGAAACAAGCCGTTCCCCAAATGGGAGGAGGAGCCCCTTGGATGACGGAGGAGCAGCTCAGACTGCTCCCATCTCTGCTCCCAGCTCCCTGGTGAGGTGTATGGAAGTGCTCAGGCCTATCCCAAATCTGGCTAAAAGTTGCCAGTTGAAGCCAAGCCTCCCCCCAGTCAGGCTGCACAAAAATGGGAAGACAGGGAGCCTCCGGGAAGACTCCCCCTGCCATAGAGACCTGCCACAACTAAGACACGCTTTAGTACAAGGAAGTTCTCCTGGCCTCGCTAGAGCCACTGTCAGCATCATGATTGGAGTACTGGCCAGGGTGGCTCTGATA
>chimpCCM8
CAGCTCACTATTGAAGCTGTGCCATCCAATGCTGCAGAGGGGAAGGAGGTTCTTCTACTTGTCCACAATCTGCCCCAGGACCCTCGTGGCTACAACTGGTACAAAGGGGAAACAGTGGATGCCAACCGTCGAATTATAGGATATGTAATATCAAATCAACAAATTACCCCAGGGCCTGCATACAGCAATCGAGAGACAATATACCCCAATGCATCCCTGCTGATGCGGAACGTCACCAGAAATGACTCCTACACCCTACAAGTCATAAAGCTAAATCTTATGAGTGAAGAAGTAACTGGCCAGTTCAGCGTACATCCGGAGACTCCCAAGCCCTCCATCTCCAGCAACAACTCCAACCCCGTGGAGGACAAGGATGCTGTGGCCTTCACCTGTGAACCTGAGACTCAGAACACAACCTACCTGTGGTGGGTAAATGGTCAGAGCCTCCCGGTCAGTCCCAGGCTGCAGCTGTCCAATGGCAACAGGACCCTCACTCTACTCAGTGTCACAAGGAATGACGTAGGACCCTATGAATGTGAAATACAGAACCCAGCGAGTGCAAACTTCAGTGACCCAGTCACCCTGAATGTCCTCTATGGCCCAGATGCCCCCACCATTTCCCCTTCAGACACCTATTACCATGCAGGGGTAAATCTCAACCTCTCCTGCCATGCAGCCTCTAATCCACCCTCACAGTATTCTTGGTCTGTCAATGGCACATTCCAGCAACACACACAAAAGCTCTTTATCCCCAACATCACTACAAAGAACAGCGGATCCTATGCCTGCCACACCACTAACTCAGCCACTGGCCGCAACAGGACCACAGTCAGGATGATCACAGTCTCTGCTGCAATCGGCTTTGAAACAAGCCGTTCCCCAAATGAGAGGAGGAGCCCCTTGGATGATGGAGGAGCAGCTCAGACTGCTCCCATCTCTGCTCCCAGCTCCCTGGTGAGGTGTATGGAAGTGCTCAGGCCTATCCCAAATCTGGCTAAAAGTTGCCAGTTGAAGCCAAGCCTCCCCCCAGTCAGGCTGCACAAAAATGGGAAGACAGGGAGCCTCCGGGAAGACTCCGCCTGCCATAGAGACCTGCCACAACTAAGACACGCTTTAGTACAAGGAAGTTCTCCTGGCCTCGCTAGGGCCACTGTCAGCATCATGATTGGAGTACTTGCCAGGGTGGCTCTGATA
>bonCCM8
CAGCTCACTATTGAAGCTGTGCCATCCAATGCTGCAGAGGGGAAGGAGGTTCTTCTACTTGTCCACAATCTGCCCCAGGACCCTCGTGGCTACAACTGGTACAAAGGGGAAACAGTGGATGCCAACCGTCGAATTATAGGATATGTAATATCAAATCAACAAATTACCCCAGGGCCTGCATACAGCAATCGAGAGACAATATACCCCAATGCATCCCTGCTGATGCGGAACGTCACCAGAAATGACTCCTACACCCTACAAGTCATAAAGCTAAATCTTATGAGTGAAGAAGTAACTGGCCAGTTCAGCGTACATCCGGAGACTCCCAAGCCCTCCATCTCCAGCAACAACTCCAACCCCGTGGAGGACAAGGATGCTGTGGCCTTCACCTGTGAACCTGAGACTCAGAACACAACCTACCTGTGGTGGGTAAATGGTCAGAGCCTCCCGGTCAGTCCCAGGCTGCAGCTGTCCAATGGCAACAGGACCCTCACTCTACTCAGTGTCACAAGGAATGACGTAGGACCCTATGAATGTGAAATACAGAACCCAGCGAGTGCAAACTTCAGTGACCCAGTCACCCTGAATGTCCTCTATGGCCCAGATGCCCCCACCATTTCCCCTTCAGACACCTATTACCATGCAGGGGTAAATCTCAACCTCTCCTGCCATGCAGCCTCTAATCCACCCTCACAGTATTCTTGGTCTGTCAATGGCACATTCCAGCAACACACACAAAAGCTCTTTATCCCCAACATCACTACAAAGAACAGCGGATCCTATGCCTGCCACACCACTAACTCAGCCACTGGCCGCAACAGGACCACAGTCAGGATGATCACAGTCTCTGCTGCAATCGGCTTTGAAACAAGCCGTTCCCCAAATGAGAGGAGGAGCCCCTTGGATGATGGAGGAGCAGCTCAGACTGCTCCCATCTCTGCTCCCAGCTCCCTGGTGAGGTGTATGGAAGTGCTCAGGCCTATCCCAAATCTGGCTAAAAGTTGCCAGTTGAAGCCAAGCCTCCCCCCAGTCAGGCTGCACAAAAATGGGAAGACAGGGAGCCTCCGGGAAGACTCCGCCTGCCATAGAGACCTGCCACAACTAAGACACGCTTTAGTACAAGGAAGTTCTCCTGGCCTCGCTAGGGCCACTGTCAGCATCATGATTGGAGTACTTGCCAGGGTGGCTCTGATA
>gorCCM8
CAGCTCACTATTGAAGCCGTGCCATCCAATGCTGCAGAGGGGAAGGAGGTTCTTCTACTTGTCCACAATCTGCCCCAGGACCCTCGTGGCTACAACTGGTACAAAGGGGAAACGGTGGATGCCAACCGTCGAATTACAGGATATGTAATATCAAATCAACAAATTACCCCAGGGCCTGCATACAGCAATCGAGAGACAATATACCCCAATGCATCCCTGCTGATGCGGAATGTCACCAGAAATGACTCCTACACCCTACAAGTCATAAAGCTAAATCTTATGAGTGAAGAAGTAACTGGCCAGTTCAGCGTACATCCGGAGACTCCCAAGCCCTCCATCTCCAGCAACAACTCCAACCCCGTGGAGGACAAGGATGCTGTGGCCTTCACCTGTGAACCTGAGACTCAGAACACAACCTACCTGTGGTGGGTAAATGGTCAGAGCCTCCCAGTCAGTCCCAGGCTGCAGCTGTCCAATGGCAACAGGACCCTCACTCTACTCAGTGTCACAAGGAATGACGTAGGACCCTATGAATGTGAAATACGGAACCCAGCGAGTGCAAACTTCAGTGACCCAGTCACCCTGAATGTCCTCTATGGCCCAGATGCCCCCACCATTTCCCCTTCAGACACCTATTACCATGCAGGGGTAAATCTCAACCTCTCCTGCCATGCGGCCTCTAATCCACCCTCACAGTATTCTTGGTCTGTCAATGGCACATTCCAGCAACACACACAAAAGCTCTTTATCCCCAACATCACTACAAAGAACAGCGGATCCTATGCCTGCCACGCCACTAACTCAGCCACTGGCCGCAACAGGACCACAGTCAGGATGATCACAGTCTCTGCTGCAATCGGCTTTGAAACAAGCCGTTCCCCAAATGAGAGGAGGAGCCCCTTGGATGACGGAGGAGCAGCTCAGGCTGCTCCCATCTCTGCTCCCAGCTCCCTGGTGAGGTGTATGGAAGTGCTCAGGCCTATCCCAAATCTGGCTAAAAGTTGCCAGTTGAAGCCAAGCCTCCCCCCAGTCAGGCTGCACAAAAATGGGAAGACAGGGAGCCTCCGGGAAGACTCCCCCTGCCATAGAGACCTGCCACAACTAAGACACGCTTTAGTACAAGGAAGTTCTCCTGGCCTCGCTAGGGCCACTGTCAGCATCATGATTGGAGTACTTGCCAGGGTGGCTCTGATA
>oraCCM8
CAGCTCACTATTGAAGCTGTGCCATCCAATGCTGCAGAGGGGAAGGAGGTTCTTCTACTTGTCCACAATCTGCCCCAGGACCCTCTTGGCTACAACTGGTACAAAGGGGAAATGGTGGATGCCAACCGTCGAATTATAGGATATGTAACATCAAATCAACTAACTACCCCAGGGCCTGCATACAGCAGTCGAGAGACAATATACCCCAATGCATCCCTGCTGATGCGGAACGTCACCAGAAATGACTCCTACACCCTGCAAGTCATAAAGCTAAATCTTGTGAGTGAAGAAGTAACTGGCCATTTCAGCGTACATCCGGAGACTCCCAAGCCCTCCATCTCCAGCAACAACTCCAACCCCGTGGAGGACAAGGATGCTGTGGCCTTAACCTGTGAACCTGAGACTCAGAACACAACCTACCTGTGGTGGGTAAATGGTCAGAGCCTCCCGGTCAGTCCCAGACTGCAGCTGTCCAATGGCAACAGGACCCTCACTCTACTCAGTGTCACAAGGAATGACGCAGGACCCTATGAGTGTGAAATACAGAACCCAGCGAGTGTGAACTTCAGTGACCCAGTCACCCTGAATGTCCTCTATGGCCCAGATGCCCCCACCATTTCCCCTTCAGACACCTATTACCATGCAGGGGTAAATCTCAACCTCTCCTGCCATGCGGCCTCTAATCCACCCTCACAGTATTCTTGGTCTGTCAATGGCACATTCCAGCAACACACACCAAAGCTCTTTATCCCCAACATCACTGCAAAGAACAGCGGATCCTATGCCTGCCACGCCACTAACTCAGCCACTGGCCGCAACAGGACCACAGTCAGGATGATCACAGTCTCTGCTGCAATCGGCTTTGAAACAAGCTGTTCCCCAAATGAGAGGAGGAGCCCCTTGGATGAGGGAGGAGCAGCTCAGACTGCTCCCATCTCTGCTCCCAGCTCCCTGGTGAGGTGTATGGAGGTGCCCAGGCCTGTCCCAAATCTGGCTAAAAGTTGCCAGTTGAAGCCAAGCCTCCCCCCGGTCAGGCTGCACAAAAATGGGAAGGCAGGGAGCCTCCAGGAAGACTCCCCCTGCCATAGAGACCTGCCACAACTAAGACACGCTTTAGTACAAGGAAGTTCTCCTGGCCTCGCTAGGGCCACTGTCAGCATCATGATTGGAGTACTTGCCAGGGTGACTCTGATA
>colCCM8
CAGCTCACTATTGAAGCTGTGCCATTCAATGCTGCAGAGGGGAAGGAGGTTCTTCTACTTGTCCACAATCTACCCCAGGACCCTCTTGGCTACAATTGGTGCAAAGGGGAAATGGTGGACGCCAATCGTCGAATTATAGGATATGTAATAGCAACTCAAGTAAATATCTCAGGGCCTGCAGACAGCGGTCGAGAGACAATATACCCCAATGCAACCCTGCTGATGCAGAACGTCACCAGAAATGACTCCTACACCCTACAAGTCATAACGCTAAATCTTGTGAATGAAGAAGTAACTGGCCAATTCAGCGTACATCCGGAGACTCCCAAGCCCTCCATCTCCAGCAACAACTCCAATCCCGTGGAAGACAGGGATGCTGTGGCCTTAACCTGTGAACCTGAGACTCAGAACACAACCTACCTGTGGTGGGTAAATGGTCAGAGCCTCCCGGTCAGTCCCAGGCTGCAGCTCTCCAATGGCAACAGGACCCTCACTCTACTCAGTGTCACAAGGAATGATGCAGGACCCTATGAGTGTGAAATACAGAACCCAGTGAGTGTGAACTTCAGTGATCCAGTCACCCTGAATGTGTTCTATGGCCCAGATGCCCCCAACATTTCCCCTTCAGACACCTATTACCTTCCAGGGGTAAATCTCAACCTCTCCTGCCATGTGGCCTCTAATCCACCGGCACAGTATTCTTGGTCTGTCAATGGCACATTCCAGCAACACACACAAAAGCTCTTTATCCCCAACATCACTGCAAAGAACAGCGGATCCTATGCCTGCCACGCCACTAACTCAGCCACTTGCCGCAACAGGACCACAGTCAGGATGATCACAGTTTCTGCTAAAATCGGCTTTGAAACAAGCCGTTCTCCAAATGAGAGGAGGAGCCCCTTGGATGAGGGAGGAACAGCTCAGACTGCTCCCATCTCTGCTCCCAGCTCCCTGGTGGGGTGTATGGAGGTGCCCAGGCCTGTCCCAAATCTGGCTAAAAGTTGCCTGTTGAAGCCAAACCTCCCCCAAGTCAGGCTGCAGAAAAATGGGAAGACAGGGAGCCTCCAGGAAGACTTCCCCTGCCATAGAGACCTGCCAAAACTAAGACACGCTTCAATGCAAGGAAGTTCTCCTGGCCTCGCTAGGGCCACTGTCAGCATCATGACTGGAATACTTGCCAGGGTGGCTCTGACA
>bsnmCCM8
CAGCTCACTATTGAAGCTGTGCCATCCAATGCTGCAGAGGGAAAGGAGGTTCTTCTGCTTGTCCACAATCTGCCCCAGGACACTCTTGGCTACAACTGGTACAAAGGGGAAATAGTGGACGCCAATCATCGAATTATAGGATATGTAATAGCAACTCAAGTAAATACCTCAGGGCCTGCAGACAGCGGTCGAGAGACAATATACCCCAATGCAACCCTGCTGATGCAGAACGTCACCAGAAATGACTCCTACACCCTACAAGTCATAACGCTAAATCTTGTGAATGAAGAAGTAACTGGCCAATTCAGCGTACATCCGGAGACTCCCAAGCCCTCCATCTCCAGCAACAACTCCAATCCCGTGGAAGACAGGGATGCTGTGGCCTTAACCTGTGAACCTGAGACTCAGAACACAACCTACCTGTGGTGGGTAAATGGTCAGAGCCTCCCGGTCAGTCCCAGGCTGCAGCTCTCCAATGGCAACAGGACCCTCACTCTACTCAGTGTCACAAGGAATGACGCAGGACCCTATGAGTGTGAAATACAGAACCCAGTGAGTGTGAACTTCAGTGATCCAGTCACCCTGAATGTGCTCTATGGCCCAGATGCCCCCAACATTTCCCCTTCAGACACCTATTACCTTCCAGGGGTAAATCTCAACCTCTCCTGCCATGCGGCCTCTAATCCACCGGCACAGTATTCTTGGTCTGTCAATGGCACATTCCAGCAACACACACAAAAGCTCTTTATCCCCAACATCACTGCAAAGAACAGCGGATCCTATGCCTGCCACGCCACTAACTCAGCCACTTGCCGCAACAGGACCACAGTCAGGATGATCACAGTCTCTGCTAAAATCGGCTTTGAAACAAGCCGTTCTCCAAATGAGAGGAGGAGCCCCTTGGATGAGGGAGGAGCAGCTCAGACTGCTCCCATCTCTGCTCCCAGCTCCCTGGTGGGGTGTATGGAGGTGCCCAGGCCTGTCCCAAATCTGGCTAAAAGTTGCCTGTTGAAGCCAAACCTCCCCCAAGTCAGGCTGCAGAAAAATGGGAAGACAGGGAGCCTCCAGGAAGACTTCCCCTGCCATAGAGACCTGCCAAAACGAAGACACGCTTCAATGCAAGGAAGTTCTCCTGGCCTCGCTAGGGCCACTGTCAGCATCATGACTGCAATACTTGCCAGGGTGGCTCTGACA
>gsnmCCM8
CAGCTCACTATTGAAGCTGTGCCATCCAATGCTGCAGAGGGAAAGGAGGTTCTTCTGCTTGTCCACAATCTGCCCCAGGACACTCTTGGCTACAACTGGTACAAAGGGGAAATGGTGGACGCCAATCATCGAATTATAGGATATGTAATAGCAACTCAAGTAAATACCTCAGGGCCTGCAGACAGCGGTCGAGAGACAATATACCCCAATGCAACCCTGCTGATGCAGAACGTCACCAGAAATGACTCCTACACCCTACAAGTCATAACGCTAAATCTTGTGAATGAAGAAGTAACTGGCCAATTCAGCGTACATCCGGAGACTCCCAAGCCCTCCATCTCCAGCAACAACTCCAATCCCGTGGAAGACAGGGATGCTGTGGCCTTAACCTGTGAACCTGAGACTCAGAACACAACCTACCTGTGGTGGGTAAATGGTCAGAGCCTCCCGGTCAGTCCCAGGCTGCAGCTCTCCAATGGCAACAGGACCCTCACTCTACTCAGTGTCACAAGGAATGACGCAGGACCCTATGAGTGTGAAATACAGAACCCAGTGAGTGTGAACTTCAGTGATCCAGTCACCCTGAATGTGCTCTATGGCCCAGATGCCCCCAACATTTCCCCTTCAGACACCTATTACCTTCCAGGGGTAAATCTCAACCTCTCCTGCCATGCGGCCTCTAATCCACCGGCACAGTATTCTTGGTCTGTCAATGGCACATTCCAGCAACACACACAAAAGCTCTTTATCCCCAACATCACTGCAAAGAACAGCGGATCCTATGCCTGCCACGCCACTAACTCAGCCACTTGCCGCAACAGGACCACAGTCAGGATGATCACAGTCTCTGCTAAAATCGGCTTTGAAACAAGCCGTTCTCCAAATGAGAGGAGGAGCCCCTTGGATGAGGGAGGAGCAGCTCAGACTGCTCCCATCTCTGCTCCCAGCTCCCTGGTGGGGTGTATGGAGGTGCCCAGGCCTGTCCCAAATCTGGCTAAAAGTTGCCTGTTGAAGCCAAACCTCCCCCAAGTCAGGCTGCAGAAAAATGGGAAGACAGGGAGCCTCCAGGAAGACTTCCCCTGCCATAGAGACCTGCCAAAACTAAGACACGCTTCAATGCAAGGAAGTTCTCCTGGCCTCGCTAGGGCCACTGTCAGCATCATGACTGCAATACTTGCCAGGGTGGCTCTGACA
>babCCM8
CAGCTCACTATTGAAGCTGTGCCATCCAATGCTGCAGAGGGGAAGGAAGTTCTTCTACTTGTCCACAATCTGCCCCAGGACCCTCTTGGCTACAACTGGTACAAAGGGGAAACGGTGGACGCCAATCGTCGAATTATAGGATATGTAATAGCAACTCAAGTAAATATCTCAGGGCCTGCAGACAGCGGTCGAGAGACAATATACCCCAATGCAACCCTGCTGATGCAGAACGTCACCAGAAATGACTCCTACACCCTACAAGTCATAACGCTAAATCTTGTGAATGAAGAAGTAACTGGCCAATTCAGCGTACATCCGGAGACTCCCAAGCCCTCCATCTCCAGCAACAACTCCAATCCCGTGGAAGACAGAGATGCTGTGGCCTTAACCTGTGAACCTGAGACTCAGAACACAACCTACTTGTGGTGGGTAAATGATCAGAGCCTCCCGGTCAGTCCCAGGCTGCAGCTCTCCAATGGCAACAGGACTCTCACTCTACTCAATGTCACAAGGAATGACACAGGACCCTATGAGTGTGAAATACAGAACCCAGCAAGTGTGAACTTCAGTGACCCAGTCACCCTGAATGTCCTCTATGGCCCAGATGCCCCCAACATTTCCCCTTCAGACACCTATTACCTTCCAGGGGTAAATCTCAACCTCTTCTGCCATGCGGCCTCTAATCCACTGGCACAATATTCTTGGTCTGTCAATGGCACATTCCAGCAACACACACAAAAGCTCTTTATCCCCAACATCACTGCAAAGAACAGCGGATCCTATGCCTGCCACGCCACTAACTCAGCCACTGGTCGCAACAGGACCACAGTCAGGATGATCACAGTCTCTGCTGAAATCGGCTTTGAAACAAGCCATTCTCCAAATGAGAGGAGGAGCCCCTTGGATGAGGGAGGAACAGCTCAGACTGCTCCCATCTCTGCTCCCAGCTCCCTGGTGGGGTGTATGGAGGTGCCCAGGCCTGTCCCAAATCTGGCTAAAAGTTGCCTGTTGAAGCCAAACCTCCCCCAAGTCAGGCTGCAGAAAAATGGGAAGACAGGGAGCCTCCAGGAAGACTCCCCCTGCCATAGAGACCTGCCAAAACTAAGACACGCTTCAGTACAAGGAAGTTCTCCTGGCCTCGCTAGGGCCACTGTCAGCATCATGATTGGAATACTTGCCAGGGTGGCTCTGACA
>PTmacCCM8
CAGCTCACTATTGAAGCTGTGCCATCCAATGCTGCAGAGGGGAAAGAAGTTCTTCTACTTGTCCACAATCTGCCCCAGGACCCTCTTGGCTACAACTGGTACAAAGGGGAAACGGTGGACGCCAATCGTCGAATTATAGGATATGTAATAGCAACTCAAGTAAATATCTCAGGGCCTGCAGACAGCGGTCGAGAGACAATATACCCCAATGCAACCCTGCTGATGCAGAACGTCACCAGAAATGACTCCTACACCCTACAAGTCATAACGCTAAATCTTGTGAATGAAGAAGTAACTGGCCAATTCAGCGTACATCCGGAGACTCCCAAGCCCTCCATCTCCAGCAACAACTCCAATCCCGTGGAAGACAGGGATGCTGTGGCCTTAACCTGTGAACCTGAGACTCAGAACACAACCTACCTGTGGTGGGTAAATGGTCAGAGCCTCCCGGTCAGTCCCAGGCTGCAGCTCTCCGATGGCAACAGGACCCTCACTCTACTCAATGTCACAAGGAATGACACAGGACCCTATGAGTGTGAAATACAGAACCCAGTGAGTGTGAACTTCAGTGATCCAGTCACCCTGAATGTCCTCTATGGCCCAGATGCCCCCAACATTTCCCCTTCAGACACCTATTACCTTCCAGGGGTAAATCTCAACCTCTCCTGCCATGCGGCCTCTAATCCACTGGCACAGTATTCTTGGTCTGTCAATGGCACATTCCAGCAACACACACAAAAGCTCTTTATCCCCAACATCACTGCAAAGAACAGTGGATCCTATGCCTGCCACGCCACTAACTCAGCCACTGGCCACAACGGGACCACAGTCAGGATGATCACAGTCTCTGCTGAAATCGGCTTTGAAACAAGCCGTTCTCCAAATGAGAGGAGGAGCCCCTTGGATGAGGGAGGAGCAGCTCAGACTGCTCCCATCTCTGCTCCCAGCTCCATGGTGGGGTGTATGGAGGTGCCCAGGCCTGTCCCAAATCTGGCTAAAAGTTGCCTGTTGAAGCCAAACCTCCCCCAAGTCAGGCTGCAGAAAAATGGGAAGACAAGGAGCCTCCAGAAAGACTCCCCCTGCCATAGAGACCTGCCAAAACTAAGACACGCTTCAGTACAAGGAAGTTCTCCTGGCCTCGCTAGGGCCACTGTCAGCATCATGATTGGAATACTTGCCAGGGTGGCTCTGACA
>CEmacCCM8
CAGCTCACTATTGAAGCTGTGCCATCCAATGCTGCAGAGGGGAAGGAAGTTCTTCTACTTGTCCACAATCTGCCCCAGGACCCTCTTGGCTACAACTGGTACAAAGGGGAAACGGTGGACGCCAATCGTCGAATTATAGGATATGTAATAGCAACTCAAGTAAATATCTCAGGGCCTGCAGACAGCGGTCGAGAGACAATATACCCCAATGCAACCCTGCTGATGCAGAACGTCACCAGAAATGACTCCTACACCCTACAAGTCATAACGCTAAATCTTGTGAATGAAGAAGTAACTGGCCAATTCAGCGTACATCCGGAGACTCCCAAGCCCTCCATCTCCAGCAACAACTCCAATCCCGTGGAAGACAGGGATGCTGTGGCCTTAACCTGTGAACCTGAGACTCAGAACACAACCTACCTGTGGTGGGTAAATGGTCAGAGCCTCCCGGTCAGTCCCAGGCTGCAGCTCTCCGATGGCAACAGGACCCTCACTCTACTCAATGTCACAAGGAATGACACAGGACCCTATGAGTGTGAAATACAGAACCCAGTGAGTGTGAACTTCAGTGATCCAGTCACCCTGAATGTCCTCTATGGCCCAGATGCCCCCAACATTTCCCCTTCAGACACCTATTACCTTCCAGGGGTAAATCTCAACCTCTCCTGCCATGCGGCCTCTAATCCACTGGCACAGTATTCTTGGTCTGTCAATGGCACATTCCAGCAACACACACAAAACCTCTTTATCCCCAACATCACTGCAAAGAACAGCGGATCCTATGCCTGCCATGCCACTAACTCAGCCACTGGCCACAACGGGACCACAGTCAGGATGATCACAGTCTCTGCTGAAATCGGCTTTGAAACAAGCCGTTCTCCAAATGAGAGGAGGAGCCCCTTGGATGAGGGAGGAGCAGCTCAGACTGCTCCCATCTCTGCTCCCAGCTCCCTGGTGGGGTGTATGGAGGTGCCCAGGCCTGTCCCAAATCTGGCTAAAAGTTGCCTGTTGAAGCCAAACCTCCCCCAAGTCAGGCTGCAGAAAAATGGGAAGACAGGGAGCCTCCAGAAAGACTTCCCCTGCCATAGAGACCTGCCAAAACTAAGACACGCTTCAGTACAAGGAAGTTCTCCTGGCCTCGCTAGGGCCACTGTCAGCATCATGATTGGAATACTTGCCAGGGTGGCTCTGACA
>macCCM8
CAGCTCACTATTGAAGCTGTGCCATCCAATGCTGCAGAGGGGAAGGAAGTTCTTCTACTTGTCCACAATCTGCCCCAGGACCCTCTTGGCTACAACTGGTACAAAGGGGAAACGGTGGACGCCAATCGTCGAATTATAGGATATGTAATAGCAACTCAAGTAAATATCTCAGGGCCTGCAGACAGCGGTCGAGAGACAATATACCCCAATGCAACCCTGCTGATGCAGAACGTCACCAGAAATGACTCCTACACCCTACAAGTCATAACGCTAAATCTTGTGAATGAAGAAGTAACTGGCCAATTCAGCGTACATCCGGAGACTCCCAAGCCCTCCATCTCCAGCAACAACTCCAATCCCGTGGAAGACAGGGATGCTGTGGCCTTAACCTGTGAACCTGAGACTCAGAACACAACCTACCTGTGGTGGGTAAATGGTCAGAGCCTCCCGGTCAGTCCCAGGCTGCAGCTCTCCGATGGCAACAGGACCCTCACTCTACTCAATGTCACAAGGAATGACACAGGACCCTATGAGTGTGAAATACAGAACCCAGTGAGTGTGAACTTCAGTGATCCAGTCACCCTGAATGTCCTCTATGGCCCAGATGCCCCCAACATTTCCCCTTCAGACACCTATTACCTTCCAGGGGTAAATCTCAACCTCTCCTGCCATGCGGCCTCTAATCCACTGGCACAGTATTCTTGGTCTGTCAATGGCACATTCCAGCAACACACACAAAACCTCTTTATCCCCAACATCACTGCAAAGAACAGCGGATCCTATGCCTGCCATGCCACTAACTCAGCCACTGGCCACAACGGGACCACAGTCAGGATGATCACAGTCTCTGCTGAAATCGGCTTTGAAACAAGCCGTTCTCCAAATGAGAGGAGGAGCCCCTTGGATGAGGGAGGAGCAGCTCAGACTGCTCCCATCTCTGCTCCCAGCTCCCTGGTGGGGTGTATGGAGGTGCCCAGGCCTGTCCCAAATCTGGCTAAAAGTTGCCTGTTGAAGCCAAACCTCCCCCAAGTCAGGCTGCAGAAAAATGGGAAGACAGGGAGCCTCCAGAAAGACTTCCCCTGCCATAGAGACCTGCCAAAACTAAGACACGCTTCAGTACAAGGAAGTTCTCCTGGCCTCGCTAGGGCCACTGTCAGCATCATGATTGGAATACTTGCCAGGGTGGCTCTGACA
>sootyCCM8
CAGCTCACTATTGAAGCTGTGCCATCCAATGCTGCAGAGGGGAAGGAAGTTCTTCTACTTGTCCACAATCTGCCCCAGGACCCTCTTGGCTACAACTGGTACAAAGGGGAAACGGTGGACGCCAATCGTCGAATTATAGGATATGTAATAGCAACTCAAGTAAATATCTCAGGGCCTGCAGACAGCGGTCGAGAGACAATATACCCCAATGCAACCCTGCTGATGCAGAATGTCACCAGAAATGACTCCTACACCCTACAAGTCATAACGCTAAATCTTGTGAATGAAGAAGTAACTGGCCAATTCAGCGTACATCCGGAGACTCCCAAGCCCTCCATCTCCAGCAACAACTCCAATCCTGTGGAAGACAGAGATGCTGTGGCCTTAACCTGTGAACCTGAGACTCAGAACACAACCTACCTATGGTGGGTAAATGATCAGAGCCTCCCAGTCAGTCCCAGGCTGCAGCTCTCCAATGGCAACAGGACCCTCACTCTACTCAATGTCACAAGGAATGACACAGGACCCTATGAGTGTGAAATACAGAACCCAGTGAGTGTGAACTTCAGTGACCCAGTCACCCTGAATGTCCTCTATGGCCCAGATGCCCCCAACATTTCCCCTTCAGACACCTATTACCTTCCAGGGGTAAATCTCAACCTCTCCTGCCATGCGGCTTCTAATCCACTGGCACAGTATTCTTGGTCTGTCAATGGCACATTCCAGCAACACACACAAAAGCTCTTTATGCCCAACATCACTGCAAAGAACAGCGGATCCTATGCCTGCCACGCCACTAACTCAGCCACTGGTCGCAACAGGACCACAGTCAGGATGATCACAGTCTCTGCTGAAATCGGCTTTGAAACAAGCCATTCTCCAAATGAGAGGAGGAGCCCCTTGGATGAGGGAGGAACAGCTCAGACTGCTCCCATCTCTGCTCCCAGCTCCCTGGTGGGGTGTACGGAGGTGCCCAGGCCTGTCCCAAATCTGGCTAAAAGTTGCCTGTTGAAGCCAAACCTCCCCCAAGTCAGGCTGCAGAAAAATGGGAAGACAGGGAGCCTCCAGGAAGACTCCCCCTGCCATAGAGACCTGCCAAAACTAAGACACGCTTCAGTACAAGGAAGTTCTCCTGGCCTCGCTAGGGCCACTGTCAGCATCATGATTGGAATACTTGCCAGGGTGGCTCTGACA
>drillCCM8
CAGCTCACTATTGAAGCTGTGCCATCCAATGCTGCAGAGGGGAAGGAAGTTCTTCTACTTGTCCACAATCTGCCCCAGGACCCTCTTGGCTACAACTGGTACAGAGGGGAAACGGTAGACGCCAATCGTCGAATTATAGGATATGTAATAGCAACTCAAGTAAATATCTCAGGGCCTGCAGACAGCGGTCGAGAGACAATATACCCCAATGCAACCCTGCTGATGCAGAACGTCACCAGAAATGACTCCTACACCCTACAAGTCATAACGCTAAATCTTGTGAATGAAGAAGTAACTGGCCAATTCAGCGTACATCCGGAGACTCCCAAGCCCTCCATCTCCAGCAACAACTCCAATCCTGTGGAAGACAGAGATGCTGTGGCCTTAACCTGTGAACCTGAGACTCAGAATACAACCTACCTATGGTGGGTAAATGATCAGAGCCTCCCAGTCAGTCCCAGGCTGCAGCTCTCCAATGGCAACAGGACCCTCACTCTACTCAATGTCACAAGGAATGACACAGGACCCTATGAGTGTGAAATACAGAACCCAGTGAGTGTGAACTTCAGTGACCCAGTCACCCTGAATGTCCTCTATGGCCCAGATGCCCCCAACATTTCCCCTTCAGACACCTATTACCTTCCAGGGGTAAATCTCAACCTCTCCTGCCATGCGGCTTCTAATCCACTGGCACAGTATTCTTGGTCTGTCAATGGCACATTCCAGCAACACACACAAAAGTTCTTTATGCCCAACATCACTGCAAAGAACAGCGGATCCTATGCCTGCCACGCCACTAACTCAGCCACTGGTCGCAACAGGACCACAGTCAGGATGATCACAGTCTCTGCTGAAATCGGCTTTGAAACAAGCCATTCTCCAAATGAGAGGAGGAGCCCCTTGGATGAGGGAGGAACAGCTCAGACTGCTCCCATCTCTGCTCCCAGCTCCCTGGTGGGGTGTACAGAGGTGCCCAGGCCCGTCCCAAATCTGGCTAAAAGTTGCCTGTTGAAGCCAAACCTCCCCCAAGTCAGGCTGCAGAAAAATGGGAAGACAGGGAGCCTCCAGGAAGACTCCCCCTGCCATAGAGACCTGCCAAAACTAAGACACGCTTCAGTACAAGGAAGTTCTCCTGGCCTCGCTAGGGCCACTGTCAGCATCATGATTGGAATACTTGCCAGGGTGGCTCTGACA
>agmCCM8
CAGCTCACTATTGAAGCTGTGCCATCCAATGCTGCAGAGGGGAAGGAAGTTCTTCTACTTGTCCACAATCTGCCCCAGGACCCTCTTGGCTACAACTGGTACAAAGGGGAAACAGTGGACACCAATCGTCGAATTATAGGATATGTAATAGCAACTCAAGTAAATATCTCAGGGCCTGCGTACAGCAGTCGAGAGACAATATACCCCAATGCAACCCTGCTGATGCAGAACGTCACCAGAAATGACTCCTACACCCTACAAGTCATAATGCTAAATCTTGTGAATGAAGAAGTAACTGGCCAATTCAGCGTACATCCGGAGACTCCCAAGCCCTCCATCTCCAGCAACAACTCCAATCCCGTGGAAGACAGAGATGCTGTGGCCTTAACCTGTGAACCTGAGACTCAGAACACAACCTACCTGTGGTGGGTAAATGGTCAGAGCCTCCCCGTCAGTCCCAGGCTGCAGCTCTCGGATGGCAACAGGACCCTCACTCTACTCAATGTCACAAGGAATGACACAGGACCCTATGAGTGTGAAATACAGAACCCAGTGAGTGTGAACTTCAGTGACCCAGTCACCCTGAATGTCCTCTATGGCCCAGATGCCCCCAACATTTCCCCTTCAGACACCTATTACCTTCCAGGGGTAAATCTCAACCTCTTCTGCCATGCGGCCTCTAATCCACTGGCACAGTATTCTTGGTCTGTCAATGGCACATTCCAGCAACACACACAAAAGCTCTTTATCCCCAACATCACTGCAAAGAACAGCGGATCCTATGCCTGCCACGCCACTAACTCAGCCACTGGCCACAACAGGACCACAGTCAGGATGATCACAGTCTCTGCTGAAATCGGCTTTGAAACAAGCCATTCTCCAAATGAGAGGAGGAGCCCCTTGGATGAGGGAGGAACAGCTCAGACTGCTCCCATCTCTGCTCCCAGCTCCCTGATGGGGTGTATGGAGGTGCCCAGGCCTGTCCCAAATCTGGCTAAAAGTTGCCTGTTGAAGCCAAACCTCCCCCAAGTCAGGCTGCAGAAAAATGGGAAGACAGGGAGCCTCCAGGAAGACTCCCCCTGCCATAGAGACCTGCCAAAACTAAGACACGCTTCAGTACAAGGAAGTTCTCCTGGCCTCGCTAGGGCCACTGTCAGTATCATGATTGGAATACTTGCCAGGGTGGCTCTGACA
>marmCCM8
CAGTTCAGTATTGAAGCTGTGCCACCCAATGCTGCAGAAGGGAAGGAGGTTCTTCTGCTTGTCCACAATCTGCCCCAGGAACTTCTTGGCTACAACTGGTACAAAGGGGAAACGGTGGATGCCAAACGGCGAATTATAGGATATGTAGTGAGACCTCAAATAACTACCCCAGGGCCCGCATACAGCGGTCGAGAGGCACTATACCCCAATGCATCCCTACTGATGCAGAACGTCACCAGAAATGACTTCTACACTCTACAAGTCGTAAAGCTAGATCTTGTGAATGAAGAAGTAACGGGCCAGTTCAGCGTACACCTGGAGCTGTCCAAGCCCTACATCACCAGCAACAACTCCAGCCCTGTGGAGAACAAGGATGCTGTGGCCTTAACCTGTGAACCTGAGACTCAGGACACAACCTACCTGTGGTGGGTAAATGGTCAGAGGCTCCTGGTCAGTCCCAGGCTGCAGCTGTCCAGTGACAACAGGACCCTCACTCTACTCAGCGTCACAAGGAATGACACAGGACCCTATGAGTGTGAAATACAGAACCCAGTGAGTGCGAACTTCAGTGACCCAGTCACCCTGAATGTCCTCTATGGCCCAGAAGCCCCCATCATTTCCCCTTCAGACACCTATTACTACCCAGGAGGAAATCTCAGCCTCTCCTGCCATGCAACCTCTAATCCAGCCTCACGGTATTCTTGGTCTGTAAACGGCACATTCCAGCAACACAAACAAAAGCTCTTTATCCCCAACATTACTGTGAAGAACAGCGGATCCTATGCCTGCCACGCCGTGAACCCAGCCACTGGCCACAACAGGACCACAGTCAAGATGATCACAGTGTCTGCTGTAATCGGCTTTGAAACAAGCCATTCCCCAAACGAGAGAAGGAGTCCCTTGGATGGGGGAGGAGCAGCTCAGACTGCTCCCTTCTCTACTCCCAGCACCCCAGTGGGCTGTATGGAGGTGTCCAGGCCTGTCCCAAATCTCGCTAAAAGATGCCAGTTGAAGCCAAGCCTCCCCCTGGTCAGGCTGCAGGGAAATGGGAAGACAGGGAGCCTCCGGGAAGACTCCCCCTGCCAGAGAGACCTGCCACAACTAAGACACGCTTCGGTACCAGATAGTTCTCCTGTCCTCGCTGGGGCTACTGTCAGCATCATGATTGGAGTGCTGGCCAGGGTGGCTCTGATA
>nightCCM8
CAGCTCAGTATTGAAGCTGTGCCACCCAATGCTGCAGAGGGGAAGGAGGTTCTTCTGCTTGTCCACAATCTGCCCCAGGACCCTTTTGGCTACAACTGGTACAAAGGGGAAACAGTGGATGCCAAACAGCGAATTACAGGATATGTAGTGAGATCTCAAATAACTACCACAGGGCCCGCATACAGCGGTCGAGAGGCACTATACCCCAATGCATCCCTACTGATGCAGAACGTCACCAGAAATGACTCCTACACCCTACAAGTCATAAAGCTAGATCTTGTGAATGAAGAAGTAACGGGCCAGTTCAGCGTACACCTGGAGCTGTCCAAGCCCTACATCACCAGCAACAACTCCAACCCTGTGGAGAACAAGGATGCTGTTGCCTTAACCTGTGAACCTGAGACTCAGGACACAACCTACCTGTGGTGGGTAAATGGTCAGAGCCTCCTGGTCAGTCCCAGGCTGCAGCTGTCCAGTGACAACAGGACCCTCACTCTACTCAGCATCACAAGGAATGACACAGGACCCTATGAGTGTGAAATACAGAACCCAGTGAGTGCGAACTTCAGTGACCCAGTCACCCTGAATGTCCTCTATGGCCCAGATGCCCCCATCATTTCTCCTTCAGACACCTATTACTACCCAGGAGGAAATCTCAGCCTCTCCTGCCATGCAGCCTCTAATCCAGCCTCACAGTATTCTTGGTCTGTAAATGGCACATTCCAGCAACACAAACAAAAGCTCTTTATCCCCAACATTACTGTGAAGAACAGCGGATCCTACACCTGCCATGCCATGAACCCAGCCACTGGCCGCAACAGGACCACAGTCAAGATGATCACAGTGTCTGCTGCAATCGGCTTTGAAACAAGCCATTCCCCCAACGAGAGGAGGAGTCCCTTGGTTGGGGGAGGAGCAGCTCAGACTGCTCCCTTCTCTGTTCCCAGCACCCCAGTGGGCTGTATGGAGGTATCCAGGCCTGCCCCAAATCTGGCTAAAAGATGCCAGTTGAAGCCAAGCCTCCCCCTGGTCAGGCTGCAGAGAAAAGGGAAGACAAGGAGCCTCCGGGAAGACTCCCCCTGCCATAGAGACCTGCCACAACTAAGACACGCTTCAGTACCAGATAGTTCTCTTGTCCTCGCTGGGGCCACTGTCAGCATCATGATTGGAGTGCTGGCCAGGGTGGCTCTGATA
>capCCM8
CAGCTCAGTACTGAAGCTGTGCCATCGAATGCTGCAGAGGGGAAGGATGTTCTTCTGCTTGTCCACAATCTGCCCCAGGACCCTCTTGGCTACAACTGGTACAAAGGGGAAATGGTGGATGCCAAACAGCGAATTATAGGATATGTAGTGAGATCTCAAATAACTACCACAGGGCCCGCATACAGCGGTCGAGAGACAGTGTACCCCAATGCATCCCTACTGATGCAGAATGTCACCAGAAATGACTTCTACACTCTACAAGTCATAAAGCTAGATCTTGTGAATGAAGAAGTAACGGGCCAGTTCAGCGTACACCTGGAGCTGTCCAAGCCCTACATCACCAGCAACAACTCCAGCCCTGTGGAGAACAAGGATGCTGTGGCCTTAACCTGTGAACCTGAGACTCAGGACACAACCTACCTGTGGTGGGTAAATGGTCAGAGCCTCCTGGTCAGTCCCAGGCTGCAGCTGTCCAGTGACAACAGGACCCTCACTCTACTCAGAGTCACAAGGAATGACACAGGACCCTATGAGTGTGAAATACAGAACCCAGTGAGTGCGAACTTCAGTGACCCAGTCACCCTGAATGTCCTCTATGGCCCAGATGCCCCCATCATTTCCCCTTCAAACACCTATTACTACCCAGGAGGAAATCTCAGCCTCTCCTGCCATGCAGCCTCTAATCCAGCCTCACAGTATTCTTGGTCTGTAAATGGCACATTCCAGCAAAACAAACAAAAGCTCTTTATCCCCAACATTACTGTGAAGAACAGTGGATCCTACACCTGCCACGCCATGAACCCAGCCACTGGCCGCAACAGGACCACAGTCAAGATGATCACAGTGTCTGCTGCAATCGGCTTTGAAACAAGCCGTTCCCCAAATGAGAGGAGGAGTCCCTTGGATGGGGGAGAAGCAGCTCAGACTGCTCCCTTCTCCGCTCCCAGCACCCCAGTGGGCTGTATGGAGGTGTCCAGGCCTGCCCCAAATCTGGCTAAAAGATGCCAGTTGAAGCCAAGCCTCCCCCTGGTCAGGCTGCAGGGAAATGGGAAGACAGGGAGCCTCCGGGAAGACTCCCCCTGCCATAGAGATCTGCCACAACTCAGACACGCTTCAGTACCAGATAGTTCTCCTGTCCTCGCTGGGGCCACTTTCAGCATCATGATTGGAGTGCTGGCCAGGGTGGCTCTGATA
>sqmCCM8
CAGCTCAGTATTGAAGCTGTGCCACCCAATGCTGCAGAGGGGAAGGAGGTTCTTCTGCTTGTCCACAATCTGCCCCAGGACGCTCTTGGCTACAACTGGTACAAAGGGAAAATGGTGGAGGCCAAATGGCGAATTACAGGATACGTAGTGAGATCTCAAATAACTACCACAGGGCCCGCATACAGCGGTCGAGAGGCACTATACCCCAATGCATCCCTACTGATGCAGAACGTCACTGGAAATGACTTCTACACCCTACAAGTCATAAAGCTAGATCTTGTGAATGAAGAAGTAACGGGCCAGTTCAGCGTACACCGGGAGCTGTCCAAGCCCTACATCATCAGCAACAACTCCAGCCCTGTGGAGAACAAGGATGCTGTGGCCTTAACCTGTGAACCTGAGACTCAGGACACAACCTACCTGTGGCGGGTAAATGGTCAGAGCCTCCTCGTCAGTCCCAGGCTGCAGCTGTCCAGTGACAACAGGACCCTCACTCTACTCAGCATCACAAGGAATGACACAGGACCCTATGAGTGTGAAATACAGAATCCAGTGAGTGCGAACTTCAGTGACCCAGTCACCCTGAATGTCCTCTATGGCCCAGATGCCCCCATCATTTCCCCTTCAGACACCTATTACTACCCAGGAGGAAATCTCAGCCTCTCCTGCCATGCAGCCTCTAATCCAGCCTCACAGTATTCTTGGTCTGTAAATGGCACATTCCAGCAACACAAACAAAAGCTCTTTATCCACAACATTACTGTGAAGAACAGCGGATTCTACACCTGCCACGCCATGAACCCAGCCACTGGCCGCAACAGGACCACAGTCAAGATGATCACAGTGCCTGCTGCAATCGGCTTTGAAACAAGCCATTTCCCAAACGAGAGGAGGAGTCCCTTGGATGGGGGAGAAGCAGCTCAGACTGCTCCCTTCTCCGCTCCCAGCACCCCAGTGGGCTGTATGGAGGTGTCCAGGCCTGTCCCAAATCTAGCTAAAAGATGCCAGTTGAAGCCAAGCCTCCCCCTAGTCAGGCTGCAGGGAAAGGGGAAGACAGGGAGCCTCCGGGAAGACTTCCCCTGCCATAGAGACCTGCCACAACTAAGACACGCTTCAGTACCAGATAGTTCTCCTGTCCTCGCTGGGGCCACTGTCAGCATCATGATTGGAGTGCTGGCCAGGGTGGCTCTGATA
(((((humCCM8,(chimpCCM8,bonCCM8)),gorCCM8),oraCCM8),(((((macCCM8,CEmacCCM8),PTmacCCM8),(babCCM8,(sootyCCM8,drillCCM8))),agmCCM8),(colCCM8,(gsnmCCM8,bsnmCCM8)))),((sqmCCM8,capCCM8),(marmCCM8,nightCCM8)));
