# Supplementary material for: Evolution of host-microbe cell adherence by receptor domain shuffling
Source: eLife. 2022 Jan 25;11:e73330. doi: 10.7554/eLife.73330 (PMC8860441; doi:10.7554/eLife.73330)
Supplement: Figure 2—source data 2. [file elife-73330-fig2-data2.zip › Figure 2 - source data 2/README.txt]

contents: fasta format files of trimmed CEACAM sequences which include a newick format species tree of primates represented among the sequences in a given file
use: HyPhy analyses (FUBAR, MEME, GARD) and (without newick tree) PAML analyses
notes: 
    - except for the additional newick tree these files are identical to those used for PAML analyses
        o in PAML the provided newick tree is included as a seperate file
    - sequences the same as those used for phylogenetic reconstructions (Figure 4 - source data 1), but with alignment gaps and stop codons removed
