# Supplementary material for: Evolution of host-microbe cell adherence by receptor domain shuffling
Source: eLife. 2022 Jan 25;11:e73330. doi: 10.7554/eLife.73330 (PMC8860441; doi:10.7554/eLife.73330)
Supplement: Figure 2—source data 3. [file elife-73330-fig2-data3.zip]

Archive with 94 entries (85 files):
- Figure 2 - source data 3/GARD_recombination_trees/
- Figure 2 - source data 3/GARD_recombination_trees/CEACAM1_GARD_trees.nwk
- Figure 2 - source data 3/GARD_recombination_trees/CEACAM3_GARD_trees.nwk
- Figure 2 - source data 3/GARD_recombination_trees/CEACAM5_mafft_ds1_GARD_trees.nwk
- Figure 2 - source data 3/GARD_recombination_trees/CEACAM5_mafft_ds2_GARD_trees.nwk
- Figure 2 - source data 3/GARD_recombination_trees/CEACAM5_mafft_ds3_GARD_trees.nwk
- Figure 2 - source data 3/GARD_recombination_trees/CEACAM5_mus_ds4_GARD_trees.nwk
- Figure 2 - source data 3/GARD_recombination_trees/CEACAM5_mus_ds5_CCM5_GARD_trees.nwk
- Figure 2 - source data 3/GARD_recombination_trees/CEACAM5_mus_ds6_GARD_trees.nwk
- Figure 2 - source data 3/GARD_recombination_trees/CEACAM6_GARD_trees.nwk
- Figure 2 - source data 3/GARD_recombination_trees/CEACAM7_GARD_trees.nwk
- Figure 2 - source data 3/README.txt
- Figure 2 - source data 3/site_selection_results/
- Figure 2 - source data 3/site_selection_results/ALL_all_evo_data/
- Figure 2 - source data 3/site_selection_results/ALL_all_evo_data/CCM01_FUBAR.csv
- Figure 2 - source data 3/site_selection_results/ALL_all_evo_data/CCM01_GARD_MEME.csv
- Figure 2 - source data 3/site_selection_results/ALL_all_evo_data/CCM01_MEME.csv
- Figure 2 - source data 3/site_selection_results/ALL_all_evo_data/CCM01_NS_extracted_sites.txt
- Figure 2 - source data 3/site_selection_results/ALL_all_evo_data/CCM03_FUBAR.csv
- Figure 2 - source data 3/site_selection_results/ALL_all_evo_data/CCM03_GARD_MEME.csv
- Figure 2 - source data 3/site_selection_results/ALL_all_evo_data/CCM03_MEME.csv
- Figure 2 - source data 3/site_selection_results/ALL_all_evo_data/CCM03_NS_extracted_sites.txt
- Figure 2 - source data 3/site_selection_results/ALL_all_evo_data/CCM04_FUBAR.csv
- Figure 2 - source data 3/site_selection_results/ALL_all_evo_data/CCM04_MEME.csv
- Figure 2 - source data 3/site_selection_results/ALL_all_evo_data/CCM04_NS_extracted_sites.txt
- Figure 2 - source data 3/site_selection_results/ALL_all_evo_data/CCM05_FUBAR.csv
- Figure 2 - source data 3/site_selection_results/ALL_all_evo_data/CCM05_GARD_MEME.csv
- Figure 2 - source data 3/site_selection_results/ALL_all_evo_data/CCM05_MEME.csv
- Figure 2 - source data 3/site_selection_results/ALL_all_evo_data/CCM05_NS_extracted_sites.txt
- Figure 2 - source data 3/site_selection_results/ALL_all_evo_data/CCM06_FUBAR.csv
- Figure 2 - source data 3/site_selection_results/ALL_all_evo_data/CCM06_GARD_MEME.csv
- Figure 2 - source data 3/site_selection_results/ALL_all_evo_data/CCM06_MEME.csv
- Figure 2 - source data 3/site_selection_results/ALL_all_evo_data/CCM06_NS_extracted_sites.txt
- Figure 2 - source data 3/site_selection_results/ALL_all_evo_data/CCM07_FUBAR.csv
- Figure 2 - source data 3/site_selection_results/ALL_all_evo_data/CCM07_GARD_MEME.csv
- Figure 2 - source data 3/site_selection_results/ALL_all_evo_data/CCM07_MEME.csv
- Figure 2 - source data 3/site_selection_results/ALL_all_evo_data/CCM07_NS_extracted_sites.txt
- Figure 2 - source data 3/site_selection_results/ALL_all_evo_data/CCM08_FUBAR.csv
- Figure 2 - source data 3/site_selection_results/ALL_all_evo_data/CCM08_MEME.csv
- Figure 2 - source data 3/site_selection_results/ALL_all_evo_data/CCM08_NS_extracted_sites.txt
- Figure 2 - source data 3/site_selection_results/ALL_all_evo_data/CCM16_FUBAR.csv
- Figure 2 - source data 3/site_selection_results/ALL_all_evo_data/CCM16_MEME.csv
- Figure 2 - source data 3/site_selection_results/ALL_all_evo_data/CCM16_NS_extracted_sites.txt
- Figure 2 - source data 3/site_selection_results/ALL_all_evo_data/CCM18_FUBAR.csv
- Figure 2 - source data 3/site_selection_results/ALL_all_evo_data/CCM18_MEME.csv
- Figure 2 - source data 3/site_selection_results/ALL_all_evo_data/CCM18_NS_extracted_sites.txt
- Figure 2 - source data 3/site_selection_results/ALL_all_evo_data/CCM19_FUBAR.csv
- Figure 2 - source data 3/site_selection_results/ALL_all_evo_data/CCM19_MEME.csv
- Figure 2 - source data 3/site_selection_results/ALL_all_evo_data/CCM19_NS_extracted_sites.txt
- Figure 2 - source data 3/site_selection_results/ALL_all_evo_data/CCM20_FUBAR.csv
- Figure 2 - source data 3/site_selection_results/ALL_all_evo_data/CCM20_MEME.csv
- Figure 2 - source data 3/site_selection_results/ALL_all_evo_data/CCM20_NS_extracted_sites.txt
- Figure 2 - source data 3/site_selection_results/ALL_all_evo_data/CCM21_FUBAR.csv
- Figure 2 - source data 3/site_selection_results/ALL_all_evo_data/CCM21_MEME.csv
- Figure 2 - source data 3/site_selection_results/ALL_all_evo_data/CCM21_NS_extracted_sites.txt
- Figure 2 - source data 3/site_selection_results/CCM5_mafft_ds2_all_evo_data/
- Figure 2 - source data 3/site_selection_results/CCM5_mafft_ds2_all_evo_data/CCM05_FUBAR.csv
- Figure 2 - source data 3/site_selection_results/CCM5_mafft_ds2_all_evo_data/CCM05_GARD_MEME.csv
- Figure 2 - source data 3/site_selection_results/CCM5_mafft_ds2_all_evo_data/CCM05_MEME.csv
- Figure 2 - source data 3/site_selection_results/CCM5_mafft_ds2_all_evo_data/CCM05_NS_extracted_sites.txt
- Figure 2 - source data 3/site_selection_results/CCM5_mafft_ds3_all_evo_data/
- Figure 2 - source data 3/site_selection_results/CCM5_mafft_ds3_all_evo_data/CCM05_FUBAR.csv
- Figure 2 - source data 3/site_selection_results/CCM5_mafft_ds3_all_evo_data/CCM05_GARD_MEME.csv
- Figure 2 - source data 3/site_selection_results/CCM5_mafft_ds3_all_evo_data/CCM05_MEME.csv
- Figure 2 - source data 3/site_selection_results/CCM5_mafft_ds3_all_evo_data/CCM05_NS_extracted_sites.txt
- Figure 2 - source data 3/site_selection_results/CCM5_mus_ds4_all_evo_data/
- Figure 2 - source data 3/site_selection_results/CCM5_mus_ds4_all_evo_data/CCM05_FUBAR.csv
- Figure 2 - source data 3/site_selection_results/CCM5_mus_ds4_all_evo_data/CCM05_GARD_MEME.csv
- Figure 2 - source data 3/site_selection_results/CCM5_mus_ds4_all_evo_data/CCM05_MEME.csv
- Figure 2 - source data 3/site_selection_results/CCM5_mus_ds4_all_evo_data/CCM05_NS_extracted_sites.txt
- Figure 2 - source data 3/site_selection_results/CCM5_mus_ds5_all_evo_data/
- Figure 2 - source data 3/site_selection_results/CCM5_mus_ds5_all_evo_data/CCM05_FUBAR.csv
- Figure 2 - source data 3/site_selection_results/CCM5_mus_ds5_all_evo_data/CCM05_GARD_MEME.csv
- Figure 2 - source data 3/site_selection_results/CCM5_mus_ds5_all_evo_data/CCM05_MEME.csv
- Figure 2 - source data 3/site_selection_results/CCM5_mus_ds5_all_evo_data/CCM05_NS_extracted_sites.txt
- Figure 2 - source data 3/site_selection_results/CCM5_mus_ds6_all_evo_data/
- Figure 2 - source data 3/site_selection_results/CCM5_mus_ds6_all_evo_data/CCM05_FUBAR.csv
- Figure 2 - source data 3/site_selection_results/CCM5_mus_ds6_all_evo_data/CCM05_GARD_MEME.csv
- Figure 2 - source data 3/site_selection_results/CCM5_mus_ds6_all_evo_data/CCM05_MEME.csv
- Figure 2 - source data 3/site_selection_results/CCM5_mus_ds6_all_evo_data/CCM05_NS_extracted_sites.txt
- Figure 2 - source data 3/site_selection_results/original_PAML_NS_sites_files/
- Figure 2 - source data 3/site_selection_results/original_PAML_NS_sites_files/CCM01_NS.txt
- Figure 2 - source data 3/site_selection_results/original_PAML_NS_sites_files/CCM03_NS.txt
- Figure 2 - source data 3/site_selection_results/original_PAML_NS_sites_files/CCM04_NS.txt
- Figure 2 - source data 3/site_selection_results/original_PAML_NS_sites_files/CCM05_NS.txt
- Figure 2 - source data 3/site_selection_results/original_PAML_NS_sites_files/CCM06_NS.txt
- Figure 2 - source data 3/site_selection_results/original_PAML_NS_sites_files/CCM07_NS.txt
- Figure 2 - source data 3/site_selection_results/original_PAML_NS_sites_files/CCM08_NS.txt
- Figure 2 - source data 3/site_selection_results/original_PAML_NS_sites_files/CCM16_NS.txt
- Figure 2 - source data 3/site_selection_results/original_PAML_NS_sites_files/CCM18_NS.txt
- Figure 2 - source data 3/site_selection_results/original_PAML_NS_sites_files/CCM19_NS.txt
- Figure 2 - source data 3/site_selection_results/original_PAML_NS_sites_files/CCM20_NS.txt
- Figure 2 - source data 3/site_selection_results/original_PAML_NS_sites_files/CCM21_NS.txt
- Figure 2 - source data 3/site_selection_results/original_PAML_NS_sites_files/PAML_NS_files.txt
