# Supplementary material for: Evolution of host-microbe cell adherence by receptor domain shuffling
Source: eLife. 2022 Jan 25;11:e73330. doi: 10.7554/eLife.73330 (PMC8860441; doi:10.7554/eLife.73330)
Supplement: Figure 2—source data 3. [file elife-73330-fig2-data3.zip › Figure 2 - source data 3/GARD_recombination_trees/CEACAM1_GARD_trees.nwk]

3
                   0-                 305
((((((HUMCCM1:0.009894060492016908,CHIMPCCM1:0.006497430155374965):0.007967756068206133,GORCCM1:0.01519116260246098):0.01905706785904998,(ORACCM1:0.04327047145020274,(NIGHTCCM1:0.03446781042105027,((CAPCCM1:0.02565230784917609,MARMCCM1:0.05680378250293962):0.006717109090027777,SQMCCM1:0.05717019313769182):0.007914788276022603):0.05350177828046872):0.01757162466856863):0.01863456045864842,BONCCM1:0.05727535686194545):0.02872537667767523,(AGMCCM1:0.01154281939838936,(COLCCM1:0.01654785358428865,(BSNMCCM1:0,GSNMCCM1:0):0.01458812725536759):0.01923950994250721):0.01172577211435809):0.00284706893674555,((BABCCM1:0.00325443668319016,(SOOTYCCM1:0.009832308974371208,DRILLCCM1:0):0.0032732521630084):0,(CEMACCCM1:0.006543206285233338,MACCCM1:0):0.01312270207716173):0.003216764259524931,PTMACCCM1:0.01983664289474302)
                 306-                 597
(((((((HUMCCM1:0.003426785841545547,ORACCM1:0.03515993171206535):0,CHIMPCCM1:0.01034303274583073):0,(BONCCM1:0.0359526705112584,GORCCM1:0.07090234119762968):0.002529281735959124):0.01923814691138913,(NIGHTCCM1:0.01979061488719036,(CAPCCM1:0.02513832514995318,(SQMCCM1:0.02237452660271306,MARMCCM1:0.02335395926782078):0.004613080997537794):0.01190661360127867):0.04310329928179153):0.02505994081047339,(COLCCM1:0.02432774408693719,(BSNMCCM1:0,GSNMCCM1:0.003429812564605907):0):0.01254045008922386):0.01881702585717258,(AGMCCM1:0.01028287009830359,(PTMACCCM1:0,(CEMACCCM1:0,MACCCM1:0.003421055057351391):0.003421019091723578):0):0.00347802106755135):0.00337506967637689,(BABCCM1:0.003419760746512253,SOOTYCCM1:0.003422781040821081):0,DRILLCCM1:0.003412329605380781)
                 598-                1439
(((((((HUMCCM1:0.00478491373051035,(CHIMPCCM1:0,BONCCM1:0.00959925309501156):0.00239142425504931):0,GORCCM1:0.007189403456124899):0.007235947851968126,ORACCM1:0.009701676128032521):0.008405010926453618,((NIGHTCCM1:0.01171773353625303,MARMCCM1:0.01599585000857078):0.003682426755778336,(CAPCCM1:0.01569884184051909,SQMCCM1:0.01205514864670691):0.003506919039316886):0.1342786229862338):0.02254534858384194,(COLCCM1:0.003819995316944577,(BSNMCCM1:0.001194087399533221,GSNMCCM1:0.001193672346605883):0.008220143366703002):0.007074702059103721):0.009632919454152254,AGMCCM1:0.009782568168869884):0.001987407680312091,(BABCCM1:0.003800137600545621,(SOOTYCCM1:0.006984345062846051,DRILLCCM1:0.005007270807528795):0.002380831373428503):0.001504735990358184,(PTMACCCM1:0.002755479644211655,(CEMACCCM1:0.001189199677272827,MACCCM1:0.001196995539435301):0.006835372226052502):0.003454113185778429)
