# Supplementary material for: Evolution of host-microbe cell adherence by receptor domain shuffling
Source: eLife. 2022 Jan 25;11:e73330. doi: 10.7554/eLife.73330 (PMC8860441; doi:10.7554/eLife.73330)
Supplement: Figure 2—source data 3. [file elife-73330-fig2-data3.zip › Figure 2 - source data 3/GARD_recombination_trees/CEACAM3_GARD_trees.nwk]

3
                   0-                 361
(((((HUMCCM3:0.02787414467209581,(CHIMPCCM3:0.007320948812780137,BONCCM3:0.003770864340516873):0.004141274639152011):0.02397383085585422,GORCCM3:0.02427405834964024):0.01391914316273129,ORACCM3:0.0415765758748164):0.04755939953307636,((AGMCCM3:0.04337070300828198,(SOOTYCCM3:0.005568061017998559,DRILLCCM3:0.008358610203645447):0.006711930988937907):0.01777182045128828,((BSNMCCM3:0,GSNMCCM3:0.002770989051323914):0.01899993151443426,COLCCM3:0.04522914160687022):0.008550707792912813):0.01669017225490864):0.01549301810901684,BABCCM3:0.007090389301300151,(CEMACCCM3:0.02001806691087189,(MACCCM3:0.01391805745955096,PTMACCCM3:0):0.01392647454322638):0.01152018845092301)
                 362-                 734
((((((((((HUMCCM3:0.002693199532793856,GORCCM3:0.005390700959846283):0.002692898540967652,(CHIMPCCM3:0,BONCCM3:0):0):0.02192426938973721,ORACCM3:0.02784732703100268):0.01795561480543501,(BSNMCCM3:0,GSNMCCM3:0):0.02683047956494459):0.02218475437570287,COLCCM3:0.005139171562519006):0.02482412017326211,AGMCCM3:0.003334193718237307):0.005047884328728832,BABCCM3:0.00268784621078342):0,MACCCM3:0):0,PTMACCCM3:0):0,(CEMACCCM3:0,DRILLCCM3:0.005400271656094372):0,SOOTYCCM3:0)
                 735-                1175
((((((((HUMCCM3:0.002284781037856494,(CHIMPCCM3:0.002281816417481289,BONCCM3:0.002278709945912977):0.004555154194494887):0.004576683539682775,GORCCM3:0.00455479255764229):0,ORACCM3:0.04215070794251122):0.0379148552106247,((BSNMCCM3:0,GSNMCCM3:0):0.006828161844930175,COLCCM3:0.009194415963170343):0.009284647804033206):0.00746243360141296,AGMCCM3:0.01558637904511858):0.00453648489611923,BABCCM3:0.002855567574128289):0.006253528421210273,SOOTYCCM3:0):0.002266229240246956,((CEMACCCM3:0.004541851728156169,MACCCM3:0):0.002267660335645842,PTMACCCM3:0):0.002267237698826122,DRILLCCM3:0)
