# Supplementary material for: Evolution of host-microbe cell adherence by receptor domain shuffling
Source: eLife. 2022 Jan 25;11:e73330. doi: 10.7554/eLife.73330 (PMC8860441; doi:10.7554/eLife.73330)
Supplement: Figure 2—source data 3. [file elife-73330-fig2-data3.zip › Figure 2 - source data 3/GARD_recombination_trees/CEACAM5_mafft_ds1_GARD_trees.nwk]

5
                   0-                 282
(((HUMCCM5:0.01071388291789455,(CHIMPCCM5:0.007133389477488952,BONCCM5:0.01065200936621408):0.01439867050606536):0.02419309179778346,GORCCM5:0.04410802730969599):0.01440668128677374,(ORACCM5:0.05048340108837553,((SQMCCM5:0.04295546026396292,NIGHTCCM5:0.09925340541166038):0.01590176514868737,CAPCCM5:0.03672391254335826):0.04590924203932215):0.03568000960679676,(((MACCCM5:0.003401693860309567,CEMACCCM5:0.003640485753206838):0.03636329105518909,BABCCM5:0.02710043528622902):0.01322203450314024,AGMCCM5:0.02028773533394861):0.04175397131891739)
                 283-                 444
((HUMCCM5:0.006217168004842608,CHIMPCCM5:0):0,BONCCM5:0,(GORCCM5:0.02526154409515347,(ORACCM5:0.01896932961996899,(((MACCCM5:0,BABCCM5:0.03790165087658424):0.00621815404510417,CEMACCCM5:0):0,(AGMCCM5:0.03889792770790404,((SQMCCM5:0.04657683697772764,CAPCCM5:0.0461263745536491):0.004357793076987243,NIGHTCCM5:0.04566819772448241):0.0326756883763676):0.006303286061198654):0.006257209656912701):0.00628147934782343):0.006266168043948323)
                 445-                 591
(((((HUMCCM5:0,(CHIMPCCM5:0.006833609466027758,BONCCM5:0):0.006834267257973736):0.0464996343331128,ORACCM5:0.01957808488982158):0.03525069676665565,(((GORCCM5:0.1074363401411547,NIGHTCCM5:0.04714317027078924):0.02886990037177804,SQMCCM5:0.0567921263299508):0.01307542676085588,CAPCCM5:0.05178469063094156):0.04062263571478422):0.0395267279860181,BABCCM5:0.04206546464038956):0.007958143486266497,(MACCCM5:0,CEMACCCM5:0):0.007010379035423184,AGMCCM5:0.01362270973539648)
                 592-                 841
(HUMCCM5:0.004029786830390331,(CHIMPCCM5:0,(GORCCM5:0.008084209452017795,(ORACCM5:0,(((MACCCM5:0,CEMACCCM5:0.004036796854319985):0.005397379105985116,(BABCCM5:0.00808942477714562,AGMCCM5:0.02050593683312957):0.01109635486207182):0.02884713177706011,((SQMCCM5:0.02062315182361544,CAPCCM5:0.012117197895952):0.01889466324712938,NIGHTCCM5:0.01439237245783897):0.09802497423251744):0.004226710482449739):0.008126369243260705):0):0,BONCCM5:0)
                 842-                1964
((HUMCCM5:0.004133208120130294,(GORCCM5:0.03045718548295067,(ORACCM5:0.01704739988238229,((((MACCCM5:0.005176242615927696,CEMACCCM5:0.004690605634386272):0.005218455550621493,BABCCM5:0.009917823708471097):0.004589234739943417,AGMCCM5:0.01500889161886106):0.09519861487909306,((SQMCCM5:0.03465360066213521,CAPCCM5:0.02895765281606661):0.01540514891533051,NIGHTCCM5:0.02738043442103923):0.05776736786417001):0.02974077277225652):0.00905690349343195):0.007847217173779054):0.00306475683454326,CHIMPCCM5:0.001773146841788539,BONCCM5:0.002684722024924362)
