# Supplementary material for: Evolution of host-microbe cell adherence by receptor domain shuffling
Source: eLife. 2022 Jan 25;11:e73330. doi: 10.7554/eLife.73330 (PMC8860441; doi:10.7554/eLife.73330)
Supplement: Figure 2—source data 3. [file elife-73330-fig2-data3.zip › Figure 2 - source data 3/GARD_recombination_trees/CEACAM5_mafft_ds2_GARD_trees.nwk]

5
                   0-                 265
((((HUMCCM5:0.01159586269277939,(CHIMPCCM5:0.007620132300838273,BONCCM5:0.01138216835315671):0.0152397999375413):0.02930875226925523,GORCCM5:0.04412063570684835):0.01523351283013542,(ORACCM5:0.05355512906336739,((SQMCCM5:0.03619410023210713,NIGHTCCM5:0.1079081658086859):0.0178688193912041,CAPCCM5:0.03030040305662279):0.04677553430698463):0.03616365498422611):0.02460810486814304,COLCCM5:0.02271849062797127,(((BSNMCCM5:0,GSNMCCM5:0):0.03213634998871467,((DRILLCCM5:0.02873303196474718,(MACCCM5:0.003691024506205112,CEMACCCM5:0.003826461117265073):0.02996091275925715):0.01125361248578378,BABCCM5:0.0372948937948413):0):0.009841768168668448,AGMCCM5:0.03146841547991936):0.008641026748367944)
                 266-                 433
((((((HUMCCM5:0.005955833822878848,CHIMPCCM5:0):0,BONCCM5:0):0.006000077486793491,GORCCM5:0.02418348773312091):0.006006955837562881,ORACCM5:0.01816546693174842):0.01218763567375207,((SQMCCM5:0.05167688358359901,CAPCCM5:0.05736163977734517):0.003283387959199447,NIGHTCCM5:0.04393433081764197):0.03769521931685122):0.005989844626291102,(((COLCCM5:0.03727980639546689,(BSNMCCM5:0,GSNMCCM5:0.005959775608649872):0.02444857113606337):0.005596293565205751,AGMCCM5:0.03089737637433781):0.006176621050748197,(DRILLCCM5:0.01215217232411422,BABCCM5:0.0242560468729267):0.005917365038513298):0.005968130188197437,(MACCCM5:0.005955401782751594,CEMACCCM5:0):0)
                 434-                 591
((((((HUMCCM5:0,(CHIMPCCM5:0.006366192717943456,BONCCM5:0):0.006366394206531036):0.04481490702675187,ORACCM5:0.01502529156668474):0.02340011223079387,(((GORCCM5:0.09904512340021257,NIGHTCCM5:0.04376236693970913):0.02131657260385883,SQMCCM5:0.06512351517156056):0.01184490845279332,CAPCCM5:0.0525879565103103):0.04594627786954598):0.02788437631278152,(COLCCM5:0.01951088320631043,(BSNMCCM5:0,GSNMCCM5:0):0.01294745147925438):0.007717530662244834):0.01785639623338248,((MACCCM5:0,CEMACCCM5:0):0.006538368804900452,AGMCCM5:0.01265911243522186):0.006486015853367487):0,DRILLCCM5:0.01949816137488249,BABCCM5:0.04637751282032158)
                 592-                 745
(((HUMCCM5:0,GORCCM5:0.01314194899602598):0,CHIMPCCM5:0):0,BONCCM5:0,((ORACCM5:0,((((COLCCM5:0.01308863538336793,(BSNMCCM5:0,GSNMCCM5:0):0):0.02673502271777943,(BABCCM5:0.01319420478887594,AGMCCM5:0.006552945623963241):0.006446394736511137):0.01326080522342423,(MACCCM5:0,CEMACCCM5:0.006559491727172391):0.01965400871166039):0,DRILLCCM5:0.006625310575937475):0.02008598835353596):0,((SQMCCM5:0.01983211643589388,CAPCCM5:0.0199164620980966):0.01820210877908155,NIGHTCCM5:0.01577790903942944):0.08478554619473866):0.01324915969301692)
                 746-                1436
(HUMCCM5:0.002914062567008009,(CHIMPCCM5:0,BONCCM5:0.002899679118948953):0.002885654989338448,((GORCCM5:0.007078484122819189,ORACCM5:0.01467517218335418):0.001705994701743945,((((COLCCM5:0.01824838279185372,(BSNMCCM5:0,GSNMCCM5:0.005789130849742143):0.01568347083669506):0.01190246844514747,DRILLCCM5:0.0311262545349001):0.09502897251432503,(((MACCCM5:0.008449204810311625,CEMACCCM5:0.006189170181551869):0.005045381625941163,BABCCM5:0.007805040924549533):0.003961069679585747,AGMCCM5:0.031407528509598):0.08332798741609193):0.05079708472161998,((SQMCCM5:0.0271068703714054,CAPCCM5:0.02084613115607663):0.007272902521395282,NIGHTCCM5:0.03092751154842233):0.05918026698944347):0.03774649058282439):0)
