# Supplementary material for: Evolution of host-microbe cell adherence by receptor domain shuffling
Source: eLife. 2022 Jan 25;11:e73330. doi: 10.7554/eLife.73330 (PMC8860441; doi:10.7554/eLife.73330)
Supplement: Figure 2—source data 3. [file elife-73330-fig2-data3.zip › Figure 2 - source data 3/GARD_recombination_trees/CEACAM5_mafft_ds3_GARD_trees.nwk]

3
                   0-                 300
(((((HUMCCM5:0.01010272809579087,(CHIMPCCM5:0.00668573521097911,BONCCM5:0.01000874045701546):0.0134382996836873):0.02537883127416026,GORCCM5:0.03853033448779927):0.01473505465293164,(ORACCM5:0.05348786670977771,(((SQMCCM5:0.04935664192215554,MARMCCM5:0.1135065030314702):0.007056582281926346,NIGHTCCM5:0.09472599941058581):0.01176003058071514,CAPCCM5:0.03759026991214049):0.03874406801227197):0.02967056758654225):0.02771003249519852,COLCCM5:0.03077527684221498):0.007466766645299616,((BSNMCCM5:0,GSNMCCM5:0):0.02830744367777826,(((DRILLCCM5:0.004643654222122205,SOOTYCCM5:0.005301145988489042):0.0287689311253487,(MACCCM5:0.003258981142392794,CEMACCCM5:0.003352529451783634):0.02476118232742164):0.01124846410668825,BABCCM5:0.03595224051002888):0):0.008665144742857234,AGMCCM5:0.02736831363030956)
                 301-                 490
((((((((HUMCCM5:0.005288330739665049,CHIMPCCM5:0):0,BONCCM5:0):0.01051584581774387,GORCCM5:0.06698875846388377):0.01097389499922412,ORACCM5:0.01064475167587256):0.005418738760271992,(BABCCM5:0.02174745146672337,SOOTYCCM5:0.04489949149256554):0.02704901981910054):0.005223882453976195,(MACCCM5:0.005280857313668877,CEMACCCM5:0):0):0.005234082448736148,DRILLCCM5:0.0106641642676507):0.005370771367404948,((COLCCM5:0.02725521381153638,(BSNMCCM5:0,GSNMCCM5:0.005284798663689855):0.02154968120991078):0.005185787090504646,AGMCCM5:0.02715601947414769):0,((SQMCCM5:0.02671732130894723,CAPCCM5:0.05109325383894003):0.01012849100386422,(NIGHTCCM5:0.03296611537564137,MARMCCM5:0.02125675005218908):0.01075784941568662):0.0391908646856492)
                 491-                 911
((((((((HUMCCM5:0.00238673043723926,(CHIMPCCM5:0.002391027893603575,BONCCM5:0):0.002399228568684248):0.009714379939568106,GORCCM5:0.04019294679951981):0.007344858076732463,ORACCM5:0.009183217795298506):0.02165346391548241,(((SOOTYCCM5:0.141626079712356,MARMCCM5:0.1380226317276489):0.2165138936024248,NIGHTCCM5:0.001135482902275942):0.03453722348051606,(SQMCCM5:0.04115829298395868,CAPCCM5:0.02345801268065979):0.01110578147194207):0.07788620481849411):0.0280839880173597,(COLCCM5:0.01299361199571644,(BSNMCCM5:0,GSNMCCM5:0.002383707171537417):0.008728243600308794):0.01723052870606552):0.01600141430306199,DRILLCCM5:0.0123469346346084):0.005448938839440438,(MACCCM5:0.002385315701428248,CEMACCCM5:0.002413369881688084):0.009258502705580034):0.004556298760016131,BABCCM5:0.01037072327846493,AGMCCM5:0.02377510966633529)
