# Supplementary material for: Evolution of host-microbe cell adherence by receptor domain shuffling
Source: eLife. 2022 Jan 25;11:e73330. doi: 10.7554/eLife.73330 (PMC8860441; doi:10.7554/eLife.73330)
Supplement: Figure 2—source data 3. [file elife-73330-fig2-data3.zip › Figure 2 - source data 3/GARD_recombination_trees/CEACAM5_mus_ds4_GARD_trees.nwk]

6
                   0-                 325
(((HUMCCM5:0.009300782514057186,(CHIMPCCM5:0.00619543215194393,BONCCM5:0.009257295180111166):0.01249799556453828):0.0208462108294375,GORCCM5:0.03820154029120136):0.0132580911019359,(ORACCM5:0.04907307063482679,((SQMCCM5:0.04871928516304336,NIGHTCCM5:0.03986100475030852):0.01558596523984762,CAPCCM5:0.02956940503317563):0.04641049348553164):0.02905583755546402,(((MACCCM5:0.002956728978021701,CEMACCCM5:0.003169922447984634):0.03103000525833698,BABCCM5:0.03052819099279076):0.01125805441554219,AGMCCM5:0.02104467877775718):0.03904527265225205)
                 326-                 434
(HUMCCM5:0.00923496521409573,(CHIMPCCM5:0,((((ORACCM5:0.01865277356872156,((SQMCCM5:0.01913094596706023,CAPCCM5:0.06832259965687634):0.007767208697044464,NIGHTCCM5:0.05907177604275813):0.04912595119851753):0,((MACCCM5:0,BABCCM5:0.02803922226597394):0.009234965255979714,CEMACCCM5:0):0):0.009340659530490406,GORCCM5:0.03781866518769253):0.009340672964097116,AGMCCM5:0.0478005417966032):0):0,BONCCM5:0)
                 435-                 521
((HUMCCM5:0,CHIMPCCM5:0):0,BONCCM5:0,(ORACCM5:0.02147232341324429,((((GORCCM5:0.1354551195407097,NIGHTCCM5:0.005620331972811513):0.05361737617030838,SQMCCM5:0.01286599112575523):0.02391405757214769,CAPCCM5:0.02578439998822959):0.04071426234173782,(((MACCCM5:0,CEMACCCM5:0):0,AGMCCM5:0.01160687420552237):0.01361243976642084,BABCCM5:0.05947409375408718):0.04952203555278494):0.04154588467963703):0.03026645214083667)
                 522-                 701
((HUMCCM5:0,(CHIMPCCM5:0.00556900669794054,BONCCM5:0):0.005569006793139951):0.01717339107218744,ORACCM5:0.01103133764712178,((GORCCM5:0.01767142326304175,((MACCCM5:0,CEMACCCM5:0):0.01689769370978613,(BABCCM5:0.02276576296157119,AGMCCM5:0.01118797726649618):0):0.03473829576241694):0.005350402823991584,(SQMCCM5:0.05718732277063456,(CAPCCM5:0.03491473475465909,NIGHTCCM5:0.02851253205990569):0.00915223323694127):0.02699968916212795):0.005680658792012343)
                 702-                 835
(HUMCCM5:0.007550292414937188,((CHIMPCCM5:0,(ORACCM5:0,(((MACCCM5:0,CEMACCCM5:0.007580780665484048):0,(BABCCM5:0,AGMCCM5:0.03067498512473956):0.01514042590079687):0.02040525248248629,((SQMCCM5:0.01526271258616969,CAPCCM5:0):0.03528213433036917,NIGHTCCM5:0.0195122500183349):0.1699671153359974):0.01021314550417035):0.01533154333395401):0,BONCCM5:0):0,GORCCM5:0)
                 836-                1958
((HUMCCM5:0.004142939262526154,((ORACCM5:0.01706026457694684,((((MACCCM5:0.005174264634643299,CEMACCCM5:0.004689019917849439):0.005214107039368824,BABCCM5:0.009917699442691323):0.004564314963393747,AGMCCM5:0.01502383226938669):0.09646311273260552,((SQMCCM5:0.03570626806525806,CAPCCM5:0.02893072742580854):0.01540464547444367,NIGHTCCM5:0.02735962724745526):0.05781288476740711):0.0297224371655971):0.00904547941715478,GORCCM5:0.03145681269351222):0.007794687164573065):0.003059537945030695,CHIMPCCM5:0.0008713299095247418,BONCCM5:0.002691378406216543)
