# Supplementary material for: Evolution of host-microbe cell adherence by receptor domain shuffling
Source: eLife. 2022 Jan 25;11:e73330. doi: 10.7554/eLife.73330 (PMC8860441; doi:10.7554/eLife.73330)
Supplement: Figure 2—source data 3. [file elife-73330-fig2-data3.zip › Figure 2 - source data 3/GARD_recombination_trees/CEACAM5_mus_ds5_CCM5_GARD_trees.nwk]

4
                   0-                 265
((((HUMCCM5:0.01156843896379581,(CHIMPCCM5:0.007640416549217045,BONCCM5:0.01140378467794192):0.01532791340499326):0.02902974640599399,GORCCM5:0.04444259010036884):0.01643588149597473,(ORACCM5:0.05660583049275592,((SQMCCM5:0.03430895423842802,NIGHTCCM5:0.04556682927434322):0.02053153248252609,CAPCCM5:0.03502600428033451):0.05115613604264739):0.03424593519192667):0.03254924570832199,COLCCM5:0.0351728954387613,(((BSNMCCM5:0,GSNMCCM5:0):0.03218204953611847,((DRILLCCM5:0.02878532754762912,(MACCCM5:0.003696480086581782,CEMACCCM5:0.003837662555148203):0.03009913658099597):0.01126424354596357,BABCCM5:0.03742475534103291):0):0.009748604109817389,AGMCCM5:0.03170402790491916):0.008338428074853084)
                 266-                 438
((((((HUMCCM5:0.00579925981347715,CHIMPCCM5:0):0,BONCCM5:0):0.005841358150525148,GORCCM5:0.02354240557681991):0.005855870277125194,ORACCM5:0.017678120532193):0.005834237276793784,((SQMCCM5:0.04973199008826602,CAPCCM5:0.0431289220370395):0.003689837992578982,NIGHTCCM5:0.04275728037091789):0.03659703288968748):0,(((COLCCM5:0.01788096790182808,(BSNMCCM5:0,GSNMCCM5:0.005805395155575743):0.02363833224240598):0.005602862231892959,AGMCCM5:0.03007724418083661):0.006014564618319913,(DRILLCCM5:0.01784964372808302,BABCCM5:0.0296999553403453):0.005678028112800745):0.005809733695343423,(MACCCM5:0.005798407398792622,CEMACCCM5:0):0)
                 439-                 551
((((((HUMCCM5:0,CHIMPCCM5:0):0,BONCCM5:0):0.02860408519887704,(((GORCCM5:0.1023140620243209,NIGHTCCM5:0.04611581035325903):0.0336044242240389,SQMCCM5:0.04147056451466281):0.01863250779834651,CAPCCM5:0.02298763786043119):0.04901276694679188):0.02184946782677426,ORACCM5:0.01121660268923255):0.03579722399732943,(COLCCM5:0.01805670975436857,(BSNMCCM5:0,GSNMCCM5:0):0.008924235010653547):0.00878012059197999):0.0273399504272493,(DRILLCCM5:0,((MACCCM5:0,CEMACCCM5:0):0.008958979906000818,AGMCCM5:0.008901505637312027):0.009083827576032065):0,BABCCM5:0.0367005002020545)
                 552-                1436
(((((((HUMCCM5:0.00386050051280295,(CHIMPCCM5:0.002255071233710969,BONCCM5:0.001136536433310908):0.005272374578019991):0.009003942870614109,GORCCM5:0.0436316466279384):0.01205432547210617,ORACCM5:0.02155848145293426):0.01797340591428048,((SQMCCM5:0.0417912480848769,CAPCCM5:0.03494685776694778):0.01905965533409074,NIGHTCCM5:0.02432687018272963):0.05969732452905673):0.05970122876914186,(COLCCM5:0.01694727499295714,(BSNMCCM5:0,GSNMCCM5:0.004523280164844186):0.01643701702249969):0.007828043473070595):0.02525840567616605,(DRILLCCM5:0.00799452317945769,(MACCCM5:0.005649093188382309,CEMACCCM5:0.002306112991169285):0.001128558569853223):0.003678716255459998):0.00101192472064733,BABCCM5:0.01156978020280662,AGMCCM5:0.01145996376535514)
