# Supplementary material for: Evolution of host-microbe cell adherence by receptor domain shuffling
Source: eLife. 2022 Jan 25;11:e73330. doi: 10.7554/eLife.73330 (PMC8860441; doi:10.7554/eLife.73330)
Supplement: Figure 2—source data 3. [file elife-73330-fig2-data3.zip › Figure 2 - source data 3/GARD_recombination_trees/CEACAM5_mus_ds6_GARD_trees.nwk]

3
                   0-                 294
(((((HUMCCM5:0.01037541275768744,(CHIMPCCM5:0.006878571063509049,BONCCM5:0.01026855184189225):0.01382584287572048):0.0262049696841582,GORCCM5:0.03958634373422595):0.01534998780249303,(ORACCM5:0.05708643346093913,(((SQMCCM5:0.04668951995391024,NIGHTCCM5:0.03949432255945735):0.01111842509060495,MARMCCM5:0.1200568848834007):0.009943122759273618,CAPCCM5:0.03517012112205093):0.04106341483070935):0.02846057167037145):0.0284676332258555,COLCCM5:0.03159966207336865):0.007519947978581104,((BSNMCCM5:0,GSNMCCM5:0):0.02886042534982776,(((DRILLCCM5:0.004615413034980358,SOOTYCCM5:0.005606875322227865):0.02941294399339914,(MACCCM5:0.00335003401369909,CEMACCCM5:0.003447345527293307):0.02589781638108076):0.011366774311181,BABCCM5:0.03720038766371402):0):0.008718528863994018,AGMCCM5:0.02859756663881183)
                 295-                 523
((((((((HUMCCM5:0.01768032644321834,BONCCM5:0):0.004392174334349666,CHIMPCCM5:0):0.02703142685637838,ORACCM5:0.004386617576436744):0.01811520705936825,GORCCM5:0.04084370489203212):0.009105704952452675,((COLCCM5:0.01340072489626654,(BSNMCCM5:0,GSNMCCM5:0.00881177507674084):0.01336643731624867):0.01371178705646214,(SQMCCM5:0.03144470411388773,(CAPCCM5:0.04513340143189976,(NIGHTCCM5:0.01808522439906642,MARMCCM5:0.02689490141734126):0.008833581692847349):0):0.02238373343478343):0.02233127294319184):0.01383570327519025,AGMCCM5:0.0270203643969357):0.004665667715621402,(BABCCM5:0.01800401072114666,SOOTYCCM5:0.01813747674564085):0.01328435575784428):0,DRILLCCM5:0.004454301716927292,(MACCCM5:0.004397979597348112,CEMACCCM5:0):0.004346707730723987)
                 524-                 908
(((((((HUMCCM5:0.002354949514296108,(CHIMPCCM5:0,BONCCM5:0.002591321046612564):0.005429299782587445):0.004492717314445244,GORCCM5:0.0301189821498079):0.01886525006417086,ORACCM5:0.02149272990754162):0.01145217819244662,(((SQMCCM5:0.04495508318202451,CAPCCM5:0.02871895092626345):0.007020498042102048,MARMCCM5:0.06830054800772917):0.03681593184808201,NIGHTCCM5:0.03723615784630532):0.07072885980468613):0.03915333413292303,(COLCCM5:0.01755402419056053,(BSNMCCM5:0,GSNMCCM5:0.005199135319065911):0.01935069632008126):0.01071218476570823):0.01740481883075161,(MACCCM5:0,CEMACCCM5:0.002595705960398818):0.00261760548669556):0,(DRILLCCM5:0.005182886962926452,BABCCM5:0.005222104365378297):0.002609181903547851,(AGMCCM5:0,SOOTYCCM5:0.005212194853735913):0.002571963990948676)
