# Supplementary material for: Evolution of host-microbe cell adherence by receptor domain shuffling
Source: eLife. 2022 Jan 25;11:e73330. doi: 10.7554/eLife.73330 (PMC8860441; doi:10.7554/eLife.73330)
Supplement: Figure 2—source data 3. [file elife-73330-fig2-data3.zip › Figure 2 - source data 3/GARD_recombination_trees/CEACAM6_GARD_trees.nwk]

2
                   0-                 455
((((((((HUMCCM6:0,(CHIMPCCM6:0,BONCCM6:0.002193028398799229):0.006604150506319671):0.002672517581159358,GORCCM6:0.01056620399521267):0.02382909601437386,ORACCM6:0.03069508876607153):0.01773930795410598,(NIGHTCCM6:0.03268552107930426,((SQMCCM6:0.04981440691387485,CAPCCM6:0.03563695812820129):0.006969701085150066,MARMCCCM6:0.0564804703082601):0.02102847328202253):0.04456566984247311):0.02733816999163508,AGMCCM6:0.04645475027948445):0.02094902789399059,(COLCCM6:0.0240604354671005,GSNMCCM6:0.0212392414804794):0.008669539461937655):0.004100932742194586,(CEMACCCM6:0.002196307407654915,MACCCM6:0.002202760764195151):0.00681116220903783):0.004453225089960314,(BABCCM6:0.01776308458655022,(DRILLCCM6:0.002204135903035535,SOOTYCCM6:0.008845845250863058):0):0.004639665756472545,PTMACCCM6:0.008636717038663821)
                 456-                 935
(((((((HUMCCM6:0.004182530706844855,GORCCM6:0):0.005040215597616664,((CHIMPCCM6:0,ORACCM6:0.0125917603767357):0,BONCCM6:0.002089631674839827):0.001234675180465406):0.01221969217715224,(((NIGHTCCM6:0.01480423441747489,CAPCCM6:0.02364707536911925):0.004039156600528691,SQMCCM6:0.01699512790873617):0.006052572453143277,MARMCCCM6:0.04575219421241528):0.0809895657298218):0.01889716847778083,(COLCCM6:0.006277844233113705,GSNMCCM6:0.008408057636634126):0.006255117340727285):0.002123961898376842,AGMCCM6:0.008379932818580968):0.002095366084646847,(BABCCM6:0.008365103840533027,(DRILLCCM6:0.002085744958353672,SOOTYCCM6:0.002082466406668303):0.004192520451915699):0):0.002082591872814739,CEMACCCM6:0,(MACCCM6:0.002081184547542018,PTMACCCM6:0.002081369341123908):0)
