# Supplementary material for: Evolution of host-microbe cell adherence by receptor domain shuffling
Source: eLife. 2022 Jan 25;11:e73330. doi: 10.7554/eLife.73330 (PMC8860441; doi:10.7554/eLife.73330)
Supplement: Figure 2—source data 3. [file elife-73330-fig2-data3.zip › Figure 2 - source data 3/GARD_recombination_trees/CEACAM7_GARD_trees.nwk]

2
                   0-                 305
(((((((((HUMCCM7:0.003300476501913313,(CHIMPCCM7:0,BONCCM7:0.006571660101237257):0.003263482295675149):0.01028778400366778,(GORCCM7:0.0294058988691801,ORACCM7:0.02601351844943855):0.004760011717202279):0.03302417298436565,((CAPCCM7:0.08214647576598295,SQMCCM7:0.0451993350763719):0.0249079089794907,(NIGHTCCM7:0.052190152936367,MARMCCM7:0.08503338457728631):0.008377086244297623):0.1357638627089597):0.03119599880357636,COLCCM7:0.02371806583843097):0.03207712624755701,AGMCCM7:0.02288725748129515):0.01012631209885215,DRILLCCM7:0.00983678469857458):0.009548365136862393,(BABCCM7:0.009831526524547236,SOOTYCCM7:0):0.008734427358660245):0.01769034551174954,PTMACCCM7:0):0.003261935489082215,CEMACCCM7:0,MACCCM7:0)
                 306-                 680
((((((((((HUMCCM7:0,GORCCM7:0.005369397478176973):0,(CHIMPCCM7:0,BONCCM7:0):0.002676514529916561):0.005704509332873244,ORACCM7:0.01045207435360515):0.009000365086844909,((CAPCCM7:0.03710894959274817,(NIGHTCCM7:0.03536594802414569,MARMCCM7:0.02266193601589942):0.008912505741949841):0.009163373056947033,SQMCCM7:0.0226207948575916):0.09084713325384858):0.02947629541656126,COLCCM7:0.03839673102617006):0.002454310286993481,AGMCCM7:0.003888948834875234):0.007263430762951541,(SOOTYCCM7:0,DRILLCCM7:0.002671052577397045):0.005357094261266472):0,BABCCM7:0.002675618018046928):0.002672330896649068,MACCCM7:0):0,CEMACCCM7:0.002673236171592954,PTMACCCM7:0)
