# Supplementary material for: Evolution of host-microbe cell adherence by receptor domain shuffling
Source: eLife. 2022 Jan 25;11:e73330. doi: 10.7554/eLife.73330 (PMC8860441; doi:10.7554/eLife.73330)
Supplement: Figure 2—source data 3. [file elife-73330-fig2-data3.zip › Figure 2 - source data 3/site_selection_results/ALL_all_evo_data/CCM01_FUBAR.csv]

Site	Partition	&alpha;	&beta;	&beta;-&alpha;	Prob[&alpha;>&beta;]	Prob[&alpha;<&beta;]	BayesFactor[&alpha;<&beta;]
1	1	0.671	1.007	0.336	0.298	0.642	1.995
2	1	0.596	0.461	-0.135	0.531	0.403	0.750
3	1	1.094	0.471	-0.623	0.735	0.214	0.303
4	1	0.558	2.944	2.386	0.052	0.914	11.891
5	1	0.684	0.446	-0.238	0.559	0.376	0.671
6	1	0.596	0.465	-0.131	0.529	0.405	0.757
7	1	3.101	3.838	0.737	0.214	0.628	1.878
8	1	3.586	0.484	-3.102	0.904	0.068	0.082
9	1	0.671	0.832	0.161	0.332	0.606	1.710
10	1	0.574	0.461	-0.113	0.525	0.408	0.767
11	1	13.053	2.538	-10.515	0.926	0.008	0.009
12	1	0.574	0.448	-0.126	0.533	0.400	0.742
13	1	1.991	0.453	-1.537	0.797	0.161	0.213
14	1	0.559	0.424	-0.135	0.542	0.390	0.712
15	1	2.026	0.471	-1.555	0.790	0.167	0.224
16	1	0.680	0.834	0.154	0.335	0.603	1.689
17	1	0.530	0.441	-0.089	0.520	0.411	0.777
18	1	0.530	0.460	-0.070	0.509	0.423	0.815
19	1	0.992	0.516	-0.476	0.699	0.246	0.362
20	1	10.490	0.472	-10.018	0.996	0.001	0.002
21	1	1.570	5.694	4.124	0.042	0.857	6.683
22	1	0.739	2.694	1.955	0.082	0.868	7.308
23	1	0.574	0.461	-0.113	0.525	0.408	0.767
24	1	0.510	1.035	0.525	0.244	0.702	2.618
25	1	0.615	1.601	0.986	0.162	0.785	4.073
26	1	0.659	0.500	-0.158	0.526	0.409	0.770
27	1	0.564	8.632	8.068	0.001	0.991	127.273
28	1	0.779	18.058	17.279	0.000	0.995	222.200
29	1	1.372	16.683	15.312	0.002	0.987	81.365
30	1	0.595	0.425	-0.170	0.552	0.381	0.685
31	1	0.742	2.876	2.133	0.075	0.876	7.836
32	1	0.735	3.216	2.481	0.057	0.897	9.692
33	1	2.436	0.486	-1.950	0.608	0.335	0.561
34	1	0.726	4.845	4.119	0.022	0.944	18.656
35	1	0.684	0.464	-0.221	0.549	0.386	0.699
36	1	0.559	0.424	-0.135	0.542	0.390	0.712
37	1	0.702	1.436	0.734	0.195	0.747	3.277
38	1	1.305	2.892	1.587	0.128	0.798	4.386
39	1	1.293	0.448	-0.845	0.765	0.188	0.257
40	1	4.371	0.458	-3.913	0.923	0.055	0.065
41	1	0.601	6.323	5.723	0.003	0.981	56.678
42	1	0.705	1.635	0.929	0.175	0.768	3.687
43	1	0.550	2.433	1.883	0.066	0.898	9.752
44	1	0.529	6.661	6.132	0.004	0.985	73.280
45	1	0.548	0.447	-0.100	0.524	0.409	0.769
46	1	0.643	3.336	2.693	0.033	0.928	14.273
47	1	0.591	1.403	0.812	0.176	0.771	3.748
48	1	0.585	0.958	0.374	0.284	0.657	2.133
49	1	1.365	1.405	0.041	0.374	0.525	1.230
50	1	0.792	1.244	0.452	0.236	0.703	2.629
51	1	0.627	15.816	15.188	0.000	0.998	445.814
52	1	1.137	4.573	3.436	0.046	0.865	7.156
53	1	0.698	1.011	0.313	0.302	0.637	1.953
54	1	0.597	3.953	3.356	0.037	0.932	15.158
55	1	2.548	1.674	-0.874	0.512	0.336	0.562
56	1	0.607	0.895	0.288	0.303	0.636	1.947
57	1	0.589	1.693	1.105	0.149	0.801	4.468
58	1	0.559	0.424	-0.135	0.542	0.390	0.712
59	1	10.367	0.480	-9.887	0.985	0.008	0.009
60	1	0.574	0.448	-0.126	0.533	0.400	0.742
61	1	0.699	8.115	7.416	0.005	0.981	57.370
62	1	2.779	0.425	-2.354	0.826	0.137	0.177
63	1	1.215	1.280	0.066	0.378	0.525	1.231
64	1	0.549	1.032	0.483	0.259	0.684	2.408
65	1	0.657	0.444	-0.213	0.555	0.379	0.680
66	1	0.567	7.700	7.132	0.001	0.989	102.683
67	1	0.742	4.478	3.736	0.020	0.941	17.705
68	1	0.730	0.970	0.240	0.313	0.626	1.858
69	1	0.615	1.647	1.032	0.158	0.790	4.179
70	1	0.574	0.461	-0.113	0.525	0.408	0.767
71	1	1.500	0.456	-1.044	0.777	0.178	0.241
72	1	0.596	0.465	-0.131	0.529	0.405	0.757
73	1	0.500	0.508	0.009	0.471	0.461	0.953
74	1	0.500	0.508	0.009	0.471	0.461	0.953
75	1	0.641	0.446	-0.195	0.551	0.384	0.693
76	1	1.954	1.016	-0.939	0.561	0.359	0.622
77	1	0.715	0.458	-0.257	0.556	0.380	0.682
78	1	0.596	0.442	-0.154	0.542	0.391	0.716
79	1	0.596	0.465	-0.131	0.529	0.405	0.756
80	1	0.589	1.058	0.469	0.268	0.674	2.299
81	1	0.574	0.461	-0.113	0.525	0.408	0.767
82	1	0.727	0.829	0.102	0.344	0.594	1.629
83	1	0.574	0.465	-0.109	0.523	0.410	0.773
84	1	0.573	0.432	-0.141	0.542	0.391	0.714
85	1	0.682	0.841	0.160	0.333	0.605	1.707
86	1	11.635	0.497	-11.138	0.956	0.030	0.034
87	1	4.901	1.147	-3.754	0.687	0.242	0.356
88	1	2.434	1.042	-1.392	0.680	0.228	0.329
89	1	0.685	0.503	-0.183	0.530	0.406	0.760
90	1	0.606	0.833	0.228	0.317	0.622	1.834
91	1	0.758	0.418	-0.340	0.589	0.348	0.593
92	1	0.682	1.587	0.905	0.178	0.766	3.643
93	1	0.571	7.056	6.485	0.003	0.984	67.275
94	1	0.583	0.837	0.253	0.309	0.630	1.897
95	1	0.530	0.460	-0.070	0.509	0.423	0.815
96	1	0.560	0.441	-0.118	0.532	0.401	0.744
97	1	0.574	0.461	-0.113	0.525	0.408	0.767
98	1	0.702	1.436	0.734	0.195	0.747	3.278
99	1	0.684	0.446	-0.238	0.559	0.376	0.671
100	1	0.574	0.448	-0.126	0.533	0.400	0.742
101	1	1.118	0.472	-0.647	0.738	0.212	0.299
102	1	1.819	0.814	-1.005	0.608	0.321	0.525
103	1	0.659	0.500	-0.158	0.526	0.409	0.770
104	1	0.715	0.434	-0.280	0.569	0.367	0.644
105	1	1.093	2.086	0.993	0.259	0.656	2.122
106	1	0.574	0.441	-0.132	0.536	0.397	0.731
107	1	2.300	0.498	-1.802	0.789	0.167	0.224
108	1	0.567	0.906	0.339	0.289	0.652	2.087
109	1	0.657	0.444	-0.213	0.555	0.379	0.680
110	1	1.774	2.498	0.724	0.314	0.544	1.329
111	1	1.533	0.912	-0.621	0.552	0.369	0.652
112	1	0.658	0.462	-0.196	0.546	0.389	0.709
113	1	0.596	0.468	-0.128	0.527	0.407	0.762
114	1	0.678	5.102	4.424	0.018	0.952	22.282
115	1	0.641	0.446	-0.195	0.551	0.384	0.693
116	1	0.620	5.229	4.610	0.014	0.961	27.379
117	1	0.701	0.796	0.094	0.349	0.589	1.596
118	1	0.741	1.648	0.908	0.177	0.766	3.636
119	1	0.715	0.458	-0.257	0.556	0.380	0.682
120	1	0.609	0.900	0.292	0.302	0.638	1.959
121	1	0.728	0.879	0.151	0.332	0.606	1.713
122	1	4.594	0.483	-4.111	0.915	0.061	0.072
123	1	0.571	0.827	0.256	0.308	0.632	1.911
124	1	0.657	0.444	-0.213	0.555	0.379	0.680
125	1	11.753	0.450	-11.303	0.974	0.018	0.020
126	1	0.692	1.477	0.785	0.189	0.754	3.409
127	1	0.574	0.444	-0.130	0.535	0.398	0.737
128	1	0.545	1.419	0.874	0.161	0.790	4.180
129	1	0.560	0.441	-0.118	0.532	0.401	0.744
130	1	0.615	1.533	0.919	0.168	0.778	3.904
131	1	0.603	1.756	1.153	0.145	0.805	4.579
132	1	0.596	0.465	-0.131	0.529	0.405	0.756
133	1	0.574	0.430	-0.143	0.542	0.390	0.712
134	1	0.695	0.840	0.145	0.337	0.601	1.678
135	1	0.527	4.965	4.438	0.010	0.973	39.868
136	1	0.664	0.836	0.172	0.332	0.607	1.715
137	1	0.547	2.689	2.142	0.058	0.908	10.961
138	1	2.265	0.511	-1.754	0.780	0.176	0.237
139	1	0.739	1.417	0.678	0.201	0.740	3.164
140	1	0.574	0.465	-0.109	0.523	0.410	0.773
141	1	0.609	0.903	0.294	0.302	0.638	1.957
142	1	3.183	0.986	-2.197	0.621	0.306	0.490
143	1	0.958	0.518	-0.440	0.694	0.251	0.373
144	1	2.436	0.486	-1.950	0.608	0.335	0.561
145	1	2.436	0.486	-1.950	0.608	0.335	0.561
146	1	1.271	1.871	0.599	0.297	0.614	1.768
147	1	25.650	0.454	-25.196	0.997	0.001	0.001
148	1	0.544	7.603	7.059	0.001	0.991	121.760
149	1	0.659	0.500	-0.158	0.526	0.409	0.770
150	1	0.726	0.770	0.044	0.360	0.578	1.523
151	1	0.606	0.886	0.279	0.304	0.635	1.937
152	1	3.091	0.933	-2.158	0.750	0.175	0.235
153	1	0.607	0.830	0.224	0.318	0.621	1.825
154	1	0.573	0.420	-0.154	0.549	0.383	0.692
155	1	0.615	1.647	1.032	0.158	0.790	4.179
156	1	0.619	0.780	0.161	0.335	0.603	1.689
157	1	0.956	0.516	-0.440	0.694	0.250	0.372
158	1	1.214	3.032	1.818	0.208	0.708	2.703
159	1	1.449	0.480	-0.968	0.760	0.193	0.266
160	1	0.596	0.465	-0.131	0.529	0.405	0.757
161	1	0.593	1.808	1.215	0.136	0.815	4.910
162	1	0.634	0.798	0.164	0.333	0.605	1.703
163	1	2.774	0.467	-2.307	0.809	0.151	0.198
164	1	0.626	0.795	0.170	0.333	0.605	1.707
165	1	0.616	1.595	0.979	0.163	0.784	4.033
166	1	1.482	0.469	-1.013	0.766	0.187	0.257
167	1	0.530	0.464	-0.066	0.507	0.425	0.822
168	1	0.508	0.508	0.000	0.475	0.458	0.939
169	1	0.596	0.461	-0.135	0.531	0.403	0.750
170	1	4.242	0.829	-3.413	0.825	0.121	0.154
171	1	0.607	0.829	0.223	0.318	0.621	1.823
172	1	0.609	4.831	4.222	0.016	0.958	25.227
173	1	0.618	0.778	0.160	0.336	0.603	1.687
174	1	1.347	0.469	-0.878	0.758	0.194	0.269
175	1	2.779	0.450	-2.329	0.815	0.147	0.191
176	1	0.598	2.781	2.183	0.063	0.897	9.736
177	1	0.573	0.432	-0.141	0.542	0.391	0.714
178	1	0.596	0.468	-0.128	0.527	0.407	0.762
179	1	0.575	0.487	-0.088	0.511	0.422	0.813
180	1	6.679	0.865	-5.814	0.867	0.089	0.108
181	1	0.574	0.430	-0.143	0.542	0.390	0.712
182	1	0.684	0.446	-0.238	0.559	0.376	0.671
183	1	0.749	0.785	0.036	0.364	0.573	1.495
184	1	0.665	0.999	0.334	0.298	0.642	1.995
185	1	0.728	0.873	0.144	0.333	0.605	1.702
186	1	0.583	0.913	0.330	0.293	0.648	2.048
187	1	0.734	3.481	2.747	0.055	0.897	9.661
188	1	0.581	0.773	0.192	0.325	0.613	1.766
189	1	8.860	4.154	-4.706	0.616	0.129	0.164
190	1	0.762	1.532	0.770	0.193	0.748	3.301
191	1	0.606	0.827	0.222	0.318	0.621	1.826
192	1	0.573	0.420	-0.154	0.549	0.383	0.692
193	1	0.727	0.839	0.111	0.341	0.597	1.646
194	1	0.584	0.902	0.318	0.295	0.645	2.025
195	1	0.596	0.442	-0.154	0.542	0.391	0.716
196	1	1.558	0.473	-1.085	0.768	0.186	0.254
197	1	2.183	0.524	-1.659	0.847	0.113	0.142
198	1	0.574	0.461	-0.113	0.525	0.408	0.767
199	1	1.569	0.843	-0.727	0.578	0.347	0.592
200	1	0.615	1.607	0.991	0.162	0.785	4.063
201	1	0.575	0.487	-0.088	0.511	0.422	0.813
202	1	0.595	0.425	-0.170	0.552	0.381	0.685
203	1	7.032	0.484	-6.547	0.977	0.013	0.015
204	1	3.027	0.449	-2.577	0.818	0.144	0.188
205	1	0.606	0.896	0.290	0.303	0.637	1.952
206	1	1.494	0.476	-1.018	0.763	0.190	0.261
207	1	0.596	0.465	-0.131	0.529	0.405	0.756
208	1	0.548	0.447	-0.100	0.524	0.409	0.769
209	1	0.596	0.465	-0.131	0.529	0.405	0.757
210	1	0.531	0.467	-0.063	0.506	0.427	0.828
211	1	0.575	0.500	-0.075	0.506	0.428	0.833
212	1	0.785	1.420	0.635	0.209	0.730	3.012
213	1	0.596	0.465	-0.131	0.529	0.405	0.756
214	1	0.567	0.966	0.399	0.276	0.665	2.213
215	1	0.716	0.488	-0.228	0.540	0.396	0.729
216	1	0.539	5.237	4.697	0.005	0.980	53.594
217	1	0.584	0.905	0.321	0.294	0.646	2.030
218	1	0.559	0.424	-0.135	0.542	0.390	0.712
219	1	0.574	0.448	-0.126	0.533	0.400	0.742
220	1	1.805	0.470	-1.335	0.783	0.173	0.233
221	1	0.596	0.461	-0.135	0.531	0.403	0.750
222	1	0.726	0.779	0.053	0.357	0.581	1.540
223	1	0.596	0.461	-0.135	0.531	0.403	0.750
224	1	0.635	0.858	0.223	0.318	0.621	1.821
225	1	0.714	0.429	-0.286	0.572	0.364	0.635
226	1	0.578	1.783	1.205	0.140	0.812	4.812
227	1	1.377	0.455	-0.922	0.769	0.185	0.253
228	1	0.596	0.448	-0.148	0.539	0.395	0.726
229	1	0.530	0.464	-0.066	0.507	0.425	0.823
230	1	0.715	0.458	-0.257	0.556	0.380	0.682
231	1	0.574	0.468	-0.106	0.522	0.412	0.779
232	1	0.531	0.467	-0.063	0.506	0.427	0.828
233	1	0.574	0.448	-0.126	0.533	0.400	0.742
234	1	2.326	1.799	-0.527	0.400	0.486	1.050
235	1	2.300	0.498	-1.802	0.789	0.167	0.224
236	1	1.278	0.473	-0.806	0.752	0.199	0.277
237	1	2.436	0.486	-1.950	0.608	0.335	0.561
238	1	0.530	0.460	-0.070	0.509	0.423	0.815
239	1	1.736	0.454	-1.282	0.788	0.168	0.225
240	1	0.574	0.461	-0.113	0.525	0.408	0.767
241	1	0.583	0.803	0.220	0.318	0.621	1.825
242	1	0.574	0.465	-0.109	0.523	0.410	0.773
243	1	0.659	0.500	-0.158	0.526	0.409	0.770
244	1	0.717	1.946	1.229	0.155	0.790	4.178
245	1	0.738	1.338	0.600	0.211	0.730	3.006
246	1	1.404	1.643	0.239	0.339	0.555	1.386
247	1	0.685	0.503	-0.183	0.530	0.406	0.760
248	1	0.657	0.444	-0.213	0.555	0.379	0.680
249	1	1.333	0.480	-0.853	0.751	0.200	0.278
250	1	0.574	0.436	-0.137	0.539	0.394	0.723
251	1	0.641	0.446	-0.195	0.551	0.384	0.693
252	1	1.525	0.912	-0.614	0.552	0.370	0.653
253	1	0.728	0.882	0.154	0.331	0.607	1.717
254	1	0.641	0.446	-0.195	0.551	0.384	0.693
255	1	0.530	0.464	-0.066	0.507	0.425	0.822
256	1	0.560	0.441	-0.118	0.532	0.401	0.744
257	1	0.586	1.053	0.468	0.265	0.677	2.332
258	1	1.380	2.959	1.578	0.155	0.726	2.943
259	1	0.573	0.420	-0.154	0.549	0.383	0.692
260	1	0.573	0.432	-0.141	0.542	0.391	0.714
261	1	0.596	0.465	-0.131	0.529	0.405	0.757
262	1	0.575	0.487	-0.088	0.511	0.422	0.813
263	1	0.606	0.874	0.268	0.307	0.633	1.915
264	1	0.714	0.429	-0.286	0.572	0.364	0.635
265	1	2.143	1.653	-0.490	0.398	0.491	1.072
266	1	0.596	0.448	-0.148	0.539	0.395	0.726
267	1	0.574	3.039	2.465	0.051	0.914	11.837
268	1	0.715	0.458	-0.257	0.556	0.380	0.682
269	1	0.591	1.774	1.183	0.143	0.808	4.668
270	1	0.596	0.442	-0.154	0.542	0.391	0.716
271	1	0.530	0.464	-0.066	0.507	0.425	0.822
272	1	0.595	0.425	-0.170	0.552	0.381	0.685
273	1	1.591	1.403	-0.188	0.397	0.500	1.112
274	1	0.715	0.458	-0.257	0.556	0.380	0.682
275	1	0.610	0.422	-0.187	0.558	0.375	0.668
276	1	0.596	0.465	-0.131	0.529	0.405	0.756
277	1	1.330	0.473	-0.858	0.755	0.196	0.272
278	1	0.605	0.828	0.223	0.318	0.621	1.824
279	1	2.058	0.471	-1.587	0.791	0.167	0.222
280	1	3.891	0.940	-2.952	0.783	0.153	0.201
281	1	0.641	0.446	-0.195	0.551	0.384	0.693
282	1	0.698	1.310	0.612	0.210	0.731	3.019
283	1	0.596	0.442	-0.154	0.542	0.391	0.716
284	1	0.544	3.057	2.513	0.049	0.920	12.723
285	1	3.140	0.870	-2.270	0.672	0.262	0.395
286	1	0.517	1.039	0.522	0.246	0.699	2.582
287	1	0.583	0.805	0.222	0.317	0.622	1.833
288	1	0.619	1.791	1.172	0.148	0.801	4.482
289	1	1.277	0.450	-0.827	0.765	0.188	0.258
290	1	0.642	3.991	3.349	0.037	0.928	14.383
291	1	1.278	0.475	-0.803	0.750	0.201	0.279
292	1	0.698	0.965	0.267	0.310	0.629	1.885
293	1	1.422	0.847	-0.575	0.565	0.359	0.623
294	1	0.698	0.946	0.248	0.314	0.625	1.855
295	1	0.596	0.448	-0.148	0.539	0.395	0.726
296	1	0.671	0.830	0.159	0.333	0.605	1.704
297	1	0.739	1.400	0.661	0.205	0.735	3.088
298	1	2.228	0.475	-1.753	0.802	0.157	0.207
299	1	0.574	0.465	-0.109	0.523	0.410	0.773
300	1	0.596	0.442	-0.154	0.542	0.391	0.716
301	1	3.662	0.481	-3.182	0.905	0.068	0.081
302	1	0.668	0.857	0.189	0.328	0.610	1.742
303	1	1.514	0.858	-0.656	0.572	0.353	0.607
304	1	0.658	0.462	-0.196	0.546	0.389	0.709
305	1	3.283	0.450	-2.834	0.823	0.140	0.180
306	1	0.539	0.894	0.355	0.280	0.662	2.175
307	1	0.560	0.441	-0.118	0.532	0.401	0.744
308	1	0.728	0.873	0.145	0.334	0.605	1.702
309	1	0.500	0.508	0.009	0.471	0.461	0.953
310	1	0.596	0.465	-0.131	0.529	0.405	0.756
311	1	0.714	0.429	-0.286	0.572	0.364	0.635
312	1	0.608	0.891	0.283	0.304	0.636	1.942
313	1	1.325	0.473	-0.853	0.755	0.196	0.272
314	1	0.574	0.461	-0.113	0.525	0.408	0.767
315	1	0.715	0.442	-0.273	0.565	0.371	0.656
316	1	0.530	0.464	-0.066	0.507	0.425	0.822
317	1	0.611	0.815	0.204	0.323	0.615	1.779
318	1	0.641	0.446	-0.195	0.551	0.384	0.693
319	1	0.596	0.465	-0.131	0.529	0.405	0.757
320	1	0.641	0.446	-0.195	0.551	0.384	0.693
321	1	0.660	2.281	1.621	0.090	0.860	6.856
322	1	2.436	0.486	-1.950	0.608	0.335	0.561
323	1	0.715	0.434	-0.280	0.569	0.367	0.644
324	1	1.804	0.444	-1.360	0.795	0.163	0.217
325	1	2.158	2.843	0.685	0.239	0.624	1.848
326	1	12.581	3.142	-9.439	0.695	0.156	0.205
327	1	2.037	0.511	-1.526	0.773	0.182	0.247
328	1	0.620	0.896	0.276	0.306	0.634	1.924
329	1	4.933	1.178	-3.755	0.803	0.116	0.146
330	1	0.596	0.465	-0.131	0.529	0.405	0.757
331	1	6.715	0.513	-6.202	0.973	0.015	0.016
332	1	0.657	0.444	-0.213	0.555	0.379	0.680
333	1	0.610	0.422	-0.187	0.558	0.375	0.668
334	1	1.251	0.727	-0.524	0.423	0.515	1.183
335	1	2.049	0.470	-1.579	0.791	0.166	0.222
336	1	1.914	0.525	-1.389	0.833	0.124	0.158
337	1	0.635	0.858	0.223	0.318	0.621	1.821
338	1	0.659	0.500	-0.158	0.526	0.409	0.770
339	1	0.682	0.889	0.207	0.320	0.619	1.805
340	1	2.774	0.467	-2.307	0.809	0.151	0.198
341	1	0.990	2.402	1.412	0.164	0.770	3.730
342	1	0.596	0.465	-0.131	0.529	0.405	0.756
343	1	0.596	0.461	-0.135	0.531	0.403	0.750
344	1	0.736	0.777	0.041	0.362	0.576	1.509
345	1	0.758	0.418	-0.340	0.589	0.348	0.593
346	1	2.934	0.871	-2.063	0.637	0.294	0.464
347	1	0.531	0.467	-0.063	0.506	0.427	0.828
348	1	0.596	0.442	-0.154	0.542	0.391	0.716
349	1	2.052	0.471	-1.581	0.790	0.167	0.223
350	1	1.735	0.433	-1.302	0.799	0.159	0.211
351	1	0.669	0.842	0.173	0.331	0.607	1.719
352	1	0.574	0.444	-0.130	0.535	0.398	0.737
353	1	1.125	0.454	-0.671	0.748	0.203	0.283
354	1	0.559	0.424	-0.135	0.542	0.390	0.712
355	1	0.636	4.871	4.235	0.017	0.955	23.508
356	1	0.575	0.487	-0.088	0.511	0.422	0.813
357	1	3.454	2.815	-0.640	0.341	0.510	1.157
358	1	0.574	0.430	-0.143	0.542	0.390	0.712
359	1	0.657	0.444	-0.213	0.555	0.379	0.680
360	1	0.596	0.442	-0.154	0.542	0.391	0.716
361	1	2.103	0.845	-1.259	0.612	0.316	0.515
362	1	0.715	0.458	-0.257	0.556	0.380	0.682
363	1	0.569	1.797	1.228	0.138	0.815	4.902
364	1	0.641	0.446	-0.195	0.551	0.384	0.693
365	1	0.573	0.420	-0.154	0.549	0.383	0.692
366	1	0.970	2.391	1.420	0.146	0.792	4.236
367	1	0.715	0.458	-0.257	0.556	0.380	0.682
368	1	0.649	2.069	1.420	0.136	0.813	4.834
369	1	5.952	0.431	-5.521	0.943	0.040	0.047
370	1	0.715	0.442	-0.273	0.565	0.371	0.656
371	1	4.992	0.484	-4.508	0.931	0.048	0.056
372	1	2.197	0.457	-1.740	0.802	0.158	0.209
373	1	0.869	4.476	3.607	0.029	0.926	13.839
374	1	1.065	0.502	-0.562	0.715	0.232	0.336
375	1	21.006	5.418	-15.587	0.844	0.037	0.043
376	1	1.277	0.450	-0.827	0.765	0.188	0.258
377	1	0.821	1.529	0.709	0.203	0.736	3.101
378	1	0.627	0.432	-0.195	0.557	0.378	0.675
379	1	0.698	0.965	0.267	0.310	0.629	1.885
380	1	0.801	3.276	2.475	0.054	0.895	9.497
381	1	0.574	1.735	1.160	0.141	0.810	4.756
382	1	5.164	1.327	-3.838	0.728	0.173	0.232
383	1	0.596	0.461	-0.135	0.531	0.403	0.750
384	1	0.567	5.432	4.865	0.010	0.971	37.024
385	1	1.172	3.221	2.049	0.141	0.759	3.505
386	1	0.559	0.424	-0.135	0.542	0.390	0.712
387	1	0.618	1.457	0.840	0.176	0.770	3.716
388	1	0.548	0.447	-0.100	0.524	0.409	0.769
389	1	0.530	0.447	-0.083	0.517	0.415	0.789
390	1	0.595	0.425	-0.170	0.552	0.381	0.685
391	1	0.548	0.447	-0.100	0.524	0.409	0.769
392	1	0.560	0.441	-0.118	0.532	0.401	0.744
393	1	0.548	0.447	-0.100	0.524	0.409	0.769
394	1	0.573	0.432	-0.141	0.542	0.391	0.714
395	1	1.958	1.062	-0.896	0.632	0.272	0.415
396	1	1.557	0.455	-1.102	0.777	0.178	0.241
397	1	0.540	1.892	1.352	0.122	0.834	5.588
398	1	1.369	1.007	-0.362	0.519	0.405	0.756
399	1	1.131	1.486	0.356	0.324	0.579	1.527
400	1	0.958	0.516	-0.442	0.694	0.250	0.371
401	1	0.758	0.418	-0.340	0.589	0.348	0.593
402	1	1.516	3.060	1.544	0.165	0.707	2.688
403	1	3.439	1.691	-1.748	0.583	0.272	0.415
404	1	1.069	0.983	-0.085	0.476	0.442	0.883
405	1	10.515	0.858	-9.657	0.985	0.003	0.004
406	1	0.592	1.421	0.830	0.172	0.775	3.825
407	1	0.574	0.436	-0.137	0.539	0.394	0.723
408	1	0.510	1.049	0.539	0.242	0.704	2.645
409	1	0.574	0.464	-0.111	0.523	0.410	0.773
410	1	1.889	0.850	-1.039	0.604	0.323	0.531
411	1	1.581	2.173	0.591	0.242	0.630	1.895
412	1	0.667	0.879	0.212	0.322	0.617	1.788
413	1	0.595	0.425	-0.170	0.552	0.381	0.685
414	1	0.610	0.422	-0.187	0.558	0.375	0.668
415	1	0.574	0.448	-0.126	0.533	0.400	0.742
416	1	2.596	0.796	-1.799	0.647	0.287	0.447
417	1	0.715	0.442	-0.273	0.565	0.371	0.656
418	1	2.027	0.512	-1.516	0.772	0.182	0.248
419	1	0.530	0.441	-0.089	0.520	0.412	0.779
420	1	0.574	0.444	-0.130	0.535	0.398	0.737
421	1	0.596	0.461	-0.135	0.531	0.403	0.750
422	1	0.574	0.465	-0.109	0.523	0.410	0.773
423	1	0.657	0.444	-0.213	0.555	0.379	0.680
424	1	0.715	0.461	-0.254	0.554	0.382	0.688
425	1	0.684	0.464	-0.221	0.549	0.386	0.699
426	1	0.606	0.893	0.286	0.303	0.637	1.952
427	1	0.575	0.500	-0.075	0.506	0.428	0.833
428	1	0.635	0.852	0.217	0.320	0.619	1.807
429	1	0.596	0.465	-0.131	0.529	0.405	0.757
430	1	0.715	0.458	-0.257	0.556	0.380	0.682
431	1	0.722	0.882	0.160	0.330	0.608	1.728
432	1	0.530	0.464	-0.066	0.507	0.425	0.822
433	1	0.659	0.500	-0.158	0.526	0.409	0.770
434	1	0.715	0.442	-0.273	0.565	0.371	0.656
435	1	2.972	0.470	-2.503	0.809	0.152	0.199
436	1	1.278	0.473	-0.806	0.752	0.199	0.277
437	1	2.941	0.877	-2.065	0.667	0.265	0.402
438	1	0.728	0.841	0.113	0.341	0.598	1.652
439	1	1.396	0.920	-0.477	0.542	0.379	0.679
440	1	0.531	0.467	-0.063	0.506	0.427	0.828
441	1	2.642	0.467	-2.175	0.805	0.155	0.204
442	1	0.658	0.462	-0.196	0.546	0.389	0.709
443	1	2.441	0.391	-2.049	0.658	0.285	0.444
444	1	0.596	0.915	0.318	0.296	0.644	2.017
445	1	0.684	0.446	-0.238	0.559	0.376	0.671
446	1	0.530	0.441	-0.089	0.520	0.411	0.777
447	1	0.530	0.464	-0.066	0.507	0.425	0.822
448	1	1.500	0.496	-1.004	0.756	0.196	0.271
449	1	0.530	0.464	-0.066	0.507	0.425	0.823
450	1	0.607	0.929	0.322	0.296	0.644	2.016
451	1	0.500	0.508	0.009	0.471	0.461	0.953
452	1	0.715	0.458	-0.257	0.556	0.380	0.682
453	1	4.270	0.450	-3.819	0.924	0.055	0.064
454	1	0.656	1.513	0.858	0.178	0.767	3.654
455	1	0.606	0.851	0.245	0.313	0.627	1.867
456	1	0.671	1.005	0.334	0.298	0.642	1.993
457	1	0.685	0.503	-0.183	0.530	0.406	0.760
458	1	0.596	0.468	-0.128	0.527	0.407	0.762
459	1	0.610	2.783	2.173	0.064	0.895	9.514
460	1	0.698	0.997	0.298	0.305	0.635	1.932
461	1	0.584	0.906	0.323	0.294	0.646	2.032
462	1	1.319	0.918	-0.401	0.537	0.385	0.696
463	1	1.335	0.508	-0.827	0.739	0.211	0.297
464	1	0.596	0.448	-0.148	0.539	0.395	0.726
465	1	0.596	0.465	-0.131	0.529	0.405	0.757
466	1	0.585	1.055	0.469	0.268	0.675	2.306
467	1	0.596	0.465	-0.131	0.529	0.405	0.757
468	1	0.587	1.620	1.033	0.155	0.795	4.307
469	1	1.328	0.473	-0.856	0.756	0.196	0.272
470	1	0.616	1.470	0.854	0.174	0.772	3.769
471	1	0.574	0.465	-0.109	0.523	0.410	0.773
472	1	0.761	0.833	0.072	0.351	0.587	1.580
473	1	0.764	1.243	0.479	0.232	0.707	2.683
474	1	0.548	0.447	-0.100	0.524	0.409	0.769
475	1	0.575	0.487	-0.088	0.511	0.422	0.813
476	1	0.575	0.500	-0.075	0.506	0.428	0.833
477	1	0.684	0.446	-0.238	0.559	0.376	0.671
478	1	1.355	0.449	-0.906	0.770	0.184	0.251
479	1	0.684	0.464	-0.221	0.549	0.386	0.699
480	1	0.676	0.885	0.209	0.323	0.616	1.783
