# Supplementary material for: Evolution of host-microbe cell adherence by receptor domain shuffling
Source: eLife. 2022 Jan 25;11:e73330. doi: 10.7554/eLife.73330 (PMC8860441; doi:10.7554/eLife.73330)
Supplement: Figure 2—source data 3. [file elife-73330-fig2-data3.zip › Figure 2 - source data 3/site_selection_results/ALL_all_evo_data/CCM01_GARD_MEME.csv]

Codon	alpha	beta1	p1	beta2	p2	LRT	p-value	q-value	Log(L)
1	0.0	0.0	1.00004e-09	1.04735	1.0	0.647073	0.393621	1.0	-9.38955
2	0.0	0.0	0.0	0.0	1.0	0.0	1.0	1.0	0.0
3	1.30776	0.0	0.047303	0.0	0.952697	0.0	0.67	1.0	-7.4242
4	0.0	0.0	1.0e-09	2.47009	1.0	2.78719	0.120104	1.0	-14.3488
5	0.0	0.0	0.0	0.0	1.0	0.0	1.0	1.0	0.0
6	0.0	0.0	0.0	0.0	1.0	0.0	1.0	1.0	0.0
7	3.77317	3.51077	1.0	3.50588	1.00063e-09	0.0	0.67	1.0	-25.8057
8	1.92058	0.0	0.0474218	0.0	0.952578	0.0	0.67	1.0	-9.15371
9	0.0	0.0	1.00001e-09	0.723845	1.0	0.517059	0.426888	1.0	-8.72309
10	0.0	0.0	0.0	0.0	1.0	0.0	1.0	1.0	0.0
11	5.83502	0.0	0.917075	86.9112	0.0829249	1.88196	0.195094	1.0	-23.6325
12	0.0	0.0	0.0	0.0	1.0	0.0	1.0	1.0	0.0
13	2.92346	0.0	0.0500927	0.0	0.949907	0.0	0.67	1.0	-7.28791
14	0.0	0.0	0.0	0.0	1.0	0.0	1.0	1.0	0.0
15	2.89442	0.0	0.0474762	0.0	0.952524	0.0	0.67	1.0	-7.06299
16	0.0	0.0	0.223626	0.946816	0.776374	0.44999	0.44571	1.0	-10.3121
17	0.0	0.0	0.0	0.0	1.0	0.0	1.0	1.0	0.0
18	0.0	0.0	0.0	0.0	1.0	0.0	1.0	1.0	0.0
19	1.21686	0.0	0.05005	0.0	0.94995	0.0	0.67	1.0	-11.1717
20	4.72824	0.0	0.0478478	0.0	0.952152	0.0	0.67	1.0	-12.4679
21	2.06804	2.06804	1.0e-09	4.47506	1.0	0.532486	0.422732	1.0	-22.0797
22	0.0	0.0	1.00003e-09	2.70697	1.0	1.60958	0.226459	1.0	-17.002
23	0.0	0.0	0.0	0.0	1.0	0.0	1.0	1.0	0.0
24	0.0	0.0	1.0e-09	1.08047	1.0	1.29553	0.269696	1.0	-9.93108
25	0.0	0.0	0.902924	25.6083	0.0970757	2.07347	0.175863	1.0	-15.5959
26	0.0	0.0	0.0	0.0	1.0	0.0	1.0	1.0	0.0
27	0.0	0.0	0.227117	4.86897	0.772883	3.33642	0.0899237	1.0	-24.2536
28	0.0	0.0	1.0e-09	11.2566	1.0	5.80634	0.0250264	1.0	-32.7389
29	1.53871	1.53871	0.244511	9.74206	0.755489	2.82063	0.117996	1.0	-37.009
30	0.0	0.0	0.0	0.0	1.0	0.0	1.0	1.0	0.0
31	0.0	0.0	0.03444	2.669	0.96556	1.50512	0.239918	1.0	-20.2744
32	0.0	0.0	1.0e-09	2.65142	1.0	1.57837	0.23039	1.0	-17.4958
33	0.0	0.0	0.0	0.0	1.0	0.0	1.0	1.0	0.0
34	0.0	0.0	1.00002e-09	3.85598	1.0	2.19063	0.165103	1.0	-20.8348
35	0.0	0.0	0.0	0.0	1.0	0.0	1.0	1.0	0.0
36	0.0	0.0	0.0	0.0	1.0	0.0	1.0	1.0	0.0
37	0.0	0.0	1.00001e-09	1.50718	1.0	0.930644	0.332304	1.0	-14.3961
38	1.61011	1.61011	0.228161	2.72866	0.771839	0.0353237	0.618601	1.0	-22.3813
39	1.70865	0.0	0.0473949	0.0	0.952605	0.0	0.67	1.0	-9.21023
40	2.80412	0.0	0.0500309	0.0	0.949969	0.0	0.67	1.0	-7.91295
41	0.0	0.0	0.376363	8.79893	0.623637	4.06825	0.0613725	1.0	-26.9887
42	0.0	0.0	1.00001e-09	1.72716	1.0	1.14139	0.294288	1.0	-14.0172
43	0.0	0.0	0.828644	15.882	0.171356	5.42081	0.0305082	1.0	-16.3957
44	0.0	0.0	1.00001e-09	3.66632	1.0	3.70186	0.0742751	1.0	-16.0773
45	0.0	0.0	0.0	0.0	1.0	0.0	1.0	1.0	0.0
46	0.0	0.0	1.00001e-09	2.2743	1.0	1.67465	0.218496	1.0	-15.8882
47	0.0	0.0	0.519911	1.56941	0.480089	0.747604	0.370321	1.0	-11.6179
48	0.0	0.0	1.0e-09	0.917326	1.0	0.896895	0.338931	1.0	-8.93872
49	1.75516	1.46109	1.0	1.46752	1.0e-09	0.0	0.67	1.0	-17.3025
50	0.0	0.0	1.001e-06	1.26712	0.999999	0.559365	0.415631	1.0	-13.6349
51	0.0	0.0	0.322733	16.6265	0.677267	6.47095	0.0178034	1.0	-36.3652
52	1.34358	0.0	0.574803	9.34731	0.425197	1.54074	0.235231	1.0	-26.7013
53	0.0	0.0	0.956443	96.813	0.0435568	1.76477	0.207968	1.0	-10.917
54	0.0	0.0	0.534383	5.36782	0.465617	1.97944	0.185038	1.0	-14.7346
55	2.72301	0.826051	0.99486	5.72464	0.00513994	0.000166283	0.666867	1.0	-14.9692
56	0.0	0.0	1.00017e-09	0.838058	1.0	0.722379	0.375991	1.0	-8.22369
57	0.0	0.0	1.00003e-09	2.03304	1.0	1.88384	0.194895	1.0	-15.1343
58	0.0	0.0	0.0	0.0	1.0	0.0	1.0	1.0	0.0
59	7.14412	0.0	0.0474172	0.0	0.952583	0.0	0.67	1.0	-14.9066
60	0.0	0.0	0.0	0.0	1.0	0.0	1.0	1.0	0.0
61	0.0	0.0	0.196493	6.75961	0.803507	2.87723	0.114516	1.0	-25.4432
62	3.36255	0.0	0.047388	0.0	0.952612	0.0	0.67	1.0	-8.53007
63	1.52254	1.37286	0.999995	1.37286	5.26325e-06	0.0	0.67	1.0	-16.519
64	0.0	0.0	0.218139	1.47102	0.781861	1.19735	0.285071	1.0	-9.54265
65	0.0	0.0	0.0	0.0	1.0	0.0	1.0	1.0	0.0
66	0.0	0.0	0.354632	10.294	0.645368	5.2533	0.0332545	1.0	-27.6662
67	0.0	0.0	1.0e-09	3.46649	1.0	1.81082	0.202804	1.0	-23.092
68	0.0	0.0	0.939705	34.087	0.0602951	0.977588	0.323348	1.0	-10.379
69	0.0	0.0	1.0e-09	1.81676	1.0	1.53759	0.235641	1.0	-12.6419
70	0.0	0.0	0.0	0.0	1.0	0.0	1.0	1.0	0.0
71	1.96036	0.0	0.0499646	0.0	0.950035	0.0	0.67	1.0	-8.65392
72	0.0	0.0	0.0	0.0	1.0	0.0	1.0	1.0	0.0
73	0.0	0.0	0.0	0.0	1.0	0.0	1.0	1.0	0.0
74	0.0	0.0	0.0	0.0	1.0	0.0	1.0	1.0	0.0
75	0.0	0.0	0.0	0.0	1.0	0.0	1.0	1.0	0.0
76	2.73278	1.03422	1.0	1.03664	1.00063e-09	0.0	0.67	1.0	-14.0601
77	0.0	0.0	0.0	0.0	1.0	0.0	1.0	1.0	0.0
78	0.0	0.0	0.0	0.0	1.0	0.0	1.0	1.0	0.0
79	0.0	0.0	0.0	0.0	1.0	0.0	1.0	1.0	0.0
80	0.0	0.0	1.00008e-09	1.09307	1.0	0.933482	0.331754	1.0	-9.77532
81	0.0	0.0	0.0	0.0	1.0	0.0	1.0	1.0	0.0
82	0.0	0.0	1.00001e-09	0.73577	1.0	0.450458	0.445574	1.0	-7.58405
83	0.0	0.0	0.0	0.0	1.0	0.0	1.0	1.0	0.0
84	0.0	0.0	0.0	0.0	1.0	0.0	1.0	1.0	0.0
85	0.0	0.0	0.216783	0.920429	0.783216	0.484602	0.435839	1.0	-9.37019
86	8.29187	0.0	0.0472849	0.0	0.952715	0.0	0.67	1.0	-10.3118
87	2.19412	0.0	0.961962	468.545	0.0380377	4.01019	0.0632534	1.0	-17.0277
88	1.55924	1.03658	0.999535	1.61167	0.000464865	-1.31585e-08	0.67	1.0	-16.8574
89	0.0	0.0	0.0	0.0	1.0	0.0	1.0	1.0	0.0
90	0.0	0.0	0.683427	2.43689	0.316573	0.695151	0.38224	1.0	-9.47522
91	0.0	0.0	0.0	0.0	1.0	0.0	1.0	1.0	0.0
92	0.0	0.0	1.00001e-09	1.71419	1.0	1.08176	0.304493	1.0	-14.2952
93	0.0	0.0	0.539335	22.3264	0.460665	7.664	0.00968246	0.929516	-33.1938
94	0.0	0.0	1.00005e-09	0.732082	1.0	0.74598	0.370683	1.0	-8.1814
95	0.0	0.0	0.0	0.0	1.0	0.0	1.0	1.0	0.0
96	0.0	0.0	0.0	0.0	1.0	0.0	1.0	1.0	0.0
97	0.0	0.0	0.0	0.0	1.0	0.0	1.0	1.0	0.0
98	0.0	0.0	0.931337	22.1332	0.0686626	4.87457	0.0404235	1.0	-10.4935
99	0.0	0.0	0.0	0.0	1.0	0.0	1.0	1.0	0.0
100	0.0	0.0	0.0	0.0	1.0	0.0	1.0	1.0	0.0
101	1.36985	0.0	0.0474534	0.0	0.952547	0.0	0.67	1.0	-9.28486
102	4.64416	0.700598	1.0	0.699889	1.00024e-09	0.0	0.67	1.0	-18.9494
103	0.0	0.0	0.0	0.0	1.0	0.0	1.0	1.0	0.0
104	0.0	0.0	0.0	0.0	1.0	0.0	1.0	1.0	0.0
105	1.96376	1.96142	1.00318e-09	2.4149	1.0	0.0253423	0.627226	1.0	-19.0141
106	0.0	0.0	0.0	0.0	1.0	0.0	1.0	1.0	0.0
107	4.10684	0.0	0.0472961	0.0	0.952704	0.0	0.67	1.0	-7.7976
108	0.0	0.0	0.248502	1.65453	0.751498	0.889733	0.340358	1.0	-9.31858
109	0.0	0.0	0.0	0.0	1.0	0.0	1.0	1.0	0.0
110	1.68305	0.0	0.958552	456.507	0.0414484	7.67032	0.00965132	1.0	-17.5144
111	2.72326	1.19016	1.0	1.18846	1.0e-09	0.0	0.67	1.0	-12.774
112	0.0	0.0	0.0	0.0	1.0	0.0	1.0	1.0	0.0
113	0.0	0.0	0.0	0.0	1.0	0.0	1.0	1.0	0.0
114	0.0	0.0	0.0815785	4.14365	0.918422	1.84936	0.198587	1.0	-19.3467
115	0.0	0.0	0.0	0.0	1.0	0.0	1.0	1.0	0.0
116	0.0	0.0	0.81971	64.3504	0.18029	4.16294	0.0584265	1.0	-19.3709
117	0.0	0.0	0.261481	1.2628	0.738519	0.449436	0.445871	1.0	-10.4901
118	0.0	0.0	0.94331	68.1571	0.0566904	1.44157	0.248538	1.0	-9.67112
119	0.0	0.0	0.0	0.0	1.0	0.0	1.0	1.0	0.0
120	0.0	0.0	0.330547	1.71631	0.669453	0.727539	0.374822	1.0	-10.3701
121	0.0	0.0	0.32912	1.70442	0.67088	0.509111	0.429054	1.0	-9.94749
122	6.13045	0.0	0.0482506	0.0	0.951749	0.0	0.67	1.0	-12.7516
123	0.0	0.0	1.0e-09	0.949142	1.0	0.699907	0.381138	1.0	-9.08538
124	0.0	0.0	0.0	0.0	1.0	0.0	1.0	1.0	0.0
125	13.8519	0.0	0.0499663	0.0	0.950034	0.0	0.67	1.0	-9.06221
126	0.0	0.0	1.0e-09	2.18345	1.0	0.956645	0.327307	1.0	-12.2952
127	0.0	0.0	0.0	0.0	1.0	0.0	1.0	1.0	0.0
128	0.0	0.0	1.00001e-09	2.08155	1.0	1.90571	0.192591	1.0	-12.0348
129	0.0	0.0	0.0	0.0	1.0	0.0	1.0	1.0	0.0
130	0.0	0.0	1.00004e-09	2.21157	1.0	1.41104	0.252802	1.0	-11.7602
131	0.0	0.0	1.00002e-09	3.41386	1.0	1.94328	0.188703	1.0	-19.2952
132	0.0	0.0	0.0	0.0	1.0	0.0	1.0	1.0	0.0
133	0.0	0.0	0.0	0.0	1.0	0.0	1.0	1.0	0.0
134	0.0	0.0	0.939039	47.5906	0.0609606	1.15087	0.292703	1.0	-10.9078
135	0.0	0.0	0.709523	21.0015	0.290477	3.83486	0.0692982	1.0	-19.0831
136	0.0	0.0	1.0e-09	0.978453	1.0	0.482701	0.436372	1.0	-9.2579
137	0.0	0.0	0.256364	3.533	0.743636	2.22886	0.161745	1.0	-12.9451
138	4.43002	0.0	0.0474218	0.0	0.952578	0.0	0.67	1.0	-8.6459
139	0.0	0.0	1.00001e-09	2.11001	1.0	0.938694	0.330747	1.0	-10.4467
140	0.0	0.0	0.0	0.0	1.0	0.0	1.0	1.0	0.0
141	0.0	0.0	0.259276	1.57158	0.740724	0.730831	0.374078	1.0	-9.34016
142	5.20738	0.0	0.800476	7.71459	0.199524	0.00919044	0.645284	1.0	-14.3257
143	1.58654	0.0	0.0499545	0.0	0.950045	0.0	0.67	1.0	-9.5923
144	0.0	0.0	0.0	0.0	1.0	0.0	1.0	1.0	0.0
145	0.0	0.0	0.0	0.0	1.0	0.0	1.0	1.0	0.0
146	2.85305	1.97638	1.0	1.97643	1.0e-09	0.0	0.67	1.0	-16.1024
147	31.949	0.0	0.0500309	0.0	0.949969	0.0	0.67	1.0	-11.3674
148	0.0	0.0	0.790902	40.4979	0.209098	12.2949	0.000925141	0.444068	-21.4063
149	0.0	0.0	0.0	0.0	1.0	0.0	1.0	1.0	0.0
150	0.0	0.0	0.252057	1.19209	0.747943	0.406384	0.45867	1.0	-9.11553
151	0.0	0.0	0.250129	1.55737	0.749871	0.738213	0.372419	1.0	-10.0776
152	4.58688	1.21993	1.0	1.21378	1.00117e-09	0.0	0.67	1.0	-19.0816
153	0.0	0.0	1.00003e-09	0.959616	1.0	0.629949	0.397787	1.0	-8.10809
154	0.0	0.0	0.0	0.0	1.0	0.0	1.0	1.0	0.0
155	0.0	0.0	1.00002e-09	2.4953	1.0	1.5593	0.23283	1.0	-12.9934
156	0.0	0.0	0.960574	302.058	0.0394257	3.32056	0.0906748	1.0	-11.5511
157	1.5725	0.0	0.0773198	0.0	0.92268	0.0	0.67	1.0	-11.1953
158	0.0	0.0	0.852544	43.7874	0.147456	3.21522	0.095831	1.0	-17.3391
159	2.28804	0.0	0.0500045	0.0	0.949995	0.0	0.67	1.0	-9.92838
160	0.0	0.0	0.0	0.0	1.0	0.0	1.0	1.0	0.0
161	0.0	0.0	1.00003e-09	2.29894	1.0	1.67908	0.217965	1.0	-12.7883
162	0.0	0.0	1.00002e-09	0.927386	1.0	0.561909	0.414968	1.0	-8.50164
163	4.41972	0.0	0.0482101	0.0	0.95179	0.0	0.67	1.0	-7.19987
164	0.0	0.0	0.251795	1.22862	0.748205	0.532377	0.422761	1.0	-9.67018
165	0.0	0.0	0.784141	16.3969	0.215859	1.70492	0.214897	1.0	-13.6936
166	2.73647	0.0	0.0772876	0.0	0.922712	0.0	0.67	1.0	-8.18633
167	0.0	0.0	0.0	0.0	1.0	0.0	1.0	1.0	0.0
168	0.0	0.0	0.0	0.0	1.0	0.0	1.0	1.0	0.0
169	0.0	0.0	0.0	0.0	1.0	0.0	1.0	1.0	0.0
170	5.9137	0.929928	1.0	0.928057	1.21072e-09	0.0	0.67	1.0	-13.1463
171	0.0	0.0	0.226101	1.25931	0.773899	0.630012	0.397772	1.0	-8.57345
172	0.0	0.0	1.0e-09	5.32979	1.0	3.26882	0.0931706	1.0	-21.2256
173	0.0	0.0	1.00002e-09	0.887049	1.0	0.536431	0.421678	1.0	-9.29054
174	2.3205	0.0	0.0481648	0.0	0.951835	0.0	0.67	1.0	-6.5561
175	4.0739	0.0	0.0481676	0.0	0.951832	0.0	0.67	1.0	-6.27904
176	0.0	0.0	1.0e-09	3.46195	1.0	2.35038	0.151542	1.0	-13.4883
177	0.0	0.0	0.0	0.0	1.0	0.0	1.0	1.0	0.0
178	0.0	0.0	0.0	0.0	1.0	0.0	1.0	1.0	0.0
179	0.0	0.0	0.0	0.0	1.0	0.0	1.0	1.0	0.0
180	7.26181	1.03714	1.0	1.03645	1.00117e-09	0.0	0.67	1.0	-14.1406
181	0.0	0.0	0.0	0.0	1.0	0.0	1.0	1.0	0.0
182	0.0	0.0	0.0	0.0	1.0	0.0	1.0	1.0	0.0
183	0.0	0.0	0.917731	20.6282	0.0822687	0.650875	0.392705	1.0	-9.5988
184	0.0	0.0	1.00003e-09	1.38449	1.0	0.681051	0.385531	1.0	-8.45498
185	0.0	0.0	1.00001e-09	1.07866	1.0	0.485311	0.43564	1.0	-7.04208
186	0.0	0.0	1.00002e-09	1.31214	1.0	0.91402	0.335548	1.0	-9.94766
187	0.324299	0.324299	0.925583	124.499	0.0744171	8.2537	0.00717142	1.0	-17.2608
188	0.0	0.0	1.00003e-09	0.868592	1.0	0.684291	0.384771	1.0	-8.65759
189	10.1639	4.61401	0.407797	4.6045	0.592203	0.0	0.67	1.0	-28.3714
190	0.0	0.0	1.00001e-09	2.30522	1.0	0.955105	0.3276	1.0	-13.1683
191	0.0	0.0	0.953182	110.732	0.0468181	2.2824	0.157163	1.0	-11.0539
192	0.0	0.0	0.0	0.0	1.0	0.0	1.0	1.0	0.0
193	0.0	0.0	1.0e-09	1.0509	1.0	0.474455	0.438697	1.0	-9.24535
194	0.0	0.0	0.958946	365.937	0.0410539	3.41534	0.0862795	1.0	-10.8326
195	0.0	0.0	0.0	0.0	1.0	0.0	1.0	1.0	0.0
196	2.83912	0.0	0.0475754	0.0	0.952425	0.0	0.67	1.0	-8.86038
197	3.61587	0.0	0.0473813	0.0	0.952619	0.0	0.67	1.0	-11.0838
198	0.0	0.0	0.0	0.0	1.0	0.0	1.0	1.0	0.0
199	2.9064	0.963602	0.980298	0.963788	0.0197016	0.0	0.67	1.0	-14.4246
200	0.0	0.0	0.959384	243.873	0.0406165	10.0769	0.00284198	0.682075	-10.5706
201	0.0	0.0	0.0	0.0	1.0	0.0	1.0	1.0	0.0
202	0.0	0.0	0.0	0.0	1.0	0.0	1.0	1.0	0.0
203	13.0918	0.0	0.0472961	0.0	0.952704	0.0	0.67	1.0	-15.7598
204	7.4823	0.0	0.0473073	0.0	0.952693	0.0	0.67	1.0	-8.80848
205	0.0	0.0	0.844997	15.5308	0.155003	1.18036	0.287833	1.0	-8.58935
206	3.95154	0.0	0.0474218	0.0	0.952578	0.0	0.67	1.0	-8.98419
207	0.0	0.0	0.0	0.0	1.0	0.0	1.0	1.0	0.0
208	0.0	0.0	0.0	0.0	1.0	0.0	1.0	1.0	0.0
209	0.0	0.0	0.0	0.0	1.0	0.0	1.0	1.0	0.0
210	0.0	0.0	0.0	0.0	1.0	0.0	1.0	1.0	0.0
211	0.0	0.0	0.0	0.0	1.0	0.0	1.0	1.0	0.0
212	0.0	0.0	0.514419	4.41707	0.485581	0.850446	0.348323	1.0	-9.19839
213	0.0	0.0	0.0	0.0	1.0	0.0	1.0	1.0	0.0
214	0.0	0.0	1.0e-09	1.71576	1.0	1.02031	0.31545	1.0	-8.60004
215	0.0	0.0	0.0	0.0	1.0	0.0	1.0	1.0	0.0
216	0.0	0.0	1.00001e-09	7.96242	1.0	4.64163	0.0455927	1.0	-19.5027
217	0.0	0.0	0.774015	10.0392	0.225986	1.12207	0.297549	1.0	-9.64207
218	0.0	0.0	0.0	0.0	1.0	0.0	1.0	1.0	0.0
219	0.0	0.0	0.0	0.0	1.0	0.0	1.0	1.0	0.0
220	4.245	0.0	0.0373661	0.0	0.962634	0.0	0.67	1.0	-5.29104
221	0.0	0.0	0.0	0.0	1.0	0.0	1.0	1.0	0.0
222	0.0	0.0	0.90037	22.9276	0.0996302	1.09775	0.301716	1.0	-9.50653
223	0.0	0.0	0.0	0.0	1.0	0.0	1.0	1.0	0.0
224	0.0	0.0	1.0e-09	1.33584	1.0	0.591703	0.407317	1.0	-7.20484
225	0.0	0.0	0.0	0.0	1.0	0.0	1.0	1.0	0.0
226	0.0	0.0	1.00001e-09	3.6744	1.0	2.0559	0.17754	1.0	-13.0505
227	3.54298	0.0	0.0474103	0.0	0.95259	0.0	0.67	1.0	-8.1909
228	0.0	0.0	0.0	0.0	1.0	0.0	1.0	1.0	0.0
229	0.0	0.0	0.0	0.0	1.0	0.0	1.0	1.0	0.0
230	0.0	0.0	0.0	0.0	1.0	0.0	1.0	1.0	0.0
231	0.0	0.0	0.0	0.0	1.0	0.0	1.0	1.0	0.0
232	0.0	0.0	0.0	0.0	1.0	0.0	1.0	1.0	0.0
233	0.0	0.0	0.0	0.0	1.0	0.0	1.0	1.0	0.0
234	7.09002	3.69929	1.0	3.70496	1.0e-09	0.0	0.67	1.0	-17.6771
235	6.21375	0.0	0.0473155	0.0	0.952685	0.0	0.67	1.0	-7.52836
236	2.96906	0.0	0.0517099	0.0	0.94829	0.0	0.67	1.0	-6.5769
237	0.0	0.0	0.0	0.0	1.0	0.0	1.0	1.0	0.0
238	0.0	0.0	0.0	0.0	1.0	0.0	1.0	1.0	0.0
239	4.6808	0.0	0.0482733	0.0	0.951727	0.0	0.67	1.0	-7.3011
240	0.0	0.0	0.0	0.0	1.0	0.0	1.0	1.0	0.0
241	0.0	0.0	0.945022	67.3826	0.054978	1.78966	0.205159	1.0	-10.6063
242	0.0	0.0	0.0	0.0	1.0	0.0	1.0	1.0	0.0
243	0.0	0.0	0.0	0.0	1.0	0.0	1.0	1.0	0.0
244	0.0	0.0	1.0e-09	4.05639	1.0	1.22471	0.280688	1.0	-14.2572
245	0.0	0.0	1.0e-09	2.68931	1.0	0.893431	0.339621	1.0	-11.1573
246	3.33689	0.0	0.803954	31.2906	0.196046	1.22906	0.279999	1.0	-18.9808
247	0.0	0.0	0.0	0.0	1.0	0.0	1.0	1.0	0.0
248	0.0	0.0	0.0	0.0	1.0	0.0	1.0	1.0	0.0
249	3.58484	0.0	0.0500118	0.0	0.949988	0.0	0.67	1.0	-9.41985
250	0.0	0.0	0.0	0.0	1.0	0.0	1.0	1.0	0.0
251	0.0	0.0	0.0	0.0	1.0	0.0	1.0	1.0	0.0
252	3.93312	1.55511	1.0	1.55442	1.00117e-09	0.0	0.67	1.0	-12.7557
253	0.0	0.0	0.869684	19.3471	0.130316	1.0416	0.311602	1.0	-9.35221
254	0.0	0.0	0.0	0.0	1.0	0.0	1.0	1.0	0.0
255	0.0	0.0	0.0	0.0	1.0	0.0	1.0	1.0	0.0
256	0.0	0.0	0.0	0.0	1.0	0.0	1.0	1.0	0.0
257	0.0	0.0	0.941651	73.5347	0.0583489	1.66302	0.219896	1.0	-9.68217
258	3.17637	3.17637	1.00002e-09	5.55693	1.0	0.212106	0.525925	1.0	-20.4749
259	0.0	0.0	0.0	0.0	1.0	0.0	1.0	1.0	0.0
260	0.0	0.0	0.0	0.0	1.0	0.0	1.0	1.0	0.0
261	0.0	0.0	0.0	0.0	1.0	0.0	1.0	1.0	0.0
262	0.0	0.0	0.0	0.0	1.0	0.0	1.0	1.0	0.0
263	0.0	0.0	1.0e-09	1.43138	1.0	0.704535	0.380071	1.0	-6.22039
264	0.0	0.0	0.0	0.0	1.0	0.0	1.0	1.0	0.0
265	8.42677	8.42677	0.288608	0.0	0.711392	0.0	0.67	1.0	-14.8777
266	0.0	0.0	0.0	0.0	1.0	0.0	1.0	1.0	0.0
267	0.0	0.0	0.641454	14.1491	0.358546	3.8143	0.0700447	1.0	-15.8304
268	0.0	0.0	0.0	0.0	1.0	0.0	1.0	1.0	0.0
269	0.0	0.0	1.0e-09	3.50724	1.0	1.79048	0.205067	1.0	-11.69
270	0.0	0.0	0.0	0.0	1.0	0.0	1.0	1.0	0.0
271	0.0	0.0	0.0	0.0	1.0	0.0	1.0	1.0	0.0
272	0.0	0.0	0.0	0.0	1.0	0.0	1.0	1.0	0.0
273	4.08882	0.0	0.79048	23.9762	0.20952	0.732871	0.373619	1.0	-20.3525
274	0.0	0.0	0.0	0.0	1.0	0.0	1.0	1.0	0.0
275	0.0	0.0	0.0	0.0	1.0	0.0	1.0	1.0	0.0
276	0.0	0.0	0.0	0.0	1.0	0.0	1.0	1.0	0.0
277	3.28301	0.0	0.0478997	0.0	0.9521	0.0	0.67	1.0	-8.69726
278	0.0	0.0	0.905331	26.3587	0.0946689	1.32104	0.265858	1.0	-9.36023
279	6.33741	0.0	0.0473464	0.0	0.952654	0.0	0.67	1.0	-8.17422
280	8.85839	8.85839	0.215898	0.0	0.784102	0.0	0.67	1.0	-15.1834
281	0.0	0.0	0.0	0.0	1.0	0.0	1.0	1.0	0.0
282	0.0	0.0	1.0e-09	2.54304	1.0	0.916889	0.334986	1.0	-10.9195
283	0.0	0.0	0.0	0.0	1.0	0.0	1.0	1.0	0.0
284	0.0	0.0	0.856906	118.426	0.143094	6.17852	0.0206786	1.0	-21.754
285	10.3039	1.33968	0.999995	1.33968	5.26325e-06	0.0	0.67	1.0	-10.3304
286	0.0	0.0	0.936841	82.2736	0.0631591	2.31683	0.154289	1.0	-10.7414
287	0.0	0.0	1.00001e-09	1.24236	1.0	0.723835	0.37566	1.0	-7.43059
288	0.0	0.0	1.0e-09	3.94001	1.0	1.74577	0.210141	1.0	-12.447
289	3.09841	0.0	0.0500837	0.0	0.949916	0.0	0.67	1.0	-6.67856
290	0.0	0.0	1.0e-09	7.62047	1.0	2.71248	0.124955	1.0	-17.4111
291	2.96906	0.0	0.0485048	0.0	0.951495	0.0	0.67	1.0	-6.20733
292	0.0	0.0	1.0e-09	1.76836	1.0	0.582249	0.409723	1.0	-8.20018
293	3.26091	1.29348	1.0	1.29306	2.68221e-08	0.0	0.67	1.0	-8.89279
294	0.0	0.0	1.00001e-09	1.67552	1.0	0.553256	0.41723	1.0	-8.00188
295	0.0	0.0	0.0	0.0	1.0	0.0	1.0	1.0	0.0
296	0.0	0.0	1.0e-09	1.43458	1.0	0.571357	0.41252	1.0	-8.21912
297	0.0	0.0	0.508561	4.36726	0.491439	0.8642	0.345508	1.0	-9.94298
298	5.99512	0.0	0.0500191	0.0	0.949981	0.0	0.67	1.0	-8.64586
299	0.0	0.0	0.0	0.0	1.0	0.0	1.0	1.0	0.0
300	0.0	0.0	0.0	0.0	1.0	0.0	1.0	1.0	0.0
301	7.74115	0.0	0.0472961	0.0	0.952704	0.0	0.67	1.0	-12.6555
302	0.0	0.0	0.884714	20.5182	0.115286	1.07118	0.306347	1.0	-10.1987
303	3.56928	0.0	0.819098	11.0088	0.180902	0.159909	0.54799	1.0	-10.7139
304	0.0	0.0	0.0	0.0	1.0	0.0	1.0	1.0	0.0
305	11.3268	0.0	0.065	0.0	0.935	0.0	0.67	1.0	-9.17863
306	0.0	0.0	0.932762	53.9944	0.0672376	1.94535	0.18849	1.0	-11.325
307	0.0	0.0	0.0	0.0	1.0	0.0	1.0	1.0	0.0
308	0.0	0.0	0.746846	7.63357	0.253154	0.686225	0.384319	1.0	-8.76289
309	0.0	0.0	0.0	0.0	1.0	0.0	1.0	1.0	0.0
310	0.0	0.0	0.0	0.0	1.0	0.0	1.0	1.0	0.0
311	0.0	0.0	0.0	0.0	1.0	0.0	1.0	1.0	0.0
312	0.0	0.0	0.730535	7.08993	0.269465	0.888213	0.340662	1.0	-9.19772
313	3.25479	0.0	0.0499799	0.0	0.95002	0.0	0.67	1.0	-8.36164
314	0.0	0.0	0.0	0.0	1.0	0.0	1.0	1.0	0.0
315	0.0	0.0	0.0	0.0	1.0	0.0	1.0	1.0	0.0
316	0.0	0.0	0.0	0.0	1.0	0.0	1.0	1.0	0.0
317	0.0	0.0	1.0e-09	1.26272	1.0	0.60582	0.403763	1.0	-7.60448
318	0.0	0.0	0.0	0.0	1.0	0.0	1.0	1.0	0.0
319	0.0	0.0	0.0	0.0	1.0	0.0	1.0	1.0	0.0
320	0.0	0.0	0.0	0.0	1.0	0.0	1.0	1.0	0.0
321	0.0	0.0	0.122155	4.54629	0.877845	1.42407	0.250972	1.0	-16.2779
322	0.0	0.0	0.0	0.0	1.0	0.0	1.0	1.0	0.0
323	0.0	0.0	0.0	0.0	1.0	0.0	1.0	1.0	0.0
324	4.245	0.0	0.0433298	0.0	0.95667	0.0	0.67	1.0	-6.40547
325	6.88918	5.15992	1.0	5.15876	1.00117e-09	0.0	0.67	1.0	-18.9667
326	28.5268	5.9289	0.565418	5.92115	0.434582	0.0	0.67	1.0	-22.7668
327	5.85355	0.0	0.0473698	0.0	0.95263	0.0	0.67	1.0	-8.65011
328	0.0	0.0	1.0e-09	1.58906	1.0	0.727323	0.37487	1.0	-7.84239
329	8.17842	2.09406	1.0	2.09457	1.00117e-09	0.0	0.67	1.0	-14.9706
330	0.0	0.0	0.0	0.0	1.0	0.0	1.0	1.0	0.0
331	10.8731	0.0	0.0796858	0.0	0.920314	0.0	0.67	1.0	-13.6919
332	0.0	0.0	0.0	0.0	1.0	0.0	1.0	1.0	0.0
333	0.0	0.0	0.0	0.0	1.0	0.0	1.0	1.0	0.0
334	0.0	0.0	1.0e-09	0.982558	1.0	0.0805803	0.588067	1.0	-7.56909
335	5.96663	0.0	0.0373376	0.0	0.962662	0.0	0.67	1.0	-10.3008
336	4.53044	0.0	0.0480997	0.0	0.9519	0.0	0.67	1.0	-14.7201
337	0.0	0.0	1.0e-09	1.33584	1.0	0.591703	0.407317	1.0	-7.20484
338	0.0	0.0	0.0	0.0	1.0	0.0	1.0	1.0	0.0
339	0.0	0.0	1.0e-09	1.77453	1.0	0.646946	0.393652	1.0	-9.43867
340	7.34308	0.0	0.0472974	0.0	0.952703	0.0	0.67	1.0	-7.57435
341	0.0	0.0	0.534497	10.6063	0.465503	0.512798	0.428047	1.0	-15.2115
342	0.0	0.0	0.0	0.0	1.0	0.0	1.0	1.0	0.0
343	0.0	0.0	0.0	0.0	1.0	0.0	1.0	1.0	0.0
344	0.0	0.0	1.0e-09	1.16117	1.0	0.299401	0.49342	1.0	-8.68915
345	0.0	0.0	0.0	0.0	1.0	0.0	1.0	1.0	0.0
346	7.84074	1.3807	1.0	1.37872	1.00072e-09	0.0	0.67	1.0	-10.0147
347	0.0	0.0	0.0	0.0	1.0	0.0	1.0	1.0	0.0
348	0.0	0.0	0.0	0.0	1.0	0.0	1.0	1.0	0.0
349	6.06211	0.0	0.0473872	0.0	0.952613	0.0	0.67	1.0	-8.02418
350	4.96178	0.0	0.0474338	0.0	0.952566	0.0	0.67	1.0	-8.31314
351	0.0	0.0	0.844275	13.4491	0.155725	0.917178	0.334929	1.0	-10.5076
352	0.0	0.0	0.0	0.0	1.0	0.0	1.0	1.0	0.0
353	2.39844	0.0	0.047443	0.0	0.952557	0.0	0.67	1.0	-10.8539
354	0.0	0.0	0.0	0.0	1.0	0.0	1.0	1.0	0.0
355	0.0	0.0	1.00001e-09	7.90459	1.0	2.63854	0.129958	1.0	-23.929
356	0.0	0.0	0.0	0.0	1.0	0.0	1.0	1.0	0.0
357	8.28797	4.9007	1.0	4.89916	1.00117e-09	0.0	0.67	1.0	-20.0458
358	0.0	0.0	0.0	0.0	1.0	0.0	1.0	1.0	0.0
359	0.0	0.0	0.0	0.0	1.0	0.0	1.0	1.0	0.0
360	0.0	0.0	0.0	0.0	1.0	0.0	1.0	1.0	0.0
361	5.69794	1.27316	1.0	1.27213	1.00024e-09	0.0	0.67	1.0	-11.3583
362	0.0	0.0	0.0	0.0	1.0	0.0	1.0	1.0	0.0
363	0.0	0.0	0.533288	10.5228	0.466712	2.46935	0.142208	1.0	-13.119
364	0.0	0.0	0.0	0.0	1.0	0.0	1.0	1.0	0.0
365	0.0	0.0	0.0	0.0	1.0	0.0	1.0	1.0	0.0
366	0.0	0.0	0.856532	18.3695	0.143468	2.60101	0.132576	1.0	-10.9639
367	0.0	0.0	0.0	0.0	1.0	0.0	1.0	1.0	0.0
368	0.0	0.0	0.64583	16.2975	0.35417	2.1494	0.168807	1.0	-13.0485
369	9.56599	0.0	0.047388	0.0	0.952612	0.0	0.67	1.0	-9.41479
370	0.0	0.0	0.0	0.0	1.0	0.0	1.0	1.0	0.0
371	10.3289	0.0	0.047897	0.0	0.952103	0.0	0.67	1.0	-10.4335
372	6.15824	0.0	0.065	0.0	0.935	0.0	0.67	1.0	-6.52653
373	0.0	0.0	0.456963	17.6805	0.543037	3.11531	0.101001	1.0	-27.3639
374	2.57745	0.0	0.0478718	0.0	0.952128	0.0	0.67	1.0	-9.72384
375	27.9498	8.44127	0.972486	12.749	0.0275137	0.0	0.67	1.0	-31.0773
376	3.09841	0.0	0.0500837	0.0	0.949916	0.0	0.67	1.0	-6.67856
377	0.0	0.0	1.0e-09	3.07918	1.0	0.554444	0.416918	1.0	-13.451
378	0.0	0.0	0.0	0.0	1.0	0.0	1.0	1.0	0.0
379	0.0	0.0	1.0e-09	1.76836	1.0	0.582249	0.409723	1.0	-8.20018
380	0.0	0.0	0.562232	9.64512	0.437768	1.74298	0.210462	1.0	-15.7159
381	0.0	0.0	0.795215	12.3347	0.204785	3.33582	0.0899518	1.0	-10.3364
382	14.0009	14.0009	0.27533	0.0	0.72467	0.0	0.67	1.0	-24.4244
383	0.0	0.0	0.0	0.0	1.0	0.0	1.0	1.0	0.0
384	0.0	0.0	0.481456	22.0768	0.518544	5.11567	0.0356973	1.0	-22.7804
385	2.59363	2.59363	1.001e-06	5.88283	0.999999	0.294562	0.495109	1.0	-23.1628
386	0.0	0.0	0.0	0.0	1.0	0.0	1.0	1.0	0.0
387	0.0	0.0	0.824192	32.0243	0.175808	2.74367	0.122905	1.0	-14.6107
388	0.0	0.0	0.0	0.0	1.0	0.0	1.0	1.0	0.0
389	0.0	0.0	0.0	0.0	1.0	0.0	1.0	1.0	0.0
390	0.0	0.0	0.0	0.0	1.0	0.0	1.0	1.0	0.0
391	0.0	0.0	0.0	0.0	1.0	0.0	1.0	1.0	0.0
392	0.0	0.0	0.0	0.0	1.0	0.0	1.0	1.0	0.0
393	0.0	0.0	0.0	0.0	1.0	0.0	1.0	1.0	0.0
394	0.0	0.0	0.0	0.0	1.0	0.0	1.0	1.0	0.0
395	4.75916	0.0	0.937741	89.9515	0.0622595	0.763246	0.366862	1.0	-20.7656
396	4.12275	0.0	0.0473782	0.0	0.952622	0.0	0.67	1.0	-9.20357
397	0.0	0.0	0.764483	11.8891	0.235517	3.35707	0.0889551	1.0	-11.1236
398	4.07151	4.07151	0.397585	0.0	0.602415	0.0	0.67	1.0	-14.1644
399	2.37657	0.0	0.548514	8.19629	0.451486	0.315013	0.488047	1.0	-17.8773
400	2.13399	0.0	0.0373838	0.0	0.962616	0.0	0.67	1.0	-9.71682
401	0.0	0.0	0.0	0.0	1.0	0.0	1.0	1.0	0.0
402	4.0802	3.07849	0.0277334	5.92319	0.972267	0.0909951	0.582129	1.0	-24.5742
403	8.02196	8.02196	0.304539	0.0	0.695461	0.0	0.67	1.0	-15.5317
404	2.60399	1.78437	1.0	1.78329	1.0e-09	0.0	0.67	1.0	-13.5764
405	16.6418	1.31881	1.0	1.31834	1.00117e-09	0.0	0.67	1.0	-20.3768
406	0.0	0.0	1.0e-09	2.71685	1.0	1.53428	0.236074	1.0	-12.5968
407	0.0	0.0	0.0	0.0	1.0	0.0	1.0	1.0	0.0
408	0.0	0.0	0.826785	17.4371	0.173215	1.74196	0.21058	1.0	-10.2139
409	0.0	0.0	0.0	0.0	1.0	0.0	1.0	1.0	0.0
410	5.03394	1.27406	1.0	1.27525	1.00117e-09	0.0	0.67	1.0	-11.0419
411	4.15514	0.0	0.696609	21.199	0.303391	0.950726	0.328436	1.0	-24.1357
412	0.0	0.0	0.838264	13.8972	0.161736	0.933428	0.331764	1.0	-9.7492
413	0.0	0.0	0.0	0.0	1.0	0.0	1.0	1.0	0.0
414	0.0	0.0	0.0	0.0	1.0	0.0	1.0	1.0	0.0
415	0.0	0.0	0.0	0.0	1.0	0.0	1.0	1.0	0.0
416	6.71212	0.0	0.922185	36.7282	0.077815	0.301533	0.492679	1.0	-17.0072
417	0.0	0.0	0.0	0.0	1.0	0.0	1.0	1.0	0.0
418	5.92832	0.0	0.047388	0.0	0.952612	0.0	0.67	1.0	-8.13148
419	0.0	0.0	0.0	0.0	1.0	0.0	1.0	1.0	0.0
420	0.0	0.0	0.0	0.0	1.0	0.0	1.0	1.0	0.0
421	0.0	0.0	0.0	0.0	1.0	0.0	1.0	1.0	0.0
422	0.0	0.0	0.0	0.0	1.0	0.0	1.0	1.0	0.0
423	0.0	0.0	0.0	0.0	1.0	0.0	1.0	1.0	0.0
424	0.0	0.0	0.0	0.0	1.0	0.0	1.0	1.0	0.0
425	0.0	0.0	0.0	0.0	1.0	0.0	1.0	1.0	0.0
426	0.0	0.0	1.0e-09	1.56029	1.0	0.757007	0.368237	1.0	-6.68325
427	0.0	0.0	0.0	0.0	1.0	0.0	1.0	1.0	0.0
428	0.0	0.0	1.0e-09	1.41753	1.0	0.621682	0.399821	1.0	-7.82873
429	0.0	0.0	0.0	0.0	1.0	0.0	1.0	1.0	0.0
430	0.0	0.0	0.0	0.0	1.0	0.0	1.0	1.0	0.0
431	0.0	0.0	0.956928	167.672	0.043072	2.17579	0.166426	1.0	-10.2828
432	0.0	0.0	0.0	0.0	1.0	0.0	1.0	1.0	0.0
433	0.0	0.0	0.0	0.0	1.0	0.0	1.0	1.0	0.0
434	0.0	0.0	0.0	0.0	1.0	0.0	1.0	1.0	0.0
435	7.58643	0.0	0.0418974	0.0	0.958103	0.0	0.67	1.0	-7.96383
436	2.96906	0.0	0.0517099	0.0	0.94829	0.0	0.67	1.0	-6.5769
437	8.74995	1.38166	1.0	1.37935	1.00117e-09	0.0	0.67	1.0	-9.72351
438	0.0	0.0	1.0e-09	1.34341	1.0	0.461142	0.442491	1.0	-6.14004
439	3.72362	1.56965	1.0	1.56859	1.00117e-09	0.0	0.67	1.0	-11.272
440	0.0	0.0	0.0	0.0	1.0	0.0	1.0	1.0	0.0
441	7.40311	0.0	0.05	0.0	0.95	0.0	0.67	1.0	-7.55428
442	0.0	0.0	0.0	0.0	1.0	0.0	1.0	1.0	0.0
443	0.0	0.0	0.0	0.0	1.0	0.0	1.0	1.0	0.0
444	0.0	0.0	0.948895	99.4297	0.0511046	1.95895	0.187105	1.0	-11.3011
445	0.0	0.0	0.0	0.0	1.0	0.0	1.0	1.0	0.0
446	0.0	0.0	0.0	0.0	1.0	0.0	1.0	1.0	0.0
447	0.0	0.0	0.0	0.0	1.0	0.0	1.0	1.0	0.0
448	3.5834	0.0	0.037398	0.0	0.962602	0.0	0.67	1.0	-6.25396
449	0.0	0.0	0.0	0.0	1.0	0.0	1.0	1.0	0.0
450	0.0	0.0	1.0e-09	1.6893	1.0	0.80624	0.357567	1.0	-7.98482
451	0.0	0.0	0.0	0.0	1.0	0.0	1.0	1.0	0.0
452	0.0	0.0	0.0	0.0	1.0	0.0	1.0	1.0	0.0
453	7.84119	0.0	0.0499472	0.0	0.950053	0.0	0.67	1.0	-9.59913
454	0.0	0.0	0.63427	6.02167	0.36573	1.7136	0.213877	1.0	-9.13595
455	0.0	0.0	0.870551	18.0955	0.129449	1.21161	0.282778	1.0	-10.6765
456	0.0	0.0	0.965087	470.214	0.0349128	3.26307	0.0934524	1.0	-10.9068
457	0.0	0.0	0.0	0.0	1.0	0.0	1.0	1.0	0.0
458	0.0	0.0	0.0	0.0	1.0	0.0	1.0	1.0	0.0
459	0.0	0.0	1.00001e-09	5.38963	1.0	2.45245	0.143496	1.0	-18.4632
460	0.0	0.0	0.869339	22.649	0.130661	1.07061	0.306446	1.0	-10.3621
461	0.0	0.0	0.856185	18.5145	0.143815	1.35055	0.261495	1.0	-10.0051
462	3.32158	0.0	0.78018	9.83816	0.21982	0.139605	0.55732	1.0	-12.9441
463	3.34326	0.0	0.0479028	0.0	0.952097	0.0	0.67	1.0	-10.5718
464	0.0	0.0	0.0	0.0	1.0	0.0	1.0	1.0	0.0
465	0.0	0.0	0.0	0.0	1.0	0.0	1.0	1.0	0.0
466	0.0	0.0	0.216437	2.81597	0.783563	1.08857	0.303306	1.0	-10.0627
467	0.0	0.0	0.0	0.0	1.0	0.0	1.0	1.0	0.0
468	0.0	0.0	0.810322	33.2782	0.189678	3.06808	0.103544	1.0	-14.027
469	3.26573	0.0	0.0474218	0.0	0.952578	0.0	0.67	1.0	-10.8569
470	0.0	0.0	1.0e-09	2.91185	1.0	1.38853	0.255997	1.0	-10.0628
471	0.0	0.0	0.0	0.0	1.0	0.0	1.0	1.0	0.0
472	0.0	0.0	1.0e-09	1.29619	1.0	0.285752	0.498215	1.0	-8.01386
473	0.0	0.0	0.692906	11.5389	0.307094	1.39692	0.254801	1.0	-13.0561
474	0.0	0.0	0.0	0.0	1.0	0.0	1.0	1.0	0.0
475	0.0	0.0	0.0	0.0	1.0	0.0	1.0	1.0	0.0
476	0.0	0.0	0.0	0.0	1.0	0.0	1.0	1.0	0.0
477	0.0	0.0	0.0	0.0	1.0	0.0	1.0	1.0	0.0
478	3.25188	0.0	0.0474218	0.0	0.952578	0.0	0.67	1.0	-9.46917
479	0.0	0.0	0.0	0.0	1.0	0.0	1.0	1.0	0.0
480	0.0	0.0	0.824053	12.5205	0.175947	0.884265	0.341453	1.0	-10.3983
