# Supplementary material for: Evolution of host-microbe cell adherence by receptor domain shuffling
Source: eLife. 2022 Jan 25;11:e73330. doi: 10.7554/eLife.73330 (PMC8860441; doi:10.7554/eLife.73330)
Supplement: Figure 2—source data 3. [file elife-73330-fig2-data3.zip › Figure 2 - source data 3/site_selection_results/ALL_all_evo_data/CCM01_MEME.csv]

Codon	alpha	beta1	p1	beta2	p2	LRT	p-value	q-value	Log(L)
1	0.0	0.0	0.0100487	1.48488	0.989951	0.639487	0.395459	1.0	-9.60551
2	0.0	0.0	0.0	0.0	1.0	0.0	1.0	1.0	0.0
3	1.8164	0.0	0.0484565	0.0	0.951543	0.0	0.67	1.0	-7.65211
4	0.0	0.0	1.00001e-09	3.9045	1.0	3.07555	0.103138	1.0	-15.2683
5	0.0	0.0	0.0	0.0	1.0	0.0	1.0	1.0	0.0
6	0.0	0.0	0.0	0.0	1.0	0.0	1.0	1.0	0.0
7	6.07971	4.59928	1.0	4.59553	1.00117e-09	0.0	0.67	1.0	-26.4335
8	5.49647	0.0	0.0472961	0.0	0.952704	0.0	0.67	1.0	-11.1007
9	0.0	0.0	1.0e-09	0.995549	1.0	0.508765	0.429149	1.0	-7.77972
10	0.0	0.0	0.0	0.0	1.0	0.0	1.0	1.0	0.0
11	13.8109	3.26465	1.0	3.26641	1.00063e-09	0.0	0.67	1.0	-26.4737
12	0.0	0.0	0.0	0.0	1.0	0.0	1.0	1.0	0.0
13	4.14519	0.0	0.0500828	0.0	0.949917	0.0	0.67	1.0	-7.50663
14	0.0	0.0	0.0	0.0	1.0	0.0	1.0	1.0	0.0
15	4.18185	0.0	0.037332	0.0	0.962668	0.0	0.67	1.0	-7.41781
16	0.0	0.0	0.255041	1.39046	0.744959	0.454079	0.444526	1.0	-10.1652
17	0.0	0.0	0.0	0.0	1.0	0.0	1.0	1.0	0.0
18	0.0	0.0	0.0	0.0	1.0	0.0	1.0	1.0	0.0
19	1.69939	0.0	0.0472711	0.0	0.952729	0.0	0.67	1.0	-11.3618
20	11.1152	0.0	0.0480686	0.0	0.951931	0.0	0.67	1.0	-14.1287
21	2.92821	2.9282	1.00026e-09	6.59767	1.0	0.573567	0.41195	1.0	-22.3449
22	0.0	0.0	0.365936	6.78409	0.634064	1.682	0.217616	1.0	-18.0456
23	0.0	0.0	0.0	0.0	1.0	0.0	1.0	1.0	0.0
24	0.0	0.0	0.217146	1.94441	0.782854	1.29912	0.269153	1.0	-10.2937
25	0.0	0.0	0.904623	97.006	0.095377	3.95484	0.0651011	1.0	-15.2653
26	0.0	0.0	0.0	0.0	1.0	0.0	1.0	1.0	0.0
27	0.0	0.0	0.732595	54.194	0.267405	8.15071	0.00755719	0.906863	-29.7771
28	0.656329	0.656327	1.0e-09	18.7322	1.0	5.89399	0.0239258	1.0	-35.5048
29	2.3149	2.31489	1.0e-09	15.7293	1.0	4.1887	0.0576501	1.0	-43.5608
30	0.0	0.0	0.0	0.0	1.0	0.0	1.0	1.0	0.0
31	0.0	0.0	1.00002e-09	3.71513	1.0	1.53583	0.235872	1.0	-20.3495
32	0.0	0.0	1.0e-09	4.27601	1.0	1.77685	0.2066	1.0	-17.4395
33	0.0	0.0	0.0	0.0	1.0	0.0	1.0	1.0	0.0
34	0.0	0.0	0.592193	18.9765	0.407807	2.8906	0.113709	1.0	-20.9785
35	0.0	0.0	0.0	0.0	1.0	0.0	1.0	1.0	0.0
36	0.0	0.0	0.0	0.0	1.0	0.0	1.0	1.0	0.0
37	0.0	0.0	0.507287	4.86555	0.492713	1.0003	0.319121	1.0	-14.7435
38	1.51931	1.51931	1.001e-06	3.67048	0.999999	0.0844071	0.585852	1.0	-22.5541
39	2.47446	0.0	0.0474465	0.0	0.952553	0.0	0.67	1.0	-9.45565
40	6.0849	0.0	0.0474218	0.0	0.952578	0.0	0.67	1.0	-8.38435
41	0.0	0.0	0.60541	20.761	0.39459	4.4029	0.051589	1.0	-25.3752
42	0.0	0.0	1.00001e-09	2.5004	1.0	1.1212	0.297697	1.0	-12.7261
43	0.0	0.0	0.856861	33.5649	0.143139	6.84578	0.0146986	1.0	-16.7149
44	0.0	0.0	1.00001e-09	7.9798	1.0	5.33943	0.0318124	1.0	-19.7742
45	0.0	0.0	0.0	0.0	1.0	0.0	1.0	1.0	0.0
46	0.0	0.0	1.0e-09	4.04728	1.0	2.23881	0.160883	1.0	-17.1744
47	0.0	0.0	0.373608	3.70904	0.626392	1.51368	0.238783	1.0	-15.4519
48	0.0	0.0	1.00011e-09	1.27134	1.0	0.891154	0.340075	1.0	-9.16572
49	2.38227	1.47612	0.820069	5.34999	0.179931	0.017106	0.635488	1.0	-18.0606
50	0.0	0.0	0.668253	6.84882	0.331747	0.759418	0.367705	1.0	-13.9271
51	0.0	0.0	0.253716	23.1858	0.746284	7.30993	0.0115978	0.927827	-38.0465
52	1.85811	0.0	0.705703	23.2768	0.294297	2.97302	0.108866	1.0	-27.493
53	0.0	0.0	0.966812	443.577	0.033188	3.32412	0.0905055	1.0	-11.1531
54	0.0	0.0	1.00001e-09	5.15195	1.0	2.89975	0.113161	1.0	-16.9313
55	3.85477	2.57837	1.0	2.54923	1.0e-09	0.0	0.67	1.0	-18.8296
56	0.0	0.0	0.255051	1.60222	0.744949	0.726738	0.375003	1.0	-8.35882
57	0.0	0.0	0.686449	11.4977	0.313551	2.09782	0.173567	1.0	-15.7968
58	0.0	0.0	0.0	0.0	1.0	0.0	1.0	1.0	0.0
59	11.4597	0.0	0.0465943	0.0	0.953406	0.0	0.67	1.0	-16.2173
60	0.0	0.0	0.0	0.0	1.0	0.0	1.0	1.0	0.0
61	0.0	0.0	0.230437	12.8175	0.769563	3.48312	0.0832709	1.0	-27.9738
62	4.7444	0.0	0.048552	0.0	0.951448	0.0	0.67	1.0	-7.90076
63	2.07213	1.90332	0.802325	1.88283	0.197675	0.0	0.67	1.0	-15.7482
64	0.0	0.0	0.246642	2.13761	0.753358	1.20298	0.284163	1.0	-9.4164
65	0.0	0.0	0.0	0.0	1.0	0.0	1.0	1.0	0.0
66	0.0	0.0	0.562152	23.914	0.437848	6.5956	0.0167036	0.89086	-26.6061
67	0.0	0.0	0.438383	11.367	0.561617	2.38998	0.148365	1.0	-24.8004
68	0.0	0.0	0.620249	3.83702	0.379751	0.60793	0.403235	1.0	-9.90505
69	0.0	0.0	1.00003e-09	2.60528	1.0	1.56824	0.231683	1.0	-12.7349
70	0.0	0.0	0.0	0.0	1.0	0.0	1.0	1.0	0.0
71	2.93989	0.0	0.0473253	0.0	0.952675	0.0	0.67	1.0	-7.60294
72	0.0	0.0	0.0	0.0	1.0	0.0	1.0	1.0	0.0
73	0.0	0.0	0.0	0.0	1.0	0.0	1.0	1.0	0.0
74	0.0	0.0	0.0	0.0	1.0	0.0	1.0	1.0	0.0
75	0.0	0.0	0.0	0.0	1.0	0.0	1.0	1.0	0.0
76	3.994	1.43349	1.0	1.42265	1.49012e-09	0.0	0.67	1.0	-14.4377
77	0.0	0.0	0.0	0.0	1.0	0.0	1.0	1.0	0.0
78	0.0	0.0	0.0	0.0	1.0	0.0	1.0	1.0	0.0
79	0.0	0.0	0.0	0.0	1.0	0.0	1.0	1.0	0.0
80	0.0	0.0	1.00003e-09	1.58138	1.0	0.955219	0.327578	1.0	-8.76318
81	0.0	0.0	0.0	0.0	1.0	0.0	1.0	1.0	0.0
82	0.0	0.0	1.00002e-09	1.01855	1.0	0.446069	0.446851	1.0	-7.81265
83	0.0	0.0	0.0	0.0	1.0	0.0	1.0	1.0	0.0
84	0.0	0.0	0.0	0.0	1.0	0.0	1.0	1.0	0.0
85	0.0	0.0	0.221396	1.31749	0.778604	0.492529	0.433627	1.0	-9.12075
86	13.4223	0.0	0.0478535	0.0	0.952147	0.0	0.67	1.0	-10.0816
87	2.98016	0.0	0.964976	579.372	0.0350245	4.06416	0.0615031	1.0	-17.6769
88	4.10359	0.0	0.889648	20.5888	0.110352	0.149042	0.552922	1.0	-18.6826
89	0.0	0.0	0.0	0.0	1.0	0.0	1.0	1.0	0.0
90	0.0	0.0	0.939433	39.5883	0.0605674	1.31526	0.266723	1.0	-9.5415
91	0.0	0.0	0.0	0.0	1.0	0.0	1.0	1.0	0.0
92	0.0	0.0	0.417297	4.4131	0.582703	1.10922	0.299741	1.0	-14.9515
93	0.0	0.0	0.483039	18.9746	0.516961	5.16199	0.0348556	1.0	-27.9709
94	0.0	0.0	0.250795	1.38721	0.749205	0.74525	0.370846	1.0	-8.72483
95	0.0	0.0	0.0	0.0	1.0	0.0	1.0	1.0	0.0
96	0.0	0.0	0.0	0.0	1.0	0.0	1.0	1.0	0.0
97	0.0	0.0	0.0	0.0	1.0	0.0	1.0	1.0	0.0
98	0.0	0.0	0.945996	57.7461	0.0540044	6.62786	0.0164304	0.985821	-10.6898
99	0.0	0.0	0.0	0.0	1.0	0.0	1.0	1.0	0.0
100	0.0	0.0	0.0	0.0	1.0	0.0	1.0	1.0	0.0
101	1.86935	0.0	0.0474218	0.0	0.952578	0.0	0.67	1.0	-9.83646
102	3.61402	0.932743	0.989871	4.47894	0.0101294	-0.000231115	0.67	1.0	-16.631
103	0.0	0.0	0.0	0.0	1.0	0.0	1.0	1.0	0.0
104	0.0	0.0	0.0	0.0	1.0	0.0	1.0	1.0	0.0
105	1.67165	0.0031262	0.282447	4.29913	0.717553	0.167257	0.544728	1.0	-19.0214
106	0.0	0.0	0.0	0.0	1.0	0.0	1.0	1.0	0.0
107	4.41846	0.0	0.0499862	0.0	0.950014	0.0	0.67	1.0	-7.69595
108	0.0	0.0	0.255218	1.73319	0.744782	0.895129	0.339282	1.0	-9.2219
109	0.0	0.0	0.0	0.0	1.0	0.0	1.0	1.0	0.0
110	1.71302	0.0	0.967771	728.428	0.0322294	9.15937	0.00452617	0.724188	-17.9372
111	2.86866	1.21445	1.0	1.21232	1.0e-09	0.0	0.67	1.0	-12.062
112	0.0	0.0	0.0	0.0	1.0	0.0	1.0	1.0	0.0
113	0.0	0.0	0.0	0.0	1.0	0.0	1.0	1.0	0.0
114	0.0	0.0	0.669344	26.4281	0.330656	3.15138	0.0991022	1.0	-23.162
115	0.0	0.0	0.0	0.0	1.0	0.0	1.0	1.0	0.0
116	0.0	0.0	0.13764	7.54694	0.86236	3.17326	0.0979683	1.0	-22.3239
117	0.0	0.0	0.598118	2.47172	0.401882	0.486981	0.435173	1.0	-10.3945
118	0.0	0.0	1.0e-09	2.54813	1.0	1.06723	0.307042	1.0	-12.3915
119	0.0	0.0	0.0	0.0	1.0	0.0	1.0	1.0	0.0
120	0.0	0.0	0.478625	2.2824	0.521375	0.74517	0.370864	1.0	-10.2083
121	0.0	0.0	0.936056	44.1735	0.0639442	1.18431	0.287188	1.0	-10.333
122	6.54836	0.0	0.0501472	0.0	0.949853	0.0	0.67	1.0	-12.3147
123	0.0	0.0	0.690695	3.80308	0.309305	0.811858	0.356375	1.0	-9.75888
124	0.0	0.0	0.0	0.0	1.0	0.0	1.0	1.0	0.0
125	12.6466	0.0	0.0472738	0.0	0.952726	0.0	0.67	1.0	-8.76193
126	0.0	0.0	1.0e-09	2.20792	1.0	0.954992	0.327622	1.0	-11.8215
127	0.0	0.0	0.0	0.0	1.0	0.0	1.0	1.0	0.0
128	0.0	0.0	1.0e-09	2.12964	1.0	1.88832	0.194421	1.0	-11.398
129	0.0	0.0	0.0	0.0	1.0	0.0	1.0	1.0	0.0
130	0.0	0.0	0.128269	2.71955	0.871731	1.42691	0.250576	1.0	-11.828
131	0.0	0.0	0.788147	17.2239	0.211853	1.98144	0.184838	1.0	-16.6743
132	0.0	0.0	0.0	0.0	1.0	0.0	1.0	1.0	0.0
133	0.0	0.0	0.0	0.0	1.0	0.0	1.0	1.0	0.0
134	0.0	0.0	0.961883	161.273	0.0381168	2.2623	0.158867	1.0	-11.3051
135	0.0	0.0	1.0e-09	6.05046	1.0	4.80493	0.0419033	1.0	-22.3736
136	0.0	0.0	0.244204	1.37007	0.755796	0.478522	0.437548	1.0	-9.62293
137	0.0	0.0	1.0e-09	3.64418	1.0	3.10226	0.101698	1.0	-14.1648
138	4.65062	0.0	0.0474612	0.0	0.952539	0.0	0.67	1.0	-8.74686
139	0.0	0.0	1.00001e-09	2.15123	1.0	0.920612	0.334257	1.0	-9.64819
140	0.0	0.0	0.0	0.0	1.0	0.0	1.0	1.0	0.0
141	0.0	0.0	0.26325	1.65167	0.73675	0.735247	0.373084	1.0	-9.13316
142	5.63541	0.0	0.755697	6.35538	0.244303	0.00167602	0.659846	1.0	-14.3002
143	1.64166	0.0	0.0473929	0.0	0.952607	0.0	0.67	1.0	-9.40639
144	0.0	0.0	0.0	0.0	1.0	0.0	1.0	1.0	0.0
145	0.0	0.0	0.0	0.0	1.0	0.0	1.0	1.0	0.0
146	2.41536	2.41533	1.01566e-09	2.43355	1.0	2.52631e-05	0.668786	1.0	-15.5709
147	34.8148	0.0	0.0524727	0.0	0.947527	0.0	0.67	1.0	-11.4211
148	0.0	0.0	0.817599	51.9771	0.182401	13.5387	0.000493663	0.236958	-21.8989
149	0.0	0.0	0.0	0.0	1.0	0.0	1.0	1.0	0.0
150	0.0	0.0	0.261396	1.24672	0.738604	0.405525	0.458931	1.0	-8.98175
151	0.0	0.0	0.567242	2.9154	0.432758	0.780591	0.363075	1.0	-10.1951
152	4.93869	1.26192	0.995716	2.53073	0.004284	0.0	0.67	1.0	-21.2376
153	0.0	0.0	0.248963	1.35503	0.751037	0.635076	0.396534	1.0	-8.47193
154	0.0	0.0	0.0	0.0	1.0	0.0	1.0	1.0	0.0
155	0.0	0.0	1.00003e-09	2.60528	1.0	1.56824	0.231683	1.0	-12.7349
156	0.0	0.0	0.9572	91.1127	0.0428002	1.84092	0.199502	1.0	-11.564
157	1.63653	0.0	0.0479449	0.0	0.952055	0.0	0.67	1.0	-10.4308
158	0.0	0.0	0.728167	17.164	0.271833	1.32979	0.264556	1.0	-16.3815
159	2.95589	0.0	0.0473953	0.0	0.952605	0.0	0.67	1.0	-10.1866
160	0.0	0.0	0.0	0.0	1.0	0.0	1.0	1.0	0.0
161	0.0	0.0	1.00001e-09	2.73863	1.0	1.89862	0.193334	1.0	-13.0982
162	0.0	0.0	1.0e-09	0.957871	1.0	0.550954	0.417834	1.0	-7.63526
163	5.01753	0.0	0.0373464	0.0	0.962654	0.0	0.67	1.0	-7.70588
164	0.0	0.0	0.903189	16.8567	0.0968108	0.872049	0.343915	1.0	-10.0547
165	0.0	0.0	0.865041	40.9259	0.134959	2.66841	0.127912	1.0	-13.8526
166	2.83104	0.0	0.0448627	0.0	0.955137	0.0	0.67	1.0	-8.00558
167	0.0	0.0	0.0	0.0	1.0	0.0	1.0	1.0	0.0
168	0.0	0.0	0.0	0.0	1.0	0.0	1.0	1.0	0.0
169	0.0	0.0	0.0	0.0	1.0	0.0	1.0	1.0	0.0
170	5.96638	0.966299	1.0	0.965732	1.21072e-09	0.0	0.67	1.0	-12.5777
171	0.0	0.0	0.248963	1.35097	0.751037	0.633858	0.396831	1.0	-8.4746
172	0.0	0.0	0.518383	15.6685	0.481617	3.44348	0.0850171	1.0	-23.3394
173	0.0	0.0	1.00014e-09	0.91193	1.0	0.533625	0.422427	1.0	-9.34013
174	2.39256	0.0	0.0373838	0.0	0.962616	0.0	0.67	1.0	-7.6941
175	4.7444	0.0	0.0529956	0.0	0.947004	0.0	0.67	1.0	-7.32942
176	0.0	0.0	1.00002e-09	3.76706	1.0	2.4406	0.144406	1.0	-14.8714
177	0.0	0.0	0.0	0.0	1.0	0.0	1.0	1.0	0.0
178	0.0	0.0	0.0	0.0	1.0	0.0	1.0	1.0	0.0
179	0.0	0.0	0.0	0.0	1.0	0.0	1.0	1.0	0.0
180	9.29537	0.0	0.870759	11.7822	0.129241	0.00460097	0.652848	1.0	-16.5482
181	0.0	0.0	0.0	0.0	1.0	0.0	1.0	1.0	0.0
182	0.0	0.0	0.0	0.0	1.0	0.0	1.0	1.0	0.0
183	0.0	0.0	0.913181	19.2371	0.0868189	0.733529	0.373471	1.0	-9.66388
184	0.0	0.0	0.245123	1.93314	0.754877	0.650884	0.392702	1.0	-9.58143
185	0.0	0.0	0.255115	1.53848	0.744885	0.488709	0.434691	1.0	-8.16386
186	0.0	0.0	0.869496	19.5106	0.130504	1.14797	0.293185	1.0	-10.9747
187	0.609883	0.609883	0.927644	158.755	0.0723558	12.5304	0.000821377	0.197131	-18.8909
188	0.0	0.0	0.253387	1.22301	0.746613	0.675077	0.386937	1.0	-9.7863
189	10.1499	5.01682	1.0	5.01218	1.00117e-09	0.0	0.67	1.0	-31.0029
190	0.0	0.0	0.226423	3.13222	0.773577	0.92104	0.334173	1.0	-14.3555
191	0.0	0.0	0.964846	219.435	0.0351544	2.95509	0.109902	1.0	-11.3445
192	0.0	0.0	0.0	0.0	1.0	0.0	1.0	1.0	0.0
193	0.0	0.0	0.882667	13.5356	0.117333	0.682295	0.385239	1.0	-10.2893
194	0.0	0.0	0.967284	289.161	0.0327163	2.9214	0.111874	1.0	-10.9971
195	0.0	0.0	0.0	0.0	1.0	0.0	1.0	1.0	0.0
196	2.98901	0.0	0.0500455	0.0	0.949955	0.0	0.67	1.0	-8.64742
197	3.72204	0.0	0.0472974	0.0	0.952703	0.0	0.67	1.0	-11.3582
198	0.0	0.0	0.0	0.0	1.0	0.0	1.0	1.0	0.0
199	2.98394	0.995918	1.0	1.00056	6.48499e-08	0.0	0.67	1.0	-14.1813
200	0.0	0.0	0.948474	81.0251	0.051526	7.67439	0.00963133	0.924607	-10.3786
201	0.0	0.0	0.0	0.0	1.0	0.0	1.0	1.0	0.0
202	0.0	0.0	0.0	0.0	1.0	0.0	1.0	1.0	0.0
203	8.44101	0.0	0.0474117	0.0	0.952588	0.0	0.67	1.0	-16.2036
204	4.90044	0.0	0.0475012	0.0	0.952499	0.0	0.67	1.0	-9.08694
205	0.0	0.0	0.885836	16.3574	0.114164	0.998855	0.319387	1.0	-8.77145
206	2.85517	0.0	0.0529628	0.0	0.947037	0.0	0.67	1.0	-9.24084
207	0.0	0.0	0.0	0.0	1.0	0.0	1.0	1.0	0.0
208	0.0	0.0	0.0	0.0	1.0	0.0	1.0	1.0	0.0
209	0.0	0.0	0.0	0.0	1.0	0.0	1.0	1.0	0.0
210	0.0	0.0	0.0	0.0	1.0	0.0	1.0	1.0	0.0
211	0.0	0.0	0.0	0.0	1.0	0.0	1.0	1.0	0.0
212	0.0	0.0	0.771744	6.49788	0.228256	1.7566	0.2089	1.0	-9.84937
213	0.0	0.0	0.0	0.0	1.0	0.0	1.0	1.0	0.0
214	0.0	0.0	1.0e-09	1.29642	1.0	0.978937	0.323095	1.0	-9.14708
215	0.0	0.0	0.0	0.0	1.0	0.0	1.0	1.0	0.0
216	0.0	0.0	1.00002e-09	6.06033	1.0	4.70348	0.0441581	1.0	-20.2303
217	0.0	0.0	0.265009	1.75716	0.734991	0.857281	0.346921	1.0	-9.71217
218	0.0	0.0	0.0	0.0	1.0	0.0	1.0	1.0	0.0
219	0.0	0.0	0.0	0.0	1.0	0.0	1.0	1.0	0.0
220	3.38972	0.0	0.0474263	0.0	0.952574	0.0	0.67	1.0	-5.78982
221	0.0	0.0	0.0	0.0	1.0	0.0	1.0	1.0	0.0
222	0.0	0.0	0.910037	18.154	0.0899635	0.772985	0.364729	1.0	-9.50748
223	0.0	0.0	0.0	0.0	1.0	0.0	1.0	1.0	0.0
224	0.0	0.0	1.00001e-09	1.05602	1.0	0.599501	0.405348	1.0	-7.72133
225	0.0	0.0	0.0	0.0	1.0	0.0	1.0	1.0	0.0
226	0.0	0.0	1.00003e-09	2.63605	1.0	1.9225	0.190842	1.0	-13.7847
227	2.62524	0.0	0.0473949	0.0	0.952605	0.0	0.67	1.0	-8.31645
228	0.0	0.0	0.0	0.0	1.0	0.0	1.0	1.0	0.0
229	0.0	0.0	0.0	0.0	1.0	0.0	1.0	1.0	0.0
230	0.0	0.0	0.0	0.0	1.0	0.0	1.0	1.0	0.0
231	0.0	0.0	0.0	0.0	1.0	0.0	1.0	1.0	0.0
232	0.0	0.0	0.0	0.0	1.0	0.0	1.0	1.0	0.0
233	0.0	0.0	0.0	0.0	1.0	0.0	1.0	1.0	0.0
234	4.82159	2.73516	1.0	2.73086	1.00117e-09	0.0	0.67	1.0	-18.7601
235	4.41846	0.0	0.0499862	0.0	0.950014	0.0	0.67	1.0	-7.69595
236	2.34666	0.0	0.0483306	0.0	0.951669	0.0	0.67	1.0	-7.08915
237	0.0	0.0	0.0	0.0	1.0	0.0	1.0	1.0	0.0
238	0.0	0.0	0.0	0.0	1.0	0.0	1.0	1.0	0.0
239	3.38237	0.0	0.0473434	0.0	0.952657	0.0	0.67	1.0	-7.45239
240	0.0	0.0	0.0	0.0	1.0	0.0	1.0	1.0	0.0
241	0.0	0.0	0.957558	97.8403	0.0424415	2.12677	0.170878	1.0	-10.7614
242	0.0	0.0	0.0	0.0	1.0	0.0	1.0	1.0	0.0
243	0.0	0.0	0.0	0.0	1.0	0.0	1.0	1.0	0.0
244	0.0	0.0	1.00001e-09	2.96158	1.0	1.1702	0.2895	1.0	-15.3354
245	0.0	0.0	1.0e-09	2.03911	1.0	0.87885	0.342542	1.0	-11.5412
246	2.54366	2.54366	0.640865	2.45999	0.359135	0.0	0.67	1.0	-20.0424
247	0.0	0.0	0.0	0.0	1.0	0.0	1.0	1.0	0.0
248	0.0	0.0	0.0	0.0	1.0	0.0	1.0	1.0	0.0
249	2.61038	0.0	0.0474218	0.0	0.952578	0.0	0.67	1.0	-9.52943
250	0.0	0.0	0.0	0.0	1.0	0.0	1.0	1.0	0.0
251	0.0	0.0	0.0	0.0	1.0	0.0	1.0	1.0	0.0
252	2.85748	1.21444	1.0	1.21271	1.0e-09	0.0	0.67	1.0	-13.348
253	0.0	0.0	0.885938	15.6245	0.114062	0.725476	0.375288	1.0	-9.363
254	0.0	0.0	0.0	0.0	1.0	0.0	1.0	1.0	0.0
255	0.0	0.0	0.0	0.0	1.0	0.0	1.0	1.0	0.0
256	0.0	0.0	0.0	0.0	1.0	0.0	1.0	1.0	0.0
257	0.0	0.0	0.26059	2.17086	0.73941	1.07802	0.305146	1.0	-10.68
258	2.36878	2.36876	1.00005e-09	3.97717	1.0	0.198418	0.531481	1.0	-20.487
259	0.0	0.0	0.0	0.0	1.0	0.0	1.0	1.0	0.0
260	0.0	0.0	0.0	0.0	1.0	0.0	1.0	1.0	0.0
261	0.0	0.0	0.0	0.0	1.0	0.0	1.0	1.0	0.0
262	0.0	0.0	0.0	0.0	1.0	0.0	1.0	1.0	0.0
263	0.0	0.0	1.0e-09	1.12407	1.0	0.704379	0.380106	1.0	-6.74009
264	0.0	0.0	0.0	0.0	1.0	0.0	1.0	1.0	0.0
265	3.9629	0.0	0.90329	22.2164	0.0967101	1.10863	0.299844	1.0	-15.5355
266	0.0	0.0	0.0	0.0	1.0	0.0	1.0	1.0	0.0
267	0.0	0.0	0.841636	29.113	0.158364	5.23949	0.0334918	1.0	-16.7021
268	0.0	0.0	0.0	0.0	1.0	0.0	1.0	1.0	0.0
269	0.0	0.0	1.0e-09	2.70287	1.0	1.79143	0.204961	1.0	-11.2164
270	0.0	0.0	0.0	0.0	1.0	0.0	1.0	1.0	0.0
271	0.0	0.0	0.0	0.0	1.0	0.0	1.0	1.0	0.0
272	0.0	0.0	0.0	0.0	1.0	0.0	1.0	1.0	0.0
273	2.92774	0.0	0.849321	27.9651	0.150679	0.742062	0.371557	1.0	-20.3358
274	0.0	0.0	0.0	0.0	1.0	0.0	1.0	1.0	0.0
275	0.0	0.0	0.0	0.0	1.0	0.0	1.0	1.0	0.0
276	0.0	0.0	0.0	0.0	1.0	0.0	1.0	1.0	0.0
277	2.46882	0.0	0.0481075	0.0	0.951892	0.0	0.67	1.0	-8.31255
278	0.0	0.0	0.938735	40.677	0.0612653	1.35046	0.261507	1.0	-9.56423
279	4.24882	0.0	0.0737203	0.0	0.92628	0.0	0.67	1.0	-7.57197
280	6.00513	1.06088	0.650994	1.26831	0.349006	0.0	0.67	1.0	-15.9481
281	0.0	0.0	0.0	0.0	1.0	0.0	1.0	1.0	0.0
282	0.0	0.0	1.0e-09	1.93184	1.0	0.869819	0.344367	1.0	-11.1559
283	0.0	0.0	0.0	0.0	1.0	0.0	1.0	1.0	0.0
284	0.0	0.0	0.884735	170.814	0.115265	5.68595	0.0266219	1.0	-21.7038
285	6.69933	1.04885	1.0	1.04925	1.00024e-09	0.0	0.67	1.0	-11.1766
286	0.0	0.0	0.948914	94.8037	0.0510855	2.37131	0.149854	1.0	-10.8451
287	0.0	0.0	1.00001e-09	0.96493	1.0	0.711413	0.378491	1.0	-7.96163
288	0.0	0.0	1.0e-09	2.88194	1.0	1.66754	0.219351	1.0	-13.228
289	2.41825	0.0	0.0503708	0.0	0.949629	0.0	0.67	1.0	-7.2055
290	0.0	0.0	1.00001e-09	5.22065	1.0	2.48446	0.141066	1.0	-17.2796
291	2.34666	0.0	0.0481097	0.0	0.95189	0.0	0.67	1.0	-6.71958
292	0.0	0.0	1.0e-09	1.3344	1.0	0.559945	0.41548	1.0	-8.744
293	2.59526	1.01539	1.0	1.01479	1.00024e-09	0.0	0.67	1.0	-9.91862
294	0.0	0.0	1.00002e-09	1.26415	1.0	0.533286	0.422518	1.0	-8.5484
295	0.0	0.0	0.0	0.0	1.0	0.0	1.0	1.0	0.0
296	0.0	0.0	1.00003e-09	1.05128	1.0	0.532848	0.422635	1.0	-8.79123
297	0.0	0.0	0.771879	6.51888	0.228121	1.76176	0.208311	1.0	-10.5922
298	4.95281	0.0	0.0479471	0.0	0.952053	0.0	0.67	1.0	-9.12177
299	0.0	0.0	0.0	0.0	1.0	0.0	1.0	1.0	0.0
300	0.0	0.0	0.0	0.0	1.0	0.0	1.0	1.0	0.0
301	5.42741	0.0	0.0472738	0.0	0.952726	0.0	0.67	1.0	-11.7249
302	0.0	0.0	0.916288	22.7473	0.0837123	0.90074	0.338168	1.0	-10.3329
303	2.77383	1.02189	0.999198	1.42289	0.000802423	0.0	0.67	1.0	-10.9855
304	0.0	0.0	0.0	0.0	1.0	0.0	1.0	1.0	0.0
305	5.53801	0.0	0.0500045	0.0	0.949995	0.0	0.67	1.0	-8.97736
306	0.0	0.0	0.947946	66.6218	0.052054	1.98854	0.184128	1.0	-11.432
307	0.0	0.0	0.0	0.0	1.0	0.0	1.0	1.0	0.0
308	0.0	0.0	0.251467	1.52897	0.748533	0.48668	0.435257	1.0	-8.8045
309	0.0	0.0	0.0	0.0	1.0	0.0	1.0	1.0	0.0
310	0.0	0.0	0.0	0.0	1.0	0.0	1.0	1.0	0.0
311	0.0	0.0	0.0	0.0	1.0	0.0	1.0	1.0	0.0
312	0.0	0.0	0.248978	1.52924	0.751022	0.701604	0.380746	1.0	-9.2289
313	2.46245	0.0	0.0474319	0.0	0.952568	0.0	0.67	1.0	-8.0582
314	0.0	0.0	0.0	0.0	1.0	0.0	1.0	1.0	0.0
315	0.0	0.0	0.0	0.0	1.0	0.0	1.0	1.0	0.0
316	0.0	0.0	0.0	0.0	1.0	0.0	1.0	1.0	0.0
317	0.0	0.0	1.0e-09	0.987859	1.0	0.608017	0.403213	1.0	-8.12883
318	0.0	0.0	0.0	0.0	1.0	0.0	1.0	1.0	0.0
319	0.0	0.0	0.0	0.0	1.0	0.0	1.0	1.0	0.0
320	0.0	0.0	0.0	0.0	1.0	0.0	1.0	1.0	0.0
321	0.0	0.0	0.593062	6.99344	0.406938	2.196	0.164627	1.0	-17.1088
322	0.0	0.0	0.0	0.0	1.0	0.0	1.0	1.0	0.0
323	0.0	0.0	0.0	0.0	1.0	0.0	1.0	1.0	0.0
324	3.38972	0.0	0.065	0.0	0.935	0.0	0.67	1.0	-6.90425
325	4.40135	3.65117	1.0	3.65516	1.00117e-09	0.0	0.67	1.0	-19.2697
326	15.0794	4.0814	1.0	4.07908	1.00117e-09	0.0	0.67	1.0	-22.6058
327	4.19669	0.0	0.051747	0.0	0.948253	0.0	0.67	1.0	-8.77377
328	0.0	0.0	1.00001e-09	1.19096	1.0	0.70308	0.380406	1.0	-8.39294
329	6.55237	1.60757	1.0	1.60581	1.76806e-08	0.0	0.67	1.0	-16.8458
330	0.0	0.0	0.0	0.0	1.0	0.0	1.0	1.0	0.0
331	8.08903	0.0	0.0480686	0.0	0.951931	0.0	0.67	1.0	-13.5882
332	0.0	0.0	0.0	0.0	1.0	0.0	1.0	1.0	0.0
333	0.0	0.0	0.0	0.0	1.0	0.0	1.0	1.0	0.0
334	0.0	0.0	1.0e-09	0.772808	1.0	0.0831467	0.586577	1.0	-8.09076
335	4.23443	0.0	0.0473044	0.0	0.952696	0.0	0.67	1.0	-10.2227
336	3.42706	0.0	0.05	0.0	0.95	0.0	0.67	1.0	-15.0871
337	0.0	0.0	1.00001e-09	1.05602	1.0	0.599501	0.405348	1.0	-7.72133
338	0.0	0.0	0.0	0.0	1.0	0.0	1.0	1.0	0.0
339	0.0	0.0	1.00082e-09	1.21262	1.0	0.576504	0.411195	1.0	-9.5266
340	5.01753	0.0	0.0373464	0.0	0.962654	0.0	0.67	1.0	-7.70588
341	0.0	0.0	0.818392	24.5002	0.181608	1.70738	0.214607	1.0	-15.9668
342	0.0	0.0	0.0	0.0	1.0	0.0	1.0	1.0	0.0
343	0.0	0.0	0.0	0.0	1.0	0.0	1.0	1.0	0.0
344	0.0	0.0	1.00001e-09	0.911988	1.0	0.353694	0.475206	1.0	-9.19507
345	0.0	0.0	0.0	0.0	1.0	0.0	1.0	1.0	0.0
346	4.94477	1.08416	1.0	1.08244	1.0e-09	0.0	0.67	1.0	-10.5694
347	0.0	0.0	0.0	0.0	1.0	0.0	1.0	1.0	0.0
348	0.0	0.0	0.0	0.0	1.0	0.0	1.0	1.0	0.0
349	4.20901	0.0	0.0499472	0.0	0.950053	0.0	0.67	1.0	-7.67019
350	3.56491	0.0	0.0473051	0.0	0.952695	0.0	0.67	1.0	-8.4555
351	0.0	0.0	0.839925	8.69186	0.160075	0.624217	0.399196	1.0	-10.5748
352	0.0	0.0	0.0	0.0	1.0	0.0	1.0	1.0	0.0
353	1.87155	0.0	0.0472961	0.0	0.952704	0.0	0.67	1.0	-10.1592
354	0.0	0.0	0.0	0.0	1.0	0.0	1.0	1.0	0.0
355	0.0	0.0	1.0e-09	5.71305	1.0	2.69241	0.126293	1.0	-24.448
356	0.0	0.0	0.0	0.0	1.0	0.0	1.0	1.0	0.0
357	6.07309	3.73682	1.0	3.71909	1.00117e-09	0.0	0.67	1.0	-21.0743
358	0.0	0.0	0.0	0.0	1.0	0.0	1.0	1.0	0.0
359	0.0	0.0	0.0	0.0	1.0	0.0	1.0	1.0	0.0
360	0.0	0.0	0.0	0.0	1.0	0.0	1.0	1.0	0.0
361	3.85455	0.995729	1.0	0.994556	1.00117e-09	0.0	0.67	1.0	-11.628
362	0.0	0.0	0.0	0.0	1.0	0.0	1.0	1.0	0.0
363	0.0	0.0	0.096933	3.22986	0.903067	2.03265	0.179785	1.0	-12.7967
364	0.0	0.0	0.0	0.0	1.0	0.0	1.0	1.0	0.0
365	0.0	0.0	0.0	0.0	1.0	0.0	1.0	1.0	0.0
366	0.0	0.0	0.927908	35.0121	0.0720924	5.16609	0.034782	1.0	-11.4093
367	0.0	0.0	0.0	0.0	1.0	0.0	1.0	1.0	0.0
368	0.0	0.0	0.314677	4.95224	0.685323	1.62371	0.224702	1.0	-12.7925
369	7.45671	0.0	0.0478443	0.0	0.952156	0.0	0.67	1.0	-9.99195
370	0.0	0.0	0.0	0.0	1.0	0.0	1.0	1.0	0.0
371	7.10062	0.0	0.0472961	0.0	0.952704	0.0	0.67	1.0	-10.2248
372	4.43656	0.0	0.0529239	0.0	0.947076	0.0	0.67	1.0	-7.12621
373	0.0	0.0	0.597201	19.1702	0.402799	2.60822	0.132069	1.0	-28.1022
374	1.92219	0.0	0.0473155	0.0	0.952685	0.0	0.67	1.0	-9.81985
375	24.6546	5.96197	0.813145	5.15005	0.186855	0.0	0.67	1.0	-31.3857
376	2.41825	0.0	0.0503708	0.0	0.949629	0.0	0.67	1.0	-7.2055
377	0.0	0.0	1.0e-09	2.31176	1.0	0.680325	0.385701	1.0	-13.3156
378	0.0	0.0	0.0	0.0	1.0	0.0	1.0	1.0	0.0
379	0.0	0.0	1.0e-09	1.3344	1.0	0.559945	0.41548	1.0	-8.744
380	0.0	0.0	0.794598	16.4343	0.205402	3.89844	0.0670406	1.0	-16.6701
381	0.0	0.0	0.896925	19.7223	0.103075	4.55998	0.0475594	1.0	-10.8706
382	7.26215	0.0	0.861199	28.3039	0.138801	0.406278	0.458702	1.0	-23.4989
383	0.0	0.0	0.0	0.0	1.0	0.0	1.0	1.0	0.0
384	0.0	0.0	0.656834	28.5621	0.343166	4.78813	0.0422685	1.0	-23.7076
385	2.07334	2.07334	1.001e-06	3.88208	0.999999	0.239947	0.515048	1.0	-24.4963
386	0.0	0.0	0.0	0.0	1.0	0.0	1.0	1.0	0.0
387	0.0	0.0	0.723407	10.8272	0.276593	1.59507	0.228277	1.0	-14.75
388	0.0	0.0	0.0	0.0	1.0	0.0	1.0	1.0	0.0
389	0.0	0.0	0.0	0.0	1.0	0.0	1.0	1.0	0.0
390	0.0	0.0	0.0	0.0	1.0	0.0	1.0	1.0	0.0
391	0.0	0.0	0.0	0.0	1.0	0.0	1.0	1.0	0.0
392	0.0	0.0	0.0	0.0	1.0	0.0	1.0	1.0	0.0
393	0.0	0.0	0.0	0.0	1.0	0.0	1.0	1.0	0.0
394	0.0	0.0	0.0	0.0	1.0	0.0	1.0	1.0	0.0
395	3.38812	0.0	0.943683	80.7035	0.0563168	0.866878	0.344964	1.0	-19.7772
396	2.98901	0.0	0.0473099	0.0	0.95269	0.0	0.67	1.0	-8.89649
397	0.0	0.0	0.879819	18.3686	0.120181	4.62111	0.046079	1.0	-11.6703
398	2.71781	2.71781	0.446958	0.0	0.553042	0.0	0.67	1.0	-15.2963
399	1.81479	1.81444	1.00044e-09	2.23609	1.0	0.0283531	0.624497	1.0	-17.0574
400	1.63963	0.0	0.0474243	0.0	0.952576	0.0	0.67	1.0	-9.31997
401	0.0	0.0	0.0	0.0	1.0	0.0	1.0	1.0	0.0
402	2.87345	2.87328	1.0019e-09	4.05897	1.0	0.0893237	0.583063	1.0	-25.8986
403	6.75086	6.75086	0.240351	0.0	0.759649	0.0	0.67	1.0	-16.7022
404	1.91037	1.35254	1.0	1.35281	1.0e-09	0.0	0.67	1.0	-13.7144
405	11.3885	1.03244	1.0	1.03234	1.00117e-09	0.0	0.67	1.0	-21.7198
406	0.0	0.0	1.0e-09	2.09631	1.0	1.51261	0.238924	1.0	-13.2915
407	0.0	0.0	0.0	0.0	1.0	0.0	1.0	1.0	0.0
408	0.0	0.0	0.318958	2.32899	0.681042	1.33625	0.263599	1.0	-10.0737
409	0.0	0.0	0.0	0.0	1.0	0.0	1.0	1.0	0.0
410	3.66665	0.996459	1.0	0.996917	1.00024e-09	0.0	0.67	1.0	-11.7119
411	3.06503	3.06503	0.80101	2.98884	0.19899	0.0	0.67	1.0	-23.5607
412	0.0	0.0	1.0e-09	1.11329	1.0	0.515665	0.427267	1.0	-8.95422
413	0.0	0.0	0.0	0.0	1.0	0.0	1.0	1.0	0.0
414	0.0	0.0	0.0	0.0	1.0	0.0	1.0	1.0	0.0
415	0.0	0.0	0.0	0.0	1.0	0.0	1.0	1.0	0.0
416	4.46669	0.0	0.945161	52.3496	0.0548394	0.562098	0.414919	1.0	-16.9336
417	0.0	0.0	0.0	0.0	1.0	0.0	1.0	1.0	0.0
418	4.18185	0.0	0.065	0.0	0.935	0.0	0.67	1.0	-7.85431
419	0.0	0.0	0.0	0.0	1.0	0.0	1.0	1.0	0.0
420	0.0	0.0	0.0	0.0	1.0	0.0	1.0	1.0	0.0
421	0.0	0.0	0.0	0.0	1.0	0.0	1.0	1.0	0.0
422	0.0	0.0	0.0	0.0	1.0	0.0	1.0	1.0	0.0
423	0.0	0.0	0.0	0.0	1.0	0.0	1.0	1.0	0.0
424	0.0	0.0	0.0	0.0	1.0	0.0	1.0	1.0	0.0
425	0.0	0.0	0.0	0.0	1.0	0.0	1.0	1.0	0.0
426	0.0	0.0	1.0e-09	1.22571	1.0	0.757231	0.368187	1.0	-7.20484
427	0.0	0.0	0.0	0.0	1.0	0.0	1.0	1.0	0.0
428	0.0	0.0	1.00003e-09	1.06112	1.0	0.601789	0.404773	1.0	-8.37938
429	0.0	0.0	0.0	0.0	1.0	0.0	1.0	1.0	0.0
430	0.0	0.0	0.0	0.0	1.0	0.0	1.0	1.0	0.0
431	0.0	0.0	0.962707	212.691	0.0372929	2.66743	0.127978	1.0	-10.4054
432	0.0	0.0	0.0	0.0	1.0	0.0	1.0	1.0	0.0
433	0.0	0.0	0.0	0.0	1.0	0.0	1.0	1.0	0.0
434	0.0	0.0	0.0	0.0	1.0	0.0	1.0	1.0	0.0
435	4.92179	0.0	0.0470864	0.0	0.952914	0.0	0.67	1.0	-8.13147
436	2.34666	0.0	0.0483306	0.0	0.951669	0.0	0.67	1.0	-7.08915
437	5.62619	1.08468	1.0	1.08359	1.0e-09	0.0	0.67	1.0	-10.6689
438	0.0	0.0	1.0e-09	1.04993	1.0	0.458303	0.443307	1.0	-6.66612
439	2.58445	1.22211	1.0	1.22445	1.21072e-09	0.0	0.67	1.0	-12.4347
440	0.0	0.0	0.0	0.0	1.0	0.0	1.0	1.0	0.0
441	4.61308	0.0	0.05005	0.0	0.94995	0.0	0.67	1.0	-6.65329
442	0.0	0.0	0.0	0.0	1.0	0.0	1.0	1.0	0.0
443	0.0	0.0	0.0	0.0	1.0	0.0	1.0	1.0	0.0
444	0.0	0.0	0.964628	272.808	0.0353721	3.03589	0.105316	1.0	-11.5423
445	0.0	0.0	0.0	0.0	1.0	0.0	1.0	1.0	0.0
446	0.0	0.0	0.0	0.0	1.0	0.0	1.0	1.0	0.0
447	0.0	0.0	0.0	0.0	1.0	0.0	1.0	1.0	0.0
448	2.77858	0.0	0.0472771	0.0	0.952723	0.0	0.67	1.0	-6.7846
449	0.0	0.0	0.0	0.0	1.0	0.0	1.0	1.0	0.0
450	0.0	0.0	1.00002e-09	1.24727	1.0	0.767685	0.365888	1.0	-8.54974
451	0.0	0.0	0.0	0.0	1.0	0.0	1.0	1.0	0.0
452	0.0	0.0	0.0	0.0	1.0	0.0	1.0	1.0	0.0
453	5.96972	0.0	0.0472797	0.0	0.95272	0.0	0.67	1.0	-9.44808
454	0.0	0.0	0.824734	9.02904	0.175266	2.64043	0.129827	1.0	-9.75967
455	0.0	0.0	0.526125	2.37618	0.473875	0.708749	0.379102	1.0	-10.4565
456	0.0	0.0	0.966376	390.318	0.0336237	3.32995	0.0902294	1.0	-10.9552
457	0.0	0.0	0.0	0.0	1.0	0.0	1.0	1.0	0.0
458	0.0	0.0	0.0	0.0	1.0	0.0	1.0	1.0	0.0
459	0.0	0.0	1.0e-09	3.80174	1.0	2.32485	0.153628	1.0	-18.2721
460	0.0	0.0	0.90799	25.6655	0.0920101	0.89233	0.33984	1.0	-10.5199
461	0.0	0.0	0.252623	1.72338	0.747377	0.853848	0.347624	1.0	-9.58684
462	2.33836	1.15306	1.0	1.15305	9.53674e-08	0.0	0.67	1.0	-13.332
463	2.47917	0.0	0.047303	0.0	0.952697	0.0	0.67	1.0	-9.7526
464	0.0	0.0	0.0	0.0	1.0	0.0	1.0	1.0	0.0
465	0.0	0.0	0.0	0.0	1.0	0.0	1.0	1.0	0.0
466	0.0	0.0	0.244411	2.0321	0.755589	0.988164	0.321371	1.0	-10.076
467	0.0	0.0	0.0	0.0	1.0	0.0	1.0	1.0	0.0
468	0.0	0.0	0.520021	6.13693	0.479979	1.87105	0.196256	1.0	-13.6182
469	2.46856	0.0	0.0480041	0.0	0.951996	0.0	0.67	1.0	-11.4498
470	0.0	0.0	1.0e-09	2.2294	1.0	1.37627	0.257758	1.0	-10.5472
471	0.0	0.0	0.0	0.0	1.0	0.0	1.0	1.0	0.0
472	0.0	0.0	1.0e-09	1.0123	1.0	0.346757	0.477462	1.0	-8.52212
473	0.0	0.0	0.424764	3.40368	0.575236	0.680625	0.385631	1.0	-12.9253
474	0.0	0.0	0.0	0.0	1.0	0.0	1.0	1.0	0.0
475	0.0	0.0	0.0	0.0	1.0	0.0	1.0	1.0	0.0
476	0.0	0.0	0.0	0.0	1.0	0.0	1.0	1.0	0.0
477	0.0	0.0	0.0	0.0	1.0	0.0	1.0	1.0	0.0
478	2.52333	0.0	0.0474218	0.0	0.952578	0.0	0.67	1.0	-9.83299
479	0.0	0.0	0.0	0.0	1.0	0.0	1.0	1.0	0.0
480	0.0	0.0	0.2512	1.53185	0.7488	0.504502	0.430318	1.0	-10.1198
