# Supplementary material for: Evolution of host-microbe cell adherence by receptor domain shuffling
Source: eLife. 2022 Jan 25;11:e73330. doi: 10.7554/eLife.73330 (PMC8860441; doi:10.7554/eLife.73330)
Supplement: Figure 2—source data 3. [file elife-73330-fig2-data3.zip › Figure 2 - source data 3/site_selection_results/ALL_all_evo_data/CCM01_NS_extracted_sites.txt]

PepLen	site	pvalue	sig	Analysis
480	4	0.703	0	M2_NE_Bayes
	7	0.886	0	M2_NE_Bayes
	21	0.917	0	M2_NE_Bayes
	27	0.995	2	M2_NE_Bayes
	28	1.000	2	M2_NE_Bayes
	29	1.000	2	M2_NE_Bayes
	34	0.761	0	M2_NE_Bayes
	38	0.709	0	M2_NE_Bayes
	41	0.980	1	M2_NE_Bayes
	43	0.830	0	M2_NE_Bayes
	44	0.979	1	M2_NE_Bayes
	46	0.839	0	M2_NE_Bayes
	51	1.000	2	M2_NE_Bayes
	52	0.914	0	M2_NE_Bayes
	54	0.833	0	M2_NE_Bayes
	61	0.989	1	M2_NE_Bayes
	66	0.995	2	M2_NE_Bayes
	67	0.939	0	M2_NE_Bayes
	93	0.987	1	M2_NE_Bayes
	105	0.688	0	M2_NE_Bayes
	110	0.686	0	M2_NE_Bayes
	114	0.807	0	M2_NE_Bayes
	116	0.784	0	M2_NE_Bayes
	135	0.955	1	M2_NE_Bayes
	137	0.648	0	M2_NE_Bayes
	148	0.994	2	M2_NE_Bayes
	158	0.624	0	M2_NE_Bayes
	172	0.915	0	M2_NE_Bayes
	176	0.592	0	M2_NE_Bayes
	187	0.874	0	M2_NE_Bayes
	189	0.883	0	M2_NE_Bayes
	216	0.991	2	M2_NE_Bayes
	258	0.610	0	M2_NE_Bayes
	267	0.677	0	M2_NE_Bayes
	284	0.792	0	M2_NE_Bayes
	290	0.852	0	M2_NE_Bayes
	321	0.571	0	M2_NE_Bayes
	355	0.908	0	M2_NE_Bayes
	357	0.839	0	M2_NE_Bayes
	373	0.955	1	M2_NE_Bayes
	375	0.701	0	M2_NE_Bayes
	380	0.809	0	M2_NE_Bayes
	384	0.958	1	M2_NE_Bayes
	385	0.812	0	M2_NE_Bayes
	397	0.554	0	M2_NE_Bayes
	402	0.673	0	M2_NE_Bayes
	411	0.613	0	M2_NE_Bayes
	459	0.647	0	M2_NE_Bayes
	4	0.770	0	M2_BE_Bayes
	7	0.914	0	M2_BE_Bayes
	21	0.938	0	M2_BE_Bayes
	27	0.996	2	M2_BE_Bayes
	28	1.000	2	M2_BE_Bayes
	29	1.000	2	M2_BE_Bayes
	31	0.545	0	M2_BE_Bayes
	34	0.822	0	M2_BE_Bayes
	38	0.779	0	M2_BE_Bayes
	41	0.985	1	M2_BE_Bayes
	43	0.868	0	M2_BE_Bayes
	44	0.984	1	M2_BE_Bayes
	46	0.880	0	M2_BE_Bayes
	51	1.000	2	M2_BE_Bayes
	52	0.935	0	M2_BE_Bayes
	54	0.870	0	M2_BE_Bayes
	61	0.992	2	M2_BE_Bayes
	66	0.996	2	M2_BE_Bayes
	67	0.955	1	M2_BE_Bayes
	93	0.989	1	M2_BE_Bayes
	105	0.740	0	M2_BE_Bayes
	110	0.742	0	M2_BE_Bayes
	114	0.856	0	M2_BE_Bayes
	116	0.838	0	M2_BE_Bayes
	135	0.965	1	M2_BE_Bayes
	137	0.725	0	M2_BE_Bayes
	148	0.995	2	M2_BE_Bayes
	158	0.685	0	M2_BE_Bayes
	172	0.935	0	M2_BE_Bayes
	176	0.680	0	M2_BE_Bayes
	187	0.904	0	M2_BE_Bayes
	189	0.912	0	M2_BE_Bayes
	216	0.993	2	M2_BE_Bayes
	258	0.695	0	M2_BE_Bayes
	267	0.749	0	M2_BE_Bayes
	269	0.502	0	M2_BE_Bayes
	284	0.839	0	M2_BE_Bayes
	290	0.885	0	M2_BE_Bayes
	321	0.663	0	M2_BE_Bayes
	325	0.575	0	M2_BE_Bayes
	355	0.931	0	M2_BE_Bayes
	357	0.874	0	M2_BE_Bayes
	363	0.515	0	M2_BE_Bayes
	368	0.532	0	M2_BE_Bayes
	373	0.966	1	M2_BE_Bayes
	375	0.776	0	M2_BE_Bayes
	380	0.857	0	M2_BE_Bayes
	384	0.968	1	M2_BE_Bayes
	385	0.853	0	M2_BE_Bayes
	397	0.627	0	M2_BE_Bayes
	402	0.746	0	M2_BE_Bayes
	406	0.552	0	M2_BE_Bayes
	411	0.698	0	M2_BE_Bayes
	459	0.725	0	M2_BE_Bayes
	4	0.743	0	M8_NE_Bayes
	7	0.909	0	M8_NE_Bayes
	21	0.938	0	M8_NE_Bayes
	27	0.996	2	M8_NE_Bayes
	28	1.000	2	M8_NE_Bayes
	29	1.000	2	M8_NE_Bayes
	34	0.805	0	M8_NE_Bayes
	38	0.754	0	M8_NE_Bayes
	41	0.986	1	M8_NE_Bayes
	43	0.855	0	M8_NE_Bayes
	44	0.984	1	M8_NE_Bayes
	46	0.871	0	M8_NE_Bayes
	51	1.000	2	M8_NE_Bayes
	52	0.932	0	M8_NE_Bayes
	54	0.858	0	M8_NE_Bayes
	61	0.992	2	M8_NE_Bayes
	66	0.997	2	M8_NE_Bayes
	67	0.955	1	M8_NE_Bayes
	93	0.990	1	M8_NE_Bayes
	105	0.711	0	M8_NE_Bayes
	110	0.711	0	M8_NE_Bayes
	114	0.844	0	M8_NE_Bayes
	116	0.824	0	M8_NE_Bayes
	135	0.964	1	M8_NE_Bayes
	137	0.690	0	M8_NE_Bayes
	148	0.996	2	M8_NE_Bayes
	158	0.648	0	M8_NE_Bayes
	172	0.932	0	M8_NE_Bayes
	176	0.637	0	M8_NE_Bayes
	187	0.896	0	M8_NE_Bayes
	189	0.906	0	M8_NE_Bayes
	216	0.993	2	M8_NE_Bayes
	258	0.655	0	M8_NE_Bayes
	267	0.717	0	M8_NE_Bayes
	284	0.822	0	M8_NE_Bayes
	290	0.875	0	M8_NE_Bayes
	321	0.617	0	M8_NE_Bayes
	325	0.516	0	M8_NE_Bayes
	355	0.927	0	M8_NE_Bayes
	357	0.861	0	M8_NE_Bayes
	373	0.966	1	M8_NE_Bayes
	375	0.752	0	M8_NE_Bayes
	380	0.846	0	M8_NE_Bayes
	384	0.967	1	M8_NE_Bayes
	385	0.838	0	M8_NE_Bayes
	397	0.583	0	M8_NE_Bayes
	402	0.715	0	M8_NE_Bayes
	411	0.657	0	M8_NE_Bayes
	459	0.689	0	M8_NE_Bayes
	4	0.846	0	M8_BE_Bayes
	7	0.953	1	M8_BE_Bayes
	11	0.557	0	M8_BE_Bayes
	21	0.973	1	M8_BE_Bayes
	22	0.549	0	M8_BE_Bayes
	27	0.998	2	M8_BE_Bayes
	28	1.000	2	M8_BE_Bayes
	29	1.000	2	M8_BE_Bayes
	31	0.653	0	M8_BE_Bayes
	32	0.624	0	M8_BE_Bayes
	34	0.901	0	M8_BE_Bayes
	38	0.863	0	M8_BE_Bayes
	41	0.994	2	M8_BE_Bayes
	43	0.914	0	M8_BE_Bayes
	44	0.991	2	M8_BE_Bayes
	46	0.935	0	M8_BE_Bayes
	51	1.000	2	M8_BE_Bayes
	52	0.965	1	M8_BE_Bayes
	54	0.916	0	M8_BE_Bayes
	57	0.558	0	M8_BE_Bayes
	61	0.997	2	M8_BE_Bayes
	66	0.998	2	M8_BE_Bayes
	67	0.980	1	M8_BE_Bayes
	93	0.995	2	M8_BE_Bayes
	105	0.790	0	M8_BE_Bayes
	110	0.796	0	M8_BE_Bayes
	114	0.921	0	M8_BE_Bayes
	116	0.909	0	M8_BE_Bayes
	131	0.561	0	M8_BE_Bayes
	135	0.981	1	M8_BE_Bayes
	137	0.810	0	M8_BE_Bayes
	146	0.563	0	M8_BE_Bayes
	148	0.998	2	M8_BE_Bayes
	158	0.739	0	M8_BE_Bayes
	172	0.965	1	M8_BE_Bayes
	176	0.772	0	M8_BE_Bayes
	187	0.943	0	M8_BE_Bayes
	189	0.952	1	M8_BE_Bayes
	216	0.997	2	M8_BE_Bayes
	226	0.524	0	M8_BE_Bayes
	258	0.786	0	M8_BE_Bayes
	267	0.829	0	M8_BE_Bayes
	269	0.571	0	M8_BE_Bayes
	284	0.894	0	M8_BE_Bayes
	288	0.561	0	M8_BE_Bayes
	290	0.927	0	M8_BE_Bayes
	321	0.760	0	M8_BE_Bayes
	325	0.679	0	M8_BE_Bayes
	326	0.509	0	M8_BE_Bayes
	355	0.963	1	M8_BE_Bayes
	357	0.915	0	M8_BE_Bayes
	363	0.583	0	M8_BE_Bayes
	366	0.532	0	M8_BE_Bayes
	368	0.600	0	M8_BE_Bayes
	373	0.984	1	M8_BE_Bayes
	375	0.870	0	M8_BE_Bayes
	380	0.922	0	M8_BE_Bayes
	384	0.983	1	M8_BE_Bayes
	385	0.902	0	M8_BE_Bayes
	397	0.693	0	M8_BE_Bayes
	402	0.827	0	M8_BE_Bayes
	406	0.621	0	M8_BE_Bayes
	411	0.788	0	M8_BE_Bayes
	459	0.810	0	M8_BE_Bayes
	468	0.527	0	M8_BE_Bayes
