# Supplementary material for: Evolution of host-microbe cell adherence by receptor domain shuffling
Source: eLife. 2022 Jan 25;11:e73330. doi: 10.7554/eLife.73330 (PMC8860441; doi:10.7554/eLife.73330)
Supplement: Figure 2—source data 3. [file elife-73330-fig2-data3.zip › Figure 2 - source data 3/site_selection_results/ALL_all_evo_data/CCM03_FUBAR.csv]

Site	Partition	&alpha;	&beta;	&beta;-&alpha;	Prob[&alpha;>&beta;]	Prob[&alpha;<&beta;]	BayesFactor[&alpha;<&beta;]
1	1	3.675	1.274	-2.401	0.589	0.343	0.557
2	1	0.675	0.527	-0.148	0.501	0.435	0.823
3	1	0.560	0.507	-0.053	0.486	0.448	0.868
4	1	0.589	0.959	0.369	0.282	0.661	2.086
5	1	0.742	0.500	-0.242	0.521	0.416	0.760
6	1	0.675	0.510	-0.165	0.508	0.428	0.800
7	1	0.639	2.020	1.380	0.149	0.805	4.409
8	1	1.883	0.540	-1.343	0.741	0.211	0.285
9	1	0.826	0.936	0.109	0.318	0.624	1.773
10	1	0.611	1.976	1.365	0.147	0.808	4.486
11	1	0.675	0.501	-0.174	0.512	0.424	0.786
12	1	0.607	1.067	0.459	0.273	0.671	2.179
13	1	4.224	0.500	-3.724	0.808	0.155	0.196
14	1	1.898	0.489	-1.409	0.762	0.193	0.255
15	1	0.744	0.493	-0.251	0.524	0.412	0.749
16	1	0.735	1.025	0.290	0.299	0.644	1.933
17	1	1.472	0.502	-0.971	0.735	0.215	0.293
18	1	0.560	0.527	-0.033	0.478	0.457	0.898
19	1	0.545	0.572	0.027	0.459	0.477	0.973
20	1	17.793	0.516	-17.277	0.998	0.000	0.001
21	1	2.704	2.462	-0.242	0.363	0.543	1.271
22	1	0.832	0.525	-0.307	0.516	0.421	0.777
23	1	0.616	0.974	0.358	0.286	0.657	2.045
24	1	3.930	0.567	-3.363	0.877	0.091	0.106
25	1	0.642	5.704	5.062	0.028	0.950	20.462
26	1	0.744	0.551	-0.192	0.501	0.436	0.825
27	1	0.616	0.984	0.368	0.285	0.658	2.059
28	1	0.539	8.682	8.142	0.003	0.992	126.225
29	1	0.684	18.530	17.846	0.001	0.996	251.003
30	1	0.675	0.488	-0.187	0.518	0.418	0.767
31	1	0.829	1.088	0.258	0.298	0.645	1.941
32	1	2.815	8.133	5.318	0.090	0.829	5.164
33	1	2.778	0.520	-2.258	0.577	0.367	0.619
34	1	0.809	2.572	1.762	0.141	0.814	4.672
35	1	3.726	0.494	-3.233	0.804	0.158	0.200
36	1	6.092	0.492	-5.599	0.930	0.051	0.057
37	1	0.742	0.500	-0.242	0.521	0.416	0.760
38	1	0.663	0.922	0.259	0.303	0.639	1.892
39	1	0.608	0.501	-0.107	0.501	0.434	0.820
40	1	0.615	0.494	-0.121	0.505	0.430	0.805
41	1	0.670	2.434	1.764	0.135	0.822	4.930
42	1	0.817	4.760	3.943	0.048	0.922	12.579
43	1	0.554	7.686	7.133	0.004	0.988	89.714
44	1	0.538	7.491	6.953	0.012	0.978	46.888
45	1	0.589	0.484	-0.105	0.504	0.430	0.807
46	1	0.582	7.730	7.148	0.005	0.985	68.942
47	1	0.595	14.202	13.606	0.001	0.996	267.603
48	1	0.607	2.461	1.854	0.125	0.834	5.363
49	1	0.584	8.912	8.327	0.002	0.992	130.421
50	1	0.765	3.669	2.904	0.069	0.894	9.018
51	1	0.613	1.007	0.394	0.281	0.662	2.096
52	1	0.558	2.522	1.964	0.114	0.848	5.948
53	1	0.751	8.424	7.673	0.009	0.976	44.350
54	1	0.738	1.271	0.533	0.273	0.672	2.186
55	1	0.560	1.060	0.500	0.261	0.684	2.308
56	1	0.666	2.335	1.669	0.139	0.817	4.778
57	1	0.607	0.541	-0.067	0.485	0.450	0.875
58	1	0.608	0.488	-0.120	0.507	0.428	0.800
59	1	9.306	1.152	-8.153	0.862	0.092	0.109
60	1	1.828	0.512	-1.316	0.750	0.203	0.272
61	1	0.809	2.587	1.778	0.140	0.815	4.702
62	1	27.634	0.461	-27.173	0.999	0.001	0.001
63	1	1.445	0.489	-0.956	0.740	0.211	0.286
64	1	1.537	1.366	-0.172	0.469	0.454	0.890
65	1	0.744	0.500	-0.244	0.521	0.415	0.760
66	1	0.827	8.285	7.458	0.015	0.966	30.414
67	1	0.795	3.202	2.406	0.084	0.875	7.486
68	1	0.777	7.300	6.523	0.012	0.970	34.471
69	1	0.663	2.572	1.909	0.128	0.830	5.203
70	1	0.615	0.490	-0.125	0.507	0.428	0.799
71	1	0.607	0.512	-0.096	0.496	0.439	0.835
72	1	0.675	0.510	-0.165	0.508	0.428	0.800
73	1	0.546	0.572	0.026	0.459	0.476	0.973
74	1	0.546	0.572	0.026	0.459	0.476	0.973
75	1	3.538	0.489	-3.049	0.800	0.161	0.205
76	1	0.744	0.551	-0.192	0.501	0.436	0.825
77	1	6.529	0.494	-6.035	0.836	0.131	0.162
78	1	0.670	2.231	1.561	0.143	0.811	4.600
79	1	0.675	0.507	-0.168	0.509	0.427	0.795
80	1	0.744	0.551	-0.192	0.501	0.436	0.825
81	1	0.615	0.490	-0.125	0.507	0.428	0.799
82	1	0.832	0.500	-0.333	0.527	0.410	0.743
83	1	1.983	2.338	0.355	0.333	0.575	1.445
84	1	0.607	0.498	-0.109	0.502	0.433	0.816
85	1	0.684	2.646	1.961	0.125	0.832	5.302
86	1	0.675	0.507	-0.168	0.509	0.427	0.795
87	1	0.552	3.446	2.894	0.087	0.881	7.920
88	1	0.741	0.552	-0.190	0.501	0.436	0.826
89	1	0.661	2.844	2.183	0.117	0.843	5.720
90	1	0.859	0.461	-0.398	0.552	0.385	0.669
91	1	3.550	2.129	-1.421	0.431	0.482	0.993
92	1	0.660	19.431	18.770	0.000	0.998	464.583
93	1	0.616	0.984	0.368	0.285	0.658	2.060
94	1	0.560	0.527	-0.033	0.478	0.457	0.898
95	1	0.607	2.239	1.633	0.134	0.822	4.948
96	1	0.603	2.243	1.640	0.133	0.824	4.990
97	1	0.742	0.500	-0.242	0.521	0.416	0.760
98	1	0.741	1.012	0.271	0.301	0.642	1.913
99	1	0.607	0.512	-0.096	0.496	0.439	0.835
100	1	1.446	0.507	-0.939	0.731	0.219	0.299
101	1	2.528	0.494	-2.034	0.780	0.178	0.231
102	1	0.710	3.122	2.413	0.115	0.845	5.832
103	1	0.833	0.483	-0.350	0.534	0.402	0.720
104	1	0.806	4.643	3.838	0.080	0.886	8.304
105	1	0.607	0.501	-0.106	0.501	0.434	0.820
106	1	30.304	0.504	-29.800	1.000	0.000	0.000
107	1	1.808	0.540	-1.268	0.738	0.213	0.289
108	1	1.428	0.565	-0.863	0.709	0.239	0.336
109	1	0.673	1.240	0.567	0.267	0.678	2.250
110	1	0.744	0.493	-0.251	0.524	0.412	0.749
111	1	0.675	0.540	-0.135	0.496	0.440	0.840
112	1	0.662	5.127	4.465	0.035	0.940	16.744
113	1	0.726	0.489	-0.237	0.523	0.413	0.752
114	1	0.661	2.833	2.172	0.121	0.838	5.519
115	1	0.833	0.470	-0.363	0.541	0.395	0.699
116	1	0.832	0.495	-0.337	0.529	0.408	0.737
117	1	0.832	0.495	-0.337	0.529	0.408	0.737
118	1	0.675	0.510	-0.165	0.508	0.428	0.800
119	1	0.832	0.495	-0.337	0.529	0.408	0.737
120	1	2.512	0.539	-1.972	0.761	0.194	0.258
121	1	0.619	8.675	8.056	0.002	0.989	96.306
122	1	0.744	0.500	-0.244	0.521	0.415	0.760
123	1	0.832	0.500	-0.333	0.527	0.410	0.743
124	1	0.744	0.493	-0.251	0.524	0.412	0.749
125	1	0.615	0.494	-0.121	0.505	0.430	0.805
126	1	0.560	0.512	-0.048	0.484	0.450	0.875
127	1	7.776	0.498	-7.278	0.948	0.038	0.042
128	1	2.854	1.059	-1.795	0.585	0.346	0.566
129	1	0.833	0.483	-0.350	0.534	0.402	0.720
130	1	0.675	0.507	-0.168	0.509	0.427	0.795
131	1	0.615	0.475	-0.140	0.514	0.420	0.775
132	1	0.626	4.417	3.791	0.043	0.930	14.308
133	1	0.554	2.611	2.057	0.110	0.852	6.153
134	1	0.791	1.006	0.215	0.307	0.635	1.863
135	1	0.545	6.634	6.090	0.006	0.983	63.160
136	1	0.897	2.869	1.972	0.138	0.818	4.795
137	1	0.754	6.020	5.265	0.018	0.961	26.023
138	1	0.607	1.117	0.510	0.268	0.677	2.236
139	1	0.675	0.507	-0.168	0.509	0.427	0.795
140	1	0.828	1.169	0.341	0.287	0.657	2.043
141	1	0.546	0.572	0.026	0.459	0.476	0.973
142	1	2.778	0.520	-2.258	0.577	0.367	0.619
143	1	0.607	0.501	-0.106	0.501	0.434	0.820
144	1	0.615	0.490	-0.125	0.507	0.428	0.799
145	1	0.560	0.488	-0.072	0.494	0.439	0.837
146	1	0.744	0.551	-0.192	0.501	0.436	0.825
147	1	0.833	0.470	-0.363	0.541	0.395	0.699
148	1	0.675	0.527	-0.148	0.501	0.435	0.823
149	1	13.623	0.530	-13.094	0.992	0.004	0.005
150	1	0.675	0.501	-0.174	0.512	0.424	0.786
151	1	0.616	0.899	0.282	0.297	0.645	1.940
152	1	0.674	1.148	0.474	0.275	0.669	2.157
153	1	0.666	0.471	-0.195	0.525	0.410	0.742
154	1	0.546	0.572	0.026	0.459	0.476	0.973
155	1	0.744	0.551	-0.192	0.501	0.436	0.825
156	1	7.776	0.540	-7.237	0.933	0.048	0.054
157	1	0.675	0.510	-0.165	0.508	0.428	0.800
158	1	0.615	0.490	-0.125	0.507	0.428	0.799
159	1	3.110	2.150	-0.960	0.407	0.502	1.077
160	1	0.891	0.982	0.090	0.319	0.623	1.770
161	1	0.666	0.471	-0.195	0.525	0.410	0.742
162	1	0.675	0.507	-0.168	0.509	0.427	0.795
163	1	0.675	0.527	-0.148	0.501	0.435	0.823
164	1	0.560	0.507	-0.053	0.486	0.448	0.868
165	1	0.545	0.572	0.027	0.459	0.477	0.973
166	1	0.675	0.527	-0.148	0.501	0.435	0.823
167	1	0.615	0.465	-0.150	0.519	0.415	0.758
168	1	0.675	0.501	-0.174	0.512	0.424	0.786
169	1	0.611	1.052	0.441	0.275	0.668	2.154
170	1	0.666	0.471	-0.195	0.525	0.410	0.742
171	1	0.615	0.490	-0.125	0.507	0.428	0.799
172	1	5.532	0.499	-5.034	0.823	0.142	0.178
173	1	0.607	1.048	0.440	0.275	0.669	2.156
174	1	0.607	0.498	-0.109	0.502	0.433	0.816
175	1	0.673	1.243	0.570	0.267	0.678	2.252
176	1	0.615	0.517	-0.098	0.495	0.440	0.840
177	1	3.757	0.501	-3.256	0.804	0.158	0.201
178	1	0.615	0.475	-0.140	0.514	0.420	0.775
179	1	0.742	0.500	-0.242	0.521	0.416	0.760
180	1	0.846	0.889	0.043	0.333	0.608	1.659
181	1	0.705	1.361	0.656	0.263	0.683	2.303
182	1	0.832	0.495	-0.337	0.529	0.408	0.737
183	1	0.607	0.541	-0.067	0.485	0.450	0.875
184	1	0.608	1.063	0.455	0.274	0.670	2.172
185	1	0.576	0.952	0.375	0.279	0.664	2.110
186	1	9.746	1.035	-8.711	0.879	0.082	0.095
187	1	0.831	0.934	0.103	0.319	0.623	1.765
188	1	0.812	2.266	1.454	0.154	0.799	4.255
189	1	0.615	0.465	-0.150	0.519	0.415	0.758
190	1	0.907	1.004	0.098	0.315	0.628	1.801
191	1	0.607	0.541	-0.067	0.485	0.450	0.875
192	1	0.675	0.501	-0.174	0.512	0.424	0.786
193	1	2.771	1.056	-1.714	0.589	0.343	0.559
194	1	0.546	0.572	0.026	0.459	0.476	0.973
195	1	2.002	0.984	-1.018	0.558	0.371	0.629
196	1	0.675	0.501	-0.174	0.512	0.424	0.786
197	1	0.675	0.527	-0.148	0.501	0.435	0.823
198	1	0.615	0.517	-0.098	0.495	0.440	0.840
199	1	0.607	0.498	-0.109	0.502	0.433	0.816
200	1	1.847	0.540	-1.307	0.741	0.211	0.286
201	1	0.681	0.959	0.278	0.299	0.643	1.926
202	1	1.730	0.486	-1.244	0.756	0.197	0.263
203	1	2.685	0.539	-2.146	0.766	0.190	0.251
204	1	0.680	1.063	0.383	0.286	0.657	2.049
205	1	0.589	0.484	-0.105	0.504	0.430	0.807
206	1	0.675	0.510	-0.165	0.508	0.428	0.800
207	1	0.675	0.540	-0.135	0.496	0.440	0.840
208	1	0.606	1.243	0.637	0.255	0.690	2.382
209	1	0.832	0.500	-0.333	0.527	0.410	0.743
210	1	0.675	0.510	-0.165	0.508	0.428	0.800
211	1	0.615	0.517	-0.098	0.495	0.440	0.840
212	1	5.529	0.515	-5.014	0.822	0.143	0.178
213	1	3.229	0.524	-2.705	0.783	0.175	0.227
214	1	0.607	0.541	-0.067	0.485	0.450	0.875
215	1	0.608	0.488	-0.120	0.507	0.428	0.800
216	1	0.607	0.512	-0.096	0.496	0.439	0.835
217	1	0.615	0.490	-0.125	0.507	0.428	0.799
218	1	0.675	0.527	-0.148	0.501	0.435	0.823
219	1	6.668	0.494	-6.174	0.835	0.132	0.163
220	1	0.675	0.527	-0.148	0.501	0.435	0.823
221	1	0.675	0.510	-0.165	0.508	0.428	0.800
222	1	0.833	0.480	-0.353	0.536	0.401	0.715
223	1	0.832	0.525	-0.307	0.516	0.421	0.777
224	1	0.651	1.046	0.396	0.281	0.662	2.094
225	1	0.675	0.512	-0.163	0.507	0.429	0.801
226	1	1.445	0.510	-0.935	0.730	0.220	0.301
227	1	0.832	0.495	-0.337	0.529	0.408	0.737
228	1	0.607	0.541	-0.067	0.485	0.450	0.875
229	1	3.151	0.539	-2.612	0.790	0.170	0.218
230	1	0.607	1.178	0.571	0.260	0.685	2.327
231	1	0.744	0.551	-0.192	0.501	0.436	0.825
232	1	2.980	0.516	-2.464	0.785	0.173	0.224
233	1	0.675	0.510	-0.165	0.508	0.428	0.800
234	1	2.778	0.520	-2.258	0.577	0.367	0.619
235	1	0.615	0.478	-0.137	0.513	0.422	0.780
236	1	0.675	0.501	-0.174	0.512	0.424	0.786
237	1	0.617	0.874	0.258	0.301	0.640	1.902
238	1	0.607	0.498	-0.109	0.502	0.433	0.816
239	1	2.784	0.442	-2.342	0.612	0.331	0.529
240	1	0.675	0.527	-0.148	0.501	0.435	0.823
241	1	0.744	0.551	-0.192	0.501	0.436	0.825
242	1	0.828	1.130	0.301	0.294	0.650	1.982
243	1	0.607	0.507	-0.100	0.498	0.437	0.829
244	1	0.741	0.552	-0.190	0.501	0.436	0.826
245	1	0.697	0.978	0.280	0.299	0.643	1.924
246	1	0.675	0.527	-0.148	0.501	0.435	0.823
247	1	0.578	1.038	0.460	0.268	0.676	2.227
248	1	0.726	0.489	-0.237	0.523	0.413	0.752
249	1	0.674	1.174	0.500	0.273	0.671	2.182
250	1	0.832	0.495	-0.337	0.529	0.408	0.737
251	1	0.726	0.489	-0.237	0.523	0.413	0.752
252	1	0.607	1.075	0.468	0.272	0.672	2.185
253	1	0.608	0.501	-0.107	0.501	0.434	0.820
254	1	0.611	2.166	1.554	0.138	0.818	4.797
255	1	0.628	0.969	0.341	0.289	0.654	2.019
256	1	1.990	0.467	-1.523	0.774	0.182	0.237
257	1	0.607	0.498	-0.109	0.502	0.433	0.816
258	1	0.675	0.510	-0.165	0.508	0.428	0.800
259	1	0.615	0.517	-0.098	0.495	0.440	0.840
260	1	0.560	0.512	-0.048	0.484	0.450	0.875
261	1	0.833	0.480	-0.353	0.536	0.401	0.715
262	1	9.779	0.521	-9.258	0.953	0.033	0.037
263	1	0.674	1.081	0.407	0.284	0.660	2.074
264	1	2.036	0.521	-1.514	0.754	0.200	0.267
265	1	0.830	0.990	0.159	0.311	0.632	1.832
266	1	0.607	0.535	-0.072	0.487	0.448	0.868
267	1	0.675	0.512	-0.163	0.507	0.429	0.801
268	1	0.560	0.507	-0.053	0.486	0.448	0.868
269	1	0.675	0.488	-0.187	0.518	0.418	0.767
270	1	0.675	0.527	-0.148	0.501	0.435	0.823
271	1	0.615	0.465	-0.150	0.519	0.415	0.758
272	1	0.607	0.507	-0.100	0.498	0.437	0.829
273	1	0.726	0.489	-0.237	0.523	0.413	0.752
274	1	0.610	1.036	0.426	0.277	0.667	2.137
275	1	0.675	0.501	-0.174	0.512	0.424	0.786
276	1	0.744	0.493	-0.251	0.524	0.412	0.749
277	1	0.611	1.052	0.441	0.275	0.668	2.154
278	1	0.726	0.489	-0.237	0.523	0.413	0.752
279	1	0.607	0.507	-0.100	0.498	0.437	0.829
280	1	2.965	0.501	-2.464	0.785	0.173	0.224
281	1	0.560	0.510	-0.050	0.485	0.450	0.873
282	1	0.705	1.137	0.432	0.281	0.663	2.101
283	1	0.742	0.500	-0.242	0.521	0.416	0.760
284	1	0.615	0.490	-0.125	0.507	0.428	0.799
285	1	0.675	0.512	-0.163	0.507	0.429	0.801
286	1	0.607	0.541	-0.067	0.485	0.450	0.875
287	1	0.675	0.488	-0.187	0.518	0.418	0.767
288	1	0.561	1.156	0.594	0.252	0.694	2.425
289	1	0.560	0.540	-0.019	0.473	0.462	0.917
290	1	0.608	0.501	-0.107	0.501	0.434	0.820
291	1	0.608	0.488	-0.120	0.507	0.428	0.800
292	1	0.675	0.512	-0.163	0.507	0.429	0.801
293	1	2.610	5.526	2.917	0.145	0.753	3.253
294	1	0.675	0.512	-0.163	0.507	0.429	0.801
295	1	0.683	0.949	0.265	0.301	0.641	1.909
296	1	1.754	0.847	-0.908	0.380	0.562	1.373
297	1	0.617	1.000	0.382	0.283	0.660	2.076
298	1	0.675	0.507	-0.168	0.509	0.427	0.795
299	1	0.608	0.488	-0.120	0.507	0.428	0.800
300	1	0.675	0.501	-0.174	0.512	0.424	0.786
301	1	0.546	0.572	0.026	0.459	0.476	0.973
302	1	0.675	0.501	-0.174	0.512	0.424	0.786
303	1	0.613	1.007	0.394	0.281	0.662	2.096
304	1	0.608	0.501	-0.107	0.501	0.434	0.820
305	1	2.067	1.053	-1.014	0.554	0.374	0.639
306	1	0.546	0.572	0.026	0.459	0.476	0.973
307	1	0.608	0.501	-0.107	0.501	0.434	0.820
308	1	0.675	0.512	-0.163	0.507	0.429	0.801
309	1	2.870	1.081	-1.789	0.581	0.350	0.575
310	1	1.428	0.565	-0.863	0.709	0.239	0.336
311	1	0.608	0.501	-0.107	0.501	0.434	0.820
312	1	0.616	1.008	0.392	0.280	0.664	2.109
313	1	0.833	0.483	-0.350	0.534	0.402	0.720
314	1	0.546	0.572	0.026	0.459	0.476	0.973
315	1	0.675	0.527	-0.148	0.501	0.435	0.823
316	1	1.448	1.116	-0.333	0.495	0.430	0.805
317	1	0.675	0.512	-0.163	0.507	0.429	0.801
318	1	0.742	0.493	-0.249	0.524	0.412	0.750
319	1	0.560	0.507	-0.053	0.486	0.448	0.868
320	1	0.640	0.949	0.309	0.294	0.648	1.968
321	1	0.665	0.477	-0.187	0.522	0.413	0.753
322	1	0.675	0.507	-0.168	0.509	0.427	0.795
323	1	0.833	0.470	-0.363	0.541	0.395	0.699
324	1	0.726	0.489	-0.237	0.523	0.413	0.752
325	1	0.744	0.551	-0.192	0.501	0.436	0.825
326	1	12.115	1.046	-11.069	0.955	0.020	0.022
327	1	0.832	0.500	-0.333	0.527	0.410	0.743
328	1	0.675	0.527	-0.148	0.501	0.435	0.823
329	1	0.744	0.493	-0.251	0.524	0.412	0.749
330	1	0.744	0.500	-0.244	0.521	0.415	0.760
331	1	0.744	0.551	-0.192	0.501	0.436	0.825
332	1	0.744	0.551	-0.192	0.501	0.436	0.825
333	1	0.675	0.540	-0.135	0.496	0.440	0.840
334	1	0.741	0.552	-0.190	0.501	0.436	0.826
335	1	0.675	1.040	0.365	0.288	0.655	2.032
336	1	0.560	0.527	-0.033	0.478	0.457	0.898
337	1	0.675	0.512	-0.163	0.507	0.429	0.801
338	1	0.560	0.540	-0.019	0.473	0.462	0.917
339	1	0.675	0.488	-0.187	0.518	0.418	0.767
340	1	0.562	1.061	0.499	0.261	0.684	2.309
341	1	0.560	0.488	-0.072	0.494	0.439	0.837
342	1	0.675	0.540	-0.135	0.496	0.440	0.840
343	1	0.675	0.510	-0.165	0.508	0.428	0.800
344	1	0.832	0.525	-0.307	0.516	0.421	0.777
345	1	0.833	0.470	-0.363	0.541	0.395	0.699
346	1	0.560	0.510	-0.050	0.485	0.450	0.873
347	1	0.675	0.512	-0.163	0.507	0.429	0.801
348	1	0.833	0.483	-0.350	0.534	0.402	0.720
349	1	0.580	1.173	0.592	0.255	0.691	2.387
350	1	2.439	0.802	-1.637	0.411	0.532	1.217
351	1	0.680	1.077	0.397	0.284	0.660	2.071
352	1	1.682	1.170	-0.512	0.505	0.420	0.775
353	1	0.675	0.527	-0.148	0.501	0.435	0.823
354	1	0.675	0.510	-0.165	0.508	0.428	0.800
355	1	0.560	1.096	0.536	0.258	0.687	2.349
356	1	0.675	0.512	-0.163	0.507	0.429	0.801
357	1	0.744	0.551	-0.192	0.501	0.436	0.825
358	1	0.675	0.512	-0.163	0.507	0.429	0.801
359	1	1.132	6.092	4.960	0.072	0.895	9.062
360	1	0.550	7.060	6.509	0.014	0.975	41.159
361	1	8.810	0.534	-8.277	0.944	0.040	0.045
362	1	0.709	2.038	1.329	0.157	0.796	4.171
363	1	0.675	0.540	-0.135	0.496	0.440	0.840
364	1	0.665	0.898	0.234	0.307	0.635	1.856
365	1	0.607	0.507	-0.100	0.498	0.437	0.829
366	1	22.279	1.013	-21.266	0.996	0.001	0.001
367	1	0.560	1.093	0.533	0.258	0.687	2.347
368	1	0.674	1.148	0.474	0.275	0.669	2.157
369	1	0.726	0.489	-0.237	0.523	0.413	0.752
370	1	0.615	0.517	-0.098	0.495	0.440	0.840
371	1	0.744	0.500	-0.244	0.521	0.415	0.760
372	1	0.742	0.500	-0.242	0.521	0.416	0.760
373	1	0.860	0.907	0.047	0.329	0.613	1.692
374	1	0.545	0.572	0.027	0.459	0.477	0.973
375	1	0.742	0.493	-0.249	0.524	0.412	0.750
376	1	2.036	0.521	-1.514	0.754	0.200	0.267
377	1	0.832	0.500	-0.333	0.527	0.410	0.743
378	1	0.607	0.507	-0.100	0.498	0.437	0.829
379	1	19.528	0.487	-19.041	0.981	0.013	0.015
380	1	0.571	0.992	0.421	0.272	0.671	2.183
381	1	0.832	0.517	-0.316	0.519	0.418	0.766
382	1	4.997	0.480	-4.518	0.826	0.139	0.173
383	1	0.574	0.527	-0.048	0.482	0.453	0.884
384	1	2.784	0.442	-2.342	0.612	0.331	0.529
385	1	0.832	0.500	-0.333	0.527	0.410	0.743
386	1	3.538	1.086	-2.452	0.603	0.330	0.526
387	1	0.742	0.493	-0.249	0.524	0.412	0.750
388	1	0.587	4.992	4.405	0.032	0.946	18.632
389	1	2.530	1.074	-1.456	0.561	0.373	0.635
390	1	0.608	0.501	-0.107	0.501	0.434	0.820
391	1	0.560	1.073	0.513	0.260	0.685	2.323
392	1	0.560	0.510	-0.050	0.485	0.450	0.873
