# Supplementary material for: Evolution of host-microbe cell adherence by receptor domain shuffling
Source: eLife. 2022 Jan 25;11:e73330. doi: 10.7554/eLife.73330 (PMC8860441; doi:10.7554/eLife.73330)
Supplement: Figure 2—source data 3. [file elife-73330-fig2-data3.zip › Figure 2 - source data 3/site_selection_results/ALL_all_evo_data/CCM03_GARD_MEME.csv]

Codon	alpha	beta1	p1	beta2	p2	LRT	p-value	q-value	Log(L)
1	4.65222	1.40588	1.0	1.40515	1.0e-09	0.0	0.67	1.0	-13.4047
2	0.0	0.0	0.0	0.0	1.0	0.0	1.0	1.0	0.0
3	0.0	0.0	0.0	0.0	1.0	0.0	1.0	1.0	0.0
4	0.0	0.0	0.947839	98.2638	0.052161	1.96022	0.186976	1.0	-9.97036
5	0.0	0.0	0.0	0.0	1.0	0.0	1.0	1.0	0.0
6	0.0	0.0	0.0	0.0	1.0	0.0	1.0	1.0	0.0
7	0.0	0.0	1.00001e-09	1.99581	1.0	1.16798	0.289866	1.0	-13.8916
8	2.61329	0.0	0.0472738	0.0	0.952726	0.0	0.67	1.0	-9.246
9	0.0	0.0	1.0e-09	0.915381	1.0	0.429223	0.451806	1.0	-9.21295
10	0.0	0.0	1.00001e-09	2.0768	1.0	1.60909	0.22652	1.0	-12.9373
11	0.0	0.0	0.0	0.0	1.0	0.0	1.0	1.0	0.0
12	0.0	0.0	1.00003e-09	1.09943	1.0	0.769701	0.365447	1.0	-8.31656
13	4.74431	0.0	0.0589392	0.0	0.941061	0.0	0.67	1.0	-7.84848
14	2.50704	0.0	0.0516785	0.0	0.948322	0.0	0.67	1.0	-8.99987
15	0.0	0.0	0.0	0.0	1.0	0.0	1.0	1.0	0.0
16	0.0	0.0	1.00002e-09	1.07033	1.0	0.471332	0.439582	1.0	-9.78444
17	1.84191	0.0	0.0472906	0.0	0.952709	0.0	0.67	1.0	-10.2011
18	0.0	0.0	0.0	0.0	1.0	0.0	1.0	1.0	0.0
19	0.0	0.0	0.0	0.0	1.0	0.0	1.0	1.0	0.0
20	5.48494	0.0	0.047388	0.0	0.952612	0.0	0.67	1.0	-11.0379
21	2.75295	2.32493	1.0	2.32251	1.00024e-09	0.0	0.67	1.0	-14.8224
22	0.0	0.0	0.0	0.0	1.0	0.0	1.0	1.0	0.0
23	0.0	0.0	1.00002e-09	1.03643	1.0	0.808713	0.357042	1.0	-9.53298
24	3.93012	0.0	0.0472807	0.0	0.952719	0.0	0.67	1.0	-15.3156
25	0.0	0.0	0.257705	3.58407	0.742295	1.56491	0.232109	1.0	-13.8387
26	0.0	0.0	0.0	0.0	1.0	0.0	1.0	1.0	0.0
27	0.0	0.0	0.254963	1.45535	0.745037	0.831374	0.352274	1.0	-10.4709
28	0.0	0.0	0.749256	32.0725	0.250744	6.99516	0.0136188	1.0	-20.7214
29	0.0	0.0	0.732792	43.8736	0.267208	6.89112	0.0143621	1.0	-30.7356
30	0.0	0.0	0.0	0.0	1.0	0.0	1.0	1.0	0.0
31	0.0	0.0	0.251339	1.59346	0.748661	0.529917	0.42342	1.0	-10.6529
32	3.40863	3.36386	1.0	3.36288	9.53674e-08	0.0	0.67	1.0	-22.2967
33	0.0	0.0	0.0	0.0	1.0	0.0	1.0	1.0	0.0
34	0.0	0.0	0.459105	8.01204	0.540895	1.7639	0.208068	1.0	-17.1919
35	4.29881	0.0	0.0472961	0.0	0.952704	0.0	0.67	1.0	-7.43187
36	5.31481	0.0	0.0474367	0.0	0.952563	0.0	0.67	1.0	-11.8009
37	0.0	0.0	0.0	0.0	1.0	0.0	1.0	1.0	0.0
38	0.0	0.0	1.00005e-09	0.945669	1.0	0.543412	0.419824	1.0	-8.97685
39	0.0	0.0	0.0	0.0	1.0	0.0	1.0	1.0	0.0
40	0.0	0.0	0.0	0.0	1.0	0.0	1.0	1.0	0.0
41	0.0	0.0	1.00001e-09	2.29575	1.0	1.39795	0.254655	1.0	-12.3896
42	0.0	0.0	0.771847	14.1303	0.228153	1.09311	0.302518	1.0	-15.5376
43	0.0	0.0	0.752896	23.8399	0.247104	3.54303	0.0807011	1.0	-19.452
44	0.00147434	0.00133882	0.924741	45.297	0.0752585	1.75598	0.208971	1.0	-10.8577
45	0.0	0.0	0.0	0.0	1.0	0.0	1.0	1.0	0.0
46	0.0	0.0	1.0e-09	3.69089	1.0	2.48843	0.140767	1.0	-19.1511
47	0.0	0.0	0.200354	7.52265	0.799646	3.676	0.0752845	1.0	-23.8232
48	0.0	0.0	0.250317	1.61597	0.749683	0.909222	0.336492	1.0	-9.98027
49	0.0	0.0	0.403174	10.7195	0.596826	4.23797	0.0561948	1.0	-19.8298
50	0.0	0.0	1.0e-09	2.85125	1.0	1.0949	0.302209	1.0	-15.7991
51	0.0	0.0	1.0e-09	1.08028	1.0	0.746608	0.370543	1.0	-8.96229
52	0.0	0.0	1.00002e-09	2.37499	1.0	2.10866	0.172555	1.0	-12.5026
53	0.0	0.0	0.264946	3.88698	0.735054	1.26973	0.273643	1.0	-16.1628
54	0.0	0.0	1.0e-09	1.41035	1.0	0.598125	0.405695	1.0	-9.72571
55	0.0	0.0	1.00004e-09	1.09474	1.0	1.00777	0.317745	1.0	-8.14392
56	0.0	0.0	1.0e-09	2.20251	1.0	1.35962	0.260171	1.0	-10.6874
57	0.0	0.0	0.0	0.0	1.0	0.0	1.0	1.0	0.0
58	0.0	0.0	0.0	0.0	1.0	0.0	1.0	1.0	0.0
59	5.96942	1.26417	0.999438	2.65335	0.00056168	0.0	0.67	1.0	-16.8389
60	2.40376	0.0	0.0423512	0.0	0.957649	0.0	0.67	1.0	-7.88444
61	0.0	0.0	1.00001e-09	2.45845	1.0	1.082	0.304451	1.0	-11.8008
62	16.2642	0.0	0.04668	0.0	0.95332	0.0	0.67	1.0	-11.314
63	1.73916	0.0	0.0773754	0.0	0.922625	0.0	0.67	1.0	-7.97792
64	2.01867	0.0	0.951529	154.215	0.0484706	1.3761	0.257782	1.0	-14.9538
65	0.0	0.0	0.0	0.0	1.0	0.0	1.0	1.0	0.0
66	0.0	0.0	0.791651	33.09	0.208349	4.34887	0.0530537	1.0	-20.3182
67	0.0	0.0	1.00002e-09	2.57867	1.0	0.941866	0.330136	1.0	-17.0785
68	0.0	0.0	1.00003e-09	3.7357	1.0	1.61533	0.225743	1.0	-18.2725
69	0.0	0.0	1.0e-09	2.36366	1.0	1.45235	0.247052	1.0	-13.0228
70	0.0	0.0	0.0	0.0	1.0	0.0	1.0	1.0	0.0
71	0.0	0.0	0.0	0.0	1.0	0.0	1.0	1.0	0.0
72	0.0	0.0	0.0	0.0	1.0	0.0	1.0	1.0	0.0
73	0.0	0.0	0.0	0.0	1.0	0.0	1.0	1.0	0.0
74	0.0	0.0	0.0	0.0	1.0	0.0	1.0	1.0	0.0
75	3.72968	0.0	0.0649657	0.0	0.935034	0.0	0.67	1.0	-7.8188
76	0.0	0.0	0.0	0.0	1.0	0.0	1.0	1.0	0.0
77	4.44681	0.0	0.0474473	0.0	0.952553	0.0	0.67	1.0	-7.30853
78	0.0	0.0	1.00001e-09	2.21651	1.0	1.36077	0.260002	1.0	-11.5705
79	0.0	0.0	0.0	0.0	1.0	0.0	1.0	1.0	0.0
80	0.0	0.0	0.0	0.0	1.0	0.0	1.0	1.0	0.0
81	0.0	0.0	0.0	0.0	1.0	0.0	1.0	1.0	0.0
82	0.0	0.0	0.0	0.0	1.0	0.0	1.0	1.0	0.0
83	2.78204	2.21431	1.0	2.21833	1.00117e-09	0.0	0.67	1.0	-17.9293
84	0.0	0.0	0.0	0.0	1.0	0.0	1.0	1.0	0.0
85	0.0	0.0	1.00001e-09	2.40945	1.0	1.36966	0.258713	1.0	-13.7511
86	0.0	0.0	0.0	0.0	1.0	0.0	1.0	1.0	0.0
87	0.0	0.0	1.00001e-09	3.04689	1.0	2.43835	0.14458	1.0	-14.5958
88	0.0	0.0	0.0	0.0	1.0	0.0	1.0	1.0	0.0
89	0.0	0.0	1.0e-09	2.51371	1.0	1.52805	0.236889	1.0	-13.9612
90	0.0	0.0	0.0	0.0	1.0	0.0	1.0	1.0	0.0
91	4.1997	2.13253	0.999995	2.13254	5.26325e-06	0.0	0.67	1.0	-16.6098
92	0.0	0.0	0.523539	22.5192	0.476461	5.72384	0.026109	1.0	-26.3005
93	0.0	0.0	0.937416	44.6388	0.0625844	1.33573	0.263675	1.0	-9.69241
94	0.0	0.0	0.0	0.0	1.0	0.0	1.0	1.0	0.0
95	0.0	0.0	0.931111	29.493	0.0688894	1.07576	0.305543	1.0	-10.7861
96	0.0	0.0	0.263107	4.71385	0.736893	2.55774	0.135664	1.0	-20.1034
97	0.0	0.0	0.0	0.0	1.0	0.0	1.0	1.0	0.0
98	0.0	0.0	0.245214	1.41874	0.754786	0.463511	0.441812	1.0	-9.25362
99	0.0	0.0	0.0	0.0	1.0	0.0	1.0	1.0	0.0
100	1.75021	0.0	0.0473142	0.0	0.952686	0.0	0.67	1.0	-8.11399
101	2.86575	0.0	0.0473866	0.0	0.952613	0.0	0.67	1.0	-8.96236
102	0.0	0.0	0.217762	3.89198	0.782238	1.32445	0.26535	1.0	-13.1827
103	0.0	0.0	0.0	0.0	1.0	0.0	1.0	1.0	0.0
104	0.0	0.0	0.766135	16.9143	0.233865	2.89108	0.11368	1.0	-16.7341
105	0.0	0.0	0.0	0.0	1.0	0.0	1.0	1.0	0.0
106	13.0521	0.0	0.0473393	0.0	0.952661	0.0	0.67	1.0	-11.8123
107	2.43788	0.0	0.0473086	0.0	0.952691	0.0	0.67	1.0	-10.7893
108	5.33433	0.0	0.0466711	0.0	0.953329	0.0	0.67	1.0	-13.7086
109	0.0	0.0	0.945609	86.1917	0.0543913	1.79842	0.20418	1.0	-9.87516
110	0.0	0.0	0.0	0.0	1.0	0.0	1.0	1.0	0.0
111	0.0	0.0	0.0	0.0	1.0	0.0	1.0	1.0	0.0
112	0.0	0.0	1.0e-09	3.62637	1.0	2.10868	0.172553	1.0	-17.7035
113	0.0	0.0	0.0	0.0	1.0	0.0	1.0	1.0	0.0
114	0.0	0.0	0.0195296	2.48668	0.98047	1.46667	0.245093	1.0	-15.8392
115	0.0	0.0	0.0	0.0	1.0	0.0	1.0	1.0	0.0
116	0.0	0.0	0.0	0.0	1.0	0.0	1.0	1.0	0.0
117	0.0	0.0	0.0	0.0	1.0	0.0	1.0	1.0	0.0
118	0.0	0.0	0.0	0.0	1.0	0.0	1.0	1.0	0.0
119	0.0	0.0	0.0	0.0	1.0	0.0	1.0	1.0	0.0
120	2.80795	0.0	0.047388	0.0	0.952612	0.0	0.67	1.0	-8.4759
121	0.0	0.0	0.842228	78.8156	0.157772	9.70587	0.00343009	1.0	-21.7409
122	0.0	0.0	0.0	0.0	1.0	0.0	1.0	1.0	0.0
123	0.0	0.0	0.0	0.0	1.0	0.0	1.0	1.0	0.0
124	0.0	0.0	0.0	0.0	1.0	0.0	1.0	1.0	0.0
125	0.0	0.0	0.0	0.0	1.0	0.0	1.0	1.0	0.0
126	0.0	0.0	0.0	0.0	1.0	0.0	1.0	1.0	0.0
127	15.6039	0.0	0.0466312	0.0	0.953369	0.0	0.67	1.0	-11.7502
128	16.0219	3.07569	1.0	3.06568	1.00117e-09	0.0	0.67	1.0	-12.414
129	0.0	0.0	0.0	0.0	1.0	0.0	1.0	1.0	0.0
130	0.0	0.0	0.0	0.0	1.0	0.0	1.0	1.0	0.0
131	0.0	0.0	0.0	0.0	1.0	0.0	1.0	1.0	0.0
132	0.0	0.0	1.00001e-09	6.40818	1.0	1.26725	0.274026	1.0	-10.8522
133	0.0	0.0	1.00002e-09	3.32027	1.0	1.13147	0.295957	1.0	-8.66507
134	0.0	0.0	1.0e-09	2.74333	1.0	0.384007	0.465568	1.0	-8.98213
135	0.0	0.0	0.854771	43.9282	0.145229	4.5737	0.0472231	1.0	-9.26722
136	14.1328	3.49881	1.0	3.49969	1.0e-09	0.0	0.67	1.0	-11.1761
137	0.0	0.0	0.85773	40.5876	0.14227	3.60113	0.078287	1.0	-9.27857
138	0.0	0.0	1.0e-09	3.02695	1.0	0.80501	0.357829	1.0	-9.45374
139	0.0	0.0	0.0	0.0	1.0	0.0	1.0	1.0	0.0
140	0.0	0.0	1.0e-09	3.1335	1.0	0.535199	0.422007	1.0	-8.61084
141	0.0	0.0	0.0	0.0	1.0	0.0	1.0	1.0	0.0
142	0.0	0.0	0.0	0.0	1.0	0.0	1.0	1.0	0.0
143	0.0	0.0	0.0	0.0	1.0	0.0	1.0	1.0	0.0
144	0.0	0.0	0.0	0.0	1.0	0.0	1.0	1.0	0.0
145	0.0	0.0	0.0	0.0	1.0	0.0	1.0	1.0	0.0
146	0.0	0.0	0.0	0.0	1.0	0.0	1.0	1.0	0.0
147	0.0	0.0	0.0	0.0	1.0	0.0	1.0	1.0	0.0
148	0.0	0.0	0.0	0.0	1.0	0.0	1.0	1.0	0.0
149	26.4822	0.0	0.0466312	0.0	0.953369	0.0	0.67	1.0	-12.7674
150	0.0	0.0	0.0	0.0	1.0	0.0	1.0	1.0	0.0
151	0.0	0.0	1.00005e-09	2.48454	1.0	0.755933	0.368474	1.0	-10.6336
152	0.0	0.0	1.00002e-09	3.45112	1.0	0.802917	0.358275	1.0	-8.21384
153	0.0	0.0	0.0	0.0	1.0	0.0	1.0	1.0	0.0
154	0.0	0.0	0.0	0.0	1.0	0.0	1.0	1.0	0.0
155	0.0	0.0	0.0	0.0	1.0	0.0	1.0	1.0	0.0
156	5.91293	0.0	0.0473238	0.0	0.952676	0.0	0.67	1.0	-8.69287
157	0.0	0.0	0.0	0.0	1.0	0.0	1.0	1.0	0.0
158	0.0	0.0	0.0	0.0	1.0	0.0	1.0	1.0	0.0
159	9.26975	5.93239	0.697204	5.61622	0.302796	0.0	0.67	1.0	-15.485
160	0.0	0.0	1.0e-09	2.7721	1.0	0.417382	0.455343	1.0	-9.44977
161	0.0	0.0	0.0	0.0	1.0	0.0	1.0	1.0	0.0
162	0.0	0.0	0.0	0.0	1.0	0.0	1.0	1.0	0.0
163	0.0	0.0	0.0	0.0	1.0	0.0	1.0	1.0	0.0
164	0.0	0.0	0.0	0.0	1.0	0.0	1.0	1.0	0.0
165	0.0	0.0	0.0	0.0	1.0	0.0	1.0	1.0	0.0
166	0.0	0.0	0.0	0.0	1.0	0.0	1.0	1.0	0.0
167	0.0	0.0	0.0	0.0	1.0	0.0	1.0	1.0	0.0
168	0.0	0.0	0.0	0.0	1.0	0.0	1.0	1.0	0.0
169	0.0	0.0	1.00002e-09	2.95137	1.0	0.766674	0.36611	1.0	-9.32414
170	0.0	0.0	0.0	0.0	1.0	0.0	1.0	1.0	0.0
171	0.0	0.0	0.0	0.0	1.0	0.0	1.0	1.0	0.0
172	16.298	0.0	0.0583986	0.0	0.941601	0.0	0.67	1.0	-5.93887
173	0.0	0.0	1.0e-09	2.92424	1.0	0.782574	0.362646	1.0	-7.8276
174	0.0	0.0	0.0	0.0	1.0	0.0	1.0	1.0	0.0
175	0.0	0.0	1.0e-09	3.50777	1.0	0.811506	0.35645	1.0	-8.45655
176	0.0	0.0	0.0	0.0	1.0	0.0	1.0	1.0	0.0
177	14.499	0.0	0.0528959	0.0	0.947104	0.0	0.67	1.0	-6.6616
178	0.0	0.0	0.0	0.0	1.0	0.0	1.0	1.0	0.0
179	0.0	0.0	0.0	0.0	1.0	0.0	1.0	1.0	0.0
180	0.0	0.0	1.00001e-09	2.28682	1.0	0.303379	0.49204	1.0	-10.3364
181	0.0	0.0	1.0016e-09	3.88066	1.0	0.656529	0.391347	1.0	-9.30578
182	0.0	0.0	0.0	0.0	1.0	0.0	1.0	1.0	0.0
183	0.0	0.0	0.0	0.0	1.0	0.0	1.0	1.0	0.0
184	0.0	0.0	1.00003e-09	2.82375	1.0	0.748207	0.370187	1.0	-7.99159
185	0.0	0.0	1.00002e-09	2.65183	1.0	0.927793	0.332858	1.0	-8.48848
186	24.746	2.91708	1.0	2.90706	1.00117e-09	0.0	0.67	1.0	-14.9338
187	0.0	0.0	1.00002e-09	2.39967	1.0	0.424354	0.453255	1.0	-8.05353
188	0.0	0.0	1.0e-09	5.58171	1.0	0.943648	0.329793	1.0	-12.8044
189	0.0	0.0	0.0	0.0	1.0	0.0	1.0	1.0	0.0
190	0.0	0.0	0.905893	135.325	0.0941074	1.84361	0.19921	1.0	-10.3447
191	0.0	0.0	0.0	0.0	1.0	0.0	1.0	1.0	0.0
192	0.0	0.0	0.0	0.0	1.0	0.0	1.0	1.0	0.0
193	10.4249	0.0	0.869805	52.0089	0.130195	0.330464	0.48284	1.0	-13.5198
194	0.0	0.0	0.0	0.0	1.0	0.0	1.0	1.0	0.0
195	6.48512	3.18674	1.0	3.17239	1.0e-09	0.0	0.67	1.0	-10.8116
196	0.0	0.0	0.0	0.0	1.0	0.0	1.0	1.0	0.0
197	0.0	0.0	0.0	0.0	1.0	0.0	1.0	1.0	0.0
198	0.0	0.0	0.0	0.0	1.0	0.0	1.0	1.0	0.0
199	0.0	0.0	0.0	0.0	1.0	0.0	1.0	1.0	0.0
200	8.00314	0.0	0.0529263	0.0	0.947074	0.0	0.67	1.0	-7.7252
201	0.0	0.0	1.0e-09	2.74795	1.0	0.650266	0.392851	1.0	-7.72185
202	5.57998	0.0	0.0473434	0.0	0.952657	0.0	0.67	1.0	-6.96298
203	8.66584	0.0	0.0466876	0.0	0.953312	0.0	0.67	1.0	-6.5785
204	0.0	0.0	1.00003e-09	2.96196	1.0	0.691493	0.38309	1.0	-8.58196
205	0.0	0.0	0.0	0.0	1.0	0.0	1.0	1.0	0.0
206	0.0	0.0	0.0	0.0	1.0	0.0	1.0	1.0	0.0
207	0.0	0.0	0.0	0.0	1.0	0.0	1.0	1.0	0.0
208	0.0	0.0	1.00002e-09	3.51361	1.0	0.907168	0.336897	1.0	-9.1941
209	0.0	0.0	0.0	0.0	1.0	0.0	1.0	1.0	0.0
210	0.0	0.0	0.0	0.0	1.0	0.0	1.0	1.0	0.0
211	0.0	0.0	0.0	0.0	1.0	0.0	1.0	1.0	0.0
212	48.7629	0.0	0.0466312	0.0	0.953369	0.0	0.67	1.0	-8.24789
213	12.8095	0.0	0.0515505	0.0	0.948449	0.0	0.67	1.0	-6.56592
214	0.0	0.0	0.0	0.0	1.0	0.0	1.0	1.0	0.0
215	0.0	0.0	0.0	0.0	1.0	0.0	1.0	1.0	0.0
216	0.0	0.0	0.0	0.0	1.0	0.0	1.0	1.0	0.0
217	0.0	0.0	0.0	0.0	1.0	0.0	1.0	1.0	0.0
218	0.0	0.0	0.0	0.0	1.0	0.0	1.0	1.0	0.0
219	104.211	0.0	0.0500405	0.0	0.94996	0.0	0.67	1.0	-7.55403
220	0.0	0.0	0.0	0.0	1.0	0.0	1.0	1.0	0.0
221	0.0	0.0	0.0	0.0	1.0	0.0	1.0	1.0	0.0
222	0.0	0.0	0.0	0.0	1.0	0.0	1.0	1.0	0.0
223	0.0	0.0	0.0	0.0	1.0	0.0	1.0	1.0	0.0
224	0.0	0.0	1.00001e-09	2.73889	1.0	0.647647	0.393483	1.0	-8.17152
225	0.0	0.0	0.0	0.0	1.0	0.0	1.0	1.0	0.0
226	6.48977	0.0	0.0499691	0.0	0.950031	0.0	0.67	1.0	-9.09788
227	0.0	0.0	0.0	0.0	1.0	0.0	1.0	1.0	0.0
228	0.0	0.0	0.0	0.0	1.0	0.0	1.0	1.0	0.0
229	8.85354	0.0	0.0499545	0.0	0.950045	0.0	0.67	1.0	-6.75332
230	0.0	0.0	1.00002e-09	2.98942	1.0	0.796456	0.359656	1.0	-8.01149
231	0.0	0.0	0.0	0.0	1.0	0.0	1.0	1.0	0.0
232	7.04739	0.0	0.04668	0.0	0.95332	0.0	0.67	1.0	-7.6118
233	0.0	0.0	0.0	0.0	1.0	0.0	1.0	1.0	0.0
234	0.0	0.0	0.0	0.0	1.0	0.0	1.0	1.0	0.0
235	0.0	0.0	0.0	0.0	1.0	0.0	1.0	1.0	0.0
236	0.0	0.0	0.0	0.0	1.0	0.0	1.0	1.0	0.0
237	0.0	0.0	0.904867	101.134	0.095133	1.98048	0.184934	1.0	-11.7
238	0.0	0.0	0.0	0.0	1.0	0.0	1.0	1.0	0.0
239	0.0	0.0	0.0	0.0	1.0	0.0	1.0	1.0	0.0
240	0.0	0.0	0.0	0.0	1.0	0.0	1.0	1.0	0.0
241	0.0	0.0	0.0	0.0	1.0	0.0	1.0	1.0	0.0
242	0.0	0.0	0.90271	135.948	0.0972901	1.71764	0.213404	1.0	-9.5853
243	0.0	0.0	0.0	0.0	1.0	0.0	1.0	1.0	0.0
244	0.0	0.0	0.0	0.0	1.0	0.0	1.0	1.0	0.0
245	0.0	0.0	1.0e-09	2.65471	1.0	0.417379	0.455344	1.0	-9.78595
246	0.0	0.0	0.0	0.0	1.0	0.0	1.0	1.0	0.0
247	0.0	0.0	1.00001e-09	2.7965	1.0	0.906853	0.336959	1.0	-8.43089
248	0.0	0.0	0.0	0.0	1.0	0.0	1.0	1.0	0.0
249	0.0	0.0	1.0e-09	3.35919	1.0	0.77299	0.364728	1.0	-8.16601
250	0.0	0.0	0.0	0.0	1.0	0.0	1.0	1.0	0.0
251	0.0	0.0	0.0	0.0	1.0	0.0	1.0	1.0	0.0
252	0.0	0.0	0.892582	61.4952	0.107418	1.44415	0.248181	1.0	-9.28051
253	0.0	0.0	0.0	0.0	1.0	0.0	1.0	1.0	0.0
254	0.0	0.0	1.0e-09	6.48789	1.0	1.79631	0.204415	1.0	-15.9376
255	0.0	0.0	0.892644	56.2652	0.107356	1.39084	0.255668	1.0	-11.1535
256	6.09247	0.0	0.0479539	0.0	0.952046	0.0	0.67	1.0	-7.94882
257	0.0	0.0	0.0	0.0	1.0	0.0	1.0	1.0	0.0
258	0.0	0.0	0.0	0.0	1.0	0.0	1.0	1.0	0.0
259	0.0	0.0	0.0	0.0	1.0	0.0	1.0	1.0	0.0
260	0.0	0.0	0.0	0.0	1.0	0.0	1.0	1.0	0.0
261	0.0	0.0	0.0	0.0	1.0	0.0	1.0	1.0	0.0
262	17.5587	0.0	0.0466312	0.0	0.953369	0.0	0.67	1.0	-9.13184
263	0.0	0.0	0.891464	61.5338	0.108536	1.35876	0.260295	1.0	-8.57195
264	6.12532	0.0	0.0482182	0.0	0.951782	0.0	0.67	1.0	-6.46142
265	0.0	0.0	1.00001e-09	2.70249	1.0	0.463255	0.441886	1.0	-7.42627
266	0.0	0.0	0.0	0.0	1.0	0.0	1.0	1.0	0.0
267	0.0	0.0	0.0	0.0	1.0	0.0	1.0	1.0	0.0
268	0.0	0.0	0.0	0.0	1.0	0.0	1.0	1.0	0.0
269	0.0	0.0	0.0	0.0	1.0	0.0	1.0	1.0	0.0
270	0.0	0.0	0.0	0.0	1.0	0.0	1.0	1.0	0.0
271	0.0	0.0	0.0	0.0	1.0	0.0	1.0	1.0	0.0
272	0.0	0.0	0.0	0.0	1.0	0.0	1.0	1.0	0.0
273	0.0	0.0	0.0	0.0	1.0	0.0	1.0	1.0	0.0
274	0.0	0.0	0.910142	88.9927	0.0898576	1.69001	0.216661	1.0	-9.7485
275	0.0	0.0	0.0	0.0	1.0	0.0	1.0	1.0	0.0
276	0.0	0.0	0.0	0.0	1.0	0.0	1.0	1.0	0.0
277	0.0	0.0	0.878656	47.2128	0.121344	1.27582	0.272705	1.0	-9.54853
278	0.0	0.0	0.0	0.0	1.0	0.0	1.0	1.0	0.0
279	0.0	0.0	0.0	0.0	1.0	0.0	1.0	1.0	0.0
280	10.3022	0.0	0.0473253	0.0	0.952675	0.0	0.67	1.0	-8.27503
281	0.0	0.0	0.0	0.0	1.0	0.0	1.0	1.0	0.0
282	0.0	0.0	0.714177	13.3394	0.285823	0.618104	0.400705	1.0	-9.41567
283	0.0	0.0	0.0	0.0	1.0	0.0	1.0	1.0	0.0
284	0.0	0.0	0.0	0.0	1.0	0.0	1.0	1.0	0.0
285	0.0	0.0	0.0	0.0	1.0	0.0	1.0	1.0	0.0
286	0.0	0.0	0.0	0.0	1.0	0.0	1.0	1.0	0.0
287	0.0	0.0	0.0	0.0	1.0	0.0	1.0	1.0	0.0
288	0.0	0.0	1.00003e-09	3.37561	1.0	1.12069	0.297784	1.0	-8.86638
289	0.0	0.0	0.0	0.0	1.0	0.0	1.0	1.0	0.0
290	0.0	0.0	0.0	0.0	1.0	0.0	1.0	1.0	0.0
291	0.0	0.0	0.0	0.0	1.0	0.0	1.0	1.0	0.0
292	0.0	0.0	0.0	0.0	1.0	0.0	1.0	1.0	0.0
293	9.86456	0.0	0.592	38.288	0.408	0.776547	0.363954	1.0	-19.9351
294	0.0	0.0	0.0	0.0	1.0	0.0	1.0	1.0	0.0
295	0.0	0.0	0.929863	142.742	0.0701366	1.92248	0.190845	1.0	-9.62048
296	0.0	0.0	1.00001e-09	2.15328	1.0	0.143727	0.555385	1.0	-9.05704
297	0.0	0.0	1.00004e-09	2.77874	1.0	0.70032	0.381043	1.0	-8.52501
298	0.0	0.0	0.0	0.0	1.0	0.0	1.0	1.0	0.0
299	0.0	0.0	0.0	0.0	1.0	0.0	1.0	1.0	0.0
300	0.0	0.0	0.0	0.0	1.0	0.0	1.0	1.0	0.0
301	0.0	0.0	0.0	0.0	1.0	0.0	1.0	1.0	0.0
302	0.0	0.0	0.0	0.0	1.0	0.0	1.0	1.0	0.0
303	0.0	0.0	1.0e-09	2.86319	1.0	0.727209	0.374896	1.0	-7.98834
304	0.0	0.0	0.0	0.0	1.0	0.0	1.0	1.0	0.0
305	6.46008	0.0	0.829978	29.8674	0.170022	0.219073	0.523152	1.0	-14.9384
306	0.0	0.0	0.0	0.0	1.0	0.0	1.0	1.0	0.0
307	0.0	0.0	0.0	0.0	1.0	0.0	1.0	1.0	0.0
308	0.0	0.0	0.0	0.0	1.0	0.0	1.0	1.0	0.0
309	8.40319	0.0	0.762086	17.7505	0.237914	0.0362496	0.617855	1.0	-16.1725
310	5.28466	0.0	0.0473754	0.0	0.952625	0.0	0.67	1.0	-9.98963
311	0.0	0.0	0.0	0.0	1.0	0.0	1.0	1.0	0.0
312	0.0	0.0	0.77331	15.9825	0.22669	0.907433	0.336845	1.0	-10.2032
313	0.0	0.0	0.0	0.0	1.0	0.0	1.0	1.0	0.0
314	0.0	0.0	0.0	0.0	1.0	0.0	1.0	1.0	0.0
315	0.0	0.0	0.0	0.0	1.0	0.0	1.0	1.0	0.0
316	4.8592	3.09771	1.0	3.09393	1.00063e-09	0.0	0.67	1.0	-11.7861
317	0.0	0.0	0.0	0.0	1.0	0.0	1.0	1.0	0.0
318	0.0	0.0	0.0	0.0	1.0	0.0	1.0	1.0	0.0
319	0.0	0.0	0.0	0.0	1.0	0.0	1.0	1.0	0.0
320	0.0	0.0	1.0e-09	2.6599	1.0	0.634617	0.396646	1.0	-8.16079
321	0.0	0.0	0.0	0.0	1.0	0.0	1.0	1.0	0.0
322	0.0	0.0	0.0	0.0	1.0	0.0	1.0	1.0	0.0
323	0.0	0.0	0.0	0.0	1.0	0.0	1.0	1.0	0.0
324	0.0	0.0	0.0	0.0	1.0	0.0	1.0	1.0	0.0
325	0.0	0.0	0.0	0.0	1.0	0.0	1.0	1.0	0.0
326	11.0586	1.01774	0.854207	25.1331	0.145793	-0.00309115	0.67	1.0	-17.0288
327	0.0	0.0	0.0	0.0	1.0	0.0	1.0	1.0	0.0
328	0.0	0.0	0.0	0.0	1.0	0.0	1.0	1.0	0.0
329	0.0	0.0	0.0	0.0	1.0	0.0	1.0	1.0	0.0
330	0.0	0.0	0.0	0.0	1.0	0.0	1.0	1.0	0.0
331	0.0	0.0	0.0	0.0	1.0	0.0	1.0	1.0	0.0
332	0.0	0.0	0.0	0.0	1.0	0.0	1.0	1.0	0.0
333	0.0	0.0	0.0	0.0	1.0	0.0	1.0	1.0	0.0
334	0.0	0.0	0.0	0.0	1.0	0.0	1.0	1.0	0.0
335	0.0	0.0	1.00001e-09	2.89439	1.0	0.683965	0.384848	1.0	-6.89977
336	0.0	0.0	0.0	0.0	1.0	0.0	1.0	1.0	0.0
337	0.0	0.0	0.0	0.0	1.0	0.0	1.0	1.0	0.0
338	0.0	0.0	0.0	0.0	1.0	0.0	1.0	1.0	0.0
339	0.0	0.0	0.0	0.0	1.0	0.0	1.0	1.0	0.0
340	0.0	0.0	0.777515	19.4748	0.222485	1.19721	0.285094	1.0	-9.44674
341	0.0	0.0	0.0	0.0	1.0	0.0	1.0	1.0	0.0
342	0.0	0.0	0.0	0.0	1.0	0.0	1.0	1.0	0.0
343	0.0	0.0	0.0	0.0	1.0	0.0	1.0	1.0	0.0
344	0.0	0.0	0.0	0.0	1.0	0.0	1.0	1.0	0.0
345	0.0	0.0	0.0	0.0	1.0	0.0	1.0	1.0	0.0
346	0.0	0.0	0.0	0.0	1.0	0.0	1.0	1.0	0.0
347	0.0	0.0	0.0	0.0	1.0	0.0	1.0	1.0	0.0
348	0.0	0.0	0.0	0.0	1.0	0.0	1.0	1.0	0.0
349	0.0	0.0	1.0e-09	3.33071	1.0	0.965383	0.325648	1.0	-8.19043
350	0.0	0.0	0.905788	49.6949	0.0942116	0.784502	0.362228	1.0	-9.73237
351	0.0	0.0	1.00001e-09	3.04799	1.0	0.691765	0.383027	1.0	-8.83575
352	5.73426	5.73426	0.64131	0.0	0.35869	0.0	0.67	1.0	-14.333
353	0.0	0.0	0.0	0.0	1.0	0.0	1.0	1.0	0.0
354	0.0	0.0	0.0	0.0	1.0	0.0	1.0	1.0	0.0
355	0.0	0.0	0.787078	21.4292	0.212922	1.24913	0.276841	1.0	-8.83695
356	0.0	0.0	0.0	0.0	1.0	0.0	1.0	1.0	0.0
357	0.0	0.0	0.0	0.0	1.0	0.0	1.0	1.0	0.0
358	0.0	0.0	0.0	0.0	1.0	0.0	1.0	1.0	0.0
359	0.0	0.0	0.569657	27.4997	0.430343	1.20341	0.284093	1.0	-15.2352
360	0.0	0.0	1.0e-09	15.2954	1.0	4.05349	0.0618451	1.0	-13.3752
361	18.8083	0.0	0.0473393	0.0	0.952661	0.0	0.67	1.0	-9.93094
362	0.0	0.0	0.765611	18.6633	0.234389	2.41631	0.146292	1.0	-8.90838
363	0.0	0.0	0.0	0.0	1.0	0.0	1.0	1.0	0.0
364	0.0	0.0	0.768256	14.4973	0.231744	0.653084	0.392173	1.0	-9.56242
365	0.0	0.0	0.0	0.0	1.0	0.0	1.0	1.0	0.0
366	28.9062	2.93407	1.0	2.93141	1.0e-09	0.0	0.67	1.0	-14.8609
367	0.0	0.0	1.00002e-09	3.21742	1.0	1.08996	0.303065	1.0	-9.32434
368	0.0	0.0	1.00001e-09	3.11953	1.0	0.728237	0.374664	1.0	-7.58809
369	0.0	0.0	0.0	0.0	1.0	0.0	1.0	1.0	0.0
370	0.0	0.0	0.0	0.0	1.0	0.0	1.0	1.0	0.0
371	0.0	0.0	0.0	0.0	1.0	0.0	1.0	1.0	0.0
372	0.0	0.0	0.0	0.0	1.0	0.0	1.0	1.0	0.0
373	0.0	0.0	1.0e-09	2.51446	1.0	0.393133	0.462733	1.0	-9.91111
374	0.0	0.0	0.0	0.0	1.0	0.0	1.0	1.0	0.0
375	0.0	0.0	0.0	0.0	1.0	0.0	1.0	1.0	0.0
376	6.12532	0.0	0.0482182	0.0	0.951782	0.0	0.67	1.0	-6.46142
377	0.0	0.0	0.0	0.0	1.0	0.0	1.0	1.0	0.0
378	0.0	0.0	0.0	0.0	1.0	0.0	1.0	1.0	0.0
379	13.7577	0.0	0.0499472	0.0	0.950053	0.0	0.67	1.0	-7.67101
380	0.0	0.0	1.00001e-09	2.70665	1.0	0.918236	0.334722	1.0	-7.60565
381	0.0	0.0	0.0	0.0	1.0	0.0	1.0	1.0	0.0
382	10.9562	0.0	0.047388	0.0	0.952612	0.0	0.67	1.0	-7.0996
383	0.0	0.0	0.0	0.0	1.0	0.0	1.0	1.0	0.0
384	0.0	0.0	0.0	0.0	1.0	0.0	1.0	1.0	0.0
385	0.0	0.0	0.0	0.0	1.0	0.0	1.0	1.0	0.0
386	10.8422	3.22686	1.0	3.22312	1.15111e-09	0.0	0.67	1.0	-12.4207
387	0.0	0.0	0.0	0.0	1.0	0.0	1.0	1.0	0.0
388	0.0	0.0	0.133239	13.1066	0.866761	2.62912	0.13061	1.0	-18.3372
389	9.55843	2.82215	1.0	2.81482	1.00117e-09	0.0	0.67	1.0	-11.8256
390	0.0	0.0	0.0	0.0	1.0	0.0	1.0	1.0	0.0
391	0.0	0.0	1.0e-09	2.93471	1.0	1.01592	0.316252	1.0	-7.39726
392	0.0	0.0	0.0	0.0	1.0	0.0	1.0	1.0	0.0
