# Supplementary material for: Evolution of host-microbe cell adherence by receptor domain shuffling
Source: eLife. 2022 Jan 25;11:e73330. doi: 10.7554/eLife.73330 (PMC8860441; doi:10.7554/eLife.73330)
Supplement: Figure 2—source data 3. [file elife-73330-fig2-data3.zip › Figure 2 - source data 3/site_selection_results/ALL_all_evo_data/CCM03_MEME.csv]

Codon	alpha	beta1	p1	beta2	p2	LRT	p-value	q-value	Log(L)
1	7.57898	1.45664	0.958955	32.4898	0.0410455	-0.0137172	0.67	1.0	-13.5906
2	0.0	0.0	0.0	0.0	1.0	0.0	1.0	1.0	0.0
3	0.0	0.0	0.0	0.0	1.0	0.0	1.0	1.0	0.0
4	0.0	0.0	0.883456	226.329	0.116544	2.13055	0.170531	1.0	-10.5837
5	0.0	0.0	0.0	0.0	1.0	0.0	1.0	1.0	0.0
6	0.0	0.0	0.0	0.0	1.0	0.0	1.0	1.0	0.0
7	0.0	0.0	1.00003e-09	3.41153	1.0	1.21509	0.282221	1.0	-14.0302
8	4.26656	0.0	0.04668	0.0	0.95332	0.0	0.67	1.0	-9.67343
9	0.0	0.0	0.401772	2.56283	0.598228	0.441767	0.448108	1.0	-9.79217
10	0.0	0.0	1.0e-09	3.48644	1.0	1.6105	0.226343	1.0	-13.5745
11	0.0	0.0	0.0	0.0	1.0	0.0	1.0	1.0	0.0
12	0.0	0.0	1.00001e-09	1.83961	1.0	0.777155	0.363821	1.0	-8.37838
13	8.29275	0.0	0.0472961	0.0	0.952704	0.0	0.67	1.0	-8.13015
14	4.18608	0.0	0.0466876	0.0	0.953312	0.0	0.67	1.0	-9.30842
15	0.0	0.0	0.0	0.0	1.0	0.0	1.0	1.0	0.0
16	0.0	0.0	0.2417	2.35626	0.7583	0.458587	0.443225	1.0	-10.2023
17	3.00894	0.0	0.0473641	0.0	0.952636	0.0	0.67	1.0	-10.7799
18	0.0	0.0	0.0	0.0	1.0	0.0	1.0	1.0	0.0
19	0.0	0.0	0.0	0.0	1.0	0.0	1.0	1.0	0.0
20	17.1035	0.0	0.0447613	0.0	0.955239	0.0	0.67	1.0	-13.582
21	4.99381	4.00937	0.999995	4.00929	5.26325e-06	0.0	0.67	1.0	-15.3835
22	0.0	0.0	0.0	0.0	1.0	0.0	1.0	1.0	0.0
23	0.0	0.0	0.261483	2.37786	0.738517	0.807771	0.357242	1.0	-9.84111
24	6.21717	0.0	0.0472738	0.0	0.952726	0.0	0.67	1.0	-14.2241
25	0.0	0.0	0.244206	9.29796	0.755794	2.3711	0.149871	1.0	-16.0545
26	0.0	0.0	0.0	0.0	1.0	0.0	1.0	1.0	0.0
27	0.0	0.0	0.948505	53.0736	0.0514949	1.30085	0.26889	1.0	-10.8017
28	0.0	0.0	0.742257	56.4315	0.257743	6.96023	0.013864	1.0	-20.6657
29	0.0	0.0	0.451475	43.6305	0.548525	7.11656	0.0128005	1.0	-34.7617
30	0.0	0.0	0.0	0.0	1.0	0.0	1.0	1.0	0.0
31	0.0	0.0	0.333743	3.00926	0.666257	0.53357	0.422442	1.0	-10.6495
32	5.65761	5.6576	1.00026e-09	7.93331	1.0	0.0713226	0.593601	1.0	-27.1477
33	0.0	0.0	0.0	0.0	1.0	0.0	1.0	1.0	0.0
34	0.0	0.0	0.68666	16.0822	0.31334	1.17096	0.289375	1.0	-13.8188
35	7.43097	0.0	0.0480686	0.0	0.951931	0.0	0.67	1.0	-7.47238
36	8.59858	0.0	0.0478176	0.0	0.952182	0.0	0.67	1.0	-11.241
37	0.0	0.0	0.0	0.0	1.0	0.0	1.0	1.0	0.0
38	0.0	0.0	0.0518895	1.69899	0.948111	0.541817	0.420247	1.0	-9.40541
39	0.0	0.0	0.0	0.0	1.0	0.0	1.0	1.0	0.0
40	0.0	0.0	0.0	0.0	1.0	0.0	1.0	1.0	0.0
41	0.0	0.0	1.0e-09	3.89701	1.0	1.41224	0.252633	1.0	-11.6145
42	0.0	0.0	0.233982	8.23303	0.766018	1.45412	0.246808	1.0	-19.4105
43	0.0	0.0	1.0e-09	9.79884	1.0	4.59525	0.0466996	1.0	-21.5171
44	0.0	0.0	0.291964	14.4083	0.708036	4.30284	0.0543352	1.0	-18.2612
45	0.0	0.0	0.0	0.0	1.0	0.0	1.0	1.0	0.0
46	0.0	0.0	1.00001e-09	9.45542	1.0	3.62778	0.0772045	1.0	-23.4687
47	0.0	0.0	0.399142	32.4049	0.600858	5.66609	0.0268948	1.0	-28.4119
48	0.0	0.0	1.00001e-09	3.98162	1.0	1.79399	0.204675	1.0	-13.1723
49	0.0	0.0	0.408352	18.9606	0.591648	4.26077	0.0555339	1.0	-19.9469
50	0.0	0.0	1.00001e-09	4.86922	1.0	1.12644	0.296807	1.0	-16.3381
51	0.0	0.0	1.0e-09	1.80216	1.0	0.746728	0.370516	1.0	-8.61776
52	0.0	0.0	1.00007e-09	4.02882	1.0	2.14294	0.169396	1.0	-12.6311
53	0.0	0.0	1.0e-09	9.64028	1.0	2.14315	0.169377	1.0	-24.0333
54	0.0	0.0	1.00003e-09	2.32612	1.0	0.590645	0.407586	1.0	-9.36603
55	0.0	0.0	1.0e-09	1.8247	1.0	1.00933	0.317457	1.0	-7.77442
56	0.0	0.0	1.0e-09	3.72125	1.0	1.37667	0.2577	1.0	-10.3868
57	0.0	0.0	0.0	0.0	1.0	0.0	1.0	1.0	0.0
58	0.0	0.0	0.0	0.0	1.0	0.0	1.0	1.0	0.0
59	10.4976	0.0	0.932234	90.2243	0.0677663	0.39109	0.463365	1.0	-16.6147
60	4.01976	0.0	0.0472974	0.0	0.952703	0.0	0.67	1.0	-7.94797
61	0.0	0.0	1.0e-09	4.11353	1.0	1.07703	0.30532	1.0	-11.4078
62	53.9149	0.0	0.0472961	0.0	0.952704	0.0	0.67	1.0	-11.5601
63	2.92774	0.0	0.0467644	0.0	0.953236	0.0	0.67	1.0	-8.40206
64	3.52109	3.52109	0.764748	0.0	0.235252	0.0	0.67	1.0	-16.1222
65	0.0	0.0	0.0	0.0	1.0	0.0	1.0	1.0	0.0
66	0.000714238	0.000653668	0.811291	96.7491	0.188709	7.72447	0.00938872	1.0	-22.2752
67	0.0	0.0	0.71486	24.8567	0.28514	1.5207	0.237855	1.0	-17.9298
68	0.0	0.0	1.00003e-09	8.6834	1.0	2.16729	0.167189	1.0	-21.5513
69	0.0	0.0	1.00003e-09	3.92779	1.0	1.4504	0.247319	1.0	-13.2163
70	0.0	0.0	0.0	0.0	1.0	0.0	1.0	1.0	0.0
71	0.0	0.0	0.0	0.0	1.0	0.0	1.0	1.0	0.0
72	0.0	0.0	0.0	0.0	1.0	0.0	1.0	1.0	0.0
73	0.0	0.0	0.0	0.0	1.0	0.0	1.0	1.0	0.0
74	0.0	0.0	0.0	0.0	1.0	0.0	1.0	1.0	0.0
75	5.99206	0.0	0.0474263	0.0	0.952574	0.0	0.67	1.0	-7.13977
76	0.0	0.0	0.0	0.0	1.0	0.0	1.0	1.0	0.0
77	10.0266	0.0	0.0472961	0.0	0.952704	0.0	0.67	1.0	-7.69505
78	0.0	0.0	1.0e-09	3.67714	1.0	1.34946	0.261654	1.0	-10.5087
79	0.0	0.0	0.0	0.0	1.0	0.0	1.0	1.0	0.0
80	0.0	0.0	0.0	0.0	1.0	0.0	1.0	1.0	0.0
81	0.0	0.0	0.0	0.0	1.0	0.0	1.0	1.0	0.0
82	0.0	0.0	0.0	0.0	1.0	0.0	1.0	1.0	0.0
83	4.42961	3.84046	1.0	3.82064	1.21072e-09	0.0	0.67	1.0	-18.9451
84	0.0	0.0	0.0	0.0	1.0	0.0	1.0	1.0	0.0
85	0.0	0.0	1.00001e-09	4.11075	1.0	1.41531	0.252201	1.0	-13.399
86	0.0	0.0	0.0	0.0	1.0	0.0	1.0	1.0	0.0
87	0.0	0.0	1.0e-09	5.05928	1.0	2.40209	0.147408	1.0	-13.8926
88	0.0	0.0	0.0	0.0	1.0	0.0	1.0	1.0	0.0
89	0.0	0.0	1.00003e-09	4.6797	1.0	1.68549	0.217199	1.0	-13.5746
90	0.0	0.0	0.0	0.0	1.0	0.0	1.0	1.0	0.0
91	7.57881	3.52482	1.0	3.52828	1.00117e-09	0.0	0.67	1.0	-17.0655
92	0.0	0.0	0.497211	50.5299	0.502789	7.54068	0.0103105	1.0	-27.933
93	0.0	0.0	0.939694	30.1962	0.0603059	1.13174	0.295911	1.0	-9.81767
94	0.0	0.0	0.0	0.0	1.0	0.0	1.0	1.0	0.0
95	0.0	0.0	0.81196	35.1219	0.18804	1.93126	0.189937	1.0	-15.671
96	0.0	0.0	0.233454	5.23836	0.766546	1.78357	0.205843	1.0	-16.5602
97	0.0	0.0	0.0	0.0	1.0	0.0	1.0	1.0	0.0
98	0.0	0.0	1.00017e-09	1.77992	1.0	0.455593	0.444088	1.0	-8.5431
99	0.0	0.0	0.0	0.0	1.0	0.0	1.0	1.0	0.0
100	2.92623	0.0	0.0474521	0.0	0.952548	0.0	0.67	1.0	-8.42014
101	4.93139	0.0	0.0474053	0.0	0.952595	0.0	0.67	1.0	-8.53793
102	0.0	0.0	0.606848	13.4822	0.393152	1.2461	0.277314	1.0	-13.8733
103	0.0	0.0	0.0	0.0	1.0	0.0	1.0	1.0	0.0
104	0.0	0.0	0.689154	20.0627	0.310846	2.20684	0.163671	1.0	-16.308
105	0.0	0.0	0.0	0.0	1.0	0.0	1.0	1.0	0.0
106	36.3409	0.0	0.056376	0.0	0.943624	0.0	0.67	1.0	-12.2306
107	4.04815	0.0	0.047388	0.0	0.952612	0.0	0.67	1.0	-11.5093
108	3.15884	0.0	0.05005	0.0	0.94995	0.0	0.67	1.0	-9.87394
109	0.0	0.0	0.951406	353.404	0.0485941	3.02928	0.105683	1.0	-9.95733
110	0.0	0.0	0.0	0.0	1.0	0.0	1.0	1.0	0.0
111	0.0	0.0	0.0	0.0	1.0	0.0	1.0	1.0	0.0
112	0.0	0.0	1.00001e-09	6.22299	1.0	2.10785	0.17263	1.0	-17.5876
113	0.0	0.0	0.0	0.0	1.0	0.0	1.0	1.0	0.0
114	0.0	0.0	0.163707	5.10941	0.836293	1.51666	0.238388	1.0	-15.4639
115	0.0	0.0	0.0	0.0	1.0	0.0	1.0	1.0	0.0
116	0.0	0.0	0.0	0.0	1.0	0.0	1.0	1.0	0.0
117	0.0	0.0	0.0	0.0	1.0	0.0	1.0	1.0	0.0
118	0.0	0.0	0.0	0.0	1.0	0.0	1.0	1.0	0.0
119	0.0	0.0	0.0	0.0	1.0	0.0	1.0	1.0	0.0
120	4.54085	0.0	0.0413039	0.0	0.958696	0.0	0.67	1.0	-8.0764
121	0.0	0.0	0.800223	75.5837	0.199777	7.92665	0.00847012	1.0	-22.3511
122	0.0	0.0	0.0	0.0	1.0	0.0	1.0	1.0	0.0
123	0.0	0.0	0.0	0.0	1.0	0.0	1.0	1.0	0.0
124	0.0	0.0	0.0	0.0	1.0	0.0	1.0	1.0	0.0
125	0.0	0.0	0.0	0.0	1.0	0.0	1.0	1.0	0.0
126	0.0	0.0	0.0	0.0	1.0	0.0	1.0	1.0	0.0
127	10.3087	0.0	0.0474396	0.0	0.95256	0.0	0.67	1.0	-11.8137
128	5.08226	1.87345	1.0	1.88319	1.21072e-09	0.0	0.67	1.0	-13.1378
129	0.0	0.0	0.0	0.0	1.0	0.0	1.0	1.0	0.0
130	0.0	0.0	0.0	0.0	1.0	0.0	1.0	1.0	0.0
131	0.0	0.0	0.0	0.0	1.0	0.0	1.0	1.0	0.0
132	0.0	0.0	1.0e-09	5.6924	1.0	1.96685	0.186305	1.0	-13.4017
133	0.0	0.0	1.0e-09	3.95365	1.0	2.13163	0.170431	1.0	-11.5126
134	0.0	0.0	1.0e-09	1.72088	1.0	0.406499	0.458635	1.0	-9.59008
135	0.0	0.0	0.794367	33.6932	0.205633	5.96405	0.0230814	1.0	-13.582
136	0.0	0.0	1.0e-09	4.4127	1.0	0.804875	0.357858	1.0	-13.4813
137	0.0	0.0	0.811898	35.4342	0.188102	3.98972	0.0639304	1.0	-14.0272
138	0.0	0.0	0.669674	6.11752	0.330326	0.879862	0.342338	1.0	-10.4991
139	0.0	0.0	0.0	0.0	1.0	0.0	1.0	1.0	0.0
140	0.0	0.0	1.00003e-09	2.18163	1.0	0.579133	0.41052	1.0	-9.59105
141	0.0	0.0	0.0	0.0	1.0	0.0	1.0	1.0	0.0
142	0.0	0.0	0.0	0.0	1.0	0.0	1.0	1.0	0.0
143	0.0	0.0	0.0	0.0	1.0	0.0	1.0	1.0	0.0
144	0.0	0.0	0.0	0.0	1.0	0.0	1.0	1.0	0.0
145	0.0	0.0	0.0	0.0	1.0	0.0	1.0	1.0	0.0
146	0.0	0.0	0.0	0.0	1.0	0.0	1.0	1.0	0.0
147	0.0	0.0	0.0	0.0	1.0	0.0	1.0	1.0	0.0
148	0.0	0.0	0.0	0.0	1.0	0.0	1.0	1.0	0.0
149	15.2143	0.0	0.0473824	0.0	0.952618	0.0	0.67	1.0	-13.176
150	0.0	0.0	0.0	0.0	1.0	0.0	1.0	1.0	0.0
151	0.0	0.0	1.001e-06	1.54843	0.999999	0.737637	0.372548	1.0	-10.8474
152	0.0	0.0	1.00001e-09	1.97418	1.0	0.737574	0.372562	1.0	-7.93586
153	0.0	0.0	0.0	0.0	1.0	0.0	1.0	1.0	0.0
154	0.0	0.0	0.0	0.0	1.0	0.0	1.0	1.0	0.0
155	0.0	0.0	0.0	0.0	1.0	0.0	1.0	1.0	0.0
156	8.90601	0.0	0.0673735	0.0	0.932626	0.0	0.67	1.0	-11.9454
157	0.0	0.0	0.0	0.0	1.0	0.0	1.0	1.0	0.0
158	0.0	0.0	0.0	0.0	1.0	0.0	1.0	1.0	0.0
159	5.52815	3.81315	1.0	3.81515	1.00117e-09	0.0	0.67	1.0	-16.653
160	0.0	0.0	1.0e-09	1.6925	1.0	0.388943	0.464031	1.0	-9.07742
161	0.0	0.0	0.0	0.0	1.0	0.0	1.0	1.0	0.0
162	0.0	0.0	0.0	0.0	1.0	0.0	1.0	1.0	0.0
163	0.0	0.0	0.0	0.0	1.0	0.0	1.0	1.0	0.0
164	0.0	0.0	0.0	0.0	1.0	0.0	1.0	1.0	0.0
165	0.0	0.0	0.0	0.0	1.0	0.0	1.0	1.0	0.0
166	0.0	0.0	0.0	0.0	1.0	0.0	1.0	1.0	0.0
167	0.0	0.0	0.0	0.0	1.0	0.0	1.0	1.0	0.0
168	0.0	0.0	0.0	0.0	1.0	0.0	1.0	1.0	0.0
169	0.0	0.0	0.0626091	1.93487	0.937391	0.752279	0.369283	1.0	-9.95227
170	0.0	0.0	0.0	0.0	1.0	0.0	1.0	1.0	0.0
171	0.0	0.0	0.0	0.0	1.0	0.0	1.0	1.0	0.0
172	8.00923	0.0	0.047303	0.0	0.952697	0.0	0.67	1.0	-6.73315
173	0.0	0.0	1.0e-09	1.78796	1.0	0.759096	0.367776	1.0	-8.48397
174	0.0	0.0	0.0	0.0	1.0	0.0	1.0	1.0	0.0
175	0.0	0.0	0.117908	2.47807	0.882092	0.782945	0.362565	1.0	-9.09049
176	0.0	0.0	0.0	0.0	1.0	0.0	1.0	1.0	0.0
177	7.94779	0.0	0.0499888	0.0	0.950011	0.0	0.67	1.0	-6.96065
178	0.0	0.0	0.0	0.0	1.0	0.0	1.0	1.0	0.0
179	0.0	0.0	0.0	0.0	1.0	0.0	1.0	1.0	0.0
180	0.0	0.0	1.0e-09	1.42708	1.0	0.299391	0.493423	1.0	-10.5479
181	0.0	0.0	0.264134	3.41971	0.735866	0.675148	0.38692	1.0	-10.3691
182	0.0	0.0	0.0	0.0	1.0	0.0	1.0	1.0	0.0
183	0.0	0.0	0.0	0.0	1.0	0.0	1.0	1.0	0.0
184	0.0	0.0	0.249589	2.53478	0.750411	0.774023	0.364503	1.0	-9.06311
185	0.0	0.0	0.226766	2.22456	0.773234	0.898859	0.338541	1.0	-9.59479
186	11.1196	1.90114	1.0	1.90092	9.53674e-08	0.0	0.67	1.0	-16.2181
187	0.0	0.0	0.24272	2.14195	0.75728	0.439174	0.448868	1.0	-9.12111
188	0.0	0.0	1.00001e-09	3.74791	1.0	0.995911	0.319932	1.0	-14.8535
189	0.0	0.0	0.0	0.0	1.0	0.0	1.0	1.0	0.0
190	0.0	0.0	1.00005e-09	1.7561	1.0	0.438515	0.449061	1.0	-9.49329
191	0.0	0.0	0.0	0.0	1.0	0.0	1.0	1.0	0.0
192	0.0	0.0	0.0	0.0	1.0	0.0	1.0	1.0	0.0
193	5.11401	1.8492	0.601661	1.67894	0.398339	0.0	0.67	1.0	-13.2732
194	0.0	0.0	0.0	0.0	1.0	0.0	1.0	1.0	0.0
195	3.73563	1.76492	1.0	1.76718	1.00051e-09	0.0	0.67	1.0	-11.2621
196	0.0	0.0	0.0	0.0	1.0	0.0	1.0	1.0	0.0
197	0.0	0.0	0.0	0.0	1.0	0.0	1.0	1.0	0.0
198	0.0	0.0	0.0	0.0	1.0	0.0	1.0	1.0	0.0
199	0.0	0.0	0.0	0.0	1.0	0.0	1.0	1.0	0.0
200	4.11866	0.0	0.0478997	0.0	0.9521	0.0	0.67	1.0	-7.55951
201	0.0	0.0	1.00001e-09	1.71866	1.0	0.645179	0.394079	1.0	-7.95791
202	3.36436	0.0	0.0500368	0.0	0.949963	0.0	0.67	1.0	-7.21911
203	4.81856	0.0	0.0530259	0.0	0.946974	0.0	0.67	1.0	-7.30569
204	0.0	0.0	1.0e-09	1.84139	1.0	0.68325	0.385015	1.0	-8.79451
205	0.0	0.0	0.0	0.0	1.0	0.0	1.0	1.0	0.0
206	0.0	0.0	0.0	0.0	1.0	0.0	1.0	1.0	0.0
207	0.0	0.0	0.0	0.0	1.0	0.0	1.0	1.0	0.0
208	0.0	0.0	1.00001e-09	2.17553	1.0	0.890497	0.340206	1.0	-9.40999
209	0.0	0.0	0.0	0.0	1.0	0.0	1.0	1.0	0.0
210	0.0	0.0	0.0	0.0	1.0	0.0	1.0	1.0	0.0
211	0.0	0.0	0.0	0.0	1.0	0.0	1.0	1.0	0.0
212	8.63084	0.0	0.0472961	0.0	0.952704	0.0	0.67	1.0	-8.42968
213	5.48129	0.0	0.0472647	0.0	0.952735	0.0	0.67	1.0	-6.59368
214	0.0	0.0	0.0	0.0	1.0	0.0	1.0	1.0	0.0
215	0.0	0.0	0.0	0.0	1.0	0.0	1.0	1.0	0.0
216	0.0	0.0	0.0	0.0	1.0	0.0	1.0	1.0	0.0
217	0.0	0.0	0.0	0.0	1.0	0.0	1.0	1.0	0.0
218	0.0	0.0	0.0	0.0	1.0	0.0	1.0	1.0	0.0
219	9.55345	0.0	0.047225	0.0	0.952775	0.0	0.67	1.0	-7.44397
220	0.0	0.0	0.0	0.0	1.0	0.0	1.0	1.0	0.0
221	0.0	0.0	0.0	0.0	1.0	0.0	1.0	1.0	0.0
222	0.0	0.0	0.0	0.0	1.0	0.0	1.0	1.0	0.0
223	0.0	0.0	0.0	0.0	1.0	0.0	1.0	1.0	0.0
224	0.0	0.0	1.00003e-09	1.87986	1.0	0.662666	0.38988	1.0	-9.16341
225	0.0	0.0	0.0	0.0	1.0	0.0	1.0	1.0	0.0
226	2.92774	0.0	0.0473754	0.0	0.952625	0.0	0.67	1.0	-8.5952
227	0.0	0.0	0.0	0.0	1.0	0.0	1.0	1.0	0.0
228	0.0	0.0	0.0	0.0	1.0	0.0	1.0	1.0	0.0
229	6.04781	0.0	0.0520513	0.0	0.947949	0.0	0.67	1.0	-7.58092
230	0.0	0.0	1.0e-09	2.12019	1.0	0.875541	0.343209	1.0	-8.97467
231	0.0	0.0	0.0	0.0	1.0	0.0	1.0	1.0	0.0
232	5.42124	0.0	0.047388	0.0	0.952612	0.0	0.67	1.0	-8.45276
233	0.0	0.0	0.0	0.0	1.0	0.0	1.0	1.0	0.0
234	0.0	0.0	0.0	0.0	1.0	0.0	1.0	1.0	0.0
235	0.0	0.0	0.0	0.0	1.0	0.0	1.0	1.0	0.0
236	0.0	0.0	0.0	0.0	1.0	0.0	1.0	1.0	0.0
237	0.0	0.0	0.94544	113.25	0.05456	1.92022	0.191079	1.0	-12.2543
238	0.0	0.0	0.0	0.0	1.0	0.0	1.0	1.0	0.0
239	0.0	0.0	0.0	0.0	1.0	0.0	1.0	1.0	0.0
240	0.0	0.0	0.0	0.0	1.0	0.0	1.0	1.0	0.0
241	0.0	0.0	0.0	0.0	1.0	0.0	1.0	1.0	0.0
242	0.0	0.0	0.944078	150.919	0.0559216	1.66313	0.219883	1.0	-10.1432
243	0.0	0.0	0.0	0.0	1.0	0.0	1.0	1.0	0.0
244	0.0	0.0	0.0	0.0	1.0	0.0	1.0	1.0	0.0
245	0.0	0.0	0.240067	2.25995	0.759933	0.53415	0.422287	1.0	-10.8684
246	0.0	0.0	0.0	0.0	1.0	0.0	1.0	1.0	0.0
247	0.0	0.0	1.00003e-09	1.78807	1.0	0.932385	0.331967	1.0	-8.76943
248	0.0	0.0	0.0	0.0	1.0	0.0	1.0	1.0	0.0
249	0.0	0.0	1.00003e-09	2.02186	1.0	0.751804	0.369388	1.0	-8.536
250	0.0	0.0	0.0	0.0	1.0	0.0	1.0	1.0	0.0
251	0.0	0.0	0.0	0.0	1.0	0.0	1.0	1.0	0.0
252	0.0	0.0	0.483065	3.64447	0.516935	0.815613	0.355582	1.0	-9.4696
253	0.0	0.0	0.0	0.0	1.0	0.0	1.0	1.0	0.0
254	0.0	0.0	0.232435	5.11958	0.767565	1.70985	0.214317	1.0	-16.8533
255	0.0	0.0	0.470593	3.23358	0.529407	0.784006	0.362336	1.0	-11.3142
256	3.71934	0.0	0.0478744	0.0	0.952126	0.0	0.67	1.0	-7.94899
257	0.0	0.0	0.0	0.0	1.0	0.0	1.0	1.0	0.0
258	0.0	0.0	0.0	0.0	1.0	0.0	1.0	1.0	0.0
259	0.0	0.0	0.0	0.0	1.0	0.0	1.0	1.0	0.0
260	0.0	0.0	0.0	0.0	1.0	0.0	1.0	1.0	0.0
261	0.0	0.0	0.0	0.0	1.0	0.0	1.0	1.0	0.0
262	11.1733	0.0	0.0473017	0.0	0.952698	0.0	0.67	1.0	-9.38876
263	0.0	0.0	0.260294	2.57583	0.739706	0.709157	0.379008	1.0	-8.48064
264	3.83477	0.0	0.0472738	0.0	0.952726	0.0	0.67	1.0	-7.09413
265	0.0	0.0	1.0e-09	1.71765	1.0	0.468565	0.440369	1.0	-8.04579
266	0.0	0.0	0.0	0.0	1.0	0.0	1.0	1.0	0.0
267	0.0	0.0	0.0	0.0	1.0	0.0	1.0	1.0	0.0
268	0.0	0.0	0.0	0.0	1.0	0.0	1.0	1.0	0.0
269	0.0	0.0	0.0	0.0	1.0	0.0	1.0	1.0	0.0
270	0.0	0.0	0.0	0.0	1.0	0.0	1.0	1.0	0.0
271	0.0	0.0	0.0	0.0	1.0	0.0	1.0	1.0	0.0
272	0.0	0.0	0.0	0.0	1.0	0.0	1.0	1.0	0.0
273	0.0	0.0	0.0	0.0	1.0	0.0	1.0	1.0	0.0
274	0.0	0.0	0.274138	2.48959	0.725862	0.753725	0.368963	1.0	-9.58823
275	0.0	0.0	0.0	0.0	1.0	0.0	1.0	1.0	0.0
276	0.0	0.0	0.0	0.0	1.0	0.0	1.0	1.0	0.0
277	0.0	0.0	0.891665	80.2606	0.108335	1.15719	0.29165	1.0	-10.1343
278	0.0	0.0	0.0	0.0	1.0	0.0	1.0	1.0	0.0
279	0.0	0.0	0.0	0.0	1.0	0.0	1.0	1.0	0.0
280	5.1889	0.0	0.0472974	0.0	0.952703	0.0	0.67	1.0	-7.93873
281	0.0	0.0	0.0	0.0	1.0	0.0	1.0	1.0	0.0
282	0.0	0.0	0.26404	2.84175	0.73596	0.596802	0.406028	1.0	-10.2726
283	0.0	0.0	0.0	0.0	1.0	0.0	1.0	1.0	0.0
284	0.0	0.0	0.0	0.0	1.0	0.0	1.0	1.0	0.0
285	0.0	0.0	0.0	0.0	1.0	0.0	1.0	1.0	0.0
286	0.0	0.0	0.0	0.0	1.0	0.0	1.0	1.0	0.0
287	0.0	0.0	0.0	0.0	1.0	0.0	1.0	1.0	0.0
288	0.0	0.0	1.00002e-09	2.0539	1.0	1.10018	0.301297	1.0	-9.5026
289	0.0	0.0	0.0	0.0	1.0	0.0	1.0	1.0	0.0
290	0.0	0.0	0.0	0.0	1.0	0.0	1.0	1.0	0.0
291	0.0	0.0	0.0	0.0	1.0	0.0	1.0	1.0	0.0
292	0.0	0.0	0.0	0.0	1.0	0.0	1.0	1.0	0.0
293	5.04071	5.03623	1.02445e-09	6.80627	1.0	0.0629144	0.598876	1.0	-20.3253
294	0.0	0.0	0.0	0.0	1.0	0.0	1.0	1.0	0.0
295	0.0	0.0	0.255634	2.30287	0.744366	0.633755	0.396856	1.0	-9.13971
296	0.0	0.0	1.0e-09	1.31549	1.0	0.126936	0.56341	1.0	-9.41478
297	0.0	0.0	1.0e-09	1.72392	1.0	0.696713	0.381878	1.0	-8.52288
298	0.0	0.0	0.0	0.0	1.0	0.0	1.0	1.0	0.0
299	0.0	0.0	0.0	0.0	1.0	0.0	1.0	1.0	0.0
300	0.0	0.0	0.0	0.0	1.0	0.0	1.0	1.0	0.0
301	0.0	0.0	0.0	0.0	1.0	0.0	1.0	1.0	0.0
302	0.0	0.0	0.0	0.0	1.0	0.0	1.0	1.0	0.0
303	0.0	0.0	1.0e-09	1.80216	1.0	0.746728	0.370516	1.0	-8.61776
304	0.0	0.0	0.0	0.0	1.0	0.0	1.0	1.0	0.0
305	4.58076	1.84206	1.0	1.84642	1.0e-09	0.0	0.67	1.0	-15.7672
306	0.0	0.0	0.0	0.0	1.0	0.0	1.0	1.0	0.0
307	0.0	0.0	0.0	0.0	1.0	0.0	1.0	1.0	0.0
308	0.0	0.0	0.0	0.0	1.0	0.0	1.0	1.0	0.0
309	4.90637	1.89167	1.0	1.87796	1.0e-09	0.0	0.67	1.0	-15.2477
310	3.15884	0.0	0.05005	0.0	0.94995	0.0	0.67	1.0	-9.87394
311	0.0	0.0	0.0	0.0	1.0	0.0	1.0	1.0	0.0
312	0.0	0.0	0.265766	2.56635	0.734234	0.864543	0.345439	1.0	-11.0642
313	0.0	0.0	0.0	0.0	1.0	0.0	1.0	1.0	0.0
314	0.0	0.0	0.0	0.0	1.0	0.0	1.0	1.0	0.0
315	0.0	0.0	0.0	0.0	1.0	0.0	1.0	1.0	0.0
316	2.95699	1.98771	1.0	1.98785	1.0e-09	0.0	0.67	1.0	-12.4068
317	0.0	0.0	0.0	0.0	1.0	0.0	1.0	1.0	0.0
318	0.0	0.0	0.0	0.0	1.0	0.0	1.0	1.0	0.0
319	0.0	0.0	0.0	0.0	1.0	0.0	1.0	1.0	0.0
320	0.0	0.0	1.0e-09	1.66001	1.0	0.621004	0.399988	1.0	-8.52329
321	0.0	0.0	0.0	0.0	1.0	0.0	1.0	1.0	0.0
322	0.0	0.0	0.0	0.0	1.0	0.0	1.0	1.0	0.0
323	0.0	0.0	0.0	0.0	1.0	0.0	1.0	1.0	0.0
324	0.0	0.0	0.0	0.0	1.0	0.0	1.0	1.0	0.0
325	0.0	0.0	0.0	0.0	1.0	0.0	1.0	1.0	0.0
326	11.5054	2.03828	1.0	2.04703	3.81471e-09	0.0	0.67	1.0	-18.8429
327	0.0	0.0	0.0	0.0	1.0	0.0	1.0	1.0	0.0
328	0.0	0.0	0.0	0.0	1.0	0.0	1.0	1.0	0.0
329	0.0	0.0	0.0	0.0	1.0	0.0	1.0	1.0	0.0
330	0.0	0.0	0.0	0.0	1.0	0.0	1.0	1.0	0.0
331	0.0	0.0	0.0	0.0	1.0	0.0	1.0	1.0	0.0
332	0.0	0.0	0.0	0.0	1.0	0.0	1.0	1.0	0.0
333	0.0	0.0	0.0	0.0	1.0	0.0	1.0	1.0	0.0
334	0.0	0.0	0.0	0.0	1.0	0.0	1.0	1.0	0.0
335	0.0	0.0	1.00001e-09	1.81053	1.0	0.686101	0.384348	1.0	-7.25732
336	0.0	0.0	0.0	0.0	1.0	0.0	1.0	1.0	0.0
337	0.0	0.0	0.0	0.0	1.0	0.0	1.0	1.0	0.0
338	0.0	0.0	0.0	0.0	1.0	0.0	1.0	1.0	0.0
339	0.0	0.0	0.0	0.0	1.0	0.0	1.0	1.0	0.0
340	0.0	0.0	1.00017e-09	1.97189	1.0	1.0559	0.309049	1.0	-9.2917
341	0.0	0.0	0.0	0.0	1.0	0.0	1.0	1.0	0.0
342	0.0	0.0	0.0	0.0	1.0	0.0	1.0	1.0	0.0
343	0.0	0.0	0.0	0.0	1.0	0.0	1.0	1.0	0.0
344	0.0	0.0	0.0	0.0	1.0	0.0	1.0	1.0	0.0
345	0.0	0.0	0.0	0.0	1.0	0.0	1.0	1.0	0.0
346	0.0	0.0	0.0	0.0	1.0	0.0	1.0	1.0	0.0
347	0.0	0.0	0.0	0.0	1.0	0.0	1.0	1.0	0.0
348	0.0	0.0	0.0	0.0	1.0	0.0	1.0	1.0	0.0
349	0.0	0.0	1.00003e-09	2.11963	1.0	0.99304	0.320464	1.0	-8.53304
350	0.0	0.0	0.265624	1.65541	0.734376	0.0200186	0.632407	1.0	-9.63342
351	0.0	0.0	1.00002e-09	1.84459	1.0	0.684867	0.384636	1.0	-9.4814
352	3.37397	2.05507	1.0	2.05748	3.45707e-09	0.0	0.67	1.0	-14.2284
353	0.0	0.0	0.0	0.0	1.0	0.0	1.0	1.0	0.0
354	0.0	0.0	0.0	0.0	1.0	0.0	1.0	1.0	0.0
355	0.0	0.0	0.249119	2.56477	0.750881	1.03736	0.312364	1.0	-8.9119
356	0.0	0.0	0.0	0.0	1.0	0.0	1.0	1.0	0.0
357	0.0	0.0	0.0	0.0	1.0	0.0	1.0	1.0	0.0
358	0.0	0.0	0.0	0.0	1.0	0.0	1.0	1.0	0.0
359	0.0	0.0	0.842289	66.6316	0.157711	2.78782	0.120063	1.0	-16.5715
360	0.0	0.0	1.00001e-09	8.92653	1.0	3.86419	0.0682473	1.0	-13.4602
361	10.442	0.0	0.0528671	0.0	0.947133	0.0	0.67	1.0	-10.5414
362	0.0	0.0	0.84697	16.9174	0.15303	2.96943	0.109073	1.0	-9.35391
363	0.0	0.0	0.0	0.0	1.0	0.0	1.0	1.0	0.0
364	0.0	0.0	1.00007e-09	1.5175	1.0	0.51317	0.427946	1.0	-9.40929
365	0.0	0.0	0.0	0.0	1.0	0.0	1.0	1.0	0.0
366	23.2995	1.86133	1.0	1.85877	1.00117e-09	0.0	0.67	1.0	-17.3895
367	0.0	0.0	1.00001e-09	1.92911	1.0	1.05302	0.30956	1.0	-9.97553
368	0.0	0.0	1.00001e-09	1.97418	1.0	0.737574	0.372562	1.0	-7.93586
369	0.0	0.0	0.0	0.0	1.0	0.0	1.0	1.0	0.0
370	0.0	0.0	0.0	0.0	1.0	0.0	1.0	1.0	0.0
371	0.0	0.0	0.0	0.0	1.0	0.0	1.0	1.0	0.0
372	0.0	0.0	0.0	0.0	1.0	0.0	1.0	1.0	0.0
373	0.0	0.0	1.0e-09	1.47628	1.0	0.314276	0.488298	1.0	-10.3089
374	0.0	0.0	0.0	0.0	1.0	0.0	1.0	1.0	0.0
375	0.0	0.0	0.0	0.0	1.0	0.0	1.0	1.0	0.0
376	3.83477	0.0	0.0472738	0.0	0.952726	0.0	0.67	1.0	-7.09413
377	0.0	0.0	0.0	0.0	1.0	0.0	1.0	1.0	0.0
378	0.0	0.0	0.0	0.0	1.0	0.0	1.0	1.0	0.0
379	22.6698	0.0	0.0478997	0.0	0.9521	0.0	0.67	1.0	-9.30856
380	0.0	0.0	1.0e-09	1.7147	1.0	0.931175	0.332201	1.0	-7.95208
381	0.0	0.0	0.0	0.0	1.0	0.0	1.0	1.0	0.0
382	7.60478	0.0	0.0483531	0.0	0.951647	0.0	0.67	1.0	-7.61093
383	0.0	0.0	0.0	0.0	1.0	0.0	1.0	1.0	0.0
384	0.0	0.0	0.0	0.0	1.0	0.0	1.0	1.0	0.0
385	0.0	0.0	0.0	0.0	1.0	0.0	1.0	1.0	0.0
386	5.92664	2.01618	1.0	2.01047	1.49012e-09	0.0	0.67	1.0	-12.8236
387	0.0	0.0	0.0	0.0	1.0	0.0	1.0	1.0	0.0
388	0.0	0.0	1.00002e-09	6.20482	1.0	2.48917	0.140712	1.0	-19.1615
389	5.13785	1.77974	0.999995	1.77974	5.26325e-06	0.0	0.67	1.0	-12.6334
390	0.0	0.0	0.0	0.0	1.0	0.0	1.0	1.0	0.0
391	0.0	0.0	1.00002e-09	1.8615	1.0	1.02491	0.314614	1.0	-8.01791
392	0.0	0.0	0.0	0.0	1.0	0.0	1.0	1.0	0.0
