# Supplementary material for: Evolution of host-microbe cell adherence by receptor domain shuffling
Source: eLife. 2022 Jan 25;11:e73330. doi: 10.7554/eLife.73330 (PMC8860441; doi:10.7554/eLife.73330)
Supplement: Figure 2—source data 3. [file elife-73330-fig2-data3.zip › Figure 2 - source data 3/site_selection_results/ALL_all_evo_data/CCM03_NS_extracted_sites.txt]

PepLen	site	pvalue	sig	Analysis
392	28	0.978	1	M2_NE_Bayes
	29	1.000	2	M2_NE_Bayes
	32	0.676	0	M2_NE_Bayes
	43	0.986	1	M2_NE_Bayes
	44	0.919	0	M2_NE_Bayes
	46	0.973	1	M2_NE_Bayes
	47	0.997	2	M2_NE_Bayes
	49	0.995	2	M2_NE_Bayes
	50	0.584	0	M2_NE_Bayes
	53	0.972	1	M2_NE_Bayes
	66	0.983	1	M2_NE_Bayes
	68	0.870	0	M2_NE_Bayes
	92	1.000	2	M2_NE_Bayes
	104	0.767	0	M2_NE_Bayes
	121	0.993	2	M2_NE_Bayes
	132	0.733	0	M2_NE_Bayes
	135	0.938	0	M2_NE_Bayes
	137	0.593	0	M2_NE_Bayes
	360	0.910	0	M2_NE_Bayes
	388	0.803	0	M2_NE_Bayes
	28	0.980	1	M2_BE_Bayes
	29	1.000	2	M2_BE_Bayes
	32	0.706	0	M2_BE_Bayes
	43	0.987	1	M2_BE_Bayes
	44	0.927	0	M2_BE_Bayes
	46	0.976	1	M2_BE_Bayes
	47	0.997	2	M2_BE_Bayes
	49	0.995	2	M2_BE_Bayes
	50	0.621	0	M2_BE_Bayes
	53	0.975	1	M2_BE_Bayes
	66	0.984	1	M2_BE_Bayes
	67	0.529	0	M2_BE_Bayes
	68	0.880	0	M2_BE_Bayes
	87	0.501	0	M2_BE_Bayes
	92	1.000	2	M2_BE_Bayes
	104	0.787	0	M2_BE_Bayes
	121	0.994	2	M2_BE_Bayes
	132	0.757	0	M2_BE_Bayes
	135	0.944	0	M2_BE_Bayes
	137	0.627	0	M2_BE_Bayes
	359	0.521	0	M2_BE_Bayes
	360	0.919	0	M2_BE_Bayes
	388	0.822	0	M2_BE_Bayes
	28	0.978	1	M8_NE_Bayes
	29	1.000	2	M8_NE_Bayes
	32	0.677	0	M8_NE_Bayes
	43	0.985	1	M8_NE_Bayes
	44	0.918	0	M8_NE_Bayes
	46	0.972	1	M8_NE_Bayes
	47	0.997	2	M8_NE_Bayes
	49	0.994	2	M8_NE_Bayes
	50	0.589	0	M8_NE_Bayes
	53	0.971	1	M8_NE_Bayes
	66	0.982	1	M8_NE_Bayes
	68	0.869	0	M8_NE_Bayes
	92	1.000	2	M8_NE_Bayes
	104	0.768	0	M8_NE_Bayes
	121	0.993	2	M8_NE_Bayes
	132	0.735	0	M8_NE_Bayes
	135	0.938	0	M8_NE_Bayes
	137	0.597	0	M8_NE_Bayes
	360	0.910	0	M8_NE_Bayes
	388	0.804	0	M8_NE_Bayes
	25	0.633	0	M8_BE_Bayes
	28	0.989	1	M8_BE_Bayes
	29	1.000	2	M8_BE_Bayes
	32	0.840	0	M8_BE_Bayes
	42	0.639	0	M8_BE_Bayes
	43	0.993	2	M8_BE_Bayes
	44	0.955	1	M8_BE_Bayes
	46	0.987	1	M8_BE_Bayes
	47	0.999	2	M8_BE_Bayes
	48	0.576	0	M8_BE_Bayes
	49	0.998	2	M8_BE_Bayes
	50	0.769	0	M8_BE_Bayes
	53	0.986	1	M8_BE_Bayes
	66	0.991	2	M8_BE_Bayes
	67	0.709	0	M8_BE_Bayes
	68	0.938	0	M8_BE_Bayes
	87	0.642	0	M8_BE_Bayes
	92	1.000	2	M8_BE_Bayes
	102	0.560	0	M8_BE_Bayes
	104	0.862	0	M8_BE_Bayes
	112	0.648	0	M8_BE_Bayes
	121	0.997	2	M8_BE_Bayes
	132	0.854	0	M8_BE_Bayes
	133	0.547	0	M8_BE_Bayes
	135	0.971	1	M8_BE_Bayes
	137	0.796	0	M8_BE_Bayes
	293	0.616	0	M8_BE_Bayes
	359	0.689	0	M8_BE_Bayes
	360	0.951	1	M8_BE_Bayes
	388	0.893	0	M8_BE_Bayes
