# Supplementary material for: Evolution of host-microbe cell adherence by receptor domain shuffling
Source: eLife. 2022 Jan 25;11:e73330. doi: 10.7554/eLife.73330 (PMC8860441; doi:10.7554/eLife.73330)
Supplement: Figure 2—source data 3. [file elife-73330-fig2-data3.zip › Figure 2 - source data 3/site_selection_results/ALL_all_evo_data/CCM04_FUBAR.csv]

Site	Partition	&alpha;	&beta;	&beta;-&alpha;	Prob[&alpha;>&beta;]	Prob[&alpha;<&beta;]	BayesFactor[&alpha;<&beta;]
1	1	0.897	0.631	-0.266	0.500	0.439	0.937
2	1	0.748	0.606	-0.141	0.490	0.448	0.972
3	1	0.743	0.666	-0.076	0.478	0.460	1.023
4	1	0.902	0.592	-0.311	0.507	0.431	0.909
5	1	1.169	0.577	-0.592	0.525	0.414	0.848
6	1	3.807	0.646	-3.160	0.575	0.371	0.708
7	1	1.179	1.831	0.651	0.278	0.667	2.403
8	1	3.555	1.936	-1.618	0.546	0.374	0.715
9	1	0.902	0.602	-0.300	0.505	0.434	0.919
10	1	0.919	4.842	3.923	0.100	0.860	7.365
11	1	0.748	0.592	-0.156	0.493	0.444	0.957
12	1	0.903	0.618	-0.285	0.501	0.437	0.932
13	1	1.318	0.679	-0.639	0.513	0.428	0.897
14	1	1.169	0.577	-0.592	0.525	0.414	0.848
15	1	0.748	0.592	-0.156	0.493	0.444	0.957
16	1	4.756	0.589	-4.166	0.806	0.156	0.221
17	1	1.218	0.632	-0.586	0.517	0.423	0.878
18	1	0.903	0.614	-0.289	0.502	0.436	0.928
19	1	0.729	0.676	-0.053	0.474	0.464	1.037
20	1	5.707	0.607	-5.100	0.823	0.141	0.197
21	1	0.902	0.597	-0.305	0.506	0.433	0.914
22	1	0.798	0.588	-0.210	0.499	0.439	0.936
23	1	0.748	0.613	-0.134	0.488	0.449	0.978
24	1	0.897	0.614	-0.283	0.504	0.435	0.923
25	1	1.318	0.634	-0.684	0.521	0.420	0.867
26	1	0.897	0.638	-0.259	0.498	0.441	0.944
27	1	1.318	0.600	-0.718	0.528	0.412	0.841
28	1	0.799	0.642	-0.157	0.488	0.451	0.983
29	1	0.748	0.618	-0.130	0.487	0.450	0.982
30	1	0.754	1.652	0.898	0.255	0.691	2.679
31	1	0.712	0.676	-0.036	0.472	0.466	1.046
32	1	0.751	7.423	6.672	0.059	0.913	12.598
33	1	0.903	0.614	-0.289	0.502	0.436	0.928
34	1	1.111	2.426	1.315	0.237	0.711	2.944
35	1	0.798	0.615	-0.183	0.493	0.445	0.961
36	1	0.791	0.584	-0.207	0.500	0.438	0.933
37	1	0.897	0.631	-0.266	0.500	0.439	0.937
38	1	32.027	0.640	-31.387	0.997	0.002	0.002
39	1	0.748	0.592	-0.156	0.493	0.444	0.957
40	1	0.791	0.584	-0.207	0.500	0.438	0.933
41	1	1.218	0.677	-0.541	0.509	0.431	0.909
42	1	0.903	0.614	-0.289	0.502	0.436	0.928
43	1	0.799	0.640	-0.159	0.488	0.450	0.982
44	1	0.799	0.640	-0.159	0.488	0.450	0.982
45	1	3.807	0.646	-3.160	0.575	0.371	0.708
46	1	1.170	0.614	-0.556	0.516	0.424	0.881
47	1	1.318	0.600	-0.718	0.528	0.412	0.841
48	1	0.940	0.625	-0.315	0.504	0.435	0.923
49	1	1.227	1.600	0.374	0.295	0.649	2.214
50	1	0.940	0.592	-0.348	0.512	0.427	0.893
51	1	0.897	0.614	-0.283	0.504	0.435	0.923
52	1	1.218	0.632	-0.586	0.517	0.423	0.878
53	1	0.940	0.625	-0.315	0.504	0.435	0.923
54	1	1.170	0.578	-0.592	0.525	0.415	0.849
55	1	0.748	0.602	-0.146	0.491	0.447	0.968
56	1	0.901	0.606	-0.295	0.504	0.435	0.922
57	1	0.791	0.584	-0.207	0.500	0.438	0.933
58	1	0.748	0.613	-0.134	0.488	0.449	0.978
59	1	0.748	0.625	-0.123	0.486	0.452	0.990
60	1	0.799	0.640	-0.159	0.488	0.450	0.982
61	1	4.269	4.278	0.008	0.362	0.582	1.671
62	1	1.154	3.635	2.481	0.139	0.813	5.203
63	1	9.394	0.632	-8.762	0.852	0.118	0.161
64	1	0.767	1.619	0.852	0.258	0.687	2.637
65	1	1.218	0.677	-0.541	0.509	0.431	0.909
66	1	0.903	1.709	0.806	0.268	0.677	2.513
67	1	0.798	0.615	-0.183	0.493	0.445	0.961
68	1	0.987	0.586	-0.401	0.514	0.425	0.885
69	1	17.273	0.609	-16.664	0.980	0.013	0.015
70	1	0.940	0.625	-0.315	0.504	0.435	0.923
71	1	3.538	1.578	-1.960	0.575	0.349	0.643
72	1	0.897	0.614	-0.283	0.504	0.435	0.923
73	1	1.170	0.640	-0.530	0.511	0.429	0.900
74	1	5.728	0.588	-5.140	0.824	0.141	0.197
75	1	0.753	1.808	1.055	0.246	0.700	2.801
76	1	1.318	0.634	-0.684	0.521	0.420	0.867
77	1	0.910	1.534	0.624	0.279	0.665	2.384
78	1	1.189	1.397	0.207	0.307	0.636	2.092
79	1	1.170	0.640	-0.530	0.511	0.429	0.900
80	1	0.909	1.634	0.725	0.271	0.673	2.471
81	1	5.466	0.616	-4.851	0.810	0.153	0.216
82	1	0.897	0.638	-0.259	0.498	0.441	0.944
83	1	5.538	0.603	-4.935	0.815	0.148	0.208
84	1	2.976	0.687	-2.289	0.752	0.201	0.301
85	1	0.729	0.676	-0.053	0.474	0.464	1.037
86	1	9.471	0.582	-8.889	0.860	0.111	0.150
87	1	1.218	0.677	-0.541	0.509	0.431	0.909
88	1	1.170	0.602	-0.568	0.519	0.421	0.871
89	1	0.937	1.624	0.688	0.274	0.671	2.446
90	1	5.909	0.597	-5.313	0.821	0.143	0.200
91	1	0.729	0.676	-0.053	0.474	0.464	1.037
92	1	1.318	0.634	-0.684	0.521	0.420	0.867
93	1	11.262	0.631	-10.631	0.866	0.107	0.144
94	1	0.903	1.717	0.814	0.268	0.676	2.506
95	1	0.897	0.638	-0.259	0.498	0.441	0.944
96	1	0.902	0.597	-0.305	0.506	0.433	0.914
97	1	1.170	0.640	-0.530	0.511	0.429	0.900
98	1	0.902	0.592	-0.311	0.507	0.431	0.909
99	1	2.794	0.677	-2.117	0.748	0.204	0.308
100	1	0.803	0.728	-0.075	0.475	0.463	1.035
101	1	0.902	0.592	-0.311	0.507	0.431	0.909
102	1	1.537	0.556	-0.981	0.550	0.392	0.772
103	1	5.466	0.616	-4.851	0.810	0.153	0.216
104	1	0.903	0.614	-0.289	0.502	0.436	0.928
105	1	0.821	4.515	3.694	0.098	0.863	7.559
106	1	4.585	0.644	-3.941	0.797	0.163	0.234
107	1	1.170	0.626	-0.544	0.514	0.426	0.890
108	1	3.984	0.601	-3.383	0.793	0.166	0.239
109	1	1.170	0.626	-0.544	0.514	0.426	0.890
110	1	1.218	0.677	-0.541	0.509	0.431	0.909
111	1	0.897	0.614	-0.283	0.504	0.435	0.923
112	1	0.748	0.592	-0.156	0.493	0.444	0.957
113	1	0.903	0.625	-0.278	0.499	0.439	0.939
114	1	1.318	0.679	-0.639	0.513	0.428	0.897
115	1	0.901	0.606	-0.295	0.504	0.435	0.922
116	1	9.103	0.620	-8.482	0.854	0.117	0.158
117	1	5.415	0.623	-4.793	0.814	0.149	0.210
118	1	1.170	0.614	-0.556	0.516	0.424	0.881
119	1	1.218	0.677	-0.541	0.509	0.431	0.909
120	1	1.170	0.602	-0.568	0.519	0.421	0.871
121	1	1.170	0.602	-0.568	0.519	0.421	0.871
122	1	0.910	1.770	0.860	0.264	0.681	2.559
123	1	0.897	0.603	-0.294	0.506	0.433	0.914
124	1	0.903	0.625	-0.278	0.499	0.439	0.939
125	1	0.748	0.606	-0.141	0.490	0.448	0.972
126	1	0.748	0.602	-0.146	0.491	0.447	0.968
127	1	0.967	5.247	4.279	0.097	0.863	7.537
128	1	0.940	0.625	-0.315	0.504	0.435	0.923
129	1	3.546	1.719	-1.827	0.564	0.358	0.669
130	1	0.903	0.618	-0.285	0.501	0.437	0.932
131	1	0.749	5.433	4.684	0.081	0.885	9.224
132	1	0.903	0.625	-0.278	0.499	0.439	0.939
133	1	0.987	0.586	-0.401	0.514	0.425	0.885
134	1	0.940	0.618	-0.322	0.506	0.433	0.916
135	1	0.748	0.592	-0.156	0.493	0.444	0.957
136	1	0.940	0.625	-0.315	0.504	0.435	0.923
137	1	0.903	0.618	-0.285	0.501	0.437	0.932
138	1	0.729	0.676	-0.053	0.474	0.464	1.037
139	1	3.984	0.622	-3.362	0.789	0.170	0.245
140	1	0.940	0.625	-0.315	0.504	0.435	0.923
141	1	0.947	1.752	0.805	0.270	0.675	2.488
142	1	0.748	0.613	-0.134	0.488	0.449	0.978
143	1	0.729	0.676	-0.053	0.474	0.464	1.037
144	1	0.947	1.743	0.796	0.270	0.675	2.484
145	1	6.493	0.618	-5.875	0.823	0.142	0.198
146	1	0.903	0.614	-0.289	0.502	0.436	0.928
147	1	0.729	0.676	-0.053	0.474	0.464	1.037
148	1	0.940	0.618	-0.322	0.506	0.433	0.916
149	1	0.798	0.595	-0.204	0.498	0.440	0.943
150	1	6.121	1.590	-4.531	0.643	0.292	0.496
151	1	0.729	0.676	-0.053	0.474	0.464	1.037
152	1	18.385	0.613	-17.772	0.978	0.014	0.017
153	1	0.901	0.606	-0.295	0.504	0.435	0.922
154	1	0.909	1.740	0.831	0.266	0.680	2.543
155	1	1.030	0.591	-0.439	0.517	0.422	0.875
156	1	0.748	0.592	-0.156	0.493	0.444	0.957
157	1	0.907	1.955	1.048	0.257	0.689	2.656
158	1	1.030	0.591	-0.439	0.517	0.422	0.875
159	1	0.909	1.731	0.822	0.266	0.679	2.535
160	1	1.170	0.578	-0.592	0.525	0.415	0.849
161	1	0.987	0.586	-0.401	0.514	0.425	0.885
162	1	1.187	2.256	1.070	0.262	0.684	2.596
163	1	0.748	0.613	-0.135	0.488	0.450	0.979
164	1	1.170	0.626	-0.544	0.514	0.426	0.890
165	1	0.901	0.606	-0.295	0.504	0.435	0.922
166	1	1.030	0.591	-0.439	0.517	0.422	0.875
167	1	1.312	5.996	4.683	0.102	0.856	7.134
168	1	1.331	2.339	1.008	0.266	0.680	2.550
169	1	15.031	2.795	-12.237	0.784	0.155	0.220
170	1	0.909	1.683	0.774	0.270	0.675	2.492
171	1	0.897	0.603	-0.294	0.506	0.433	0.914
172	1	0.903	0.614	-0.289	0.502	0.436	0.928
173	1	0.902	0.597	-0.305	0.506	0.433	0.914
174	1	0.902	0.592	-0.311	0.507	0.431	0.909
175	1	27.386	0.607	-26.779	0.998	0.001	0.001
176	1	0.903	0.625	-0.278	0.499	0.439	0.939
177	1	5.728	0.626	-5.101	0.817	0.147	0.206
178	1	0.748	0.625	-0.123	0.486	0.452	0.990
179	1	0.902	0.602	-0.300	0.505	0.434	0.919
180	1	0.748	0.597	-0.151	0.492	0.445	0.963
181	1	1.170	0.614	-0.556	0.516	0.424	0.881
182	1	0.981	0.591	-0.389	0.514	0.425	0.885
183	1	5.328	1.583	-3.745	0.627	0.303	0.521
184	1	0.909	1.609	0.700	0.273	0.672	2.453
185	1	1.169	0.577	-0.592	0.525	0.414	0.848
186	1	0.940	0.621	-0.319	0.505	0.434	0.918
187	1	17.414	1.782	-15.632	0.922	0.040	0.050
188	1	28.087	0.606	-27.481	0.999	0.000	0.000
189	1	0.712	0.676	-0.036	0.472	0.466	1.046
190	1	11.625	0.610	-11.015	0.962	0.025	0.031
191	1	6.508	1.613	-4.894	0.652	0.280	0.467
192	1	0.909	1.641	0.732	0.271	0.674	2.477
193	1	6.241	0.601	-5.640	0.833	0.134	0.185
194	1	0.897	0.592	-0.305	0.509	0.430	0.904
195	1	0.909	1.826	0.917	0.262	0.684	2.591
196	1	0.755	1.609	0.854	0.257	0.688	2.644
197	1	5.370	1.717	-3.653	0.620	0.307	0.532
198	1	1.209	4.283	3.073	0.127	0.826	5.681
199	1	0.799	0.640	-0.159	0.488	0.450	0.982
200	1	1.318	0.634	-0.684	0.521	0.420	0.867
201	1	1.218	0.632	-0.586	0.517	0.423	0.878
202	1	0.759	0.653	-0.106	0.482	0.456	1.006
203	1	0.712	0.676	-0.036	0.472	0.466	1.046
204	1	10.744	1.784	-8.960	0.713	0.228	0.353
205	1	0.748	0.597	-0.151	0.492	0.445	0.963
206	1	9.855	0.632	-9.223	0.855	0.116	0.157
207	1	0.903	1.737	0.834	0.267	0.678	2.520
208	1	1.170	0.602	-0.568	0.519	0.421	0.871
209	1	0.795	1.474	0.679	0.270	0.674	2.483
210	1	1.170	0.640	-0.530	0.511	0.429	0.900
211	1	1.170	0.597	-0.573	0.520	0.420	0.867
212	1	1.027	14.203	13.176	0.013	0.969	37.751
213	1	4.121	0.590	-3.530	0.799	0.162	0.231
214	1	1.170	0.626	-0.544	0.514	0.426	0.890
215	1	1.170	0.614	-0.556	0.516	0.424	0.881
216	1	1.218	0.598	-0.619	0.525	0.416	0.852
217	1	0.897	0.614	-0.283	0.504	0.435	0.923
218	1	0.799	0.642	-0.157	0.488	0.451	0.983
219	1	0.947	1.756	0.808	0.270	0.675	2.491
220	1	0.903	0.618	-0.285	0.501	0.437	0.932
221	1	0.748	0.597	-0.151	0.492	0.445	0.963
