# Supplementary material for: Evolution of host-microbe cell adherence by receptor domain shuffling
Source: eLife. 2022 Jan 25;11:e73330. doi: 10.7554/eLife.73330 (PMC8860441; doi:10.7554/eLife.73330)
Supplement: Figure 2—source data 3. [file elife-73330-fig2-data3.zip › Figure 2 - source data 3/site_selection_results/ALL_all_evo_data/CCM04_MEME.csv]

Codon	alpha	beta1	p1	beta2	p2	LRT	p-value	q-value	Log(L)
1	0.0	0.0	0.0	0.0	1.0	0.0	1.0	1.0	0.0
2	0.0	0.0	0.0	0.0	1.0	0.0	1.0	1.0	0.0
3	0.0	0.0	0.0	0.0	1.0	0.0	1.0	1.0	0.0
4	0.0	0.0	0.0	0.0	1.0	0.0	1.0	1.0	0.0
5	0.0	0.0	0.0	0.0	1.0	0.0	1.0	1.0	0.0
6	0.0	0.0	0.0	0.0	1.0	0.0	1.0	1.0	0.0
7	0.0	0.0	0.923913	79.4015	0.076087	1.39025	0.255752	1.0	-10.0849
8	3.62479	2.61012	1.0	2.60983	1.0e-09	0.0	0.67	1.0	-13.5078
9	0.0	0.0	0.0	0.0	1.0	0.0	1.0	1.0	0.0
10	0.0	0.0	0.537618	10.967	0.462382	1.53102	0.2365	1.0	-14.9847
11	0.0	0.0	0.0	0.0	1.0	0.0	1.0	1.0	0.0
12	0.0	0.0	0.0	0.0	1.0	0.0	1.0	1.0	0.0
13	0.0	0.0	0.0	0.0	1.0	0.0	1.0	1.0	0.0
14	0.0	0.0	0.0	0.0	1.0	0.0	1.0	1.0	0.0
15	0.0	0.0	0.0	0.0	1.0	0.0	1.0	1.0	0.0
16	4.34953	0.0	0.0479167	0.0	0.952083	0.0	0.67	1.0	-7.81765
17	0.0	0.0	0.0	0.0	1.0	0.0	1.0	1.0	0.0
18	0.0	0.0	0.0	0.0	1.0	0.0	1.0	1.0	0.0
19	0.0	0.0	0.0	0.0	1.0	0.0	1.0	1.0	0.0
20	4.99891	0.0	0.0474926	0.0	0.952507	0.0	0.67	1.0	-7.80553
21	0.0	0.0	0.0	0.0	1.0	0.0	1.0	1.0	0.0
22	0.0	0.0	0.0	0.0	1.0	0.0	1.0	1.0	0.0
23	0.0	0.0	0.0	0.0	1.0	0.0	1.0	1.0	0.0
24	0.0	0.0	0.0	0.0	1.0	0.0	1.0	1.0	0.0
25	0.0	0.0	0.0	0.0	1.0	0.0	1.0	1.0	0.0
26	0.0	0.0	0.0	0.0	1.0	0.0	1.0	1.0	0.0
27	0.0	0.0	0.0	0.0	1.0	0.0	1.0	1.0	0.0
28	0.0	0.0	0.0	0.0	1.0	0.0	1.0	1.0	0.0
29	0.0	0.0	0.0	0.0	1.0	0.0	1.0	1.0	0.0
30	0.0	0.0	0.6562	7.79882	0.3438	1.18497	0.287081	1.0	-10.634
31	0.0	0.0	0.0	0.0	1.0	0.0	1.0	1.0	0.0
32	0.0	0.0	0.445063	12.1677	0.554937	2.64268	0.129672	1.0	-13.6848
33	0.0	0.0	0.0	0.0	1.0	0.0	1.0	1.0	0.0
34	0.0	0.0	1.00003e-09	2.77231	1.0	0.763907	0.366717	1.0	-10.8464
35	0.0	0.0	0.0	0.0	1.0	0.0	1.0	1.0	0.0
36	0.0	0.0	0.0	0.0	1.0	0.0	1.0	1.0	0.0
37	0.0	0.0	0.0	0.0	1.0	0.0	1.0	1.0	0.0
38	27.417	0.0	0.0472892	0.0	0.952711	0.0	0.67	1.0	-9.49479
39	0.0	0.0	0.0	0.0	1.0	0.0	1.0	1.0	0.0
40	0.0	0.0	0.0	0.0	1.0	0.0	1.0	1.0	0.0
41	0.0	0.0	0.0	0.0	1.0	0.0	1.0	1.0	0.0
42	0.0	0.0	0.0	0.0	1.0	0.0	1.0	1.0	0.0
43	0.0	0.0	0.0	0.0	1.0	0.0	1.0	1.0	0.0
44	0.0	0.0	0.0	0.0	1.0	0.0	1.0	1.0	0.0
45	0.0	0.0	0.0	0.0	1.0	0.0	1.0	1.0	0.0
46	0.0	0.0	0.0	0.0	1.0	0.0	1.0	1.0	0.0
47	0.0	0.0	0.0	0.0	1.0	0.0	1.0	1.0	0.0
48	0.0	0.0	0.0	0.0	1.0	0.0	1.0	1.0	0.0
49	0.0	0.0	0.403113	3.21374	0.596887	0.524159	0.424968	1.0	-10.6343
50	0.0	0.0	0.0	0.0	1.0	0.0	1.0	1.0	0.0
51	0.0	0.0	0.0	0.0	1.0	0.0	1.0	1.0	0.0
52	0.0	0.0	0.0	0.0	1.0	0.0	1.0	1.0	0.0
53	0.0	0.0	0.0	0.0	1.0	0.0	1.0	1.0	0.0
54	0.0	0.0	0.0	0.0	1.0	0.0	1.0	1.0	0.0
55	0.0	0.0	0.0	0.0	1.0	0.0	1.0	1.0	0.0
56	0.0	0.0	0.0	0.0	1.0	0.0	1.0	1.0	0.0
57	0.0	0.0	0.0	0.0	1.0	0.0	1.0	1.0	0.0
58	0.0	0.0	0.0	0.0	1.0	0.0	1.0	1.0	0.0
59	0.0	0.0	0.0	0.0	1.0	0.0	1.0	1.0	0.0
60	0.0	0.0	0.0	0.0	1.0	0.0	1.0	1.0	0.0
61	0.0	0.0	0.720118	10.6218	0.279882	0.510559	0.428658	1.0	-12.2684
62	0.0	0.0	1.0e-09	3.18922	1.0	0.855212	0.347344	1.0	-10.8007
63	8.0629	0.0	0.0472762	0.0	0.952724	0.0	0.67	1.0	-7.17577
64	0.0	0.0	1.0e-09	1.85355	1.0	0.92177	0.334031	1.0	-7.31161
65	0.0	0.0	0.0	0.0	1.0	0.0	1.0	1.0	0.0
66	0.0	0.0	1.0e-09	2.05038	1.0	0.789076	0.361241	1.0	-7.13983
67	0.0	0.0	0.0	0.0	1.0	0.0	1.0	1.0	0.0
68	0.0	0.0	0.0	0.0	1.0	0.0	1.0	1.0	0.0
69	10.8445	0.0	0.0474172	0.0	0.952583	0.0	0.67	1.0	-10.6287
70	0.0	0.0	0.0	0.0	1.0	0.0	1.0	1.0	0.0
71	3.65824	1.96164	1.0	1.95801	1.0e-09	0.0	0.67	1.0	-9.38366
72	0.0	0.0	0.0	0.0	1.0	0.0	1.0	1.0	0.0
73	0.0	0.0	0.0	0.0	1.0	0.0	1.0	1.0	0.0
74	5.44161	0.0	0.0521652	0.0	0.947835	0.0	0.67	1.0	-6.61934
75	0.0	0.0	0.912443	55.618	0.0875575	1.7264	0.212381	1.0	-10.0327
76	0.0	0.0	0.0	0.0	1.0	0.0	1.0	1.0	0.0
77	0.0	0.0	0.757297	9.47537	0.242703	0.84629	0.349179	1.0	-10.6321
78	0.0	0.0	1.0e-09	1.55439	1.0	0.397373	0.461426	1.0	-7.65608
79	0.0	0.0	0.0	0.0	1.0	0.0	1.0	1.0	0.0
80	0.0	0.0	0.243164	3.06968	0.756836	0.776866	0.363884	1.0	-8.55701
81	4.98358	0.0	0.0473391	0.0	0.952661	0.0	0.67	1.0	-7.73134
82	0.0	0.0	0.0	0.0	1.0	0.0	1.0	1.0	0.0
83	5.60035	0.0	0.0478575	0.0	0.952143	0.0	0.67	1.0	-9.83525
84	3.19315	0.0	0.047388	0.0	0.952612	0.0	0.67	1.0	-8.76531
85	0.0	0.0	0.0	0.0	1.0	0.0	1.0	1.0	0.0
86	8.41231	0.0	0.065	0.0	0.935	0.0	0.67	1.0	-7.4969
87	0.0	0.0	0.0	0.0	1.0	0.0	1.0	1.0	0.0
88	0.0	0.0	0.0	0.0	1.0	0.0	1.0	1.0	0.0
89	0.0	0.0	1.0e-09	1.85373	1.0	0.62803	0.398258	1.0	-6.75637
90	5.6143	0.0	0.0467446	0.0	0.953255	0.0	0.67	1.0	-9.27416
91	0.0	0.0	0.0	0.0	1.0	0.0	1.0	1.0	0.0
92	0.0	0.0	0.0	0.0	1.0	0.0	1.0	1.0	0.0
93	10.0171	0.0	0.047303	0.0	0.952697	0.0	0.67	1.0	-8.85732
94	0.0	0.0	0.208882	2.7848	0.791118	0.816409	0.355414	1.0	-8.38623
95	0.0	0.0	0.0	0.0	1.0	0.0	1.0	1.0	0.0
96	0.0	0.0	0.0	0.0	1.0	0.0	1.0	1.0	0.0
97	0.0	0.0	0.0	0.0	1.0	0.0	1.0	1.0	0.0
98	0.0	0.0	0.0	0.0	1.0	0.0	1.0	1.0	0.0
99	3.07508	0.0	0.0466766	0.0	0.953323	0.0	0.67	1.0	-10.1038
100	0.0	0.0	0.0	0.0	1.0	0.0	1.0	1.0	0.0
101	0.0	0.0	0.0	0.0	1.0	0.0	1.0	1.0	0.0
102	0.0	0.0	0.0	0.0	1.0	0.0	1.0	1.0	0.0
103	4.98358	0.0	0.0473391	0.0	0.952661	0.0	0.67	1.0	-7.73134
104	0.0	0.0	0.0	0.0	1.0	0.0	1.0	1.0	0.0
105	0.0	0.0	0.361321	6.10573	0.638679	1.52387	0.237439	1.0	-15.03
106	4.61753	0.0	0.0475437	0.0	0.952456	0.0	0.67	1.0	-6.77977
107	0.0	0.0	0.0	0.0	1.0	0.0	1.0	1.0	0.0
108	4.14086	0.0	0.0500691	0.0	0.949931	0.0	0.67	1.0	-6.68116
109	0.0	0.0	0.0	0.0	1.0	0.0	1.0	1.0	0.0
110	0.0	0.0	0.0	0.0	1.0	0.0	1.0	1.0	0.0
111	0.0	0.0	0.0	0.0	1.0	0.0	1.0	1.0	0.0
112	0.0	0.0	0.0	0.0	1.0	0.0	1.0	1.0	0.0
113	0.0	0.0	0.0	0.0	1.0	0.0	1.0	1.0	0.0
114	0.0	0.0	0.0	0.0	1.0	0.0	1.0	1.0	0.0
115	0.0	0.0	0.0	0.0	1.0	0.0	1.0	1.0	0.0
116	8.13328	0.0	0.0472961	0.0	0.952704	0.0	0.67	1.0	-6.85154
117	4.62836	0.0	0.0474689	0.0	0.952531	0.0	0.67	1.0	-8.72662
118	0.0	0.0	0.0	0.0	1.0	0.0	1.0	1.0	0.0
119	0.0	0.0	0.0	0.0	1.0	0.0	1.0	1.0	0.0
120	0.0	0.0	0.0	0.0	1.0	0.0	1.0	1.0	0.0
121	0.0	0.0	0.0	0.0	1.0	0.0	1.0	1.0	0.0
122	0.0	0.0	0.857516	22.799	0.142484	1.29848	0.269249	1.0	-9.0958
123	0.0	0.0	0.0	0.0	1.0	0.0	1.0	1.0	0.0
124	0.0	0.0	0.0	0.0	1.0	0.0	1.0	1.0	0.0
125	0.0	0.0	0.0	0.0	1.0	0.0	1.0	1.0	0.0
126	0.0	0.0	0.0	0.0	1.0	0.0	1.0	1.0	0.0
127	0.0	0.0	0.261716	5.93024	0.738284	1.42668	0.250608	1.0	-12.0562
128	0.0	0.0	0.0	0.0	1.0	0.0	1.0	1.0	0.0
129	3.66158	0.0	0.947385	400.26	0.0526155	1.61601	0.225658	1.0	-12.7242
130	0.0	0.0	0.0	0.0	1.0	0.0	1.0	1.0	0.0
131	0.0	0.0	0.749673	32.0237	0.250327	2.8637	0.115338	1.0	-14.3107
132	0.0	0.0	0.0	0.0	1.0	0.0	1.0	1.0	0.0
133	0.0	0.0	0.0	0.0	1.0	0.0	1.0	1.0	0.0
134	0.0	0.0	0.0	0.0	1.0	0.0	1.0	1.0	0.0
135	0.0	0.0	0.0	0.0	1.0	0.0	1.0	1.0	0.0
136	0.0	0.0	0.0	0.0	1.0	0.0	1.0	1.0	0.0
137	0.0	0.0	0.0	0.0	1.0	0.0	1.0	1.0	0.0
138	0.0	0.0	0.0	0.0	1.0	0.0	1.0	1.0	0.0
139	4.14086	0.0	0.0473275	0.0	0.952673	0.0	0.67	1.0	-6.07897
140	0.0	0.0	0.0	0.0	1.0	0.0	1.0	1.0	0.0
141	0.0	0.0	0.244182	2.72906	0.755818	0.717302	0.377145	1.0	-8.23496
142	0.0	0.0	0.0	0.0	1.0	0.0	1.0	1.0	0.0
143	0.0	0.0	0.0	0.0	1.0	0.0	1.0	1.0	0.0
144	0.0	0.0	0.309039	2.97073	0.690961	0.731939	0.373829	1.0	-8.49699
145	6.36267	0.0	0.0473211	0.0	0.952679	0.0	0.67	1.0	-7.59703
146	0.0	0.0	0.0	0.0	1.0	0.0	1.0	1.0	0.0
147	0.0	0.0	0.0	0.0	1.0	0.0	1.0	1.0	0.0
148	0.0	0.0	0.0	0.0	1.0	0.0	1.0	1.0	0.0
149	0.0	0.0	0.0	0.0	1.0	0.0	1.0	1.0	0.0
150	6.00202	1.72929	0.999995	1.72926	5.26325e-06	0.0	0.67	1.0	-12.7164
151	0.0	0.0	0.0	0.0	1.0	0.0	1.0	1.0	0.0
152	13.9746	0.0	0.0466312	0.0	0.953369	0.0	0.67	1.0	-11.6558
153	0.0	0.0	0.0	0.0	1.0	0.0	1.0	1.0	0.0
154	0.0	0.0	1.00003e-09	2.3198	1.0	0.791091	0.360807	1.0	-8.42841
155	0.0	0.0	0.0	0.0	1.0	0.0	1.0	1.0	0.0
156	0.0	0.0	0.0	0.0	1.0	0.0	1.0	1.0	0.0
157	0.0	0.0	0.447644	4.1522	0.552356	0.876669	0.342981	1.0	-9.74972
158	0.0	0.0	0.0	0.0	1.0	0.0	1.0	1.0	0.0
159	0.0	0.0	1.00001e-09	2.19088	1.0	0.754106	0.368878	1.0	-7.45544
160	0.0	0.0	0.0	0.0	1.0	0.0	1.0	1.0	0.0
161	0.0	0.0	0.0	0.0	1.0	0.0	1.0	1.0	0.0
162	0.0	0.0	0.668665	9.55724	0.331335	0.792522	0.3605	1.0	-9.56695
163	0.0	0.0	0.0	0.0	1.0	0.0	1.0	1.0	0.0
164	0.0	0.0	0.0	0.0	1.0	0.0	1.0	1.0	0.0
165	0.0	0.0	0.0	0.0	1.0	0.0	1.0	1.0	0.0
166	0.0	0.0	0.0	0.0	1.0	0.0	1.0	1.0	0.0
167	0.0	0.0	0.99324	405.652	0.00675977	8.45486	0.00647402	1.0	-12.1799
168	0.0	0.0	0.190939	3.49909	0.809061	0.615883	0.401255	1.0	-9.7714
169	6.19069	0.0	0.902515	42.4726	0.0974851	1.22896	0.280014	1.0	-15.5676
170	0.0	0.0	0.822421	19.3619	0.177579	1.01181	0.317002	1.0	-8.45778
171	0.0	0.0	0.0	0.0	1.0	0.0	1.0	1.0	0.0
172	0.0	0.0	0.0	0.0	1.0	0.0	1.0	1.0	0.0
173	0.0	0.0	0.0	0.0	1.0	0.0	1.0	1.0	0.0
174	0.0	0.0	0.0	0.0	1.0	0.0	1.0	1.0	0.0
175	17.9034	0.0	0.0466465	0.0	0.953354	0.0	0.67	1.0	-12.7904
176	0.0	0.0	0.0	0.0	1.0	0.0	1.0	1.0	0.0
177	5.44161	0.0	0.0481665	0.0	0.951834	0.0	0.67	1.0	-6.1559
178	0.0	0.0	0.0	0.0	1.0	0.0	1.0	1.0	0.0
179	0.0	0.0	0.0	0.0	1.0	0.0	1.0	1.0	0.0
180	0.0	0.0	0.0	0.0	1.0	0.0	1.0	1.0	0.0
181	0.0	0.0	0.0	0.0	1.0	0.0	1.0	1.0	0.0
182	0.0	0.0	0.0	0.0	1.0	0.0	1.0	1.0	0.0
183	5.12753	0.0	0.917489	58.0437	0.0825109	1.18899	0.286426	1.0	-15.9162
184	0.0	0.0	0.267799	2.82311	0.732201	0.707773	0.379326	1.0	-7.94065
185	0.0	0.0	0.0	0.0	1.0	0.0	1.0	1.0	0.0
186	0.0	0.0	0.0	0.0	1.0	0.0	1.0	1.0	0.0
187	11.8925	1.19616	0.91818	24.0019	0.08182	-0.0973978	0.67	1.0	-16.5197
188	20.1299	0.0	0.0473393	0.0	0.952661	0.0	0.67	1.0	-11.7285
189	0.0	0.0	0.0	0.0	1.0	0.0	1.0	1.0	0.0
190	8.0875	0.0	0.0478514	0.0	0.952149	0.0	0.67	1.0	-10.3903
191	6.05878	1.87355	1.0	1.86933	1.00024e-09	0.0	0.67	1.0	-11.2594
192	0.0	0.0	0.252793	3.3299	0.747207	0.819519	0.354758	1.0	-9.2797
193	5.99659	0.0	0.0474138	0.0	0.952586	0.0	0.67	1.0	-7.25954
194	0.0	0.0	0.0	0.0	1.0	0.0	1.0	1.0	0.0
195	0.0	0.0	0.942909	69.5635	0.0570905	1.42021	0.251513	1.0	-8.79753
196	0.0	0.0	0.248263	2.63605	0.751737	0.970185	0.324741	1.0	-10.4803
197	5.33932	2.39016	0.986671	7.90966	0.0133289	-7.69816e-05	0.67	1.0	-13.1923
198	0.0	0.0	1.0e-09	3.56897	1.0	0.784292	0.362274	1.0	-14.0052
199	0.0	0.0	0.0	0.0	1.0	0.0	1.0	1.0	0.0
200	0.0	0.0	0.0	0.0	1.0	0.0	1.0	1.0	0.0
201	0.0	0.0	0.0	0.0	1.0	0.0	1.0	1.0	0.0
202	0.0	0.0	0.0	0.0	1.0	0.0	1.0	1.0	0.0
203	0.0	0.0	0.0	0.0	1.0	0.0	1.0	1.0	0.0
204	9.15542	2.23987	1.0	2.23807	1.00117e-09	0.0	0.67	1.0	-12.167
205	0.0	0.0	0.0	0.0	1.0	0.0	1.0	1.0	0.0
206	8.57186	0.0	0.0472961	0.0	0.952704	0.0	0.67	1.0	-7.7871
207	0.0	0.0	0.930496	163.168	0.0695036	1.9632	0.186674	1.0	-10.4899
208	0.0	0.0	0.0	0.0	1.0	0.0	1.0	1.0	0.0
209	0.0	0.0	0.905964	38.1395	0.0940356	1.38531	0.256459	1.0	-9.51197
210	0.0	0.0	0.0	0.0	1.0	0.0	1.0	1.0	0.0
211	0.0	0.0	0.0	0.0	1.0	0.0	1.0	1.0	0.0
212	0.0	0.0	1.00001e-09	8.99568	1.0	2.59209	0.133206	1.0	-16.8245
213	4.11416	0.0	0.0478752	0.0	0.952125	0.0	0.67	1.0	-6.41536
214	0.0	0.0	0.0	0.0	1.0	0.0	1.0	1.0	0.0
215	0.0	0.0	0.0	0.0	1.0	0.0	1.0	1.0	0.0
216	0.0	0.0	0.0	0.0	1.0	0.0	1.0	1.0	0.0
217	0.0	0.0	0.0	0.0	1.0	0.0	1.0	1.0	0.0
218	0.0	0.0	0.0	0.0	1.0	0.0	1.0	1.0	0.0
219	0.0	0.0	0.986147	506.561	0.0138529	2.59206	0.133209	1.0	-11.7441
220	0.0	0.0	0.0	0.0	1.0	0.0	1.0	1.0	0.0
221	0.0	0.0	0.0	0.0	1.0	0.0	1.0	1.0	0.0
