# Supplementary material for: Evolution of host-microbe cell adherence by receptor domain shuffling
Source: eLife. 2022 Jan 25;11:e73330. doi: 10.7554/eLife.73330 (PMC8860441; doi:10.7554/eLife.73330)
Supplement: Figure 2—source data 3. [file elife-73330-fig2-data3.zip › Figure 2 - source data 3/site_selection_results/ALL_all_evo_data/CCM05_FUBAR.csv]

Site	Partition	&alpha;	&beta;	&beta;-&alpha;	Prob[&alpha;>&beta;]	Prob[&alpha;<&beta;]	BayesFactor[&alpha;<&beta;]
1	1	0.738	1.063	0.325	0.298	0.639	1.887
2	1	0.632	0.956	0.324	0.297	0.642	1.911
3	1	0.539	0.505	-0.035	0.493	0.439	0.836
4	1	0.569	0.920	0.351	0.286	0.654	2.017
5	1	0.705	0.479	-0.225	0.551	0.384	0.666
6	1	0.623	0.502	-0.121	0.521	0.413	0.750
7	1	0.659	2.725	2.067	0.057	0.897	9.277
8	1	7.682	0.483	-7.199	0.975	0.013	0.014
9	1	0.701	0.913	0.213	0.321	0.616	1.714
10	1	0.590	0.969	0.380	0.283	0.657	2.048
11	1	13.864	0.901	-12.963	0.971	0.009	0.010
12	1	0.590	0.482	-0.108	0.524	0.409	0.740
13	1	0.733	0.473	-0.259	0.558	0.378	0.648
14	1	0.586	0.457	-0.129	0.536	0.396	0.701
15	1	0.733	0.494	-0.239	0.547	0.388	0.677
16	1	0.762	0.894	0.132	0.339	0.598	1.586
17	1	1.170	0.481	-0.689	0.737	0.211	0.286
18	1	0.539	0.492	-0.046	0.499	0.433	0.816
19	1	0.521	0.551	0.031	0.463	0.470	0.946
20	1	4.697	0.490	-4.206	0.920	0.056	0.063
21	1	0.627	5.423	4.797	0.005	0.972	37.158
22	1	0.760	0.957	0.197	0.319	0.618	1.724
23	1	0.589	0.961	0.371	0.284	0.656	2.033
24	1	0.532	1.112	0.580	0.235	0.710	2.618
25	1	0.638	1.711	1.074	0.147	0.799	4.242
26	1	0.733	0.535	-0.198	0.527	0.408	0.736
27	1	0.595	2.790	2.195	0.051	0.911	10.938
28	1	0.552	5.877	5.325	0.003	0.983	60.512
29	1	0.622	0.457	-0.165	0.545	0.389	0.679
30	1	0.772	0.999	0.226	0.312	0.625	1.783
31	1	0.712	6.447	5.735	0.007	0.968	31.801
32	1	2.425	0.511	-1.915	0.603	0.339	0.548
33	1	4.420	0.525	-3.895	0.795	0.163	0.208
34	1	2.433	0.506	-1.926	0.786	0.170	0.218
35	1	8.140	0.442	-7.697	0.980	0.011	0.012
36	1	0.704	2.639	1.935	0.067	0.882	7.946
37	1	15.668	4.859	-10.808	0.723	0.122	0.148
38	1	0.611	1.564	0.953	0.158	0.789	3.986
39	1	11.261	1.822	-9.440	0.769	0.124	0.151
40	1	1.872	4.505	2.633	0.066	0.791	4.050
41	1	0.714	2.842	2.128	0.061	0.890	8.617
42	1	0.561	2.416	1.854	0.057	0.907	10.367
43	1	0.576	2.124	1.547	0.105	0.852	6.125
44	1	0.559	0.480	-0.079	0.513	0.419	0.770
45	1	0.714	4.402	3.689	0.012	0.949	19.699
46	1	0.605	3.554	2.948	0.019	0.949	19.686
47	1	0.737	2.222	1.485	0.095	0.847	5.910
48	1	0.588	6.516	5.928	0.003	0.982	58.714
49	1	0.557	2.883	2.326	0.044	0.924	12.916
50	1	0.747	3.057	2.310	0.056	0.893	8.915
51	1	0.645	2.304	1.659	0.111	0.840	5.603
52	1	0.556	1.861	1.305	0.120	0.836	5.428
53	1	0.635	0.993	0.358	0.291	0.648	1.968
54	1	0.599	1.873	1.274	0.128	0.823	4.977
55	1	1.389	0.466	-0.923	0.765	0.187	0.246
56	1	7.752	0.491	-7.261	0.929	0.049	0.055
57	1	2.624	2.118	-0.505	0.366	0.489	1.022
58	1	0.763	3.632	2.869	0.041	0.914	11.309
59	1	21.006	0.420	-20.586	0.982	0.012	0.013
60	1	1.222	1.402	0.181	0.347	0.550	1.306
61	1	1.131	0.564	-0.567	0.696	0.247	0.350
62	1	0.733	0.473	-0.259	0.558	0.378	0.648
63	1	0.610	1.706	1.096	0.144	0.804	4.387
64	1	0.776	0.831	0.055	0.362	0.574	1.435
65	1	0.762	3.061	2.298	0.057	0.894	8.979
66	1	0.640	1.698	1.058	0.149	0.797	4.183
67	1	0.579	0.499	-0.080	0.510	0.423	0.781
68	1	1.561	0.490	-1.071	0.762	0.190	0.250
69	1	0.623	0.502	-0.121	0.521	0.413	0.750
70	1	0.519	0.551	0.032	0.462	0.471	0.949
71	1	0.519	0.551	0.032	0.462	0.471	0.949
72	1	0.682	0.479	-0.203	0.544	0.390	0.683
73	1	0.746	1.059	0.312	0.300	0.637	1.872
74	1	19.367	0.460	-18.906	0.973	0.018	0.020
75	1	0.635	0.907	0.273	0.309	0.629	1.810
76	1	0.655	1.947	1.291	0.128	0.819	4.830
77	1	0.622	1.125	0.503	0.263	0.677	2.240
78	1	0.595	1.675	1.080	0.143	0.806	4.440
79	1	0.773	0.475	-0.299	0.557	0.379	0.650
80	1	0.603	0.992	0.389	0.283	0.656	2.040
81	1	0.589	0.468	-0.121	0.531	0.402	0.717
82	1	0.744	0.971	0.226	0.313	0.624	1.770
83	1	24.984	0.477	-24.507	0.979	0.014	0.015
84	1	14.676	1.986	-12.690	0.828	0.094	0.110
85	1	2.057	1.135	-0.922	0.611	0.281	0.417
86	1	0.725	1.083	0.358	0.292	0.645	1.942
87	1	0.633	0.898	0.265	0.311	0.627	1.796
88	1	0.773	0.448	-0.326	0.581	0.355	0.588
89	1	0.694	1.711	1.018	0.159	0.783	3.859
90	1	1.417	3.183	1.766	0.133	0.735	2.954
91	1	0.589	0.912	0.323	0.295	0.644	1.935
92	1	0.539	0.492	-0.046	0.499	0.433	0.816
93	1	0.586	0.473	-0.114	0.528	0.405	0.727
94	1	0.579	0.499	-0.080	0.510	0.423	0.781
95	1	0.706	1.570	0.865	0.176	0.764	3.464
96	1	0.705	0.479	-0.225	0.551	0.384	0.666
97	1	0.590	0.482	-0.108	0.524	0.409	0.740
98	1	1.137	1.000	-0.137	0.480	0.436	0.826
99	1	0.622	0.457	-0.165	0.545	0.389	0.679
100	1	0.729	1.063	0.334	0.297	0.640	1.898
101	1	0.765	0.879	0.114	0.338	0.598	1.590
102	1	1.193	0.499	-0.694	0.733	0.215	0.292
103	1	0.589	0.473	-0.117	0.529	0.404	0.725
104	1	0.773	0.525	-0.248	0.532	0.404	0.723
105	1	0.596	0.981	0.385	0.283	0.657	2.045
106	1	0.733	0.473	-0.259	0.558	0.378	0.648
107	1	0.519	0.551	0.032	0.462	0.471	0.949
108	1	0.633	0.982	0.349	0.292	0.647	1.956
109	1	0.733	0.494	-0.239	0.547	0.388	0.677
110	1	0.623	0.504	-0.119	0.520	0.414	0.753
111	1	0.689	5.548	4.859	0.012	0.959	24.859
112	1	0.686	0.921	0.235	0.317	0.620	1.741
113	1	1.661	2.954	1.293	0.152	0.707	2.575
114	1	0.771	0.849	0.078	0.347	0.590	1.534
115	1	0.773	0.497	-0.277	0.546	0.390	0.682
116	1	0.773	0.497	-0.277	0.546	0.390	0.682
117	1	1.746	0.509	-1.237	0.758	0.193	0.256
118	1	5.614	7.719	2.106	0.165	0.692	2.396
119	1	1.699	0.511	-1.188	0.756	0.195	0.259
120	1	0.899	1.244	0.345	0.316	0.619	1.733
121	1	0.733	0.473	-0.259	0.558	0.378	0.648
122	1	0.773	0.930	0.157	0.327	0.610	1.669
123	1	0.734	0.955	0.221	0.321	0.616	1.712
124	1	0.578	0.477	-0.102	0.522	0.411	0.744
125	1	0.549	0.927	0.377	0.277	0.664	2.111
126	1	1.404	0.481	-0.922	0.758	0.193	0.256
127	1	1.515	2.470	0.955	0.176	0.687	2.343
128	1	0.590	1.925	1.335	0.120	0.833	5.326
129	1	0.623	0.506	-0.118	0.520	0.414	0.755
130	1	0.578	0.461	-0.117	0.530	0.402	0.718
131	1	0.744	1.547	0.803	0.184	0.755	3.295
132	1	0.539	0.503	-0.036	0.494	0.439	0.834
133	1	0.730	0.898	0.168	0.333	0.603	1.622
134	1	0.551	0.993	0.442	0.264	0.678	2.248
135	1	0.733	0.535	-0.198	0.527	0.408	0.736
136	1	0.769	1.529	0.760	0.186	0.753	3.256
137	1	0.601	0.990	0.388	0.283	0.657	2.042
138	1	0.623	0.506	-0.118	0.520	0.414	0.755
139	1	0.773	0.525	-0.248	0.532	0.404	0.723
140	1	2.131	0.567	-1.565	0.824	0.129	0.158
141	1	2.425	0.511	-1.915	0.603	0.339	0.548
142	1	1.003	1.074	0.071	0.325	0.610	1.670
143	1	0.589	0.473	-0.117	0.529	0.404	0.725
144	1	2.271	0.982	-1.289	0.573	0.347	0.567
145	1	0.581	1.596	1.016	0.146	0.804	4.380
146	1	0.733	0.535	-0.198	0.527	0.408	0.736
147	1	3.804	0.454	-3.349	0.822	0.140	0.174
148	1	0.622	0.493	-0.129	0.525	0.409	0.737
149	1	1.213	6.204	4.991	0.017	0.905	10.194
150	1	0.622	0.473	-0.149	0.536	0.398	0.705
151	1	7.032	0.445	-6.587	0.944	0.039	0.043
152	1	0.633	0.977	0.344	0.293	0.646	1.947
153	1	0.661	0.452	-0.209	0.558	0.376	0.643
154	1	0.519	0.551	0.032	0.462	0.471	0.949
155	1	0.713	2.956	2.243	0.056	0.895	9.057
156	1	1.008	0.560	-0.449	0.682	0.260	0.375
157	1	0.623	0.502	-0.121	0.521	0.413	0.750
158	1	0.595	2.534	1.940	0.057	0.903	9.955
159	1	0.754	1.545	0.790	0.183	0.756	3.314
160	1	0.773	0.497	-0.277	0.546	0.390	0.682
161	1	0.661	0.452	-0.209	0.558	0.376	0.643
162	1	0.623	0.506	-0.118	0.520	0.414	0.755
163	1	0.640	1.640	1.000	0.155	0.791	4.028
164	1	0.556	1.694	1.138	0.131	0.822	4.930
165	1	0.552	1.946	1.394	0.110	0.847	5.912
166	1	0.748	1.458	0.710	0.192	0.747	3.152
167	1	1.287	1.686	0.400	0.301	0.590	1.538
168	1	1.478	2.578	1.100	0.163	0.698	2.464
169	1	0.601	1.016	0.415	0.278	0.662	2.093
170	1	5.770	0.864	-4.906	0.837	0.109	0.130
171	1	1.353	0.510	-0.843	0.738	0.211	0.285
172	1	0.773	0.475	-0.299	0.557	0.379	0.650
173	1	0.613	1.712	1.099	0.144	0.804	4.379
174	1	0.608	2.613	2.005	0.056	0.903	9.884
175	1	0.622	9.867	9.244	0.001	0.990	103.832
176	1	19.496	0.476	-19.020	0.992	0.004	0.004
177	1	0.713	1.582	0.869	0.176	0.764	3.454
178	1	0.578	0.461	-0.117	0.530	0.402	0.718
179	1	0.702	0.920	0.218	0.323	0.614	1.695
180	1	0.635	0.993	0.358	0.291	0.648	1.968
181	1	0.733	0.535	-0.198	0.527	0.408	0.736
182	1	3.777	0.499	-3.278	0.803	0.156	0.197
183	1	0.601	0.992	0.391	0.282	0.658	2.049
184	1	0.586	0.473	-0.114	0.528	0.405	0.727
185	1	0.578	0.454	-0.123	0.534	0.398	0.706
186	1	8.214	2.623	-5.591	0.598	0.212	0.287
187	1	2.280	5.275	2.995	0.088	0.780	3.789
188	1	0.642	1.508	0.866	0.169	0.775	3.669
189	1	1.457	0.463	-0.993	0.768	0.185	0.242
190	1	5.251	0.473	-4.778	0.829	0.135	0.167
191	1	0.601	0.997	0.396	0.281	0.658	2.057
192	1	0.632	0.899	0.267	0.310	0.628	1.800
193	1	3.854	1.820	-2.034	0.544	0.281	0.417
194	1	1.012	1.135	0.123	0.422	0.493	1.039
195	1	0.579	0.499	-0.080	0.510	0.423	0.781
196	1	14.573	0.438	-14.134	0.992	0.004	0.005
197	1	0.637	2.634	1.997	0.059	0.897	9.289
198	1	0.590	1.032	0.442	0.270	0.671	2.178
199	1	0.622	0.457	-0.165	0.545	0.389	0.679
200	1	0.587	0.504	-0.084	0.512	0.422	0.778
201	1	0.578	0.477	-0.102	0.522	0.411	0.744
202	1	1.703	0.490	-1.214	0.767	0.186	0.243
203	1	0.623	0.504	-0.119	0.520	0.414	0.753
204	1	0.623	0.506	-0.118	0.520	0.414	0.755
205	1	0.559	0.480	-0.079	0.513	0.419	0.770
206	1	0.636	0.976	0.341	0.294	0.645	1.939
207	1	0.539	0.503	-0.036	0.494	0.439	0.834
208	1	0.521	0.551	0.031	0.463	0.470	0.946
209	1	0.773	0.948	0.175	0.323	0.614	1.700
210	1	0.590	0.505	-0.085	0.512	0.421	0.777
211	1	0.557	2.683	2.126	0.047	0.920	12.195
212	1	0.773	0.525	-0.248	0.532	0.404	0.723
213	1	0.653	0.883	0.230	0.321	0.616	1.712
214	1	0.602	1.085	0.483	0.265	0.676	2.225
215	1	1.319	0.466	-0.854	0.761	0.191	0.252
216	1	0.705	0.479	-0.225	0.551	0.384	0.666
217	1	0.579	0.499	-0.080	0.510	0.423	0.781
218	1	0.519	0.551	0.032	0.462	0.471	0.949
219	1	0.773	0.497	-0.277	0.546	0.390	0.682
220	1	0.622	0.493	-0.129	0.525	0.409	0.737
221	1	0.773	0.460	-0.313	0.565	0.371	0.629
222	1	0.773	0.495	-0.278	0.546	0.389	0.681
223	1	0.590	0.482	-0.108	0.524	0.409	0.740
224	1	1.679	0.490	-1.190	0.765	0.188	0.247
225	1	0.539	0.501	-0.038	0.495	0.437	0.830
226	1	0.773	0.497	-0.277	0.546	0.390	0.682
227	1	0.590	0.504	-0.086	0.513	0.421	0.775
228	1	0.555	2.882	2.327	0.042	0.926	13.344
229	1	0.590	0.482	-0.108	0.524	0.409	0.740
230	1	0.738	1.012	0.275	0.309	0.628	1.805
231	1	0.773	0.525	-0.248	0.532	0.404	0.723
232	1	0.551	0.972	0.421	0.268	0.674	2.207
233	1	2.425	0.511	-1.915	0.603	0.339	0.548
234	1	0.573	0.909	0.336	0.289	0.650	1.985
235	1	1.715	0.910	-0.805	0.564	0.357	0.593
236	1	1.332	1.694	0.362	0.304	0.587	1.514
237	1	1.355	0.469	-0.886	0.762	0.190	0.250
238	1	3.712	4.381	0.669	0.232	0.493	1.036
239	1	1.394	1.333	-0.061	0.345	0.588	1.523
240	1	0.733	0.535	-0.198	0.527	0.408	0.736
241	1	0.703	3.015	2.312	0.055	0.897	9.269
242	1	0.668	1.807	1.139	0.145	0.800	4.283
243	1	1.482	0.514	-0.968	0.745	0.204	0.274
244	1	2.570	0.549	-2.021	0.772	0.181	0.236
245	1	0.733	0.473	-0.259	0.558	0.378	0.648
246	1	0.622	0.493	-0.129	0.525	0.409	0.737
247	1	0.597	0.920	0.323	0.294	0.645	1.938
248	1	2.672	0.484	-2.187	0.788	0.168	0.216
249	1	0.637	1.789	1.152	0.141	0.806	4.424
250	1	0.773	0.497	-0.277	0.546	0.390	0.682
251	1	0.682	0.479	-0.203	0.544	0.390	0.683
252	1	1.146	1.005	-0.141	0.481	0.435	0.822
253	1	0.586	0.473	-0.114	0.528	0.405	0.727
254	1	0.589	0.956	0.367	0.285	0.655	2.026
255	1	1.578	1.010	-0.568	0.527	0.389	0.680
256	1	5.912	0.451	-5.461	0.835	0.130	0.159
257	1	0.589	0.468	-0.121	0.531	0.402	0.717
258	1	0.623	0.502	-0.121	0.521	0.413	0.750
259	1	0.579	0.525	-0.055	0.498	0.435	0.822
260	1	2.061	1.789	-0.273	0.317	0.590	1.534
261	1	0.773	0.460	-0.313	0.565	0.371	0.629
262	1	0.704	1.904	1.200	0.142	0.802	4.318
263	1	0.623	0.482	-0.140	0.531	0.403	0.719
264	1	0.656	1.001	0.345	0.294	0.644	1.932
265	1	4.548	0.497	-4.051	0.810	0.150	0.189
266	1	0.591	0.541	-0.050	0.496	0.438	0.833
267	1	0.673	1.622	0.949	0.164	0.779	3.773
268	1	0.539	0.505	-0.035	0.493	0.439	0.836
269	1	0.622	0.457	-0.165	0.545	0.389	0.679
270	1	0.622	0.493	-0.129	0.525	0.409	0.737
271	1	1.951	0.507	-1.444	0.775	0.179	0.232
272	1	0.687	0.839	0.152	0.341	0.596	1.574
273	1	0.623	0.506	-0.118	0.520	0.414	0.755
274	1	1.337	1.000	-0.337	0.509	0.406	0.729
275	1	0.622	0.473	-0.149	0.536	0.398	0.705
276	1	0.632	0.996	0.364	0.291	0.648	1.966
277	1	0.933	2.275	1.343	0.146	0.787	3.955
278	1	0.682	0.479	-0.203	0.544	0.390	0.683
279	1	0.590	0.505	-0.085	0.512	0.421	0.777
280	1	0.622	0.473	-0.149	0.536	0.398	0.705
281	1	1.298	1.049	-0.249	0.487	0.426	0.793
282	1	1.337	0.491	-0.846	0.750	0.200	0.267
283	1	0.733	0.473	-0.259	0.558	0.378	0.648
284	1	2.920	2.016	-0.904	0.457	0.345	0.563
285	1	0.623	0.504	-0.119	0.520	0.414	0.753
286	1	14.219	0.463	-13.756	0.976	0.015	0.017
287	1	0.623	0.504	-0.119	0.520	0.414	0.753
288	1	0.772	1.035	0.263	0.305	0.633	1.839
289	1	0.682	0.479	-0.203	0.544	0.390	0.683
290	1	0.623	0.506	-0.118	0.520	0.414	0.755
291	1	0.761	0.855	0.094	0.344	0.592	1.551
292	1	0.773	0.497	-0.277	0.546	0.390	0.682
293	1	5.586	0.495	-5.091	0.815	0.147	0.184
294	1	0.623	0.502	-0.121	0.521	0.413	0.750
295	1	0.797	0.960	0.163	0.323	0.614	1.700
296	1	4.000	0.505	-3.495	0.897	0.073	0.084
297	1	0.907	2.049	1.142	0.164	0.769	3.546
298	1	0.733	0.473	-0.259	0.558	0.378	0.648
299	1	3.045	0.915	-2.131	0.648	0.278	0.412
300	1	0.738	0.909	0.172	0.331	0.605	1.635
301	1	0.578	0.477	-0.102	0.522	0.411	0.744
302	1	0.539	0.481	-0.057	0.505	0.427	0.796
303	1	1.614	0.481	-1.133	0.775	0.179	0.233
304	1	0.632	0.938	0.305	0.301	0.637	1.874
305	1	1.203	1.120	-0.083	0.458	0.455	0.891
306	1	0.623	0.506	-0.118	0.520	0.414	0.755
307	1	0.578	0.461	-0.117	0.530	0.402	0.718
308	1	0.705	0.479	-0.225	0.551	0.384	0.666
309	1	1.128	1.001	-0.127	0.477	0.439	0.835
310	1	2.851	0.478	-2.372	0.803	0.155	0.196
311	1	0.556	1.061	0.505	0.252	0.691	2.389
312	1	0.733	0.535	-0.198	0.527	0.408	0.736
313	1	0.773	0.951	0.177	0.322	0.615	1.703
314	1	0.607	1.971	1.365	0.122	0.830	5.193
315	1	6.872	0.497	-6.375	0.920	0.056	0.063
316	1	0.773	0.525	-0.248	0.532	0.404	0.723
317	1	0.519	0.551	0.032	0.462	0.471	0.949
318	1	2.425	0.511	-1.915	0.603	0.339	0.548
319	1	2.425	0.511	-1.915	0.603	0.339	0.548
320	1	0.589	0.473	-0.117	0.529	0.404	0.725
321	1	9.843	0.479	-9.364	0.953	0.032	0.035
322	1	0.581	1.596	1.016	0.146	0.804	4.380
323	1	0.733	0.535	-0.198	0.527	0.408	0.736
324	1	0.773	0.453	-0.321	0.569	0.367	0.618
325	1	0.622	0.493	-0.129	0.525	0.409	0.737
326	1	1.329	1.963	0.634	0.263	0.620	1.743
327	1	0.622	0.473	-0.149	0.536	0.398	0.705
328	1	1.628	0.462	-1.165	0.778	0.177	0.229
329	1	0.637	1.972	1.335	0.124	0.825	5.033
330	1	0.661	0.452	-0.209	0.558	0.376	0.643
331	1	0.519	0.551	0.032	0.462	0.471	0.949
332	1	0.738	1.037	0.299	0.303	0.634	1.847
333	1	0.519	0.551	0.032	0.462	0.471	0.949
334	1	0.623	0.502	-0.121	0.521	0.413	0.750
335	1	0.594	2.562	1.967	0.057	0.904	10.018
336	1	0.773	0.903	0.130	0.333	0.603	1.624
337	1	0.773	0.497	-0.277	0.546	0.390	0.682
338	1	0.661	0.452	-0.209	0.558	0.376	0.643
339	1	0.623	0.506	-0.118	0.520	0.414	0.755
340	1	0.622	0.493	-0.129	0.525	0.409	0.737
341	1	0.539	0.505	-0.035	0.493	0.439	0.836
342	1	0.539	2.041	1.502	0.101	0.858	6.468
343	1	0.651	0.934	0.283	0.306	0.632	1.829
344	1	1.638	1.484	-0.153	0.379	0.512	1.120
345	1	1.460	0.914	-0.547	0.546	0.373	0.636
346	1	0.601	1.016	0.415	0.278	0.662	2.093
347	1	1.856	0.464	-1.392	0.790	0.167	0.214
348	1	1.998	0.507	-1.491	0.773	0.180	0.234
349	1	3.232	0.478	-2.754	0.826	0.137	0.169
350	1	0.607	2.845	2.238	0.047	0.914	11.337
351	1	1.333	1.564	0.231	0.329	0.561	1.363
352	1	0.632	4.597	3.965	0.013	0.958	24.609
353	1	1.454	0.534	-0.920	0.733	0.214	0.291
354	1	2.490	0.915	-1.575	0.610	0.315	0.490
355	1	0.578	0.461	-0.117	0.530	0.402	0.718
356	1	0.617	0.890	0.273	0.309	0.629	1.807
357	1	0.655	1.967	1.311	0.124	0.823	4.975
358	1	0.733	0.535	-0.198	0.527	0.408	0.736
359	1	4.978	0.496	-4.482	0.809	0.151	0.190
360	1	0.674	3.324	2.650	0.043	0.914	11.395
361	1	1.481	1.055	-0.426	0.512	0.400	0.712
362	1	0.578	0.454	-0.123	0.534	0.398	0.706
363	1	0.761	0.902	0.142	0.332	0.604	1.631
364	1	1.348	0.513	-0.835	0.739	0.209	0.283
365	1	0.622	0.473	-0.149	0.536	0.398	0.705
366	1	0.654	1.900	1.246	0.133	0.814	4.673
367	1	0.519	0.551	0.032	0.462	0.471	0.949
368	1	0.579	0.499	-0.080	0.510	0.423	0.781
369	1	1.748	0.480	-1.268	0.771	0.182	0.238
370	1	0.637	1.621	0.984	0.156	0.789	3.997
371	1	0.579	0.525	-0.055	0.498	0.435	0.822
372	1	0.622	0.457	-0.165	0.545	0.389	0.679
373	1	4.972	0.498	-4.474	0.926	0.050	0.056
374	1	2.061	0.483	-1.578	0.785	0.170	0.219
375	1	3.431	1.960	-1.470	0.507	0.336	0.541
376	1	0.623	0.504	-0.119	0.520	0.414	0.753
377	1	0.649	0.969	0.320	0.299	0.639	1.893
378	1	0.559	0.480	-0.079	0.513	0.419	0.770
379	1	0.623	0.502	-0.121	0.521	0.413	0.750
380	1	1.433	0.512	-0.921	0.744	0.205	0.276
381	1	0.713	3.044	2.331	0.077	0.873	7.368
382	1	4.514	1.046	-3.468	0.599	0.323	0.508
383	1	1.728	1.003	-0.725	0.540	0.376	0.644
384	1	1.227	4.655	3.428	0.036	0.865	6.826
385	1	0.773	0.525	-0.248	0.532	0.404	0.723
386	1	1.364	3.192	1.828	0.129	0.813	4.646
387	1	0.601	0.992	0.390	0.282	0.658	2.049
388	1	0.586	0.457	-0.129	0.536	0.396	0.701
389	1	1.419	1.587	0.169	0.336	0.552	1.313
390	1	2.200	0.981	-1.219	0.572	0.347	0.567
391	1	1.453	0.514	-0.939	0.744	0.205	0.276
392	1	0.773	1.012	0.239	0.307	0.630	1.816
393	1	0.622	0.493	-0.129	0.525	0.409	0.737
394	1	0.638	1.689	1.051	0.150	0.796	4.178
395	1	0.773	0.460	-0.313	0.565	0.371	0.629
396	1	1.454	0.508	-0.946	0.745	0.204	0.274
397	1	0.590	0.482	-0.108	0.524	0.409	0.740
398	1	0.623	0.482	-0.140	0.531	0.403	0.719
399	1	0.539	0.501	-0.038	0.495	0.437	0.830
400	1	0.773	0.497	-0.277	0.546	0.390	0.682
401	1	0.590	0.504	-0.086	0.513	0.421	0.775
402	1	0.556	1.723	1.167	0.128	0.826	5.054
403	1	0.590	0.482	-0.108	0.524	0.409	0.740
404	1	3.031	0.540	-2.491	0.782	0.173	0.223
405	1	1.454	0.534	-0.920	0.733	0.214	0.291
406	1	0.556	1.703	1.147	0.130	0.823	4.978
407	1	2.425	0.511	-1.915	0.603	0.339	0.548
408	1	1.110	1.076	-0.034	0.456	0.459	0.905
409	1	1.237	0.928	-0.309	0.516	0.402	0.717
410	1	0.596	1.792	1.196	0.130	0.821	4.880
411	1	0.586	0.457	-0.129	0.536	0.396	0.701
412	1	0.932	6.309	5.377	0.014	0.950	20.251
413	1	0.677	1.583	0.906	0.168	0.775	3.680
414	1	0.733	0.535	-0.198	0.527	0.408	0.736
415	1	0.738	1.083	0.345	0.294	0.643	1.922
416	1	0.717	2.846	2.129	0.060	0.891	8.748
417	1	1.334	1.000	-0.334	0.509	0.406	0.731
418	1	0.667	1.801	1.134	0.145	0.800	4.260
419	1	0.733	0.473	-0.259	0.558	0.378	0.648
420	1	0.622	0.493	-0.129	0.525	0.409	0.737
421	1	0.578	0.467	-0.111	0.527	0.405	0.728
422	1	2.106	0.925	-1.181	0.573	0.349	0.571
423	1	0.633	0.977	0.344	0.293	0.646	1.949
424	1	0.773	0.497	-0.277	0.546	0.390	0.682
425	1	0.682	0.479	-0.203	0.544	0.390	0.683
426	1	2.779	1.001	-1.778	0.702	0.207	0.279
427	1	0.689	0.919	0.230	0.321	0.616	1.714
428	1	0.740	0.952	0.212	0.323	0.614	1.694
429	1	8.139	0.484	-7.655	0.938	0.043	0.048
430	1	4.542	0.452	-4.089	0.850	0.117	0.142
431	1	0.609	1.500	0.891	0.164	0.782	3.818
432	1	0.641	1.636	0.994	0.155	0.791	4.034
433	1	0.579	0.525	-0.055	0.498	0.435	0.822
434	1	1.500	1.301	-0.199	0.354	0.579	1.469
435	1	0.773	0.460	-0.313	0.565	0.371	0.629
436	1	16.745	0.956	-15.789	0.935	0.037	0.041
437	1	0.623	0.482	-0.140	0.531	0.403	0.719
438	1	0.590	0.996	0.407	0.277	0.663	2.104
439	1	0.797	0.960	0.163	0.323	0.614	1.700
440	1	2.348	1.492	-0.856	0.505	0.388	0.677
441	1	0.632	0.926	0.293	0.304	0.634	1.849
442	1	1.270	1.100	-0.170	0.479	0.440	0.839
443	1	0.622	0.457	-0.165	0.545	0.389	0.679
444	1	0.669	1.629	0.960	0.161	0.783	3.850
445	1	2.191	1.029	-1.162	0.557	0.360	0.600
446	1	0.661	0.452	-0.209	0.558	0.376	0.643
447	1	1.773	1.001	-0.773	0.559	0.356	0.589
448	1	1.337	1.006	-0.331	0.507	0.407	0.734
449	1	1.595	0.915	-0.680	0.557	0.363	0.608
450	1	0.690	0.979	0.290	0.307	0.630	1.817
451	1	1.267	4.356	3.089	0.051	0.832	5.275
452	1	0.682	0.479	-0.203	0.544	0.390	0.683
453	1	0.602	0.991	0.389	0.283	0.657	2.041
454	1	0.622	0.473	-0.149	0.536	0.398	0.705
455	1	7.771	1.775	-5.996	0.770	0.085	0.099
456	1	0.733	0.473	-0.259	0.558	0.378	0.648
457	1	2.030	1.119	-0.911	0.613	0.280	0.415
458	1	0.623	0.504	-0.119	0.520	0.414	0.753
459	1	2.843	0.499	-2.344	0.795	0.163	0.207
460	1	0.623	0.504	-0.119	0.520	0.414	0.753
461	1	0.714	3.243	2.529	0.049	0.905	10.127
462	1	0.682	0.479	-0.203	0.544	0.390	0.683
463	1	0.625	5.884	5.259	0.010	0.966	30.063
464	1	0.761	0.855	0.094	0.344	0.592	1.551
465	1	0.773	0.497	-0.277	0.546	0.390	0.682
466	1	0.773	0.497	-0.277	0.546	0.390	0.682
467	1	0.623	0.502	-0.121	0.521	0.413	0.750
468	1	0.798	0.962	0.164	0.322	0.615	1.707
469	1	4.064	0.505	-3.560	0.898	0.072	0.083
470	1	1.660	2.533	0.873	0.206	0.711	2.626
471	1	0.733	0.473	-0.259	0.558	0.378	0.648
472	1	3.374	0.932	-2.441	0.614	0.312	0.484
473	1	0.738	0.946	0.208	0.323	0.613	1.694
474	1	0.578	0.477	-0.102	0.522	0.411	0.744
475	1	0.549	0.927	0.377	0.277	0.664	2.111
476	1	9.981	0.448	-9.533	0.985	0.008	0.009
477	1	0.637	1.604	0.966	0.159	0.786	3.930
478	1	0.578	1.091	0.513	0.255	0.687	2.341
479	1	0.623	0.506	-0.118	0.520	0.414	0.755
480	1	0.578	0.461	-0.117	0.530	0.402	0.718
481	1	0.734	1.546	0.813	0.183	0.757	3.321
482	1	1.128	0.993	-0.135	0.479	0.437	0.828
483	1	2.014	0.931	-1.083	0.581	0.340	0.550
484	1	0.551	3.875	3.324	0.013	0.964	28.712
485	1	0.808	3.709	2.900	0.029	0.924	12.954
486	1	1.389	1.067	-0.323	0.498	0.415	0.757
487	1	0.623	0.506	-0.118	0.520	0.414	0.755
488	1	0.773	0.525	-0.248	0.532	0.404	0.723
489	1	0.519	0.551	0.032	0.462	0.471	0.949
490	1	2.425	0.511	-1.915	0.603	0.339	0.548
491	1	2.425	0.511	-1.915	0.603	0.339	0.548
492	1	0.589	0.473	-0.117	0.529	0.404	0.725
493	1	9.843	0.479	-9.364	0.953	0.032	0.035
494	1	0.568	4.150	3.582	0.010	0.967	30.927
495	1	0.733	0.535	-0.198	0.527	0.408	0.736
496	1	0.773	0.453	-0.321	0.569	0.367	0.618
497	1	0.622	0.493	-0.129	0.525	0.409	0.737
498	1	1.183	1.840	0.657	0.261	0.630	1.817
499	1	0.622	0.473	-0.149	0.536	0.398	0.705
500	1	0.578	0.454	-0.123	0.534	0.398	0.706
501	1	0.623	0.504	-0.119	0.520	0.414	0.753
502	1	0.666	0.845	0.179	0.334	0.602	1.616
503	1	0.519	0.551	0.032	0.462	0.471	0.949
504	1	0.738	1.062	0.325	0.298	0.639	1.887
505	1	2.340	0.553	-1.787	0.839	0.117	0.142
506	1	0.623	0.502	-0.121	0.521	0.413	0.750
507	1	0.589	0.929	0.340	0.291	0.649	1.972
508	1	0.672	1.447	0.775	0.183	0.759	3.357
509	1	0.773	0.497	-0.277	0.546	0.390	0.682
510	1	0.661	0.452	-0.209	0.558	0.376	0.643
511	1	0.646	1.678	1.032	0.153	0.793	4.083
512	1	0.622	0.493	-0.129	0.525	0.409	0.737
513	1	0.539	0.505	-0.035	0.493	0.439	0.836
514	1	1.008	0.566	-0.442	0.679	0.263	0.381
515	1	1.792	1.701	-0.091	0.339	0.542	1.265
516	1	1.298	2.435	1.137	0.160	0.715	2.673
517	1	0.634	0.902	0.268	0.310	0.628	1.801
518	1	0.590	0.505	-0.085	0.512	0.421	0.777
519	1	15.591	0.425	-15.166	0.996	0.002	0.002
520	1	0.579	0.499	-0.080	0.510	0.423	0.781
521	1	3.637	0.477	-3.160	0.808	0.152	0.192
522	1	0.596	4.842	4.246	0.011	0.965	29.043
523	1	0.600	0.883	0.283	0.306	0.633	1.838
524	1	0.637	1.770	1.133	0.143	0.804	4.371
525	1	0.579	0.525	-0.055	0.498	0.435	0.822
526	1	11.358	2.571	-8.788	0.705	0.141	0.175
527	1	0.578	0.461	-0.117	0.530	0.402	0.718
528	1	0.603	0.886	0.283	0.306	0.632	1.835
529	1	0.682	0.479	-0.203	0.544	0.390	0.683
530	1	0.733	0.535	-0.198	0.527	0.408	0.736
531	1	0.773	0.497	-0.277	0.546	0.390	0.682
532	1	0.602	3.763	3.161	0.030	0.938	16.071
533	1	1.405	1.631	0.226	0.330	0.560	1.359
534	1	0.578	0.454	-0.123	0.534	0.398	0.706
535	1	1.378	0.928	-0.450	0.536	0.383	0.662
536	1	0.812	1.637	0.825	0.180	0.758	3.351
537	1	0.664	2.742	2.078	0.055	0.899	9.530
538	1	0.578	0.454	-0.123	0.534	0.398	0.706
539	1	4.525	0.474	-4.051	0.841	0.124	0.151
540	1	1.398	0.513	-0.885	0.742	0.207	0.278
541	1	0.622	0.473	-0.149	0.536	0.398	0.705
542	1	1.648	0.988	-0.660	0.535	0.381	0.658
543	1	0.986	0.564	-0.423	0.677	0.265	0.385
544	1	0.595	1.561	0.966	0.153	0.795	4.130
545	1	0.622	0.473	-0.149	0.536	0.398	0.705
546	1	0.687	2.797	2.110	0.057	0.895	9.122
547	1	0.579	0.525	-0.055	0.498	0.435	0.822
548	1	1.998	0.463	-1.535	0.783	0.172	0.222
549	1	1.340	0.513	-0.828	0.738	0.210	0.284
550	1	0.773	0.475	-0.299	0.557	0.379	0.650
551	1	0.623	0.506	-0.118	0.520	0.414	0.755
552	1	0.623	0.504	-0.119	0.520	0.414	0.753
553	1	0.685	0.918	0.233	0.318	0.619	1.738
554	1	1.460	0.496	-0.964	0.751	0.200	0.267
555	1	0.623	0.502	-0.121	0.521	0.413	0.750
556	1	1.374	0.513	-0.862	0.740	0.209	0.282
557	1	0.601	0.985	0.384	0.284	0.656	2.034
558	1	0.773	0.475	-0.299	0.557	0.379	0.650
559	1	1.505	3.111	1.606	0.132	0.723	2.780
560	1	0.539	0.501	-0.038	0.495	0.437	0.830
561	1	0.773	0.525	-0.248	0.532	0.404	0.723
562	1	0.563	2.568	2.005	0.052	0.913	11.213
563	1	1.300	1.209	-0.091	0.449	0.459	0.906
564	1	0.589	0.468	-0.121	0.531	0.402	0.717
565	1	4.889	1.582	-3.307	0.645	0.214	0.291
566	1	0.822	0.961	0.139	0.325	0.611	1.678
567	1	0.622	0.493	-0.129	0.525	0.409	0.737
568	1	0.773	0.961	0.188	0.320	0.617	1.717
569	1	0.622	0.493	-0.129	0.525	0.409	0.737
570	1	1.734	0.509	-1.225	0.755	0.196	0.261
571	1	0.773	0.460	-0.313	0.565	0.371	0.629
572	1	0.773	0.495	-0.278	0.546	0.389	0.681
573	1	1.339	0.536	-0.804	0.727	0.220	0.300
574	1	2.079	0.941	-1.139	0.569	0.351	0.578
575	1	0.539	0.501	-0.038	0.495	0.437	0.830
576	1	0.773	0.497	-0.277	0.546	0.390	0.682
577	1	0.590	0.504	-0.086	0.513	0.421	0.775
578	1	1.572	0.991	-0.581	0.527	0.389	0.679
579	1	0.587	0.504	-0.084	0.512	0.422	0.778
580	1	0.727	1.990	1.264	0.139	0.803	4.359
581	1	0.579	0.525	-0.055	0.498	0.435	0.822
582	1	0.539	0.501	-0.038	0.495	0.437	0.830
583	1	2.425	0.511	-1.915	0.603	0.339	0.548
584	1	0.571	2.746	2.174	0.046	0.919	12.131
585	1	0.682	0.479	-0.203	0.544	0.390	0.683
586	1	0.579	0.499	-0.080	0.510	0.423	0.781
587	1	0.601	0.858	0.257	0.312	0.626	1.785
588	1	1.441	1.050	-0.391	0.512	0.403	0.722
589	1	0.581	6.486	5.906	0.003	0.981	56.234
590	1	0.675	1.841	1.166	0.143	0.802	4.322
591	1	0.667	2.033	1.366	0.128	0.819	4.819
592	1	0.773	0.996	0.223	0.313	0.624	1.773
593	1	1.326	0.515	-0.811	0.737	0.211	0.285
594	1	0.705	0.544	-0.162	0.520	0.415	0.759
595	1	1.246	0.482	-0.763	0.746	0.204	0.273
596	1	0.622	0.493	-0.129	0.525	0.409	0.737
597	1	1.626	0.475	-1.151	0.771	0.182	0.238
598	1	2.348	0.485	-1.863	0.787	0.169	0.217
599	1	0.635	3.033	2.398	0.047	0.912	11.048
600	1	0.712	1.036	0.325	0.301	0.637	1.872
601	1	0.682	0.479	-0.203	0.544	0.390	0.683
602	1	3.426	0.511	-2.915	0.887	0.080	0.093
603	1	1.336	1.126	-0.210	0.475	0.436	0.824
604	1	1.392	1.735	0.343	0.308	0.580	1.476
605	1	0.595	1.837	1.241	0.128	0.823	4.955
606	1	5.577	0.495	-5.083	0.815	0.146	0.183
607	1	1.390	0.465	-0.924	0.766	0.187	0.245
608	1	0.632	0.936	0.304	0.302	0.636	1.868
609	1	1.623	0.533	-1.090	0.744	0.205	0.276
610	1	0.623	0.482	-0.140	0.531	0.403	0.719
611	1	0.578	0.461	-0.117	0.530	0.402	0.718
612	1	0.593	1.492	0.899	0.160	0.787	3.942
613	1	0.622	0.473	-0.149	0.536	0.398	0.705
614	1	0.539	0.501	-0.038	0.495	0.437	0.830
615	1	0.773	0.497	-0.277	0.546	0.390	0.682
616	1	1.450	1.184	-0.266	0.474	0.433	0.814
617	1	3.202	0.488	-2.715	0.888	0.080	0.093
618	1	1.079	0.515	-0.564	0.713	0.233	0.324
619	1	1.431	0.867	-0.565	0.559	0.362	0.607
620	1	0.622	0.476	-0.146	0.534	0.399	0.710
621	1	0.590	0.987	0.397	0.279	0.661	2.082
622	1	1.454	0.510	-0.944	0.745	0.205	0.275
623	1	0.623	0.502	-0.121	0.521	0.413	0.750
624	1	0.692	1.492	0.799	0.184	0.756	3.306
625	1	0.633	0.895	0.261	0.312	0.626	1.789
626	1	0.733	0.494	-0.239	0.547	0.388	0.677
627	1	0.807	1.743	0.936	0.164	0.776	3.700
628	1	0.682	0.479	-0.203	0.544	0.390	0.683
629	1	0.601	1.044	0.442	0.272	0.668	2.146
630	1	0.622	0.473	-0.149	0.536	0.398	0.705
631	1	1.807	0.510	-1.297	0.774	0.179	0.233
632	1	0.600	0.921	0.320	0.297	0.642	1.912
633	1	1.251	1.030	-0.222	0.489	0.426	0.791
634	1	3.719	1.175	-2.543	0.631	0.292	0.440
635	1	1.109	0.902	-0.207	0.506	0.414	0.753
636	1	0.637	1.723	1.086	0.147	0.799	4.255
637	1	0.591	0.541	-0.050	0.496	0.438	0.833
638	1	0.539	0.481	-0.057	0.505	0.427	0.796
639	1	0.610	0.853	0.242	0.317	0.621	1.750
640	1	1.412	0.963	-0.450	0.526	0.391	0.685
641	1	0.539	0.505	-0.035	0.493	0.439	0.836
642	1	0.632	0.899	0.267	0.310	0.628	1.800
643	1	0.676	2.206	1.530	0.084	0.865	6.814
644	1	0.682	0.479	-0.203	0.544	0.390	0.683
645	1	1.194	1.258	0.064	0.269	0.665	2.117
646	1	0.612	1.675	1.062	0.146	0.802	4.328
647	1	0.589	0.468	-0.121	0.531	0.402	0.717
648	1	0.643	0.863	0.221	0.324	0.614	1.694
649	1	0.519	0.551	0.032	0.462	0.471	0.949
650	1	2.491	1.554	-0.937	0.510	0.332	0.530
651	1	0.604	1.482	0.879	0.165	0.781	3.812
652	1	1.263	0.931	-0.332	0.522	0.398	0.707
653	1	0.539	0.481	-0.057	0.505	0.427	0.796
654	1	1.010	0.560	-0.450	0.682	0.260	0.376
655	1	0.795	3.011	2.216	0.046	0.897	9.321
