# Supplementary material for: Evolution of host-microbe cell adherence by receptor domain shuffling
Source: eLife. 2022 Jan 25;11:e73330. doi: 10.7554/eLife.73330 (PMC8860441; doi:10.7554/eLife.73330)
Supplement: Figure 2—source data 3. [file elife-73330-fig2-data3.zip › Figure 2 - source data 3/site_selection_results/ALL_all_evo_data/CCM05_GARD_MEME.csv]

Codon	alpha	beta1	p1	beta2	p2	LRT	p-value	q-value	Log(L)
1	0.0	0.0	0.263861	1.34906	0.736139	0.524973	0.424748	1.0	-10.3647
2	0.0	0.0	0.217914	1.07431	0.782086	0.710761	0.37864	1.0	-9.72577
3	0.0	0.0	0.0	0.0	1.0	0.0	1.0	1.0	0.0
4	0.0	0.0	1.00005e-09	0.740117	1.0	0.887098	0.340885	1.0	-8.50667
5	0.0	0.0	0.0	0.0	1.0	0.0	1.0	1.0	0.0
6	0.0	0.0	0.0	0.0	1.0	0.0	1.0	1.0	0.0
7	0.0	0.0	1.00001e-09	3.38891	1.0	2.5501	0.136217	1.0	-17.5163
8	3.96637	0.0	0.0499663	0.0	0.950034	0.0	0.67	1.0	-12.7557
9	0.0	0.0	1.00004e-09	0.732635	1.0	0.525359	0.424644	1.0	-8.67554
10	0.0	0.0	1.00003e-09	0.803195	1.0	0.861236	0.346113	1.0	-8.79897
11	6.30931	1.49812	1.0	1.49458	1.00117e-09	0.0	0.67	1.0	-18.1515
12	0.0	0.0	0.0	0.0	1.0	0.0	1.0	1.0	0.0
13	0.0	0.0	0.0	0.0	1.0	0.0	1.0	1.0	0.0
14	0.0	0.0	0.0	0.0	1.0	0.0	1.0	1.0	0.0
15	0.0	0.0	0.0	0.0	1.0	0.0	1.0	1.0	0.0
16	0.0	0.0	0.064479	0.759204	0.935521	0.367017	0.470926	1.0	-9.94196
17	1.38786	0.0	0.0500132	0.0	0.949987	0.0	0.67	1.0	-11.0952
18	0.0	0.0	0.0	0.0	1.0	0.0	1.0	1.0	0.0
19	0.0	0.0	0.0	0.0	1.0	0.0	1.0	1.0	0.0
20	3.76613	0.0	0.0472711	0.0	0.952729	0.0	0.67	1.0	-9.78663
21	0.0	0.0	1.0e-09	3.96802	1.0	3.09154	0.102273	1.0	-15.6088
22	0.0	0.0	1.0e-09	0.862188	1.0	0.532624	0.422695	1.0	-8.77418
23	0.0	0.0	1.00002e-09	0.790902	1.0	0.850516	0.348309	1.0	-8.95469
24	0.0	0.0	0.214484	1.35784	0.785516	1.25532	0.275876	1.0	-10.3624
25	0.0	0.0	1.00001e-09	1.85197	1.0	1.54205	0.235061	1.0	-12.3608
26	0.0	0.0	0.0	0.0	1.0	0.0	1.0	1.0	0.0
27	0.0	0.0	1.00001e-09	2.74385	1.0	2.79315	0.119725	1.0	-16.7712
28	0.0	0.0	1.00003e-09	3.8962	1.0	4.2166	0.0568213	1.0	-20.721
29	0.0	0.0	0.0	0.0	1.0	0.0	1.0	1.0	0.0
30	0.0	0.0	0.221425	1.06652	0.778575	0.497639	0.43221	1.0	-9.86167
31	0.0	0.0	0.724325	40.3926	0.275675	4.12562	0.0595699	1.0	-20.7586
32	0.0	0.0	0.0	0.0	1.0	0.0	1.0	1.0	0.0
33	3.73369	0.0	0.0472892	0.0	0.952711	0.0	0.67	1.0	-7.79276
34	3.36493	0.0	0.0447849	0.0	0.955215	0.0	0.67	1.0	-7.52712
35	6.73454	0.0	0.0466197	0.0	0.95338	0.0	0.67	1.0	-18.798
36	0.0	0.0	1.0e-09	2.41799	1.0	1.48335	0.242832	1.0	-16.1591
37	9.35449	4.09079	1.0	4.07981	1.0e-09	0.0	0.67	1.0	-27.4497
38	0.0	0.0	0.920297	21.7327	0.0797033	5.247	0.0333625	1.0	-12.3242
39	2.87018	0.0	0.947584	179.564	0.0524165	2.4182	0.146145	1.0	-15.1265
40	2.50807	2.50807	0.182947	3.90927	0.817053	0.100646	0.576858	1.0	-26.6559
41	0.0	0.0	1.00003e-09	2.69882	1.0	1.75371	0.209231	1.0	-17.9181
42	0.0	0.0	1.00002e-09	2.51807	1.0	3.09275	0.102208	1.0	-17.1291
43	0.0	0.0	0.28303	3.60049	0.71697	2.53008	0.137677	1.0	-13.3959
44	0.0	0.0	0.0	0.0	1.0	0.0	1.0	1.0	0.0
45	0.0	0.0	1.00001e-09	3.62904	1.0	2.09689	0.173654	1.0	-21.4104
46	0.0	0.0	1.001e-06	3.33975	0.999999	3.17527	0.097865	1.0	-22.0459
47	0.0	0.0	1.00001e-09	2.0555	1.0	1.18592	0.286926	1.0	-14.6347
48	0.0	0.0	1.0e-09	3.82509	1.0	3.47567	0.0835962	1.0	-20.3251
49	0.0	0.0	0.76661	13.3156	0.23339	5.11549	0.0357007	1.0	-14.1979
50	0.0	0.0	0.852682	36.6028	0.147318	3.72108	0.0735339	1.0	-18.0755
51	0.0	0.0	1.00001e-09	2.33179	1.0	2.03922	0.179148	1.0	-13.5045
52	0.0	0.0	0.219179	2.52543	0.780821	2.32013	0.154016	1.0	-12.818
53	0.0	0.0	1.00001e-09	0.827862	1.0	0.704752	0.380021	1.0	-7.08615
54	0.0	0.0	1.0e-09	1.94938	1.0	1.9376	0.189284	1.0	-12.958
55	1.99621	0.0	0.0472961	0.0	0.952704	0.0	0.67	1.0	-8.57664
56	5.39527	0.0	0.0373607	0.0	0.962639	0.0	0.67	1.0	-10.0927
57	2.03657	0.0	0.946607	188.383	0.0533928	5.25438	0.033236	1.0	-16.3706
58	0.0	0.0	1.0e-09	3.2033	1.0	1.81289	0.202574	1.0	-15.6246
59	83.3847	0.0	0.0446741	0.0	0.955326	0.0	0.67	1.0	-10.2896
60	1.55593	1.40567	1.0	1.41322	1.0e-09	0.0	0.67	1.0	-17.2033
61	1.34723	0.0	0.0474116	0.0	0.952588	0.0	0.67	1.0	-9.35681
62	0.0	0.0	0.0	0.0	1.0	0.0	1.0	1.0	0.0
63	0.0	0.0	0.706352	8.1384	0.293648	1.87227	0.196125	1.0	-13.7332
64	0.0	0.0	0.941985	53.4376	0.0580147	1.79159	0.204943	1.0	-10.1667
65	0.0	0.0	0.291719	4.4809	0.708281	1.71909	0.213234	1.0	-17.9804
66	0.0	0.0	1.0e-09	1.79211	1.0	1.48531	0.242568	1.0	-12.1139
67	0.0	0.0	0.0	0.0	1.0	0.0	1.0	1.0	0.0
68	1.95198	0.0	0.0479553	0.0	0.952045	0.0	0.67	1.0	-8.89962
69	0.0	0.0	0.0	0.0	1.0	0.0	1.0	1.0	0.0
70	0.0	0.0	0.0	0.0	1.0	0.0	1.0	1.0	0.0
71	0.0	0.0	0.0	0.0	1.0	0.0	1.0	1.0	0.0
72	0.0	0.0	0.0	0.0	1.0	0.0	1.0	1.0	0.0
73	0.0	0.0	1.0e-09	0.976672	1.0	0.492622	0.433601	1.0	-9.76653
74	14.6628	0.0	0.0516907	0.0	0.948309	0.0	0.67	1.0	-8.43837
75	0.0	0.0	0.264297	1.0021	0.735703	0.633334	0.396959	1.0	-8.76102
76	0.0	0.0	1.00001e-09	2.76372	1.0	2.08323	0.174939	1.0	-13.628
77	0.0	0.0	0.244526	1.41828	0.755474	0.846415	0.349153	1.0	-9.97503
78	0.0	0.0	1.00003e-09	1.67062	1.0	1.75855	0.208678	1.0	-13.0217
79	0.0	0.0	0.0	0.0	1.0	0.0	1.0	1.0	0.0
80	0.0	0.0	1.0e-09	0.857652	1.0	0.829748	0.352613	1.0	-9.59958
81	0.0	0.0	0.0	0.0	1.0	0.0	1.0	1.0	0.0
82	0.0	0.0	0.922729	21.3302	0.0772708	0.930801	0.332274	1.0	-9.68891
83	34.2082	0.0	0.0472738	0.0	0.952726	0.0	0.67	1.0	-9.85742
84	7.17146	1.84877	1.0	1.84671	1.00063e-09	0.0	0.67	1.0	-20.627
85	2.60322	2.60322	0.422254	0.0	0.577746	0.0	0.67	1.0	-21.188
86	0.0	0.0	0.251198	1.31968	0.748802	0.558588	0.415834	1.0	-10.3191
87	0.0	0.0	0.917518	19.5246	0.0824822	1.06637	0.307193	1.0	-9.05208
88	0.0	0.0	0.0	0.0	1.0	0.0	1.0	1.0	0.0
89	0.0	0.0	0.931731	35.8149	0.0682694	1.15432	0.292127	1.0	-10.343
90	0.0	0.0	0.820601	85.0344	0.179399	6.52615	0.0173076	1.0	-22.759
91	0.0	0.0	1.00005e-09	0.740843	1.0	0.806585	0.357494	1.0	-8.66331
92	0.0	0.0	0.0	0.0	1.0	0.0	1.0	1.0	0.0
93	0.0	0.0	0.0	0.0	1.0	0.0	1.0	1.0	0.0
94	0.0	0.0	0.0	0.0	1.0	0.0	1.0	1.0	0.0
95	0.0	0.0	0.876942	24.2435	0.123058	4.03906	0.0623107	1.0	-10.1369
96	0.0	0.0	0.0	0.0	1.0	0.0	1.0	1.0	0.0
97	0.0	0.0	0.0	0.0	1.0	0.0	1.0	1.0	0.0
98	2.44777	1.47789	1.0	1.47376	1.00117e-09	0.0	0.67	1.0	-12.7481
99	0.0	0.0	0.0	0.0	1.0	0.0	1.0	1.0	0.0
100	0.0	0.0	1.00002e-09	1.7237	1.0	0.551874	0.417592	1.0	-8.91335
101	0.0	0.0	0.884385	23.5269	0.115615	0.804139	0.358015	1.0	-10.3111
102	2.51049	0.0	0.0465862	0.0	0.953414	0.0	0.67	1.0	-10.2501
103	0.0	0.0	0.0	0.0	1.0	0.0	1.0	1.0	0.0
104	0.0	0.0	0.0	0.0	1.0	0.0	1.0	1.0	0.0
105	0.0	0.0	1.00003e-09	1.56664	1.0	0.840378	0.350401	1.0	-8.63903
106	0.0	0.0	0.0	0.0	1.0	0.0	1.0	1.0	0.0
107	0.0	0.0	0.0	0.0	1.0	0.0	1.0	1.0	0.0
108	0.0	0.0	1.0e-09	1.55642	1.0	0.753958	0.368911	1.0	-7.82026
109	0.0	0.0	0.0	0.0	1.0	0.0	1.0	1.0	0.0
110	0.0	0.0	0.0	0.0	1.0	0.0	1.0	1.0	0.0
111	0.0	0.0	1.0e-09	7.8893	1.0	2.66857	0.127901	1.0	-19.9833
112	0.0	0.0	1.0e-09	1.2886	1.0	0.552777	0.417355	1.0	-7.52003
113	3.77756	3.44511	0.742555	4.09184	0.257445	0.000169169	0.66684	1.0	-17.9114
114	0.0	0.0	0.212777	1.55956	0.787223	0.428425	0.452043	1.0	-9.59593
115	0.0	0.0	0.0	0.0	1.0	0.0	1.0	1.0	0.0
116	0.0	0.0	0.0	0.0	1.0	0.0	1.0	1.0	0.0
117	3.81746	0.0	0.05	0.0	0.95	0.0	0.67	1.0	-7.21451
118	7.8561	6.64749	0.634344	6.13744	0.365656	0.0	0.67	1.0	-24.0381
119	3.79645	0.0	0.065	0.0	0.935	0.0	0.67	1.0	-6.92224
120	0.0	0.0	0.876086	22.8952	0.123914	3.13108	0.100167	1.0	-11.1797
121	0.0	0.0	0.0	0.0	1.0	0.0	1.0	1.0	0.0
122	0.0	0.0	1.0e-09	1.36685	1.0	0.478214	0.437635	1.0	-7.54627
123	0.0	0.0	1.00003e-09	1.37014	1.0	0.435042	0.450084	1.0	-8.39262
124	0.0	0.0	0.0	0.0	1.0	0.0	1.0	1.0	0.0
125	0.0	0.0	1.00003e-09	1.33921	1.0	0.990029	0.321024	1.0	-8.26818
126	3.49412	0.0	0.0466902	0.0	0.95331	0.0	0.67	1.0	-9.01811
127	3.69238	3.69238	1.00023e-09	4.36902	1.0	0.0189518	0.633512	1.0	-16.8966
128	0.0	0.0	1.00001e-09	3.44512	1.0	1.93853	0.189189	1.0	-15.1539
129	0.0	0.0	0.0	0.0	1.0	0.0	1.0	1.0	0.0
130	0.0	0.0	0.0	0.0	1.0	0.0	1.0	1.0	0.0
131	0.0	0.0	1.0e-09	2.63322	1.0	0.796105	0.359731	1.0	-14.0211
132	0.0	0.0	0.0	0.0	1.0	0.0	1.0	1.0	0.0
133	0.0	0.0	0.262917	1.74168	0.737083	0.407599	0.4583	1.0	-9.59826
134	0.0	0.0	1.00001e-09	1.47413	1.0	1.05911	0.308478	1.0	-7.93097
135	0.0	0.0	0.0	0.0	1.0	0.0	1.0	1.0	0.0
136	0.0	0.0	1.00001e-09	2.67261	1.0	0.917075	0.334949	1.0	-10.3044
137	0.0	0.0	0.909404	68.4661	0.090596	2.13644	0.16999	1.0	-9.31402
138	0.0	0.0	0.0	0.0	1.0	0.0	1.0	1.0	0.0
139	0.0	0.0	0.0	0.0	1.0	0.0	1.0	1.0	0.0
140	4.64492	0.0	0.0472878	0.0	0.952712	0.0	0.67	1.0	-11.0309
141	0.0	0.0	0.0	0.0	1.0	0.0	1.0	1.0	0.0
142	0.0	0.0	1.00003e-09	2.3981	1.0	0.462506	0.4421	1.0	-10.8586
143	0.0	0.0	0.0	0.0	1.0	0.0	1.0	1.0	0.0
144	4.48549	0.0	0.742237	7.07492	0.257763	0.0150513	0.637798	1.0	-13.2743
145	0.0	0.0	0.878549	26.5608	0.121451	5.24207	0.0334473	1.0	-10.025
146	0.0	0.0	0.0	0.0	1.0	0.0	1.0	1.0	0.0
147	6.3023	0.0	0.0481705	0.0	0.951829	0.0	0.67	1.0	-6.58449
148	0.0	0.0	0.0	0.0	1.0	0.0	1.0	1.0	0.0
149	1.64216	0.0	0.813136	32.0467	0.186864	3.30149	0.0915866	1.0	-20.7224
150	0.0	0.0	0.0	0.0	1.0	0.0	1.0	1.0	0.0
151	6.43399	0.0	0.0472995	0.0	0.9527	0.0	0.67	1.0	-9.16887
152	0.0	0.0	1.00003e-09	0.941245	1.0	0.752676	0.369195	1.0	-8.4122
153	0.0	0.0	0.0	0.0	1.0	0.0	1.0	1.0	0.0
154	0.0	0.0	0.0	0.0	1.0	0.0	1.0	1.0	0.0
155	0.0	0.0	1.00003e-09	3.33065	1.0	1.82219	0.201549	1.0	-17.153
156	1.4192	0.0	0.0474646	0.0	0.952535	0.0	0.67	1.0	-8.66126
157	0.0	0.0	0.0	0.0	1.0	0.0	1.0	1.0	0.0
158	0.0	0.0	1.00001e-09	2.57585	1.0	2.57924	0.134121	1.0	-15.1413
159	0.0	0.0	1.0e-09	1.64945	1.0	0.9621	0.32627	1.0	-13.1781
160	0.0	0.0	0.0	0.0	1.0	0.0	1.0	1.0	0.0
161	0.0	0.0	0.0	0.0	1.0	0.0	1.0	1.0	0.0
162	0.0	0.0	0.0	0.0	1.0	0.0	1.0	1.0	0.0
163	0.0	0.0	1.00001e-09	1.86791	1.0	1.45181	0.247126	1.0	-12.2325
164	0.0	0.0	0.81554	7.60054	0.18446	3.67808	0.0752028	1.0	-9.23901
165	0.0	0.0	0.933457	113.177	0.0665432	2.98579	0.108135	1.0	-11.1598
166	0.0	0.0	0.218745	1.04626	0.781255	0.519364	0.426263	1.0	-9.27221
167	1.74007	0.865459	1.0	0.850981	1.0e-09	0.0	0.67	1.0	-11.9594
168	2.43908	2.43908	1.00026e-09	2.96153	1.0	0.0255354	0.627047	1.0	-16.9946
169	0.0	0.0	0.267838	1.30859	0.732162	0.864114	0.345526	1.0	-10.0682
170	3.38716	0.743589	1.0	0.741904	1.0e-09	0.0	0.67	1.0	-12.2375
171	1.71669	0.0	0.0447731	0.0	0.955227	0.0	0.67	1.0	-7.04107
172	0.0	0.0	0.0	0.0	1.0	0.0	1.0	1.0	0.0
173	0.0	0.0	1.0e-09	1.8614	1.0	1.61706	0.225528	1.0	-13.5324
174	0.0	0.0	0.733016	10.6173	0.266984	1.89412	0.193808	1.0	-13.7789
175	0.0	0.0	0.605895	26.478	0.394105	5.78894	0.0252509	1.0	-20.4265
176	4.65399	0.0	0.0473811	0.0	0.952619	0.0	0.67	1.0	-8.23088
177	0.0	0.0	0.680078	6.8797	0.319922	1.06072	0.308193	1.0	-13.4275
178	0.0	0.0	0.0	0.0	1.0	0.0	1.0	1.0	0.0
179	0.0	0.0	1.00002e-09	0.789031	1.0	0.469723	0.44004	1.0	-9.32911
180	0.0	0.0	1.00001e-09	0.929042	1.0	0.73901	0.37224	1.0	-7.76259
181	0.0	0.0	0.0	0.0	1.0	0.0	1.0	1.0	0.0
182	4.00948	0.0	0.0474218	0.0	0.952578	0.0	0.67	1.0	-6.34529
183	0.0	0.0	1.00017e-09	0.984782	1.0	0.895957	0.339118	1.0	-9.23095
184	0.0	0.0	0.0	0.0	1.0	0.0	1.0	1.0	0.0
185	0.0	0.0	0.0	0.0	1.0	0.0	1.0	1.0	0.0
186	11.3375	2.77504	1.0	2.77599	1.00117e-09	0.0	0.67	1.0	-23.0606
187	13.9101	13.9101	0.498806	0.0	0.501194	0.0	0.67	1.0	-28.6932
188	0.0	0.0	0.221298	2.25101	0.778702	1.33324	0.264045	1.0	-13.3468
189	1.93877	0.0	0.065	0.0	0.935	0.0	0.67	1.0	-7.93445
190	3.84319	0.0	0.05	0.0	0.95	0.0	0.67	1.0	-6.83564
191	0.0	0.0	0.055822	1.01693	0.944178	0.874395	0.343441	1.0	-9.2977
192	0.0	0.0	1.00001e-09	0.759053	1.0	0.628954	0.398031	1.0	-7.99916
193	6.11628	0.878703	0.617771	0.960599	0.382229	0.0	0.67	1.0	-13.4
194	1.30501	1.13092	1.0	1.13207	1.0e-09	0.0	0.67	1.0	-12.8437
195	0.0	0.0	0.0	0.0	1.0	0.0	1.0	1.0	0.0
196	13.125	0.0	0.0516756	0.0	0.948324	0.0	0.67	1.0	-12.1759
197	0.0	0.0	0.743585	13.3719	0.256415	3.73396	0.0730413	1.0	-14.9364
198	0.0	0.0	0.821655	18.9609	0.178345	1.28735	0.27094	1.0	-9.50288
199	0.0	0.0	0.0	0.0	1.0	0.0	1.0	1.0	0.0
200	0.0	0.0	0.0	0.0	1.0	0.0	1.0	1.0	0.0
201	0.0	0.0	0.0	0.0	1.0	0.0	1.0	1.0	0.0
202	5.74496	0.0	0.0472879	0.0	0.952712	0.0	0.67	1.0	-8.12713
203	0.0	0.0	0.0	0.0	1.0	0.0	1.0	1.0	0.0
204	0.0	0.0	0.0	0.0	1.0	0.0	1.0	1.0	0.0
205	0.0	0.0	0.0	0.0	1.0	0.0	1.0	1.0	0.0
206	0.0	0.0	0.787396	13.7115	0.212604	0.988746	0.321263	1.0	-8.94499
207	0.0	0.0	0.0	0.0	1.0	0.0	1.0	1.0	0.0
208	0.0	0.0	0.0	0.0	1.0	0.0	1.0	1.0	0.0
209	0.0	0.0	1.0e-09	1.71871	1.0	0.471887	0.439425	1.0	-6.25232
210	0.0	0.0	0.0	0.0	1.0	0.0	1.0	1.0	0.0
211	0.0	0.0	0.391387	14.4369	0.608613	3.92468	0.066131	1.0	-15.803
212	0.0	0.0	0.0	0.0	1.0	0.0	1.0	1.0	0.0
213	0.0	0.0	0.598831	4.76834	0.401168	0.621549	0.399853	1.0	-9.3255
214	0.0	0.0	0.543846	5.56097	0.456154	0.979674	0.322957	1.0	-9.95488
215	4.4711	0.0	0.0480464	0.0	0.951954	0.0	0.67	1.0	-9.77704
216	0.0	0.0	0.0	0.0	1.0	0.0	1.0	1.0	0.0
217	0.0	0.0	0.0	0.0	1.0	0.0	1.0	1.0	0.0
218	0.0	0.0	0.0	0.0	1.0	0.0	1.0	1.0	0.0
219	0.0	0.0	0.0	0.0	1.0	0.0	1.0	1.0	0.0
220	0.0	0.0	0.0	0.0	1.0	0.0	1.0	1.0	0.0
221	0.0	0.0	0.0	0.0	1.0	0.0	1.0	1.0	0.0
222	0.0	0.0	0.0	0.0	1.0	0.0	1.0	1.0	0.0
223	0.0	0.0	0.0	0.0	1.0	0.0	1.0	1.0	0.0
224	5.61031	0.0	0.0500155	0.0	0.949985	0.0	0.67	1.0	-7.27341
225	0.0	0.0	0.0	0.0	1.0	0.0	1.0	1.0	0.0
226	0.0	0.0	0.0	0.0	1.0	0.0	1.0	1.0	0.0
227	0.0	0.0	0.0	0.0	1.0	0.0	1.0	1.0	0.0
228	0.0	0.0	0.360259	14.3572	0.639741	4.01729	0.0630203	1.0	-15.2584
229	0.0	0.0	0.0	0.0	1.0	0.0	1.0	1.0	0.0
230	0.0	0.0	1.0e-09	2.07536	1.0	0.497698	0.432193	1.0	-8.46447
231	0.0	0.0	0.0	0.0	1.0	0.0	1.0	1.0	0.0
232	0.0	0.0	0.901103	57.0049	0.0988971	1.97654	0.18533	1.0	-10.055
233	0.0	0.0	0.0	0.0	1.0	0.0	1.0	1.0	0.0
234	0.0	0.0	1.0e-09	1.63055	1.0	0.868671	0.3446	1.0	-8.03306
235	7.07012	1.85149	0.990673	6.29618	0.00932711	0.0	0.67	1.0	-12.5308
236	4.15695	0.0	0.553012	11.7474	0.446988	0.234954	0.51696	1.0	-15.9389
237	3.99541	0.0	0.0547717	0.0	0.945228	0.0	0.67	1.0	-7.36993
238	8.37069	0.0	0.908069	96.2869	0.0919312	3.0263	0.10585	1.0	-17.4263
239	4.47897	2.3426	1.0	2.3386	1.25729e-09	0.0	0.67	1.0	-10.9255
240	0.0	0.0	0.0	0.0	1.0	0.0	1.0	1.0	0.0
241	0.0	0.0	0.435601	12.1258	0.564399	2.21168	0.163245	1.0	-12.906
242	0.0	0.0	0.825725	21.7334	0.174275	3.15663	0.0988288	1.0	-9.55609
243	3.94874	0.0	0.0465998	0.0	0.9534	0.0	0.67	1.0	-9.69962
244	7.4843	0.0	0.050015	0.0	0.949985	0.0	0.67	1.0	-6.24412
245	0.0	0.0	0.0	0.0	1.0	0.0	1.0	1.0	0.0
246	0.0	0.0	0.0	0.0	1.0	0.0	1.0	1.0	0.0
247	0.0	0.0	0.712024	7.44373	0.287976	0.88256	0.341796	1.0	-11.0745
248	7.23786	0.0	0.0473406	0.0	0.952659	0.0	0.67	1.0	-10.1527
249	0.0	0.0	0.576951	15.5825	0.423049	2.28754	0.15673	1.0	-13.265
250	0.0	0.0	0.0	0.0	1.0	0.0	1.0	1.0	0.0
251	0.0	0.0	0.0	0.0	1.0	0.0	1.0	1.0	0.0
252	3.24306	0.0	0.803132	16.9353	0.196868	0.243665	0.513636	1.0	-13.1831
253	0.0	0.0	0.0	0.0	1.0	0.0	1.0	1.0	0.0
254	0.0	0.0	1.00001e-09	1.71608	1.0	0.832554	0.352028	1.0	-6.89974
255	4.48447	2.04238	1.0	2.03831	1.00024e-09	0.0	0.67	1.0	-9.97292
256	10000.0	0.0	0.050978	0.0	0.949022	0.0	0.67	1.0	-8.68185
257	0.0	0.0	0.0	0.0	1.0	0.0	1.0	1.0	0.0
258	0.0	0.0	0.0	0.0	1.0	0.0	1.0	1.0	0.0
259	0.0	0.0	0.0	0.0	1.0	0.0	1.0	1.0	0.0
260	14.0486	3.65037	1.0	3.62683	1.00024e-09	0.0	0.67	1.0	-15.714
261	0.0	0.0	0.0	0.0	1.0	0.0	1.0	1.0	0.0
262	0.0	0.0	0.579358	8.03551	0.420642	1.37619	0.257769	1.0	-11.2265
263	0.0	0.0	0.0	0.0	1.0	0.0	1.0	1.0	0.0
264	0.0	0.0	1.00001e-09	1.98813	1.0	0.548291	0.418535	1.0	-8.85666
265	10.9963	0.0	0.0773311	0.0	0.922669	0.0	0.67	1.0	-6.5169
266	0.0	0.0	0.0	0.0	1.0	0.0	1.0	1.0	0.0
267	0.0	0.0	1.0e-09	5.3373	1.0	1.71197	0.214067	1.0	-14.6092
268	0.0	0.0	0.0	0.0	1.0	0.0	1.0	1.0	0.0
269	0.0	0.0	0.0	0.0	1.0	0.0	1.0	1.0	0.0
270	0.0	0.0	0.0	0.0	1.0	0.0	1.0	1.0	0.0
271	5.26826	0.0	0.0773607	0.0	0.922639	0.0	0.67	1.0	-7.07624
272	0.0	0.0	0.599002	4.41543	0.400998	0.504747	0.43025	1.0	-10.2008
273	0.0	0.0	0.0	0.0	1.0	0.0	1.0	1.0	0.0
274	3.88389	0.0	0.637209	6.73696	0.362791	0.0239355	0.628546	1.0	-12.6198
275	0.0	0.0	0.0	0.0	1.0	0.0	1.0	1.0	0.0
276	0.0	0.0	1.0e-09	2.00832	1.0	0.689969	0.383445	1.0	-8.00576
277	2.14782	2.14782	1.0e-09	4.91203	1.0	0.0915056	0.581845	1.0	-12.5737
278	0.0	0.0	0.0	0.0	1.0	0.0	1.0	1.0	0.0
279	0.0	0.0	0.0	0.0	1.0	0.0	1.0	1.0	0.0
280	0.0	0.0	0.0	0.0	1.0	0.0	1.0	1.0	0.0
281	3.84464	2.11175	1.0	2.11258	1.0e-09	0.0	0.67	1.0	-11.6312
282	2.58014	0.0	0.0478561	0.0	0.952144	0.0	0.67	1.0	-7.20311
283	0.0	0.0	0.0	0.0	1.0	0.0	1.0	1.0	0.0
284	5.52386	3.34681	1.0	3.34122	1.00117e-09	0.0	0.67	1.0	-18.4283
285	0.0	0.0	0.0	0.0	1.0	0.0	1.0	1.0	0.0
286	17.2629	0.0	0.0499191	0.0	0.950081	0.0	0.67	1.0	-8.17622
287	0.0	0.0	0.0	0.0	1.0	0.0	1.0	1.0	0.0
288	0.0	0.0	0.220213	1.72056	0.779787	0.53912	0.420963	1.0	-9.81943
289	0.0	0.0	0.0	0.0	1.0	0.0	1.0	1.0	0.0
290	0.0	0.0	0.0	0.0	1.0	0.0	1.0	1.0	0.0
291	0.0	0.0	0.816952	7.86272	0.183048	0.557946	0.416002	1.0	-9.79653
292	0.0	0.0	0.0	0.0	1.0	0.0	1.0	1.0	0.0
293	6.39271	0.0	0.0473393	0.0	0.952661	0.0	0.67	1.0	-8.33436
294	0.0	0.0	0.0	0.0	1.0	0.0	1.0	1.0	0.0
295	0.0	0.0	0.867118	15.5941	0.132882	0.752414	0.369253	1.0	-9.94544
296	6.47488	0.0	0.0473741	0.0	0.952626	0.0	0.67	1.0	-8.43638
297	0.0	0.0	0.374568	4.81509	0.625432	0.454994	0.444261	1.0	-15.5568
298	0.0	0.0	0.0	0.0	1.0	0.0	1.0	1.0	0.0
299	5.75275	1.10598	0.994728	0.0	0.00527228	0.0	0.67	1.0	-11.0883
300	0.0	0.0	1.00001e-09	1.07653	1.0	0.40403	0.459387	1.0	-7.40481
301	0.0	0.0	0.0	0.0	1.0	0.0	1.0	1.0	0.0
302	0.0	0.0	0.0	0.0	1.0	0.0	1.0	1.0	0.0
303	3.37755	0.0	0.0466512	0.0	0.953349	0.0	0.67	1.0	-8.25929
304	0.0	0.0	1.00001e-09	1.15519	1.0	0.683691	0.384912	1.0	-6.72225
305	2.17637	0.0	0.806702	10.4486	0.193298	0.113399	0.570184	1.0	-15.0259
306	0.0	0.0	0.0	0.0	1.0	0.0	1.0	1.0	0.0
307	0.0	0.0	0.0	0.0	1.0	0.0	1.0	1.0	0.0
308	0.0	0.0	0.0	0.0	1.0	0.0	1.0	1.0	0.0
309	1.92486	0.0	0.811773	10.2087	0.188227	0.113538	0.570113	1.0	-15.9352
310	5.63091	0.0	0.0773902	0.0	0.92261	0.0	0.67	1.0	-7.57755
311	0.0	0.0	1.00006e-09	1.40506	1.0	1.15966	0.291241	1.0	-8.40549
312	0.0	0.0	0.0	0.0	1.0	0.0	1.0	1.0	0.0
313	0.0	0.0	1.00001e-09	1.16386	1.0	0.486638	0.435269	1.0	-6.66309
314	0.0	0.0	0.0156432	3.24317	0.984357	1.99083	0.1839	1.0	-13.733
315	11.3792	0.0	0.0479103	0.0	0.95209	0.0	0.67	1.0	-11.142
316	0.0	0.0	0.0	0.0	1.0	0.0	1.0	1.0	0.0
317	0.0	0.0	0.0	0.0	1.0	0.0	1.0	1.0	0.0
318	0.0	0.0	0.0	0.0	1.0	0.0	1.0	1.0	0.0
319	0.0	0.0	0.0	0.0	1.0	0.0	1.0	1.0	0.0
320	0.0	0.0	0.0	0.0	1.0	0.0	1.0	1.0	0.0
321	10.8653	0.0	0.0472906	0.0	0.952709	0.0	0.67	1.0	-8.89662
322	0.0	0.0	0.843031	12.442	0.15697	3.73692	0.0729285	1.0	-9.88459
323	0.0	0.0	0.0	0.0	1.0	0.0	1.0	1.0	0.0
324	0.0	0.0	0.0	0.0	1.0	0.0	1.0	1.0	0.0
325	0.0	0.0	0.0	0.0	1.0	0.0	1.0	1.0	0.0
326	2.56054	0.0	0.867505	109.341	0.132495	2.49906	0.139972	1.0	-20.2368
327	0.0	0.0	0.0	0.0	1.0	0.0	1.0	1.0	0.0
328	3.20253	0.0	0.0485022	0.0	0.951498	0.0	0.67	1.0	-7.09542
329	0.0	0.0	1.00003e-09	3.48989	1.0	1.88402	0.194875	1.0	-13.5065
330	0.0	0.0	0.0	0.0	1.0	0.0	1.0	1.0	0.0
331	0.0	0.0	0.0	0.0	1.0	0.0	1.0	1.0	0.0
332	0.0	0.0	1.0e-09	1.41703	1.0	0.514986	0.427452	1.0	-8.86516
333	0.0	0.0	0.0	0.0	1.0	0.0	1.0	1.0	0.0
334	0.0	0.0	0.0	0.0	1.0	0.0	1.0	1.0	0.0
335	0.0	0.0	1.00003e-09	3.82858	1.0	2.69085	0.126397	1.0	-16.4869
336	0.0	0.0	0.931126	68.4686	0.0688736	1.76725	0.207687	1.0	-10.0766
337	0.0	0.0	0.0	0.0	1.0	0.0	1.0	1.0	0.0
338	0.0	0.0	0.0	0.0	1.0	0.0	1.0	1.0	0.0
339	0.0	0.0	0.0	0.0	1.0	0.0	1.0	1.0	0.0
340	0.0	0.0	0.0	0.0	1.0	0.0	1.0	1.0	0.0
341	0.0	0.0	0.0	0.0	1.0	0.0	1.0	1.0	0.0
342	0.0	0.0	0.842144	60.952	0.157856	4.19002	0.0576106	1.0	-16.3611
343	0.0	0.0	1.0e-09	1.16017	1.0	0.643074	0.394589	1.0	-7.74862
344	3.46299	2.12145	1.0	2.1206	1.00024e-09	0.0	0.67	1.0	-15.6029
345	2.87366	1.06147	1.0	1.06227	1.00051e-09	0.0	0.67	1.0	-9.86677
346	0.0	0.0	1.00001e-09	1.35183	1.0	0.893255	0.339656	1.0	-8.84969
347	3.88158	0.0	0.0472961	0.0	0.952704	0.0	0.67	1.0	-7.19012
348	3.79422	0.0	0.0472557	0.0	0.952744	0.0	0.67	1.0	-8.72116
349	5.74632	0.0	0.0475862	0.0	0.952414	0.0	0.67	1.0	-6.52178
350	0.0	0.0	1.0e-09	4.23333	1.0	2.71556	0.124751	1.0	-12.6875
351	2.63194	0.0	0.840807	11.955	0.159193	0.95472	0.327673	1.0	-16.3702
352	0.0	0.0	1.00003e-09	7.17299	1.0	3.50429	0.0823531	1.0	-19.2961
353	2.65762	0.0	0.0499472	0.0	0.950053	0.0	0.67	1.0	-6.77778
354	5.36159	0.0	0.843228	10.5303	0.156772	0.0445751	0.611463	1.0	-11.4372
355	0.0	0.0	0.0	0.0	1.0	0.0	1.0	1.0	0.0
356	0.0	0.0	1.00003e-09	1.0588	1.0	0.672332	0.387585	1.0	-8.30835
357	0.0	0.0	1.0e-09	3.03759	1.0	1.59861	0.227832	1.0	-10.7496
358	0.0	0.0	0.0	0.0	1.0	0.0	1.0	1.0	0.0
359	6.13591	0.0	0.04668	0.0	0.95332	0.0	0.67	1.0	-9.02021
360	0.0	0.0	1.00003e-09	5.30846	1.0	2.33828	0.152527	1.0	-16.3547
361	3.07202	1.38272	1.0	1.38337	1.00117e-09	0.0	0.67	1.0	-13.495
362	0.0	0.0	0.0	0.0	1.0	0.0	1.0	1.0	0.0
363	0.0	0.0	1.0001e-09	1.07393	1.0	0.462114	0.442212	1.0	-8.51412
364	2.56474	0.0	0.0473824	0.0	0.952618	0.0	0.67	1.0	-9.08591
365	0.0	0.0	0.0	0.0	1.0	0.0	1.0	1.0	0.0
366	0.0	0.0	1.00003e-09	2.98682	1.0	1.56572	0.232006	1.0	-12.4743
367	0.0	0.0	0.0	0.0	1.0	0.0	1.0	1.0	0.0
368	0.0	0.0	0.0	0.0	1.0	0.0	1.0	1.0	0.0
369	3.50242	0.0	0.0465888	0.0	0.953411	0.0	0.67	1.0	-8.19036
370	0.0	0.0	0.94494	224.238	0.0550603	10.7759	0.00199458	1.0	-10.1479
371	0.0	0.0	0.0	0.0	1.0	0.0	1.0	1.0	0.0
372	0.0	0.0	0.0	0.0	1.0	0.0	1.0	1.0	0.0
373	7.37546	0.0	0.0473858	0.0	0.952614	0.0	0.67	1.0	-10.5067
374	3.75253	0.0	0.0478561	0.0	0.952144	0.0	0.67	1.0	-7.16234
375	5.90815	2.41078	0.971262	38.5897	0.0287383	0.00984038	0.644367	1.0	-17.0319
376	0.0	0.0	0.0	0.0	1.0	0.0	1.0	1.0	0.0
377	0.0	0.0	1.0e-09	1.23584	1.0	0.686538	0.384246	1.0	-7.24028
378	0.0	0.0	0.0	0.0	1.0	0.0	1.0	1.0	0.0
379	0.0	0.0	0.0	0.0	1.0	0.0	1.0	1.0	0.0
380	2.76804	0.0	0.0474218	0.0	0.952578	0.0	0.67	1.0	-6.48568
381	0.0	0.0	0.609038	12.0184	0.390962	2.47455	0.141813	1.0	-14.5721
382	6.13614	1.38407	1.0	1.38158	1.00117e-09	0.0	0.67	1.0	-14.1508
383	3.66437	0.0	0.777123	7.69566	0.222877	0.0272595	0.625473	1.0	-13.774
384	2.19363	0.0	0.273945	9.37107	0.726055	1.12338	0.297326	1.0	-23.0062
385	0.0	0.0	0.0	0.0	1.0	0.0	1.0	1.0	0.0
386	0.0	0.0	1.00002e-09	5.46948	1.0	1.54773	0.234324	1.0	-19.4776
387	0.0	0.0	1.00001e-09	1.37075	1.0	0.904276	0.337468	1.0	-9.07743
388	0.0	0.0	0.0	0.0	1.0	0.0	1.0	1.0	0.0
389	2.78719	2.42744	1.0	2.42389	1.00117e-09	0.0	0.67	1.0	-18.394
390	4.13848	1.21183	1.0	1.17827	1.0e-09	0.0	0.67	1.0	-10.9101
391	3.12286	0.0	0.0480689	0.0	0.951931	0.0	0.67	1.0	-7.9487
392	0.0	0.0	1.00002e-09	1.30688	1.0	0.539207	0.420939	1.0	-8.20034
393	0.0	0.0	0.0	0.0	1.0	0.0	1.0	1.0	0.0
394	0.0	0.0	0.887201	181.071	0.112799	5.21469	0.0339222	1.0	-14.686
395	0.0	0.0	0.0	0.0	1.0	0.0	1.0	1.0	0.0
396	2.65762	0.0	0.0473043	0.0	0.952696	0.0	0.67	1.0	-6.47834
397	0.0	0.0	0.0	0.0	1.0	0.0	1.0	1.0	0.0
398	0.0	0.0	0.0	0.0	1.0	0.0	1.0	1.0	0.0
399	0.0	0.0	0.0	0.0	1.0	0.0	1.0	1.0	0.0
400	0.0	0.0	0.0	0.0	1.0	0.0	1.0	1.0	0.0
401	0.0	0.0	0.0	0.0	1.0	0.0	1.0	1.0	0.0
402	0.0	0.0	1.0e-09	2.86601	1.0	2.35759	0.150959	1.0	-13.5057
403	0.0	0.0	0.0	0.0	1.0	0.0	1.0	1.0	0.0
404	6.97415	0.0	0.0478514	0.0	0.952149	0.0	0.67	1.0	-7.69043
405	2.65762	0.0	0.0499472	0.0	0.950053	0.0	0.67	1.0	-6.77778
406	0.0	0.0	0.469036	5.58881	0.530964	2.25176	0.159768	1.0	-14.7988
407	0.0	0.0	0.0	0.0	1.0	0.0	1.0	1.0	0.0
408	2.22124	1.39189	1.0	1.39041	1.00117e-09	0.0	0.67	1.0	-12.6859
409	2.24191	1.07959	1.0	1.07706	1.0e-09	0.0	0.67	1.0	-10.0889
410	0.0	0.0	1.0e-09	2.79596	1.0	1.95644	0.187359	1.0	-12.8391
411	0.0	0.0	0.0	0.0	1.0	0.0	1.0	1.0	0.0
412	0.847031	0.847031	0.863848	174.534	0.136152	6.38295	0.0186234	1.0	-19.7766
413	0.0	0.0	1.00001e-09	2.37657	1.0	1.20381	0.28403	1.0	-11.3653
414	0.0	0.0	0.0	0.0	1.0	0.0	1.0	1.0	0.0
415	0.0	0.0	0.207588	1.84547	0.792412	0.538815	0.421044	1.0	-9.73484
416	0.0	0.0	0.428505	7.36527	0.571495	1.98621	0.184361	1.0	-13.0192
417	2.54071	1.25271	1.0	1.24391	1.21072e-09	0.0	0.67	1.0	-12.4401
418	0.0	0.0	0.868095	19.0908	0.131905	3.77614	0.071452	1.0	-11.1909
419	0.0	0.0	0.0	0.0	1.0	0.0	1.0	1.0	0.0
420	0.0	0.0	0.0	0.0	1.0	0.0	1.0	1.0	0.0
421	0.0	0.0	0.0	0.0	1.0	0.0	1.0	1.0	0.0
422	3.81297	1.11456	1.0	1.11476	1.00117e-09	0.0	0.67	1.0	-14.5933
423	0.0	0.0	1.0e-09	1.23035	1.0	0.720807	0.376348	1.0	-7.49139
424	0.0	0.0	0.0	0.0	1.0	0.0	1.0	1.0	0.0
425	0.0	0.0	0.0	0.0	1.0	0.0	1.0	1.0	0.0
426	4.78628	0.0	0.911886	42.1229	0.0881143	0.526575	0.424317	1.0	-15.1731
427	0.0	0.0	1.00001e-09	1.11373	1.0	0.489853	0.434372	1.0	-9.05815
428	0.0	0.0	1.00001e-09	1.15311	1.0	0.390757	0.463468	1.0	-8.91444
429	10.0878	0.0	0.0466745	0.0	0.953325	0.0	0.67	1.0	-7.93738
430	7.80355	0.0	0.0515383	0.0	0.948462	0.0	0.67	1.0	-7.48831
431	0.0	0.0	0.81068	25.5673	0.18932	2.52636	0.13795	1.0	-14.7015
432	0.0	0.0	0.758449	7.49081	0.241551	2.43766	0.144633	1.0	-9.12448
433	0.0	0.0	0.0	0.0	1.0	0.0	1.0	1.0	0.0
434	2.98805	1.54408	0.977931	2.2372	0.0220694	0.0	0.67	1.0	-10.9989
435	0.0	0.0	0.0	0.0	1.0	0.0	1.0	1.0	0.0
436	23.9235	1.40313	1.0	1.40271	1.0e-09	0.0	0.67	1.0	-14.3422
437	0.0	0.0	0.0	0.0	1.0	0.0	1.0	1.0	0.0
438	0.0	0.0	1.00003e-09	1.27295	1.0	0.915616	0.335235	1.0	-8.7133
439	0.0	0.0	0.867118	15.5941	0.132882	0.752414	0.369253	1.0	-9.94544
440	2.88225	0.0	0.906514	41.1205	0.0934865	1.95556	0.187449	1.0	-14.2767
441	0.0	0.0	0.906635	31.2199	0.0933653	1.30986	0.267532	1.0	-10.3722
442	2.35152	0.0	0.812079	10.0316	0.187921	0.0954692	0.57966	1.0	-15.2425
443	0.0	0.0	0.0	0.0	1.0	0.0	1.0	1.0	0.0
444	0.0	0.0	1.00001e-09	2.64882	1.0	1.34882	0.261749	1.0	-10.9179
445	4.13808	1.31025	0.999995	1.31024	5.26325e-06	0.0	0.67	1.0	-10.7232
446	0.0	0.0	0.0	0.0	1.0	0.0	1.0	1.0	0.0
447	3.7181	1.28112	1.0	1.25942	1.49012e-09	0.0	0.67	1.0	-11.583
448	2.58093	1.29149	1.0	1.2917	1.25729e-09	0.0	0.67	1.0	-13.4623
449	3.67017	1.05748	0.981454	1.05777	0.018546	0.0	0.67	1.0	-12.8529
450	0.0	0.0	1.00002e-09	1.2409	1.0	0.536181	0.421745	1.0	-8.50643
451	2.55685	2.55685	0.93458	183.467	0.0654201	4.35821	0.0527978	1.0	-19.625
452	0.0	0.0	0.0	0.0	1.0	0.0	1.0	1.0	0.0
453	0.0	0.0	0.894392	26.9015	0.105608	1.36047	0.260047	1.0	-10.757
454	0.0	0.0	0.0	0.0	1.0	0.0	1.0	1.0	0.0
455	8.78115	2.79129	1.0	2.78444	1.00072e-09	0.0	0.67	1.0	-22.1906
456	0.0	0.0	0.0	0.0	1.0	0.0	1.0	1.0	0.0
457	3.93824	1.54661	0.999995	1.54662	5.26325e-06	0.0	0.67	1.0	-18.3001
458	0.0	0.0	0.0	0.0	1.0	0.0	1.0	1.0	0.0
459	5.63091	0.0	0.0473211	0.0	0.952679	0.0	0.67	1.0	-7.33241
460	0.0	0.0	0.0	0.0	1.0	0.0	1.0	1.0	0.0
461	0.0	0.0	1.00002e-09	4.78793	1.0	1.95169	0.187843	1.0	-16.2687
462	0.0	0.0	0.0	0.0	1.0	0.0	1.0	1.0	0.0
463	0.0	0.0	0.37771	15.9893	0.62229	3.99186	0.0638591	1.0	-22.2457
464	0.0	0.0	0.816952	7.86272	0.183048	0.557946	0.416002	1.0	-9.79653
465	0.0	0.0	0.0	0.0	1.0	0.0	1.0	1.0	0.0
466	0.0	0.0	0.0	0.0	1.0	0.0	1.0	1.0	0.0
467	0.0	0.0	0.0	0.0	1.0	0.0	1.0	1.0	0.0
468	0.0	0.0	0.921374	50.1976	0.0786261	1.47693	0.2437	1.0	-10.377
469	6.55416	0.0	0.0650402	0.0	0.93496	0.0	0.67	1.0	-8.53015
470	4.88061	2.79123	1.0	2.77743	1.00024e-09	0.0	0.67	1.0	-17.4122
471	0.0	0.0	0.0	0.0	1.0	0.0	1.0	1.0	0.0
472	5.69398	1.15116	1.0	1.15097	8.04663e-08	0.0	0.67	1.0	-10.6436
473	0.0	0.0	0.215961	1.48351	0.784039	0.420259	0.454479	1.0	-8.47869
474	0.0	0.0	0.0	0.0	1.0	0.0	1.0	1.0	0.0
475	0.0	0.0	0.24318	1.53146	0.75682	0.996971	0.319736	1.0	-8.91017
476	12.8873	0.0	0.0472961	0.0	0.952704	0.0	0.67	1.0	-14.1115
477	0.0	0.0	1.00001e-09	2.46456	1.0	1.41175	0.252702	1.0	-10.5982
478	0.0	0.0	0.909124	36.7312	0.0908756	1.6668	0.21944	1.0	-11.3054
479	0.0	0.0	0.0	0.0	1.0	0.0	1.0	1.0	0.0
480	0.0	0.0	0.0	0.0	1.0	0.0	1.0	1.0	0.0
481	0.0	0.0	0.247309	3.10635	0.752691	0.88735	0.340835	1.0	-14.3627
482	1.92389	0.0	0.857373	15.4801	0.142627	0.235202	0.516865	1.0	-15.5798
483	4.4497	1.11269	1.0	1.11288	6.22183e-08	0.0	0.67	1.0	-12.779
484	0.0	0.0	0.509078	13.2559	0.490922	5.3518	0.0316107	1.0	-15.3102
485	0.0	0.0	1.0e-09	5.39467	1.0	1.8319	0.200485	1.0	-16.2579
486	2.55229	0.0	0.91306	48.2655	0.0869401	0.746186	0.370637	1.0	-15.8375
487	0.0	0.0	0.0	0.0	1.0	0.0	1.0	1.0	0.0
488	0.0	0.0	0.0	0.0	1.0	0.0	1.0	1.0	0.0
489	0.0	0.0	0.0	0.0	1.0	0.0	1.0	1.0	0.0
490	0.0	0.0	0.0	0.0	1.0	0.0	1.0	1.0	0.0
491	0.0	0.0	0.0	0.0	1.0	0.0	1.0	1.0	0.0
492	0.0	0.0	0.0	0.0	1.0	0.0	1.0	1.0	0.0
493	10.8653	0.0	0.0472906	0.0	0.952709	0.0	0.67	1.0	-8.89662
494	0.0	0.0	0.808515	34.8876	0.191485	7.06255	0.0131582	1.0	-16.5416
495	0.0	0.0	0.0	0.0	1.0	0.0	1.0	1.0	0.0
496	0.0	0.0	0.0	0.0	1.0	0.0	1.0	1.0	0.0
497	0.0	0.0	0.0	0.0	1.0	0.0	1.0	1.0	0.0
498	2.42701	2.42701	1.00026e-09	2.99908	1.0	0.0289407	0.623978	1.0	-16.7383
499	0.0	0.0	0.0	0.0	1.0	0.0	1.0	1.0	0.0
500	0.0	0.0	0.0	0.0	1.0	0.0	1.0	1.0	0.0
501	0.0	0.0	0.0	0.0	1.0	0.0	1.0	1.0	0.0
502	0.0	0.0	1.00003e-09	0.980521	1.0	0.486265	0.435374	1.0	-9.17816
503	0.0	0.0	0.0	0.0	1.0	0.0	1.0	1.0	0.0
504	0.0	0.0	0.914533	45.6059	0.0854666	1.26128	0.274949	1.0	-10.726
505	4.5449	0.0	0.0501854	0.0	0.949815	0.0	0.67	1.0	-13.4739
506	0.0	0.0	0.0	0.0	1.0	0.0	1.0	1.0	0.0
507	0.0	0.0	1.00001e-09	1.14628	1.0	0.842884	0.349883	1.0	-8.33169
508	0.0	0.0	1.00001e-09	2.1698	1.0	1.13588	0.295214	1.0	-11.1842
509	0.0	0.0	0.0	0.0	1.0	0.0	1.0	1.0	0.0
510	0.0	0.0	0.0	0.0	1.0	0.0	1.0	1.0	0.0
511	0.0	0.0	1.00001e-09	2.5367	1.0	1.40162	0.254134	1.0	-10.8936
512	0.0	0.0	0.0	0.0	1.0	0.0	1.0	1.0	0.0
513	0.0	0.0	0.0	0.0	1.0	0.0	1.0	1.0	0.0
514	1.73081	0.0	0.0473997	0.0	0.9526	0.0	0.67	1.0	-9.32573
515	3.78433	2.67544	1.0	2.66832	1.00117e-09	0.0	0.67	1.0	-16.9612
516	2.39677	2.39677	1.0e-09	3.65961	1.0	0.12452	0.564598	1.0	-19.9433
517	0.0	0.0	0.244116	1.4309	0.755884	0.629318	0.397942	1.0	-8.18976
518	0.0	0.0	0.0	0.0	1.0	0.0	1.0	1.0	0.0
519	17.6519	0.0	0.0447613	0.0	0.955239	0.0	0.67	1.0	-14.0376
520	0.0	0.0	0.0	0.0	1.0	0.0	1.0	1.0	0.0
521	5.69607	0.0	0.0545879	0.0	0.945412	0.0	0.67	1.0	-6.87221
522	0.0	0.0	0.587058	27.2511	0.412942	4.93907	0.0391002	1.0	-20.5568
523	0.0	0.0	0.937199	84.3994	0.0628008	2.43537	0.14481	1.0	-10.5013
524	0.0	0.0	0.602394	9.46038	0.397606	1.73604	0.211263	1.0	-13.7391
525	0.0	0.0	0.0	0.0	1.0	0.0	1.0	1.0	0.0
526	18.7282	0.0	0.766645	42.2387	0.233355	0.228613	0.519411	1.0	-24.7026
527	0.0	0.0	0.0	0.0	1.0	0.0	1.0	1.0	0.0
528	0.0	0.0	0.225708	1.39343	0.774292	0.720775	0.376355	1.0	-9.48859
529	0.0	0.0	0.0	0.0	1.0	0.0	1.0	1.0	0.0
530	0.0	0.0	0.0	0.0	1.0	0.0	1.0	1.0	0.0
531	0.0	0.0	0.0	0.0	1.0	0.0	1.0	1.0	0.0
532	0.0	0.0	0.835282	59.0937	0.164718	7.95949	0.00832967	1.0	-15.784
533	3.04455	2.37909	1.0	2.38158	1.00117e-09	0.0	0.67	1.0	-18.1269
534	0.0	0.0	0.0	0.0	1.0	0.0	1.0	1.0	0.0
535	2.60083	1.113	1.0	1.09803	1.01328e-09	0.0	0.67	1.0	-14.4394
536	0.0	0.0	1.00001e-09	2.43022	1.0	0.775526	0.364176	1.0	-11.5963
537	0.0	0.0	1.00003e-09	4.23556	1.0	2.1141	0.17205	1.0	-16.4111
538	0.0	0.0	0.0	0.0	1.0	0.0	1.0	1.0	0.0
539	7.80355	0.0	0.05	0.0	0.95	0.0	0.67	1.0	-7.05868
540	2.62107	0.0	0.0473824	0.0	0.952618	0.0	0.67	1.0	-9.19764
541	0.0	0.0	0.0	0.0	1.0	0.0	1.0	1.0	0.0
542	3.37123	1.23101	1.0	1.20926	1.0e-09	0.0	0.67	1.0	-11.6497
543	1.7733	0.0	0.0475831	0.0	0.952417	0.0	0.67	1.0	-10.2518
544	0.0	0.0	1.00001e-09	2.27672	1.0	1.65494	0.220876	1.0	-10.3919
545	0.0	0.0	0.0	0.0	1.0	0.0	1.0	1.0	0.0
546	0.0	0.0	0.705804	14.0232	0.294196	2.85485	0.115879	1.0	-13.904
547	0.0	0.0	0.0	0.0	1.0	0.0	1.0	1.0	0.0
548	3.68471	0.0	0.0473003	0.0	0.9527	0.0	0.67	1.0	-10.4571
549	2.7499	0.0	0.0619975	0.0	0.938002	0.0	0.67	1.0	-10.1913
550	0.0	0.0	0.0	0.0	1.0	0.0	1.0	1.0	0.0
551	0.0	0.0	0.0	0.0	1.0	0.0	1.0	1.0	0.0
552	0.0	0.0	0.0	0.0	1.0	0.0	1.0	1.0	0.0
553	0.0	0.0	0.215823	1.40802	0.784177	0.548003	0.418611	1.0	-7.88889
554	2.77423	0.0	0.0472961	0.0	0.952704	0.0	0.67	1.0	-8.43259
555	0.0	0.0	0.0	0.0	1.0	0.0	1.0	1.0	0.0
556	2.81811	0.0	0.0473688	0.0	0.952631	0.0	0.67	1.0	-6.94746
557	0.0	0.0	0.85282	14.8909	0.14718	1.12913	0.296352	1.0	-9.80642
558	0.0	0.0	0.0	0.0	1.0	0.0	1.0	1.0	0.0
559	3.16169	3.16169	1.00017e-09	4.78819	1.0	0.129733	0.562046	1.0	-19.2569
560	0.0	0.0	0.0	0.0	1.0	0.0	1.0	1.0	0.0
561	0.0	0.0	0.0	0.0	1.0	0.0	1.0	1.0	0.0
562	0.0	0.0	1.0e-09	4.0991	1.0	3.25307	0.0939444	1.0	-16.4854
563	2.72588	0.0	0.783662	9.75109	0.216338	0.0815956	0.587475	1.0	-13.1201
564	0.0	0.0	0.0	0.0	1.0	0.0	1.0	1.0	0.0
565	7.67057	0.0	0.699118	12.593	0.300882	0.0554983	0.603763	1.0	-23.6671
566	0.0	0.0	0.24957	1.61575	0.75043	0.461583	0.442365	1.0	-9.60385
567	0.0	0.0	0.0	0.0	1.0	0.0	1.0	1.0	0.0
568	0.0	0.0	0.81765	9.47138	0.18235	0.639805	0.395382	1.0	-8.81319
569	0.0	0.0	0.0	0.0	1.0	0.0	1.0	1.0	0.0
570	3.25247	0.0	0.0474143	0.0	0.952586	0.0	0.67	1.0	-10.6501
571	0.0	0.0	0.0	0.0	1.0	0.0	1.0	1.0	0.0
572	0.0	0.0	0.0	0.0	1.0	0.0	1.0	1.0	0.0
573	2.78525	0.0	0.0479906	0.0	0.952009	0.0	0.67	1.0	-9.30985
574	3.91057	1.17268	1.0	1.17111	1.00117e-09	0.0	0.67	1.0	-13.2664
575	0.0	0.0	0.0	0.0	1.0	0.0	1.0	1.0	0.0
576	0.0	0.0	0.0	0.0	1.0	0.0	1.0	1.0	0.0
577	0.0	0.0	0.0	0.0	1.0	0.0	1.0	1.0	0.0
578	3.13858	1.2722	1.0	1.26571	1.0e-09	0.0	0.67	1.0	-11.8879
579	0.0	0.0	0.0	0.0	1.0	0.0	1.0	1.0	0.0
580	0.0	0.0	0.713107	17.0412	0.286893	1.48875	0.242106	1.0	-14.2667
581	0.0	0.0	0.0	0.0	1.0	0.0	1.0	1.0	0.0
582	0.0	0.0	0.0	0.0	1.0	0.0	1.0	1.0	0.0
583	0.0	0.0	0.0	0.0	1.0	0.0	1.0	1.0	0.0
584	0.0	0.0	1.00004e-09	4.37261	1.0	3.31843	0.0907761	1.0	-13.7189
585	0.0	0.0	0.0	0.0	1.0	0.0	1.0	1.0	0.0
586	0.0	0.0	0.0	0.0	1.0	0.0	1.0	1.0	0.0
587	0.0	0.0	0.247947	1.37802	0.752053	0.657437	0.391129	1.0	-9.46647
588	2.98926	0.0	0.897204	27.5522	0.102796	0.439611	0.44874	1.0	-12.862
589	0.0	0.0	1.0e-09	9.1346	1.0	4.99804	0.0379288	1.0	-19.0071
590	0.0	0.0	1.0e-09	2.97537	1.0	1.34123	0.262864	1.0	-11.9935
591	0.0	0.0	0.89104	30.4657	0.10896	4.44952	0.0503581	1.0	-11.2319
592	0.0	0.0	0.900279	29.5439	0.0997211	1.05721	0.308816	1.0	-9.607
593	2.47953	0.0	0.0499882	0.0	0.950012	0.0	0.67	1.0	-11.8913
594	0.0	0.0	0.0	0.0	1.0	0.0	1.0	1.0	0.0
595	2.35971	0.0	0.0473797	0.0	0.95262	0.0	0.67	1.0	-9.21395
596	0.0	0.0	0.0	0.0	1.0	0.0	1.0	1.0	0.0
597	3.20253	0.0	0.048066	0.0	0.951934	0.0	0.67	1.0	-7.36064
598	4.42861	0.0	0.0474353	0.0	0.952565	0.0	0.67	1.0	-6.94215
599	0.0	0.0	1.0e-09	4.75824	1.0	2.50544	0.139496	1.0	-15.891
600	0.0	0.0	0.88699	21.831	0.11301	0.949678	0.328637	1.0	-10.4691
601	0.0	0.0	0.0	0.0	1.0	0.0	1.0	1.0	0.0
602	5.49728	0.0	0.0499663	0.0	0.950034	0.0	0.67	1.0	-9.93099
603	2.48697	0.0	0.906312	39.7596	0.093688	0.596449	0.406117	1.0	-16.0038
604	2.63142	2.55007	0.995338	2.96166	0.00466209	4.02249e-07	0.669847	1.0	-14.3253
605	0.0	0.0	1.00001e-09	2.87273	1.0	1.97401	0.185584	1.0	-13.5882
606	65.3788	0.0	0.0472974	0.0	0.952703	0.0	0.67	1.0	-8.61239
607	2.84333	0.0	0.0473862	0.0	0.952614	0.0	0.67	1.0	-9.95078
608	0.0	0.0	0.920479	48.9402	0.0795208	1.73358	0.211548	1.0	-8.70583
609	3.20253	0.0	0.0475342	0.0	0.952466	0.0	0.67	1.0	-7.11003
610	0.0	0.0	0.0	0.0	1.0	0.0	1.0	1.0	0.0
611	0.0	0.0	0.0	0.0	1.0	0.0	1.0	1.0	0.0
612	0.0	0.0	0.924874	46.57	0.0751257	6.97491	0.0137605	1.0	-11.9173
613	0.0	0.0	0.0	0.0	1.0	0.0	1.0	1.0	0.0
614	0.0	0.0	0.0	0.0	1.0	0.0	1.0	1.0	0.0
615	0.0	0.0	0.0	0.0	1.0	0.0	1.0	1.0	0.0
616	2.79076	0.0	0.802035	10.8747	0.197965	0.0780986	0.589525	1.0	-14.4246
617	5.57365	0.0	0.0474188	0.0	0.952581	0.0	0.67	1.0	-11.4168
618	1.81639	0.0	0.0473922	0.0	0.952608	0.0	0.67	1.0	-9.52284
619	2.80385	1.01057	1.0	0.99329	1.0e-09	0.0	0.67	1.0	-11.541
620	0.0	0.0	0.0	0.0	1.0	0.0	1.0	1.0	0.0
621	0.0	0.0	0.810432	9.26993	0.189568	1.02805	0.314045	1.0	-10.1682
622	2.65762	0.0	0.048163	0.0	0.951837	0.0	0.67	1.0	-6.08839
623	0.0	0.0	0.0	0.0	1.0	0.0	1.0	1.0	0.0
624	0.0	0.0	1.0e-09	2.25301	1.0	1.03101	0.313508	1.0	-11.5854
625	0.0	0.0	0.907959	28.5272	0.0920413	1.30892	0.267674	1.0	-8.9353
626	0.0	0.0	0.0	0.0	1.0	0.0	1.0	1.0	0.0
627	0.0	0.0	1.00001e-09	2.66257	1.0	0.991448	0.32076	1.0	-13.075
628	0.0	0.0	0.0	0.0	1.0	0.0	1.0	1.0	0.0
629	0.0	0.0	1.00003e-09	1.39548	1.0	0.916197	0.335121	1.0	-9.1174
630	0.0	0.0	0.0	0.0	1.0	0.0	1.0	1.0	0.0
631	3.6891	0.0	0.0472807	0.0	0.952719	0.0	0.67	1.0	-7.51938
632	0.0	0.0	1.00002e-09	1.1428	1.0	0.780932	0.363001	1.0	-8.35039
633	2.2875	0.0	0.907854	37.8775	0.0921465	0.606698	0.403543	1.0	-15.0763
634	5.46297	0.0	0.750862	6.04243	0.249138	0.00212922	0.658511	1.0	-15.019
635	1.92466	1.07345	1.0	1.08072	1.49012e-09	0.0	0.67	1.0	-14.0902
636	0.0	0.0	0.795399	26.9759	0.204601	2.38818	0.148508	1.0	-15.0018
637	0.0	0.0	0.0	0.0	1.0	0.0	1.0	1.0	0.0
638	0.0	0.0	0.0	0.0	1.0	0.0	1.0	1.0	0.0
639	0.0	0.0	1.0e-09	0.998745	1.0	0.619246	0.400422	1.0	-8.15178
640	2.76814	1.21271	0.699189	1.21277	0.300811	0.0	0.67	1.0	-10.0626
641	0.0	0.0	0.0	0.0	1.0	0.0	1.0	1.0	0.0
642	0.0	0.0	0.0827065	1.15469	0.917294	0.630259	0.397711	1.0	-8.16023
643	0.0	0.0	1.0e-09	3.33137	1.0	1.67683	0.218234	1.0	-16.441
644	0.0	0.0	0.0	0.0	1.0	0.0	1.0	1.0	0.0
645	0.0	0.0	1.0e-09	1.72403	1.0	0.157661	0.548999	1.0	-13.426
646	0.0	0.0	0.527061	6.2769	0.472939	1.88815	0.194438	1.0	-14.0718
647	0.0	0.0	0.0	0.0	1.0	0.0	1.0	1.0	0.0
648	0.0	0.0	1.0e-09	0.979896	1.0	0.519796	0.426147	1.0	-7.74822
649	0.0	0.0	0.0	0.0	1.0	0.0	1.0	1.0	0.0
650	4.59942	2.36242	1.0	2.36124	1.0e-09	0.0	0.67	1.0	-18.705
651	0.0	0.0	0.237878	3.1191	0.762122	1.44753	0.247715	1.0	-14.5137
652	2.42333	1.05825	1.0	1.0433	1.0e-09	0.0	0.67	1.0	-13.7933
653	0.0	0.0	0.0	0.0	1.0	0.0	1.0	1.0	0.0
654	1.85446	0.0	0.0499191	0.0	0.950081	0.0	0.67	1.0	-9.61792
655	0.0	0.0	1.0e-09	4.33549	1.0	1.11698	0.298416	1.0	-15.9309
