# Supplementary material for: Evolution of host-microbe cell adherence by receptor domain shuffling
Source: eLife. 2022 Jan 25;11:e73330. doi: 10.7554/eLife.73330 (PMC8860441; doi:10.7554/eLife.73330)
Supplement: Figure 2—source data 3. [file elife-73330-fig2-data3.zip › Figure 2 - source data 3/site_selection_results/ALL_all_evo_data/CCM05_MEME.csv]

Codon	alpha	beta1	p1	beta2	p2	LRT	p-value	q-value	Log(L)
1	0.0	0.0	0.911944	34.8043	0.0880558	1.00432	0.318379	1.0	-10.4997
2	0.0	0.0	0.215535	1.48649	0.784465	0.711972	0.378363	1.0	-9.5759
3	0.0	0.0	0.0	0.0	1.0	0.0	1.0	1.0	0.0
4	0.0	0.0	0.255561	1.38966	0.744439	0.881603	0.341988	1.0	-8.96777
5	0.0	0.0	0.0	0.0	1.0	0.0	1.0	1.0	0.0
6	0.0	0.0	0.0	0.0	1.0	0.0	1.0	1.0	0.0
7	0.0	0.0	1.0e-09	3.8811	1.0	1.97807	0.185176	1.0	-15.0456
8	8.55846	0.0	0.0479609	0.0	0.952039	0.0	0.67	1.0	-14.8929
9	0.0	0.0	1.0e-09	1.00545	1.0	0.521921	0.425572	1.0	-8.06532
10	0.0	0.0	0.244418	1.48433	0.755582	0.852975	0.347803	1.0	-9.26107
11	13.6109	1.17275	0.997367	3.99635	0.00263254	0.0	0.67	1.0	-17.8365
12	0.0	0.0	0.0	0.0	1.0	0.0	1.0	1.0	0.0
13	0.0	0.0	0.0	0.0	1.0	0.0	1.0	1.0	0.0
14	0.0	0.0	0.0	0.0	1.0	0.0	1.0	1.0	0.0
15	0.0	0.0	0.0	0.0	1.0	0.0	1.0	1.0	0.0
16	0.0	0.0	0.0139369	0.993655	0.986063	0.364186	0.47183	1.0	-9.75829
17	1.87331	0.0	0.0472961	0.0	0.952704	0.0	0.67	1.0	-11.1843
18	0.0	0.0	0.0	0.0	1.0	0.0	1.0	1.0	0.0
19	0.0	0.0	0.0	0.0	1.0	0.0	1.0	1.0	0.0
20	6.50526	0.0	0.0472961	0.0	0.952704	0.0	0.67	1.0	-10.1006
21	0.0	0.0	1.0e-09	6.78953	1.0	3.70376	0.0742013	1.0	-15.8447
22	0.0	0.0	1.00004e-09	1.16695	1.0	0.524611	0.424846	1.0	-8.4769
23	0.0	0.0	1.00001e-09	1.08907	1.0	0.848014	0.348824	1.0	-8.81481
24	0.0	0.0	0.915887	43.0282	0.0841131	1.8597	0.197472	1.0	-10.9746
25	0.0	0.0	1.0e-09	2.54535	1.0	1.53378	0.236139	1.0	-11.1724
26	0.0	0.0	0.0	0.0	1.0	0.0	1.0	1.0	0.0
27	0.0	0.0	0.0850972	4.18825	0.914903	2.75019	0.122482	1.0	-17.363
28	0.0	0.0	1.00001e-09	7.00781	1.0	5.28526	0.0327118	1.0	-21.7802
29	0.0	0.0	0.0	0.0	1.0	0.0	1.0	1.0	0.0
30	0.0	0.0	1.0e-09	1.15269	1.0	0.509622	0.428914	1.0	-9.2211
31	0.941195	0.941195	0.806268	173.964	0.193732	6.2272	0.0201693	1.0	-22.6456
32	0.0	0.0	0.0	0.0	1.0	0.0	1.0	1.0	0.0
33	5.31323	0.0	0.0474103	0.0	0.95259	0.0	0.67	1.0	-7.90154
34	4.63055	0.0	0.0473343	0.0	0.952666	0.0	0.67	1.0	-6.64767
35	8.70238	0.0	0.0465862	0.0	0.953414	0.0	0.67	1.0	-18.131
36	0.0	0.0	1.00016e-09	3.55783	1.0	1.5553	0.233345	1.0	-16.118
37	17.3938	4.93316	1.0	4.91955	1.00117e-09	0.0	0.67	1.0	-27.9217
38	0.0	0.0	0.93299	62.6713	0.0670095	7.54187	0.0103042	1.0	-12.4493
39	7.37799	0.0	0.948997	585.707	0.0510027	3.18638	0.0972951	1.0	-16.1224
40	3.54376	3.54376	1.00004e-09	5.97468	1.0	0.198589	0.53141	1.0	-26.9964
41	0.0	0.0	0.000333488	3.98407	0.999667	1.79555	0.204501	1.0	-17.8999
42	0.0	0.0	0.528209	9.37308	0.471791	3.29562	0.0918691	1.0	-18.1659
43	0.0	0.0	0.585403	9.5199	0.414596	2.70173	0.12567	1.0	-13.4465
44	0.0	0.0	0.0	0.0	1.0	0.0	1.0	1.0	0.0
45	0.0	0.0	1.00001e-09	5.4791	1.0	2.28275	0.157133	1.0	-22.3304
46	0.0	0.0	1.00003e-09	4.73877	1.0	3.23336	0.0949221	1.0	-20.9807
47	0.0	0.0	1.00001e-09	2.90733	1.0	1.19076	0.286139	1.0	-14.8865
48	0.0	0.0	0.627598	33.1605	0.372402	5.81093	0.0249675	1.0	-23.5474
49	0.0	0.0	0.791996	26.9106	0.208004	5.9838	0.0228488	1.0	-14.546
50	0.0	0.0	0.837564	47.4301	0.162436	3.88769	0.0674169	1.0	-18.0296
51	0.0	0.0	0.779968	25.4196	0.220032	2.25218	0.159732	1.0	-15.1812
52	0.0	0.0	0.815226	30.7432	0.184774	3.25106	0.0940437	1.0	-13.3462
53	0.0	0.0	1.00003e-09	1.17609	1.0	0.724602	0.375486	1.0	-7.66622
54	0.0	0.0	1.00003e-09	2.97468	1.0	2.06085	0.177066	1.0	-13.3137
55	2.68025	0.0	0.0473017	0.0	0.952698	0.0	0.67	1.0	-9.21403
56	10.5763	0.0	0.051667	0.0	0.948333	0.0	0.67	1.0	-10.9575
57	2.57528	0.0	0.948244	585.67	0.0517559	8.31464	0.00695251	1.0	-16.2731
58	0.0	0.0	1.0e-09	4.93995	1.0	1.9692	0.186069	1.0	-16.3037
59	10000.0	0.0	0.0473211	0.0	0.952679	0.0	0.67	1.0	-10.3964
60	2.06777	0.165792	0.826113	20.4031	0.173887	0.491732	0.433848	1.0	-17.759
61	1.85663	0.0	0.0473393	0.0	0.952661	0.0	0.67	1.0	-9.21588
62	0.0	0.0	0.0	0.0	1.0	0.0	1.0	1.0	0.0
63	0.0	0.0	0.809818	26.8607	0.190182	2.48771	0.140822	1.0	-14.0515
64	0.0	0.0	0.946438	164.235	0.0535618	3.0961	0.102028	1.0	-10.2352
65	0.0	0.0	1.00001e-09	4.15224	1.0	1.70061	0.215405	1.0	-17.5303
66	0.0	0.0	1.00003e-09	2.52376	1.0	1.50876	0.239434	1.0	-12.1213
67	0.0	0.0	0.0	0.0	1.0	0.0	1.0	1.0	0.0
68	2.80141	0.0	0.0499736	0.0	0.950026	0.0	0.67	1.0	-8.24102
69	0.0	0.0	0.0	0.0	1.0	0.0	1.0	1.0	0.0
70	0.0	0.0	0.0	0.0	1.0	0.0	1.0	1.0	0.0
71	0.0	0.0	0.0	0.0	1.0	0.0	1.0	1.0	0.0
72	0.0	0.0	0.0	0.0	1.0	0.0	1.0	1.0	0.0
73	0.0	0.0	0.904781	29.414	0.095219	0.920367	0.334305	1.0	-10.4669
74	31.9546	0.0	0.0500441	0.0	0.949956	0.0	0.67	1.0	-8.57913
75	0.0	0.0	0.874913	9.60728	0.125087	0.921323	0.334118	1.0	-9.00172
76	0.0	0.0	1.0e-09	2.88126	1.0	1.60467	0.227072	1.0	-12.0603
77	0.0	0.0	1.00003e-09	1.49004	1.0	0.862659	0.345822	1.0	-9.33243
78	0.0	0.0	1.0e-09	2.31772	1.0	1.74891	0.20978	1.0	-13.6355
79	0.0	0.0	0.0	0.0	1.0	0.0	1.0	1.0	0.0
80	0.0	0.0	0.450959	2.18712	0.549041	0.856704	0.347039	1.0	-10.0433
81	0.0	0.0	0.0	0.0	1.0	0.0	1.0	1.0	0.0
82	0.0	0.0	0.939035	81.5468	0.0609645	1.84499	0.19906	1.0	-9.8292
83	78.9148	0.0	0.0473949	0.0	0.952605	0.0	0.67	1.0	-9.91944
84	19.8508	2.62422	1.0	2.61963	1.00063e-09	0.0	0.67	1.0	-21.4822
85	3.35346	0.0	0.938328	166.735	0.0616722	1.86374	0.197038	1.0	-19.4556
86	0.0	0.0	0.890816	22.4011	0.109184	0.878372	0.342638	1.0	-10.5388
87	0.0	0.0	0.93849	89.2108	0.0615099	2.37389	0.149647	1.0	-9.22954
88	0.0	0.0	0.0	0.0	1.0	0.0	1.0	1.0	0.0
89	0.0	0.0	1.00003e-09	2.40897	1.0	1.08596	0.30376	1.0	-12.8164
90	2.66716	2.66714	1.00018e-09	4.38956	1.0	0.17605	0.540899	1.0	-21.1603
91	0.0	0.0	1.00002e-09	1.00954	1.0	0.797526	0.359427	1.0	-8.35899
92	0.0	0.0	0.0	0.0	1.0	0.0	1.0	1.0	0.0
93	0.0	0.0	0.0	0.0	1.0	0.0	1.0	1.0	0.0
94	0.0	0.0	0.0	0.0	1.0	0.0	1.0	1.0	0.0
95	0.0	0.0	0.920278	36.4145	0.0797219	5.57269	0.0282167	1.0	-10.5576
96	0.0	0.0	0.0	0.0	1.0	0.0	1.0	1.0	0.0
97	0.0	0.0	0.0	0.0	1.0	0.0	1.0	1.0	0.0
98	1.81593	1.1706	1.0	1.17388	1.0e-09	0.0	0.67	1.0	-13.9658
99	0.0	0.0	0.0	0.0	1.0	0.0	1.0	1.0	0.0
100	0.0	0.0	0.265802	1.90122	0.734198	0.545399	0.419298	1.0	-9.73806
101	0.0	0.0	0.870976	11.5738	0.129024	0.581086	0.41002	1.0	-10.4539
102	2.06927	0.0	0.0528647	0.0	0.947135	0.0	0.67	1.0	-9.82097
103	0.0	0.0	0.0	0.0	1.0	0.0	1.0	1.0	0.0
104	0.0	0.0	0.0	0.0	1.0	0.0	1.0	1.0	0.0
105	0.0	0.0	0.862004	14.5574	0.137996	1.00759	0.317777	1.0	-9.38604
106	0.0	0.0	0.0	0.0	1.0	0.0	1.0	1.0	0.0
107	0.0	0.0	0.0	0.0	1.0	0.0	1.0	1.0	0.0
108	0.0	0.0	1.0e-09	1.22829	1.0	0.757097	0.368217	1.0	-8.40257
109	0.0	0.0	0.0	0.0	1.0	0.0	1.0	1.0	0.0
110	0.0	0.0	0.0	0.0	1.0	0.0	1.0	1.0	0.0
111	0.0	0.0	1.0e-09	6.76745	1.0	2.9745	0.108781	1.0	-20.769
112	0.0	0.0	1.00006e-09	1.02112	1.0	0.553679	0.417119	1.0	-8.13755
113	3.15417	3.15397	1.0019e-09	4.10213	1.0	0.0460332	0.610395	1.0	-21.6805
114	0.0	0.0	0.915159	27.1468	0.0848407	0.894859	0.339336	1.0	-10.3699
115	0.0	0.0	0.0	0.0	1.0	0.0	1.0	1.0	0.0
116	0.0	0.0	0.0	0.0	1.0	0.0	1.0	1.0	0.0
117	3.17533	0.0	0.0474284	0.0	0.952572	0.0	0.67	1.0	-7.79085
118	12.5714	12.5714	0.706014	0.0	0.293986	0.0	0.67	1.0	-28.4161
119	3.12739	0.0	0.0516377	0.0	0.948362	0.0	0.67	1.0	-7.26545
120	0.0	0.0	0.927205	45.8648	0.0727954	5.44314	0.0301598	1.0	-11.6905
121	0.0	0.0	0.0	0.0	1.0	0.0	1.0	1.0	0.0
122	0.0	0.0	1.0e-09	1.05783	1.0	0.472465	0.439261	1.0	-7.18341
123	0.0	0.0	1.0e-09	1.08923	1.0	0.435006	0.450095	1.0	-9.00675
124	0.0	0.0	0.0	0.0	1.0	0.0	1.0	1.0	0.0
125	0.0	0.0	0.0199485	1.10578	0.980052	0.994443	0.320204	1.0	-8.88606
126	2.68025	0.0	0.0516756	0.0	0.948324	0.0	0.67	1.0	-9.43655
127	2.86395	2.86395	1.00063e-09	3.44218	1.0	0.0230345	0.62941	1.0	-17.4343
128	0.0	0.0	0.438959	5.25949	0.561041	2.06526	0.176644	1.0	-15.7332
129	0.0	0.0	0.0	0.0	1.0	0.0	1.0	1.0	0.0
130	0.0	0.0	0.0	0.0	1.0	0.0	1.0	1.0	0.0
131	0.0	0.0	1.00003e-09	2.06943	1.0	0.832179	0.352106	1.0	-14.2735
132	0.0	0.0	0.0	0.0	1.0	0.0	1.0	1.0	0.0
133	0.0	0.0	0.248182	1.33652	0.751818	0.401684	0.460104	1.0	-9.63188
134	0.0	0.0	1.0e-09	1.17607	1.0	1.07298	0.30603	1.0	-8.31292
135	0.0	0.0	0.0	0.0	1.0	0.0	1.0	1.0	0.0
136	0.0	0.0	1.0e-09	2.11422	1.0	0.925457	0.333312	1.0	-10.5528
137	0.0	0.0	0.936048	95.4774	0.0639522	2.49989	0.13991	1.0	-9.6677
138	0.0	0.0	0.0	0.0	1.0	0.0	1.0	1.0	0.0
139	0.0	0.0	0.0	0.0	1.0	0.0	1.0	1.0	0.0
140	3.72133	0.0	0.0466401	0.0	0.95336	0.0	0.67	1.0	-12.0141
141	0.0	0.0	0.0	0.0	1.0	0.0	1.0	1.0	0.0
142	0.0	0.0	0.242619	1.88702	0.757381	0.249944	0.511269	1.0	-10.5339
143	0.0	0.0	0.0	0.0	1.0	0.0	1.0	1.0	0.0
144	3.91137	1.1028	0.999264	1.60009	0.000735533	0.0	0.67	1.0	-12.8022
145	0.0	0.0	0.850667	11.6147	0.149333	3.77386	0.0715368	1.0	-9.94129
146	0.0	0.0	0.0	0.0	1.0	0.0	1.0	1.0	0.0
147	5.56372	0.0	0.0478648	0.0	0.952135	0.0	0.67	1.0	-7.09466
148	0.0	0.0	0.0	0.0	1.0	0.0	1.0	1.0	0.0
149	2.42738	2.42738	0.566532	16.103	0.433468	1.63811	0.222929	1.0	-25.726
150	0.0	0.0	0.0	0.0	1.0	0.0	1.0	1.0	0.0
151	7.92843	0.0	0.0472586	0.0	0.952741	0.0	0.67	1.0	-9.70486
152	0.0	0.0	0.563583	2.98375	0.436417	0.789409	0.36117	1.0	-9.14662
153	0.0	0.0	0.0	0.0	1.0	0.0	1.0	1.0	0.0
154	0.0	0.0	0.0	0.0	1.0	0.0	1.0	1.0	0.0
155	0.0	0.0	1.0e-09	4.23423	1.0	1.68629	0.217105	1.0	-17.3887
156	1.73865	0.0	0.0472995	0.0	0.9527	0.0	0.67	1.0	-9.41458
157	0.0	0.0	0.0	0.0	1.0	0.0	1.0	1.0	0.0
158	0.0	0.0	1.0e-09	3.48253	1.0	2.64414	0.129571	1.0	-16.8588
159	0.0	0.0	0.817336	25.2732	0.182664	1.83951	0.199655	1.0	-14.543
160	0.0	0.0	0.0	0.0	1.0	0.0	1.0	1.0	0.0
161	0.0	0.0	0.0	0.0	1.0	0.0	1.0	1.0	0.0
162	0.0	0.0	0.0	0.0	1.0	0.0	1.0	1.0	0.0
163	0.0	0.0	1.00002e-09	2.38756	1.0	1.4402	0.248728	1.0	-13.2039
164	0.0	0.0	0.894926	24.2371	0.105074	5.59339	0.0279182	1.0	-9.69204
165	0.0	0.0	1.00003e-09	2.91383	1.0	2.46123	0.142825	1.0	-14.412
166	0.0	0.0	1.0e-09	1.93665	1.0	0.894704	0.339367	1.0	-12.1844
167	2.19568	2.19552	1.00408e-09	2.29847	1.0	0.00130135	0.661084	1.0	-15.7211
168	2.8419	2.8419	1.00011e-09	3.53402	1.0	0.0336073	0.620005	1.0	-16.0959
169	0.0	0.0	1.00001e-09	1.23789	1.0	0.874385	0.343443	1.0	-9.22451
170	7.87132	0.958037	1.0	0.955437	1.21072e-09	0.0	0.67	1.0	-14.7508
171	2.25108	0.0	0.0423492	0.0	0.957651	0.0	0.67	1.0	-7.16146
172	0.0	0.0	0.0	0.0	1.0	0.0	1.0	1.0	0.0
173	0.0	0.0	1.00001e-09	2.43799	1.0	1.66211	0.220006	1.0	-13.8361
174	0.0	0.0	1.0e-09	3.72303	1.0	2.5754	0.134395	1.0	-16.5043
175	0.0	0.0	0.488367	27.5345	0.511633	5.58995	0.0279676	1.0	-23.5048
176	19.0413	0.0	0.0515505	0.0	0.948449	0.0	0.67	1.0	-9.2489
177	0.0	0.0	0.822622	26.627	0.177378	1.94312	0.188719	1.0	-13.324
178	0.0	0.0	0.0	0.0	1.0	0.0	1.0	1.0	0.0
179	0.0	0.0	1.00003e-09	1.00041	1.0	0.461064	0.442514	1.0	-9.2305
180	0.0	0.0	1.00003e-09	1.17609	1.0	0.724602	0.375486	1.0	-7.66622
181	0.0	0.0	0.0	0.0	1.0	0.0	1.0	1.0	0.0
182	5.56372	0.0	0.0474215	0.0	0.952578	0.0	0.67	1.0	-6.41988
183	0.0	0.0	1.0e-09	1.25008	1.0	0.881762	0.341956	1.0	-9.13055
184	0.0	0.0	0.0	0.0	1.0	0.0	1.0	1.0	0.0
185	0.0	0.0	0.0	0.0	1.0	0.0	1.0	1.0	0.0
186	12.2696	3.49184	1.0	3.48866	1.00117e-09	0.0	0.67	1.0	-22.6971
187	6.13824	0.0	0.600568	22.0219	0.399432	0.832024	0.352138	1.0	-26.3402
188	0.0	0.0	0.265415	3.17441	0.734585	1.36729	0.259055	1.0	-13.5688
189	2.48894	0.0	0.0474151	0.0	0.952585	0.0	0.67	1.0	-7.12083
190	9.60708	0.0	0.0473949	0.0	0.952605	0.0	0.67	1.0	-7.65319
191	0.0	0.0	0.905483	30.9899	0.0945172	1.42217	0.251238	1.0	-10.0749
192	0.0	0.0	1.00001e-09	0.988031	1.0	0.63154	0.397398	1.0	-8.12429
193	5.92743	2.68081	1.0	2.68114	1.00117e-09	0.0	0.67	1.0	-15.5953
194	1.70915	1.48737	1.0	1.48404	1.21072e-09	0.0	0.67	1.0	-13.3115
195	0.0	0.0	0.0	0.0	1.0	0.0	1.0	1.0	0.0
196	14.8361	0.0	0.0473211	0.0	0.952679	0.0	0.67	1.0	-11.7069
197	0.0	0.0	0.851299	53.1942	0.148701	6.74309	0.0154905	1.0	-15.7426
198	0.0	0.0	1.00001e-09	1.22329	1.0	0.931451	0.332147	1.0	-9.01112
199	0.0	0.0	0.0	0.0	1.0	0.0	1.0	1.0	0.0
200	0.0	0.0	0.0	0.0	1.0	0.0	1.0	1.0	0.0
201	0.0	0.0	0.0	0.0	1.0	0.0	1.0	1.0	0.0
202	3.22793	0.0	0.0472557	0.0	0.952744	0.0	0.67	1.0	-7.86628
203	0.0	0.0	0.0	0.0	1.0	0.0	1.0	1.0	0.0
204	0.0	0.0	0.0	0.0	1.0	0.0	1.0	1.0	0.0
205	0.0	0.0	0.0	0.0	1.0	0.0	1.0	1.0	0.0
206	0.0	0.0	1.00001e-09	1.12968	1.0	0.699289	0.381281	1.0	-8.6177
207	0.0	0.0	0.0	0.0	1.0	0.0	1.0	1.0	0.0
208	0.0	0.0	0.0	0.0	1.0	0.0	1.0	1.0	0.0
209	0.0	0.0	1.0e-09	1.09018	1.0	0.485058	0.435712	1.0	-7.15336
210	0.0	0.0	0.0	0.0	1.0	0.0	1.0	1.0	0.0
211	0.0	0.0	1.00001e-09	3.70457	1.0	3.28944	0.0921677	1.0	-14.952
212	0.0	0.0	0.0	0.0	1.0	0.0	1.0	1.0	0.0
213	0.0	0.0	1.0e-09	0.96815	1.0	0.550507	0.417952	1.0	-9.21671
214	0.0	0.0	1.0e-09	1.36074	1.0	0.943861	0.329752	1.0	-9.67153
215	2.50278	0.0	0.0467096	0.0	0.95329	0.0	0.67	1.0	-9.52651
216	0.0	0.0	0.0	0.0	1.0	0.0	1.0	1.0	0.0
217	0.0	0.0	0.0	0.0	1.0	0.0	1.0	1.0	0.0
218	0.0	0.0	0.0	0.0	1.0	0.0	1.0	1.0	0.0
219	0.0	0.0	0.0	0.0	1.0	0.0	1.0	1.0	0.0
220	0.0	0.0	0.0	0.0	1.0	0.0	1.0	1.0	0.0
221	0.0	0.0	0.0	0.0	1.0	0.0	1.0	1.0	0.0
222	0.0	0.0	0.0	0.0	1.0	0.0	1.0	1.0	0.0
223	0.0	0.0	0.0	0.0	1.0	0.0	1.0	1.0	0.0
224	3.04209	0.0	0.0680957	0.0	0.931904	0.0	0.67	1.0	-7.19444
225	0.0	0.0	0.0	0.0	1.0	0.0	1.0	1.0	0.0
226	0.0	0.0	0.0	0.0	1.0	0.0	1.0	1.0	0.0
227	0.0	0.0	0.0	0.0	1.0	0.0	1.0	1.0	0.0
228	0.0	0.0	1.00001e-09	4.29666	1.0	3.64868	0.076366	1.0	-15.9232
229	0.0	0.0	0.0	0.0	1.0	0.0	1.0	1.0	0.0
230	0.0	0.0	1.00003e-09	1.24442	1.0	0.48432	0.435918	1.0	-9.41645
231	0.0	0.0	0.0	0.0	1.0	0.0	1.0	1.0	0.0
232	0.0	0.0	0.87125	22.2002	0.12875	1.38031	0.257177	1.0	-10.1907
233	0.0	0.0	0.0	0.0	1.0	0.0	1.0	1.0	0.0
234	0.0	0.0	1.0e-09	1.00247	1.0	0.852417	0.347918	1.0	-8.96516
235	3.21178	0.995496	0.999999	0.995508	9.53674e-07	0.0	0.67	1.0	-11.8267
236	2.26484	2.26477	1.01482e-09	2.31121	1.0	0.00025175	0.666137	1.0	-15.5613
237	2.5429	0.0	0.05	0.0	0.95	0.0	0.67	1.0	-8.26938
238	10.4366	10.4366	0.350372	0.0	0.649628	0.0	0.67	1.0	-24.0884
239	2.88164	2.88164	0.439894	0.0	0.560106	0.0	0.67	1.0	-12.6858
240	0.0	0.0	0.0	0.0	1.0	0.0	1.0	1.0	0.0
241	0.0	0.0	0.741265	17.836	0.258735	3.13375	0.100026	1.0	-14.4096
242	0.0	0.0	0.92281	46.9945	0.0771896	5.96567	0.0230622	1.0	-10.2199
243	2.57141	0.0	0.0466627	0.0	0.953337	0.0	0.67	1.0	-9.90203
244	4.95248	0.0	0.0471348	0.0	0.952865	0.0	0.67	1.0	-7.11143
245	0.0	0.0	0.0	0.0	1.0	0.0	1.0	1.0	0.0
246	0.0	0.0	0.0	0.0	1.0	0.0	1.0	1.0	0.0
247	0.0	0.0	0.664827	3.29473	0.335173	0.859064	0.346556	1.0	-11.8466
248	3.80731	0.0	0.0499663	0.0	0.950034	0.0	0.67	1.0	-10.7196
249	0.0	0.0	0.662242	10.7023	0.337758	1.90799	0.192353	1.0	-13.8877
250	0.0	0.0	0.0	0.0	1.0	0.0	1.0	1.0	0.0
251	0.0	0.0	0.0	0.0	1.0	0.0	1.0	1.0	0.0
252	1.89228	0.0	0.905972	30.1082	0.0940278	0.43297	0.450696	1.0	-13.4174
253	0.0	0.0	0.0	0.0	1.0	0.0	1.0	1.0	0.0
254	0.0	0.0	1.0e-09	1.08928	1.0	0.848427	0.348738	1.0	-7.80044
255	2.84115	1.17781	1.0	1.17783	1.0e-09	0.0	0.67	1.0	-11.8737
256	5.98172	0.0	0.0473393	0.0	0.952661	0.0	0.67	1.0	-9.15661
257	0.0	0.0	0.0	0.0	1.0	0.0	1.0	1.0	0.0
258	0.0	0.0	0.0	0.0	1.0	0.0	1.0	1.0	0.0
259	0.0	0.0	0.0	0.0	1.0	0.0	1.0	1.0	0.0
260	5.20979	2.16059	1.0	2.15023	1.0e-09	0.0	0.67	1.0	-15.3681
261	0.0	0.0	0.0	0.0	1.0	0.0	1.0	1.0	0.0
262	0.0	0.0	0.863349	16.5625	0.136651	3.42563	0.0858155	1.0	-12.1564
263	0.0	0.0	0.0	0.0	1.0	0.0	1.0	1.0	0.0
264	0.0	0.0	1.00003e-09	1.22076	1.0	0.707402	0.379411	1.0	-9.78615
265	5.76676	0.0	0.0509592	0.0	0.949041	0.0	0.67	1.0	-7.08026
266	0.0	0.0	0.0	0.0	1.0	0.0	1.0	1.0	0.0
267	0.0	0.0	0.399408	4.11567	0.600592	1.27703	0.27252	1.0	-14.1286
268	0.0	0.0	0.0	0.0	1.0	0.0	1.0	1.0	0.0
269	0.0	0.0	0.0	0.0	1.0	0.0	1.0	1.0	0.0
270	0.0	0.0	0.0	0.0	1.0	0.0	1.0	1.0	0.0
271	3.54318	0.0	0.0500964	0.0	0.949904	0.0	0.67	1.0	-7.63662
272	0.0	0.0	1.00006e-09	0.907601	1.0	0.439608	0.448741	1.0	-10.0789
273	0.0	0.0	0.0	0.0	1.0	0.0	1.0	1.0	0.0
274	2.37408	1.17068	1.0	1.16646	1.49012e-09	0.0	0.67	1.0	-13.0706
275	0.0	0.0	0.0	0.0	1.0	0.0	1.0	1.0	0.0
276	0.0	0.0	1.00003e-09	1.17951	1.0	0.682322	0.385233	1.0	-8.97916
277	0.0	0.0	0.439904	5.78683	0.560096	0.695288	0.382208	1.0	-13.9353
278	0.0	0.0	0.0	0.0	1.0	0.0	1.0	1.0	0.0
279	0.0	0.0	0.0	0.0	1.0	0.0	1.0	1.0	0.0
280	0.0	0.0	0.0	0.0	1.0	0.0	1.0	1.0	0.0
281	2.23153	1.24419	1.0	1.24215	1.00117e-09	0.0	0.67	1.0	-12.3466
282	2.41161	0.0	0.0473339	0.0	0.952666	0.0	0.67	1.0	-7.5638
283	0.0	0.0	0.0	0.0	1.0	0.0	1.0	1.0	0.0
284	5.11522	3.17412	1.0	3.17491	1.00024e-09	0.0	0.67	1.0	-19.0364
285	0.0	0.0	0.0	0.0	1.0	0.0	1.0	1.0	0.0
286	16.1512	0.0	0.047388	0.0	0.952612	0.0	0.67	1.0	-8.48232
287	0.0	0.0	0.0	0.0	1.0	0.0	1.0	1.0	0.0
288	0.0	0.0	0.259175	1.68786	0.740825	0.542206	0.420143	1.0	-10.2944
289	0.0	0.0	0.0	0.0	1.0	0.0	1.0	1.0	0.0
290	0.0	0.0	0.0	0.0	1.0	0.0	1.0	1.0	0.0
291	0.0	0.0	0.249507	1.27649	0.750493	0.433979	0.450398	1.0	-9.7036
292	0.0	0.0	0.0	0.0	1.0	0.0	1.0	1.0	0.0
293	5.66629	0.0	0.0499236	0.0	0.950076	0.0	0.67	1.0	-8.70305
294	0.0	0.0	0.0	0.0	1.0	0.0	1.0	1.0	0.0
295	0.0	0.0	0.325886	1.69255	0.674114	0.481419	0.436732	1.0	-9.90746
296	5.64313	0.0	0.0474228	0.0	0.952577	0.0	0.67	1.0	-8.49038
297	0.0	0.0	0.593034	6.95143	0.406966	0.930949	0.332245	1.0	-16.0117
298	0.0	0.0	0.0	0.0	1.0	0.0	1.0	1.0	0.0
299	5.56035	1.01972	1.0	1.01485	1.0e-09	0.0	0.67	1.0	-11.1944
300	0.0	0.0	1.0e-09	1.0102	1.0	0.402489	0.459858	1.0	-7.76151
301	0.0	0.0	0.0	0.0	1.0	0.0	1.0	1.0	0.0
302	0.0	0.0	0.0	0.0	1.0	0.0	1.0	1.0	0.0
303	3.24193	0.0	0.0499382	0.0	0.950062	0.0	0.67	1.0	-8.69699
304	0.0	0.0	1.00001e-09	1.08283	1.0	0.68211	0.385282	1.0	-7.07948
305	2.05979	1.3573	0.99946	1.74782	0.000539758	0.0	0.67	1.0	-14.8747
306	0.0	0.0	0.0	0.0	1.0	0.0	1.0	1.0	0.0
307	0.0	0.0	0.0	0.0	1.0	0.0	1.0	1.0	0.0
308	0.0	0.0	0.0	0.0	1.0	0.0	1.0	1.0	0.0
309	1.7998	1.25732	1.0	1.24898	1.0006e-09	0.0	0.67	1.0	-15.6461
310	5.10051	0.0	0.0528897	0.0	0.94711	0.0	0.67	1.0	-7.44346
311	0.0	0.0	1.00001e-09	1.34014	1.0	1.17087	0.28939	1.0	-8.85662
312	0.0	0.0	0.0	0.0	1.0	0.0	1.0	1.0	0.0
313	0.0	0.0	1.00001e-09	1.09158	1.0	0.485627	0.435552	1.0	-7.02021
314	0.0	0.0	1.00002e-09	2.8852	1.0	1.95058	0.187956	1.0	-13.7141
315	8.30383	0.0	0.0590302	0.0	0.94097	0.0	0.67	1.0	-10.8781
316	0.0	0.0	0.0	0.0	1.0	0.0	1.0	1.0	0.0
317	0.0	0.0	0.0	0.0	1.0	0.0	1.0	1.0	0.0
318	0.0	0.0	0.0	0.0	1.0	0.0	1.0	1.0	0.0
319	0.0	0.0	0.0	0.0	1.0	0.0	1.0	1.0	0.0
320	0.0	0.0	0.0	0.0	1.0	0.0	1.0	1.0	0.0
321	9.33973	0.0	0.0466533	0.0	0.953347	0.0	0.67	1.0	-8.8349
322	0.0	0.0	0.850667	11.6147	0.149333	3.77386	0.0715368	1.0	-9.94129
323	0.0	0.0	0.0	0.0	1.0	0.0	1.0	1.0	0.0
324	0.0	0.0	0.0	0.0	1.0	0.0	1.0	1.0	0.0
325	0.0	0.0	0.0	0.0	1.0	0.0	1.0	1.0	0.0
326	2.13622	0.657085	0.907389	70.4757	0.0926107	1.18929	0.286378	1.0	-20.4418
327	0.0	0.0	0.0	0.0	1.0	0.0	1.0	1.0	0.0
328	2.84453	0.0	0.0473727	0.0	0.952627	0.0	0.67	1.0	-7.13173
329	0.0	0.0	1.00003e-09	3.11029	1.0	1.81402	0.20245	1.0	-13.34
330	0.0	0.0	0.0	0.0	1.0	0.0	1.0	1.0	0.0
331	0.0	0.0	0.0	0.0	1.0	0.0	1.0	1.0	0.0
332	0.0	0.0	1.00003e-09	1.30703	1.0	0.505787	0.429965	1.0	-9.23411
333	0.0	0.0	0.0	0.0	1.0	0.0	1.0	1.0	0.0
334	0.0	0.0	0.0	0.0	1.0	0.0	1.0	1.0	0.0
335	0.0	0.0	1.0e-09	3.48009	1.0	2.63528	0.130183	1.0	-16.4663
336	0.0	0.0	0.913131	29.0415	0.0868694	0.988437	0.32132	1.0	-9.93008
337	0.0	0.0	0.0	0.0	1.0	0.0	1.0	1.0	0.0
338	0.0	0.0	0.0	0.0	1.0	0.0	1.0	1.0	0.0
339	0.0	0.0	0.0	0.0	1.0	0.0	1.0	1.0	0.0
340	0.0	0.0	0.0	0.0	1.0	0.0	1.0	1.0	0.0
341	0.0	0.0	0.0	0.0	1.0	0.0	1.0	1.0	0.0
342	0.0	0.0	0.852627	62.5157	0.147373	3.87267	0.0679465	1.0	-16.5895
343	0.0	0.0	1.00001e-09	1.08837	1.0	0.642967	0.394615	1.0	-8.10525
344	3.09456	1.98011	1.0	1.97667	1.00001e-09	0.0	0.67	1.0	-15.9583
345	2.70314	0.995689	1.0	0.997591	1.00117e-09	0.0	0.67	1.0	-10.5798
346	0.0	0.0	1.00001e-09	1.23789	1.0	0.874385	0.343443	1.0	-9.22451
347	3.64558	0.0	0.0473545	0.0	0.952645	0.0	0.67	1.0	-7.54626
348	3.45408	0.0	0.0555504	0.0	0.94445	0.0	0.67	1.0	-8.74622
349	5.56262	0.0	0.0480827	0.0	0.951917	0.0	0.67	1.0	-6.92875
350	0.0	0.0	1.0e-09	4.01113	1.0	2.74481	0.122831	1.0	-13.4336
351	2.41398	0.0	0.886579	17.9432	0.113421	1.65092	0.221363	1.0	-16.015
352	0.0	0.0	1.00002e-09	6.35362	1.0	3.4165	0.0862271	1.0	-18.789
353	2.48894	0.0	0.0478471	0.0	0.952153	0.0	0.67	1.0	-7.13544
354	5.06058	0.988488	0.999248	1.69334	0.000752147	0.0	0.67	1.0	-11.6158
355	0.0	0.0	0.0	0.0	1.0	0.0	1.0	1.0	0.0
356	0.0	0.0	1.00003e-09	0.993724	1.0	0.671995	0.387665	1.0	-8.66451
357	0.0	0.0	1.0e-09	2.88388	1.0	1.61953	0.225221	1.0	-11.1001
358	0.0	0.0	0.0	0.0	1.0	0.0	1.0	1.0	0.0
359	5.24614	0.0	0.0499927	0.0	0.950007	0.0	0.67	1.0	-8.9683
360	0.0	0.0	0.114701	5.34074	0.885299	2.20252	0.164051	1.0	-17.1007
361	2.8858	1.27587	1.0	1.2787	1.0e-09	0.0	0.67	1.0	-14.3258
362	0.0	0.0	0.0	0.0	1.0	0.0	1.0	1.0	0.0
363	0.0	0.0	1.0e-09	1.00606	1.0	0.46095	0.442546	1.0	-8.48051
364	2.35744	0.0	0.0473309	0.0	0.952669	0.0	0.67	1.0	-8.81609
365	0.0	0.0	0.0	0.0	1.0	0.0	1.0	1.0	0.0
366	0.0	0.0	1.00001e-09	2.81814	1.0	1.57622	0.230664	1.0	-12.8737
367	0.0	0.0	0.0	0.0	1.0	0.0	1.0	1.0	0.0
368	0.0	0.0	0.0	0.0	1.0	0.0	1.0	1.0	0.0
369	3.09403	0.0	0.0467543	0.0	0.953246	0.0	0.67	1.0	-8.06839
370	0.0	0.0	0.940051	114.96	0.0599487	8.80477	0.00541925	1.0	-10.0727
371	0.0	0.0	0.0	0.0	1.0	0.0	1.0	1.0	0.0
372	0.0	0.0	0.0	0.0	1.0	0.0	1.0	1.0	0.0
373	6.9748	0.0	0.0373607	0.0	0.962639	0.0	0.67	1.0	-10.8296
374	3.65772	0.0	0.0473907	0.0	0.952609	0.0	0.67	1.0	-7.57045
375	5.62977	2.53978	0.796357	2.56482	0.203643	0.0	0.67	1.0	-18.1273
376	0.0	0.0	0.0	0.0	1.0	0.0	1.0	1.0	0.0
377	0.0	0.0	1.00001e-09	1.12639	1.0	0.667169	0.388809	1.0	-7.26786
378	0.0	0.0	0.0	0.0	1.0	0.0	1.0	1.0	0.0
379	0.0	0.0	0.0	0.0	1.0	0.0	1.0	1.0	0.0
380	2.60188	0.0	0.0472961	0.0	0.952704	0.0	0.67	1.0	-6.84239
381	0.0	0.0	0.722564	17.4067	0.277436	3.12739	0.100361	1.0	-14.7706
382	5.24645	1.26674	1.0	1.26668	1.00024e-09	0.0	0.67	1.0	-14.4756
383	3.22894	1.17893	0.996893	3.06609	0.00310741	0.0	0.67	1.0	-14.1963
384	2.05734	0.0	0.524702	14.1528	0.475298	1.33406	0.263922	1.0	-23.7431
385	0.0	0.0	0.0	0.0	1.0	0.0	1.0	1.0	0.0
386	0.0	0.0	0.0795472	5.26991	0.920453	1.58802	0.229167	1.0	-20.2878
387	0.0	0.0	1.00005e-09	1.25183	1.0	0.883224	0.341662	1.0	-9.45513
388	0.0	0.0	0.0	0.0	1.0	0.0	1.0	1.0	0.0
389	2.61671	2.17224	1.0	2.17222	1.0e-09	0.0	0.67	1.0	-18.4457
390	3.92327	1.11427	1.0	1.11704	1.00024e-09	0.0	0.67	1.0	-10.9676
391	2.78724	0.0	0.0478787	0.0	0.952121	0.0	0.67	1.0	-8.34531
392	0.0	0.0	1.00001e-09	1.2435	1.0	0.54557	0.419253	1.0	-8.65502
393	0.0	0.0	0.0	0.0	1.0	0.0	1.0	1.0	0.0
394	0.0	0.0	0.891252	194.459	0.108748	4.69624	0.0443236	1.0	-14.8443
395	0.0	0.0	0.0	0.0	1.0	0.0	1.0	1.0	0.0
396	2.48894	0.0	0.0490726	0.0	0.950927	0.0	0.67	1.0	-6.836
397	0.0	0.0	0.0	0.0	1.0	0.0	1.0	1.0	0.0
398	0.0	0.0	0.0	0.0	1.0	0.0	1.0	1.0	0.0
399	0.0	0.0	0.0	0.0	1.0	0.0	1.0	1.0	0.0
400	0.0	0.0	0.0	0.0	1.0	0.0	1.0	1.0	0.0
401	0.0	0.0	0.0	0.0	1.0	0.0	1.0	1.0	0.0
402	0.0	0.0	1.00004e-09	2.61388	1.0	2.3101	0.154846	1.0	-14.277
403	0.0	0.0	0.0	0.0	1.0	0.0	1.0	1.0	0.0
404	5.61679	0.0	0.0473344	0.0	0.952666	0.0	0.67	1.0	-7.46119
405	2.48894	0.0	0.0478471	0.0	0.952153	0.0	0.67	1.0	-7.13544
406	0.0	0.0	0.242455	3.31292	0.757545	2.17375	0.16661	1.0	-15.2061
407	0.0	0.0	0.0	0.0	1.0	0.0	1.0	1.0	0.0
408	1.97948	1.30536	1.0	1.30269	1.00117e-09	0.0	0.67	1.0	-13.445
409	2.09948	1.01254	1.0	1.01188	1.00117e-09	0.0	0.67	1.0	-10.8041
410	0.0	0.0	1.0e-09	2.57362	1.0	1.9278	0.190294	1.0	-12.8536
411	0.0	0.0	0.0	0.0	1.0	0.0	1.0	1.0	0.0
412	0.406769	0.406769	0.818927	74.9591	0.181073	6.6701	0.0160793	1.0	-19.7
413	0.0	0.0	1.0e-09	2.20219	1.0	1.19289	0.285793	1.0	-11.9694
414	0.0	0.0	0.0	0.0	1.0	0.0	1.0	1.0	0.0
415	0.0	0.0	1.00023e-09	1.35047	1.0	0.542412	0.420089	1.0	-9.70383
416	0.0	0.0	0.648817	11.3998	0.351183	2.37751	0.149358	1.0	-13.6611
417	2.37146	1.17066	1.0	1.16578	1.0e-09	0.0	0.67	1.0	-12.3758
418	0.0	0.0	0.873959	17.8547	0.126041	3.80933	0.0702263	1.0	-11.2395
419	0.0	0.0	0.0	0.0	1.0	0.0	1.0	1.0	0.0
420	0.0	0.0	0.0	0.0	1.0	0.0	1.0	1.0	0.0
421	0.0	0.0	0.0	0.0	1.0	0.0	1.0	1.0	0.0
422	3.44611	1.01964	1.0	1.01974	9.53674e-08	0.0	0.67	1.0	-14.8746
423	0.0	0.0	1.00001e-09	1.15209	1.0	0.718675	0.376833	1.0	-7.84949
424	0.0	0.0	0.0	0.0	1.0	0.0	1.0	1.0	0.0
425	0.0	0.0	0.0	0.0	1.0	0.0	1.0	1.0	0.0
426	4.32936	0.0	0.905811	30.0225	0.0941895	0.3277	0.483764	1.0	-15.2797
427	0.0	0.0	1.0e-09	1.02504	1.0	0.478319	0.437605	1.0	-9.42896
428	0.0	0.0	1.00001e-09	1.08031	1.0	0.42865	0.451976	1.0	-9.26686
429	8.92017	0.0	0.0627876	0.0	0.937212	0.0	0.67	1.0	-7.99777
430	6.89576	0.0	0.04668	0.0	0.95332	0.0	0.67	1.0	-7.51975
431	0.0	0.0	0.763628	14.2076	0.236372	1.87184	0.196171	1.0	-14.4488
432	0.0	0.0	0.838307	11.1024	0.161693	3.20889	0.0961507	1.0	-9.45803
433	0.0	0.0	0.0	0.0	1.0	0.0	1.0	1.0	0.0
434	2.82662	2.82662	0.459955	0.0	0.540045	0.0	0.67	1.0	-11.6145
435	0.0	0.0	0.0	0.0	1.0	0.0	1.0	1.0	0.0
436	20.2638	1.29949	1.0	1.29518	1.00117e-09	0.0	0.67	1.0	-14.4175
437	0.0	0.0	0.0	0.0	1.0	0.0	1.0	1.0	0.0
438	0.0	0.0	1.0e-09	1.16814	1.0	0.896906	0.338929	1.0	-9.08684
439	0.0	0.0	0.325886	1.69255	0.674114	0.481419	0.436732	1.0	-9.90746
440	2.60132	0.0	0.91004	37.9692	0.0899597	1.93154	0.189908	1.0	-14.3486
441	0.00239903	0.0	0.902199	23.7086	0.0978012	1.0239	0.314798	1.0	-10.3396
442	2.13318	0.0	0.907088	31.769	0.0929122	0.389791	0.463768	1.0	-15.5694
443	0.0	0.0	0.0	0.0	1.0	0.0	1.0	1.0	0.0
444	0.0	0.0	1.00001e-09	2.42404	1.0	1.3196	0.266073	1.0	-11.4537
445	3.92234	1.24588	1.0	1.24684	1.00117e-09	0.0	0.67	1.0	-11.5293
446	0.0	0.0	0.0	0.0	1.0	0.0	1.0	1.0	0.0
447	3.57888	1.17736	1.0	1.178	1.00051e-09	0.0	0.67	1.0	-11.7114
448	2.37408	1.18399	1.0	1.17883	1.00117e-09	0.0	0.67	1.0	-13.0154
449	3.14036	0.991396	0.999999	0.99149	8.34465e-07	0.0	0.67	1.0	-12.881
450	0.0	0.0	1.0e-09	1.14235	1.0	0.52483	0.424787	1.0	-8.87716
451	2.2901	2.2901	0.93737	268.278	0.0626299	5.66259	0.0269432	1.0	-20.378
452	0.0	0.0	0.0	0.0	1.0	0.0	1.0	1.0	0.0
453	0.0	0.0	0.642841	3.63272	0.357159	0.902646	0.33779	1.0	-10.6951
454	0.0	0.0	0.0	0.0	1.0	0.0	1.0	1.0	0.0
455	8.3274	2.56692	1.0	2.56682	1.00117e-09	0.0	0.67	1.0	-22.7883
456	0.0	0.0	0.0	0.0	1.0	0.0	1.0	1.0	0.0
457	3.62746	1.44733	0.999999	1.44731	1.47754e-06	0.0	0.67	1.0	-17.8436
458	0.0	0.0	0.0	0.0	1.0	0.0	1.0	1.0	0.0
459	5.10051	0.0	0.0479496	0.0	0.95205	0.0	0.67	1.0	-7.19832
460	0.0	0.0	0.0	0.0	1.0	0.0	1.0	1.0	0.0
461	0.0	0.0	1.00001e-09	4.39662	1.0	1.95519	0.187487	1.0	-16.2942
462	0.0	0.0	0.0	0.0	1.0	0.0	1.0	1.0	0.0
463	0.0	0.0	0.244984	10.5613	0.755016	3.74355	0.0726768	1.0	-21.9462
464	0.0	0.0	0.249507	1.27649	0.750493	0.433979	0.450398	1.0	-9.7036
465	0.0	0.0	0.0	0.0	1.0	0.0	1.0	1.0	0.0
466	0.0	0.0	0.0	0.0	1.0	0.0	1.0	1.0	0.0
467	0.0	0.0	0.0	0.0	1.0	0.0	1.0	1.0	0.0
468	0.0	0.0	0.89268	23.1295	0.10732	0.939478	0.330596	1.0	-10.2796
469	5.70243	0.0	0.0472961	0.0	0.952704	0.0	0.67	1.0	-8.56789
470	4.68958	2.54479	0.999294	2.93952	0.000706319	0.0	0.67	1.0	-17.5388
471	0.0	0.0	0.0	0.0	1.0	0.0	1.0	1.0	0.0
472	4.84784	1.0586	1.0	1.05773	1.0e-09	0.0	0.67	1.0	-10.5491
473	0.0	0.0	1.00001e-09	1.07202	1.0	0.42428	0.453277	1.0	-8.32985
474	0.0	0.0	0.0	0.0	1.0	0.0	1.0	1.0	0.0
475	0.0	0.0	0.0199485	1.10578	0.980052	0.994443	0.320204	1.0	-8.88606
476	10.6748	0.0	0.0466108	0.0	0.953389	0.0	0.67	1.0	-13.7337
477	0.0	0.0	1.0e-09	2.26324	1.0	1.39165	0.255552	1.0	-10.7006
478	0.0	0.0	0.425831	2.39214	0.574169	1.06501	0.307435	1.0	-11.2381
479	0.0	0.0	0.0	0.0	1.0	0.0	1.0	1.0	0.0
480	0.0	0.0	0.0	0.0	1.0	0.0	1.0	1.0	0.0
481	0.0	0.0	1.0e-09	2.06353	1.0	0.858448	0.346682	1.0	-14.019
482	1.79925	0.0	0.79297	7.70921	0.20703	0.0528589	0.605564	1.0	-15.4819
483	4.10186	1.02494	0.999952	1.02494	4.75985e-05	0.0	0.67	1.0	-13.007
484	0.0	0.0	0.391324	8.69594	0.608676	4.67801	0.0447431	1.0	-15.1509
485	0.0	0.0	1.0e-09	4.87851	1.0	1.81108	0.202775	1.0	-16.1509
486	2.3814	0.0	0.924123	60.7416	0.0758772	0.848548	0.348714	1.0	-15.8891
487	0.0	0.0	0.0	0.0	1.0	0.0	1.0	1.0	0.0
488	0.0	0.0	0.0	0.0	1.0	0.0	1.0	1.0	0.0
489	0.0	0.0	0.0	0.0	1.0	0.0	1.0	1.0	0.0
490	0.0	0.0	0.0	0.0	1.0	0.0	1.0	1.0	0.0
491	0.0	0.0	0.0	0.0	1.0	0.0	1.0	1.0	0.0
492	0.0	0.0	0.0	0.0	1.0	0.0	1.0	1.0	0.0
493	9.33973	0.0	0.0466533	0.0	0.953347	0.0	0.67	1.0	-8.8349
494	0.0	0.0	0.802365	27.4245	0.197635	7.04405	0.0132831	1.0	-16.1548
495	0.0	0.0	0.0	0.0	1.0	0.0	1.0	1.0	0.0
496	0.0	0.0	0.0	0.0	1.0	0.0	1.0	1.0	0.0
497	0.0	0.0	0.0	0.0	1.0	0.0	1.0	1.0	0.0
498	2.21463	2.21463	1.00026e-09	2.76814	1.0	0.0324795	0.620943	1.0	-17.0835
499	0.0	0.0	0.0	0.0	1.0	0.0	1.0	1.0	0.0
500	0.0	0.0	0.0	0.0	1.0	0.0	1.0	1.0	0.0
501	0.0	0.0	0.0	0.0	1.0	0.0	1.0	1.0	0.0
502	0.0	0.0	1.00005e-09	0.919939	1.0	0.484903	0.435755	1.0	-9.14374
503	0.0	0.0	0.0	0.0	1.0	0.0	1.0	1.0	0.0
504	0.0	0.0	0.635215	3.86527	0.364785	0.571693	0.412433	1.0	-10.5395
505	4.06382	0.0	0.0472961	0.0	0.952704	0.0	0.67	1.0	-13.2582
506	0.0	0.0	0.0	0.0	1.0	0.0	1.0	1.0	0.0
507	0.0	0.0	1.00003e-09	1.04514	1.0	0.820663	0.354517	1.0	-8.3599
508	0.0	0.0	1.0e-09	2.0078	1.0	1.11601	0.298581	1.0	-11.0578
509	0.0	0.0	0.0	0.0	1.0	0.0	1.0	1.0	0.0
510	0.0	0.0	0.0	0.0	1.0	0.0	1.0	1.0	0.0
511	0.0	0.0	1.0e-09	2.36514	1.0	1.40319	0.253912	1.0	-10.6715
512	0.0	0.0	0.0	0.0	1.0	0.0	1.0	1.0	0.0
513	0.0	0.0	0.0	0.0	1.0	0.0	1.0	1.0	0.0
514	1.61932	0.0	0.0669226	0.0	0.933077	0.0	0.67	1.0	-9.30284
515	3.40574	2.49219	1.0	2.48644	1.0e-09	0.0	0.67	1.0	-17.1261
516	2.22656	2.22656	1.0e-09	3.3335	1.0	0.116131	0.568793	1.0	-19.9572
517	0.0	0.0	1.001e-06	0.991519	0.999999	0.629746	0.397837	1.0	-8.1647
518	0.0	0.0	0.0	0.0	1.0	0.0	1.0	1.0	0.0
519	16.1382	0.0	0.0465956	0.0	0.953404	0.0	0.67	1.0	-14.3201
520	0.0	0.0	0.0	0.0	1.0	0.0	1.0	1.0	0.0
521	4.84969	0.0	0.0482593	0.0	0.951741	0.0	0.67	1.0	-6.75968
522	0.0	0.0	0.561093	20.6897	0.438907	4.37503	0.0523393	1.0	-20.389
523	0.0	0.0	0.938094	75.1118	0.0619056	2.26594	0.158557	1.0	-10.5135
524	0.0	0.0	0.408207	4.88775	0.591793	1.65181	0.221256	1.0	-13.9126
525	0.0	0.0	0.0	0.0	1.0	0.0	1.0	1.0	0.0
526	15.0651	0.0	0.754256	33.1892	0.245744	0.162336	0.546906	1.0	-24.471
527	0.0	0.0	0.0	0.0	1.0	0.0	1.0	1.0	0.0
528	0.0	0.0	1.00001e-09	0.993973	1.0	0.72204	0.376068	1.0	-9.46193
529	0.0	0.0	0.0	0.0	1.0	0.0	1.0	1.0	0.0
530	0.0	0.0	0.0	0.0	1.0	0.0	1.0	1.0	0.0
531	0.0	0.0	0.0	0.0	1.0	0.0	1.0	1.0	0.0
532	0.0	0.0	0.841973	54.9285	0.158027	7.56174	0.0102004	1.0	-15.739
533	2.83527	2.18402	1.0	2.17718	1.00117e-09	0.0	0.67	1.0	-18.2195
534	0.0	0.0	0.0	0.0	1.0	0.0	1.0	1.0	0.0
535	2.44917	1.04371	1.0	1.04029	1.0e-09	0.0	0.67	1.0	-14.1358
536	0.0	0.0	1.00001e-09	2.25787	1.0	0.831187	0.352313	1.0	-11.8103
537	0.0	0.0	1.00003e-09	4.09219	1.0	2.18763	0.165369	1.0	-16.5964
538	0.0	0.0	0.0	0.0	1.0	0.0	1.0	1.0	0.0
539	6.89576	0.0	0.0499472	0.0	0.950053	0.0	0.67	1.0	-7.09011
540	2.44851	0.0	0.0501	0.0	0.9499	0.0	0.67	1.0	-9.17004
541	0.0	0.0	0.0	0.0	1.0	0.0	1.0	1.0	0.0
542	3.07235	1.15192	1.0	1.15792	1.0e-09	0.0	0.67	1.0	-11.483
543	1.66242	0.0	0.0467644	0.0	0.953236	0.0	0.67	1.0	-9.72463
544	0.0	0.0	1.00001e-09	2.13419	1.0	1.65186	0.221249	1.0	-10.6008
545	0.0	0.0	0.0	0.0	1.0	0.0	1.0	1.0	0.0
546	0.00542965	0.0	0.785639	20.8929	0.214361	3.69446	0.0745626	1.0	-14.1981
547	0.0	0.0	0.0	0.0	1.0	0.0	1.0	1.0	0.0
548	3.2789	0.0	0.047422	0.0	0.952578	0.0	0.67	1.0	-10.4701
549	2.53981	0.0	0.0474143	0.0	0.952586	0.0	0.67	1.0	-9.55507
550	0.0	0.0	0.0	0.0	1.0	0.0	1.0	1.0	0.0
551	0.0	0.0	0.0	0.0	1.0	0.0	1.0	1.0	0.0
552	0.0	0.0	0.0	0.0	1.0	0.0	1.0	1.0	0.0
553	0.0	0.0	1.00001e-09	1.01683	1.0	0.55252	0.417423	1.0	-7.85178
554	2.47776	0.0	0.0367626	0.0	0.963237	0.0	0.67	1.0	-8.83022
555	0.0	0.0	0.0	0.0	1.0	0.0	1.0	1.0	0.0
556	2.45315	0.0	0.0474217	0.0	0.952578	0.0	0.67	1.0	-7.02893
557	0.0	0.0	0.255789	1.69532	0.744211	0.876021	0.343112	1.0	-9.65236
558	0.0	0.0	0.0	0.0	1.0	0.0	1.0	1.0	0.0
559	3.12989	3.12989	1.00015e-09	4.41444	1.0	0.0929283	0.581056	1.0	-19.4441
560	0.0	0.0	0.0	0.0	1.0	0.0	1.0	1.0	0.0
561	0.0	0.0	0.0	0.0	1.0	0.0	1.0	1.0	0.0
562	0.0	0.0	1.0e-09	3.77243	1.0	3.2416	0.0945124	1.0	-16.5119
563	2.44515	1.62898	1.0	1.6213	1.0e-09	0.0	0.67	1.0	-13.2796
564	0.0	0.0	0.0	0.0	1.0	0.0	1.0	1.0	0.0
565	6.98047	2.26655	1.0	2.26005	1.21072e-09	0.0	0.67	1.0	-23.205
566	0.0	0.0	1.00005e-09	1.10161	1.0	0.447578	0.446411	1.0	-9.29487
567	0.0	0.0	0.0	0.0	1.0	0.0	1.0	1.0	0.0
568	0.0	0.0	0.2448	1.48685	0.7552	0.487437	0.435046	1.0	-8.61385
569	0.0	0.0	0.0	0.0	1.0	0.0	1.0	1.0	0.0
570	2.97482	0.0	0.0500045	0.0	0.949995	0.0	0.67	1.0	-10.3519
571	0.0	0.0	0.0	0.0	1.0	0.0	1.0	1.0	0.0
572	0.0	0.0	0.0	0.0	1.0	0.0	1.0	1.0	0.0
573	2.54069	0.0	0.0473393	0.0	0.952661	0.0	0.67	1.0	-9.04534
574	3.52424	1.08054	1.0	1.07926	1.00024e-09	0.0	0.67	1.0	-13.6126
575	0.0	0.0	0.0	0.0	1.0	0.0	1.0	1.0	0.0
576	0.0	0.0	0.0	0.0	1.0	0.0	1.0	1.0	0.0
577	0.0	0.0	0.0	0.0	1.0	0.0	1.0	1.0	0.0
578	2.86379	1.17682	1.0	1.17786	1.00024e-09	0.0	0.67	1.0	-11.7657
579	0.0	0.0	0.0	0.0	1.0	0.0	1.0	1.0	0.0
580	0.0	0.0	0.702802	14.2316	0.297198	1.33162	0.264285	1.0	-14.4286
581	0.0	0.0	0.0	0.0	1.0	0.0	1.0	1.0	0.0
582	0.0	0.0	0.0	0.0	1.0	0.0	1.0	1.0	0.0
583	0.0	0.0	0.0	0.0	1.0	0.0	1.0	1.0	0.0
584	0.0	0.0	0.471874	6.99287	0.528126	3.39696	0.0871145	1.0	-14.2538
585	0.0	0.0	0.0	0.0	1.0	0.0	1.0	1.0	0.0
586	0.0	0.0	0.0	0.0	1.0	0.0	1.0	1.0	0.0
587	0.0	0.0	1.00002e-09	0.946849	1.0	0.651296	0.392603	1.0	-9.15928
588	2.73716	0.0	0.903054	26.5257	0.0969461	0.383412	0.465753	1.0	-12.932
589	0.0	0.0	1.00001e-09	8.25562	1.0	4.7706	0.042653	1.0	-18.9425
590	0.0	0.0	1.0e-09	2.78333	1.0	1.33138	0.264319	1.0	-12.3172
591	0.0	0.0	0.896954	28.7683	0.103046	4.41046	0.0513873	1.0	-11.2847
592	0.0	0.0	0.916901	38.1671	0.0830994	1.10011	0.301309	1.0	-9.72011
593	2.31982	0.0	0.0473726	0.0	0.952627	0.0	0.67	1.0	-11.8128
594	0.0	0.0	0.0	0.0	1.0	0.0	1.0	1.0	0.0
595	2.14893	0.0	0.0473976	0.0	0.952602	0.0	0.67	1.0	-9.22031
596	0.0	0.0	0.0	0.0	1.0	0.0	1.0	1.0	0.0
597	2.84453	0.0	0.0481314	0.0	0.951869	0.0	0.67	1.0	-7.39695
598	3.94225	0.0	0.0499545	0.0	0.950045	0.0	0.67	1.0	-6.92972
599	0.0	0.0	1.0e-09	4.30227	1.0	2.4661	0.142454	1.0	-16.2974
600	0.0	0.0	0.907717	28.0106	0.0922833	0.957502	0.327143	1.0	-10.595
601	0.0	0.0	0.0	0.0	1.0	0.0	1.0	1.0	0.0
602	5.04554	0.0	0.04675	0.0	0.95325	0.0	0.67	1.0	-10.3834
603	2.33134	0.0	0.911172	38.9894	0.0888276	0.526712	0.42428	1.0	-15.5011
604	2.47253	2.35699	1.0	2.34809	1.00024e-09	0.0	0.67	1.0	-14.6408
605	0.0	0.0	1.00001e-09	2.64137	1.0	1.95128	0.187885	1.0	-13.5621
606	5.87029	0.0	0.0473406	0.0	0.952659	0.0	0.67	1.0	-8.51538
607	2.65236	0.0	0.0465888	0.0	0.953411	0.0	0.67	1.0	-9.91329
608	0.0	0.0	0.906622	26.9892	0.0933779	1.20941	0.28313	1.0	-8.60858
609	2.84453	0.0	0.0473845	0.0	0.952616	0.0	0.67	1.0	-7.14635
610	0.0	0.0	0.0	0.0	1.0	0.0	1.0	1.0	0.0
611	0.0	0.0	0.0	0.0	1.0	0.0	1.0	1.0	0.0
612	0.0	0.0	0.927531	43.2355	0.0724692	6.76858	0.01529	1.0	-11.9458
613	0.0	0.0	0.0	0.0	1.0	0.0	1.0	1.0	0.0
614	0.0	0.0	0.0	0.0	1.0	0.0	1.0	1.0	0.0
615	0.0	0.0	0.0	0.0	1.0	0.0	1.0	1.0	0.0
616	2.79358	1.61589	1.0	1.61163	1.00117e-09	0.0	0.67	1.0	-14.6115
617	4.70757	0.0	0.0474228	0.0	0.952577	0.0	0.67	1.0	-11.3282
618	1.70501	0.0	0.0367993	0.0	0.963201	0.0	0.67	1.0	-9.76469
619	2.63612	0.948276	1.0	0.951828	1.0e-09	0.0	0.67	1.0	-11.8729
620	0.0	0.0	0.0	0.0	1.0	0.0	1.0	1.0	0.0
621	0.0	0.0	0.36017	1.84619	0.63983	0.887449	0.340815	1.0	-10.2083
622	2.48894	0.0	0.0472823	0.0	0.952718	0.0	0.67	1.0	-6.44605
623	0.0	0.0	0.0	0.0	1.0	0.0	1.0	1.0	0.0
624	0.0	0.0	1.00001e-09	2.01388	1.0	1.00084	0.319021	1.0	-11.3409
625	0.0	0.0	0.53082	2.16242	0.46918	0.656537	0.391345	1.0	-8.73353
626	0.0	0.0	0.0	0.0	1.0	0.0	1.0	1.0	0.0
627	0.0	0.0	1.0e-09	2.50251	1.0	0.997514	0.319635	1.0	-13.4964
628	0.0	0.0	0.0	0.0	1.0	0.0	1.0	1.0	0.0
629	0.0	0.0	1.00003e-09	1.27342	1.0	0.894373	0.339433	1.0	-9.49606
630	0.0	0.0	0.0	0.0	1.0	0.0	1.0	1.0	0.0
631	3.54429	0.0	0.0474088	0.0	0.952591	0.0	0.67	1.0	-7.94458
632	0.0	0.0	1.00003e-09	1.04576	1.0	0.763129	0.366888	1.0	-8.37401
633	2.08366	0.0	0.91236	36.2075	0.0876403	0.533471	0.422468	1.0	-15.1292
634	5.14791	5.14791	0.259685	0.0	0.740315	0.0	0.67	1.0	-14.947
635	1.77084	1.0036	1.0	1.00362	8.70266e-09	0.0	0.67	1.0	-13.7884
636	0.0	0.0	0.785947	20.9377	0.214053	1.96764	0.186226	1.0	-15.055
637	0.0	0.0	0.0	0.0	1.0	0.0	1.0	1.0	0.0
638	0.0	0.0	0.0	0.0	1.0	0.0	1.0	1.0	0.0
639	0.0	0.0	1.00001e-09	0.939407	1.0	0.620579	0.400093	1.0	-8.50662
640	2.60194	1.11336	1.0	1.11096	1.00117e-09	0.0	0.67	1.0	-10.4384
641	0.0	0.0	0.0	0.0	1.0	0.0	1.0	1.0	0.0
642	0.0	0.0	1.00001e-09	0.988031	1.0	0.63154	0.397398	1.0	-8.12429
643	0.0	0.0	1.0e-09	3.04541	1.0	1.65155	0.221287	1.0	-16.0441
644	0.0	0.0	0.0	0.0	1.0	0.0	1.0	1.0	0.0
645	0.0	0.0	1.0e-09	1.6245	1.0	0.18147	0.538575	1.0	-13.4559
646	0.0	0.0	0.217924	3.08101	0.782076	1.65711	0.220612	1.0	-13.9453
647	0.0	0.0	0.0	0.0	1.0	0.0	1.0	1.0	0.0
648	0.0	0.0	1.00001e-09	0.921612	1.0	0.522458	0.425427	1.0	-8.10265
649	0.0	0.0	0.0	0.0	1.0	0.0	1.0	1.0	0.0
650	4.02965	2.16077	1.0	2.15631	1.0e-09	0.0	0.67	1.0	-18.3585
651	0.0	0.0	1.0e-09	2.10655	1.0	1.43698	0.249173	1.0	-14.3373
652	2.23059	0.978814	1.0	0.980313	1.0e-09	0.0	0.67	1.0	-13.4899
653	0.0	0.0	0.0	0.0	1.0	0.0	1.0	1.0	0.0
654	1.73491	0.0	0.04789	0.0	0.95211	0.0	0.67	1.0	-9.58941
655	0.0	0.0	1.0e-09	3.92679	1.0	1.25135	0.276494	1.0	-16.0608
