# Supplementary material for: Evolution of host-microbe cell adherence by receptor domain shuffling
Source: eLife. 2022 Jan 25;11:e73330. doi: 10.7554/eLife.73330 (PMC8860441; doi:10.7554/eLife.73330)
Supplement: Figure 2—source data 3. [file elife-73330-fig2-data3.zip › Figure 2 - source data 3/site_selection_results/ALL_all_evo_data/CCM05_NS_extracted_sites.txt]

PepLen	site	pvalue	sig	Analysis
655	7	0.806	0	M2_NE_Bayes
	21	0.926	0	M2_NE_Bayes
	27	0.740	0	M2_NE_Bayes
	28	0.978	1	M2_NE_Bayes
	31	0.920	0	M2_NE_Bayes
	36	0.782	0	M2_NE_Bayes
	37	0.986	1	M2_NE_Bayes
	38	0.551	0	M2_NE_Bayes
	39	0.541	0	M2_NE_Bayes
	40	0.935	0	M2_NE_Bayes
	42	0.851	0	M2_NE_Bayes
	43	0.726	0	M2_NE_Bayes
	45	0.970	1	M2_NE_Bayes
	46	0.946	0	M2_NE_Bayes
	47	0.722	0	M2_NE_Bayes
	48	0.987	1	M2_NE_Bayes
	49	0.778	0	M2_NE_Bayes
	50	0.842	0	M2_NE_Bayes
	51	0.674	0	M2_NE_Bayes
	52	0.547	0	M2_NE_Bayes
	54	0.666	0	M2_NE_Bayes
	57	0.680	0	M2_NE_Bayes
	58	0.756	0	M2_NE_Bayes
	63	0.548	0	M2_NE_Bayes
	65	0.640	0	M2_NE_Bayes
	84	0.585	0	M2_NE_Bayes
	90	0.843	0	M2_NE_Bayes
	111	0.887	0	M2_NE_Bayes
	113	0.621	0	M2_NE_Bayes
	118	0.943	0	M2_NE_Bayes
	128	0.683	0	M2_NE_Bayes
	149	0.984	1	M2_NE_Bayes
	155	0.824	0	M2_NE_Bayes
	158	0.793	0	M2_NE_Bayes
	165	0.686	0	M2_NE_Bayes
	168	0.583	0	M2_NE_Bayes
	173	0.553	0	M2_NE_Bayes
	174	0.843	0	M2_NE_Bayes
	175	0.986	1	M2_NE_Bayes
	186	0.555	0	M2_NE_Bayes
	187	0.966	1	M2_NE_Bayes
	197	0.629	0	M2_NE_Bayes
	211	0.832	0	M2_NE_Bayes
	228	0.840	0	M2_NE_Bayes
	238	0.925	0	M2_NE_Bayes
	241	0.831	0	M2_NE_Bayes
	260	0.541	0	M2_NE_Bayes
	262	0.617	0	M2_NE_Bayes
	284	0.683	0	M2_NE_Bayes
	297	0.703	0	M2_NE_Bayes
	314	0.627	0	M2_NE_Bayes
	326	0.675	0	M2_NE_Bayes
	335	0.756	0	M2_NE_Bayes
	342	0.699	0	M2_NE_Bayes
	350	0.853	0	M2_NE_Bayes
	351	0.626	0	M2_NE_Bayes
	352	0.876	0	M2_NE_Bayes
	360	0.862	0	M2_NE_Bayes
	381	0.842	0	M2_NE_Bayes
	384	0.951	1	M2_NE_Bayes
	386	0.914	0	M2_NE_Bayes
	389	0.569	0	M2_NE_Bayes
	402	0.591	0	M2_NE_Bayes
	406	0.582	0	M2_NE_Bayes
	410	0.542	0	M2_NE_Bayes
	412	0.966	1	M2_NE_Bayes
	416	0.580	0	M2_NE_Bayes
	418	0.635	0	M2_NE_Bayes
	431	0.623	0	M2_NE_Bayes
	440	0.565	0	M2_NE_Bayes
	451	0.934	0	M2_NE_Bayes
	455	0.541	0	M2_NE_Bayes
	461	0.673	0	M2_NE_Bayes
	463	0.877	0	M2_NE_Bayes
	470	0.839	0	M2_NE_Bayes
	484	0.922	0	M2_NE_Bayes
	485	0.726	0	M2_NE_Bayes
	494	0.949	0	M2_NE_Bayes
	498	0.634	0	M2_NE_Bayes
	516	0.775	0	M2_NE_Bayes
	522	0.944	0	M2_NE_Bayes
	526	0.769	0	M2_NE_Bayes
	532	0.894	0	M2_NE_Bayes
	533	0.545	0	M2_NE_Bayes
	537	0.727	0	M2_NE_Bayes
	546	0.668	0	M2_NE_Bayes
	559	0.868	0	M2_NE_Bayes
	562	0.853	0	M2_NE_Bayes
	565	0.552	0	M2_NE_Bayes
	580	0.605	0	M2_NE_Bayes
	584	0.852	0	M2_NE_Bayes
	589	0.983	1	M2_NE_Bayes
	590	0.615	0	M2_NE_Bayes
	591	0.652	0	M2_NE_Bayes
	599	0.658	0	M2_NE_Bayes
	605	0.513	0	M2_NE_Bayes
	612	0.587	0	M2_NE_Bayes
	643	0.515	0	M2_NE_Bayes
	646	0.503	0	M2_NE_Bayes
	651	0.584	0	M2_NE_Bayes
	655	0.879	0	M2_NE_Bayes
	7	0.805	0	M2_BE_Bayes
	21	0.923	0	M2_BE_Bayes
	27	0.739	0	M2_BE_Bayes
	28	0.978	1	M2_BE_Bayes
	31	0.918	0	M2_BE_Bayes
	36	0.781	0	M2_BE_Bayes
	37	0.987	1	M2_BE_Bayes
	38	0.560	0	M2_BE_Bayes
	39	0.551	0	M2_BE_Bayes
	40	0.933	0	M2_BE_Bayes
	41	0.516	0	M2_BE_Bayes
	42	0.852	0	M2_BE_Bayes
	43	0.729	0	M2_BE_Bayes
	45	0.971	1	M2_BE_Bayes
	46	0.947	0	M2_BE_Bayes
	47	0.721	0	M2_BE_Bayes
	48	0.988	1	M2_BE_Bayes
	49	0.777	0	M2_BE_Bayes
	50	0.842	0	M2_BE_Bayes
	51	0.678	0	M2_BE_Bayes
	52	0.558	0	M2_BE_Bayes
	54	0.670	0	M2_BE_Bayes
	57	0.682	0	M2_BE_Bayes
	58	0.752	0	M2_BE_Bayes
	63	0.558	0	M2_BE_Bayes
	65	0.642	0	M2_BE_Bayes
	84	0.590	0	M2_BE_Bayes
	90	0.843	0	M2_BE_Bayes
	111	0.885	0	M2_BE_Bayes
	113	0.626	0	M2_BE_Bayes
	118	0.942	0	M2_BE_Bayes
	128	0.686	0	M2_BE_Bayes
	145	0.506	0	M2_BE_Bayes
	149	0.984	1	M2_BE_Bayes
	155	0.824	0	M2_BE_Bayes
	158	0.791	0	M2_BE_Bayes
	164	0.507	0	M2_BE_Bayes
	165	0.689	0	M2_BE_Bayes
	168	0.590	0	M2_BE_Bayes
	173	0.563	0	M2_BE_Bayes
	174	0.843	0	M2_BE_Bayes
	175	0.987	1	M2_BE_Bayes
	186	0.566	0	M2_BE_Bayes
	187	0.967	1	M2_BE_Bayes
	197	0.631	0	M2_BE_Bayes
	211	0.832	0	M2_BE_Bayes
	228	0.840	0	M2_BE_Bayes
	238	0.926	0	M2_BE_Bayes
	241	0.831	0	M2_BE_Bayes
	260	0.550	0	M2_BE_Bayes
	262	0.622	0	M2_BE_Bayes
	277	0.509	0	M2_BE_Bayes
	284	0.686	0	M2_BE_Bayes
	297	0.703	0	M2_BE_Bayes
	314	0.632	0	M2_BE_Bayes
	322	0.506	0	M2_BE_Bayes
	326	0.678	0	M2_BE_Bayes
	335	0.754	0	M2_BE_Bayes
	342	0.702	0	M2_BE_Bayes
	350	0.853	0	M2_BE_Bayes
	351	0.630	0	M2_BE_Bayes
	352	0.873	0	M2_BE_Bayes
	360	0.863	0	M2_BE_Bayes
	381	0.843	0	M2_BE_Bayes
	384	0.952	1	M2_BE_Bayes
	386	0.915	0	M2_BE_Bayes
	389	0.577	0	M2_BE_Bayes
	402	0.598	0	M2_BE_Bayes
	406	0.590	0	M2_BE_Bayes
	410	0.551	0	M2_BE_Bayes
	412	0.966	1	M2_BE_Bayes
	416	0.587	0	M2_BE_Bayes
	418	0.640	0	M2_BE_Bayes
	431	0.628	0	M2_BE_Bayes
	440	0.571	0	M2_BE_Bayes
	451	0.935	0	M2_BE_Bayes
	455	0.551	0	M2_BE_Bayes
	461	0.673	0	M2_BE_Bayes
	463	0.876	0	M2_BE_Bayes
	470	0.837	0	M2_BE_Bayes
	484	0.922	0	M2_BE_Bayes
	485	0.719	0	M2_BE_Bayes
	494	0.950	1	M2_BE_Bayes
	498	0.638	0	M2_BE_Bayes
	516	0.773	0	M2_BE_Bayes
	522	0.945	0	M2_BE_Bayes
	526	0.768	0	M2_BE_Bayes
	532	0.896	0	M2_BE_Bayes
	533	0.555	0	M2_BE_Bayes
	537	0.724	0	M2_BE_Bayes
	546	0.667	0	M2_BE_Bayes
	559	0.870	0	M2_BE_Bayes
	562	0.853	0	M2_BE_Bayes
	565	0.561	0	M2_BE_Bayes
	580	0.611	0	M2_BE_Bayes
	584	0.852	0	M2_BE_Bayes
	589	0.984	1	M2_BE_Bayes
	590	0.620	0	M2_BE_Bayes
	591	0.656	0	M2_BE_Bayes
	599	0.659	0	M2_BE_Bayes
	605	0.525	0	M2_BE_Bayes
	612	0.594	0	M2_BE_Bayes
	643	0.530	0	M2_BE_Bayes
	646	0.517	0	M2_BE_Bayes
	651	0.591	0	M2_BE_Bayes
	655	0.876	0	M2_BE_Bayes
	7	0.856	0	M8_NE_Bayes
	21	0.956	1	M8_NE_Bayes
	27	0.801	0	M8_NE_Bayes
	28	0.987	1	M8_NE_Bayes
	31	0.952	1	M8_NE_Bayes
	36	0.837	0	M8_NE_Bayes
	37	0.992	2	M8_NE_Bayes
	38	0.604	0	M8_NE_Bayes
	39	0.593	0	M8_NE_Bayes
	40	0.962	1	M8_NE_Bayes
	41	0.571	0	M8_NE_Bayes
	42	0.892	0	M8_NE_Bayes
	43	0.771	0	M8_NE_Bayes
	45	0.983	1	M8_NE_Bayes
	46	0.966	1	M8_NE_Bayes
	47	0.786	0	M8_NE_Bayes
	48	0.993	2	M8_NE_Bayes
	49	0.832	0	M8_NE_Bayes
	50	0.885	0	M8_NE_Bayes
	51	0.723	0	M8_NE_Bayes
	52	0.599	0	M8_NE_Bayes
	54	0.715	0	M8_NE_Bayes
	57	0.731	0	M8_NE_Bayes
	58	0.817	0	M8_NE_Bayes
	63	0.601	0	M8_NE_Bayes
	65	0.713	0	M8_NE_Bayes
	84	0.631	0	M8_NE_Bayes
	90	0.885	0	M8_NE_Bayes
	95	0.535	0	M8_NE_Bayes
	111	0.926	0	M8_NE_Bayes
	113	0.694	0	M8_NE_Bayes
	118	0.966	1	M8_NE_Bayes
	127	0.543	0	M8_NE_Bayes
	128	0.732	0	M8_NE_Bayes
	131	0.515	0	M8_NE_Bayes
	145	0.544	0	M8_NE_Bayes
	149	0.991	2	M8_NE_Bayes
	155	0.871	0	M8_NE_Bayes
	158	0.846	0	M8_NE_Bayes
	164	0.545	0	M8_NE_Bayes
	165	0.734	0	M8_NE_Bayes
	168	0.660	0	M8_NE_Bayes
	173	0.606	0	M8_NE_Bayes
	174	0.886	0	M8_NE_Bayes
	175	0.993	2	M8_NE_Bayes
	177	0.532	0	M8_NE_Bayes
	186	0.631	0	M8_NE_Bayes
	187	0.980	1	M8_NE_Bayes
	197	0.702	0	M8_NE_Bayes
	211	0.877	0	M8_NE_Bayes
	228	0.883	0	M8_NE_Bayes
	238	0.952	1	M8_NE_Bayes
	241	0.876	0	M8_NE_Bayes
	260	0.599	0	M8_NE_Bayes
	262	0.669	0	M8_NE_Bayes
	277	0.550	0	M8_NE_Bayes
	284	0.732	0	M8_NE_Bayes
	297	0.759	0	M8_NE_Bayes
	314	0.678	0	M8_NE_Bayes
	322	0.544	0	M8_NE_Bayes
	326	0.725	0	M8_NE_Bayes
	329	0.500	0	M8_NE_Bayes
	335	0.815	0	M8_NE_Bayes
	342	0.747	0	M8_NE_Bayes
	350	0.893	0	M8_NE_Bayes
	351	0.677	0	M8_NE_Bayes
	352	0.918	0	M8_NE_Bayes
	360	0.901	0	M8_NE_Bayes
	381	0.879	0	M8_NE_Bayes
	384	0.969	1	M8_NE_Bayes
	386	0.938	0	M8_NE_Bayes
	389	0.622	0	M8_NE_Bayes
	402	0.644	0	M8_NE_Bayes
	406	0.635	0	M8_NE_Bayes
	410	0.597	0	M8_NE_Bayes
	412	0.981	1	M8_NE_Bayes
	416	0.656	0	M8_NE_Bayes
	418	0.686	0	M8_NE_Bayes
	431	0.675	0	M8_NE_Bayes
	440	0.610	0	M8_NE_Bayes
	451	0.958	1	M8_NE_Bayes
	455	0.594	0	M8_NE_Bayes
	461	0.742	0	M8_NE_Bayes
	463	0.918	0	M8_NE_Bayes
	470	0.880	0	M8_NE_Bayes
	481	0.514	0	M8_NE_Bayes
	484	0.950	1	M8_NE_Bayes
	485	0.805	0	M8_NE_Bayes
	494	0.968	1	M8_NE_Bayes
	498	0.685	0	M8_NE_Bayes
	516	0.831	0	M8_NE_Bayes
	522	0.964	1	M8_NE_Bayes
	526	0.825	0	M8_NE_Bayes
	532	0.925	0	M8_NE_Bayes
	533	0.597	0	M8_NE_Bayes
	537	0.792	0	M8_NE_Bayes
	546	0.739	0	M8_NE_Bayes
	559	0.905	0	M8_NE_Bayes
	562	0.893	0	M8_NE_Bayes
	565	0.605	0	M8_NE_Bayes
	580	0.657	0	M8_NE_Bayes
	584	0.892	0	M8_NE_Bayes
	589	0.990	2	M8_NE_Bayes
	590	0.667	0	M8_NE_Bayes
	591	0.702	0	M8_NE_Bayes
	599	0.729	0	M8_NE_Bayes
	605	0.566	0	M8_NE_Bayes
	612	0.640	0	M8_NE_Bayes
	624	0.517	0	M8_NE_Bayes
	643	0.594	0	M8_NE_Bayes
	646	0.557	0	M8_NE_Bayes
	650	0.502	0	M8_NE_Bayes
	651	0.637	0	M8_NE_Bayes
	655	0.919	0	M8_NE_Bayes
	7	0.896	0	M8_BE_Bayes
	21	0.971	1	M8_BE_Bayes
	27	0.856	0	M8_BE_Bayes
	28	0.991	2	M8_BE_Bayes
	31	0.968	1	M8_BE_Bayes
	36	0.882	0	M8_BE_Bayes
	37	0.994	2	M8_BE_Bayes
	38	0.693	0	M8_BE_Bayes
	39	0.685	0	M8_BE_Bayes
	40	0.974	1	M8_BE_Bayes
	41	0.687	0	M8_BE_Bayes
	42	0.922	0	M8_BE_Bayes
	43	0.823	0	M8_BE_Bayes
	45	0.988	1	M8_BE_Bayes
	46	0.976	1	M8_BE_Bayes
	47	0.845	0	M8_BE_Bayes
	48	0.995	2	M8_BE_Bayes
	49	0.878	0	M8_BE_Bayes
	50	0.916	0	M8_BE_Bayes
	51	0.786	0	M8_BE_Bayes
	52	0.689	0	M8_BE_Bayes
	54	0.780	0	M8_BE_Bayes
	57	0.793	0	M8_BE_Bayes
	58	0.868	0	M8_BE_Bayes
	60	0.606	0	M8_BE_Bayes
	63	0.691	0	M8_BE_Bayes
	65	0.792	0	M8_BE_Bayes
	78	0.603	0	M8_BE_Bayes
	84	0.709	0	M8_BE_Bayes
	89	0.610	0	M8_BE_Bayes
	90	0.916	0	M8_BE_Bayes
	95	0.639	0	M8_BE_Bayes
	111	0.948	0	M8_BE_Bayes
	113	0.778	0	M8_BE_Bayes
	118	0.977	1	M8_BE_Bayes
	120	0.539	0	M8_BE_Bayes
	127	0.667	0	M8_BE_Bayes
	128	0.793	0	M8_BE_Bayes
	131	0.623	0	M8_BE_Bayes
	142	0.524	0	M8_BE_Bayes
	145	0.646	0	M8_BE_Bayes
	149	0.993	2	M8_BE_Bayes
	155	0.906	0	M8_BE_Bayes
	158	0.889	0	M8_BE_Bayes
	164	0.646	0	M8_BE_Bayes
	165	0.795	0	M8_BE_Bayes
	167	0.590	0	M8_BE_Bayes
	168	0.753	0	M8_BE_Bayes
	173	0.695	0	M8_BE_Bayes
	174	0.917	0	M8_BE_Bayes
	175	0.995	2	M8_BE_Bayes
	177	0.637	0	M8_BE_Bayes
	186	0.732	0	M8_BE_Bayes
	187	0.987	1	M8_BE_Bayes
	188	0.531	0	M8_BE_Bayes
	197	0.784	0	M8_BE_Bayes
	211	0.911	0	M8_BE_Bayes
	228	0.915	0	M8_BE_Bayes
	236	0.586	0	M8_BE_Bayes
	238	0.967	1	M8_BE_Bayes
	241	0.910	0	M8_BE_Bayes
	249	0.528	0	M8_BE_Bayes
	260	0.693	0	M8_BE_Bayes
	262	0.744	0	M8_BE_Bayes
	277	0.653	0	M8_BE_Bayes
	284	0.793	0	M8_BE_Bayes
	297	0.818	0	M8_BE_Bayes
	314	0.751	0	M8_BE_Bayes
	322	0.646	0	M8_BE_Bayes
	326	0.788	0	M8_BE_Bayes
	329	0.613	0	M8_BE_Bayes
	335	0.866	0	M8_BE_Bayes
	342	0.804	0	M8_BE_Bayes
	344	0.545	0	M8_BE_Bayes
	350	0.923	0	M8_BE_Bayes
	351	0.751	0	M8_BE_Bayes
	352	0.943	0	M8_BE_Bayes
	360	0.928	0	M8_BE_Bayes
	375	0.606	0	M8_BE_Bayes
	381	0.909	0	M8_BE_Bayes
	384	0.978	1	M8_BE_Bayes
	386	0.953	1	M8_BE_Bayes
	389	0.708	0	M8_BE_Bayes
	402	0.724	0	M8_BE_Bayes
	406	0.718	0	M8_BE_Bayes
	410	0.689	0	M8_BE_Bayes
	412	0.987	1	M8_BE_Bayes
	416	0.750	0	M8_BE_Bayes
	418	0.758	0	M8_BE_Bayes
	431	0.749	0	M8_BE_Bayes
	440	0.682	0	M8_BE_Bayes
	444	0.514	0	M8_BE_Bayes
	451	0.971	1	M8_BE_Bayes
	455	0.685	0	M8_BE_Bayes
	461	0.813	0	M8_BE_Bayes
	463	0.943	0	M8_BE_Bayes
	470	0.911	0	M8_BE_Bayes
	481	0.622	0	M8_BE_Bayes
	484	0.965	1	M8_BE_Bayes
	485	0.864	0	M8_BE_Bayes
	494	0.978	1	M8_BE_Bayes
	498	0.757	0	M8_BE_Bayes
	515	0.562	0	M8_BE_Bayes
	516	0.877	0	M8_BE_Bayes
	522	0.975	1	M8_BE_Bayes
	524	0.506	0	M8_BE_Bayes
	526	0.873	0	M8_BE_Bayes
	532	0.945	0	M8_BE_Bayes
	533	0.688	0	M8_BE_Bayes
	537	0.850	0	M8_BE_Bayes
	544	0.600	0	M8_BE_Bayes
	546	0.811	0	M8_BE_Bayes
	559	0.931	0	M8_BE_Bayes
	562	0.922	0	M8_BE_Bayes
	565	0.694	0	M8_BE_Bayes
	580	0.735	0	M8_BE_Bayes
	584	0.922	0	M8_BE_Bayes
	589	0.993	2	M8_BE_Bayes
	590	0.743	0	M8_BE_Bayes
	591	0.770	0	M8_BE_Bayes
	599	0.803	0	M8_BE_Bayes
	604	0.541	0	M8_BE_Bayes
	605	0.663	0	M8_BE_Bayes
	612	0.722	0	M8_BE_Bayes
	616	0.507	0	M8_BE_Bayes
	624	0.624	0	M8_BE_Bayes
	634	0.516	0	M8_BE_Bayes
	636	0.514	0	M8_BE_Bayes
	643	0.705	0	M8_BE_Bayes
	646	0.656	0	M8_BE_Bayes
	650	0.612	0	M8_BE_Bayes
	651	0.719	0	M8_BE_Bayes
	655	0.944	0	M8_BE_Bayes
