# Supplementary material for: Evolution of host-microbe cell adherence by receptor domain shuffling
Source: eLife. 2022 Jan 25;11:e73330. doi: 10.7554/eLife.73330 (PMC8860441; doi:10.7554/eLife.73330)
Supplement: Figure 2—source data 3. [file elife-73330-fig2-data3.zip › Figure 2 - source data 3/site_selection_results/ALL_all_evo_data/CCM06_FUBAR.csv]

Site	Partition	&alpha;	&beta;	&beta;-&alpha;	Prob[&alpha;>&beta;]	Prob[&alpha;<&beta;]	BayesFactor[&alpha;<&beta;]
1	1	2.574	0.902	-1.673	0.616	0.317	0.515
2	1	0.609	0.891	0.282	0.297	0.644	2.012
3	1	0.541	0.461	-0.080	0.505	0.427	0.827
4	1	0.573	1.402	0.829	0.171	0.779	3.921
5	1	0.704	0.443	-0.261	0.554	0.381	0.683
6	1	0.607	0.874	0.266	0.300	0.641	1.984
7	1	0.652	2.427	1.775	0.090	0.866	7.191
8	1	1.314	0.476	-0.838	0.746	0.205	0.287
9	1	0.676	0.829	0.153	0.326	0.614	1.770
10	1	0.599	0.450	-0.149	0.529	0.404	0.753
11	1	3.694	1.354	-2.340	0.662	0.233	0.338
12	1	0.571	0.827	0.257	0.300	0.641	1.981
13	1	10.883	0.436	-10.447	0.965	0.025	0.029
14	1	0.559	0.434	-0.126	0.528	0.404	0.753
15	1	2.445	0.451	-1.994	0.807	0.154	0.202
16	1	0.726	0.799	0.073	0.344	0.596	1.637
17	1	1.244	0.459	-0.785	0.749	0.203	0.282
18	1	0.541	0.474	-0.067	0.498	0.435	0.854
19	1	0.507	0.515	0.008	0.463	0.469	0.982
20	1	4.489	0.475	-4.014	0.919	0.058	0.069
21	1	1.624	0.835	-0.789	0.577	0.352	0.604
22	1	0.758	0.837	0.080	0.337	0.603	1.685
23	1	1.820	0.454	-1.366	0.783	0.174	0.233
24	1	1.031	1.031	0.000	0.454	0.468	0.978
25	1	0.605	1.542	0.936	0.166	0.784	4.032
26	1	0.696	0.482	-0.214	0.531	0.404	0.754
27	1	0.605	0.824	0.219	0.311	0.629	1.884
28	1	0.958	9.385	8.427	0.008	0.960	26.827
29	1	2.044	8.592	6.549	0.038	0.883	8.364
30	1	1.749	0.438	-1.311	0.789	0.169	0.226
31	1	0.758	1.456	0.699	0.199	0.745	3.254
32	1	0.720	3.618	2.899	0.039	0.923	13.320
33	1	3.020	0.476	-2.544	0.617	0.328	0.543
34	1	0.767	0.908	0.140	0.323	0.617	1.793
35	1	2.491	0.814	-1.677	0.638	0.298	0.471
36	1	3.584	0.439	-3.145	0.913	0.064	0.076
37	1	0.695	1.339	0.644	0.203	0.741	3.184
38	1	0.690	1.968	1.278	0.116	0.835	5.609
39	1	1.365	0.459	-0.906	0.758	0.195	0.268
40	1	1.942	0.446	-1.496	0.794	0.165	0.219
41	1	0.616	6.721	6.104	0.003	0.986	75.572
42	1	0.678	2.532	1.854	0.087	0.869	7.367
43	1	0.541	4.049	3.508	0.019	0.961	27.413
44	1	0.518	4.182	3.665	0.030	0.951	21.350
45	1	0.572	0.450	-0.122	0.522	0.410	0.773
46	1	0.617	2.217	1.599	0.092	0.864	7.085
47	1	0.567	2.592	2.026	0.069	0.895	9.468
48	1	0.604	0.907	0.303	0.293	0.649	2.050
49	1	1.322	1.422	0.101	0.367	0.541	1.311
50	1	0.763	1.969	1.205	0.128	0.819	5.042
51	1	0.563	11.045	10.482	0.000	0.998	468.232
52	1	1.222	0.864	-0.358	0.527	0.398	0.734
53	1	0.724	4.714	3.990	0.025	0.945	18.964
54	1	0.594	1.998	1.404	0.134	0.821	5.094
55	1	1.203	0.864	-0.340	0.525	0.400	0.740
56	1	0.609	0.852	0.243	0.306	0.635	1.932
57	1	0.565	1.663	1.098	0.149	0.804	4.559
58	1	0.559	0.434	-0.126	0.528	0.404	0.753
59	1	5.174	0.471	-4.703	0.925	0.054	0.064
60	1	1.326	0.828	-0.499	0.552	0.375	0.666
61	1	0.738	2.901	2.163	0.079	0.877	7.925
62	1	4.111	0.422	-3.689	0.859	0.111	0.139
63	1	3.487	0.439	-3.049	0.912	0.064	0.076
64	1	0.522	0.514	-0.009	0.471	0.462	0.955
65	1	0.696	0.442	-0.253	0.554	0.381	0.685
66	1	0.565	0.461	-0.105	0.514	0.419	0.801
67	1	0.666	4.003	3.338	0.031	0.937	16.396
68	1	0.767	0.913	0.145	0.322	0.618	1.801
69	1	0.607	0.887	0.279	0.297	0.644	2.008
70	1	0.599	0.450	-0.149	0.529	0.404	0.753
71	1	1.518	0.456	-1.062	0.770	0.185	0.252
72	1	0.603	0.468	-0.134	0.520	0.414	0.785
73	1	0.503	0.515	0.011	0.462	0.471	0.988
74	1	0.503	0.515	0.011	0.462	0.471	0.988
75	1	0.654	0.451	-0.202	0.540	0.394	0.723
76	1	2.509	0.485	-2.024	0.793	0.166	0.221
77	1	3.214	0.450	-2.764	0.821	0.143	0.185
78	1	0.602	0.455	-0.148	0.527	0.406	0.760
79	1	0.609	1.478	0.869	0.173	0.776	3.854
80	1	1.292	5.504	4.212	0.041	0.884	8.448
81	1	0.605	0.822	0.217	0.312	0.628	1.879
82	1	0.767	0.439	-0.328	0.563	0.373	0.660
83	1	1.349	0.465	-0.884	0.754	0.198	0.275
84	1	0.565	0.444	-0.121	0.524	0.409	0.768
85	1	0.695	0.830	0.135	0.330	0.610	1.740
86	1	4.235	0.482	-3.753	0.823	0.141	0.183
87	1	4.990	3.705	-1.285	0.382	0.494	1.084
88	1	2.291	0.520	-1.771	0.848	0.113	0.142
89	1	2.561	0.487	-2.074	0.793	0.166	0.221
90	1	0.606	1.424	0.819	0.176	0.772	3.762
91	1	0.753	0.424	-0.329	0.575	0.361	0.627
92	1	2.225	1.434	-0.791	0.449	0.461	0.949
93	1	0.573	8.754	8.181	0.001	0.993	169.482
94	1	0.604	1.306	0.703	0.188	0.759	3.501
95	1	0.541	0.474	-0.067	0.498	0.435	0.854
96	1	0.566	1.436	0.870	0.165	0.785	4.060
97	1	0.586	2.561	1.975	0.074	0.888	8.828
98	1	0.695	1.327	0.632	0.205	0.740	3.161
99	1	0.704	0.443	-0.261	0.554	0.381	0.683
100	1	0.565	0.452	-0.113	0.519	0.414	0.784
101	1	3.588	0.464	-3.124	0.904	0.071	0.084
102	1	1.868	0.796	-1.072	0.609	0.324	0.532
103	1	0.617	3.071	2.454	0.062	0.902	10.237
104	1	0.767	0.444	-0.323	0.560	0.376	0.669
105	1	0.772	4.206	3.434	0.050	0.912	11.570
106	1	0.565	0.455	-0.111	0.517	0.415	0.789
107	1	18.839	0.465	-18.374	0.976	0.017	0.019
108	1	0.560	0.471	-0.089	0.506	0.427	0.827
109	1	0.696	0.442	-0.253	0.554	0.381	0.685
110	1	0.503	0.515	0.011	0.462	0.471	0.988
111	1	0.603	0.471	-0.131	0.518	0.416	0.792
112	1	0.700	0.814	0.114	0.336	0.604	1.695
113	1	1.680	0.475	-1.205	0.767	0.188	0.256
114	1	0.653	9.912	9.258	0.001	0.992	135.539
115	1	0.654	0.451	-0.202	0.540	0.394	0.723
116	1	1.604	0.859	-0.744	0.568	0.360	0.625
117	1	3.333	1.164	-2.169	0.545	0.376	0.670
118	1	0.767	0.447	-0.320	0.558	0.377	0.674
119	1	0.767	0.447	-0.320	0.558	0.377	0.674
120	1	0.603	0.468	-0.134	0.520	0.414	0.785
121	1	3.687	0.449	-3.238	0.826	0.138	0.178
122	1	0.603	0.471	-0.131	0.518	0.416	0.792
123	1	0.560	0.455	-0.105	0.516	0.417	0.794
124	1	2.604	0.446	-2.158	0.812	0.150	0.195
125	1	11.957	0.432	-11.526	0.974	0.019	0.021
126	1	0.700	0.807	0.107	0.337	0.602	1.682
127	1	0.599	0.442	-0.157	0.534	0.399	0.737
128	1	0.546	0.830	0.284	0.291	0.651	2.071
129	1	10.247	0.444	-9.804	0.997	0.001	0.001
130	1	1.572	4.193	2.622	0.094	0.799	4.418
131	1	1.980	0.862	-1.118	0.595	0.335	0.560
132	1	0.614	0.899	0.285	0.298	0.644	2.007
133	1	0.599	0.436	-0.163	0.538	0.395	0.725
134	1	0.676	0.825	0.149	0.329	0.611	1.745
135	1	1.261	0.476	-0.786	0.741	0.209	0.294
136	1	0.747	0.799	0.052	0.346	0.593	1.619
137	1	0.569	1.520	0.951	0.158	0.793	4.262
138	1	0.680	0.890	0.209	0.314	0.626	1.863
139	1	0.783	6.221	5.437	0.010	0.968	33.501
140	1	3.829	0.859	-2.970	0.799	0.144	0.187
141	1	0.602	0.461	-0.141	0.524	0.410	0.771
142	1	0.767	0.483	-0.284	0.539	0.398	0.733
143	1	0.503	0.515	0.011	0.462	0.471	0.988
144	1	3.020	0.476	-2.544	0.617	0.328	0.543
145	1	2.188	0.891	-1.297	0.403	0.539	1.299
146	1	3.430	0.827	-2.603	0.794	0.150	0.196
147	1	15.475	0.434	-15.041	0.996	0.003	0.003
148	1	0.551	7.508	6.957	0.000	0.995	216.707
149	1	10.473	0.473	-10.000	0.959	0.029	0.033
150	1	0.767	0.419	-0.347	0.576	0.360	0.625
151	1	1.672	0.881	-0.791	0.567	0.361	0.627
152	1	8.707	0.834	-7.874	0.955	0.022	0.025
153	1	5.103	0.456	-4.648	0.932	0.050	0.058
154	1	0.599	0.422	-0.177	0.547	0.386	0.698
155	1	0.603	0.471	-0.131	0.518	0.416	0.792
156	1	0.616	0.425	-0.191	0.550	0.384	0.692
157	1	0.503	0.515	0.011	0.462	0.471	0.988
158	1	0.696	0.482	-0.214	0.531	0.404	0.754
159	1	0.503	0.515	0.011	0.462	0.471	0.988
160	1	0.603	0.468	-0.134	0.520	0.414	0.785
161	1	0.605	0.791	0.187	0.320	0.620	1.816
162	1	1.854	0.785	-1.069	0.615	0.318	0.518
163	1	0.767	0.447	-0.320	0.558	0.377	0.674
164	1	1.980	0.764	-1.216	0.630	0.305	0.488
165	1	0.602	0.461	-0.141	0.524	0.410	0.771
166	1	0.602	0.474	-0.128	0.516	0.418	0.797
167	1	1.196	0.465	-0.731	0.742	0.209	0.294
168	1	0.513	1.023	0.511	0.243	0.703	2.632
169	1	0.602	0.474	-0.128	0.516	0.418	0.797
170	1	13.427	0.411	-13.015	0.984	0.011	0.013
171	1	0.602	0.455	-0.148	0.527	0.406	0.760
172	1	0.631	0.840	0.209	0.315	0.626	1.857
173	1	0.616	0.425	-0.191	0.550	0.384	0.692
174	1	5.205	0.803	-4.402	0.843	0.112	0.140
175	1	1.942	0.446	-1.496	0.794	0.165	0.219
176	1	0.571	0.828	0.257	0.300	0.641	1.983
177	1	0.576	0.806	0.230	0.307	0.633	1.920
178	1	1.489	4.664	3.175	0.077	0.824	5.191
179	1	2.010	0.485	-1.524	0.776	0.180	0.244
180	1	2.146	2.365	0.219	0.289	0.598	1.654
181	1	0.599	0.436	-0.163	0.538	0.395	0.725
182	1	0.704	0.443	-0.261	0.554	0.381	0.683
183	1	0.753	0.424	-0.329	0.575	0.361	0.627
184	1	0.696	0.482	-0.214	0.531	0.404	0.754
185	1	0.767	0.447	-0.320	0.558	0.377	0.674
186	1	0.566	0.885	0.319	0.286	0.656	2.121
187	1	0.565	0.872	0.307	0.288	0.654	2.099
188	1	0.599	0.422	-0.177	0.547	0.386	0.698
189	1	4.604	0.454	-4.150	0.926	0.054	0.063
190	1	3.502	0.822	-2.681	0.662	0.277	0.426
191	1	1.601	1.422	-0.179	0.396	0.511	1.162
192	1	0.599	0.422	-0.177	0.547	0.386	0.698
193	1	3.676	0.441	-3.235	0.831	0.134	0.172
194	1	0.570	1.627	1.058	0.151	0.801	4.479
195	1	0.602	0.455	-0.148	0.527	0.406	0.760
196	1	0.621	0.854	0.233	0.308	0.632	1.911
197	1	0.503	0.515	0.011	0.462	0.471	0.988
198	1	0.605	0.814	0.209	0.314	0.627	1.865
199	1	0.602	0.455	-0.148	0.527	0.406	0.760
200	1	0.790	4.106	3.316	0.053	0.906	10.747
201	1	0.600	0.482	-0.117	0.512	0.422	0.812
202	1	0.602	0.434	-0.168	0.540	0.393	0.720
203	1	0.566	0.471	-0.094	0.508	0.425	0.822
204	1	0.599	0.442	-0.157	0.534	0.399	0.737
205	1	4.937	2.459	-2.479	0.528	0.304	0.485
206	1	0.603	0.471	-0.131	0.518	0.416	0.792
207	1	0.602	0.461	-0.141	0.524	0.410	0.771
208	1	0.572	0.450	-0.122	0.522	0.410	0.773
209	1	0.603	0.468	-0.134	0.520	0.414	0.785
210	1	0.603	0.471	-0.131	0.518	0.416	0.792
211	1	0.566	0.506	-0.060	0.490	0.443	0.885
212	1	0.811	1.380	0.569	0.212	0.731	3.024
213	1	0.607	0.881	0.273	0.299	0.642	1.995
214	1	0.605	0.821	0.217	0.312	0.628	1.879
215	1	0.767	0.483	-0.284	0.539	0.398	0.733
216	1	0.547	0.822	0.275	0.292	0.649	2.055
217	1	1.343	0.476	-0.868	0.748	0.204	0.284
218	1	0.559	0.434	-0.126	0.528	0.404	0.753
219	1	0.704	0.443	-0.261	0.554	0.381	0.683
220	1	0.599	0.450	-0.149	0.529	0.404	0.753
221	1	0.503	0.515	0.011	0.462	0.471	0.988
222	1	0.767	0.447	-0.320	0.558	0.377	0.674
223	1	1.658	0.478	-1.180	0.764	0.190	0.261
224	1	0.609	0.865	0.257	0.302	0.639	1.965
225	1	0.767	0.437	-0.329	0.564	0.372	0.658
226	1	0.767	0.457	-0.310	0.553	0.383	0.690
227	1	0.565	0.452	-0.113	0.519	0.414	0.784
228	1	0.602	0.452	-0.150	0.529	0.405	0.755
229	1	0.541	0.468	-0.073	0.501	0.431	0.842
230	1	4.083	1.446	-2.637	0.513	0.400	0.740
231	1	0.566	0.471	-0.094	0.508	0.425	0.822
232	1	0.542	2.980	2.437	0.055	0.915	11.972
233	1	0.565	0.452	-0.113	0.519	0.414	0.784
234	1	0.696	0.482	-0.214	0.531	0.404	0.754
235	1	0.767	0.483	-0.284	0.539	0.398	0.733
236	1	1.206	0.472	-0.734	0.738	0.212	0.299
237	1	3.020	0.476	-2.544	0.617	0.328	0.543
238	1	0.580	1.406	0.826	0.171	0.779	3.908
239	1	0.640	1.421	0.781	0.184	0.763	3.575
240	1	0.605	0.824	0.219	0.311	0.629	1.883
241	1	0.559	0.434	-0.126	0.528	0.404	0.753
242	1	0.568	0.848	0.279	0.295	0.646	2.032
243	1	0.767	0.444	-0.323	0.560	0.376	0.669
244	1	0.696	0.482	-0.214	0.531	0.404	0.754
245	1	0.705	0.484	-0.221	0.532	0.404	0.753
246	1	0.603	0.468	-0.134	0.520	0.414	0.785
247	1	0.565	0.461	-0.105	0.514	0.419	0.801
248	1	0.705	0.484	-0.221	0.532	0.404	0.753
249	1	0.622	1.370	0.748	0.186	0.761	3.543
250	1	0.602	0.474	-0.128	0.516	0.418	0.797
251	1	0.599	0.448	-0.152	0.531	0.402	0.748
252	1	0.654	0.451	-0.202	0.540	0.394	0.723
253	1	1.595	0.878	-0.718	0.561	0.366	0.640
254	1	0.769	0.808	0.039	0.346	0.593	1.621
255	1	0.655	0.824	0.170	0.323	0.617	1.789
256	1	0.546	0.853	0.307	0.286	0.656	2.121
257	1	0.566	0.837	0.271	0.296	0.645	2.017
258	1	0.592	1.467	0.875	0.170	0.779	3.920
259	1	1.913	0.848	-1.066	0.598	0.333	0.556
260	1	0.767	0.419	-0.347	0.576	0.360	0.625
261	1	0.565	0.444	-0.121	0.524	0.409	0.768
262	1	0.609	0.872	0.263	0.301	0.640	1.976
263	1	0.600	0.482	-0.117	0.512	0.422	0.812
264	1	3.042	0.396	-2.646	0.661	0.285	0.442
265	1	0.767	0.437	-0.329	0.564	0.372	0.658
266	1	0.712	1.542	0.830	0.186	0.759	3.506
267	1	0.602	0.452	-0.150	0.529	0.405	0.755
268	1	3.380	0.836	-2.543	0.715	0.227	0.326
269	1	0.767	0.447	-0.320	0.558	0.377	0.674
270	1	7.338	1.030	-6.307	0.887	0.068	0.081
271	1	0.606	1.377	0.771	0.181	0.767	3.656
272	1	0.541	0.461	-0.080	0.505	0.427	0.827
273	1	1.621	0.438	-1.183	0.783	0.173	0.233
274	1	0.641	1.589	0.948	0.169	0.780	3.931
275	1	13.970	0.770	-13.200	0.982	0.009	0.010
276	1	0.716	1.216	0.500	0.219	0.725	2.922
277	1	0.602	0.461	-0.141	0.524	0.410	0.771
278	1	0.565	0.461	-0.105	0.514	0.419	0.801
279	1	0.608	1.582	0.974	0.164	0.786	4.077
280	1	0.701	1.202	0.501	0.221	0.723	2.897
281	1	1.353	0.743	-0.610	0.407	0.534	1.272
282	1	0.654	0.451	-0.202	0.540	0.394	0.723
283	1	0.565	0.461	-0.105	0.514	0.419	0.801
284	1	0.602	0.455	-0.148	0.527	0.406	0.760
285	1	0.541	0.468	-0.073	0.501	0.431	0.842
286	1	1.370	1.525	0.154	0.371	0.544	1.324
287	1	0.599	0.422	-0.177	0.547	0.386	0.698
288	1	0.546	0.860	0.314	0.284	0.658	2.142
289	1	0.546	1.587	1.041	0.147	0.806	4.627
290	1	0.566	0.506	-0.060	0.490	0.443	0.885
291	1	0.541	0.452	-0.089	0.510	0.422	0.810
292	1	0.565	1.388	0.823	0.169	0.781	3.953
293	1	0.607	1.413	0.806	0.178	0.771	3.730
294	1	3.036	0.465	-2.570	0.892	0.080	0.096
295	1	0.602	0.455	-0.148	0.527	0.406	0.760
296	1	0.664	1.217	0.553	0.211	0.733	3.056
297	1	0.654	0.451	-0.202	0.540	0.394	0.723
298	1	0.683	1.282	0.598	0.207	0.738	3.124
299	1	0.572	0.450	-0.122	0.522	0.410	0.773
300	1	0.565	0.444	-0.121	0.524	0.409	0.768
301	1	0.560	0.455	-0.105	0.516	0.417	0.794
302	1	0.503	0.515	0.011	0.462	0.471	0.988
303	1	0.602	0.452	-0.150	0.529	0.405	0.755
304	1	2.620	0.752	-1.868	0.669	0.271	0.414
305	1	0.560	0.455	-0.105	0.516	0.417	0.794
306	1	0.545	2.426	1.880	0.071	0.894	9.357
307	1	1.106	0.519	-0.587	0.705	0.242	0.354
308	1	0.743	0.768	0.025	0.358	0.581	1.539
309	1	0.990	0.835	-0.154	0.360	0.579	1.531
310	1	5.167	0.823	-4.344	0.852	0.104	0.129
311	1	0.827	5.140	4.313	0.030	0.939	17.044
312	1	1.518	1.463	-0.055	0.383	0.524	1.222
