# Supplementary material for: Evolution of host-microbe cell adherence by receptor domain shuffling
Source: eLife. 2022 Jan 25;11:e73330. doi: 10.7554/eLife.73330 (PMC8860441; doi:10.7554/eLife.73330)
Supplement: Figure 2—source data 3. [file elife-73330-fig2-data3.zip › Figure 2 - source data 3/site_selection_results/ALL_all_evo_data/CCM06_GARD_MEME.csv]

Codon	alpha	beta1	p1	beta2	p2	LRT	p-value	q-value	Log(L)
1	3.70267	0.962413	1.0	0.930455	1.0e-09	0.0	0.67	1.0	-14.1439
2	0.0	0.0	1.00003e-09	0.914655	1.0	0.750913	0.369586	1.0	-9.18061
3	0.0	0.0	0.0	0.0	1.0	0.0	1.0	1.0	0.0
4	0.0	0.0	1.00001e-09	1.59204	1.0	1.64397	0.222212	1.0	-14.1634
5	0.0	0.0	0.0	0.0	1.0	0.0	1.0	1.0	0.0
6	0.0	0.0	1.00004e-09	0.857909	1.0	0.717199	0.377169	1.0	-9.70304
7	0.0	0.0	1.00001e-09	2.64844	1.0	1.63189	0.223693	1.0	-17.8054
8	1.84786	0.0	0.0474263	0.0	0.952574	0.0	0.67	1.0	-8.40293
9	0.0	0.0	1.00001e-09	0.761289	1.0	0.521164	0.425776	1.0	-8.89346
10	0.0	0.0	0.0	0.0	1.0	0.0	1.0	1.0	0.0
11	2.1108	0.846554	0.999995	0.846561	4.95911e-06	0.0	0.67	1.0	-13.5669
12	0.0	0.0	0.635863	2.298	0.364137	0.828869	0.352797	1.0	-9.93417
13	8.01834	0.0	0.0474218	0.0	0.952578	0.0	0.67	1.0	-12.8359
14	0.0	0.0	0.0	0.0	1.0	0.0	1.0	1.0	0.0
15	3.60258	0.0	0.0473412	0.0	0.952659	0.0	0.67	1.0	-7.15492
16	0.0	0.0	1.0e-09	0.752736	1.0	0.377944	0.467468	1.0	-9.78828
17	1.45995	0.0	0.0500096	0.0	0.94999	0.0	0.67	1.0	-9.95363
18	0.0	0.0	0.0	0.0	1.0	0.0	1.0	1.0	0.0
19	0.0	0.0	0.0	0.0	1.0	0.0	1.0	1.0	0.0
20	6.82798	0.0	0.0472807	0.0	0.952719	0.0	0.67	1.0	-14.6549
21	2.08587	0.850941	1.0	0.852927	1.49012e-09	0.0	0.67	1.0	-12.4532
22	0.0	0.0	1.0e-09	0.857867	1.0	0.487836	0.434935	1.0	-8.62931
23	2.17233	0.0	0.0530153	0.0	0.946985	0.0	0.67	1.0	-10.1036
24	1.33222	1.12472	1.0	1.1278	1.0e-09	0.0	0.67	1.0	-15.7233
25	0.0	0.0	1.0e-09	1.93281	1.0	1.56878	0.231613	1.0	-12.7779
26	0.0	0.0	0.0	0.0	1.0	0.0	1.0	1.0	0.0
27	0.0	0.0	1.0e-09	0.793215	1.0	0.711767	0.37841	1.0	-8.36751
28	1.3647	0.504122	0.849851	57.9492	0.150149	4.97873	0.0383084	1.0	-26.9224
29	1.80705	1.80705	1.00001e-09	5.10029	1.0	1.00204	0.318799	1.0	-27.9605
30	2.14672	0.0	0.0474284	0.0	0.952572	0.0	0.67	1.0	-8.57767
31	0.0	0.0	1.00002e-09	1.58319	1.0	0.878721	0.342568	1.0	-14.5485
32	0.0	0.0	1.00001e-09	3.51006	1.0	1.92381	0.190707	1.0	-20.8723
33	0.0	0.0	0.0	0.0	1.0	0.0	1.0	1.0	0.0
34	0.0	0.0	1.00001e-09	0.906394	1.0	0.500109	0.431527	1.0	-8.66787
35	3.62309	0.787157	1.0	0.810598	1.0e-09	0.0	0.67	1.0	-13.3105
36	3.93847	0.0	0.0474218	0.0	0.952578	0.0	0.67	1.0	-12.5445
37	0.0	0.0	1.00002e-09	1.57228	1.0	0.865399	0.345264	1.0	-13.9228
38	0.0	0.0	1.00001e-09	2.25001	1.0	1.27269	0.273186	1.0	-17.448
39	1.9254	0.0	0.0499663	0.0	0.950034	0.0	0.67	1.0	-9.94997
40	2.47219	0.0	0.0502239	0.0	0.949776	0.0	0.67	1.0	-7.21472
41	0.0	0.0	0.645523	18.4789	0.354477	5.26869	0.032992	1.0	-24.4307
42	0.0	0.0	1.00001e-09	2.62748	1.0	1.57345	0.231018	1.0	-19.6856
43	0.0	0.0	0.816243	31.9622	0.183757	7.49377	0.01056	1.0	-22.2082
44	0.0	0.0	1.0e-09	3.95364	1.0	4.00649	0.063375	1.0	-16.4848
45	0.0	0.0	0.0	0.0	1.0	0.0	1.0	1.0	0.0
46	0.0	0.0	1.00001e-09	2.34939	1.0	1.74615	0.210098	1.0	-15.2738
47	0.0	0.0	1.0e-09	2.75022	1.0	2.48779	0.140815	1.0	-19.1909
48	0.0	0.0	1.00002e-09	0.908737	1.0	0.797033	0.359532	1.0	-9.28142
49	1.81011	0.0	0.944663	44.0471	0.0553366	3.81443	0.0700397	1.0	-17.0311
50	0.0	0.0	1.00001e-09	2.10704	1.0	0.932583	0.331928	1.0	-17.6486
51	0.0	0.0	0.283034	14.0126	0.716966	6.87264	0.0144983	1.0	-34.4941
52	1.4579	0.875115	1.0	0.874584	2.53244e-08	0.0	0.67	1.0	-16.155
53	0.0141237	0.0141237	0.772414	23.1032	0.227586	3.945	0.0654354	1.0	-23.5266
54	0.0	0.0	0.264042	1.43843	0.735958	0.758588	0.367888	1.0	-10.586
55	1.42642	0.870869	0.999998	0.870859	1.71662e-06	0.0	0.67	1.0	-12.6209
56	0.0	0.0	1.00008e-09	0.870115	1.0	0.721348	0.376225	1.0	-8.30791
57	0.0	0.0	1.00002e-09	2.05444	1.0	1.86217	0.197206	1.0	-13.6672
58	0.0	0.0	0.0	0.0	1.0	0.0	1.0	1.0	0.0
59	4.57366	0.0	0.0515505	0.0	0.948449	0.0	0.67	1.0	-11.9901
60	1.81761	0.824146	1.0	0.824981	1.00024e-09	0.0	0.67	1.0	-12.4219
61	0.0	0.0	1.0e-09	1.88133	1.0	1.02121	0.315286	1.0	-13.0855
62	4.30843	0.0	0.0517136	0.0	0.948286	0.0	0.67	1.0	-8.08078
63	3.54664	0.0	0.0474612	0.0	0.952539	0.0	0.67	1.0	-10.9238
64	0.0	0.0	0.0	0.0	1.0	0.0	1.0	1.0	0.0
65	0.0	0.0	0.0	0.0	1.0	0.0	1.0	1.0	0.0
66	0.0	0.0	0.0	0.0	1.0	0.0	1.0	1.0	0.0
67	0.0	0.0	1.00003e-09	3.05286	1.0	1.83617	0.20002	1.0	-19.6948
68	0.0	0.0	1.0e-09	0.925998	1.0	0.509547	0.428935	1.0	-9.66023
69	0.0	0.0	1.0e-09	0.923527	1.0	0.758831	0.367834	1.0	-9.26394
70	0.0	0.0	0.0	0.0	1.0	0.0	1.0	1.0	0.0
71	2.02564	0.0	0.0472961	0.0	0.952704	0.0	0.67	1.0	-8.65865
72	0.0	0.0	0.0	0.0	1.0	0.0	1.0	1.0	0.0
73	0.0	0.0	0.0	0.0	1.0	0.0	1.0	1.0	0.0
74	0.0	0.0	0.0	0.0	1.0	0.0	1.0	1.0	0.0
75	0.0	0.0	0.0	0.0	1.0	0.0	1.0	1.0	0.0
76	3.58658	0.0	0.0475613	0.0	0.952439	0.0	0.67	1.0	-9.33674
77	3.45954	0.0	0.085	0.0	0.915	0.0	0.67	1.0	-6.56689
78	0.0	0.0	0.0	0.0	1.0	0.0	1.0	1.0	0.0
79	0.0	0.0	0.242775	2.45391	0.757225	1.47038	0.244588	1.0	-14.5299
80	2.07391	2.07391	1.00001e-09	4.61798	1.0	0.552808	0.417347	1.0	-25.9461
81	0.0	0.0	1.00001e-09	0.789825	1.0	0.70923	0.378991	1.0	-8.92573
82	0.0	0.0	0.0	0.0	1.0	0.0	1.0	1.0	0.0
83	1.83862	0.0	0.047388	0.0	0.952612	0.0	0.67	1.0	-9.22461
84	0.0	0.0	0.0	0.0	1.0	0.0	1.0	1.0	0.0
85	0.0	0.0	0.0691886	0.826637	0.930811	0.511523	0.428395	1.0	-9.34883
86	3.81767	0.0	0.0473991	0.0	0.952601	0.0	0.67	1.0	-8.1333
87	2.58657	0.563889	0.83796	35.7769	0.16204	0.84753	0.348923	1.0	-26.9775
88	2.70105	0.0	0.0473518	0.0	0.952648	0.0	0.67	1.0	-11.4316
89	3.65433	0.0	0.0740561	0.0	0.925944	0.0	0.67	1.0	-7.67827
90	0.0	0.0	0.262559	2.39384	0.737441	1.42889	0.250299	1.0	-13.6162
91	0.0	0.0	0.0	0.0	1.0	0.0	1.0	1.0	0.0
92	3.34959	1.69517	1.0	1.6952	1.00117e-09	0.0	0.67	1.0	-17.6458
93	0.0	0.0	0.162776	8.57474	0.837224	4.91996	0.0394876	1.0	-29.3675
94	0.0	0.0	1.0e-09	1.55255	1.0	1.38959	0.255846	1.0	-12.4659
95	0.0	0.0	0.0	0.0	1.0	0.0	1.0	1.0	0.0
96	0.0	0.0	0.928063	23.0207	0.0719369	5.45273	0.0300115	1.0	-11.3044
97	0.0	0.0	1.00001e-09	2.54509	1.0	2.306	0.155187	1.0	-19.2171
98	0.0	0.0	0.933193	25.0473	0.0668066	4.98985	0.0380893	1.0	-10.7052
99	0.0	0.0	0.0	0.0	1.0	0.0	1.0	1.0	0.0
100	0.0	0.0	0.0	0.0	1.0	0.0	1.0	1.0	0.0
101	3.24042	0.0	0.0472974	0.0	0.952703	0.0	0.67	1.0	-12.1617
102	2.25427	0.794862	1.0	0.79343	1.0006e-09	0.0	0.67	1.0	-15.6789
103	0.0	0.0	0.0440877	2.20471	0.955912	1.30246	0.268647	1.0	-14.1306
104	0.0	0.0	0.0	0.0	1.0	0.0	1.0	1.0	0.0
105	1.93226	1.66432	0.0733508	2.05723	0.926649	0.00148954	0.660444	1.0	-20.1489
106	0.0	0.0	0.0	0.0	1.0	0.0	1.0	1.0	0.0
107	67.218	0.0	0.0373661	0.0	0.962634	0.0	0.67	1.0	-12.8761
108	0.0	0.0	0.0	0.0	1.0	0.0	1.0	1.0	0.0
109	0.0	0.0	0.0	0.0	1.0	0.0	1.0	1.0	0.0
110	0.0	0.0	0.0	0.0	1.0	0.0	1.0	1.0	0.0
111	0.0	0.0	0.0	0.0	1.0	0.0	1.0	1.0	0.0
112	0.0	0.0	0.251767	1.07218	0.748233	0.422298	0.453869	1.0	-10.4741
113	2.19986	0.0	0.0472488	0.0	0.952751	0.0	0.67	1.0	-8.55971
114	0.0	0.0	1.00001e-09	6.40498	1.0	3.74804	0.072507	1.0	-29.1689
115	0.0	0.0	0.0	0.0	1.0	0.0	1.0	1.0	0.0
116	2.03914	0.313993	0.844037	4.59803	0.155963	0.012135	0.641324	1.0	-15.8933
117	3.60742	1.46911	1.0	1.46341	1.0e-09	0.0	0.67	1.0	-18.4227
118	0.0	0.0	0.0	0.0	1.0	0.0	1.0	1.0	0.0
119	0.0	0.0	0.0	0.0	1.0	0.0	1.0	1.0	0.0
120	0.0	0.0	0.0	0.0	1.0	0.0	1.0	1.0	0.0
121	3.50746	0.0	0.0472961	0.0	0.952704	0.0	0.67	1.0	-7.70836
122	0.0	0.0	0.0	0.0	1.0	0.0	1.0	1.0	0.0
123	0.0	0.0	0.0	0.0	1.0	0.0	1.0	1.0	0.0
124	3.70002	0.0	0.047974	0.0	0.952026	0.0	0.67	1.0	-7.68665
125	7.55387	0.0	0.0731798	0.0	0.92682	0.0	0.67	1.0	-8.21901
126	0.0	0.0	1.00003e-09	0.783116	1.0	0.416766	0.455528	1.0	-8.5378
127	0.0	0.0	0.0	0.0	1.0	0.0	1.0	1.0	0.0
128	0.0	0.0	1.00017e-09	0.835403	1.0	0.941787	0.330151	1.0	-9.0525
129	6.58458	0.0	0.0474297	0.0	0.95257	0.0	0.67	1.0	-14.8275
130	2.02753	0.768906	0.661823	11.7792	0.338177	0.244495	0.513321	1.0	-26.6092
131	2.50555	0.813504	1.0	0.808128	1.0e-09	0.0	0.67	1.0	-17.0844
132	0.0	0.0	0.249001	1.42167	0.750999	0.836383	0.351231	1.0	-9.64614
133	0.0	0.0	0.0	0.0	1.0	0.0	1.0	1.0	0.0
134	0.0	0.0	0.958106	96.9227	0.0418944	1.77079	0.207286	1.0	-11.0003
135	1.46778	0.0	0.0466779	0.0	0.953322	0.0	0.67	1.0	-9.92499
136	0.0	0.0	0.0267636	0.796893	0.973236	0.393813	0.462523	1.0	-10.0339
137	0.0	0.0	1.0e-09	1.70917	1.0	1.76219	0.208262	1.0	-12.4357
138	0.0	0.0	1.00002e-09	0.928596	1.0	0.577002	0.411067	1.0	-10.5842
139	0.0	0.0	1.00001e-09	4.42546	1.0	1.95565	0.18744	1.0	-21.426
140	4.01937	0.886116	1.0	0.885577	4.69685e-08	0.0	0.67	1.0	-18.916
141	0.0	0.0	0.0	0.0	1.0	0.0	1.0	1.0	0.0
142	0.0	0.0	0.0	0.0	1.0	0.0	1.0	1.0	0.0
143	0.0	0.0	0.0	0.0	1.0	0.0	1.0	1.0	0.0
144	0.0	0.0	0.0	0.0	1.0	0.0	1.0	1.0	0.0
145	0.0	0.0	1.0e-09	0.893331	1.0	0.0463372	0.610174	1.0	-10.979
146	1.96827	0.0	0.911699	15.255	0.0883006	0.159766	0.548054	1.0	-15.6084
147	7.35385	0.0	0.047388	0.0	0.952612	0.0	0.67	1.0	-10.7609
148	0.0	0.0	0.78527	41.908	0.21473	11.4029	0.00145226	0.453105	-23.1051
149	8.93203	0.0	0.0474228	0.0	0.952577	0.0	0.67	1.0	-10.1469
150	0.0	0.0	0.0	0.0	1.0	0.0	1.0	1.0	0.0
151	2.1513	0.897002	1.0	0.896359	1.0e-09	0.0	0.67	1.0	-13.3972
152	7.3647	0.95227	0.999995	0.952266	5.26325e-06	0.0	0.67	1.0	-21.4668
153	9.81156	0.0	0.0499663	0.0	0.950034	0.0	0.67	1.0	-10.3583
154	0.0	0.0	0.0	0.0	1.0	0.0	1.0	1.0	0.0
155	0.0	0.0	0.0	0.0	1.0	0.0	1.0	1.0	0.0
156	0.0	0.0	0.0	0.0	1.0	0.0	1.0	1.0	0.0
157	0.0	0.0	0.0	0.0	1.0	0.0	1.0	1.0	0.0
158	0.0	0.0	0.0	0.0	1.0	0.0	1.0	1.0	0.0
159	0.0	0.0	0.0	0.0	1.0	0.0	1.0	1.0	0.0
160	0.0	0.0	0.0	0.0	1.0	0.0	1.0	1.0	0.0
161	0.0	0.0	1.0e-09	1.39114	1.0	0.677632	0.386335	1.0	-7.88319
162	5.40783	1.44264	1.0	1.44027	1.00117e-09	0.0	0.67	1.0	-11.3292
163	0.0	0.0	0.0	0.0	1.0	0.0	1.0	1.0	0.0
164	5.63864	0.0	0.857533	14.3946	0.142467	0.0775465	0.589852	1.0	-15.7779
165	0.0	0.0	0.0	0.0	1.0	0.0	1.0	1.0	0.0
166	0.0	0.0	0.0	0.0	1.0	0.0	1.0	1.0	0.0
167	2.68245	0.0	0.0676663	0.0	0.932334	0.0	0.67	1.0	-11.1892
168	0.0	0.0	0.902159	44.3081	0.097841	1.7433	0.210425	1.0	-10.6231
169	0.0	0.0	0.0	0.0	1.0	0.0	1.0	1.0	0.0
170	15.4473	0.0	0.047906	0.0	0.952094	0.0	0.67	1.0	-8.18797
171	0.0	0.0	0.0	0.0	1.0	0.0	1.0	1.0	0.0
172	0.0	0.0	1.00001e-09	1.64097	1.0	0.645407	0.394024	1.0	-8.40462
173	0.0	0.0	0.0	0.0	1.0	0.0	1.0	1.0	0.0
174	3.77957	0.0	0.802506	10.3297	0.197494	0.0685658	0.595302	1.0	-14.6947
175	4.74183	0.0	0.0473309	0.0	0.952669	0.0	0.67	1.0	-5.99261
176	0.0	0.0	1.00003e-09	1.57235	1.0	0.785931	0.36192	1.0	-7.90466
177	0.0	0.0	1.0e-09	1.51561	1.0	0.740154	0.371984	1.0	-8.55847
178	4.57228	4.57228	1.00009e-09	7.94572	1.0	0.22167	0.522127	1.0	-24.7919
179	4.84639	0.0	0.0473636	0.0	0.952636	0.0	0.67	1.0	-8.12707
180	11.7286	11.7286	0.467133	0.0	0.532867	0.0	0.67	1.0	-20.9937
181	0.0	0.0	0.0	0.0	1.0	0.0	1.0	1.0	0.0
182	0.0	0.0	0.0	0.0	1.0	0.0	1.0	1.0	0.0
183	0.0	0.0	0.0	0.0	1.0	0.0	1.0	1.0	0.0
184	0.0	0.0	0.0	0.0	1.0	0.0	1.0	1.0	0.0
185	0.0	0.0	0.0	0.0	1.0	0.0	1.0	1.0	0.0
186	0.0	0.0	1.0e-09	1.80165	1.0	0.898532	0.338606	1.0	-8.21032
187	0.0	0.0	0.264812	2.35657	0.735188	0.839623	0.350558	1.0	-9.34489
188	0.0	0.0	0.0	0.0	1.0	0.0	1.0	1.0	0.0
189	9.29177	0.0	0.0499545	0.0	0.950045	0.0	0.67	1.0	-9.82607
190	7.78576	1.5493	1.0	1.54738	3.81471e-09	0.0	0.67	1.0	-14.3986
191	4.10883	0.0	0.726342	19.2227	0.273658	0.40666	0.458586	1.0	-18.77
192	0.0	0.0	0.0	0.0	1.0	0.0	1.0	1.0	0.0
193	9.40315	0.0	0.085	0.0	0.915	0.0	0.67	1.0	-7.17528
194	0.0	0.0	0.708294	7.81399	0.291706	1.08948	0.303148	1.0	-10.8832
195	0.0	0.0	0.0	0.0	1.0	0.0	1.0	1.0	0.0
196	0.0	0.0	0.238624	2.24327	0.761376	0.715775	0.377494	1.0	-8.25503
197	0.0	0.0	0.0	0.0	1.0	0.0	1.0	1.0	0.0
198	0.0	0.0	1.00001e-09	1.46359	1.0	0.706991	0.379506	1.0	-7.2783
199	0.0	0.0	0.0	0.0	1.0	0.0	1.0	1.0	0.0
200	0.0	0.0	1.0e-09	7.80353	1.0	1.56887	0.231603	1.0	-17.9457
201	0.0	0.0	0.0	0.0	1.0	0.0	1.0	1.0	0.0
202	0.0	0.0	0.0	0.0	1.0	0.0	1.0	1.0	0.0
203	0.0	0.0	0.0	0.0	1.0	0.0	1.0	1.0	0.0
204	0.0	0.0	0.0	0.0	1.0	0.0	1.0	1.0	0.0
205	10.1671	4.07832	0.975234	704.881	0.024766	0.00903195	0.645512	1.0	-26.9547
206	0.0	0.0	0.0	0.0	1.0	0.0	1.0	1.0	0.0
207	0.0	0.0	0.0	0.0	1.0	0.0	1.0	1.0	0.0
208	0.0	0.0	0.0	0.0	1.0	0.0	1.0	1.0	0.0
209	0.0	0.0	0.0	0.0	1.0	0.0	1.0	1.0	0.0
210	0.0	0.0	0.0	0.0	1.0	0.0	1.0	1.0	0.0
211	0.0	0.0	0.0	0.0	1.0	0.0	1.0	1.0	0.0
212	0.0	0.0	0.251846	4.54262	0.748154	0.794024	0.360177	1.0	-14.7332
213	0.0	0.0	0.888434	26.4038	0.111566	1.11549	0.29867	1.0	-10.2752
214	0.0	0.0	0.95215	186.099	0.04785	2.68158	0.127021	1.0	-10.5029
215	0.0	0.0	0.0	0.0	1.0	0.0	1.0	1.0	0.0
216	0.0	0.0	0.886218	25.222	0.113782	1.38103	0.257073	1.0	-10.1276
217	3.43447	0.0	0.0446336	0.0	0.955366	0.0	0.67	1.0	-8.83331
218	0.0	0.0	0.0	0.0	1.0	0.0	1.0	1.0	0.0
219	0.0	0.0	0.0	0.0	1.0	0.0	1.0	1.0	0.0
220	0.0	0.0	0.0	0.0	1.0	0.0	1.0	1.0	0.0
221	0.0	0.0	0.0	0.0	1.0	0.0	1.0	1.0	0.0
222	0.0	0.0	0.0	0.0	1.0	0.0	1.0	1.0	0.0
223	4.02924	0.0	0.0473949	0.0	0.952605	0.0	0.67	1.0	-8.38348
224	0.0	0.0	0.874028	20.7859	0.125972	1.04628	0.310763	1.0	-9.70585
225	0.0	0.0	0.0	0.0	1.0	0.0	1.0	1.0	0.0
226	0.0	0.0	0.0	0.0	1.0	0.0	1.0	1.0	0.0
227	0.0	0.0	0.0	0.0	1.0	0.0	1.0	1.0	0.0
228	0.0	0.0	0.0	0.0	1.0	0.0	1.0	1.0	0.0
229	0.0	0.0	0.0	0.0	1.0	0.0	1.0	1.0	0.0
230	8.39021	3.66754	1.0	3.66529	1.21072e-09	0.0	0.67	1.0	-16.5725
231	0.0	0.0	0.0	0.0	1.0	0.0	1.0	1.0	0.0
232	0.0	0.0	0.570628	19.3671	0.429372	3.70938	0.0739841	1.0	-20.3802
233	0.0	0.0	0.0	0.0	1.0	0.0	1.0	1.0	0.0
234	0.0	0.0	0.0	0.0	1.0	0.0	1.0	1.0	0.0
235	0.0	0.0	0.0	0.0	1.0	0.0	1.0	1.0	0.0
236	2.70468	0.0	0.0479609	0.0	0.952039	0.0	0.67	1.0	-8.9233
237	0.0	0.0	0.0	0.0	1.0	0.0	1.0	1.0	0.0
238	0.0	0.0	1.00001e-09	1.8075	1.0	0.904734	0.337377	1.0	-10.5754
239	0.0	0.0	0.715989	16.4391	0.284011	1.58898	0.229045	1.0	-14.8213
240	0.0	0.0	0.674052	5.36149	0.325948	0.793721	0.360242	1.0	-8.9118
241	0.0	0.0	0.0	0.0	1.0	0.0	1.0	1.0	0.0
242	0.0	0.0	0.892042	28.889	0.107958	1.30157	0.268782	1.0	-9.71568
243	0.0	0.0	0.0	0.0	1.0	0.0	1.0	1.0	0.0
244	0.0	0.0	0.0	0.0	1.0	0.0	1.0	1.0	0.0
245	0.0	0.0	0.0	0.0	1.0	0.0	1.0	1.0	0.0
246	0.0	0.0	0.0	0.0	1.0	0.0	1.0	1.0	0.0
247	0.0	0.0	0.0	0.0	1.0	0.0	1.0	1.0	0.0
248	0.0	0.0	0.0	0.0	1.0	0.0	1.0	1.0	0.0
249	0.0	0.0	1.0e-09	3.32169	1.0	1.28746	0.270923	1.0	-12.193
250	0.0	0.0	0.0	0.0	1.0	0.0	1.0	1.0	0.0
251	0.0	0.0	0.0	0.0	1.0	0.0	1.0	1.0	0.0
252	0.0	0.0	0.0	0.0	1.0	0.0	1.0	1.0	0.0
253	4.05016	0.0	0.935005	88.5572	0.0649947	0.887464	0.340812	1.0	-15.1467
254	0.0	0.0	1.0e-09	1.4937	1.0	0.447172	0.446529	1.0	-7.862
255	0.0	0.0	1.00003e-09	1.47284	1.0	0.566934	0.413664	1.0	-7.45843
256	0.0	0.0	0.577598	4.16347	0.422402	1.03045	0.313611	1.0	-8.81871
257	0.0	0.0	0.912473	39.1282	0.0875269	1.41462	0.252297	1.0	-10.6254
258	0.0	0.0	1.0e-09	5.32955	1.0	2.56132	0.135405	1.0	-13.8045
259	4.72894	1.65742	1.0	1.65297	1.00117e-09	0.0	0.67	1.0	-10.5456
260	0.0	0.0	0.0	0.0	1.0	0.0	1.0	1.0	0.0
261	0.0	0.0	0.0	0.0	1.0	0.0	1.0	1.0	0.0
262	0.0	0.0	0.909588	37.746	0.0904122	1.34138	0.262841	1.0	-11.1246
263	0.0	0.0	0.0	0.0	1.0	0.0	1.0	1.0	0.0
264	0.0	0.0	0.0	0.0	1.0	0.0	1.0	1.0	0.0
265	0.0	0.0	0.0	0.0	1.0	0.0	1.0	1.0	0.0
266	0.0	0.0	1.00001e-09	3.4737	1.0	1.00825	0.317655	1.0	-12.6202
267	0.0	0.0	0.0	0.0	1.0	0.0	1.0	1.0	0.0
268	10.1936	0.0	0.953484	225.006	0.0465164	1.55456	0.233441	1.0	-15.7832
269	0.0	0.0	0.0	0.0	1.0	0.0	1.0	1.0	0.0
270	15.1162	1.94265	1.0	1.94699	1.00024e-09	0.0	0.67	1.0	-19.3255
271	0.0	0.0	1.00002e-09	3.2507	1.0	1.42573	0.25074	1.0	-11.8757
272	0.0	0.0	0.0	0.0	1.0	0.0	1.0	1.0	0.0
273	4.06676	0.0	0.0472738	0.0	0.952726	0.0	0.67	1.0	-10.3998
274	0.0	0.0	1.0e-09	3.65347	1.0	1.37604	0.257792	1.0	-10.9187
275	13.4389	1.48491	1.0	1.50761	1.21072e-09	0.0	0.67	1.0	-14.9679
276	0.0	0.0	1.0e-09	4.54705	1.0	1.08528	0.30388	1.0	-17.6355
277	0.0	0.0	0.0	0.0	1.0	0.0	1.0	1.0	0.0
278	0.0	0.0	0.0	0.0	1.0	0.0	1.0	1.0	0.0
279	0.0	0.0	0.810047	37.8817	0.189953	4.57907	0.0470919	1.0	-16.1597
280	0.0	0.0	1.0e-09	2.80359	1.0	0.860734	0.346215	1.0	-12.2897
281	0.0	0.0	1.0e-09	1.21019	1.0	0.149533	0.552696	1.0	-8.55578
282	0.0	0.0	0.0	0.0	1.0	0.0	1.0	1.0	0.0
283	0.0	0.0	0.0	0.0	1.0	0.0	1.0	1.0	0.0
284	0.0	0.0	0.0	0.0	1.0	0.0	1.0	1.0	0.0
285	0.0	0.0	0.0	0.0	1.0	0.0	1.0	1.0	0.0
286	3.73131	0.0	0.933743	71.7346	0.0662574	0.797275	0.35948	1.0	-14.3557
287	0.0	0.0	0.0	0.0	1.0	0.0	1.0	1.0	0.0
288	0.0	0.0	1.00001e-09	1.69657	1.0	1.0179	0.31589	1.0	-9.08424
289	0.0	0.0	0.877364	27.5447	0.122636	4.93348	0.0392132	1.0	-10.2633
290	0.0	0.0	0.0	0.0	1.0	0.0	1.0	1.0	0.0
291	0.0	0.0	0.0	0.0	1.0	0.0	1.0	1.0	0.0
292	0.0	0.0	1.00001e-09	3.27709	1.0	1.60407	0.227148	1.0	-13.0253
293	0.0	0.0	1.0e-09	3.2786	1.0	1.42879	0.250314	1.0	-10.0093
294	2.68785	0.0	0.0500045	0.0	0.949995	0.0	0.67	1.0	-9.29421
295	0.0	0.0	0.0	0.0	1.0	0.0	1.0	1.0	0.0
296	0.0	0.0	1.0e-09	2.80563	1.0	1.02628	0.314366	1.0	-11.8676
297	0.0	0.0	0.0	0.0	1.0	0.0	1.0	1.0	0.0
298	0.0	0.0	1.0e-09	3.00805	1.0	1.03268	0.313208	1.0	-13.8418
299	0.0	0.0	0.0	0.0	1.0	0.0	1.0	1.0	0.0
300	0.0	0.0	0.0	0.0	1.0	0.0	1.0	1.0	0.0
301	0.0	0.0	0.0	0.0	1.0	0.0	1.0	1.0	0.0
302	0.0	0.0	0.0	0.0	1.0	0.0	1.0	1.0	0.0
303	0.0	0.0	0.0	0.0	1.0	0.0	1.0	1.0	0.0
304	7.65727	1.30707	1.0	1.30529	1.21072e-09	0.0	0.67	1.0	-12.9738
305	0.0	0.0	0.0	0.0	1.0	0.0	1.0	1.0	0.0
306	0.0	0.0	1.0e-09	4.96234	1.0	2.89553	0.113414	1.0	-13.7169
307	2.66407	0.0	0.0473698	0.0	0.95263	0.0	0.67	1.0	-11.1959
308	0.0	0.0	0.591718	3.48284	0.408282	0.41302	0.456657	1.0	-10.1908
309	0.0	0.0	1.0e-09	1.47018	1.0	0.28738	0.497638	1.0	-10.0904
310	10.5247	1.66374	1.0	1.66109	1.00117e-09	0.0	0.67	1.0	-13.2528
311	0.0	0.0	0.516072	17.2292	0.483928	2.37354	0.149676	1.0	-18.299
312	5.95053	5.95053	0.36494	0.0	0.63506	0.0	0.67	1.0	-13.5718
