# Supplementary material for: Evolution of host-microbe cell adherence by receptor domain shuffling
Source: eLife. 2022 Jan 25;11:e73330. doi: 10.7554/eLife.73330 (PMC8860441; doi:10.7554/eLife.73330)
Supplement: Figure 2—source data 3. [file elife-73330-fig2-data3.zip › Figure 2 - source data 3/site_selection_results/ALL_all_evo_data/CCM06_MEME.csv]

Codon	alpha	beta1	p1	beta2	p2	LRT	p-value	q-value	Log(L)
1	4.67818	0.0	0.893045	18.1836	0.106955	0.110394	0.57173	1.0	-14.4978
2	0.0	0.0	0.216007	1.47642	0.783993	0.746565	0.370553	1.0	-9.43374
3	0.0	0.0	0.0	0.0	1.0	0.0	1.0	1.0	0.0
4	0.0	0.0	1.00002e-09	2.04843	1.0	1.69002	0.216661	1.0	-14.5661
5	0.0	0.0	0.0	0.0	1.0	0.0	1.0	1.0	0.0
6	0.0	0.0	0.24493	1.43757	0.75507	0.713271	0.378066	1.0	-9.9582
7	0.0	0.0	1.0e-09	3.19843	1.0	1.5169	0.238356	1.0	-16.8704
8	2.28986	0.0	0.0474172	0.0	0.952583	0.0	0.67	1.0	-7.68515
9	0.0	0.0	1.00001e-09	0.950072	1.0	0.528259	0.423865	1.0	-8.16866
10	0.0	0.0	0.0	0.0	1.0	0.0	1.0	1.0	0.0
11	4.83162	2.10909	1.0	2.109	1.00117e-09	0.0	0.67	1.0	-16.2515
12	0.0	0.0	0.943622	60.3482	0.0563782	1.8359	0.200049	1.0	-9.82143
13	12.0658	0.0	0.0474218	0.0	0.952578	0.0	0.67	1.0	-12.0382
14	0.0	0.0	0.0	0.0	1.0	0.0	1.0	1.0	0.0
15	4.50158	0.0	0.048552	0.0	0.951448	0.0	0.67	1.0	-6.97024
16	0.0	0.0	1.00017e-09	0.9473	1.0	0.383366	0.465768	1.0	-9.77871
17	1.82052	0.0	0.0500213	0.0	0.949979	0.0	0.67	1.0	-10.1058
18	0.0	0.0	0.0	0.0	1.0	0.0	1.0	1.0	0.0
19	0.0	0.0	0.0	0.0	1.0	0.0	1.0	1.0	0.0
20	5.50113	0.0	0.048163	0.0	0.951837	0.0	0.67	1.0	-12.27
21	2.66343	1.05217	1.0	1.05185	1.00117e-09	0.0	0.67	1.0	-11.9741
22	0.0	0.0	1.0e-09	1.08496	1.0	0.494908	0.432966	1.0	-8.83617
23	2.7505	0.0	0.0472738	0.0	0.952726	0.0	0.67	1.0	-10.538
24	1.67897	1.41914	1.0	1.41886	1.0e-09	0.0	0.67	1.0	-15.9405
25	0.0	0.0	1.00003e-09	2.3977	1.0	1.55251	0.233706	1.0	-12.9974
26	0.0	0.0	0.0	0.0	1.0	0.0	1.0	1.0	0.0
27	0.0	0.0	0.0119998	1.01293	0.988	0.723807	0.375667	1.0	-8.57774
28	1.71897	0.293031	0.816023	55.8518	0.183977	6.7339	0.0155634	1.0	-26.5989
29	2.93838	2.93837	1.0e-09	8.14656	1.0	0.827362	0.353112	1.0	-29.8733
30	2.8705	0.0	0.0761255	0.0	0.923874	0.0	0.67	1.0	-8.85331
31	0.0	0.0	0.258008	2.80324	0.741992	0.906473	0.337034	1.0	-15.2609
32	0.0	0.0	1.0e-09	4.30003	1.0	1.87394	0.195947	1.0	-20.3492
33	0.0	0.0	0.0	0.0	1.0	0.0	1.0	1.0	0.0
34	0.0	0.0	1.0e-09	1.14032	1.0	0.507591	0.42947	1.0	-8.87984
35	4.43168	0.0	0.859592	9.95384	0.140408	0.0373212	0.617001	1.0	-13.4796
36	4.92521	0.0	0.0473685	0.0	0.952631	0.0	0.67	1.0	-12.9928
37	0.0	0.0	0.00609345	2.03333	0.993907	0.875247	0.343268	1.0	-14.1178
38	0.0	0.0	1.0e-09	2.8096	1.0	1.1746	0.288776	1.0	-16.6166
39	2.39381	0.0	0.0473466	0.0	0.952653	0.0	0.67	1.0	-9.905
40	2.98036	0.0	0.047328	0.0	0.952672	0.0	0.67	1.0	-6.52534
41	0.0	0.0	0.581481	19.4844	0.418519	4.8982	0.0399335	1.0	-24.1911
42	0.0	0.0	1.00001e-09	3.38844	1.0	1.59956	0.227713	1.0	-19.0757
43	0.0	0.0	0.821341	49.4301	0.178659	8.57006	0.00610575	0.952497	-21.4123
44	0.0	0.0	1.00001e-09	5.14802	1.0	4.13292	0.0593445	1.0	-16.2203
45	0.0	0.0	0.0	0.0	1.0	0.0	1.0	1.0	0.0
46	0.0	0.0	1.0e-09	2.90807	1.0	1.72728	0.212279	1.0	-14.688
47	0.0	0.0	1.00009e-09	3.49691	1.0	2.50035	0.139876	1.0	-19.0618
48	0.0	0.0	1.00005e-09	1.13636	1.0	0.805212	0.357786	1.0	-9.36145
49	2.2806	0.0	0.943614	61.1165	0.0563862	4.22394	0.0566053	1.0	-17.1735
50	0.0	0.0	1.00005e-09	2.63449	1.0	0.94233	0.330046	1.0	-17.7151
51	0.0	0.0	0.111144	13.6368	0.888856	7.01774	0.0134627	1.0	-34.8165
52	1.82434	1.10163	1.0	1.09997	1.15111e-09	0.0	0.67	1.0	-16.1508
53	0.958095	0.958095	0.903782	119.256	0.0962176	5.4919	0.029413	1.0	-23.672
54	0.0	0.0	1.00001e-09	2.84776	1.0	1.72858	0.212129	1.0	-13.1371
55	1.78969	0.0	0.875867	13.4778	0.124133	0.167679	0.544543	1.0	-12.652
56	0.0	0.0	1.0e-09	1.09332	1.0	0.713055	0.378115	1.0	-8.20415
57	0.0	0.0	0.202046	3.30044	0.797954	1.84265	0.199314	1.0	-13.825
58	0.0	0.0	0.0	0.0	1.0	0.0	1.0	1.0	0.0
59	6.07287	0.0	0.0473197	0.0	0.95268	0.0	0.67	1.0	-12.419
60	2.26141	1.03097	1.0	1.0308	1.0e-09	0.0	0.67	1.0	-12.3167
61	0.0	0.0	1.00001e-09	3.57556	1.0	1.53339	0.23619	1.0	-15.5654
62	5.76893	0.0	0.0650172	0.0	0.934983	0.0	0.67	1.0	-7.77031
63	4.38476	0.0	0.0516213	0.0	0.948379	0.0	0.67	1.0	-10.4744
64	0.0	0.0	0.0	0.0	1.0	0.0	1.0	1.0	0.0
65	0.0	0.0	0.0	0.0	1.0	0.0	1.0	1.0	0.0
66	0.0	0.0	0.0	0.0	1.0	0.0	1.0	1.0	0.0
67	0.0	0.0	0.443678	9.28645	0.556322	2.13031	0.170553	1.0	-21.2726
68	0.0	0.0	0.216153	1.49395	0.783847	0.508971	0.429092	1.0	-9.77501
69	0.0	0.0	1.00017e-09	1.16071	1.0	0.765046	0.366467	1.0	-8.95848
70	0.0	0.0	0.0	0.0	1.0	0.0	1.0	1.0	0.0
71	2.65432	0.0	0.0516785	0.0	0.948322	0.0	0.67	1.0	-7.91816
72	0.0	0.0	0.0	0.0	1.0	0.0	1.0	1.0	0.0
73	0.0	0.0	0.0	0.0	1.0	0.0	1.0	1.0	0.0
74	0.0	0.0	0.0	0.0	1.0	0.0	1.0	1.0	0.0
75	0.0	0.0	0.0	0.0	1.0	0.0	1.0	1.0	0.0
76	4.53183	0.0	0.0474675	0.0	0.952533	0.0	0.67	1.0	-9.5428
77	4.31829	0.0	0.0476378	0.0	0.952362	0.0	0.67	1.0	-6.38734
78	0.0	0.0	0.0	0.0	1.0	0.0	1.0	1.0	0.0
79	0.0	0.0	0.528645	5.27635	0.471355	1.56761	0.231763	1.0	-14.5566
80	2.56212	2.56212	1.00001e-09	5.87885	1.0	0.595119	0.406453	1.0	-25.1416
81	0.0	0.0	1.00002e-09	0.996552	1.0	0.722062	0.376063	1.0	-9.13526
82	0.0	0.0	0.0	0.0	1.0	0.0	1.0	1.0	0.0
83	2.30625	0.0	0.0480615	0.0	0.951939	0.0	0.67	1.0	-9.50538
84	0.0	0.0	0.0	0.0	1.0	0.0	1.0	1.0	0.0
85	0.0	0.0	1.0e-09	0.960462	1.0	0.498113	0.432079	1.0	-9.06588
86	5.56726	0.0	0.047921	0.0	0.952079	0.0	0.67	1.0	-8.36713
87	3.60765	0.0	0.763495	33.434	0.236505	0.695595	0.382137	1.0	-26.9668
88	3.5014	0.0	0.0472961	0.0	0.952704	0.0	0.67	1.0	-11.552
89	4.48108	0.0	0.0485189	0.0	0.951481	0.0	0.67	1.0	-7.78551
90	0.0	0.0	0.593799	6.07993	0.406201	1.49113	0.241787	1.0	-13.9123
91	0.0	0.0	0.0	0.0	1.0	0.0	1.0	1.0	0.0
92	4.24304	2.18081	1.0	2.18833	1.0e-09	0.0	0.67	1.0	-17.9766
93	0.0	0.0	0.25191	13.4472	0.74809	5.34962	0.0316461	1.0	-29.6889
94	0.0	0.0	0.241674	2.67301	0.758326	1.41158	0.252726	1.0	-12.8518
95	0.0	0.0	0.0	0.0	1.0	0.0	1.0	1.0	0.0
96	0.0	0.0	0.911657	22.8	0.0883433	5.07045	0.0365391	1.0	-11.1299
97	0.0	0.0	0.0491338	3.51261	0.950866	2.4164	0.146285	1.0	-21.6421
98	0.0	0.0	0.93594	40.4928	0.0640599	5.85748	0.0243782	1.0	-10.7343
99	0.0	0.0	0.0	0.0	1.0	0.0	1.0	1.0	0.0
100	0.0	0.0	0.0	0.0	1.0	0.0	1.0	1.0	0.0
101	4.17315	0.0	0.047417	0.0	0.952583	0.0	0.67	1.0	-12.7173
102	3.15722	1.00076	1.0	1.00033	3.43323e-08	0.0	0.67	1.0	-15.3389
103	0.0	0.0	1.00002e-09	3.96648	1.0	2.06577	0.176596	1.0	-16.2088
104	0.0	0.0	0.0	0.0	1.0	0.0	1.0	1.0	0.0
105	0.0	0.0	0.607798	13.2993	0.392202	2.98598	0.108125	1.0	-20.4367
106	0.0	0.0	0.0	0.0	1.0	0.0	1.0	1.0	0.0
107	608.243	0.0	0.0480307	0.0	0.951969	0.0	0.67	1.0	-12.9461
108	0.0	0.0	0.0	0.0	1.0	0.0	1.0	1.0	0.0
109	0.0	0.0	0.0	0.0	1.0	0.0	1.0	1.0	0.0
110	0.0	0.0	0.0	0.0	1.0	0.0	1.0	1.0	0.0
111	0.0	0.0	0.0	0.0	1.0	0.0	1.0	1.0	0.0
112	0.0	0.0	0.90151	17.2941	0.0984898	0.702526	0.380534	1.0	-10.6156
113	2.82274	0.0	0.0473877	0.0	0.952612	0.0	0.67	1.0	-8.38157
114	0.0	0.0	0.194149	12.2364	0.805851	4.37547	0.0523274	1.0	-30.2585
115	0.0	0.0	0.0	0.0	1.0	0.0	1.0	1.0	0.0
116	2.63677	0.0	0.925382	33.6505	0.0746176	0.455737	0.444047	1.0	-16.1892
117	4.58511	1.82891	0.99522	3.5948	0.00478003	0.0	0.67	1.0	-18.6474
118	0.0	0.0	0.0	0.0	1.0	0.0	1.0	1.0	0.0
119	0.0	0.0	0.0	0.0	1.0	0.0	1.0	1.0	0.0
120	0.0	0.0	0.0	0.0	1.0	0.0	1.0	1.0	0.0
121	4.52321	0.0	0.0473128	0.0	0.952687	0.0	0.67	1.0	-7.8824
122	0.0	0.0	0.0	0.0	1.0	0.0	1.0	1.0	0.0
123	0.0	0.0	0.0	0.0	1.0	0.0	1.0	1.0	0.0
124	4.64232	0.0	0.0483121	0.0	0.951688	0.0	0.67	1.0	-7.65255
125	10.9913	0.0	0.0472974	0.0	0.952703	0.0	0.67	1.0	-8.26858
126	0.0	0.0	1.00001e-09	0.971527	1.0	0.418638	0.454965	1.0	-7.81897
127	0.0	0.0	0.0	0.0	1.0	0.0	1.0	1.0	0.0
128	0.0	0.0	0.247716	1.39902	0.752284	0.944224	0.329682	1.0	-9.16711
129	10.4786	0.0	0.0473768	0.0	0.952623	0.0	0.67	1.0	-15.719
130	2.7622	0.0	0.709914	32.7839	0.290086	2.01062	0.18194	1.0	-27.8612
131	3.25167	1.02866	1.0	1.03365	1.0e-09	0.0	0.67	1.0	-16.1274
132	0.0	0.0	0.576108	2.8884	0.423892	0.820932	0.354461	1.0	-9.36913
133	0.0	0.0	0.0	0.0	1.0	0.0	1.0	1.0	0.0
134	0.0	0.0	0.947214	59.5296	0.0527861	1.40674	0.253409	1.0	-10.8614
135	1.8425	0.0	0.0478478	0.0	0.952152	0.0	0.67	1.0	-9.9186
136	0.0	0.0	0.0380039	0.991833	0.961996	0.389739	0.463784	1.0	-9.77349
137	0.0	0.0	1.0e-09	2.24418	1.0	1.84543	0.199012	1.0	-12.0128
138	0.0	0.0	1.00005e-09	1.18092	1.0	0.561378	0.415107	1.0	-10.3049
139	0.0	0.0	1.00001e-09	6.6134	1.0	2.1853	0.165577	1.0	-22.48
140	5.1821	1.09207	0.658935	1.15891	0.341065	0.0	0.67	1.0	-18.7064
141	0.0	0.0	0.0	0.0	1.0	0.0	1.0	1.0	0.0
142	0.0	0.0	0.0	0.0	1.0	0.0	1.0	1.0	0.0
143	0.0	0.0	0.0	0.0	1.0	0.0	1.0	1.0	0.0
144	0.0	0.0	0.0	0.0	1.0	0.0	1.0	1.0	0.0
145	0.0	0.0	1.0e-09	1.12537	1.0	0.043155	0.612517	1.0	-11.084
146	4.8476	0.0	0.919705	26.4546	0.0802947	0.287315	0.497661	1.0	-16.88
147	13.0538	0.0	0.04995	0.0	0.95005	0.0	0.67	1.0	-10.9254
148	0.0	0.0	0.719537	34.6139	0.280463	9.09499	0.00467655	1.0	-23.8981
149	12.0432	0.0	0.047388	0.0	0.952612	0.0	0.67	1.0	-10.1822
150	0.0	0.0	0.0	0.0	1.0	0.0	1.0	1.0	0.0
151	2.75564	1.12613	1.0	1.1237	1.0e-09	0.0	0.67	1.0	-13.4574
152	9.14248	1.19259	0.99883	0.0	0.00116955	0.0	0.67	1.0	-20.923
153	6.16261	0.0	0.0499764	0.0	0.950024	0.0	0.67	1.0	-11.1197
154	0.0	0.0	0.0	0.0	1.0	0.0	1.0	1.0	0.0
155	0.0	0.0	0.0	0.0	1.0	0.0	1.0	1.0	0.0
156	0.0	0.0	0.0	0.0	1.0	0.0	1.0	1.0	0.0
157	0.0	0.0	0.0	0.0	1.0	0.0	1.0	1.0	0.0
158	0.0	0.0	0.0	0.0	1.0	0.0	1.0	1.0	0.0
159	0.0	0.0	0.0	0.0	1.0	0.0	1.0	1.0	0.0
160	0.0	0.0	0.0	0.0	1.0	0.0	1.0	1.0	0.0
161	0.0	0.0	1.0e-09	0.939695	1.0	0.687737	0.383966	1.0	-8.34716
162	2.97583	0.959794	1.0	0.959379	6.48499e-08	0.0	0.67	1.0	-11.8965
163	0.0	0.0	0.0	0.0	1.0	0.0	1.0	1.0	0.0
164	3.79852	0.8804	0.874434	0.8804	0.125566	0.0	0.67	1.0	-15.0453
165	0.0	0.0	0.0	0.0	1.0	0.0	1.0	1.0	0.0
166	0.0	0.0	0.0	0.0	1.0	0.0	1.0	1.0	0.0
167	1.76833	0.0	0.043711	0.0	0.956289	0.0	0.67	1.0	-11.8495
168	0.0	0.0	0.489256	2.83239	0.510744	1.30977	0.267546	1.0	-10.9014
169	0.0	0.0	0.0	0.0	1.0	0.0	1.0	1.0	0.0
170	11.9929	0.0	0.0473813	0.0	0.952619	0.0	0.67	1.0	-8.74469
171	0.0	0.0	0.0	0.0	1.0	0.0	1.0	1.0	0.0
172	0.0	0.0	1.00002e-09	1.06398	1.0	0.60603	0.40371	1.0	-8.94166
173	0.0	0.0	0.0	0.0	1.0	0.0	1.0	1.0	0.0
174	5.48357	1.00077	1.0	1.02077	1.01328e-09	0.0	0.67	1.0	-17.9874
175	2.98036	0.0	0.047328	0.0	0.952672	0.0	0.67	1.0	-6.52534
176	0.0	0.0	1.0e-09	1.03093	1.0	0.768004	0.365818	1.0	-8.11267
177	0.0	0.0	1.00003e-09	1.0034	1.0	0.733343	0.373513	1.0	-8.75851
178	2.81928	2.81927	1.00009e-09	5.04777	1.0	0.270272	0.50377	1.0	-24.8135
179	2.97992	0.0	0.0474793	0.0	0.952521	0.0	0.67	1.0	-8.07678
180	4.431	0.0	0.791417	31.0556	0.208583	1.16693	0.290039	1.0	-20.8502
181	0.0	0.0	0.0	0.0	1.0	0.0	1.0	1.0	0.0
182	0.0	0.0	0.0	0.0	1.0	0.0	1.0	1.0	0.0
183	0.0	0.0	0.0	0.0	1.0	0.0	1.0	1.0	0.0
184	0.0	0.0	0.0	0.0	1.0	0.0	1.0	1.0	0.0
185	0.0	0.0	0.0	0.0	1.0	0.0	1.0	1.0	0.0
186	0.0	0.0	1.00004e-09	1.18257	1.0	0.875807	0.343155	1.0	-8.4172
187	0.0	0.0	0.24903	1.50288	0.75097	0.817112	0.355265	1.0	-9.50492
188	0.0	0.0	0.0	0.0	1.0	0.0	1.0	1.0	0.0
189	5.92911	0.0	0.0474018	0.0	0.952598	0.0	0.67	1.0	-10.543
190	4.46865	1.02522	1.0	1.02469	1.0e-09	0.0	0.67	1.0	-14.0702
191	2.66995	2.25051	0.988027	6.32014	0.0119725	0.000309075	0.665714	1.0	-18.8979
192	0.0	0.0	0.0	0.0	1.0	0.0	1.0	1.0	0.0
193	4.68237	0.0	0.0473503	0.0	0.95265	0.0	0.67	1.0	-6.98834
194	0.0	0.0	1.0e-09	2.49716	1.0	1.78075	0.20616	1.0	-13.0455
195	0.0	0.0	0.0	0.0	1.0	0.0	1.0	1.0	0.0
196	0.0	0.0	1.00008e-09	1.07037	1.0	0.681485	0.385429	1.0	-8.18795
197	0.0	0.0	0.0	0.0	1.0	0.0	1.0	1.0	0.0
198	0.0	0.0	1.00001e-09	0.983313	1.0	0.714287	0.377834	1.0	-7.74826
199	0.0	0.0	0.0	0.0	1.0	0.0	1.0	1.0	0.0
200	0.0	0.0	0.0634604	5.28751	0.93654	1.45236	0.24705	1.0	-18.9932
201	0.0	0.0	0.0	0.0	1.0	0.0	1.0	1.0	0.0
202	0.0	0.0	0.0	0.0	1.0	0.0	1.0	1.0	0.0
203	0.0	0.0	0.0	0.0	1.0	0.0	1.0	1.0	0.0
204	0.0	0.0	0.0	0.0	1.0	0.0	1.0	1.0	0.0
205	6.5092	3.30586	0.999995	3.30586	5.26325e-06	0.0	0.67	1.0	-27.0385
206	0.0	0.0	0.0	0.0	1.0	0.0	1.0	1.0	0.0
207	0.0	0.0	0.0	0.0	1.0	0.0	1.0	1.0	0.0
208	0.0	0.0	0.0	0.0	1.0	0.0	1.0	1.0	0.0
209	0.0	0.0	0.0	0.0	1.0	0.0	1.0	1.0	0.0
210	0.0	0.0	0.0	0.0	1.0	0.0	1.0	1.0	0.0
211	0.0	0.0	0.0	0.0	1.0	0.0	1.0	1.0	0.0
212	0.0	0.0	1.00002e-09	2.126	1.0	0.822085	0.354219	1.0	-15.0828
213	0.000884917	0.000803575	0.91964	27.2891	0.0803597	1.04841	0.310383	1.0	-10.4859
214	0.0	0.0	0.94408	57.6861	0.0559202	1.75808	0.208731	1.0	-10.4006
215	0.0	0.0	0.0	0.0	1.0	0.0	1.0	1.0	0.0
216	0.0	0.0	0.543352	2.44406	0.456648	1.00211	0.318786	1.0	-10.1419
217	2.28463	0.0	0.0500382	0.0	0.949962	0.0	0.67	1.0	-8.5351
218	0.0	0.0	0.0	0.0	1.0	0.0	1.0	1.0	0.0
219	0.0	0.0	0.0	0.0	1.0	0.0	1.0	1.0	0.0
220	0.0	0.0	0.0	0.0	1.0	0.0	1.0	1.0	0.0
221	0.0	0.0	0.0	0.0	1.0	0.0	1.0	1.0	0.0
222	0.0	0.0	0.0	0.0	1.0	0.0	1.0	1.0	0.0
223	2.71412	0.0	0.0473664	0.0	0.952634	0.0	0.67	1.0	-8.16555
224	0.0	0.0	0.603448	2.6992	0.396552	0.745195	0.370858	1.0	-9.88672
225	0.0	0.0	0.0	0.0	1.0	0.0	1.0	1.0	0.0
226	0.0	0.0	0.0	0.0	1.0	0.0	1.0	1.0	0.0
227	0.0	0.0	0.0	0.0	1.0	0.0	1.0	1.0	0.0
228	0.0	0.0	0.0	0.0	1.0	0.0	1.0	1.0	0.0
229	0.0	0.0	0.0	0.0	1.0	0.0	1.0	1.0	0.0
230	5.22553	2.30398	1.0	2.30373	1.00063e-09	0.0	0.67	1.0	-17.2543
231	0.0	0.0	0.0	0.0	1.0	0.0	1.0	1.0	0.0
232	0.0	0.0	0.255637	5.48714	0.744363	3.30546	0.0913959	1.0	-19.9255
233	0.0	0.0	0.0	0.0	1.0	0.0	1.0	1.0	0.0
234	0.0	0.0	0.0	0.0	1.0	0.0	1.0	1.0	0.0
235	0.0	0.0	0.0	0.0	1.0	0.0	1.0	1.0	0.0
236	1.78357	0.0	0.0473614	0.0	0.952639	0.0	0.67	1.0	-8.62947
237	0.0	0.0	0.0	0.0	1.0	0.0	1.0	1.0	0.0
238	0.0	0.0	1.0e-09	1.96421	1.0	1.55925	0.232836	1.0	-12.2411
239	0.0	0.0	0.496999	4.4968	0.503001	1.27444	0.272918	1.0	-15.5881
240	0.0	0.0	1.0e-09	1.01316	1.0	0.72333	0.375775	1.0	-8.64707
241	0.0	0.0	0.0	0.0	1.0	0.0	1.0	1.0	0.0
242	0.0	0.0	0.258664	1.46981	0.741336	0.782059	0.362757	1.0	-9.45578
243	0.0	0.0	0.0	0.0	1.0	0.0	1.0	1.0	0.0
244	0.0	0.0	0.0	0.0	1.0	0.0	1.0	1.0	0.0
245	0.0	0.0	0.0	0.0	1.0	0.0	1.0	1.0	0.0
246	0.0	0.0	0.0	0.0	1.0	0.0	1.0	1.0	0.0
247	0.0	0.0	0.0	0.0	1.0	0.0	1.0	1.0	0.0
248	0.0	0.0	0.0	0.0	1.0	0.0	1.0	1.0	0.0
249	0.0	0.0	1.0e-09	2.10562	1.0	1.18988	0.286282	1.0	-12.4944
250	0.0	0.0	0.0	0.0	1.0	0.0	1.0	1.0	0.0
251	0.0	0.0	0.0	0.0	1.0	0.0	1.0	1.0	0.0
252	0.0	0.0	0.0	0.0	1.0	0.0	1.0	1.0	0.0
253	2.62331	0.0	0.951137	100.095	0.048863	1.15438	0.292117	1.0	-15.4064
254	0.0	0.0	1.00003e-09	0.989558	1.0	0.447964	0.446299	1.0	-8.06092
255	0.0	0.0	1.0e-09	0.967817	1.0	0.557671	0.416074	1.0	-7.66485
256	0.0	0.0	1.0e-09	1.07915	1.0	0.977149	0.32343	1.0	-8.54983
257	0.0	0.0	0.909844	20.648	0.0901555	1.06445	0.307533	1.0	-10.659
258	0.0	0.0	1.00001e-09	2.21243	1.0	1.61934	0.225245	1.0	-12.8304
259	2.97574	1.07813	1.0	1.07694	1.00051e-09	0.0	0.67	1.0	-11.612
260	0.0	0.0	0.0	0.0	1.0	0.0	1.0	1.0	0.0
261	0.0	0.0	0.0	0.0	1.0	0.0	1.0	1.0	0.0
262	0.0	0.0	0.907734	20.0964	0.0922662	0.996986	0.319733	1.0	-11.1542
263	0.0	0.0	0.0	0.0	1.0	0.0	1.0	1.0	0.0
264	0.0	0.0	0.0	0.0	1.0	0.0	1.0	1.0	0.0
265	0.0	0.0	0.0	0.0	1.0	0.0	1.0	1.0	0.0
266	0.0	0.0	1.00001e-09	2.36548	1.0	1.1118	0.2993	1.0	-13.204
267	0.0	0.0	0.0	0.0	1.0	0.0	1.0	1.0	0.0
268	4.95461	1.02383	0.649602	1.22238	0.350398	0.0	0.67	1.0	-16.4672
269	0.0	0.0	0.0	0.0	1.0	0.0	1.0	1.0	0.0
270	8.17538	1.30205	0.978519	4.04958	0.0214808	0.0	0.67	1.0	-20.4116
271	0.0	0.0	1.0e-09	2.10188	1.0	1.39331	0.255316	1.0	-11.1017
272	0.0	0.0	0.0	0.0	1.0	0.0	1.0	1.0	0.0
273	2.64413	0.0	0.0474218	0.0	0.952578	0.0	0.67	1.0	-10.7383
274	0.0	0.0	1.0e-09	2.38306	1.0	1.3669	0.259113	1.0	-11.8345
275	11.8495	0.998758	1.0	0.969669	1.0e-09	0.0	0.67	1.0	-16.9614
276	0.0	0.0	1.0e-09	1.87763	1.0	0.895788	0.339151	1.0	-15.5215
277	0.0	0.0	0.0	0.0	1.0	0.0	1.0	1.0	0.0
278	0.0	0.0	0.0	0.0	1.0	0.0	1.0	1.0	0.0
279	0.0	0.0	0.770273	14.385	0.229727	2.14975	0.168776	1.0	-15.2461
280	0.0	0.0	1.0e-09	1.79533	1.0	0.782885	0.362578	1.0	-12.8449
281	0.0	0.0	1.00001e-09	0.795211	1.0	0.153616	0.55083	1.0	-9.08104
282	0.0	0.0	0.0	0.0	1.0	0.0	1.0	1.0	0.0
283	0.0	0.0	0.0	0.0	1.0	0.0	1.0	1.0	0.0
284	0.0	0.0	0.0	0.0	1.0	0.0	1.0	1.0	0.0
285	0.0	0.0	0.0	0.0	1.0	0.0	1.0	1.0	0.0
286	2.22422	2.139	1.0	2.13624	8.24782e-09	0.0	0.67	1.0	-17.1941
287	0.0	0.0	0.0	0.0	1.0	0.0	1.0	1.0	0.0
288	0.0	0.0	1.0e-09	1.0941	1.0	0.988712	0.321269	1.0	-9.62737
289	0.0	0.0	0.906992	24.4147	0.0930084	5.35506	0.0315577	1.0	-10.502
290	0.0	0.0	0.0	0.0	1.0	0.0	1.0	1.0	0.0
291	0.0	0.0	0.0	0.0	1.0	0.0	1.0	1.0	0.0
292	0.0	0.0	1.0e-09	2.14966	1.0	1.57548	0.230759	1.0	-13.3613
293	0.0	0.0	1.00001e-09	2.1624	1.0	1.41862	0.251736	1.0	-10.6195
294	3.78961	0.0	0.0516213	0.0	0.948379	0.0	0.67	1.0	-13.0645
295	0.0	0.0	0.0	0.0	1.0	0.0	1.0	1.0	0.0
296	0.0	0.0	1.0e-09	1.91023	1.0	1.07073	0.306426	1.0	-12.5665
297	0.0	0.0	0.0	0.0	1.0	0.0	1.0	1.0	0.0
298	0.0	0.0	1.0e-09	1.87989	1.0	0.871517	0.344023	1.0	-14.8314
299	0.0	0.0	0.0	0.0	1.0	0.0	1.0	1.0	0.0
300	0.0	0.0	0.0	0.0	1.0	0.0	1.0	1.0	0.0
301	0.0	0.0	0.0	0.0	1.0	0.0	1.0	1.0	0.0
302	0.0	0.0	0.0	0.0	1.0	0.0	1.0	1.0	0.0
303	0.0	0.0	0.0	0.0	1.0	0.0	1.0	1.0	0.0
304	4.58767	0.874914	1.0	0.875523	1.00117e-09	0.0	0.67	1.0	-13.3644
305	0.0	0.0	0.0	0.0	1.0	0.0	1.0	1.0	0.0
306	0.0	0.0	1.0e-09	3.19355	1.0	2.83951	0.116823	1.0	-13.4515
307	1.83759	0.0	0.0499472	0.0	0.950053	0.0	0.67	1.0	-11.354
308	0.0	0.0	0.250953	1.15659	0.749047	0.347516	0.477214	1.0	-10.3746
309	0.0	0.0	1.0e-09	1.00793	1.0	0.285833	0.498186	1.0	-10.5745
310	6.16434	1.08586	1.0	1.08518	1.00117e-09	0.0	0.67	1.0	-14.3143
311	0.0	0.0	0.636184	14.803	0.363816	3.41618	0.0862414	1.0	-19.2531
312	2.35983	0.0	0.899534	19.7028	0.100466	1.56896	0.23159	1.0	-14.1023
