# Supplementary material for: Evolution of host-microbe cell adherence by receptor domain shuffling
Source: eLife. 2022 Jan 25;11:e73330. doi: 10.7554/eLife.73330 (PMC8860441; doi:10.7554/eLife.73330)
Supplement: Figure 2—source data 3. [file elife-73330-fig2-data3.zip › Figure 2 - source data 3/site_selection_results/ALL_all_evo_data/CCM06_NS_extracted_sites.txt]

PepLen	site	pvalue	sig	Analysis
312	28	0.973	1	M2_NE_Bayes
	29	0.986	1	M2_NE_Bayes
	41	0.931	0	M2_NE_Bayes
	43	0.900	0	M2_NE_Bayes
	44	0.756	0	M2_NE_Bayes
	47	0.509	0	M2_NE_Bayes
	51	1.000	2	M2_NE_Bayes
	53	0.842	0	M2_NE_Bayes
	67	0.685	0	M2_NE_Bayes
	80	0.901	0	M2_NE_Bayes
	93	0.994	2	M2_NE_Bayes
	103	0.571	0	M2_NE_Bayes
	105	0.867	0	M2_NE_Bayes
	114	0.991	2	M2_NE_Bayes
	139	0.866	0	M2_NE_Bayes
	148	0.998	2	M2_NE_Bayes
	311	0.903	0	M2_NE_Bayes
	28	0.974	1	M2_BE_Bayes
	29	0.987	1	M2_BE_Bayes
	41	0.931	0	M2_BE_Bayes
	43	0.907	0	M2_BE_Bayes
	44	0.776	0	M2_BE_Bayes
	47	0.549	0	M2_BE_Bayes
	51	1.000	2	M2_BE_Bayes
	53	0.852	0	M2_BE_Bayes
	67	0.708	0	M2_BE_Bayes
	80	0.908	0	M2_BE_Bayes
	93	0.994	2	M2_BE_Bayes
	103	0.606	0	M2_BE_Bayes
	105	0.877	0	M2_BE_Bayes
	114	0.991	2	M2_BE_Bayes
	139	0.867	0	M2_BE_Bayes
	148	0.998	2	M2_BE_Bayes
	200	0.540	0	M2_BE_Bayes
	232	0.542	0	M2_BE_Bayes
	311	0.908	0	M2_BE_Bayes
	28	0.973	1	M8_NE_Bayes
	29	0.986	1	M8_NE_Bayes
	41	0.934	0	M8_NE_Bayes
	43	0.904	0	M8_NE_Bayes
	44	0.767	0	M8_NE_Bayes
	47	0.532	0	M8_NE_Bayes
	51	1.000	2	M8_NE_Bayes
	53	0.850	0	M8_NE_Bayes
	67	0.704	0	M8_NE_Bayes
	80	0.905	0	M8_NE_Bayes
	93	0.994	2	M8_NE_Bayes
	103	0.591	0	M8_NE_Bayes
	105	0.872	0	M8_NE_Bayes
	114	0.991	2	M8_NE_Bayes
	139	0.875	0	M8_NE_Bayes
	148	0.998	2	M8_NE_Bayes
	200	0.526	0	M8_NE_Bayes
	232	0.523	0	M8_NE_Bayes
	311	0.907	0	M8_NE_Bayes
	7	0.682	0	M8_BE_Bayes
	28	0.990	1	M8_BE_Bayes
	29	0.994	2	M8_BE_Bayes
	32	0.660	0	M8_BE_Bayes
	38	0.566	0	M8_BE_Bayes
	41	0.983	1	M8_BE_Bayes
	43	0.964	1	M8_BE_Bayes
	44	0.898	0	M8_BE_Bayes
	46	0.649	0	M8_BE_Bayes
	47	0.798	0	M8_BE_Bayes
	50	0.537	0	M8_BE_Bayes
	51	1.000	2	M8_BE_Bayes
	53	0.947	0	M8_BE_Bayes
	54	0.525	0	M8_BE_Bayes
	61	0.522	0	M8_BE_Bayes
	67	0.899	0	M8_BE_Bayes
	80	0.964	1	M8_BE_Bayes
	87	0.604	0	M8_BE_Bayes
	93	0.997	2	M8_BE_Bayes
	97	0.634	0	M8_BE_Bayes
	103	0.825	0	M8_BE_Bayes
	105	0.944	0	M8_BE_Bayes
	114	0.997	2	M8_BE_Bayes
	130	0.718	0	M8_BE_Bayes
	139	0.966	1	M8_BE_Bayes
	148	0.999	2	M8_BE_Bayes
	178	0.781	0	M8_BE_Bayes
	180	0.630	0	M8_BE_Bayes
	200	0.827	0	M8_BE_Bayes
	232	0.793	0	M8_BE_Bayes
	306	0.687	0	M8_BE_Bayes
	311	0.970	1	M8_BE_Bayes
