# Supplementary material for: Evolution of host-microbe cell adherence by receptor domain shuffling
Source: eLife. 2022 Jan 25;11:e73330. doi: 10.7554/eLife.73330 (PMC8860441; doi:10.7554/eLife.73330)
Supplement: Figure 2—source data 3. [file elife-73330-fig2-data3.zip › Figure 2 - source data 3/site_selection_results/ALL_all_evo_data/CCM07_FUBAR.csv]

Site	Partition	&alpha;	&beta;	&beta;-&alpha;	Prob[&alpha;>&beta;]	Prob[&alpha;<&beta;]	BayesFactor[&alpha;<&beta;]
1	1	0.733	1.352	0.619	0.199	0.733	3.116
2	1	1.459	2.927	1.469	0.108	0.708	2.757
3	1	4.956	3.103	-1.853	0.393	0.293	0.472
4	1	0.546	1.358	0.812	0.160	0.786	4.176
5	1	0.715	0.766	0.051	0.353	0.583	1.591
6	1	4.940	2.268	-2.673	0.558	0.191	0.269
7	1	0.581	1.341	0.760	0.171	0.771	3.820
8	1	1.170	0.409	-0.761	0.777	0.177	0.245
9	1	0.604	1.107	0.502	0.207	0.733	3.120
10	1	0.561	1.383	0.823	0.161	0.784	4.125
11	1	6.149	0.483	-5.665	0.968	0.017	0.020
12	1	1.230	0.774	-0.455	0.562	0.359	0.637
13	1	3.564	0.437	-3.127	0.836	0.128	0.167
14	1	0.545	0.433	-0.112	0.530	0.403	0.767
15	1	0.677	0.427	-0.250	0.566	0.369	0.665
16	1	0.677	0.423	-0.254	0.569	0.366	0.657
17	1	1.031	0.450	-0.580	0.737	0.211	0.305
18	1	0.517	0.811	0.295	0.283	0.657	2.178
19	1	0.993	0.482	-0.510	0.714	0.231	0.342
20	1	2.603	0.943	-1.660	0.708	0.195	0.276
21	1	0.540	0.818	0.279	0.291	0.649	2.101
22	1	1.418	2.378	0.960	0.187	0.653	2.142
23	1	1.483	0.816	-0.668	0.570	0.349	0.611
24	1	0.733	3.574	2.841	0.035	0.905	10.825
25	1	0.536	0.735	0.198	0.313	0.625	1.896
26	1	7.729	1.554	-6.175	0.753	0.124	0.162
27	1	1.273	0.828	-0.446	0.541	0.376	0.685
28	1	0.531	1.298	0.767	0.161	0.785	4.163
29	1	1.395	2.461	1.066	0.169	0.669	2.295
30	1	0.529	0.433	-0.096	0.522	0.410	0.790
31	1	0.675	0.453	-0.222	0.544	0.391	0.729
32	1	0.674	0.417	-0.257	0.567	0.368	0.662
33	1	3.263	0.457	-2.806	0.631	0.314	0.520
34	1	0.675	0.453	-0.222	0.544	0.391	0.729
35	1	0.696	0.425	-0.271	0.570	0.365	0.654
36	1	1.201	0.442	-0.759	0.759	0.193	0.271
37	1	0.696	0.421	-0.275	0.573	0.363	0.647
38	1	0.642	1.233	0.591	0.199	0.738	3.203
39	1	0.545	0.443	-0.102	0.524	0.409	0.786
40	1	18.372	1.304	-17.068	0.968	0.006	0.007
41	1	0.556	1.155	0.599	0.187	0.756	3.516
42	1	0.726	0.758	0.032	0.351	0.585	1.605
43	1	0.642	1.397	0.755	0.177	0.760	3.600
44	1	0.969	0.503	-0.466	0.700	0.244	0.367
45	1	0.517	0.436	-0.080	0.515	0.416	0.811
46	1	0.676	0.408	-0.268	0.582	0.354	0.623
47	1	0.545	0.437	-0.108	0.527	0.405	0.775
48	1	1.259	0.462	-0.797	0.747	0.202	0.288
49	1	0.619	2.580	1.961	0.067	0.881	8.405
50	1	0.987	18.481	17.494	0.002	0.986	78.256
51	1	8.449	4.596	-3.853	0.451	0.315	0.523
52	1	0.545	16.831	16.286	0.000	0.998	657.296
53	1	7.100	1.588	-5.512	0.720	0.138	0.182
54	1	0.706	2.278	1.572	0.089	0.845	6.213
55	1	0.594	3.634	3.040	0.022	0.940	17.683
56	1	4.224	1.309	-2.916	0.644	0.218	0.317
57	1	0.572	1.142	0.570	0.195	0.746	3.341
58	1	0.545	0.433	-0.112	0.530	0.403	0.767
59	1	11.690	0.426	-11.265	0.981	0.011	0.013
60	1	0.545	0.409	-0.135	0.546	0.386	0.716
61	1	0.723	1.236	0.513	0.208	0.726	3.015
62	1	30.113	0.744	-29.368	0.995	0.002	0.002
63	1	1.102	1.352	0.251	0.329	0.558	1.436
64	1	0.969	0.503	-0.466	0.700	0.244	0.367
65	1	0.677	0.423	-0.254	0.569	0.366	0.657
66	1	0.557	0.742	0.185	0.321	0.617	1.829
67	1	2.539	3.408	0.870	0.229	0.551	1.398
68	1	0.732	1.414	0.682	0.188	0.746	3.340
69	1	1.246	1.165	-0.081	0.393	0.500	1.136
70	1	1.269	0.825	-0.444	0.540	0.377	0.688
71	1	0.580	1.338	0.758	0.171	0.771	3.836
72	1	0.536	0.735	0.199	0.313	0.625	1.897
73	1	0.928	0.480	-0.448	0.705	0.240	0.358
74	1	0.490	0.472	-0.018	0.481	0.451	0.934
75	1	0.587	0.779	0.192	0.318	0.620	1.854
76	1	0.678	0.445	-0.233	0.555	0.380	0.698
77	1	0.689	0.739	0.050	0.351	0.586	1.607
78	1	0.541	0.822	0.280	0.290	0.649	2.103
79	1	0.632	2.986	2.354	0.036	0.915	12.190
80	1	1.403	1.242	-0.161	0.393	0.493	1.106
81	1	4.238	1.460	-2.778	0.617	0.225	0.330
82	1	3.530	0.427	-3.104	0.816	0.145	0.193
83	1	0.572	1.140	0.568	0.195	0.746	3.347
84	1	0.545	0.437	-0.108	0.527	0.405	0.775
85	1	0.626	0.793	0.167	0.322	0.615	1.813
86	1	1.441	0.464	-0.977	0.761	0.190	0.267
87	1	0.529	0.410	-0.119	0.537	0.394	0.739
88	1	0.490	0.472	-0.018	0.481	0.451	0.934
89	1	0.997	4.524	3.527	0.028	0.907	11.116
90	1	1.072	0.855	-0.218	0.507	0.408	0.784
91	1	0.676	0.408	-0.268	0.582	0.354	0.623
92	1	5.160	4.715	-0.446	0.220	0.574	1.532
93	1	0.723	4.677	3.954	0.013	0.938	17.171
94	1	2.095	0.858	-1.237	0.612	0.306	0.502
95	1	0.514	0.803	0.289	0.284	0.656	2.170
96	1	1.892	4.252	2.360	0.101	0.699	2.635
97	1	1.272	6.627	5.355	0.020	0.887	8.932
98	1	2.766	0.435	-2.332	0.818	0.143	0.190
99	1	0.696	0.421	-0.275	0.573	0.363	0.647
100	1	0.546	0.443	-0.103	0.524	0.409	0.786
101	1	3.774	2.222	-1.552	0.446	0.291	0.467
102	1	0.651	1.934	1.284	0.098	0.841	6.027
103	1	0.576	0.876	0.300	0.290	0.649	2.099
104	1	0.673	0.406	-0.268	0.574	0.360	0.641
105	1	2.658	0.916	-1.743	0.593	0.323	0.544
106	1	1.174	0.453	-0.721	0.752	0.199	0.282
107	1	1.372	1.831	0.459	0.230	0.676	2.376
108	1	0.580	1.334	0.754	0.169	0.772	3.860
109	1	1.936	1.950	0.014	0.313	0.527	1.265
110	1	3.026	0.795	-2.231	0.783	0.149	0.199
111	1	1.269	0.409	-0.859	0.779	0.176	0.243
112	1	0.677	0.427	-0.250	0.566	0.369	0.665
113	1	0.528	0.403	-0.126	0.542	0.389	0.724
114	1	0.587	0.797	0.210	0.312	0.626	1.904
115	1	0.577	0.424	-0.153	0.544	0.389	0.724
116	1	0.537	0.751	0.214	0.309	0.630	1.936
117	1	0.673	0.400	-0.273	0.578	0.356	0.630
118	1	0.674	0.417	-0.257	0.567	0.368	0.662
119	1	0.660	0.758	0.098	0.341	0.596	1.676
120	1	0.673	0.406	-0.268	0.574	0.360	0.641
121	1	1.435	0.436	-0.999	0.775	0.179	0.247
122	1	1.200	0.409	-0.791	0.777	0.177	0.244
123	1	3.982	1.089	-2.893	0.669	0.243	0.365
124	1	0.677	0.423	-0.254	0.569	0.366	0.657
125	1	0.674	0.417	-0.257	0.567	0.368	0.662
126	1	4.903	1.344	-3.559	0.559	0.327	0.553
127	1	0.543	0.433	-0.110	0.528	0.405	0.773
128	1	0.520	0.809	0.289	0.285	0.655	2.161
129	1	0.545	0.443	-0.102	0.524	0.409	0.786
130	1	1.082	1.274	0.192	0.343	0.548	1.378
131	1	0.517	0.488	-0.029	0.486	0.447	0.918
132	1	0.529	0.410	-0.119	0.537	0.394	0.739
133	1	0.542	0.425	-0.118	0.533	0.399	0.756
134	1	0.718	0.801	0.084	0.342	0.593	1.658
135	1	0.505	0.402	-0.103	0.533	0.398	0.750
136	1	3.031	0.436	-2.595	0.825	0.137	0.181
137	1	0.505	0.410	-0.096	0.528	0.403	0.766
138	1	0.678	0.445	-0.233	0.555	0.380	0.698
139	1	0.724	1.245	0.522	0.208	0.726	3.019
140	1	0.545	0.410	-0.135	0.545	0.387	0.717
141	1	0.529	0.410	-0.119	0.537	0.394	0.739
142	1	3.075	0.467	-2.608	0.797	0.160	0.217
143	1	0.929	0.481	-0.448	0.705	0.240	0.359
144	1	3.263	0.457	-2.806	0.631	0.314	0.520
145	1	3.263	0.457	-2.806	0.631	0.314	0.520
146	1	1.174	0.453	-0.721	0.752	0.199	0.282
147	1	0.690	0.759	0.069	0.345	0.592	1.648
148	1	0.543	0.434	-0.109	0.527	0.405	0.774
149	1	0.678	0.445	-0.233	0.555	0.380	0.698
150	1	0.673	0.400	-0.273	0.578	0.356	0.630
151	1	0.561	1.362	0.801	0.162	0.782	4.075
152	1	1.359	1.329	-0.031	0.373	0.506	1.164
153	1	0.529	0.443	-0.087	0.516	0.416	0.810
154	1	1.215	0.422	-0.793	0.768	0.185	0.259
155	1	0.588	1.803	1.215	0.097	0.849	6.383
156	1	0.591	0.417	-0.174	0.555	0.378	0.692
157	1	0.503	0.920	0.418	0.253	0.690	2.530
158	1	0.527	0.867	0.341	0.274	0.667	2.273
159	1	0.529	0.435	-0.094	0.521	0.411	0.793
160	1	0.529	0.408	-0.121	0.539	0.393	0.735
161	1	0.558	6.779	6.221	0.002	0.983	67.065
162	1	0.674	0.416	-0.257	0.567	0.368	0.661
163	1	2.609	0.429	-2.180	0.809	0.151	0.202
164	1	0.591	0.417	-0.174	0.555	0.378	0.692
165	1	0.529	0.410	-0.119	0.537	0.394	0.739
166	1	0.539	0.797	0.259	0.295	0.644	2.055
167	1	0.565	2.329	1.764	0.068	0.886	8.852
168	1	0.946	0.480	-0.467	0.708	0.237	0.353
169	1	3.409	0.967	-2.442	0.739	0.170	0.232
170	1	5.332	0.799	-4.533	0.826	0.116	0.150
171	1	0.566	1.528	0.962	0.149	0.796	4.441
172	1	0.545	0.410	-0.135	0.545	0.387	0.717
173	1	1.826	2.317	0.491	0.226	0.584	1.594
174	1	0.543	0.434	-0.109	0.527	0.405	0.774
175	1	0.707	0.757	0.051	0.348	0.589	1.627
176	1	0.678	1.959	1.281	0.103	0.832	5.650
177	1	0.545	0.437	-0.108	0.527	0.405	0.775
178	1	0.528	0.403	-0.126	0.542	0.389	0.724
179	1	0.543	0.452	-0.091	0.516	0.417	0.812
180	1	4.996	0.436	-4.560	0.859	0.110	0.140
181	1	0.542	0.425	-0.118	0.533	0.399	0.756
182	1	0.696	0.421	-0.275	0.573	0.363	0.647
183	1	0.676	0.408	-0.268	0.582	0.354	0.623
184	1	0.678	0.445	-0.233	0.555	0.380	0.698
185	1	0.674	0.417	-0.257	0.567	0.368	0.662
186	1	0.631	3.143	2.513	0.033	0.918	12.801
187	1	0.555	1.495	0.940	0.148	0.798	4.496
188	1	0.530	0.769	0.239	0.300	0.639	2.013
189	1	0.529	0.409	-0.119	0.538	0.394	0.738
190	1	0.671	0.736	0.065	0.351	0.586	1.607
191	1	0.540	0.773	0.232	0.303	0.636	1.988
192	1	2.026	0.424	-1.602	0.814	0.146	0.194
193	1	0.674	0.416	-0.257	0.567	0.368	0.661
194	1	1.222	0.409	-0.813	0.780	0.175	0.241
195	1	0.529	0.443	-0.087	0.516	0.416	0.810
196	1	0.529	0.410	-0.119	0.537	0.394	0.739
197	1	0.941	0.479	-0.461	0.708	0.237	0.354
198	1	0.574	1.334	0.760	0.170	0.773	3.875
199	1	3.126	0.469	-2.657	0.886	0.082	0.101
200	1	0.529	0.425	-0.104	0.527	0.405	0.774
201	1	0.557	0.827	0.270	0.296	0.643	2.046
202	1	0.546	0.443	-0.103	0.524	0.409	0.786
203	1	0.621	1.984	1.362	0.095	0.848	6.333
204	1	3.233	2.843	-0.390	0.313	0.455	0.951
205	1	0.549	0.754	0.205	0.313	0.626	1.901
206	1	0.511	0.726	0.215	0.306	0.633	1.963
207	1	3.721	0.891	-2.830	0.772	0.150	0.200
208	1	0.562	1.380	0.818	0.161	0.784	4.116
209	1	0.546	0.448	-0.098	0.521	0.412	0.797
210	1	0.505	0.409	-0.096	0.528	0.402	0.765
211	1	0.545	0.433	-0.112	0.530	0.403	0.767
212	1	1.155	0.416	-0.739	0.767	0.186	0.260
213	1	0.512	0.740	0.228	0.302	0.638	2.002
214	1	0.540	0.822	0.282	0.290	0.650	2.108
215	1	3.080	0.410	-2.670	0.824	0.138	0.182
216	1	2.034	1.316	-0.717	0.422	0.460	0.967
217	1	3.259	0.380	-2.879	0.675	0.271	0.423
218	1	0.518	0.768	0.250	0.296	0.644	2.056
219	1	0.545	0.437	-0.108	0.527	0.405	0.775
220	1	1.174	0.453	-0.721	0.752	0.199	0.282
221	1	0.490	0.472	-0.018	0.481	0.451	0.934
222	1	2.351	0.427	-1.923	0.885	0.083	0.103
223	1	0.579	1.313	0.734	0.173	0.769	3.777
224	1	0.960	1.795	0.835	0.148	0.772	3.854
225	1	0.505	0.409	-0.096	0.528	0.402	0.765
226	1	1.940	0.498	-1.442	0.840	0.116	0.149
227	1	0.681	0.741	0.060	0.358	0.578	1.558
