# Supplementary material for: Evolution of host-microbe cell adherence by receptor domain shuffling
Source: eLife. 2022 Jan 25;11:e73330. doi: 10.7554/eLife.73330 (PMC8860441; doi:10.7554/eLife.73330)
Supplement: Figure 2—source data 3. [file elife-73330-fig2-data3.zip › Figure 2 - source data 3/site_selection_results/ALL_all_evo_data/CCM07_GARD_MEME.csv]

Codon	alpha	beta1	p1	beta2	p2	LRT	p-value	q-value	Log(L)
1	0.0	0.0	0.789484	11.3616	0.210516	1.63329	0.223522	1.0	-15.4246
2	1.6747	1.47313	0.944224	53.4512	0.0557756	1.97346	0.185639	1.0	-22.458
3	5.12865	1.8075	1.0	1.80136	1.0e-09	0.0	0.67	1.0	-25.6367
4	0.0	0.0	1.00002e-09	1.21476	1.0	1.63752	0.223001	1.0	-14.1294
5	0.0	0.0	0.939364	29.8542	0.0606356	1.43482	0.249474	1.0	-11.1593
6	4.01031	0.608136	0.942615	56.9093	0.0573852	2.54257	0.136764	1.0	-22.6213
7	0.0	0.0	0.935624	30.6178	0.064376	7.23106	0.012074	0.685199	-10.2774
8	1.30087	0.0	0.0473211	0.0	0.952679	0.0	0.67	1.0	-7.66423
9	0.0	0.0	0.823654	4.81822	0.176346	2.70826	0.125235	1.0	-10.1827
10	0.0	0.0	1.0e-09	1.24858	1.0	1.55642	0.233201	1.0	-13.3186
11	4.67486	0.0	0.065	0.0	0.935	0.0	0.67	1.0	-11.2422
12	1.31033	0.589584	1.0	0.592037	1.49012e-09	0.0	0.67	1.0	-13.6777
13	2.91693	0.0	0.0479985	0.0	0.952002	0.0	0.67	1.0	-7.64282
14	0.0	0.0	0.0	0.0	1.0	0.0	1.0	1.0	0.0
15	0.0	0.0	0.0	0.0	1.0	0.0	1.0	1.0	0.0
16	0.0	0.0	0.0	0.0	1.0	0.0	1.0	1.0	0.0
17	1.24213	0.0	0.0440383	0.0	0.955962	0.0	0.67	1.0	-6.74524
18	0.0	0.0	0.614383	1.9615	0.385617	1.0757	0.305552	1.0	-10.2847
19	1.0557	0.0	0.0474298	0.0	0.95257	0.0	0.67	1.0	-8.99194
20	2.49383	0.0	0.943862	63.423	0.0561383	1.16248	0.290773	1.0	-18.8221
21	0.0	0.0	1.0e-09	0.621584	1.0	0.727612	0.374805	1.0	-8.34447
22	1.59418	0.450167	0.913732	28.0459	0.086268	2.72897	0.123867	1.0	-19.4064
23	1.91344	0.0	0.950608	67.2033	0.0493919	1.57801	0.230436	1.0	-13.8056
24	0.0	0.0	1.00001e-09	2.5758	1.0	2.34727	0.151794	1.0	-17.6254
25	0.0	0.0	1.00001e-09	0.572714	1.0	0.68095	0.385555	1.0	-9.16328
26	5.84187	0.0	0.801381	12.2725	0.198619	0.150549	0.55223	1.0	-18.9776
27	1.56174	0.552678	1.0	0.55259	1.30385e-08	0.0	0.67	1.0	-10.6358
28	0.0	0.0	1.00001e-09	1.52565	1.0	2.20282	0.164024	1.0	-12.1443
29	1.45796	1.45796	1.00017e-09	1.98984	1.0	0.0709949	0.593802	1.0	-20.3038
30	0.0	0.0	0.0	0.0	1.0	0.0	1.0	1.0	0.0
31	0.0	0.0	0.0	0.0	1.0	0.0	1.0	1.0	0.0
32	0.0	0.0	0.0	0.0	1.0	0.0	1.0	1.0	0.0
33	0.0	0.0	0.0	0.0	1.0	0.0	1.0	1.0	0.0
34	0.0	0.0	0.0	0.0	1.0	0.0	1.0	1.0	0.0
35	0.0	0.0	0.0	0.0	1.0	0.0	1.0	1.0	0.0
36	1.33179	0.0	0.0480686	0.0	0.951931	0.0	0.67	1.0	-8.679
37	0.0	0.0	0.0	0.0	1.0	0.0	1.0	1.0	0.0
38	0.0	0.0	1.00004e-09	1.05332	1.0	1.04869	0.310332	1.0	-15.4221
39	0.0	0.0	0.0	0.0	1.0	0.0	1.0	1.0	0.0
40	12.2002	1.28682	1.0	1.28726	1.00063e-09	0.0	0.67	1.0	-20.2608
41	0.0	0.0	0.910731	13.7988	0.0892687	4.92402	0.0394051	0.993884	-10.4615
42	0.0	0.0	1.00002e-09	0.55432	1.0	0.379702	0.466915	1.0	-9.04155
43	0.0	0.0	0.898931	12.0288	0.101069	4.30654	0.0542312	0.94696	-12.581
44	1.02258	0.0	0.0474026	0.0	0.952597	0.0	0.67	1.0	-8.58564
45	0.0	0.0	0.0	0.0	1.0	0.0	1.0	1.0	0.0
46	0.0	0.0	0.0	0.0	1.0	0.0	1.0	1.0	0.0
47	0.0	0.0	0.0	0.0	1.0	0.0	1.0	1.0	0.0
48	1.57019	0.0	0.0478484	0.0	0.952152	0.0	0.67	1.0	-8.39734
49	0.0	0.0	0.767088	9.91896	0.232912	4.10445	0.0602286	0.976563	-14.6653
50	0.451689	0.0	0.339634	16.1489	0.660366	3.65932	0.0759429	1.0	-36.0073
51	6.60923	3.27587	1.0	3.2647	1.00117e-09	0.0	0.67	1.0	-24.1651
52	0.0	0.0	0.686825	36.0253	0.313175	9.95638	0.00302096	0.685758	-32.6858
53	4.96097	0.0	0.943302	43.9049	0.0566976	2.28068	0.157308	1.0	-19.6804
54	0.0	0.0	1.00001e-09	1.96	1.0	1.87313	0.196034	1.0	-15.1657
55	0.0	0.0	0.583634	6.98485	0.416366	4.31177	0.0540841	1.0	-20.5497
56	3.81488	1.22062	1.0	1.22067	1.00117e-09	0.0	0.67	1.0	-20.8247
57	0.0	0.0	1.0e-09	1.39805	1.0	1.74858	0.209819	1.0	-13.4323
58	0.0	0.0	0.0	0.0	1.0	0.0	1.0	1.0	0.0
59	6.37942	0.0	0.0473059	0.0	0.952694	0.0	0.67	1.0	-16.3093
60	0.0	0.0	0.0	0.0	1.0	0.0	1.0	1.0	0.0
61	0.0	0.0	1.00001e-09	1.30529	1.0	0.964304	0.325852	1.0	-11.0898
62	66.5405	0.503053	0.997266	1.28807	0.00273435	0.0	0.67	1.0	-17.3288
63	1.08802	0.0	0.923881	17.8648	0.0761193	3.20338	0.0964291	1.0	-13.8331
64	1.02258	0.0	0.0474026	0.0	0.952597	0.0	0.67	1.0	-8.58564
65	0.0	0.0	0.0	0.0	1.0	0.0	1.0	1.0	0.0
66	0.0	0.0	1.0e-09	0.571879	1.0	0.728439	0.374618	1.0	-8.31749
67	2.78105	2.49435	1.0	2.49127	1.00117e-09	0.0	0.67	1.0	-21.2721
68	0.0	0.0	1.0e-09	1.33246	1.0	0.9822	0.322484	1.0	-14.0776
69	1.6401	0.0	0.898493	65.2023	0.101507	7.7576	0.0092316	1.0	-21.6604
70	1.52765	0.551309	1.0	0.550893	1.0e-09	0.0	0.67	1.0	-13.2318
71	0.0	0.0	1.00002e-09	1.2808	1.0	1.62822	0.224145	1.0	-14.1303
72	0.0	0.0	0.950758	58.8612	0.0492421	2.19451	0.164759	1.0	-11.305
73	0.994615	0.0	0.0479562	0.0	0.952044	0.0	0.67	1.0	-10.0717
74	0.0	0.0	0.0	0.0	1.0	0.0	1.0	1.0	0.0
75	0.0	0.0	0.0641968	0.626304	0.935803	0.575666	0.41141	1.0	-8.00367
76	0.0	0.0	0.0	0.0	1.0	0.0	1.0	1.0	0.0
77	0.0	0.0	1.0e-09	0.517821	1.0	0.398909	0.460954	1.0	-7.67247
78	0.0	0.0	0.231305	0.836156	0.768695	0.730015	0.374262	1.0	-8.1005
79	0.0	0.0	0.725343	11.6653	0.274657	2.77414	0.120937	1.0	-17.6794
80	1.75627	1.40444	1.0	1.40088	1.00117e-09	0.0	0.67	1.0	-16.4453
81	3.4961	1.15937	1.0	1.15771	1.0e-09	0.0	0.67	1.0	-20.0046
82	2.85843	0.0	0.0472685	0.0	0.952732	0.0	0.67	1.0	-9.68015
83	0.0	0.0	1.00001e-09	1.24633	1.0	1.59421	0.228386	1.0	-12.4084
84	0.0	0.0	0.0	0.0	1.0	0.0	1.0	1.0	0.0
85	0.0	0.0	1.00001e-09	0.553389	1.0	0.486319	0.435358	1.0	-8.83666
86	1.9234	0.0	0.0499472	0.0	0.950053	0.0	0.67	1.0	-7.23953
87	0.0	0.0	0.0	0.0	1.0	0.0	1.0	1.0	0.0
88	0.0	0.0	0.0	0.0	1.0	0.0	1.0	1.0	0.0
89	2.00723	0.0	0.72707	27.0273	0.27293	2.47759	0.141583	1.0	-29.9541
90	1.23782	0.626482	0.994414	2.54951	0.00558636	8.26245e-05	0.667798	1.0	-12.7518
91	0.0	0.0	0.0	0.0	1.0	0.0	1.0	1.0	0.0
92	3.40361	2.57175	1.0	2.56835	1.00117e-09	0.0	0.67	1.0	-24.5447
93	0.0	0.0	0.778497	20.3476	0.221503	5.4961	0.0293497	1.0	-19.4399
94	3.17354	0.603806	0.999036	0.0	0.000964342	0.0	0.67	1.0	-13.2976
95	0.0	0.0	0.225789	0.95832	0.774211	1.06857	0.306806	1.0	-9.74007
96	1.58583	0.0	0.887165	52.5638	0.112835	5.31134	0.0322756	1.0	-22.1542
97	1.42716	1.42716	1.001e-06	3.09669	0.999999	0.49169	0.43386	1.0	-25.6959
98	2.51784	0.0	0.0448133	0.0	0.955187	0.0	0.67	1.0	-6.89821
99	0.0	0.0	0.0	0.0	1.0	0.0	1.0	1.0	0.0
100	0.0	0.0	0.0	0.0	1.0	0.0	1.0	1.0	0.0
101	4.55644	3.65278	0.521741	0.0	0.478259	0.0	0.67	1.0	-20.9631
102	0.0	0.0	1.00001e-09	1.61772	1.0	1.57246	0.231143	1.0	-20.0079
103	0.0	0.0	1.0e-09	1.63498	1.0	0.905874	0.337152	1.0	-7.72436
104	0.0	0.0	0.0	0.0	1.0	0.0	1.0	1.0	0.0
105	6.21607	1.33761	1.0	1.3378	1.00001e-09	0.0	0.67	1.0	-11.9201
106	2.7201	0.0	0.0500764	0.0	0.949924	0.0	0.67	1.0	-6.77524
107	0.0	0.0	0.914356	41.6373	0.0856437	5.17705	0.0345861	1.0	-12.2318
108	0.0	0.0	1.00001e-09	2.8073	1.0	1.72773	0.212227	1.0	-12.5069
109	3.73626	3.70188	0.56925	3.73911	0.43075	-1.04922e-05	0.67	1.0	-17.8714
110	3.85671	0.0	0.726298	6.31268	0.273702	0.0137502	0.639331	1.0	-13.9138
111	3.42433	0.0	0.0499545	0.0	0.950045	0.0	0.67	1.0	-9.01509
112	0.0	0.0	0.0	0.0	1.0	0.0	1.0	1.0	0.0
113	0.0	0.0	0.0	0.0	1.0	0.0	1.0	1.0	0.0
114	0.0	0.0	1.00001e-09	1.34036	1.0	0.621693	0.399818	1.0	-9.11853
115	0.0	0.0	0.0	0.0	1.0	0.0	1.0	1.0	0.0
116	0.0	0.0	0.55008	3.02765	0.44992	0.737892	0.372491	1.0	-10.2488
117	0.0	0.0	0.0	0.0	1.0	0.0	1.0	1.0	0.0
118	0.0	0.0	0.0	0.0	1.0	0.0	1.0	1.0	0.0
119	0.0	0.0	0.931349	74.2883	0.0686506	1.81055	0.202833	1.0	-10.0832
120	0.0	0.0	0.0	0.0	1.0	0.0	1.0	1.0	0.0
121	4.04111	0.0	0.047328	0.0	0.952672	0.0	0.67	1.0	-5.91653
122	3.35775	0.0	0.0472922	0.0	0.952708	0.0	0.67	1.0	-7.90497
123	3.98475	0.0	0.847292	15.0602	0.152708	0.364317	0.471788	1.0	-15.7238
124	0.0	0.0	0.0	0.0	1.0	0.0	1.0	1.0	0.0
125	0.0	0.0	0.0	0.0	1.0	0.0	1.0	1.0	0.0
126	6.26473	0.0	0.651162	9.87219	0.348838	0.0403964	0.614605	1.0	-17.4748
127	0.0	0.0	0.0	0.0	1.0	0.0	1.0	1.0	0.0
128	0.0	0.0	1.00001e-09	1.24865	1.0	0.873094	0.343704	1.0	-7.20309
129	0.0	0.0	0.0	0.0	1.0	0.0	1.0	1.0	0.0
130	2.247	2.247	1.00017e-09	2.86665	1.0	0.0382625	0.61626	1.0	-15.6709
131	0.0	0.0	0.0	0.0	1.0	0.0	1.0	1.0	0.0
132	0.0	0.0	0.0	0.0	1.0	0.0	1.0	1.0	0.0
133	0.0	0.0	0.0	0.0	1.0	0.0	1.0	1.0	0.0
134	0.0	0.0	1.0e-09	1.3409	1.0	0.50319	0.430678	1.0	-8.51825
135	0.0	0.0	0.0	0.0	1.0	0.0	1.0	1.0	0.0
136	5.78845	0.0	0.0478674	0.0	0.952133	0.0	0.67	1.0	-7.14636
137	0.0	0.0	0.0	0.0	1.0	0.0	1.0	1.0	0.0
138	0.0	0.0	0.0	0.0	1.0	0.0	1.0	1.0	0.0
139	0.0	0.0	0.0338128	2.6654	0.966187	0.909205	0.336495	1.0	-10.9617
140	0.0	0.0	0.0	0.0	1.0	0.0	1.0	1.0	0.0
141	0.0	0.0	0.0	0.0	1.0	0.0	1.0	1.0	0.0
142	5.84287	0.0	0.0480686	0.0	0.951931	0.0	0.67	1.0	-7.48704
143	2.04561	0.0	0.049991	0.0	0.950009	0.0	0.67	1.0	-8.21596
144	0.0	0.0	0.0	0.0	1.0	0.0	1.0	1.0	0.0
145	0.0	0.0	0.0	0.0	1.0	0.0	1.0	1.0	0.0
146	2.7201	0.0	0.0500764	0.0	0.949924	0.0	0.67	1.0	-6.77524
147	0.0	0.0	1.00001e-09	1.14653	1.0	0.422254	0.453882	1.0	-8.15569
148	0.0	0.0	0.0	0.0	1.0	0.0	1.0	1.0	0.0
149	0.0	0.0	0.0	0.0	1.0	0.0	1.0	1.0	0.0
150	0.0	0.0	0.0	0.0	1.0	0.0	1.0	1.0	0.0
151	0.0	0.0	0.730188	19.923	0.269812	2.29201	0.156356	1.0	-13.8965
152	2.96073	2.96071	1.00027e-09	3.12106	1.0	0.00173943	0.65965	1.0	-16.4763
153	0.0	0.0	0.0	0.0	1.0	0.0	1.0	1.0	0.0
154	3.20892	0.0	0.0473227	0.0	0.952677	0.0	0.67	1.0	-9.51408
155	0.0	0.0	0.380434	6.41193	0.619566	2.39433	0.148021	1.0	-14.5506
156	0.0	0.0	0.0	0.0	1.0	0.0	1.0	1.0	0.0
157	0.0	0.0	0.596456	5.05623	0.403544	1.35272	0.261177	1.0	-9.98118
158	0.0	0.0	1.0e-09	1.59006	1.0	1.04437	0.311106	1.0	-8.4448
159	0.0	0.0	0.0	0.0	1.0	0.0	1.0	1.0	0.0
160	0.0	0.0	0.0	0.0	1.0	0.0	1.0	1.0	0.0
161	0.0	0.0	1.0e-09	9.19881	1.0	5.16507	0.0348003	0.987459	-26.0874
162	0.0	0.0	0.0	0.0	1.0	0.0	1.0	1.0	0.0
163	6.22231	0.0	0.048248	0.0	0.951752	0.0	0.67	1.0	-6.48066
164	0.0	0.0	0.0	0.0	1.0	0.0	1.0	1.0	0.0
165	0.0	0.0	0.0	0.0	1.0	0.0	1.0	1.0	0.0
166	0.0	0.0	0.937578	129.048	0.0624217	2.50896	0.139235	1.0	-10.0286
167	0.0	0.0	1.0e-09	4.10621	1.0	2.74099	0.12308	1.0	-13.2955
168	2.19998	0.0	0.0473991	0.0	0.952601	0.0	0.67	1.0	-8.95208
169	8.41156	0.0	0.916078	61.3208	0.083922	0.585855	0.408803	1.0	-17.3374
170	8.56255	0.0	0.897843	22.026	0.102157	0.152526	0.551326	1.0	-13.9248
171	0.0	0.0	0.870323	96.7327	0.129677	4.6305	0.045856	1.0	-13.5874
172	0.0	0.0	0.0	0.0	1.0	0.0	1.0	1.0	0.0
173	4.1199	4.1199	1.00154e-09	4.66969	1.0	0.0112404	0.642478	1.0	-25.1034
174	0.0	0.0	0.0	0.0	1.0	0.0	1.0	1.0	0.0
175	0.0	0.0	1.0e-09	1.13368	1.0	0.376322	0.467978	1.0	-9.17147
176	0.0	0.0	1.0e-09	3.92503	1.0	1.85834	0.197618	1.0	-15.5725
177	0.0	0.0	0.0	0.0	1.0	0.0	1.0	1.0	0.0
178	0.0	0.0	0.0	0.0	1.0	0.0	1.0	1.0	0.0
179	0.0	0.0	0.0	0.0	1.0	0.0	1.0	1.0	0.0
180	14.6438	0.0	0.0547021	0.0	0.945298	0.0	0.67	1.0	-8.1169
181	0.0	0.0	0.0	0.0	1.0	0.0	1.0	1.0	0.0
182	0.0	0.0	0.0	0.0	1.0	0.0	1.0	1.0	0.0
183	0.0	0.0	0.0	0.0	1.0	0.0	1.0	1.0	0.0
184	0.0	0.0	0.0	0.0	1.0	0.0	1.0	1.0	0.0
185	0.0	0.0	0.0	0.0	1.0	0.0	1.0	1.0	0.0
186	0.0	0.0	0.694931	29.8207	0.305069	4.32405	0.053741	1.0	-18.4116
187	0.0	0.0	0.917003	51.8914	0.0829974	1.82977	0.200718	1.0	-10.3463
188	0.0	0.0	1.00001e-09	1.06808	1.0	0.717022	0.377209	1.0	-7.84009
189	0.0	0.0	0.0	0.0	1.0	0.0	1.0	1.0	0.0
190	0.0	0.0	0.0995365	1.13602	0.900464	0.379038	0.467124	1.0	-10.0707
191	0.0	0.0	0.250962	1.83096	0.749038	0.744861	0.370932	1.0	-8.88747
192	5.31867	0.0	0.0474039	0.0	0.952596	0.0	0.67	1.0	-8.55014
193	0.0	0.0	0.0	0.0	1.0	0.0	1.0	1.0	0.0
194	2.91643	0.0	0.0474767	0.0	0.952523	0.0	0.67	1.0	-9.34297
195	0.0	0.0	0.0	0.0	1.0	0.0	1.0	1.0	0.0
196	0.0	0.0	0.0	0.0	1.0	0.0	1.0	1.0	0.0
197	2.13008	0.0	0.0479631	0.0	0.952037	0.0	0.67	1.0	-9.46828
198	0.0	0.0	0.927593	65.1827	0.0724071	7.27276	0.0118198	0.894365	-10.7568
199	7.14633	0.0	0.0473017	0.0	0.952698	0.0	0.67	1.0	-9.36029
200	0.0	0.0	0.0	0.0	1.0	0.0	1.0	1.0	0.0
201	0.0	0.0	0.25222	1.99139	0.74778	0.88765	0.340775	1.0	-9.96359
202	0.0	0.0	0.0	0.0	1.0	0.0	1.0	1.0	0.0
203	0.0	0.0	0.675615	26.8132	0.324385	3.65418	0.0761473	1.0	-19.6276
204	7.25677	4.80587	0.488795	4.86701	0.511205	0.0	0.67	1.0	-21.2156
205	0.0	0.0	0.265428	1.42773	0.734572	0.60241	0.404617	1.0	-9.27381
206	0.0	0.0	1.0e-09	1.35221	1.0	0.986306	0.321717	1.0	-9.60056
207	7.12006	1.28405	1.0	1.28584	1.21072e-09	0.0	0.67	1.0	-12.4873
208	0.0	0.0	1.00001e-09	3.2506	1.0	1.7218	0.212918	1.0	-12.1033
209	0.0	0.0	0.0	0.0	1.0	0.0	1.0	1.0	0.0
210	0.0	0.0	0.0	0.0	1.0	0.0	1.0	1.0	0.0
211	0.0	0.0	0.0	0.0	1.0	0.0	1.0	1.0	0.0
212	3.12287	0.0	0.0479319	0.0	0.952068	0.0	0.67	1.0	-7.35506
213	0.0	0.0	1.0e-09	1.19364	1.0	0.893625	0.339582	1.0	-7.51975
214	0.0	0.0	0.252869	1.84197	0.747131	0.752932	0.369138	1.0	-8.43711
215	5.84287	0.0	0.0472974	0.0	0.952703	0.0	0.67	1.0	-7.02032
216	4.33957	1.24046	0.944541	414.759	0.0554592	1.16043	0.291114	1.0	-22.2421
217	0.0	0.0	0.0	0.0	1.0	0.0	1.0	1.0	0.0
218	0.0	0.0	1.0e-09	1.20888	1.0	0.85051	0.34831	1.0	-7.59675
219	0.0	0.0	0.0	0.0	1.0	0.0	1.0	1.0	0.0
220	2.7201	0.0	0.0500764	0.0	0.949924	0.0	0.67	1.0	-6.77524
221	0.0	0.0	0.0	0.0	1.0	0.0	1.0	1.0	0.0
222	5.14577	0.0	0.0480686	0.0	0.951931	0.0	0.67	1.0	-9.68849
223	0.0	0.0	0.261005	3.69434	0.738995	1.61642	0.225606	1.0	-14.3691
224	0.0	0.0	1.0e-09	3.29983	1.0	0.995429	0.320021	1.0	-14.2823
225	0.0	0.0	0.0	0.0	1.0	0.0	1.0	1.0	0.0
226	4.63708	0.0	0.0479632	0.0	0.952037	0.0	0.67	1.0	-11.453
227	0.0	0.0	1.00011e-09	1.0328	1.0	0.343783	0.478435	1.0	-8.5673
