# Supplementary material for: Evolution of host-microbe cell adherence by receptor domain shuffling
Source: eLife. 2022 Jan 25;11:e73330. doi: 10.7554/eLife.73330 (PMC8860441; doi:10.7554/eLife.73330)
Supplement: Figure 2—source data 3. [file elife-73330-fig2-data3.zip › Figure 2 - source data 3/site_selection_results/ALL_all_evo_data/CCM07_MEME.csv]

Codon	alpha	beta1	p1	beta2	p2	LRT	p-value	q-value	Log(L)
1	0.0	0.0	0.833654	25.4303	0.166346	2.09455	0.173873	1.0	-15.6276
2	2.28819	1.9884	0.946409	99.5465	0.0535907	2.71285	0.124931	1.0	-22.219
3	6.59152	3.35321	1.0	3.34083	1.0e-09	0.0	0.67	1.0	-26.7047
4	0.0	0.0	1.0e-09	1.71676	1.0	1.62713	0.22428	1.0	-13.5387
5	0.0	0.0	0.945347	63.2535	0.0546525	1.89508	0.193707	1.0	-11.2123
6	6.75855	0.848583	0.945351	104.76	0.0546493	3.13702	0.0998537	1.0	-22.7931
7	0.0	0.0	0.940007	56.7716	0.059993	8.05846	0.00792044	0.89897	-10.3519
8	1.83044	0.0	0.0474263	0.0	0.952574	0.0	0.67	1.0	-7.54315
9	0.0	0.0	0.794707	5.7688	0.205293	2.43398	0.144917	1.0	-10.0781
10	0.0	0.0	1.00001e-09	1.77325	1.0	1.5529	0.233654	1.0	-13.0035
11	6.82381	0.0	0.04668	0.0	0.95332	0.0	0.67	1.0	-11.1959
12	1.85581	0.827293	1.0	0.814774	1.0e-09	0.0	0.67	1.0	-14.1291
13	4.80638	0.0	0.0681737	0.0	0.931826	0.0	0.67	1.0	-7.67425
14	0.0	0.0	0.0	0.0	1.0	0.0	1.0	1.0	0.0
15	0.0	0.0	0.0	0.0	1.0	0.0	1.0	1.0	0.0
16	0.0	0.0	0.0	0.0	1.0	0.0	1.0	1.0	0.0
17	1.75643	0.0	0.0482436	0.0	0.951756	0.0	0.67	1.0	-6.61928
18	0.0	0.0	0.263339	1.38045	0.736661	1.02217	0.315112	1.0	-9.98175
19	1.5904	0.0	0.0499545	0.0	0.950045	0.0	0.67	1.0	-9.13676
20	3.57457	0.0	0.948088	131.327	0.051912	1.62051	0.225099	1.0	-18.6638
21	0.0	0.0	1.00005e-09	0.87818	1.0	0.730159	0.37423	1.0	-8.23999
22	2.35637	0.588163	0.920153	67.7153	0.079847	3.89175	0.0672747	1.0	-19.7972
23	2.72139	0.0	0.951526	114.245	0.0484738	1.86463	0.196943	1.0	-13.6806
24	0.0	0.0	1.0e-09	3.73272	1.0	2.34276	0.152161	1.0	-17.7539
25	0.0	0.0	1.00004e-09	0.804815	1.0	0.680281	0.385712	1.0	-9.22164
26	8.15774	0.0	0.832484	24.5191	0.167516	0.343905	0.478396	1.0	-18.9652
27	2.23835	0.776284	1.0	0.776352	1.00117e-09	0.0	0.67	1.0	-10.5593
28	0.0	0.0	1.0e-09	2.13372	1.0	2.18332	0.165754	1.0	-12.426
29	2.08611	2.0861	1.00026e-09	2.81214	1.0	0.0648982	0.597607	1.0	-20.4177
30	0.0	0.0	0.0	0.0	1.0	0.0	1.0	1.0	0.0
31	0.0	0.0	0.0	0.0	1.0	0.0	1.0	1.0	0.0
32	0.0	0.0	0.0	0.0	1.0	0.0	1.0	1.0	0.0
33	0.0	0.0	0.0	0.0	1.0	0.0	1.0	1.0	0.0
34	0.0	0.0	0.0	0.0	1.0	0.0	1.0	1.0	0.0
35	0.0	0.0	0.0	0.0	1.0	0.0	1.0	1.0	0.0
36	1.84624	0.0	0.047388	0.0	0.952612	0.0	0.67	1.0	-8.60567
37	0.0	0.0	0.0	0.0	1.0	0.0	1.0	1.0	0.0
38	0.0	0.0	0.202331	1.91559	0.797669	1.03888	0.31209	1.0	-15.441
39	0.0	0.0	0.0	0.0	1.0	0.0	1.0	1.0	0.0
40	17.9445	1.81961	1.0	1.81564	1.0e-09	0.0	0.67	1.0	-19.7743
41	0.0	0.0	0.920685	26.1971	0.079315	5.65874	0.0269966	1.0	-10.545
42	0.0	0.0	1.00003e-09	0.778437	1.0	0.375464	0.468249	1.0	-9.06257
43	0.0	0.0	0.900127	17.9164	0.0998734	4.44975	0.0503522	1.0	-12.5853
44	1.43776	0.0	0.0466354	0.0	0.953365	0.0	0.67	1.0	-8.83289
45	0.0	0.0	0.0	0.0	1.0	0.0	1.0	1.0	0.0
46	0.0	0.0	0.0	0.0	1.0	0.0	1.0	1.0	0.0
47	0.0	0.0	0.0	0.0	1.0	0.0	1.0	1.0	0.0
48	2.25375	0.0	0.0466821	0.0	0.953318	0.0	0.67	1.0	-8.27716
49	0.0	0.0	0.784016	16.2827	0.215984	4.56675	0.0473932	1.0	-14.3194
50	0.271508	0.0	0.381095	27.0961	0.618905	4.0672	0.0614059	1.0	-37.3253
51	10.0822	4.72759	0.701683	4.42937	0.298317	0.0	0.67	1.0	-23.8786
52	0.0	0.0	0.515588	37.9348	0.484412	9.90541	0.00310003	0.703707	-36.5992
53	6.71011	0.0	0.933065	41.6221	0.0669347	1.64356	0.222262	1.0	-19.7651
54	0.0	0.0	1.00001e-09	2.76206	1.0	1.858	0.197654	1.0	-14.9073
55	0.0	0.0	0.563209	9.33317	0.436791	4.17656	0.0580148	1.0	-20.4735
56	5.53135	1.72016	1.0	1.72032	1.00117e-09	0.0	0.67	1.0	-20.6784
57	0.0	0.0	1.0e-09	1.96727	1.0	1.74987	0.20967	1.0	-13.4302
58	0.0	0.0	0.0	0.0	1.0	0.0	1.0	1.0	0.0
59	10.0134	0.0	0.0473699	0.0	0.95263	0.0	0.67	1.0	-17.3427
60	0.0	0.0	0.0	0.0	1.0	0.0	1.0	1.0	0.0
61	0.0	0.0	1.00001e-09	1.83345	1.0	0.948372	0.328887	1.0	-11.2316
62	60.6945	0.640664	0.973963	6.01478	0.0260366	0.0	0.67	1.0	-17.3791
63	1.5464	0.0	0.91712	22.1717	0.0828803	2.94582	0.110441	1.0	-14.0174
64	1.43776	0.0	0.0466354	0.0	0.953365	0.0	0.67	1.0	-8.83289
65	0.0	0.0	0.0	0.0	1.0	0.0	1.0	1.0	0.0
66	0.0	0.0	1.00005e-09	0.811757	1.0	0.739399	0.372153	1.0	-8.55464
67	4.03601	3.51224	0.628258	3.51251	0.371742	0.0	0.67	1.0	-21.1274
68	0.0	0.0	0.260931	2.64859	0.739069	0.978672	0.323145	1.0	-14.6897
69	2.88729	2.88729	0.637759	0.0	0.362241	0.0	0.67	1.0	-22.1288
70	2.19782	0.778279	1.0	0.776538	1.00024e-09	0.0	0.67	1.0	-13.8592
71	0.0	0.0	1.0e-09	1.80651	1.0	1.63241	0.223629	1.0	-14.3567
72	0.0	0.0	0.953585	119.372	0.0464146	2.70583	0.125397	1.0	-11.3348
73	1.40405	0.0	0.0479449	0.0	0.952055	0.0	0.67	1.0	-10.0659
74	0.0	0.0	0.0	0.0	1.0	0.0	1.0	1.0	0.0
75	0.0	0.0	1.00005e-09	0.824154	1.0	0.576856	0.411104	1.0	-7.89985
76	0.0	0.0	0.0	0.0	1.0	0.0	1.0	1.0	0.0
77	0.0	0.0	1.00001e-09	0.7291	1.0	0.393593	0.462591	1.0	-7.55123
78	0.0	0.0	0.216463	1.1456	0.783537	0.724655	0.375474	1.0	-8.01921
79	0.0	0.0	0.602843	14.8185	0.397157	3.56031	0.0799752	1.0	-20.7878
80	2.4722	1.98875	1.0	1.98198	1.00024e-09	0.0	0.67	1.0	-16.3617
81	5.23015	1.6104	1.0	1.59352	1.79276e-09	0.0	0.67	1.0	-20.4622
82	4.06611	0.0	0.0474248	0.0	0.952575	0.0	0.67	1.0	-9.46789
83	0.0	0.0	1.00001e-09	1.76183	1.0	1.60233	0.227366	1.0	-12.0816
84	0.0	0.0	0.0	0.0	1.0	0.0	1.0	1.0	0.0
85	0.0	0.0	1.0e-09	0.785354	1.0	0.486298	0.435364	1.0	-8.66928
86	2.73531	0.0	0.0773459	0.0	0.922654	0.0	0.67	1.0	-7.10707
87	0.0	0.0	0.0	0.0	1.0	0.0	1.0	1.0	0.0
88	0.0	0.0	0.0	0.0	1.0	0.0	1.0	1.0	0.0
89	0.0	0.0	0.629595	26.4977	0.370405	3.71044	0.0739431	1.0	-30.211
90	1.7529	0.900933	0.964267	0.882905	0.0357331	0.0	0.67	1.0	-12.4838
91	0.0	0.0	0.0	0.0	1.0	0.0	1.0	1.0	0.0
92	6.1045	4.85223	0.446195	4.898	0.553805	0.0	0.67	1.0	-27.5917
93	0.0	0.0	0.665702	14.2473	0.334298	4.07332	0.0612108	1.0	-19.457
94	4.02832	0.826701	1.0	0.806381	1.00072e-09	0.0	0.67	1.0	-12.9209
95	0.0	0.0	0.218047	1.33237	0.781953	1.06139	0.308075	1.0	-9.60444
96	2.1295	0.0	0.911126	274.084	0.0888739	5.14592	0.0351452	1.0	-22.0195
97	2.01438	2.01438	1.001e-06	5.53831	0.999999	0.869817	0.344367	1.0	-29.3611
98	3.63496	0.0	0.0510518	0.0	0.948948	0.0	0.67	1.0	-6.93826
99	0.0	0.0	0.0	0.0	1.0	0.0	1.0	1.0	0.0
100	0.0	0.0	0.0	0.0	1.0	0.0	1.0	1.0	0.0
101	5.74881	5.33858	0.510775	0.0	0.489225	0.0	0.67	1.0	-20.3905
102	0.0	0.0	1.0e-09	2.30909	1.0	1.58503	0.229545	1.0	-20.7056
103	0.0	0.0	1.00001e-09	1.09528	1.0	0.890959	0.340114	1.0	-7.9141
104	0.0	0.0	0.0	0.0	1.0	0.0	1.0	1.0	0.0
105	3.98008	0.892682	3.76211e-05	0.892679	0.999962	0.0	0.67	1.0	-12.062
106	1.83066	0.0	0.0522259	0.0	0.947774	0.0	0.67	1.0	-6.95892
107	0.0	0.0	0.932206	34.6122	0.0677935	5.83892	0.0246114	1.0	-12.4454
108	0.0	0.0	1.0e-09	1.88391	1.0	1.71736	0.213437	1.0	-13.2854
109	2.61006	2.46614	1.0	2.46422	1.4704e-09	0.0	0.67	1.0	-18.6578
110	3.94158	0.932517	1.0	0.926414	1.0e-09	0.0	0.67	1.0	-14.5015
111	2.31492	0.0	0.0500809	0.0	0.949919	0.0	0.67	1.0	-9.34795
112	0.0	0.0	0.0	0.0	1.0	0.0	1.0	1.0	0.0
113	0.0	0.0	0.0	0.0	1.0	0.0	1.0	1.0	0.0
114	0.0	0.0	1.00001e-09	0.89612	1.0	0.613642	0.401812	1.0	-9.27245
115	0.0	0.0	0.0	0.0	1.0	0.0	1.0	1.0	0.0
116	0.0	0.0	0.409886	1.47304	0.590114	0.7306	0.37413	1.0	-10.5864
117	0.0	0.0	0.0	0.0	1.0	0.0	1.0	1.0	0.0
118	0.0	0.0	0.0	0.0	1.0	0.0	1.0	1.0	0.0
119	0.0	0.0	0.93977	50.0813	0.0602305	1.64729	0.221806	1.0	-10.2338
120	0.0	0.0	0.0	0.0	1.0	0.0	1.0	1.0	0.0
121	2.73531	0.0	0.0499472	0.0	0.950053	0.0	0.67	1.0	-6.09115
122	2.19406	0.0	0.047303	0.0	0.952697	0.0	0.67	1.0	-8.07784
123	2.42819	0.0	0.881198	13.3356	0.118802	0.611171	0.402427	1.0	-15.9805
124	0.0	0.0	0.0	0.0	1.0	0.0	1.0	1.0	0.0
125	0.0	0.0	0.0	0.0	1.0	0.0	1.0	1.0	0.0
126	6.10307	1.62038	1.0	1.60802	1.0e-09	0.0	0.67	1.0	-17.8656
127	0.0	0.0	0.0	0.0	1.0	0.0	1.0	1.0	0.0
128	0.0	0.0	1.0e-09	0.845088	1.0	0.865406	0.345263	1.0	-7.3818
129	0.0	0.0	0.0	0.0	1.0	0.0	1.0	1.0	0.0
130	1.52455	1.52455	1.00154e-09	1.74858	1.0	0.0121432	0.641314	1.0	-15.3405
131	0.0	0.0	0.0	0.0	1.0	0.0	1.0	1.0	0.0
132	0.0	0.0	0.0	0.0	1.0	0.0	1.0	1.0	0.0
133	0.0	0.0	0.0	0.0	1.0	0.0	1.0	1.0	0.0
134	0.0	0.0	1.00003e-09	0.896073	1.0	0.489757	0.434399	1.0	-8.67167
135	0.0	0.0	0.0	0.0	1.0	0.0	1.0	1.0	0.0
136	4.18525	0.0	0.0473649	0.0	0.952635	0.0	0.67	1.0	-7.43341
137	0.0	0.0	0.0	0.0	1.0	0.0	1.0	1.0	0.0
138	0.0	0.0	0.0	0.0	1.0	0.0	1.0	1.0	0.0
139	0.0	0.0	1.0e-09	1.74445	1.0	0.906284	0.337071	1.0	-11.4089
140	0.0	0.0	0.0	0.0	1.0	0.0	1.0	1.0	0.0
141	0.0	0.0	0.0	0.0	1.0	0.0	1.0	1.0	0.0
142	4.28629	0.0	0.0772833	0.0	0.922717	0.0	0.67	1.0	-8.03439
143	1.39812	0.0	0.0473922	0.0	0.952608	0.0	0.67	1.0	-8.82958
144	0.0	0.0	0.0	0.0	1.0	0.0	1.0	1.0	0.0
145	0.0	0.0	0.0	0.0	1.0	0.0	1.0	1.0	0.0
146	1.83066	0.0	0.0522259	0.0	0.947774	0.0	0.67	1.0	-6.95892
147	0.0	0.0	0.22803	1.03189	0.77197	0.416558	0.455591	1.0	-8.77166
148	0.0	0.0	0.0	0.0	1.0	0.0	1.0	1.0	0.0
149	0.0	0.0	0.0	0.0	1.0	0.0	1.0	1.0	0.0
150	0.0	0.0	0.0	0.0	1.0	0.0	1.0	1.0	0.0
151	0.0	0.0	0.264718	3.07442	0.735282	1.71537	0.213669	1.0	-13.6329
152	2.02715	2.02715	1.00102e-06	2.08838	0.999999	0.0005612	0.664198	1.0	-16.4519
153	0.0	0.0	0.0	0.0	1.0	0.0	1.0	1.0	0.0
154	2.1878	0.0	0.0772731	0.0	0.922727	0.0	0.67	1.0	-8.76736
155	0.0	0.0	0.421151	4.47198	0.578849	2.43317	0.14498	1.0	-14.6416
156	0.0	0.0	0.0	0.0	1.0	0.0	1.0	1.0	0.0
157	0.0	0.0	0.434674	2.24876	0.565326	1.32363	0.265471	1.0	-10.3345
158	0.0	0.0	1.00003e-09	1.06774	1.0	1.0419	0.311548	1.0	-8.59345
159	0.0	0.0	0.0	0.0	1.0	0.0	1.0	1.0	0.0
160	0.0	0.0	0.0	0.0	1.0	0.0	1.0	1.0	0.0
161	0.0	0.0	1.0e-09	5.95191	1.0	5.07025	0.0365427	1.0	-25.6527
162	0.0	0.0	0.0	0.0	1.0	0.0	1.0	1.0	0.0
163	3.98397	0.0	0.0478997	0.0	0.9521	0.0	0.67	1.0	-6.46752
164	0.0	0.0	0.0	0.0	1.0	0.0	1.0	1.0	0.0
165	0.0	0.0	0.0	0.0	1.0	0.0	1.0	1.0	0.0
166	0.0	0.0	0.911933	24.6833	0.0880668	1.30049	0.268944	1.0	-9.86171
167	0.0	0.0	1.0e-09	2.76348	1.0	2.74229	0.122995	1.0	-13.5357
168	1.46987	0.0	0.0472974	0.0	0.952703	0.0	0.67	1.0	-9.14526
169	5.33534	1.13732	0.914728	1.14882	0.0852721	0.0	0.67	1.0	-18.5378
170	6.09234	0.0	0.872926	8.40436	0.127074	0.0138608	0.639198	1.0	-14.5279
171	0.0	0.0	0.885785	66.8816	0.114215	4.04498	0.0621193	1.0	-14.0591
172	0.0	0.0	0.0	0.0	1.0	0.0	1.0	1.0	0.0
173	2.60218	2.07086	0.0353081	2.68492	0.964692	0.000555326	0.664229	1.0	-25.3619
174	0.0	0.0	0.0	0.0	1.0	0.0	1.0	1.0	0.0
175	0.0	0.0	0.243058	1.03394	0.756942	0.3879	0.464355	1.0	-9.75647
176	0.0	0.0	1.0e-09	2.6176	1.0	1.83601	0.200036	1.0	-15.912
177	0.0	0.0	0.0	0.0	1.0	0.0	1.0	1.0	0.0
178	0.0	0.0	0.0	0.0	1.0	0.0	1.0	1.0	0.0
179	0.0	0.0	0.0	0.0	1.0	0.0	1.0	1.0	0.0
180	6.4502	0.0	0.0473433	0.0	0.952657	0.0	0.67	1.0	-7.90006
181	0.0	0.0	0.0	0.0	1.0	0.0	1.0	1.0	0.0
182	0.0	0.0	0.0	0.0	1.0	0.0	1.0	1.0	0.0
183	0.0	0.0	0.0	0.0	1.0	0.0	1.0	1.0	0.0
184	0.0	0.0	0.0	0.0	1.0	0.0	1.0	1.0	0.0
185	0.0	0.0	0.0	0.0	1.0	0.0	1.0	1.0	0.0
186	0.0	0.0	0.689464	18.7517	0.310536	4.48866	0.0493477	1.0	-21.1561
187	0.0	0.0	1.00001e-09	2.18364	1.0	2.05699	0.177435	1.0	-12.6558
188	0.0	0.0	1.00001e-09	0.725701	1.0	0.713564	0.377999	1.0	-8.01587
189	0.0	0.0	0.0	0.0	1.0	0.0	1.0	1.0	0.0
190	0.0	0.0	0.244774	0.935453	0.755226	0.386079	0.464921	1.0	-10.3986
191	0.0	0.0	0.212364	1.14424	0.787636	0.724486	0.375513	1.0	-8.86794
192	4.02923	0.0	0.0545671	0.0	0.945433	0.0	0.67	1.0	-8.61699
193	0.0	0.0	0.0	0.0	1.0	0.0	1.0	1.0	0.0
194	1.90916	0.0	0.047388	0.0	0.952612	0.0	0.67	1.0	-9.95908
195	0.0	0.0	0.0	0.0	1.0	0.0	1.0	1.0	0.0
196	0.0	0.0	0.0	0.0	1.0	0.0	1.0	1.0	0.0
197	1.45799	0.0	0.0473991	0.0	0.952601	0.0	0.67	1.0	-9.04518
198	0.0	0.0	0.941289	54.6837	0.0587106	7.61145	0.00994522	0.752521	-10.9636
199	4.89185	0.0	0.0414225	0.0	0.958577	0.0	0.67	1.0	-9.90835
200	0.0	0.0	0.0	0.0	1.0	0.0	1.0	1.0	0.0
201	0.0	0.0	0.212517	1.25572	0.787483	0.872882	0.343746	1.0	-9.93353
202	0.0	0.0	0.0	0.0	1.0	0.0	1.0	1.0	0.0
203	0.0	0.0	0.442887	6.64556	0.557113	2.73707	0.123336	1.0	-20.4883
204	4.88184	3.06059	1.0	3.05388	1.00117e-09	0.0	0.67	1.0	-21.3585
205	0.0	0.0	1.0e-09	0.684772	1.0	0.585984	0.40877	1.0	-8.91205
206	0.0	0.0	1.00005e-09	0.915268	1.0	0.980734	0.322758	1.0	-9.58128
207	4.90697	0.858206	1.0	0.856548	1.00024e-09	0.0	0.67	1.0	-12.9259
208	0.0	0.0	1.0e-09	2.15043	1.0	1.69545	0.216015	1.0	-12.3182
209	0.0	0.0	0.0	0.0	1.0	0.0	1.0	1.0	0.0
210	0.0	0.0	0.0	0.0	1.0	0.0	1.0	1.0	0.0
211	0.0	0.0	0.0	0.0	1.0	0.0	1.0	1.0	0.0
212	2.17871	0.0	0.0474074	0.0	0.952593	0.0	0.67	1.0	-7.94776
213	0.0	0.0	1.00001e-09	0.810477	1.0	0.890351	0.340235	1.0	-7.69561
214	0.0	0.0	0.217262	1.1455	0.782738	0.728325	0.374644	1.0	-8.42306
215	4.28629	0.0	0.0523109	0.0	0.947689	0.0	0.67	1.0	-7.56768
216	3.10129	1.0648	0.964055	137.82	0.0359445	0.375091	0.468366	1.0	-21.6772
217	0.0	0.0	0.0	0.0	1.0	0.0	1.0	1.0	0.0
218	0.0	0.0	1.0e-09	0.818878	1.0	0.843607	0.349733	1.0	-7.77433
219	0.0	0.0	0.0	0.0	1.0	0.0	1.0	1.0	0.0
220	1.83066	0.0	0.0522259	0.0	0.947774	0.0	0.67	1.0	-6.95892
221	0.0	0.0	0.0	0.0	1.0	0.0	1.0	1.0	0.0
222	3.51808	0.0	0.0474218	0.0	0.952578	0.0	0.67	1.0	-9.94376
223	0.0	0.0	0.0400887	1.8073	0.959911	1.59373	0.228447	1.0	-14.6176
224	0.0	0.0	1.0e-09	2.19051	1.0	0.952379	0.32812	1.0	-15.2008
225	0.0	0.0	0.0	0.0	1.0	0.0	1.0	1.0	0.0
226	3.14357	0.0	0.0472711	0.0	0.952729	0.0	0.67	1.0	-12.0013
227	0.0	0.0	1.00002e-09	0.704116	1.0	0.351868	0.475798	1.0	-8.54034
