# Supplementary material for: Evolution of host-microbe cell adherence by receptor domain shuffling
Source: eLife. 2022 Jan 25;11:e73330. doi: 10.7554/eLife.73330 (PMC8860441; doi:10.7554/eLife.73330)
Supplement: Figure 2—source data 3. [file elife-73330-fig2-data3.zip › Figure 2 - source data 3/site_selection_results/ALL_all_evo_data/CCM07_NS_extracted_sites.txt]

PepLen	site	pvalue	sig	Analysis
227	2	0.680	0	M2_NE_Bayes
	3	0.632	0	M2_NE_Bayes
	22	0.508	0	M2_NE_Bayes
	24	0.674	0	M2_NE_Bayes
	29	0.620	0	M2_NE_Bayes
	50	0.999	2	M2_NE_Bayes
	51	0.776	0	M2_NE_Bayes
	52	0.999	2	M2_NE_Bayes
	55	0.829	0	M2_NE_Bayes
	67	0.676	0	M2_NE_Bayes
	89	0.875	0	M2_NE_Bayes
	92	0.732	0	M2_NE_Bayes
	93	0.895	0	M2_NE_Bayes
	96	0.863	0	M2_NE_Bayes
	97	0.965	1	M2_NE_Bayes
	161	0.977	1	M2_NE_Bayes
	186	0.834	0	M2_NE_Bayes
	203	0.624	0	M2_NE_Bayes
	2	0.735	0	M2_BE_Bayes
	3	0.697	0	M2_BE_Bayes
	22	0.602	0	M2_BE_Bayes
	24	0.730	0	M2_BE_Bayes
	29	0.689	0	M2_BE_Bayes
	49	0.564	0	M2_BE_Bayes
	50	0.999	2	M2_BE_Bayes
	51	0.811	0	M2_BE_Bayes
	52	0.999	2	M2_BE_Bayes
	55	0.855	0	M2_BE_Bayes
	67	0.732	0	M2_BE_Bayes
	79	0.572	0	M2_BE_Bayes
	89	0.891	0	M2_BE_Bayes
	92	0.773	0	M2_BE_Bayes
	93	0.908	0	M2_BE_Bayes
	96	0.882	0	M2_BE_Bayes
	97	0.969	1	M2_BE_Bayes
	155	0.521	0	M2_BE_Bayes
	161	0.980	1	M2_BE_Bayes
	167	0.539	0	M2_BE_Bayes
	173	0.558	0	M2_BE_Bayes
	186	0.861	0	M2_BE_Bayes
	203	0.693	0	M2_BE_Bayes
	204	0.595	0	M2_BE_Bayes
	2	0.654	0	M8_NE_Bayes
	3	0.601	0	M8_NE_Bayes
	24	0.648	0	M8_NE_Bayes
	29	0.593	0	M8_NE_Bayes
	50	0.999	2	M8_NE_Bayes
	51	0.759	0	M8_NE_Bayes
	52	0.999	2	M8_NE_Bayes
	55	0.817	0	M8_NE_Bayes
	67	0.652	0	M8_NE_Bayes
	89	0.866	0	M8_NE_Bayes
	92	0.708	0	M8_NE_Bayes
	93	0.888	0	M8_NE_Bayes
	96	0.854	0	M8_NE_Bayes
	97	0.964	1	M8_NE_Bayes
	161	0.977	1	M8_NE_Bayes
	186	0.824	0	M8_NE_Bayes
	203	0.597	0	M8_NE_Bayes
	1	0.557	0	M8_BE_Bayes
	2	0.905	0	M8_BE_Bayes
	3	0.889	0	M8_BE_Bayes
	6	0.648	0	M8_BE_Bayes
	22	0.808	0	M8_BE_Bayes
	24	0.902	0	M8_BE_Bayes
	26	0.565	0	M8_BE_Bayes
	28	0.624	0	M8_BE_Bayes
	29	0.860	0	M8_BE_Bayes
	43	0.618	0	M8_BE_Bayes
	49	0.781	0	M8_BE_Bayes
	50	1.000	2	M8_BE_Bayes
	51	0.936	0	M8_BE_Bayes
	52	1.000	2	M8_BE_Bayes
	53	0.566	0	M8_BE_Bayes
	54	0.722	0	M8_BE_Bayes
	55	0.950	0	M8_BE_Bayes
	57	0.619	0	M8_BE_Bayes
	63	0.510	0	M8_BE_Bayes
	67	0.893	0	M8_BE_Bayes
	71	0.548	0	M8_BE_Bayes
	79	0.818	0	M8_BE_Bayes
	83	0.516	0	M8_BE_Bayes
	89	0.969	1	M8_BE_Bayes
	92	0.933	0	M8_BE_Bayes
	93	0.973	1	M8_BE_Bayes
	96	0.962	1	M8_BE_Bayes
	97	0.991	2	M8_BE_Bayes
	101	0.672	0	M8_BE_Bayes
	102	0.572	0	M8_BE_Bayes
	107	0.701	0	M8_BE_Bayes
	108	0.617	0	M8_BE_Bayes
	109	0.644	0	M8_BE_Bayes
	130	0.506	0	M8_BE_Bayes
	152	0.614	0	M8_BE_Bayes
	155	0.753	0	M8_BE_Bayes
	161	0.994	2	M8_BE_Bayes
	167	0.765	0	M8_BE_Bayes
	173	0.784	0	M8_BE_Bayes
	176	0.723	0	M8_BE_Bayes
	186	0.951	1	M8_BE_Bayes
	187	0.589	0	M8_BE_Bayes
	203	0.861	0	M8_BE_Bayes
	204	0.815	0	M8_BE_Bayes
	223	0.548	0	M8_BE_Bayes
	224	0.608	0	M8_BE_Bayes
