# Supplementary material for: Evolution of host-microbe cell adherence by receptor domain shuffling
Source: eLife. 2022 Jan 25;11:e73330. doi: 10.7554/eLife.73330 (PMC8860441; doi:10.7554/eLife.73330)
Supplement: Figure 2—source data 3. [file elife-73330-fig2-data3.zip › Figure 2 - source data 3/site_selection_results/ALL_all_evo_data/CCM08_FUBAR.csv]

Site	Partition	&alpha;	&beta;	&beta;-&alpha;	Prob[&alpha;>&beta;]	Prob[&alpha;<&beta;]	BayesFactor[&alpha;<&beta;]
1	1	0.719	0.572	-0.148	0.501	0.435	0.886
2	1	0.683	1.085	0.401	0.285	0.656	2.191
3	1	0.619	1.040	0.421	0.277	0.664	2.274
4	1	0.630	0.970	0.340	0.291	0.649	2.128
5	1	0.732	0.506	-0.226	0.530	0.407	0.788
6	1	1.491	0.511	-0.980	0.743	0.208	0.301
7	1	0.620	0.494	-0.126	0.516	0.419	0.830
8	1	0.650	0.544	-0.105	0.500	0.435	0.887
9	1	2.528	4.347	1.819	0.174	0.689	2.550
10	1	0.641	0.511	-0.129	0.512	0.423	0.844
11	1	0.593	0.504	-0.089	0.504	0.430	0.869
12	1	0.649	0.504	-0.144	0.517	0.418	0.826
13	1	2.799	0.506	-2.293	0.791	0.166	0.230
14	1	1.724	0.487	-1.237	0.767	0.187	0.265
15	1	2.839	0.516	-2.323	0.788	0.169	0.234
16	1	3.877	0.984	-2.893	0.640	0.291	0.473
17	1	0.593	0.494	-0.099	0.509	0.426	0.852
18	1	0.594	0.531	-0.063	0.492	0.443	0.914
19	1	3.266	0.595	-2.671	0.862	0.099	0.126
20	1	0.594	0.531	-0.063	0.492	0.443	0.914
21	1	0.670	0.495	-0.176	0.525	0.410	0.800
22	1	0.767	0.536	-0.231	0.519	0.417	0.824
23	1	0.641	0.511	-0.129	0.512	0.423	0.844
24	1	1.231	0.588	-0.642	0.691	0.252	0.389
25	1	0.671	0.544	-0.127	0.504	0.432	0.876
26	1	0.719	0.572	-0.148	0.501	0.435	0.886
27	1	0.806	0.970	0.164	0.320	0.619	1.871
28	1	0.605	5.094	4.489	0.029	0.945	19.920
29	1	0.611	2.255	1.645	0.123	0.831	5.646
30	1	0.670	0.480	-0.190	0.532	0.403	0.776
31	1	0.767	0.532	-0.235	0.521	0.416	0.818
32	1	3.905	0.521	-3.385	0.803	0.157	0.215
33	1	2.744	0.542	-2.202	0.584	0.360	0.646
34	1	0.778	1.095	0.317	0.297	0.643	2.071
35	1	0.742	1.037	0.295	0.302	0.638	2.023
36	1	0.620	0.480	-0.140	0.523	0.412	0.805
37	1	0.742	0.998	0.256	0.308	0.631	1.970
38	1	26.749	8.755	-17.994	0.804	0.056	0.068
39	1	1.675	0.502	-1.173	0.758	0.194	0.278
40	1	2.583	0.979	-1.604	0.597	0.329	0.563
41	1	0.680	0.993	0.312	0.298	0.641	2.058
42	1	3.079	1.061	-2.019	0.608	0.318	0.537
43	1	1.093	10.187	9.094	0.021	0.935	16.576
44	1	0.618	0.572	-0.046	0.483	0.453	0.951
45	1	0.622	0.497	-0.125	0.514	0.420	0.834
46	1	1.000	3.067	2.067	0.096	0.849	6.456
47	1	0.649	0.488	-0.160	0.525	0.410	0.799
48	1	1.928	0.539	-1.389	0.752	0.200	0.287
49	1	0.649	0.494	-0.154	0.522	0.413	0.810
50	1	1.561	2.432	0.871	0.213	0.716	2.905
51	1	0.686	4.081	3.396	0.045	0.918	12.892
52	1	0.612	5.347	4.735	0.026	0.949	21.340
53	1	0.733	0.585	-0.148	0.499	0.438	0.896
54	1	2.864	3.547	0.683	0.239	0.614	1.832
55	1	0.624	2.282	1.658	0.125	0.828	5.540
56	1	0.699	2.154	1.456	0.143	0.806	4.780
57	1	0.666	5.326	4.660	0.030	0.941	18.304
58	1	0.620	0.480	-0.140	0.523	0.412	0.805
59	1	1.613	0.552	-1.060	0.734	0.215	0.315
60	1	1.914	0.512	-1.402	0.764	0.189	0.268
61	1	0.787	2.197	1.410	0.149	0.797	4.511
62	1	0.766	0.480	-0.286	0.545	0.391	0.739
63	1	0.621	3.586	2.965	0.046	0.920	13.172
64	1	0.618	0.572	-0.046	0.483	0.453	0.951
65	1	0.718	0.498	-0.220	0.531	0.405	0.782
66	1	0.667	2.034	1.367	0.144	0.805	4.760
67	1	3.108	2.024	-1.084	0.420	0.470	1.020
68	1	0.767	0.532	-0.235	0.521	0.416	0.818
69	1	0.671	0.544	-0.127	0.504	0.432	0.876
70	1	0.641	0.511	-0.129	0.512	0.423	0.844
71	1	0.649	0.504	-0.144	0.517	0.418	0.826
72	1	0.681	1.086	0.405	0.284	0.656	2.196
73	1	1.244	0.589	-0.655	0.693	0.251	0.385
74	1	0.555	0.580	0.025	0.462	0.473	1.034
75	1	2.751	0.446	-2.305	0.627	0.317	0.535
76	1	0.698	1.460	0.761	0.245	0.698	2.662
77	1	35.421	0.500	-34.921	0.999	0.000	0.000
78	1	0.670	0.495	-0.176	0.525	0.410	0.800
79	1	2.187	0.528	-1.659	0.766	0.188	0.266
80	1	0.694	0.939	0.246	0.310	0.629	1.949
81	1	0.641	0.511	-0.129	0.512	0.423	0.844
82	1	0.766	0.498	-0.268	0.536	0.400	0.768
83	1	0.715	1.940	1.225	0.155	0.792	4.374
84	1	0.767	0.532	-0.235	0.521	0.416	0.818
85	1	8.379	0.529	-7.850	0.950	0.034	0.040
86	1	1.382	0.589	-0.793	0.703	0.242	0.367
87	1	0.733	0.585	-0.148	0.499	0.438	0.896
88	1	0.670	0.495	-0.176	0.525	0.410	0.800
89	1	1.042	0.871	-0.171	0.366	0.573	1.542
90	1	0.707	2.060	1.353	0.149	0.798	4.547
91	1	0.571	0.580	0.009	0.467	0.468	1.013
92	1	0.650	0.990	0.340	0.292	0.648	2.119
93	1	0.594	0.531	-0.063	0.492	0.443	0.914
94	1	0.646	0.946	0.300	0.300	0.640	2.048
95	1	0.651	1.120	0.469	0.271	0.670	2.339
96	1	0.732	0.506	-0.226	0.530	0.407	0.788
97	1	0.732	0.506	-0.226	0.530	0.407	0.788
98	1	0.649	0.494	-0.154	0.522	0.413	0.810
99	1	1.684	0.531	-1.153	0.747	0.204	0.294
100	1	0.670	0.480	-0.190	0.532	0.403	0.776
101	1	3.333	1.378	-1.955	0.568	0.349	0.618
102	1	0.766	0.494	-0.273	0.538	0.398	0.762
103	1	0.766	0.480	-0.286	0.545	0.391	0.739
104	1	0.649	0.494	-0.154	0.522	0.413	0.810
105	1	2.091	0.545	-1.545	0.759	0.194	0.277
106	1	0.608	2.654	2.047	0.107	0.851	6.554
107	1	0.718	0.498	-0.220	0.531	0.405	0.782
108	1	1.175	3.320	2.144	0.172	0.750	3.458
109	1	0.681	1.103	0.422	0.282	0.659	2.223
110	1	0.718	0.509	-0.209	0.527	0.410	0.798
111	1	0.671	0.544	-0.127	0.504	0.432	0.876
112	1	0.710	1.107	0.396	0.286	0.654	2.179
113	1	0.711	0.501	-0.210	0.528	0.408	0.791
114	1	0.691	2.428	1.737	0.127	0.824	5.390
115	1	0.766	0.480	-0.286	0.545	0.391	0.739
116	1	0.767	0.514	-0.253	0.529	0.407	0.791
117	1	0.767	0.514	-0.253	0.529	0.407	0.791
118	1	0.671	0.520	-0.151	0.513	0.422	0.841
119	1	2.963	1.880	-1.083	0.428	0.462	0.986
120	1	5.333	0.556	-4.777	0.913	0.061	0.075
121	1	0.620	0.494	-0.126	0.516	0.419	0.830
122	1	3.093	0.508	-2.585	0.800	0.160	0.218
123	1	0.777	0.985	0.209	0.313	0.626	1.925
124	1	11.199	1.011	-10.187	0.894	0.067	0.083
125	1	0.640	0.496	-0.144	0.519	0.416	0.820
126	1	0.593	0.504	-0.089	0.504	0.430	0.869
127	1	1.715	0.502	-1.213	0.760	0.193	0.275
128	1	0.670	0.504	-0.166	0.521	0.415	0.815
129	1	0.592	1.257	0.664	0.244	0.700	2.684
130	1	0.671	0.521	-0.150	0.514	0.422	0.840
131	1	0.640	0.483	-0.157	0.525	0.410	0.798
132	1	0.732	0.506	-0.226	0.530	0.407	0.788
133	1	0.594	0.544	-0.050	0.487	0.448	0.934
134	1	0.718	0.498	-0.220	0.531	0.405	0.782
135	1	0.594	0.520	-0.074	0.497	0.438	0.896
136	1	0.719	0.572	-0.148	0.501	0.435	0.886
137	1	3.640	1.009	-2.630	0.623	0.306	0.506
138	1	0.649	0.520	-0.129	0.510	0.425	0.851
139	1	0.671	0.521	-0.150	0.514	0.422	0.840
140	1	0.767	0.532	-0.235	0.521	0.416	0.818
141	1	3.093	0.595	-2.498	0.855	0.105	0.134
142	1	2.744	0.542	-2.202	0.584	0.360	0.646
143	1	2.200	1.124	-1.075	0.364	0.576	1.560
144	1	0.649	0.494	-0.154	0.522	0.413	0.810
145	1	0.641	0.511	-0.129	0.512	0.423	0.844
146	1	0.604	0.916	0.312	0.294	0.646	2.102
147	1	0.719	0.572	-0.148	0.501	0.435	0.886
148	1	4.266	0.915	-3.351	0.659	0.276	0.439
149	1	0.671	0.531	-0.139	0.509	0.427	0.857
150	1	18.590	1.260	-17.330	0.982	0.003	0.003
151	1	0.670	0.495	-0.176	0.525	0.410	0.800
152	1	0.640	0.478	-0.162	0.528	0.407	0.789
153	1	0.671	0.544	-0.127	0.504	0.432	0.876
154	1	2.548	0.486	-2.062	0.794	0.165	0.227
155	1	0.555	0.580	0.025	0.462	0.473	1.034
156	1	0.719	0.572	-0.148	0.501	0.435	0.886
157	1	1.471	0.573	-0.898	0.715	0.232	0.347
158	1	2.295	0.528	-1.767	0.769	0.185	0.261
159	1	0.661	3.436	2.776	0.055	0.906	11.042
160	1	0.709	0.930	0.221	0.314	0.625	1.918
161	1	0.767	0.514	-0.253	0.529	0.407	0.791
162	1	0.675	0.479	-0.196	0.535	0.401	0.769
163	1	2.229	0.528	-1.701	0.767	0.187	0.264
164	1	0.671	0.531	-0.139	0.509	0.427	0.857
165	1	0.594	0.520	-0.074	0.497	0.438	0.896
166	1	0.571	0.580	0.009	0.467	0.468	1.013
167	1	0.671	0.531	-0.139	0.509	0.427	0.857
168	1	2.183	1.778	-0.404	0.395	0.498	1.140
169	1	0.692	1.957	1.265	0.151	0.796	4.494
170	1	0.649	0.520	-0.129	0.510	0.425	0.851
171	1	0.675	0.479	-0.196	0.535	0.401	0.769
172	1	0.641	0.511	-0.129	0.512	0.423	0.844
173	1	3.907	0.505	-3.402	0.808	0.153	0.207
174	1	0.668	4.143	3.475	0.044	0.921	13.363
175	1	0.649	0.488	-0.160	0.525	0.410	0.799
176	1	0.671	0.544	-0.127	0.504	0.432	0.876
177	1	0.641	0.531	-0.110	0.503	0.432	0.876
178	1	2.990	0.506	-2.484	0.795	0.163	0.225
179	1	0.640	0.483	-0.157	0.525	0.410	0.798
180	1	0.732	0.506	-0.226	0.530	0.407	0.788
181	1	1.076	0.466	-0.610	0.579	0.360	0.647
182	1	0.728	1.279	0.550	0.270	0.671	2.347
183	1	3.629	0.521	-3.108	0.799	0.160	0.220
184	1	0.650	0.544	-0.105	0.500	0.435	0.887
185	1	1.709	2.119	0.410	0.312	0.576	1.565
186	1	0.640	0.478	-0.162	0.528	0.407	0.789
187	1	1.759	1.853	0.094	0.348	0.544	1.371
188	1	0.767	0.514	-0.253	0.529	0.407	0.791
189	1	0.766	0.494	-0.273	0.538	0.398	0.762
190	1	0.640	0.478	-0.162	0.528	0.407	0.789
191	1	18.996	0.496	-18.499	0.980	0.014	0.016
192	1	0.650	0.544	-0.105	0.500	0.435	0.887
193	1	0.670	0.495	-0.176	0.525	0.410	0.800
194	1	0.671	0.521	-0.150	0.514	0.422	0.840
195	1	0.555	0.580	0.025	0.462	0.473	1.034
196	1	0.641	0.511	-0.129	0.512	0.423	0.844
197	1	2.311	0.502	-1.810	0.780	0.176	0.246
198	1	0.682	1.094	0.412	0.283	0.657	2.206
199	1	0.641	0.531	-0.110	0.503	0.432	0.876
200	1	0.670	0.480	-0.190	0.532	0.403	0.776
201	1	0.650	0.544	-0.105	0.500	0.435	0.887
202	1	0.677	0.963	0.286	0.303	0.637	2.019
203	1	0.670	0.504	-0.166	0.521	0.415	0.815
204	1	0.671	0.544	-0.127	0.504	0.432	0.876
205	1	0.729	2.036	1.306	0.152	0.794	4.445
206	1	0.622	0.497	-0.125	0.514	0.420	0.834
207	1	2.214	0.528	-1.686	0.766	0.188	0.266
208	1	0.594	0.544	-0.050	0.487	0.448	0.934
209	1	0.650	0.541	-0.108	0.501	0.434	0.883
210	1	0.776	0.973	0.197	0.316	0.623	1.903
211	1	0.671	0.521	-0.150	0.514	0.422	0.840
212	1	0.641	0.531	-0.110	0.503	0.432	0.876
213	1	0.767	0.532	-0.235	0.521	0.416	0.818
214	1	1.918	2.464	0.546	0.304	0.580	1.591
215	1	0.660	1.186	0.526	0.270	0.672	2.357
216	1	1.709	0.490	-1.219	0.766	0.187	0.265
217	1	0.659	0.976	0.318	0.297	0.643	2.072
218	1	0.641	0.511	-0.129	0.512	0.423	0.844
219	1	0.671	0.531	-0.139	0.509	0.427	0.857
220	1	0.776	0.972	0.195	0.316	0.623	1.904
221	1	0.671	0.531	-0.139	0.509	0.427	0.857
222	1	0.691	2.082	1.390	0.144	0.804	4.729
223	1	0.766	0.486	-0.280	0.542	0.395	0.750
224	1	0.641	0.533	-0.108	0.502	0.433	0.879
225	1	5.120	1.011	-4.109	0.811	0.126	0.165
226	1	2.207	1.006	-1.201	0.573	0.350	0.619
227	1	0.594	0.519	-0.074	0.497	0.438	0.896
228	1	0.641	0.511	-0.129	0.512	0.423	0.844
229	1	0.650	0.544	-0.105	0.500	0.435	0.887
230	1	2.089	2.807	0.718	0.291	0.592	1.668
231	1	0.659	1.105	0.446	0.278	0.663	2.262
232	1	2.716	1.282	-1.434	0.549	0.368	0.669
233	1	0.641	0.531	-0.110	0.503	0.432	0.876
234	1	0.594	0.519	-0.074	0.497	0.438	0.896
235	1	2.744	0.542	-2.202	0.584	0.360	0.646
236	1	0.594	0.519	-0.074	0.497	0.438	0.896
237	1	2.401	0.502	-1.898	0.787	0.170	0.236
238	1	1.920	0.520	-1.400	0.759	0.193	0.276
239	1	0.670	0.480	-0.190	0.532	0.403	0.776
240	1	0.649	0.520	-0.129	0.510	0.425	0.851
241	1	0.766	0.494	-0.273	0.538	0.398	0.762
242	1	0.719	0.572	-0.148	0.501	0.435	0.886
243	1	0.733	0.585	-0.148	0.499	0.438	0.896
244	1	0.788	2.376	1.588	0.141	0.806	4.776
245	1	0.686	1.090	0.405	0.285	0.655	2.185
246	1	0.743	1.367	0.624	0.265	0.677	2.409
247	1	0.732	1.007	0.275	0.305	0.634	1.995
248	1	0.682	1.089	0.408	0.284	0.657	2.201
249	1	0.640	0.491	-0.149	0.521	0.414	0.813
250	1	0.738	0.972	0.234	0.311	0.628	1.944
251	1	0.684	1.164	0.480	0.275	0.666	2.293
252	1	0.767	0.514	-0.253	0.529	0.407	0.791
253	1	2.035	0.508	-1.527	0.771	0.183	0.258
254	1	0.594	0.520	-0.074	0.497	0.438	0.896
255	1	1.750	2.019	0.269	0.339	0.553	1.422
256	1	0.718	0.509	-0.209	0.527	0.410	0.798
257	1	0.767	0.514	-0.253	0.529	0.407	0.791
258	1	16.711	0.480	-16.231	0.973	0.019	0.022
259	1	0.649	0.488	-0.160	0.525	0.410	0.799
260	1	0.683	1.042	0.359	0.291	0.650	2.133
261	1	6.853	0.541	-6.311	0.931	0.047	0.057
262	1	0.689	1.959	1.270	0.151	0.797	4.511
263	1	0.766	0.486	-0.280	0.542	0.395	0.750
264	1	17.632	0.536	-17.096	0.969	0.021	0.024
265	1	0.681	1.039	0.358	0.291	0.649	2.125
266	1	1.226	2.760	1.534	0.170	0.765	3.743
267	1	0.767	0.514	-0.253	0.529	0.407	0.791
268	1	0.660	1.134	0.474	0.274	0.667	2.306
269	1	0.670	0.504	-0.166	0.521	0.415	0.815
270	1	0.594	0.520	-0.074	0.497	0.438	0.896
271	1	2.266	0.926	-1.339	0.594	0.333	0.574
272	1	0.700	3.859	3.160	0.050	0.911	11.739
273	1	0.767	0.514	-0.253	0.529	0.407	0.791
274	1	0.683	0.905	0.223	0.315	0.624	1.911
275	1	0.671	0.521	-0.150	0.514	0.422	0.840
276	1	0.649	0.520	-0.129	0.510	0.425	0.851
277	1	0.670	0.495	-0.176	0.525	0.410	0.800
278	1	0.700	0.938	0.238	0.312	0.628	1.939
279	1	2.751	0.446	-2.305	0.627	0.317	0.535
280	1	0.711	0.501	-0.210	0.528	0.408	0.791
281	1	0.649	0.520	-0.129	0.510	0.425	0.851
282	1	7.768	0.503	-7.265	0.947	0.037	0.044
283	1	0.603	1.048	0.445	0.272	0.670	2.338
284	1	0.593	0.504	-0.089	0.504	0.430	0.869
285	1	0.688	4.072	3.383	0.048	0.914	12.280
286	1	0.711	0.501	-0.210	0.528	0.408	0.791
287	1	0.670	0.480	-0.190	0.532	0.403	0.776
288	1	0.640	0.491	-0.149	0.521	0.414	0.813
289	1	0.732	0.506	-0.226	0.530	0.407	0.788
290	1	0.649	0.520	-0.129	0.510	0.425	0.851
291	1	0.766	0.480	-0.286	0.545	0.391	0.739
292	1	0.616	9.432	8.817	0.002	0.989	105.559
293	1	2.059	1.055	-1.004	0.558	0.363	0.655
294	1	2.024	0.553	-1.471	0.752	0.199	0.286
295	1	7.106	0.522	-6.584	0.937	0.044	0.053
296	1	0.727	0.968	0.242	0.311	0.628	1.946
297	1	2.222	0.486	-1.736	0.786	0.171	0.238
298	1	0.675	0.479	-0.196	0.535	0.401	0.769
299	1	2.366	0.487	-1.879	0.791	0.167	0.231
300	1	0.671	0.544	-0.127	0.504	0.432	0.876
301	1	0.567	0.550	-0.017	0.476	0.459	0.974
302	1	0.648	0.977	0.329	0.294	0.646	2.098
303	1	2.551	1.751	-0.800	0.416	0.476	1.043
304	1	0.649	0.488	-0.160	0.525	0.410	0.799
305	1	0.667	1.046	0.379	0.287	0.654	2.170
306	1	0.668	3.941	3.272	0.048	0.915	12.452
307	1	0.593	0.504	-0.089	0.504	0.430	0.869
308	1	0.719	0.572	-0.148	0.501	0.435	0.886
309	1	0.603	1.058	0.455	0.271	0.671	2.344
310	1	0.593	0.504	-0.089	0.504	0.430	0.869
311	1	0.671	0.544	-0.127	0.504	0.432	0.876
312	1	0.740	1.043	0.303	0.299	0.641	2.052
313	1	2.218	0.528	-1.690	0.773	0.181	0.255
314	1	0.609	1.924	1.315	0.140	0.811	4.934
315	1	0.671	0.544	-0.127	0.504	0.432	0.876
316	1	0.766	0.480	-0.286	0.545	0.391	0.739
317	1	0.682	1.149	0.467	0.275	0.666	2.290
318	1	1.409	2.751	1.342	0.235	0.659	2.227
319	1	0.634	0.950	0.317	0.296	0.644	2.084
320	1	2.011	1.257	-0.755	0.514	0.414	0.813
321	1	0.640	0.483	-0.157	0.525	0.410	0.798
322	1	22.019	0.802	-21.217	0.893	0.084	0.106
323	1	2.990	0.506	-2.484	0.795	0.163	0.225
324	1	1.692	0.502	-1.191	0.758	0.194	0.277
325	1	0.689	2.315	1.626	0.133	0.818	5.154
326	1	0.675	0.479	-0.196	0.535	0.401	0.769
327	1	1.479	0.552	-0.927	0.725	0.223	0.330
328	1	0.695	3.850	3.155	0.051	0.910	11.661
329	1	0.650	0.544	-0.105	0.500	0.435	0.887
330	1	0.641	0.511	-0.129	0.512	0.423	0.844
331	1	3.360	0.593	-2.768	0.863	0.098	0.125
332	1	0.593	0.504	-0.089	0.504	0.430	0.869
333	1	0.732	0.517	-0.215	0.525	0.412	0.805
334	1	0.749	0.913	0.164	0.327	0.611	1.810
335	1	0.766	0.486	-0.280	0.542	0.395	0.750
336	1	0.655	1.366	0.711	0.250	0.693	2.594
337	1	0.567	0.550	-0.017	0.476	0.459	0.974
338	1	0.718	0.509	-0.209	0.527	0.410	0.798
339	1	0.650	0.544	-0.105	0.500	0.435	0.887
340	1	0.776	0.951	0.174	0.320	0.619	1.871
341	1	0.671	0.531	-0.139	0.509	0.427	0.857
342	1	0.671	0.544	-0.127	0.504	0.432	0.876
343	1	10.645	3.431	-7.214	0.762	0.076	0.094
344	1	0.670	0.495	-0.176	0.525	0.410	0.800
345	1	0.675	0.479	-0.196	0.535	0.401	0.769
346	1	0.555	0.580	0.025	0.462	0.473	1.034
347	1	0.765	1.281	0.516	0.274	0.667	2.308
348	1	0.720	3.492	2.772	0.059	0.899	10.195
349	1	0.696	2.000	1.304	0.150	0.798	4.531
350	1	0.620	0.480	-0.140	0.523	0.412	0.805
351	1	0.718	0.509	-0.209	0.527	0.410	0.798
352	1	0.659	1.089	0.429	0.282	0.659	2.225
353	1	0.638	1.633	0.994	0.165	0.782	4.135
354	1	0.766	0.480	-0.286	0.545	0.391	0.739
355	1	0.671	0.531	-0.139	0.509	0.427	0.857
356	1	0.658	2.456	1.799	0.122	0.831	5.663
357	1	0.742	0.998	0.256	0.308	0.631	1.969
358	1	0.766	0.498	-0.268	0.536	0.400	0.768
359	1	0.700	4.085	3.385	0.047	0.916	12.496
360	1	0.682	1.150	0.469	0.276	0.665	2.280
361	1	0.766	0.486	-0.280	0.542	0.395	0.750
362	1	0.663	1.104	0.441	0.278	0.663	2.261
363	1	0.685	0.489	-0.196	0.531	0.405	0.782
364	1	3.709	0.505	-3.203	0.806	0.155	0.211
365	1	0.555	0.580	0.025	0.462	0.473	1.034
366	1	0.650	0.544	-0.105	0.500	0.435	0.887
367	1	0.744	1.249	0.504	0.275	0.665	2.288
368	1	1.378	1.321	-0.057	0.452	0.462	0.989
369	1	0.685	0.489	-0.196	0.531	0.405	0.782
370	1	0.767	0.536	-0.231	0.519	0.417	0.824
371	1	0.593	0.504	-0.089	0.504	0.430	0.869
372	1	1.768	1.370	-0.398	0.479	0.433	0.878
373	1	1.361	1.467	0.106	0.338	0.599	1.719
374	1	0.705	1.341	0.636	0.261	0.681	2.458
375	1	1.485	1.414	-0.071	0.360	0.576	1.565
376	1	0.640	0.478	-0.162	0.528	0.407	0.789
377	1	0.594	0.519	-0.074	0.497	0.438	0.896
378	1	0.603	1.147	0.544	0.260	0.683	2.481
379	1	0.680	0.953	0.273	0.305	0.635	2.000
380	1	0.671	0.531	-0.139	0.509	0.427	0.857
381	1	0.593	0.504	-0.089	0.504	0.430	0.869
382	1	1.972	0.915	-1.056	0.582	0.343	0.600
383	1	2.168	0.512	-1.656	0.772	0.183	0.257
384	1	0.594	0.520	-0.074	0.497	0.438	0.896
385	1	0.682	0.964	0.282	0.304	0.636	2.011
386	1	3.577	0.486	-3.091	0.811	0.150	0.203
387	1	0.711	0.501	-0.210	0.528	0.408	0.791
388	1	2.751	0.446	-2.305	0.627	0.317	0.535
389	1	0.629	0.985	0.356	0.289	0.652	2.153
390	1	0.658	0.939	0.281	0.304	0.636	2.011
391	1	2.182	1.014	-1.168	0.577	0.349	0.618
392	1	4.061	0.562	-3.499	0.890	0.078	0.097
393	1	0.670	0.504	-0.166	0.521	0.415	0.815
394	1	0.675	0.479	-0.196	0.535	0.401	0.769
395	1	0.620	0.494	-0.126	0.516	0.419	0.830
396	1	0.602	1.018	0.416	0.277	0.664	2.275
397	1	0.555	0.580	0.025	0.462	0.473	1.034
398	1	0.844	0.927	0.082	0.337	0.601	1.733
