# Supplementary material for: Evolution of host-microbe cell adherence by receptor domain shuffling
Source: eLife. 2022 Jan 25;11:e73330. doi: 10.7554/eLife.73330 (PMC8860441; doi:10.7554/eLife.73330)
Supplement: Figure 2—source data 3. [file elife-73330-fig2-data3.zip › Figure 2 - source data 3/site_selection_results/ALL_all_evo_data/CCM08_MEME.csv]

Codon	alpha	beta1	p1	beta2	p2	LRT	p-value	q-value	Log(L)
1	0.0	0.0	0.0	0.0	1.0	0.0	1.0	1.0	0.0
2	0.0	0.0	1.00011e-09	1.68483	1.0	0.794952	0.359978	1.0	-8.93205
3	0.0	0.0	1.00003e-09	1.57972	1.0	0.943437	0.329834	1.0	-9.26166
4	0.0	0.0	0.254213	1.90431	0.745787	0.841594	0.35015	1.0	-8.72775
5	0.0	0.0	0.0	0.0	1.0	0.0	1.0	1.0	0.0
6	2.56526	0.0	0.0472738	0.0	0.952726	0.0	0.67	1.0	-9.13147
7	0.0	0.0	0.0	0.0	1.0	0.0	1.0	1.0	0.0
8	0.0	0.0	0.0	0.0	1.0	0.0	1.0	1.0	0.0
9	3.94629	3.94629	1.00015e-09	5.30948	1.0	0.0608223	0.60023	1.0	-20.8535
10	0.0	0.0	0.0	0.0	1.0	0.0	1.0	1.0	0.0
11	0.0	0.0	0.0	0.0	1.0	0.0	1.0	1.0	0.0
12	0.0	0.0	0.0	0.0	1.0	0.0	1.0	1.0	0.0
13	5.28823	0.0	0.0474818	0.0	0.952518	0.0	0.67	1.0	-7.6044
14	3.51537	0.0	0.0472738	0.0	0.952726	0.0	0.67	1.0	-9.79675
15	5.35623	0.0	0.0473671	0.0	0.952633	0.0	0.67	1.0	-9.27123
16	7.38049	1.43657	0.751035	1.32722	0.248965	0.0	0.67	1.0	-15.6177
17	0.0	0.0	0.0	0.0	1.0	0.0	1.0	1.0	0.0
18	0.0	0.0	0.0	0.0	1.0	0.0	1.0	1.0	0.0
19	4.99416	0.0	0.0473615	0.0	0.952639	0.0	0.67	1.0	-11.6526
20	0.0	0.0	0.0	0.0	1.0	0.0	1.0	1.0	0.0
21	0.0	0.0	0.0	0.0	1.0	0.0	1.0	1.0	0.0
22	0.0	0.0	0.0	0.0	1.0	0.0	1.0	1.0	0.0
23	0.0	0.0	0.0	0.0	1.0	0.0	1.0	1.0	0.0
24	2.36255	0.0	0.0473518	0.0	0.952648	0.0	0.67	1.0	-9.6989
25	0.0	0.0	0.0	0.0	1.0	0.0	1.0	1.0	0.0
26	0.0	0.0	0.0	0.0	1.0	0.0	1.0	1.0	0.0
27	0.0	0.0	0.210129	1.81216	0.789871	0.503095	0.430704	1.0	-10.1635
28	0.0	0.0	0.395981	11.9421	0.604019	3.70883	0.0740055	1.0	-18.3723
29	0.0	0.0	0.455759	7.33399	0.544241	2.25589	0.159415	1.0	-15.0884
30	0.0	0.0	0.0	0.0	1.0	0.0	1.0	1.0	0.0
31	0.0	0.0	0.0	0.0	1.0	0.0	1.0	1.0	0.0
32	5.53132	0.0	0.0500905	0.0	0.94991	0.0	0.67	1.0	-7.95883
33	0.0	0.0	0.0	0.0	1.0	0.0	1.0	1.0	0.0
34	0.0	0.0	0.871638	19.8221	0.128362	0.875338	0.34325	1.0	-10.0343
35	0.0	0.0	0.926792	48.0886	0.0732082	1.19145	0.286026	1.0	-9.92846
36	0.0	0.0	0.0	0.0	1.0	0.0	1.0	1.0	0.0
37	0.0	0.0	0.235264	1.88531	0.764736	0.51171	0.428344	1.0	-8.5208
38	30.4409	0.0	0.575132	27.8322	0.424868	0.0	0.67	1.0	-31.4747
39	3.41988	0.0	0.0473784	0.0	0.952622	0.0	0.67	1.0	-9.57377
40	4.35566	1.41318	1.0	1.40548	1.49012e-09	0.0	0.67	1.0	-13.8431
41	0.0	0.0	0.536122	3.34549	0.463878	0.760365	0.367496	1.0	-8.43357
42	5.34847	1.50871	1.0	1.5068	1.0e-09	0.0	0.67	1.0	-11.713
43	1.43181	0.0	0.254517	14.9653	0.745483	1.4852	0.242584	1.0	-22.5733
44	0.0	0.0	0.0	0.0	1.0	0.0	1.0	1.0	0.0
45	0.0	0.0	0.0	0.0	1.0	0.0	1.0	1.0	0.0
46	0.0	0.0	0.249934	5.66851	0.750066	0.916272	0.335106	1.0	-16.3841
47	0.0	0.0	0.0	0.0	1.0	0.0	1.0	1.0	0.0
48	3.18835	0.0	0.0474172	0.0	0.952583	0.0	0.67	1.0	-8.33039
49	0.0	0.0	0.0	0.0	1.0	0.0	1.0	1.0	0.0
50	2.73255	2.73255	1.00017e-09	3.23989	1.0	0.00548226	0.651196	1.0	-14.0801
51	0.0	0.0	0.738461	20.6624	0.261539	3.17225	0.0980205	1.0	-15.842
52	0.0	0.0	1.0e-09	6.22211	1.0	3.46865	0.083904	1.0	-17.1276
53	0.0	0.0	0.0	0.0	1.0	0.0	1.0	1.0	0.0
54	4.86931	4.45369	0.675167	4.53208	0.324833	0.0	0.67	1.0	-22.4455
55	0.0	0.0	0.0839641	3.94581	0.916036	2.05848	0.177293	1.0	-13.334
56	0.0	0.0	0.411604	6.09104	0.588396	1.54705	0.234412	1.0	-12.024
57	0.0	0.0	1.00001e-09	6.25024	1.0	2.84275	0.116623	1.0	-15.9923
58	0.0	0.0	0.0	0.0	1.0	0.0	1.0	1.0	0.0
59	2.84314	0.0	0.0373607	0.0	0.962639	0.0	0.67	1.0	-6.50863
60	3.44335	0.0	0.0473893	0.0	0.952611	0.0	0.67	1.0	-8.52177
61	0.0	0.0	0.646892	12.3578	0.353108	1.43555	0.249372	1.0	-16.2185
62	0.0	0.0	0.0	0.0	1.0	0.0	1.0	1.0	0.0
63	0.0	0.0	1.0e-09	5.01554	1.0	2.98589	0.10813	1.0	-15.639
64	0.0	0.0	0.0	0.0	1.0	0.0	1.0	1.0	0.0
65	0.0	0.0	0.0	0.0	1.0	0.0	1.0	1.0	0.0
66	0.0	0.0	1.00001e-09	3.1606	1.0	1.54696	0.234423	1.0	-10.2256
67	5.25982	2.97743	0.999995	2.97743	5.26325e-06	0.0	0.67	1.0	-18.0645
68	0.0	0.0	0.0	0.0	1.0	0.0	1.0	1.0	0.0
69	0.0	0.0	0.0	0.0	1.0	0.0	1.0	1.0	0.0
70	0.0	0.0	0.0	0.0	1.0	0.0	1.0	1.0	0.0
71	0.0	0.0	0.0	0.0	1.0	0.0	1.0	1.0	0.0
72	0.0	0.0	0.269756	2.24076	0.730244	0.772523	0.364831	1.0	-10.2199
73	2.34277	0.0	0.0474582	0.0	0.952542	0.0	0.67	1.0	-7.42305
74	0.0	0.0	0.0	0.0	1.0	0.0	1.0	1.0	0.0
75	0.0	0.0	0.0	0.0	1.0	0.0	1.0	1.0	0.0
76	0.0	0.0	1.00002e-09	2.81774	1.0	1.0364	0.312536	1.0	-9.16121
77	198.153	0.0	0.0522505	0.0	0.947749	0.0	0.67	1.0	-12.5142
78	0.0	0.0	0.0	0.0	1.0	0.0	1.0	1.0	0.0
79	3.70415	0.0	0.0485706	0.0	0.951429	0.0	0.67	1.0	-7.3311
80	0.0	0.0	0.219934	1.77952	0.780066	0.585705	0.408841	1.0	-9.02345
81	0.0	0.0	0.0	0.0	1.0	0.0	1.0	1.0	0.0
82	0.0	0.0	0.0	0.0	1.0	0.0	1.0	1.0	0.0
83	0.0	0.0	1.00001e-09	2.93621	1.0	1.30769	0.267859	1.0	-11.0243
84	0.0	0.0	0.0	0.0	1.0	0.0	1.0	1.0	0.0
85	9.36674	0.0	0.0404526	0.0	0.959547	0.0	0.67	1.0	-9.29249
86	2.46661	0.0	0.0473928	0.0	0.952607	0.0	0.67	1.0	-9.52973
87	0.0	0.0	0.0	0.0	1.0	0.0	1.0	1.0	0.0
88	0.0	0.0	0.0	0.0	1.0	0.0	1.0	1.0	0.0
89	0.0	0.0	0.223557	1.46363	0.776443	0.216258	0.524268	1.0	-8.84048
90	0.0	0.0	0.229682	4.39513	0.770318	1.26359	0.274591	1.0	-13.7299
91	0.0	0.0	0.0	0.0	1.0	0.0	1.0	1.0	0.0
92	0.0	0.0	1.0e-09	1.46391	1.0	0.805626	0.357698	1.0	-7.10738
93	0.0	0.0	0.0	0.0	1.0	0.0	1.0	1.0	0.0
94	0.0	0.0	0.252016	1.83462	0.747984	0.64597	0.393888	1.0	-9.06944
95	0.0	0.0	1.00001e-09	1.81492	1.0	0.963886	0.325931	1.0	-9.3071
96	0.0	0.0	0.0	0.0	1.0	0.0	1.0	1.0	0.0
97	0.0	0.0	0.0	0.0	1.0	0.0	1.0	1.0	0.0
98	0.0	0.0	0.0	0.0	1.0	0.0	1.0	1.0	0.0
99	3.39598	0.0	0.0473642	0.0	0.952636	0.0	0.67	1.0	-8.33465
100	0.0	0.0	0.0	0.0	1.0	0.0	1.0	1.0	0.0
101	7.03235	0.0	0.842688	20.3591	0.157312	0.0808267	0.587923	1.0	-14.2104
102	0.0	0.0	0.0	0.0	1.0	0.0	1.0	1.0	0.0
103	0.0	0.0	0.0	0.0	1.0	0.0	1.0	1.0	0.0
104	0.0	0.0	0.0	0.0	1.0	0.0	1.0	1.0	0.0
105	3.58306	0.0	0.0500736	0.0	0.949926	0.0	0.67	1.0	-6.29417
106	0.0	0.0	1.0e-09	4.18001	1.0	2.18757	0.165375	1.0	-12.3484
107	0.0	0.0	0.0	0.0	1.0	0.0	1.0	1.0	0.0
108	0.0	0.0	0.954589	246.823	0.045411	5.85812	0.0243702	1.0	-12.2647
109	0.0	0.0	1.0e-09	1.71184	1.0	0.811645	0.356421	1.0	-7.50944
110	0.0	0.0	0.0	0.0	1.0	0.0	1.0	1.0	0.0
111	0.0	0.0	0.0	0.0	1.0	0.0	1.0	1.0	0.0
112	0.0	0.0	1.00003e-09	1.69549	1.0	0.741902	0.371593	1.0	-9.15595
113	0.0	0.0	0.0	0.0	1.0	0.0	1.0	1.0	0.0
114	0.0	0.0	1.00001e-09	3.49899	1.0	1.61777	0.225439	1.0	-12.2199
115	0.0	0.0	0.0	0.0	1.0	0.0	1.0	1.0	0.0
116	0.0	0.0	0.0	0.0	1.0	0.0	1.0	1.0	0.0
117	0.0	0.0	0.0	0.0	1.0	0.0	1.0	1.0	0.0
118	0.0	0.0	0.0	0.0	1.0	0.0	1.0	1.0	0.0
119	5.01108	2.9428	1.0	2.94206	1.0e-09	0.0	0.67	1.0	-13.9528
120	6.53822	0.0	0.0474228	0.0	0.952577	0.0	0.67	1.0	-10.3912
121	0.0	0.0	0.0	0.0	1.0	0.0	1.0	1.0	0.0
122	5.9868	0.0	0.0480477	0.0	0.951952	0.0	0.67	1.0	-7.36875
123	0.0	0.0	1.00001e-09	1.44404	1.0	0.555779	0.416568	1.0	-6.70368
124	13.0128	1.50914	1.0	1.50715	1.14087e-09	0.0	0.67	1.0	-16.2059
125	0.0	0.0	0.0	0.0	1.0	0.0	1.0	1.0	0.0
126	0.0	0.0	0.0	0.0	1.0	0.0	1.0	1.0	0.0
127	3.57098	0.0	0.0509032	0.0	0.949097	0.0	0.67	1.0	-10.0818
128	0.0	0.0	0.0	0.0	1.0	0.0	1.0	1.0	0.0
129	0.0	0.0	0.238192	2.70633	0.761808	1.23942	0.278363	1.0	-11.0837
130	0.0	0.0	0.0	0.0	1.0	0.0	1.0	1.0	0.0
131	0.0	0.0	0.0	0.0	1.0	0.0	1.0	1.0	0.0
132	0.0	0.0	0.0	0.0	1.0	0.0	1.0	1.0	0.0
133	0.0	0.0	0.0	0.0	1.0	0.0	1.0	1.0	0.0
134	0.0	0.0	0.0	0.0	1.0	0.0	1.0	1.0	0.0
135	0.0	0.0	0.0	0.0	1.0	0.0	1.0	1.0	0.0
136	0.0	0.0	0.0	0.0	1.0	0.0	1.0	1.0	0.0
137	5.31154	1.46454	1.0	1.46394	1.0e-09	0.0	0.67	1.0	-11.6355
138	0.0	0.0	0.0	0.0	1.0	0.0	1.0	1.0	0.0
139	0.0	0.0	0.0	0.0	1.0	0.0	1.0	1.0	0.0
140	0.0	0.0	0.0	0.0	1.0	0.0	1.0	1.0	0.0
141	5.0016	0.0	0.048002	0.0	0.951998	0.0	0.67	1.0	-14.7935
142	0.0	0.0	0.0	0.0	1.0	0.0	1.0	1.0	0.0
143	0.0	0.0	0.21314	2.42413	0.78686	0.0372475	0.61706	1.0	-9.69024
144	0.0	0.0	0.0	0.0	1.0	0.0	1.0	1.0	0.0
145	0.0	0.0	0.0	0.0	1.0	0.0	1.0	1.0	0.0
146	0.0	0.0	0.945328	85.903	0.0546721	2.00236	0.182755	1.0	-10.2341
147	0.0	0.0	0.0	0.0	1.0	0.0	1.0	1.0	0.0
148	5.85353	1.2907	1.0	1.29574	1.00117e-09	0.0	0.67	1.0	-15.4565
149	0.0	0.0	0.0	0.0	1.0	0.0	1.0	1.0	0.0
150	17.9948	1.96612	1.0	1.96168	1.00117e-09	0.0	0.67	1.0	-23.3402
151	0.0	0.0	0.0	0.0	1.0	0.0	1.0	1.0	0.0
152	0.0	0.0	0.0	0.0	1.0	0.0	1.0	1.0	0.0
153	0.0	0.0	0.0	0.0	1.0	0.0	1.0	1.0	0.0
154	4.76528	0.0	0.0474604	0.0	0.95254	0.0	0.67	1.0	-8.962
155	0.0	0.0	0.0	0.0	1.0	0.0	1.0	1.0	0.0
156	0.0	0.0	0.0	0.0	1.0	0.0	1.0	1.0	0.0
157	2.79662	0.0	0.0425626	0.0	0.957437	0.0	0.67	1.0	-9.6838
158	3.85361	0.0	0.0473901	0.0	0.95261	0.0	0.67	1.0	-10.4539
159	0.0	0.0	1.00001e-09	4.60543	1.0	2.43956	0.144486	1.0	-14.9789
160	0.0	0.0	1.0e-09	1.37082	1.0	0.620774	0.400045	1.0	-7.35097
161	0.0	0.0	0.0	0.0	1.0	0.0	1.0	1.0	0.0
162	0.0	0.0	0.0	0.0	1.0	0.0	1.0	1.0	0.0
163	3.7646	0.0	0.0474218	0.0	0.952578	0.0	0.67	1.0	-8.64697
164	0.0	0.0	0.0	0.0	1.0	0.0	1.0	1.0	0.0
165	0.0	0.0	0.0	0.0	1.0	0.0	1.0	1.0	0.0
166	0.0	0.0	0.0	0.0	1.0	0.0	1.0	1.0	0.0
167	0.0	0.0	0.0	0.0	1.0	0.0	1.0	1.0	0.0
168	3.75196	0.0	0.639661	10.0769	0.360339	0.145412	0.554601	1.0	-17.8802
169	0.0	0.0	1.00002e-09	3.1012	1.0	1.45869	0.246182	1.0	-11.3218
170	0.0	0.0	0.0	0.0	1.0	0.0	1.0	1.0	0.0
171	0.0	0.0	0.0	0.0	1.0	0.0	1.0	1.0	0.0
172	0.0	0.0	0.0	0.0	1.0	0.0	1.0	1.0	0.0
173	5.53132	0.0	0.0673607	0.0	0.932639	0.0	0.67	1.0	-8.09463
174	0.0	0.0	1.00001e-09	5.23474	1.0	2.47337	0.141903	1.0	-14.2966
175	0.0	0.0	0.0	0.0	1.0	0.0	1.0	1.0	0.0
176	0.0	0.0	0.0	0.0	1.0	0.0	1.0	1.0	0.0
177	0.0	0.0	0.0	0.0	1.0	0.0	1.0	1.0	0.0
178	5.60319	0.0	0.0373838	0.0	0.962616	0.0	0.67	1.0	-7.96571
179	0.0	0.0	0.0	0.0	1.0	0.0	1.0	1.0	0.0
180	0.0	0.0	0.0	0.0	1.0	0.0	1.0	1.0	0.0
181	0.0	0.0	0.0	0.0	1.0	0.0	1.0	1.0	0.0
182	0.0	0.0	0.918335	56.0651	0.0816647	1.31144	0.267295	1.0	-9.85201
183	5.29753	0.0	0.0482664	0.0	0.951734	0.0	0.67	1.0	-7.02967
184	0.0	0.0	0.0	0.0	1.0	0.0	1.0	1.0	0.0
185	3.45385	3.40948	1.0	3.40285	1.12057e-08	0.0	0.67	1.0	-19.0291
186	0.0	0.0	0.0	0.0	1.0	0.0	1.0	1.0	0.0
187	3.52625	2.92749	0.999995	2.92749	5.26325e-06	0.0	0.67	1.0	-15.2117
188	0.0	0.0	0.0	0.0	1.0	0.0	1.0	1.0	0.0
189	0.0	0.0	0.0	0.0	1.0	0.0	1.0	1.0	0.0
190	0.0	0.0	0.0	0.0	1.0	0.0	1.0	1.0	0.0
191	19.5548	0.0	0.0478906	0.0	0.952109	0.0	0.67	1.0	-10.7295
192	0.0	0.0	0.0	0.0	1.0	0.0	1.0	1.0	0.0
193	0.0	0.0	0.0	0.0	1.0	0.0	1.0	1.0	0.0
194	0.0	0.0	0.0	0.0	1.0	0.0	1.0	1.0	0.0
195	0.0	0.0	0.0	0.0	1.0	0.0	1.0	1.0	0.0
196	0.0	0.0	0.0	0.0	1.0	0.0	1.0	1.0	0.0
197	3.87434	0.0	0.047897	0.0	0.952103	0.0	0.67	1.0	-10.3602
198	0.0	0.0	0.874415	21.4379	0.125585	1.0744	0.305781	1.0	-9.82711
199	0.0	0.0	0.0	0.0	1.0	0.0	1.0	1.0	0.0
200	0.0	0.0	0.0	0.0	1.0	0.0	1.0	1.0	0.0
201	0.0	0.0	0.0	0.0	1.0	0.0	1.0	1.0	0.0
202	0.0	0.0	0.209934	1.81106	0.790066	0.727133	0.374913	1.0	-10.5809
203	0.0	0.0	0.0	0.0	1.0	0.0	1.0	1.0	0.0
204	0.0	0.0	0.0	0.0	1.0	0.0	1.0	1.0	0.0
205	0.0	0.0	1.00001e-09	3.11756	1.0	1.32295	0.265574	1.0	-11.3493
206	0.0	0.0	0.0	0.0	1.0	0.0	1.0	1.0	0.0
207	3.71866	0.0	0.0500213	0.0	0.949979	0.0	0.67	1.0	-8.35701
208	0.0	0.0	0.0	0.0	1.0	0.0	1.0	1.0	0.0
209	0.0	0.0	0.0	0.0	1.0	0.0	1.0	1.0	0.0
210	0.0	0.0	0.251422	1.94264	0.748578	0.549774	0.418145	1.0	-8.1399
211	0.0	0.0	0.0	0.0	1.0	0.0	1.0	1.0	0.0
212	0.0	0.0	0.0	0.0	1.0	0.0	1.0	1.0	0.0
213	0.0	0.0	0.0	0.0	1.0	0.0	1.0	1.0	0.0
214	3.3171	3.3171	1.00017e-09	3.69919	1.0	0.00751501	0.64779	1.0	-14.8862
215	0.0	0.0	0.923731	55.8894	0.0762691	1.32429	0.265373	1.0	-10.7194
216	3.39895	0.0	0.0500096	0.0	0.94999	0.0	0.67	1.0	-7.23268
217	0.0	0.0	1.0e-09	1.51349	1.0	0.754839	0.368716	1.0	-9.66997
218	0.0	0.0	0.0	0.0	1.0	0.0	1.0	1.0	0.0
219	0.0	0.0	0.0	0.0	1.0	0.0	1.0	1.0	0.0
220	0.0	0.0	1.0e-09	1.41529	1.0	0.546151	0.4191	1.0	-7.18427
221	0.0	0.0	0.0	0.0	1.0	0.0	1.0	1.0	0.0
222	0.0	0.0	0.72225	15.6944	0.27775	1.81629	0.202199	1.0	-13.8737
223	0.0	0.0	0.0	0.0	1.0	0.0	1.0	1.0	0.0
224	0.0	0.0	0.0	0.0	1.0	0.0	1.0	1.0	0.0
225	7.1639	0.0	0.894461	24.6445	0.105539	0.149334	0.552788	1.0	-16.9185
226	3.73484	1.4606	1.0	1.46071	9.53674e-08	0.0	0.67	1.0	-13.1722
227	0.0	0.0	0.0	0.0	1.0	0.0	1.0	1.0	0.0
228	0.0	0.0	0.0	0.0	1.0	0.0	1.0	1.0	0.0
229	0.0	0.0	0.0	0.0	1.0	0.0	1.0	1.0	0.0
230	3.75329	3.75329	1.00044e-09	4.34756	1.0	0.0129232	0.640338	1.0	-18.4205
231	0.0	0.0	0.268847	2.41721	0.731153	0.845718	0.349297	1.0	-10.76
232	5.17933	2.1879	0.999995	2.18797	5.26325e-06	0.0	0.67	1.0	-13.732
233	0.0	0.0	0.0	0.0	1.0	0.0	1.0	1.0	0.0
234	0.0	0.0	0.0	0.0	1.0	0.0	1.0	1.0	0.0
235	0.0	0.0	0.0	0.0	1.0	0.0	1.0	1.0	0.0
236	0.0	0.0	0.0	0.0	1.0	0.0	1.0	1.0	0.0
237	4.27069	0.0	0.0478514	0.0	0.952149	0.0	0.67	1.0	-7.99075
238	3.17697	0.0	0.0500594	0.0	0.949941	0.0	0.67	1.0	-7.40062
239	0.0	0.0	0.0	0.0	1.0	0.0	1.0	1.0	0.0
240	0.0	0.0	0.0	0.0	1.0	0.0	1.0	1.0	0.0
241	0.0	0.0	0.0	0.0	1.0	0.0	1.0	1.0	0.0
242	0.0	0.0	0.0	0.0	1.0	0.0	1.0	1.0	0.0
243	0.0	0.0	0.0	0.0	1.0	0.0	1.0	1.0	0.0
244	0.0	0.0	0.762649	24.1499	0.237351	1.8051	0.203437	1.0	-14.5894
245	0.0	0.0	1.0e-09	1.65083	1.0	0.725501	0.375283	1.0	-8.81273
246	0.0	0.0	0.929234	77.6939	0.0707659	1.41912	0.251665	1.0	-10.5819
247	0.0	0.0	0.955142	200.734	0.0448584	2.20216	0.164083	1.0	-11.253
248	0.0	0.0	0.919154	44.5051	0.0808458	1.35135	0.261378	1.0	-10.0569
249	0.0	0.0	0.0	0.0	1.0	0.0	1.0	1.0	0.0
250	0.0	0.0	0.915194	32.3652	0.0848063	1.07773	0.305197	1.0	-11.3852
251	0.0	0.0	0.59336	4.92584	0.40664	0.927835	0.33285	1.0	-9.74349
252	0.0	0.0	0.0	0.0	1.0	0.0	1.0	1.0	0.0
253	3.47256	0.0	0.0420562	0.0	0.957944	0.0	0.67	1.0	-6.22503
254	0.0	0.0	0.0	0.0	1.0	0.0	1.0	1.0	0.0
255	3.39269	3.00341	1.0	3.0028	1.00024e-09	0.0	0.67	1.0	-13.586
256	0.0	0.0	0.0	0.0	1.0	0.0	1.0	1.0	0.0
257	0.0	0.0	0.0	0.0	1.0	0.0	1.0	1.0	0.0
258	17.0992	0.0	0.065	0.0	0.935	0.0	0.67	1.0	-11.2195
259	0.0	0.0	0.0	0.0	1.0	0.0	1.0	1.0	0.0
260	0.0	0.0	0.0980422	1.69162	0.901958	0.72776	0.374772	1.0	-8.97095
261	7.64246	0.0	0.0473922	0.0	0.952608	0.0	0.67	1.0	-9.26815
262	0.0	0.0	1.0e-09	3.08352	1.0	1.46614	0.245165	1.0	-9.71733
263	0.0	0.0	0.0	0.0	1.0	0.0	1.0	1.0	0.0
264	19.1949	0.0	0.0474047	0.0	0.952595	0.0	0.67	1.0	-11.2828
265	0.0	0.0	0.956541	284.003	0.043459	2.98317	0.108285	1.0	-9.26921
266	0.594284	0.0	0.201994	4.78281	0.798006	0.150623	0.552196	1.0	-14.7423
267	0.0	0.0	0.0	0.0	1.0	0.0	1.0	1.0	0.0
268	0.0	0.0	1.0e-09	1.77207	1.0	0.857552	0.346865	1.0	-7.95363
269	0.0	0.0	0.0	0.0	1.0	0.0	1.0	1.0	0.0
270	0.0	0.0	0.0	0.0	1.0	0.0	1.0	1.0	0.0
271	3.78538	0.0	0.932827	51.1429	0.0671731	0.558837	0.415769	1.0	-17.3527
272	0.0	0.0	0.472151	12.2319	0.527849	2.59071	0.133304	1.0	-15.566
273	0.0	0.0	0.0	0.0	1.0	0.0	1.0	1.0	0.0
274	0.0	0.0	0.928546	43.1856	0.0714536	1.24197	0.277963	1.0	-10.0886
275	0.0	0.0	0.0	0.0	1.0	0.0	1.0	1.0	0.0
276	0.0	0.0	0.0	0.0	1.0	0.0	1.0	1.0	0.0
277	0.0	0.0	0.0	0.0	1.0	0.0	1.0	1.0	0.0
278	0.0	0.0	1.00001e-09	1.38504	1.0	0.564547	0.414283	1.0	-7.69704
279	0.0	0.0	0.0	0.0	1.0	0.0	1.0	1.0	0.0
280	0.0	0.0	0.0	0.0	1.0	0.0	1.0	1.0	0.0
281	0.0	0.0	0.0	0.0	1.0	0.0	1.0	1.0	0.0
282	9.37752	0.0	0.0474218	0.0	0.952578	0.0	0.67	1.0	-11.2356
283	0.0	0.0	0.241729	2.06331	0.758271	0.974727	0.323885	1.0	-9.34823
284	0.0	0.0	0.0	0.0	1.0	0.0	1.0	1.0	0.0
285	0.0	0.0	0.344864	8.78278	0.655136	2.3389	0.152476	1.0	-16.6066
286	0.0	0.0	0.0	0.0	1.0	0.0	1.0	1.0	0.0
287	0.0	0.0	0.0	0.0	1.0	0.0	1.0	1.0	0.0
288	0.0	0.0	0.0	0.0	1.0	0.0	1.0	1.0	0.0
289	0.0	0.0	0.0	0.0	1.0	0.0	1.0	1.0	0.0
290	0.0	0.0	0.0	0.0	1.0	0.0	1.0	1.0	0.0
291	0.0	0.0	0.0	0.0	1.0	0.0	1.0	1.0	0.0
292	0.0	0.0	1.0e-09	10.5633	1.0	5.46802	0.0297764	1.0	-20.6248
293	3.68234	1.51829	1.0	1.51359	1.0e-09	0.0	0.67	1.0	-12.6976
294	3.60316	0.0	0.0473534	0.0	0.952647	0.0	0.67	1.0	-9.59961
295	7.84414	0.0	0.0472906	0.0	0.952709	0.0	0.67	1.0	-8.57925
296	0.0	0.0	0.928301	46.383	0.0716986	1.17389	0.288894	1.0	-10.1321
297	4.25192	0.0	0.0478514	0.0	0.952149	0.0	0.67	1.0	-8.13435
298	0.0	0.0	0.0	0.0	1.0	0.0	1.0	1.0	0.0
299	3.98415	0.0	0.0481686	0.0	0.951831	0.0	0.67	1.0	-6.40147
300	0.0	0.0	0.0	0.0	1.0	0.0	1.0	1.0	0.0
301	0.0	0.0	0.0	0.0	1.0	0.0	1.0	1.0	0.0
302	0.0	0.0	0.731585	6.16135	0.268415	0.889131	0.340479	1.0	-10.6263
303	4.91707	2.8525	1.0	2.84603	1.0e-09	0.0	0.67	1.0	-18.6458
304	0.0	0.0	0.0	0.0	1.0	0.0	1.0	1.0	0.0
305	0.0	0.0	0.954443	161.02	0.0455571	2.0573	0.177405	1.0	-10.399
306	0.0	0.0	0.674972	23.4347	0.325028	3.02374	0.105992	1.0	-15.5724
307	0.0	0.0	0.0	0.0	1.0	0.0	1.0	1.0	0.0
308	0.0	0.0	0.0	0.0	1.0	0.0	1.0	1.0	0.0
309	0.0	0.0	0.926217	51.8668	0.0737832	1.68263	0.21754	1.0	-9.33163
310	0.0	0.0	0.0	0.0	1.0	0.0	1.0	1.0	0.0
311	0.0	0.0	0.0	0.0	1.0	0.0	1.0	1.0	0.0
312	0.0	0.0	1.00003e-09	1.46585	1.0	0.611539	0.402335	1.0	-9.34669
313	4.07557	0.0	0.0499545	0.0	0.950045	0.0	0.67	1.0	-10.1198
314	0.0	0.0	0.191915	3.88657	0.808085	1.90424	0.192745	1.0	-11.8459
315	0.0	0.0	0.0	0.0	1.0	0.0	1.0	1.0	0.0
316	0.0	0.0	0.0	0.0	1.0	0.0	1.0	1.0	0.0
317	0.0	0.0	1.00001e-09	1.69835	1.0	0.806385	0.357537	1.0	-9.03265
318	2.69291	2.69291	1.00011e-09	4.2117	1.0	0.133501	0.560226	1.0	-16.443
319	0.0	0.0	0.265479	1.89428	0.734521	0.688644	0.383754	1.0	-9.18697
320	4.1471	1.69282	0.689272	1.53968	0.310728	0.0	0.67	1.0	-13.3382
321	0.0	0.0	0.0	0.0	1.0	0.0	1.0	1.0	0.0
322	145.437	0.0	0.941457	50.1739	0.0585428	0.0	0.67	1.0	-11.633
323	5.60319	0.0	0.0373838	0.0	0.962616	0.0	0.67	1.0	-7.96571
324	3.42831	0.0	0.0474117	0.0	0.952588	0.0	0.67	1.0	-8.41027
325	0.0	0.0	1.0e-09	3.58719	1.0	1.65385	0.221007	1.0	-10.9892
326	0.0	0.0	0.0	0.0	1.0	0.0	1.0	1.0	0.0
327	2.54319	0.0	0.0472961	0.0	0.952704	0.0	0.67	1.0	-9.26904
328	0.0	0.0	1.00001e-09	5.01737	1.0	2.28172	0.15722	1.0	-14.3653
329	0.0	0.0	0.0	0.0	1.0	0.0	1.0	1.0	0.0
330	0.0	0.0	0.0	0.0	1.0	0.0	1.0	1.0	0.0
331	5.31104	0.0	0.0479484	0.0	0.952052	0.0	0.67	1.0	-12.8213
332	0.0	0.0	0.0	0.0	1.0	0.0	1.0	1.0	0.0
333	0.0	0.0	0.0	0.0	1.0	0.0	1.0	1.0	0.0
334	0.0	0.0	1.00001e-09	1.31217	1.0	0.540005	0.420727	1.0	-9.74313
335	0.0	0.0	0.0	0.0	1.0	0.0	1.0	1.0	0.0
336	0.0	0.0	0.585284	6.02699	0.414716	1.03536	0.312724	1.0	-10.01
337	0.0	0.0	0.0	0.0	1.0	0.0	1.0	1.0	0.0
338	0.0	0.0	0.0	0.0	1.0	0.0	1.0	1.0	0.0
339	0.0	0.0	0.0	0.0	1.0	0.0	1.0	1.0	0.0
340	0.0	0.0	1.00011e-09	1.38386	1.0	0.53548	0.421932	1.0	-8.33287
341	0.0	0.0	0.0	0.0	1.0	0.0	1.0	1.0	0.0
342	0.0	0.0	0.0	0.0	1.0	0.0	1.0	1.0	0.0
343	11.2486	4.51458	1.0	4.5147	6.26962e-09	0.0	0.67	1.0	-19.2379
344	0.0	0.0	0.0	0.0	1.0	0.0	1.0	1.0	0.0
345	0.0	0.0	0.0	0.0	1.0	0.0	1.0	1.0	0.0
346	0.0	0.0	0.0	0.0	1.0	0.0	1.0	1.0	0.0
347	0.0	0.0	0.274421	3.14106	0.725579	0.742476	0.371465	1.0	-10.5832
348	0.0	0.0	0.25972	5.77756	0.74028	1.87744	0.195574	1.0	-12.1246
349	0.0	0.0	0.202446	4.04985	0.797554	1.48824	0.242174	1.0	-15.8494
350	0.0	0.0	0.0	0.0	1.0	0.0	1.0	1.0	0.0
351	0.0	0.0	0.0	0.0	1.0	0.0	1.0	1.0	0.0
352	0.0	0.0	0.864558	18.2534	0.135442	1.04472	0.311042	1.0	-9.09465
353	0.0	0.0	0.698487	12.3794	0.301513	1.67047	0.218998	1.0	-13.9413
354	0.0	0.0	0.0	0.0	1.0	0.0	1.0	1.0	0.0
355	0.0	0.0	0.0	0.0	1.0	0.0	1.0	1.0	0.0
356	0.0	0.0	1.0e-09	4.13962	1.0	1.83949	0.199658	1.0	-10.9533
357	0.0	0.0	0.930564	50.6562	0.0694355	1.23884	0.278455	1.0	-9.51292
358	0.0	0.0	0.0	0.0	1.0	0.0	1.0	1.0	0.0
359	0.0	0.0	0.520412	12.7828	0.479588	2.50819	0.139292	1.0	-17.7406
360	0.0	0.0	0.961089	948.151	0.0389114	3.49528	0.0827425	1.0	-10.5153
361	0.0	0.0	0.0	0.0	1.0	0.0	1.0	1.0	0.0
362	0.0	0.0	0.220174	2.32991	0.779826	0.885835	0.341138	1.0	-10.4793
363	0.0	0.0	0.0	0.0	1.0	0.0	1.0	1.0	0.0
364	5.35734	0.0	0.0473615	0.0	0.952639	0.0	0.67	1.0	-7.26367
365	0.0	0.0	0.0	0.0	1.0	0.0	1.0	1.0	0.0
366	0.0	0.0	0.0	0.0	1.0	0.0	1.0	1.0	0.0
367	0.0	0.0	0.0344267	2.07045	0.965573	0.688739	0.383732	1.0	-9.88585
368	2.64856	2.64856	0.79532	0.0	0.20468	0.0	0.67	1.0	-18.9332
369	0.0	0.0	0.0	0.0	1.0	0.0	1.0	1.0	0.0
370	0.0	0.0	0.0	0.0	1.0	0.0	1.0	1.0	0.0
371	0.0	0.0	0.0	0.0	1.0	0.0	1.0	1.0	0.0
372	3.12632	2.32102	1.0	2.31456	1.00024e-09	0.0	0.67	1.0	-13.7148
373	0.0	0.0	0.947463	98.3714	0.0525369	6.29706	0.0194605	1.0	-11.575
374	0.0	0.0	1.00002e-09	2.28144	1.0	0.885717	0.341162	1.0	-8.7485
375	0.0	0.0	0.833591	13.3361	0.166409	1.06309	0.307774	1.0	-11.801
376	0.0	0.0	0.0	0.0	1.0	0.0	1.0	1.0	0.0
377	0.0	0.0	0.0	0.0	1.0	0.0	1.0	1.0	0.0
378	0.0	0.0	0.259979	2.56083	0.740021	1.1272	0.296678	1.0	-8.76582
379	0.0	0.0	1.00003e-09	1.48817	1.0	0.723346	0.375771	1.0	-9.2065
380	0.0	0.0	0.0	0.0	1.0	0.0	1.0	1.0	0.0
381	0.0	0.0	0.0	0.0	1.0	0.0	1.0	1.0	0.0
382	3.8977	1.32748	1.0	1.32816	1.00117e-09	0.0	0.67	1.0	-12.998
383	3.67752	0.0	0.065	0.0	0.935	0.0	0.67	1.0	-7.39841
384	0.0	0.0	0.0	0.0	1.0	0.0	1.0	1.0	0.0
385	0.0	0.0	0.682212	4.92893	0.317788	0.766339	0.366183	1.0	-10.9099
386	5.21923	0.0	0.0474264	0.0	0.952574	0.0	0.67	1.0	-7.95878
387	0.0	0.0	0.0	0.0	1.0	0.0	1.0	1.0	0.0
388	0.0	0.0	0.0	0.0	1.0	0.0	1.0	1.0	0.0
389	0.0	0.0	0.893951	23.8065	0.106049	1.22879	0.28004	1.0	-9.32816
390	0.0	0.0	0.957012	225.575	0.0429877	2.06642	0.176533	1.0	-11.4853
391	4.24307	1.32902	1.0	1.32546	1.0e-09	0.0	0.67	1.0	-11.0823
392	6.1179	0.0	0.0473393	0.0	0.952661	0.0	0.67	1.0	-14.7914
393	0.0	0.0	0.0	0.0	1.0	0.0	1.0	1.0	0.0
394	0.0	0.0	0.0	0.0	1.0	0.0	1.0	1.0	0.0
395	0.0	0.0	0.0	0.0	1.0	0.0	1.0	1.0	0.0
396	0.0	0.0	0.877344	19.7476	0.122656	1.24738	0.277114	1.0	-9.07985
397	0.0	0.0	0.0	0.0	1.0	0.0	1.0	1.0	0.0
398	0.0	0.0	0.175877	1.54077	0.824123	0.35243	0.475616	1.0	-8.60282
