# Supplementary material for: Evolution of host-microbe cell adherence by receptor domain shuffling
Source: eLife. 2022 Jan 25;11:e73330. doi: 10.7554/eLife.73330 (PMC8860441; doi:10.7554/eLife.73330)
Supplement: Figure 2—source data 3. [file elife-73330-fig2-data3.zip › Figure 2 - source data 3/site_selection_results/ALL_all_evo_data/CCM16_FUBAR.csv]

Site	Partition	&alpha;	&beta;	&beta;-&alpha;	Prob[&alpha;>&beta;]	Prob[&alpha;<&beta;]	BayesFactor[&alpha;<&beta;]
1	1	1.648	0.467	-1.181	0.612	0.333	0.861
2	1	1.498	0.444	-1.054	0.616	0.328	0.844
3	1	0.650	0.460	-0.190	0.542	0.394	1.124
4	1	1.498	0.444	-1.054	0.616	0.328	0.844
5	1	1.188	0.447	-0.741	0.601	0.341	0.894
6	1	0.776	0.519	-0.257	0.539	0.400	1.148
7	1	1.648	0.467	-1.181	0.612	0.333	0.861
8	1	0.650	0.470	-0.180	0.537	0.399	1.147
9	1	1.186	0.463	-0.724	0.594	0.348	0.923
10	1	1.643	0.508	-1.135	0.597	0.348	0.920
11	1	33.539	0.478	-33.060	1.000	0.000	0.000
12	1	7.102	0.877	-6.225	0.779	0.179	0.376
13	1	0.757	1.029	0.271	0.327	0.615	2.760
14	1	1.156	0.467	-0.688	0.591	0.351	0.933
15	1	1.718	0.464	-1.254	0.614	0.331	0.855
16	1	1.720	0.448	-1.272	0.621	0.324	0.828
17	1	6.940	2.568	-4.373	0.583	0.331	0.854
18	1	1.158	0.447	-0.711	0.600	0.342	0.896
19	1	0.776	0.519	-0.257	0.539	0.400	1.148
20	1	7.105	0.995	-6.111	0.763	0.191	0.407
21	1	1.186	0.469	-0.717	0.591	0.351	0.933
22	1	16.714	0.441	-16.273	0.998	0.001	0.002
23	1	1.156	0.467	-0.688	0.591	0.351	0.933
24	1	0.649	0.476	-0.173	0.535	0.402	1.160
25	1	16.141	0.434	-15.707	0.998	0.001	0.002
26	1	1.156	0.467	-0.688	0.591	0.351	0.933
27	1	0.795	0.469	-0.326	0.561	0.378	1.048
28	1	0.776	0.519	-0.257	0.539	0.400	1.148
29	1	6.540	0.444	-6.096	0.890	0.087	0.165
30	1	1.186	0.463	-0.724	0.594	0.348	0.923
31	1	1.717	0.469	-1.248	0.611	0.333	0.863
32	1	1.649	0.933	-0.716	0.403	0.541	2.031
33	1	3.983	0.496	-3.487	0.656	0.295	0.724
34	1	23.672	0.460	-23.211	0.999	0.000	0.000
35	1	5.870	0.437	-5.434	0.885	0.091	0.173
36	1	1.156	0.467	-0.688	0.591	0.351	0.933
37	1	1.186	0.466	-0.720	0.592	0.350	0.928
38	1	9.546	0.407	-9.140	0.979	0.015	0.026
39	1	1.183	0.472	-0.712	0.590	0.352	0.939
40	1	1.722	0.439	-1.282	0.625	0.320	0.813
41	1	12.183	0.430	-11.753	0.986	0.010	0.017
42	1	6.698	0.437	-6.261	0.896	0.082	0.155
43	1	1.717	0.469	-1.248	0.611	0.333	0.863
44	1	0.776	0.519	-0.257	0.539	0.400	1.148
45	1	0.932	1.164	0.232	0.335	0.608	2.679
46	1	1.186	0.463	-0.724	0.594	0.348	0.923
47	1	1.722	0.439	-1.282	0.625	0.320	0.813
48	1	1.717	0.469	-1.248	0.611	0.333	0.863
49	1	28.796	0.446	-28.349	1.000	0.000	0.000
50	1	1.155	0.469	-0.687	0.591	0.351	0.935
51	1	1.722	0.439	-1.282	0.625	0.320	0.813
52	1	2.332	0.433	-1.899	0.817	0.147	0.297
53	1	1.186	0.467	-0.719	0.592	0.351	0.932
54	1	2.102	0.458	-1.645	0.798	0.163	0.336
55	1	12.040	2.740	-9.300	0.679	0.248	0.568
56	1	3.157	0.427	-2.731	0.851	0.118	0.232
57	1	0.650	0.470	-0.180	0.537	0.399	1.147
58	1	6.581	0.441	-6.140	0.891	0.087	0.163
59	1	7.029	0.439	-6.590	0.897	0.081	0.152
60	1	1.120	0.995	-0.125	0.367	0.575	2.337
61	1	1.607	2.566	0.959	0.219	0.729	4.644
62	1	1.158	0.447	-0.711	0.600	0.342	0.896
63	1	1.156	0.467	-0.688	0.591	0.351	0.933
64	1	0.957	1.095	0.139	0.345	0.598	2.569
65	1	1.648	0.467	-1.181	0.612	0.333	0.861
66	1	0.650	0.467	-0.183	0.539	0.398	1.140
67	1	1.155	0.469	-0.687	0.591	0.351	0.935
68	1	1.185	0.470	-0.714	0.590	0.352	0.937
69	1	1.186	0.466	-0.720	0.592	0.350	0.928
70	1	2.977	0.450	-2.526	0.830	0.136	0.272
71	1	1.186	0.467	-0.719	0.592	0.351	0.932
72	1	1.722	0.439	-1.282	0.625	0.320	0.813
73	1	0.776	0.519	-0.257	0.539	0.400	1.148
74	1	1.718	0.464	-1.254	0.614	0.331	0.855
75	1	1.498	0.444	-1.054	0.616	0.328	0.844
76	1	1.643	0.508	-1.135	0.597	0.348	0.920
77	1	1.186	0.467	-0.719	0.592	0.351	0.932
78	1	1.125	2.989	1.865	0.178	0.773	5.876
79	1	0.776	0.519	-0.257	0.539	0.400	1.148
80	1	6.586	0.439	-6.146	0.890	0.088	0.166
81	1	1.104	1.068	-0.036	0.360	0.583	2.409
82	1	1.718	0.467	-1.251	0.612	0.333	0.860
83	1	0.709	0.473	-0.236	0.547	0.390	1.106
84	1	1.186	0.467	-0.719	0.592	0.351	0.932
85	1	1.188	0.447	-0.741	0.601	0.341	0.894
86	1	1.717	0.469	-1.248	0.611	0.333	0.863
87	1	1.498	0.444	-1.054	0.616	0.328	0.844
88	1	3.695	0.489	-3.205	0.834	0.133	0.265
89	1	1.643	0.508	-1.135	0.597	0.348	0.920
90	1	7.850	0.423	-7.427	0.905	0.075	0.140
91	1	1.645	1.002	-0.643	0.394	0.549	2.105
92	1	1.720	0.448	-1.272	0.621	0.324	0.828
93	1	7.600	0.423	-7.177	0.904	0.076	0.141
94	1	1.643	0.508	-1.135	0.597	0.348	0.920
95	1	0.679	0.995	0.316	0.316	0.627	2.902
96	1	1.643	0.508	-1.135	0.597	0.348	0.920
97	1	7.215	0.405	-6.810	0.967	0.024	0.042
98	1	1.648	0.467	-1.181	0.612	0.333	0.861
99	1	1.155	0.469	-0.687	0.591	0.351	0.935
100	1	1.186	0.467	-0.719	0.592	0.351	0.932
101	1	1.717	0.469	-1.248	0.611	0.333	0.863
102	1	0.709	0.474	-0.235	0.547	0.391	1.108
103	1	1.718	0.467	-1.251	0.612	0.333	0.860
104	1	1.350	0.980	-0.370	0.385	0.558	2.180
105	1	1.643	0.508	-1.135	0.597	0.348	0.920
106	1	1.186	0.469	-0.717	0.591	0.351	0.933
107	1	0.648	1.130	0.482	0.296	0.648	3.176
108	1	1.648	0.467	-1.181	0.612	0.333	0.861
109	1	1.498	0.444	-1.054	0.616	0.328	0.844
110	1	7.399	0.467	-6.932	0.959	0.029	0.051
111	1	1.186	0.463	-0.724	0.594	0.348	0.923
112	1	1.643	0.508	-1.135	0.597	0.348	0.920
113	1	1.186	0.466	-0.720	0.592	0.350	0.928
114	1	0.711	0.450	-0.260	0.558	0.380	1.056
115	1	1.186	0.469	-0.717	0.591	0.351	0.933
116	1	2.578	0.496	-2.082	0.802	0.159	0.327
117	1	1.121	0.985	-0.136	0.369	0.574	2.321
118	1	1.720	0.448	-1.272	0.621	0.324	0.828
119	1	1.722	0.439	-1.282	0.625	0.320	0.813
120	1	2.985	0.429	-2.556	0.837	0.130	0.258
121	1	7.503	0.419	-7.084	0.966	0.024	0.042
122	1	0.776	0.519	-0.257	0.539	0.400	1.148
123	1	1.155	0.469	-0.687	0.591	0.351	0.935
124	1	23.856	0.458	-23.398	0.996	0.003	0.005
125	1	0.649	0.475	-0.175	0.535	0.401	1.157
126	1	0.675	0.533	-0.142	0.521	0.417	1.234
127	1	1.718	0.464	-1.254	0.614	0.331	0.855
128	1	1.188	0.447	-0.741	0.601	0.341	0.894
129	1	3.018	0.493	-2.525	0.815	0.148	0.301
130	1	3.350	0.449	-2.902	0.840	0.128	0.253
131	1	10.345	0.511	-9.834	0.975	0.020	0.035
132	1	19.186	0.846	-18.340	0.930	0.055	0.100
133	1	12.505	0.432	-12.073	0.929	0.056	0.102
134	1	1.416	2.075	0.660	0.234	0.712	4.274
135	1	1.722	0.439	-1.282	0.625	0.320	0.813
136	1	3.353	0.444	-2.909	0.842	0.126	0.250
137	1	1.722	0.439	-1.282	0.625	0.320	0.813
138	1	1.121	0.988	-0.132	0.368	0.574	2.327
139	1	13.166	0.414	-12.752	0.987	0.009	0.016
140	1	6.893	0.436	-6.457	0.897	0.082	0.154
141	1	1.648	0.467	-1.181	0.612	0.333	0.861
142	1	1.186	0.469	-0.717	0.591	0.351	0.933
143	1	1.185	0.470	-0.714	0.590	0.352	0.937
144	1	3.983	0.496	-3.487	0.656	0.295	0.724
145	1	1.720	0.448	-1.272	0.620	0.324	0.829
146	1	1.720	0.448	-1.272	0.620	0.324	0.829
147	1	12.180	0.429	-11.750	0.929	0.056	0.103
148	1	0.650	0.472	-0.178	0.537	0.400	1.150
149	1	3.758	0.445	-3.312	0.851	0.119	0.232
150	1	1.186	0.463	-0.724	0.594	0.348	0.923
151	1	0.776	0.519	-0.257	0.539	0.400	1.148
152	1	15.264	0.434	-14.831	0.992	0.005	0.009
153	1	1.127	1.023	-0.104	0.365	0.578	2.360
154	1	0.650	0.467	-0.183	0.539	0.398	1.140
155	1	1.183	0.472	-0.712	0.590	0.352	0.939
156	1	1.185	0.470	-0.714	0.590	0.352	0.937
157	1	0.755	1.359	0.603	0.299	0.645	3.141
158	1	4.398	0.447	-3.951	0.862	0.110	0.213
159	1	0.776	0.519	-0.257	0.539	0.400	1.148
160	1	1.187	0.456	-0.732	0.597	0.345	0.911
161	1	12.584	0.426	-12.159	0.991	0.006	0.010
162	1	31.190	0.474	-30.716	1.000	0.000	0.000
163	1	7.085	0.443	-6.642	0.897	0.082	0.154
164	1	5.482	0.463	-5.018	0.872	0.103	0.198
165	1	1.062	2.230	1.168	0.207	0.741	4.945
166	1	9.038	1.512	-7.526	0.817	0.145	0.292
167	1	1.193	2.357	1.164	0.208	0.741	4.928
168	1	1.267	0.447	-0.820	0.606	0.337	0.877
169	1	2.081	0.461	-1.621	0.796	0.164	0.340
170	1	1.186	0.467	-0.719	0.592	0.351	0.932
171	1	1.498	0.444	-1.054	0.616	0.328	0.844
172	1	1.185	0.470	-0.714	0.590	0.352	0.937
173	1	1.005	0.480	-0.524	0.576	0.365	0.992
174	1	1.648	0.467	-1.181	0.612	0.333	0.861
175	1	1.648	0.467	-1.181	0.612	0.333	0.861
176	1	18.840	0.441	-18.399	0.992	0.006	0.010
177	1	11.707	0.427	-11.280	0.986	0.010	0.017
178	1	7.585	0.946	-6.638	0.777	0.180	0.378
179	1	0.674	0.475	-0.199	0.540	0.397	1.137
180	1	7.546	0.477	-7.070	0.899	0.080	0.151
181	1	0.675	0.458	-0.216	0.547	0.390	1.102
182	1	1.648	0.467	-1.181	0.612	0.333	0.861
183	1	1.155	0.469	-0.687	0.591	0.351	0.935
184	1	3.983	0.496	-3.487	0.656	0.295	0.724
185	1	1.720	0.448	-1.272	0.621	0.324	0.828
186	1	1.037	2.702	1.665	0.188	0.762	5.523
187	1	1.186	0.469	-0.717	0.591	0.351	0.933
188	1	0.675	0.449	-0.226	0.552	0.385	1.079
189	1	1.118	1.066	-0.053	0.360	0.583	2.409
190	1	1.722	0.439	-1.282	0.625	0.320	0.813
191	1	1.185	0.470	-0.714	0.590	0.352	0.937
192	1	24.532	0.433	-24.099	0.998	0.002	0.003
193	1	1.574	0.970	-0.604	0.396	0.547	2.086
194	1	1.186	0.466	-0.720	0.592	0.350	0.928
195	1	1.346	2.130	0.783	0.228	0.718	4.404
196	1	1.720	0.448	-1.272	0.621	0.324	0.828
197	1	0.776	0.519	-0.257	0.539	0.400	1.148
198	1	20.216	0.429	-19.787	0.993	0.005	0.008
199	1	1.155	0.469	-0.687	0.591	0.351	0.935
200	1	1.717	0.469	-1.248	0.611	0.333	0.863
201	1	2.106	0.442	-1.665	0.804	0.157	0.322
202	1	1.186	0.467	-0.719	0.592	0.351	0.932
203	1	0.710	0.469	-0.240	0.549	0.389	1.098
204	1	3.379	0.445	-2.934	0.840	0.128	0.252
205	1	0.649	0.475	-0.175	0.535	0.401	1.157
206	1	1.155	0.469	-0.687	0.591	0.351	0.935
207	1	1.186	0.463	-0.724	0.594	0.348	0.923
208	1	1.498	0.444	-1.054	0.616	0.328	0.844
209	1	1.183	0.472	-0.712	0.590	0.352	0.939
210	1	1.643	0.508	-1.135	0.597	0.348	0.920
211	1	0.674	0.476	-0.198	0.540	0.397	1.138
212	1	1.187	0.456	-0.732	0.597	0.345	0.911
213	1	1.188	0.447	-0.741	0.601	0.341	0.894
214	1	1.188	0.447	-0.741	0.601	0.341	0.894
215	1	1.185	0.470	-0.714	0.590	0.352	0.937
216	1	0.711	0.450	-0.260	0.558	0.380	1.056
217	1	1.186	0.467	-0.719	0.592	0.351	0.932
218	1	11.339	0.430	-10.910	0.927	0.058	0.105
219	1	1.188	0.447	-0.741	0.601	0.341	0.894
220	1	1.498	0.444	-1.054	0.616	0.328	0.844
221	1	0.796	0.451	-0.345	0.569	0.370	1.012
222	1	2.014	0.456	-1.557	0.795	0.165	0.341
223	1	1.718	0.464	-1.254	0.614	0.331	0.855
224	1	11.568	0.429	-11.140	0.927	0.058	0.106
225	1	1.720	0.448	-1.272	0.621	0.324	0.828
226	1	6.441	0.869	-5.572	0.773	0.184	0.389
227	1	1.187	0.456	-0.732	0.597	0.345	0.911
228	1	6.994	0.445	-6.549	0.892	0.086	0.162
229	1	1.188	0.447	-0.741	0.601	0.341	0.894
230	1	2.894	0.494	-2.401	0.811	0.152	0.309
231	1	3.983	0.496	-3.487	0.656	0.295	0.724
232	1	12.385	0.432	-11.953	0.929	0.056	0.103
233	1	1.155	0.469	-0.687	0.591	0.351	0.935
234	1	1.187	0.456	-0.732	0.597	0.345	0.911
235	1	1.267	0.447	-0.820	0.606	0.337	0.877
236	1	1.187	0.456	-0.732	0.597	0.345	0.911
237	1	1.720	0.451	-1.269	0.619	0.325	0.833
238	1	0.710	0.469	-0.240	0.549	0.389	1.098
239	1	1.648	0.467	-1.181	0.612	0.333	0.861
240	1	6.748	0.440	-6.309	0.890	0.087	0.164
241	1	1.648	0.467	-1.181	0.612	0.333	0.861
242	1	0.674	0.475	-0.199	0.540	0.397	1.137
243	1	1.155	0.469	-0.687	0.591	0.351	0.935
244	1	3.983	0.496	-3.487	0.656	0.295	0.724
245	1	1.117	1.072	-0.046	0.357	0.586	2.439
246	1	12.918	0.430	-12.488	0.932	0.054	0.098
247	1	9.819	0.412	-9.407	0.978	0.016	0.027
248	1	1.156	0.467	-0.688	0.591	0.351	0.933
249	1	1.643	0.508	-1.135	0.597	0.348	0.920
250	1	1.186	0.463	-0.724	0.594	0.348	0.923
251	1	0.605	0.522	-0.083	0.508	0.428	1.292
252	1	1.397	0.911	-0.486	0.396	0.547	2.083
253	1	27.998	0.448	-27.550	0.997	0.002	0.004
254	1	4.564	0.441	-4.123	0.870	0.103	0.198
255	1	3.044	0.484	-2.560	0.821	0.144	0.290
256	1	1.718	0.464	-1.254	0.614	0.331	0.855
257	1	1.643	1.041	-0.602	0.389	0.555	2.149
258	1	1.082	6.267	5.185	0.062	0.902	15.857
259	1	11.569	0.428	-11.140	0.927	0.058	0.106
260	1	1.498	0.444	-1.054	0.616	0.328	0.844
261	1	1.722	0.439	-1.282	0.625	0.320	0.813
262	1	26.821	0.438	-26.383	0.997	0.002	0.003
263	1	3.983	0.422	-3.560	0.685	0.267	0.630
264	1	3.389	0.427	-2.962	0.849	0.120	0.236
265	1	24.985	1.002	-23.983	0.998	0.000	0.000
266	1	1.121	0.994	-0.127	0.368	0.574	2.330
267	1	1.643	0.508	-1.135	0.597	0.348	0.920
268	1	1.648	0.467	-1.181	0.612	0.333	0.861
269	1	6.417	0.441	-5.976	0.889	0.088	0.166
270	1	6.226	0.422	-5.804	0.892	0.085	0.161
271	1	1.717	0.469	-1.248	0.611	0.333	0.863
272	1	12.118	0.406	-11.713	0.997	0.002	0.003
273	1	0.675	0.458	-0.216	0.547	0.390	1.102
274	1	2.074	0.435	-1.639	0.806	0.156	0.318
275	1	6.294	2.385	-3.909	0.574	0.340	0.890
276	1	1.650	0.449	-1.201	0.620	0.325	0.832
277	1	1.720	0.448	-1.272	0.621	0.324	0.828
278	1	1.188	0.447	-0.741	0.601	0.341	0.894
279	1	1.650	0.449	-1.201	0.620	0.325	0.832
280	1	6.145	0.423	-5.722	0.890	0.087	0.165
281	1	0.776	0.519	-0.257	0.539	0.400	1.148
282	1	2.376	0.480	-1.896	0.801	0.160	0.329
283	1	5.361	0.416	-4.945	0.946	0.039	0.070
284	1	0.709	0.474	-0.235	0.547	0.391	1.108
285	1	0.650	0.460	-0.190	0.542	0.394	1.124
286	1	1.186	0.463	-0.724	0.594	0.348	0.923
287	1	2.283	0.454	-1.829	0.807	0.155	0.317
288	1	17.745	0.444	-17.301	0.991	0.006	0.010
289	1	1.155	0.469	-0.687	0.591	0.351	0.935
290	1	1.186	0.469	-0.717	0.591	0.351	0.933
291	1	1.650	0.449	-1.201	0.620	0.325	0.832
292	1	1.183	0.472	-0.712	0.590	0.352	0.939
293	1	3.489	0.431	-3.058	0.865	0.107	0.206
294	1	0.650	0.467	-0.183	0.539	0.398	1.140
295	1	0.710	0.466	-0.243	0.550	0.387	1.091
296	1	0.710	0.466	-0.243	0.550	0.387	1.091
297	1	0.650	0.473	-0.176	0.536	0.400	1.153
298	1	1.186	0.463	-0.724	0.594	0.348	0.923
299	1	3.281	0.837	-2.444	0.478	0.469	1.528
300	1	3.983	0.422	-3.560	0.685	0.267	0.630
301	1	1.498	0.444	-1.054	0.616	0.328	0.844
302	1	1.102	1.021	-0.081	0.365	0.578	2.361
303	1	1.186	0.466	-0.720	0.592	0.350	0.928
304	1	1.155	0.469	-0.687	0.591	0.351	0.935
305	1	1.186	0.466	-0.720	0.592	0.350	0.928
306	1	1.124	0.906	-0.218	0.379	0.563	2.221
307	1	11.414	0.429	-10.985	0.926	0.058	0.106
308	1	7.763	0.420	-7.343	0.970	0.021	0.038
309	1	3.281	0.837	-2.444	0.478	0.469	1.528
310	1	1.648	0.467	-1.181	0.612	0.333	0.861
311	1	1.186	0.467	-0.719	0.592	0.351	0.932
312	1	1.643	0.508	-1.135	0.597	0.348	0.920
313	1	1.718	0.464	-1.254	0.614	0.331	0.855
314	1	6.697	0.441	-6.256	0.895	0.083	0.156
315	1	5.957	0.420	-5.538	0.900	0.079	0.148
316	1	0.776	0.519	-0.257	0.539	0.400	1.148
317	1	6.572	0.423	-6.149	0.893	0.084	0.159
318	1	1.155	0.469	-0.687	0.591	0.351	0.935
319	1	1.643	0.508	-1.135	0.597	0.348	0.920
320	1	1.186	0.467	-0.719	0.592	0.351	0.932
321	1	1.717	0.469	-1.248	0.611	0.333	0.863
322	1	1.186	0.466	-0.720	0.592	0.350	0.928
323	1	1.650	0.449	-1.201	0.620	0.325	0.832
324	1	1.718	0.464	-1.254	0.614	0.331	0.855
325	1	0.776	0.519	-0.257	0.539	0.400	1.148
326	1	0.776	0.519	-0.257	0.539	0.400	1.148
327	1	1.186	0.469	-0.717	0.591	0.351	0.933
328	1	24.887	0.462	-24.425	0.995	0.003	0.006
329	1	1.186	0.463	-0.724	0.594	0.348	0.923
330	1	3.983	0.496	-3.487	0.656	0.295	0.724
331	1	1.717	0.469	-1.248	0.611	0.333	0.863
332	1	6.839	0.444	-6.395	0.890	0.087	0.165
333	1	1.156	0.467	-0.688	0.591	0.351	0.933
334	1	0.650	0.470	-0.180	0.537	0.399	1.147
335	1	1.121	0.989	-0.132	0.369	0.574	2.325
336	1	8.711	0.413	-8.298	0.974	0.018	0.032
337	1	1.648	0.467	-1.181	0.612	0.333	0.861
338	1	1.186	0.466	-0.720	0.592	0.350	0.928
339	1	1.720	0.448	-1.272	0.621	0.324	0.828
340	1	1.005	0.480	-0.524	0.576	0.365	0.992
341	1	0.776	0.519	-0.257	0.539	0.400	1.148
342	1	1.183	0.472	-0.712	0.590	0.352	0.939
343	1	1.722	0.439	-1.282	0.625	0.320	0.813
344	1	1.643	0.508	-1.135	0.597	0.348	0.920
345	1	0.776	0.519	-0.257	0.539	0.400	1.148
346	1	11.493	0.426	-11.068	0.984	0.011	0.019
347	1	0.709	0.473	-0.236	0.547	0.390	1.106
348	1	2.992	0.449	-2.543	0.831	0.135	0.269
349	1	1.188	0.447	-0.741	0.601	0.341	0.894
350	1	3.983	0.496	-3.487	0.656	0.295	0.724
351	1	0.671	0.451	-0.220	0.550	0.386	1.086
352	1	0.710	0.466	-0.243	0.550	0.387	1.091
353	1	1.186	0.467	-0.719	0.592	0.351	0.932
354	1	9.076	0.436	-8.640	0.924	0.060	0.111
355	1	21.105	0.447	-20.658	1.000	0.000	0.000
356	1	1.718	0.467	-1.251	0.612	0.333	0.860
357	1	2.776	0.430	-2.346	0.833	0.133	0.265
358	1	1.186	0.467	-0.719	0.592	0.351	0.932
359	1	1.005	0.480	-0.524	0.576	0.365	0.992
360	1	1.648	0.467	-1.181	0.612	0.333	0.861
361	1	1.155	0.469	-0.687	0.591	0.351	0.935
362	1	1.186	0.467	-0.719	0.592	0.351	0.932
363	1	1.720	0.448	-1.272	0.620	0.324	0.829
364	1	1.186	0.466	-0.720	0.592	0.350	0.928
365	1	1.720	0.448	-1.272	0.621	0.324	0.828
366	1	1.720	0.451	-1.269	0.619	0.325	0.833
367	1	4.869	0.439	-4.430	0.875	0.099	0.190
368	1	0.776	0.519	-0.257	0.539	0.400	1.148
369	1	0.739	0.516	-0.223	0.535	0.403	1.165
370	1	1.155	0.469	-0.687	0.591	0.351	0.935
371	1	7.546	0.477	-7.070	0.899	0.080	0.151
372	1	1.650	0.449	-1.201	0.620	0.325	0.832
373	1	0.776	0.519	-0.257	0.539	0.400	1.148
374	1	1.720	0.448	-1.272	0.621	0.324	0.828
375	1	1.183	0.472	-0.712	0.590	0.352	0.939
376	1	7.402	0.405	-6.997	0.969	0.022	0.039
377	1	1.718	0.464	-1.254	0.614	0.331	0.855
378	1	0.630	0.914	0.284	0.316	0.626	2.890
379	1	1.186	0.467	-0.719	0.592	0.351	0.932
380	1	1.185	0.470	-0.714	0.590	0.352	0.937
381	1	1.717	0.469	-1.248	0.611	0.333	0.863
382	1	2.286	0.433	-1.853	0.815	0.148	0.300
383	1	1.183	0.472	-0.712	0.590	0.352	0.939
384	1	1.650	0.449	-1.201	0.620	0.325	0.832
385	1	23.451	0.437	-23.014	1.000	0.000	0.000
386	1	1.186	0.469	-0.717	0.591	0.351	0.933
387	1	7.761	0.405	-7.357	0.972	0.020	0.036
388	1	0.789	1.349	0.561	0.305	0.640	3.067
389	1	1.643	0.508	-1.135	0.597	0.348	0.920
390	1	1.186	0.467	-0.719	0.592	0.351	0.932
391	1	1.650	0.449	-1.201	0.620	0.325	0.832
392	1	2.480	0.432	-2.048	0.821	0.144	0.289
393	1	1.648	0.467	-1.181	0.612	0.333	0.861
394	1	0.711	0.450	-0.260	0.558	0.380	1.056
395	1	0.776	0.519	-0.257	0.539	0.400	1.148
396	1	4.314	0.958	-3.357	0.710	0.236	0.534
397	1	1.155	0.469	-0.687	0.591	0.351	0.935
398	1	1.648	0.467	-1.181	0.612	0.333	0.861
399	1	3.030	0.492	-2.538	0.816	0.148	0.300
400	1	1.643	0.508	-1.135	0.597	0.348	0.920
401	1	1.155	0.469	-0.687	0.591	0.351	0.935
402	1	1.122	0.949	-0.173	0.373	0.569	2.281
403	1	0.649	0.475	-0.175	0.535	0.401	1.157
404	1	1.648	0.467	-1.181	0.612	0.333	0.861
405	1	0.650	0.969	0.319	0.313	0.630	2.934
406	1	3.582	0.980	-2.602	0.683	0.260	0.605
407	1	0.709	0.474	-0.235	0.547	0.391	1.108
408	1	1.271	0.929	-0.342	0.387	0.556	2.160
409	1	4.241	1.061	-3.179	0.699	0.247	0.567
410	1	1.650	0.449	-1.201	0.620	0.325	0.832
411	1	2.399	0.447	-1.952	0.813	0.150	0.304
412	1	11.528	0.899	-10.629	0.837	0.131	0.260
413	1	1.132	1.010	-0.122	0.367	0.576	2.346
414	1	0.734	1.032	0.298	0.322	0.620	2.821
415	1	0.597	0.520	-0.077	0.507	0.430	1.300
416	1	9.893	0.426	-9.467	0.976	0.016	0.029
417	1	1.286	2.155	0.868	0.224	0.723	4.512
418	1	22.143	0.453	-21.690	0.994	0.004	0.007
419	1	1.257	0.929	-0.329	0.384	0.558	2.182
420	1	0.792	0.509	-0.283	0.545	0.394	1.120
421	1	1.650	0.449	-1.201	0.620	0.325	0.832
422	1	1.648	0.467	-1.181	0.612	0.333	0.861
423	1	0.629	0.982	0.354	0.307	0.636	3.017
424	1	0.628	1.048	0.421	0.300	0.643	3.113
425	1	0.650	0.470	-0.180	0.537	0.399	1.147
426	1	2.222	0.980	-1.242	0.611	0.323	0.824
427	1	0.709	0.473	-0.236	0.547	0.390	1.106
428	1	1.135	1.000	-0.135	0.368	0.575	2.334
429	1	5.870	0.441	-5.430	0.884	0.092	0.175
430	1	1.718	0.464	-1.254	0.614	0.331	0.855
431	1	1.573	0.765	-0.808	0.439	0.505	1.759
432	1	1.718	0.464	-1.254	0.614	0.331	0.855
433	1	0.792	0.509	-0.283	0.545	0.394	1.120
434	1	0.744	0.450	-0.294	0.563	0.375	1.035
435	1	3.983	0.496	-3.487	0.656	0.295	0.724
436	1	1.672	0.762	-0.909	0.444	0.500	1.725
437	1	1.201	2.821	1.621	0.189	0.761	5.511
438	1	1.096	2.726	1.630	0.189	0.761	5.484
439	1	0.627	2.838	2.211	0.139	0.820	7.850
440	1	1.643	0.508	-1.135	0.597	0.348	0.920
441	1	0.628	1.002	0.374	0.304	0.639	3.054
442	1	0.795	0.469	-0.326	0.561	0.378	1.048
443	1	0.709	0.474	-0.235	0.547	0.391	1.108
444	1	1.376	5.010	3.634	0.092	0.865	11.064
445	1	0.649	0.476	-0.173	0.535	0.402	1.160
446	1	1.119	1.044	-0.075	0.362	0.580	2.387
447	1	1.187	0.456	-0.732	0.597	0.345	0.911
448	1	1.187	0.456	-0.732	0.597	0.345	0.911
449	1	1.123	5.468	4.345	0.074	0.887	13.592
