# Supplementary material for: Evolution of host-microbe cell adherence by receptor domain shuffling
Source: eLife. 2022 Jan 25;11:e73330. doi: 10.7554/eLife.73330 (PMC8860441; doi:10.7554/eLife.73330)
Supplement: Figure 2—source data 3. [file elife-73330-fig2-data3.zip › Figure 2 - source data 3/site_selection_results/ALL_all_evo_data/CCM16_MEME.csv]

Codon	alpha	beta1	p1	beta2	p2	LRT	p-value	q-value	Log(L)
1	0.0	0.0	0.0	0.0	1.0	0.0	1.0	1.0	0.0
2	0.0	0.0	0.0	0.0	1.0	0.0	1.0	1.0	0.0
3	0.0	0.0	0.0	0.0	1.0	0.0	1.0	1.0	0.0
4	0.0	0.0	0.0	0.0	1.0	0.0	1.0	1.0	0.0
5	0.0	0.0	0.0	0.0	1.0	0.0	1.0	1.0	0.0
6	0.0	0.0	0.0	0.0	1.0	0.0	1.0	1.0	0.0
7	0.0	0.0	0.0	0.0	1.0	0.0	1.0	1.0	0.0
8	0.0	0.0	0.0	0.0	1.0	0.0	1.0	1.0	0.0
9	0.0	0.0	0.0	0.0	1.0	0.0	1.0	1.0	0.0
10	0.0	0.0	0.0	0.0	1.0	0.0	1.0	1.0	0.0
11	20.9159	0.0	0.0474159	0.0	0.952584	0.0	0.67	1.0	-19.2491
12	4.21675	0.0	0.864539	10.268	0.135461	0.107929	0.573009	1.0	-15.5238
13	0.0	0.0	0.408178	1.57889	0.591822	0.920314	0.334315	1.0	-11.1197
14	0.0	0.0	0.0	0.0	1.0	0.0	1.0	1.0	0.0
15	0.0	0.0	0.0	0.0	1.0	0.0	1.0	1.0	0.0
16	0.0	0.0	0.0	0.0	1.0	0.0	1.0	1.0	0.0
17	4.26568	0.00653443	0.772032	12.4368	0.227968	0.109137	0.57238	1.0	-16.5128
18	0.0	0.0	0.0	0.0	1.0	0.0	1.0	1.0	0.0
19	0.0	0.0	0.0	0.0	1.0	0.0	1.0	1.0	0.0
20	4.37077	0.0	0.790496	5.6225	0.209504	0.0019268	0.659089	1.0	-15.561
21	0.0	0.0	0.0	0.0	1.0	0.0	1.0	1.0	0.0
22	7.68683	0.0	0.05005	0.0	0.94995	0.0	0.67	1.0	-10.9689
23	0.0	0.0	0.0	0.0	1.0	0.0	1.0	1.0	0.0
24	0.0	0.0	0.0	0.0	1.0	0.0	1.0	1.0	0.0
25	7.64993	0.0	0.0480686	0.0	0.951931	0.0	0.67	1.0	-12.9182
26	0.0	0.0	0.0	0.0	1.0	0.0	1.0	1.0	0.0
27	0.0	0.0	0.0	0.0	1.0	0.0	1.0	1.0	0.0
28	0.0	0.0	0.0	0.0	1.0	0.0	1.0	1.0	0.0
29	4.03511	0.0	0.0478514	0.0	0.952149	0.0	0.67	1.0	-7.32613
30	0.0	0.0	0.0	0.0	1.0	0.0	1.0	1.0	0.0
31	0.0	0.0	0.0	0.0	1.0	0.0	1.0	1.0	0.0
32	0.0	0.0	0.479993	1.57061	0.520007	0.325542	0.484487	1.0	-8.91704
33	0.0	0.0	0.0	0.0	1.0	0.0	1.0	1.0	0.0
34	11.8898	0.0	0.0773459	0.0	0.922654	0.0	0.67	1.0	-12.6408
35	3.24077	0.0	0.0499618	0.0	0.950038	0.0	0.67	1.0	-7.28509
36	0.0	0.0	0.0	0.0	1.0	0.0	1.0	1.0	0.0
37	0.0	0.0	0.0	0.0	1.0	0.0	1.0	1.0	0.0
38	4.41367	0.0	0.047897	0.0	0.952103	0.0	0.67	1.0	-10.5583
39	0.0	0.0	0.0	0.0	1.0	0.0	1.0	1.0	0.0
40	0.0	0.0	0.0	0.0	1.0	0.0	1.0	1.0	0.0
41	5.98779	0.0	0.047363	0.0	0.952637	0.0	0.67	1.0	-9.83606
42	4.03883	0.0	0.0473991	0.0	0.952601	0.0	0.67	1.0	-8.76086
43	0.0	0.0	0.0	0.0	1.0	0.0	1.0	1.0	0.0
44	0.0	0.0	0.0	0.0	1.0	0.0	1.0	1.0	0.0
45	0.0	0.0	1.00001e-09	1.07512	1.0	0.715388	0.377582	1.0	-8.68191
46	0.0	0.0	0.0	0.0	1.0	0.0	1.0	1.0	0.0
47	0.0	0.0	0.0	0.0	1.0	0.0	1.0	1.0	0.0
48	0.0	0.0	0.0	0.0	1.0	0.0	1.0	1.0	0.0
49	18.1048	0.0	0.0516756	0.0	0.948324	0.0	0.67	1.0	-11.9166
50	0.0	0.0	0.0	0.0	1.0	0.0	1.0	1.0	0.0
51	0.0	0.0	0.0	0.0	1.0	0.0	1.0	1.0	0.0
52	1.36621	0.0	0.0501191	0.0	0.949881	0.0	0.67	1.0	-9.38494
53	0.0	0.0	0.0	0.0	1.0	0.0	1.0	1.0	0.0
54	1.26364	0.0	0.068545	0.0	0.931455	0.0	0.67	1.0	-8.1892
55	6.19888	1.54171	0.958167	28.0368	0.0418327	-0.198392	0.67	1.0	-19.7827
56	1.45593	0.0	0.0773811	0.0	0.922619	0.0	0.67	1.0	-10.6308
57	0.0	0.0	0.0	0.0	1.0	0.0	1.0	1.0	0.0
58	4.04252	0.0	0.0500523	0.0	0.949948	0.0	0.67	1.0	-7.27862
59	4.06175	0.0	0.0485418	0.0	0.951458	0.0	0.67	1.0	-7.09432
60	0.0	0.0	1.00001e-09	0.891614	1.0	0.483187	0.436236	1.0	-6.46107
61	0.0	0.0	1.00001e-09	1.95401	1.0	0.705444	0.379861	1.0	-10.549
62	0.0	0.0	0.0	0.0	1.0	0.0	1.0	1.0	0.0
63	0.0	0.0	0.0	0.0	1.0	0.0	1.0	1.0	0.0
64	0.0	0.0	0.585497	3.10127	0.414503	0.802174	0.358434	1.0	-8.97959
65	0.0	0.0	0.0	0.0	1.0	0.0	1.0	1.0	0.0
66	0.0	0.0	0.0	0.0	1.0	0.0	1.0	1.0	0.0
67	0.0	0.0	0.0	0.0	1.0	0.0	1.0	1.0	0.0
68	0.0	0.0	0.0	0.0	1.0	0.0	1.0	1.0	0.0
69	0.0	0.0	0.0	0.0	1.0	0.0	1.0	1.0	0.0
70	1.752	0.0	0.0473997	0.0	0.9526	0.0	0.67	1.0	-6.69442
71	0.0	0.0	0.0	0.0	1.0	0.0	1.0	1.0	0.0
72	0.0	0.0	0.0	0.0	1.0	0.0	1.0	1.0	0.0
73	0.0	0.0	0.0	0.0	1.0	0.0	1.0	1.0	0.0
74	0.0	0.0	0.0	0.0	1.0	0.0	1.0	1.0	0.0
75	0.0	0.0	0.0	0.0	1.0	0.0	1.0	1.0	0.0
76	0.0	0.0	0.0	0.0	1.0	0.0	1.0	1.0	0.0
77	0.0	0.0	0.0	0.0	1.0	0.0	1.0	1.0	0.0
78	0.0	0.0	1.00003e-09	2.04286	1.0	1.00102	0.318987	1.0	-10.9363
79	0.0	0.0	0.0	0.0	1.0	0.0	1.0	1.0	0.0
80	3.85723	0.0	0.0739124	0.0	0.926088	0.0	0.67	1.0	-7.37598
81	0.0	0.0	1.0e-09	1.03441	1.0	0.558713	0.415802	1.0	-8.9261
82	0.0	0.0	0.0	0.0	1.0	0.0	1.0	1.0	0.0
83	0.0	0.0	0.0	0.0	1.0	0.0	1.0	1.0	0.0
84	0.0	0.0	0.0	0.0	1.0	0.0	1.0	1.0	0.0
85	0.0	0.0	0.0	0.0	1.0	0.0	1.0	1.0	0.0
86	0.0	0.0	0.0	0.0	1.0	0.0	1.0	1.0	0.0
87	0.0	0.0	0.0	0.0	1.0	0.0	1.0	1.0	0.0
88	2.48652	0.0	0.0479945	0.0	0.952005	0.0	0.67	1.0	-9.94328
89	0.0	0.0	0.0	0.0	1.0	0.0	1.0	1.0	0.0
90	4.80633	0.0	0.0475543	0.0	0.952446	0.0	0.67	1.0	-8.28669
91	0.0	0.0	0.404084	1.40407	0.595916	0.328987	0.483334	1.0	-10.743
92	0.0	0.0	0.0	0.0	1.0	0.0	1.0	1.0	0.0
93	4.84999	0.0	0.0479175	0.0	0.952083	0.0	0.67	1.0	-8.61093
94	0.0	0.0	0.0	0.0	1.0	0.0	1.0	1.0	0.0
95	0.0	0.0	0.34763	1.3209	0.65237	1.00956	0.317416	1.0	-12.213
96	0.0	0.0	0.0	0.0	1.0	0.0	1.0	1.0	0.0
97	3.31116	0.0	0.0373783	0.0	0.962622	0.0	0.67	1.0	-11.2677
98	0.0	0.0	0.0	0.0	1.0	0.0	1.0	1.0	0.0
99	0.0	0.0	0.0	0.0	1.0	0.0	1.0	1.0	0.0
100	0.0	0.0	0.0	0.0	1.0	0.0	1.0	1.0	0.0
101	0.0	0.0	0.0	0.0	1.0	0.0	1.0	1.0	0.0
102	0.0	0.0	0.0	0.0	1.0	0.0	1.0	1.0	0.0
103	0.0	0.0	0.0	0.0	1.0	0.0	1.0	1.0	0.0
104	0.0	0.0	1.00001e-09	0.848942	1.0	0.37578	0.468149	1.0	-8.05702
105	0.0	0.0	0.0	0.0	1.0	0.0	1.0	1.0	0.0
106	0.0	0.0	0.0	0.0	1.0	0.0	1.0	1.0	0.0
107	0.0	0.0	0.225404	1.3186	0.774596	1.21214	0.282692	1.0	-10.1613
108	0.0	0.0	0.0	0.0	1.0	0.0	1.0	1.0	0.0
109	0.0	0.0	0.0	0.0	1.0	0.0	1.0	1.0	0.0
110	3.5514	0.0	0.0474449	0.0	0.952555	0.0	0.67	1.0	-9.34452
111	0.0	0.0	0.0	0.0	1.0	0.0	1.0	1.0	0.0
112	0.0	0.0	0.0	0.0	1.0	0.0	1.0	1.0	0.0
113	0.0	0.0	0.0	0.0	1.0	0.0	1.0	1.0	0.0
114	0.0	0.0	0.0	0.0	1.0	0.0	1.0	1.0	0.0
115	0.0	0.0	0.0	0.0	1.0	0.0	1.0	1.0	0.0
116	1.4963	0.0	0.070456	0.0	0.929544	0.0	0.67	1.0	-8.02867
117	0.0	0.0	0.944013	58.9176	0.0559868	2.16628	0.16728	1.0	-9.1425
118	0.0	0.0	0.0	0.0	1.0	0.0	1.0	1.0	0.0
119	0.0	0.0	0.0	0.0	1.0	0.0	1.0	1.0	0.0
120	1.69687	0.0	0.0472961	0.0	0.952704	0.0	0.67	1.0	-8.46862
121	3.5059	0.0	0.0466936	0.0	0.953306	0.0	0.67	1.0	-11.8691
122	0.0	0.0	0.0	0.0	1.0	0.0	1.0	1.0	0.0
123	0.0	0.0	0.0	0.0	1.0	0.0	1.0	1.0	0.0
124	14.9179	0.0	0.0473813	0.0	0.952619	0.0	0.67	1.0	-8.92587
125	0.0	0.0	0.0	0.0	1.0	0.0	1.0	1.0	0.0
126	0.0	0.0	0.0	0.0	1.0	0.0	1.0	1.0	0.0
127	0.0	0.0	0.0	0.0	1.0	0.0	1.0	1.0	0.0
128	0.0	0.0	0.0	0.0	1.0	0.0	1.0	1.0	0.0
129	1.88103	0.0	0.0499545	0.0	0.950045	0.0	0.67	1.0	-10.0024
130	1.9274	0.0	0.0500005	0.0	0.949999	0.0	0.67	1.0	-7.03427
131	4.53767	0.0	0.0473197	0.0	0.95268	0.0	0.67	1.0	-15.255
132	14.3832	0.670927	1.0	0.672326	1.01328e-09	0.0	0.67	1.0	-11.654
133	5119.0	0.0	0.0473073	0.0	0.952693	0.0	0.67	1.0	-9.69537
134	0.0	0.0	0.26361	2.32569	0.73639	0.687023	0.384132	1.0	-11.8133
135	0.0	0.0	0.0	0.0	1.0	0.0	1.0	1.0	0.0
136	1.92754	0.0	0.0472943	0.0	0.952706	0.0	0.67	1.0	-6.78938
137	0.0	0.0	0.0	0.0	1.0	0.0	1.0	1.0	0.0
138	0.0	0.0	0.26501	1.38716	0.73499	0.537469	0.421402	1.0	-9.94348
139	7.46433	0.0	0.0473505	0.0	0.95265	0.0	0.67	1.0	-12.7216
140	4.47201	0.0	0.0473587	0.0	0.952641	0.0	0.67	1.0	-8.61498
141	0.0	0.0	0.0	0.0	1.0	0.0	1.0	1.0	0.0
142	0.0	0.0	0.0	0.0	1.0	0.0	1.0	1.0	0.0
143	0.0	0.0	0.0	0.0	1.0	0.0	1.0	1.0	0.0
144	0.0	0.0	0.0	0.0	1.0	0.0	1.0	1.0	0.0
145	0.0	0.0	0.0	0.0	1.0	0.0	1.0	1.0	0.0
146	0.0	0.0	0.0	0.0	1.0	0.0	1.0	1.0	0.0
147	10.4297	0.0	0.0481603	0.0	0.95184	0.0	0.67	1.0	-7.71312
148	0.0	0.0	0.0	0.0	1.0	0.0	1.0	1.0	0.0
149	2.12724	0.0	0.0473425	0.0	0.952658	0.0	0.67	1.0	-6.97738
150	0.0	0.0	0.0	0.0	1.0	0.0	1.0	1.0	0.0
151	0.0	0.0	0.0	0.0	1.0	0.0	1.0	1.0	0.0
152	7.51753	0.0	0.0474116	0.0	0.952588	0.0	0.67	1.0	-9.43874
153	0.0	0.0	0.578481	2.40604	0.421519	0.557117	0.416218	1.0	-8.5125
154	0.0	0.0	0.0	0.0	1.0	0.0	1.0	1.0	0.0
155	0.0	0.0	0.0	0.0	1.0	0.0	1.0	1.0	0.0
156	0.0	0.0	0.0	0.0	1.0	0.0	1.0	1.0	0.0
157	0.0	0.0	0.0359183	1.45231	0.964082	1.13876	0.294729	1.0	-9.91488
158	2.75537	0.0	0.048163	0.0	0.951837	0.0	0.67	1.0	-8.55945
159	0.0	0.0	0.0	0.0	1.0	0.0	1.0	1.0	0.0
160	0.0	0.0	0.0	0.0	1.0	0.0	1.0	1.0	0.0
161	5.89784	0.0	0.0474298	0.0	0.95257	0.0	0.67	1.0	-11.2683
162	5118.99	0.0	0.0473907	0.0	0.952609	0.0	0.67	1.0	-14.1688
163	4.20173	0.0	0.0473907	0.0	0.952609	0.0	0.67	1.0	-7.063
164	3.29469	0.0	0.0473155	0.0	0.952685	0.0	0.67	1.0	-8.1356
165	0.0	0.0	0.739763	4.61527	0.260237	1.82397	0.201354	1.0	-8.36478
166	5.05559	1.14539	0.988452	1.55963	0.0115478	0.0	0.67	1.0	-15.9694
167	0.0	0.0	0.861374	10.2925	0.138626	2.7392	0.123197	1.0	-9.74417
168	0.0	0.0	0.0	0.0	1.0	0.0	1.0	1.0	0.0
169	1.25285	0.0	0.050025	0.0	0.949975	0.0	0.67	1.0	-10.0244
170	0.0	0.0	0.0	0.0	1.0	0.0	1.0	1.0	0.0
171	0.0	0.0	0.0	0.0	1.0	0.0	1.0	1.0	0.0
172	0.0	0.0	0.0	0.0	1.0	0.0	1.0	1.0	0.0
173	0.0	0.0	0.0	0.0	1.0	0.0	1.0	1.0	0.0
174	0.0	0.0	0.0	0.0	1.0	0.0	1.0	1.0	0.0
175	0.0	0.0	0.0	0.0	1.0	0.0	1.0	1.0	0.0
176	13.4189	0.0	0.05875	0.0	0.94125	0.0	0.67	1.0	-12.0366
177	5.81478	0.0	0.048087	0.0	0.951913	0.0	0.67	1.0	-10.8817
178	4.59388	0.870534	0.987061	3.75063	0.0129392	0.0	0.67	1.0	-12.679
179	0.0	0.0	0.0	0.0	1.0	0.0	1.0	1.0	0.0
180	4.46588	0.0	0.0485441	0.0	0.951456	0.0	0.67	1.0	-7.44403
181	0.0	0.0	0.0	0.0	1.0	0.0	1.0	1.0	0.0
182	0.0	0.0	0.0	0.0	1.0	0.0	1.0	1.0	0.0
183	0.0	0.0	0.0	0.0	1.0	0.0	1.0	1.0	0.0
184	0.0	0.0	0.0	0.0	1.0	0.0	1.0	1.0	0.0
185	0.0	0.0	0.0	0.0	1.0	0.0	1.0	1.0	0.0
186	0.0	0.0	0.847315	34.3681	0.152685	1.65002	0.221473	1.0	-15.4753
187	0.0	0.0	0.0	0.0	1.0	0.0	1.0	1.0	0.0
188	0.0	0.0	0.0	0.0	1.0	0.0	1.0	1.0	0.0
189	0.0	0.0	0.919491	26.6615	0.080509	1.24724	0.277136	1.0	-8.63809
190	0.0	0.0	0.0	0.0	1.0	0.0	1.0	1.0	0.0
191	0.0	0.0	0.0	0.0	1.0	0.0	1.0	1.0	0.0
192	15.2066	0.0	0.0520338	0.0	0.947966	0.0	0.67	1.0	-11.7287
193	0.0	0.0	1.0e-09	0.828516	1.0	0.311737	0.489165	1.0	-6.92025
194	0.0	0.0	0.0	0.0	1.0	0.0	1.0	1.0	0.0
195	0.0	0.0	0.0780375	1.78242	0.921963	0.675288	0.386887	1.0	-11.2114
196	0.0	0.0	0.0	0.0	1.0	0.0	1.0	1.0	0.0
197	0.0	0.0	0.0	0.0	1.0	0.0	1.0	1.0	0.0
198	14.8549	0.0	0.0499472	0.0	0.950053	0.0	0.67	1.0	-10.9957
199	0.0	0.0	0.0	0.0	1.0	0.0	1.0	1.0	0.0
200	0.0	0.0	0.0	0.0	1.0	0.0	1.0	1.0	0.0
201	1.26364	0.0	0.0481464	0.0	0.951854	0.0	0.67	1.0	-9.02314
202	0.0	0.0	0.0	0.0	1.0	0.0	1.0	1.0	0.0
203	0.0	0.0	0.0	0.0	1.0	0.0	1.0	1.0	0.0
204	1.80389	0.0	0.047303	0.0	0.952697	0.0	0.67	1.0	-8.71792
205	0.0	0.0	0.0	0.0	1.0	0.0	1.0	1.0	0.0
206	0.0	0.0	0.0	0.0	1.0	0.0	1.0	1.0	0.0
207	0.0	0.0	0.0	0.0	1.0	0.0	1.0	1.0	0.0
208	0.0	0.0	0.0	0.0	1.0	0.0	1.0	1.0	0.0
209	0.0	0.0	0.0	0.0	1.0	0.0	1.0	1.0	0.0
210	0.0	0.0	0.0	0.0	1.0	0.0	1.0	1.0	0.0
211	0.0	0.0	0.0	0.0	1.0	0.0	1.0	1.0	0.0
212	0.0	0.0	0.0	0.0	1.0	0.0	1.0	1.0	0.0
213	0.0	0.0	0.0	0.0	1.0	0.0	1.0	1.0	0.0
214	0.0	0.0	0.0	0.0	1.0	0.0	1.0	1.0	0.0
215	0.0	0.0	0.0	0.0	1.0	0.0	1.0	1.0	0.0
216	0.0	0.0	0.0	0.0	1.0	0.0	1.0	1.0	0.0
217	0.0	0.0	0.0	0.0	1.0	0.0	1.0	1.0	0.0
218	7.95891	0.0	0.0500536	0.0	0.949946	0.0	0.67	1.0	-7.58568
219	0.0	0.0	0.0	0.0	1.0	0.0	1.0	1.0	0.0
220	0.0	0.0	0.0	0.0	1.0	0.0	1.0	1.0	0.0
221	0.0	0.0	0.0	0.0	1.0	0.0	1.0	1.0	0.0
222	1.16235	0.0	0.0472961	0.0	0.952704	0.0	0.67	1.0	-10.6386
223	0.0	0.0	0.0	0.0	1.0	0.0	1.0	1.0	0.0
224	8.32224	0.0	0.0509689	0.0	0.949031	0.0	0.67	1.0	-7.48386
225	0.0	0.0	0.0	0.0	1.0	0.0	1.0	1.0	0.0
226	3.48616	0.0	0.951245	73.2399	0.048755	1.25746	0.275542	1.0	-14.6974
227	0.0	0.0	0.0	0.0	1.0	0.0	1.0	1.0	0.0
228	4.17227	0.0	0.0473755	0.0	0.952625	0.0	0.67	1.0	-8.19242
229	0.0	0.0	0.0	0.0	1.0	0.0	1.0	1.0	0.0
230	1.76597	0.0	0.0482387	0.0	0.951761	0.0	0.67	1.0	-9.21836
231	0.0	0.0	0.0	0.0	1.0	0.0	1.0	1.0	0.0
232	10.7282	0.0	0.0474647	0.0	0.952535	0.0	0.67	1.0	-8.30279
233	0.0	0.0	0.0	0.0	1.0	0.0	1.0	1.0	0.0
234	0.0	0.0	0.0	0.0	1.0	0.0	1.0	1.0	0.0
235	0.0	0.0	0.0	0.0	1.0	0.0	1.0	1.0	0.0
236	0.0	0.0	0.0	0.0	1.0	0.0	1.0	1.0	0.0
237	0.0	0.0	0.0	0.0	1.0	0.0	1.0	1.0	0.0
238	0.0	0.0	0.0	0.0	1.0	0.0	1.0	1.0	0.0
239	0.0	0.0	0.0	0.0	1.0	0.0	1.0	1.0	0.0
240	3.92611	0.0	0.047897	0.0	0.952103	0.0	0.67	1.0	-9.24256
241	0.0	0.0	0.0	0.0	1.0	0.0	1.0	1.0	0.0
242	0.0	0.0	0.0	0.0	1.0	0.0	1.0	1.0	0.0
243	0.0	0.0	0.0	0.0	1.0	0.0	1.0	1.0	0.0
244	0.0	0.0	0.0	0.0	1.0	0.0	1.0	1.0	0.0
245	0.0	0.0	1.0e-09	1.04876	1.0	0.557934	0.416005	1.0	-7.89034
246	15.1818	0.0	0.0499472	0.0	0.950053	0.0	0.67	1.0	-8.12807
247	4.57191	0.0	0.0474218	0.0	0.952578	0.0	0.67	1.0	-8.93271
248	0.0	0.0	0.0	0.0	1.0	0.0	1.0	1.0	0.0
249	0.0	0.0	0.0	0.0	1.0	0.0	1.0	1.0	0.0
250	0.0	0.0	0.0	0.0	1.0	0.0	1.0	1.0	0.0
251	0.0	0.0	0.0	0.0	1.0	0.0	1.0	1.0	0.0
252	0.0	0.0	1.0e-09	0.746763	1.0	0.31373	0.488484	1.0	-7.49669
253	65.8825	0.0	0.0472974	0.0	0.952703	0.0	0.67	1.0	-10.9788
254	2.76757	0.0	0.0472557	0.0	0.952744	0.0	0.67	1.0	-7.5516
255	1.68048	0.0	0.0479301	0.0	0.95207	0.0	0.67	1.0	-8.4521
256	0.0	0.0	0.0	0.0	1.0	0.0	1.0	1.0	0.0
257	2.03237e-05	1.88992e-06	0.961714	228.633	0.0382863	2.90409	0.112902	1.0	-9.54839
258	0.0	0.0	0.626514	11.7708	0.373486	1.9047	0.192697	1.0	-17.5841
259	8.32224	0.0	0.0472849	0.0	0.952715	0.0	0.67	1.0	-6.97254
260	0.0	0.0	0.0	0.0	1.0	0.0	1.0	1.0	0.0
261	0.0	0.0	0.0	0.0	1.0	0.0	1.0	1.0	0.0
262	19.3244	0.0	0.0474228	0.0	0.952577	0.0	0.67	1.0	-10.4717
263	0.0	0.0	0.0	0.0	1.0	0.0	1.0	1.0	0.0
264	2.10983	0.0	0.0478997	0.0	0.9521	0.0	0.67	1.0	-8.8906
265	11.535	0.0	0.845031	8.65485	0.154969	0.0	0.67	1.0	-23.5833
266	0.0	0.0	0.0905379	1.02271	0.909462	0.488025	0.434882	1.0	-7.64422
267	0.0	0.0	0.0	0.0	1.0	0.0	1.0	1.0	0.0
268	0.0	0.0	0.0	0.0	1.0	0.0	1.0	1.0	0.0
269	3.51493	0.0	0.0478443	0.0	0.952156	0.0	0.67	1.0	-8.55333
270	3.38899	0.0	0.0474218	0.0	0.952578	0.0	0.67	1.0	-9.70927
271	0.0	0.0	0.0	0.0	1.0	0.0	1.0	1.0	0.0
272	5.47123	0.0	0.0472961	0.0	0.952704	0.0	0.67	1.0	-12.584
273	0.0	0.0	0.0	0.0	1.0	0.0	1.0	1.0	0.0
274	1.22365	0.0	0.0478997	0.0	0.9521	0.0	0.67	1.0	-8.52491
275	3.38401	1.87215	1.0	1.86989	1.00117e-09	0.0	0.67	1.0	-14.2859
276	0.0	0.0	0.0	0.0	1.0	0.0	1.0	1.0	0.0
277	0.0	0.0	0.0	0.0	1.0	0.0	1.0	1.0	0.0
278	0.0	0.0	0.0	0.0	1.0	0.0	1.0	1.0	0.0
279	0.0	0.0	0.0	0.0	1.0	0.0	1.0	1.0	0.0
280	3.61723	0.0	0.0500309	0.0	0.949969	0.0	0.67	1.0	-7.24233
281	0.0	0.0	0.0	0.0	1.0	0.0	1.0	1.0	0.0
282	1.56565	0.0	0.047388	0.0	0.952612	0.0	0.67	1.0	-9.15754
283	2.4132	0.0	0.0473434	0.0	0.952657	0.0	0.67	1.0	-11.7367
284	0.0	0.0	0.0	0.0	1.0	0.0	1.0	1.0	0.0
285	0.0	0.0	0.0	0.0	1.0	0.0	1.0	1.0	0.0
286	0.0	0.0	0.0	0.0	1.0	0.0	1.0	1.0	0.0
287	1.34724	0.0	0.0499845	0.0	0.950015	0.0	0.67	1.0	-11.5066
288	9.90572	0.0	0.0473155	0.0	0.952685	0.0	0.67	1.0	-9.83626
289	0.0	0.0	0.0	0.0	1.0	0.0	1.0	1.0	0.0
290	0.0	0.0	0.0	0.0	1.0	0.0	1.0	1.0	0.0
291	0.0	0.0	0.0	0.0	1.0	0.0	1.0	1.0	0.0
292	0.0	0.0	0.0	0.0	1.0	0.0	1.0	1.0	0.0
293	2.05573	0.0	0.0474218	0.0	0.952578	0.0	0.67	1.0	-10.5789
294	0.0	0.0	0.0	0.0	1.0	0.0	1.0	1.0	0.0
295	0.0	0.0	0.0	0.0	1.0	0.0	1.0	1.0	0.0
296	0.0	0.0	0.0	0.0	1.0	0.0	1.0	1.0	0.0
297	0.0	0.0	0.0	0.0	1.0	0.0	1.0	1.0	0.0
298	0.0	0.0	0.0	0.0	1.0	0.0	1.0	1.0	0.0
299	0.0065114	0.000604951	0.816564	4.61189	0.183436	0.147625	0.553576	1.0	-9.09296
300	0.0	0.0	0.0	0.0	1.0	0.0	1.0	1.0	0.0
301	0.0	0.0	0.0	0.0	1.0	0.0	1.0	1.0	0.0
302	0.0	0.0	0.720614	3.3905	0.279386	0.604626	0.404062	1.0	-8.81307
303	0.0	0.0	0.0	0.0	1.0	0.0	1.0	1.0	0.0
304	0.0	0.0	0.0	0.0	1.0	0.0	1.0	1.0	0.0
305	0.0	0.0	0.0	0.0	1.0	0.0	1.0	1.0	0.0
306	0.0	0.0	0.955881	101.881	0.0441194	2.33738	0.1526	1.0	-9.15534
307	7.69184	0.0	0.047388	0.0	0.952612	0.0	0.67	1.0	-9.16957
308	3.63697	0.0	0.0473017	0.0	0.952698	0.0	0.67	1.0	-10.7305
309	0.0065114	0.000604951	0.816564	4.61189	0.183436	0.147625	0.553576	1.0	-9.09296
310	0.0	0.0	0.0	0.0	1.0	0.0	1.0	1.0	0.0
311	0.0	0.0	0.0	0.0	1.0	0.0	1.0	1.0	0.0
312	0.0	0.0	0.0	0.0	1.0	0.0	1.0	1.0	0.0
313	0.0	0.0	0.0	0.0	1.0	0.0	1.0	1.0	0.0
314	4.03883	0.0	0.0472961	0.0	0.952704	0.0	0.67	1.0	-7.95062
315	3.43727	0.0	0.0500787	0.0	0.949921	0.0	0.67	1.0	-7.98774
316	0.0	0.0	0.0	0.0	1.0	0.0	1.0	1.0	0.0
317	3.80414	0.0	0.0480492	0.0	0.951951	0.0	0.67	1.0	-9.02425
318	0.0	0.0	0.0	0.0	1.0	0.0	1.0	1.0	0.0
319	0.0	0.0	0.0	0.0	1.0	0.0	1.0	1.0	0.0
320	0.0	0.0	0.0	0.0	1.0	0.0	1.0	1.0	0.0
321	0.0	0.0	0.0	0.0	1.0	0.0	1.0	1.0	0.0
322	0.0	0.0	0.0	0.0	1.0	0.0	1.0	1.0	0.0
323	0.0	0.0	0.0	0.0	1.0	0.0	1.0	1.0	0.0
324	0.0	0.0	0.0	0.0	1.0	0.0	1.0	1.0	0.0
325	0.0	0.0	0.0	0.0	1.0	0.0	1.0	1.0	0.0
326	0.0	0.0	0.0	0.0	1.0	0.0	1.0	1.0	0.0
327	0.0	0.0	0.0	0.0	1.0	0.0	1.0	1.0	0.0
328	50.4626	0.0	0.0773459	0.0	0.922654	0.0	0.67	1.0	-10.7238
329	0.0	0.0	0.0	0.0	1.0	0.0	1.0	1.0	0.0
330	0.0	0.0	0.0	0.0	1.0	0.0	1.0	1.0	0.0
331	0.0	0.0	0.0	0.0	1.0	0.0	1.0	1.0	0.0
332	4.11691	0.0	0.0473769	0.0	0.952623	0.0	0.67	1.0	-8.01073
333	0.0	0.0	0.0	0.0	1.0	0.0	1.0	1.0	0.0
334	0.0	0.0	0.0	0.0	1.0	0.0	1.0	1.0	0.0
335	0.0	0.0	1.0e-09	0.898562	1.0	0.486118	0.435415	1.0	-7.3807
336	4.02521	0.0	0.0474117	0.0	0.952588	0.0	0.67	1.0	-12.4092
337	0.0	0.0	0.0	0.0	1.0	0.0	1.0	1.0	0.0
338	0.0	0.0	0.0	0.0	1.0	0.0	1.0	1.0	0.0
339	0.0	0.0	0.0	0.0	1.0	0.0	1.0	1.0	0.0
340	0.0	0.0	0.0	0.0	1.0	0.0	1.0	1.0	0.0
341	0.0	0.0	0.0	0.0	1.0	0.0	1.0	1.0	0.0
342	0.0	0.0	0.0	0.0	1.0	0.0	1.0	1.0	0.0
343	0.0	0.0	0.0	0.0	1.0	0.0	1.0	1.0	0.0
344	0.0	0.0	0.0	0.0	1.0	0.0	1.0	1.0	0.0
345	0.0	0.0	0.0	0.0	1.0	0.0	1.0	1.0	0.0
346	5.15356	0.0	0.0472711	0.0	0.952729	0.0	0.67	1.0	-13.1876
347	0.0	0.0	0.0	0.0	1.0	0.0	1.0	1.0	0.0
348	1.73648	0.0	0.0500519	0.0	0.949948	0.0	0.67	1.0	-7.17612
349	0.0	0.0	0.0	0.0	1.0	0.0	1.0	1.0	0.0
350	0.0	0.0	0.0	0.0	1.0	0.0	1.0	1.0	0.0
351	0.0	0.0	0.0	0.0	1.0	0.0	1.0	1.0	0.0
352	0.0	0.0	0.0	0.0	1.0	0.0	1.0	1.0	0.0
353	0.0	0.0	0.0	0.0	1.0	0.0	1.0	1.0	0.0
354	6.00056	0.0	0.0472961	0.0	0.952704	0.0	0.67	1.0	-8.42158
355	9.7137	0.0	0.0466876	0.0	0.953312	0.0	0.67	1.0	-13.962
356	0.0	0.0	0.0	0.0	1.0	0.0	1.0	1.0	0.0
357	1.43654	0.0	0.0500163	0.0	0.949984	0.0	0.67	1.0	-11.823
358	0.0	0.0	0.0	0.0	1.0	0.0	1.0	1.0	0.0
359	0.0	0.0	0.0	0.0	1.0	0.0	1.0	1.0	0.0
360	0.0	0.0	0.0	0.0	1.0	0.0	1.0	1.0	0.0
361	0.0	0.0	0.0	0.0	1.0	0.0	1.0	1.0	0.0
362	0.0	0.0	0.0	0.0	1.0	0.0	1.0	1.0	0.0
363	0.0	0.0	0.0	0.0	1.0	0.0	1.0	1.0	0.0
364	0.0	0.0	0.0	0.0	1.0	0.0	1.0	1.0	0.0
365	0.0	0.0	0.0	0.0	1.0	0.0	1.0	1.0	0.0
366	0.0	0.0	0.0	0.0	1.0	0.0	1.0	1.0	0.0
367	2.89025	0.0	0.0474965	0.0	0.952503	0.0	0.67	1.0	-8.43134
368	0.0	0.0	0.0	0.0	1.0	0.0	1.0	1.0	0.0
369	0.0	0.0	0.0	0.0	1.0	0.0	1.0	1.0	0.0
370	0.0	0.0	0.0	0.0	1.0	0.0	1.0	1.0	0.0
371	4.46588	0.0	0.0485441	0.0	0.951456	0.0	0.67	1.0	-7.44403
372	0.0	0.0	0.0	0.0	1.0	0.0	1.0	1.0	0.0
373	0.0	0.0	0.0	0.0	1.0	0.0	1.0	1.0	0.0
374	0.0	0.0	0.0	0.0	1.0	0.0	1.0	1.0	0.0
375	0.0	0.0	0.0	0.0	1.0	0.0	1.0	1.0	0.0
376	3.44382	0.0	0.047422	0.0	0.952578	0.0	0.67	1.0	-10.1949
377	0.0	0.0	0.0	0.0	1.0	0.0	1.0	1.0	0.0
378	0.0	0.0	1.0e-09	0.782269	1.0	1.08682	0.303611	1.0	-8.95122
379	0.0	0.0	0.0	0.0	1.0	0.0	1.0	1.0	0.0
380	0.0	0.0	0.0	0.0	1.0	0.0	1.0	1.0	0.0
381	0.0	0.0	0.0	0.0	1.0	0.0	1.0	1.0	0.0
382	1.34574	0.0	0.0473918	0.0	0.952608	0.0	0.67	1.0	-11.6724
383	0.0	0.0	0.0	0.0	1.0	0.0	1.0	1.0	0.0
384	0.0	0.0	0.0	0.0	1.0	0.0	1.0	1.0	0.0
385	11.2738	0.0	0.0474143	0.0	0.952586	0.0	0.67	1.0	-16.4252
386	0.0	0.0	0.0	0.0	1.0	0.0	1.0	1.0	0.0
387	3.63697	0.0	0.0480686	0.0	0.951931	0.0	0.67	1.0	-10.8032
388	0.0	0.0	0.385591	2.194	0.614409	1.0807	0.304678	1.0	-10.0398
389	0.0	0.0	0.0	0.0	1.0	0.0	1.0	1.0	0.0
390	0.0	0.0	0.0	0.0	1.0	0.0	1.0	1.0	0.0
391	0.0	0.0	0.0	0.0	1.0	0.0	1.0	1.0	0.0
392	1.40468	0.0	0.0475093	0.0	0.952491	0.0	0.67	1.0	-8.36347
393	0.0	0.0	0.0	0.0	1.0	0.0	1.0	1.0	0.0
394	0.0	0.0	0.0	0.0	1.0	0.0	1.0	1.0	0.0
395	0.0	0.0	0.0	0.0	1.0	0.0	1.0	1.0	0.0
396	2.6883	0.877899	1.0	0.877924	1.07145e-07	0.0	0.67	1.0	-13.4681
397	0.0	0.0	0.0	0.0	1.0	0.0	1.0	1.0	0.0
398	0.0	0.0	0.0	0.0	1.0	0.0	1.0	1.0	0.0
399	1.8186	0.0	0.0474297	0.0	0.95257	0.0	0.67	1.0	-11.1915
400	0.0	0.0	0.0	0.0	1.0	0.0	1.0	1.0	0.0
401	0.0	0.0	0.0	0.0	1.0	0.0	1.0	1.0	0.0
402	0.0	0.0	1.0e-09	0.844795	1.0	0.461138	0.442493	1.0	-6.56431
403	0.0	0.0	0.0	0.0	1.0	0.0	1.0	1.0	0.0
404	0.0	0.0	0.0	0.0	1.0	0.0	1.0	1.0	0.0
405	0.0	0.0	1.0e-09	0.812264	1.0	1.03182	0.313362	1.0	-9.03801
406	2.12677	0.886939	1.0	0.887414	1.00117e-09	0.0	0.67	1.0	-10.0258
407	0.0	0.0	0.0	0.0	1.0	0.0	1.0	1.0	0.0
408	0.0	0.0	1.0e-09	0.780226	1.0	0.351621	0.475878	1.0	-8.64678
409	2.73209	0.865737	0.987485	4.01971	0.0125151	-0.0305703	0.67	1.0	-13.4907
410	0.0	0.0	0.0	0.0	1.0	0.0	1.0	1.0	0.0
411	1.4055	0.0	0.0473391	0.0	0.952661	0.0	0.67	1.0	-10.6026
412	8.12151	0.0	0.802598	5.01069	0.197402	0.0	0.67	1.0	-14.2431
413	0.0	0.0	0.561595	2.50428	0.438405	0.607165	0.403426	1.0	-9.78033
414	0.0	0.0	1.0e-09	0.883728	1.0	0.917526	0.334861	1.0	-10.5896
415	0.0	0.0	0.0	0.0	1.0	0.0	1.0	1.0	0.0
416	4.55933	0.0	0.0472557	0.0	0.952744	0.0	0.67	1.0	-9.01433
417	0.0	0.0	0.752598	4.62563	0.247402	1.68845	0.216847	1.0	-8.6525
418	18.2626	0.0	0.0499472	0.0	0.950053	0.0	0.67	1.0	-11.307
419	0.0	0.0	1.0e-09	0.798053	1.0	0.388095	0.464294	1.0	-7.41575
420	0.0	0.0	0.0	0.0	1.0	0.0	1.0	1.0	0.0
421	0.0	0.0	0.0	0.0	1.0	0.0	1.0	1.0	0.0
422	0.0	0.0	0.0	0.0	1.0	0.0	1.0	1.0	0.0
423	0.0	0.0	1.0e-09	0.945585	1.0	1.26163	0.274894	1.0	-8.60818
424	0.0	0.0	0.938369	1683.48	0.0616312	4.96548	0.0385711	1.0	-12.4859
425	0.0	0.0	0.0	0.0	1.0	0.0	1.0	1.0	0.0
426	1.38894	1.06	1.0	1.05419	1.0e-09	0.0	0.67	1.0	-14.7499
427	0.0	0.0	0.0	0.0	1.0	0.0	1.0	1.0	0.0
428	0.0	0.0	1.00003e-09	0.880201	1.0	0.471034	0.439667	1.0	-7.69488
429	3.24077	0.0	0.05005	0.0	0.94995	0.0	0.67	1.0	-7.52995
430	0.0	0.0	0.0	0.0	1.0	0.0	1.0	1.0	0.0
431	0.0	0.0	0.918718	13.1443	0.0812825	0.606671	0.40355	1.0	-12.6729
432	0.0	0.0	0.0	0.0	1.0	0.0	1.0	1.0	0.0
433	0.0	0.0	0.0	0.0	1.0	0.0	1.0	1.0	0.0
434	0.0	0.0	0.0	0.0	1.0	0.0	1.0	1.0	0.0
435	0.0	0.0	0.0	0.0	1.0	0.0	1.0	1.0	0.0
436	0.0	0.0	0.114721	0.583978	0.885279	0.117616	0.568042	1.0	-9.65309
437	0.0	0.0	1.00003e-09	2.10718	1.0	0.966444	0.325447	1.0	-12.7349
438	0.0	0.0	0.245488	2.88922	0.754512	1.05368	0.309442	1.0	-12.4858
439	0.0	0.0	0.583428	5.92555	0.416572	2.65179	0.129046	1.0	-14.0494
440	0.0	0.0	0.0	0.0	1.0	0.0	1.0	1.0	0.0
441	0.0	0.0	0.21455	1.18664	0.78545	1.23451	0.279137	1.0	-9.41177
442	0.0	0.0	0.0	0.0	1.0	0.0	1.0	1.0	0.0
443	0.0	0.0	0.0	0.0	1.0	0.0	1.0	1.0	0.0
444	0.0	0.0	0.207247	3.46923	0.792753	1.04985	0.310125	1.0	-16.0624
445	0.0	0.0	0.0	0.0	1.0	0.0	1.0	1.0	0.0
446	0.0	0.0	0.653042	2.73846	0.346958	0.562615	0.414785	1.0	-9.93574
447	0.0	0.0	0.0	0.0	1.0	0.0	1.0	1.0	0.0
448	0.0	0.0	0.0	0.0	1.0	0.0	1.0	1.0	0.0
449	0.0	0.0	1.00001e-09	2.63733	1.0	1.24937	0.276804	1.0	-16.8853
