# Supplementary material for: Evolution of host-microbe cell adherence by receptor domain shuffling
Source: eLife. 2022 Jan 25;11:e73330. doi: 10.7554/eLife.73330 (PMC8860441; doi:10.7554/eLife.73330)
Supplement: Figure 2—source data 3. [file elife-73330-fig2-data3.zip › Figure 2 - source data 3/site_selection_results/ALL_all_evo_data/CCM16_NS_extracted_sites.txt]

PepLen	site	pvalue	sig	Analysis
449	186	0.521	0	M8_BE_Bayes
	258	0.693	0	M8_BE_Bayes
	437	0.523	0	M8_BE_Bayes
	439	0.694	0	M8_BE_Bayes
	444	0.663	0	M8_BE_Bayes
	449	0.610	0	M8_BE_Bayes
