# Supplementary material for: Evolution of host-microbe cell adherence by receptor domain shuffling
Source: eLife. 2022 Jan 25;11:e73330. doi: 10.7554/eLife.73330 (PMC8860441; doi:10.7554/eLife.73330)
Supplement: Figure 2—source data 3. [file elife-73330-fig2-data3.zip › Figure 2 - source data 3/site_selection_results/ALL_all_evo_data/CCM18_FUBAR.csv]

Site	Partition	&alpha;	&beta;	&beta;-&alpha;	Prob[&alpha;>&beta;]	Prob[&alpha;<&beta;]	BayesFactor[&alpha;<&beta;]
1	1	0.868	0.576	-0.292	0.510	0.428	0.924
2	1	0.892	0.536	-0.356	0.521	0.416	0.882
3	1	1.034	0.520	-0.514	0.537	0.401	0.829
4	1	0.892	0.536	-0.356	0.521	0.416	0.882
5	1	0.762	0.995	0.233	0.306	0.635	2.147
6	1	4.562	0.588	-3.974	0.809	0.152	0.222
7	1	4.065	1.048	-3.018	0.661	0.277	0.473
8	1	0.626	0.592	-0.034	0.467	0.469	1.091
9	1	0.820	0.540	-0.280	0.519	0.419	0.891
10	1	5.523	0.559	-4.964	0.829	0.138	0.198
11	1	1.389	0.544	-0.846	0.552	0.389	0.787
12	1	0.697	0.549	-0.148	0.499	0.438	0.962
13	1	0.659	0.561	-0.098	0.483	0.453	1.024
14	1	0.917	6.060	5.143	0.065	0.898	10.881
15	1	0.606	0.518	-0.088	0.490	0.444	0.989
16	1	0.807	2.498	1.691	0.150	0.800	4.938
17	1	2.138	1.273	-0.865	0.544	0.377	0.748
18	1	3.255	0.521	-2.734	0.795	0.164	0.243
19	1	0.715	1.304	0.589	0.268	0.675	2.562
20	1	2.444	0.552	-1.892	0.767	0.188	0.286
21	1	1.095	1.086	-0.010	0.323	0.618	2.000
22	1	0.766	2.700	1.935	0.142	0.809	5.245
23	1	1.790	0.511	-1.279	0.757	0.195	0.300
24	1	0.658	0.542	-0.117	0.491	0.445	0.992
25	1	1.793	0.552	-1.241	0.740	0.210	0.329
26	1	1.390	0.572	-0.818	0.541	0.400	0.823
27	1	0.867	0.542	-0.325	0.523	0.415	0.876
28	1	1.035	0.562	-0.473	0.520	0.419	0.892
29	1	1.048	1.021	-0.027	0.328	0.612	1.952
30	1	3.419	0.560	-2.859	0.599	0.348	0.659
31	1	1.035	0.562	-0.473	0.520	0.419	0.892
32	1	0.780	1.158	0.379	0.292	0.648	2.281
33	1	0.607	0.539	-0.068	0.481	0.454	1.029
34	1	0.696	0.512	-0.184	0.515	0.421	0.898
35	1	11.832	0.556	-11.276	0.927	0.056	0.073
36	1	1.035	0.536	-0.499	0.530	0.409	0.854
37	1	8.439	1.008	-7.431	0.731	0.217	0.342
38	1	4.052	2.010	-2.042	0.500	0.401	0.828
39	1	0.697	0.549	-0.148	0.499	0.438	0.962
40	1	1.035	0.544	-0.491	0.527	0.412	0.865
41	1	3.424	0.502	-2.922	0.621	0.326	0.598
42	1	0.644	0.537	-0.106	0.490	0.445	0.992
43	1	0.989	1.057	0.068	0.320	0.620	2.019
44	1	1.034	0.524	-0.511	0.535	0.404	0.836
45	1	1.048	1.171	0.124	0.311	0.630	2.109
46	1	0.867	0.546	-0.321	0.522	0.416	0.882
47	1	0.729	1.025	0.296	0.298	0.643	2.223
48	1	0.749	0.503	-0.245	0.522	0.414	0.874
49	1	0.668	2.259	1.592	0.140	0.812	5.352
50	1	2.984	0.973	-2.011	0.628	0.304	0.540
51	1	4.143	5.568	1.425	0.227	0.715	3.101
52	1	1.390	0.572	-0.818	0.541	0.400	0.823
53	1	0.606	0.502	-0.103	0.498	0.437	0.959
54	1	0.820	0.540	-0.280	0.519	0.419	0.891
55	1	0.749	0.503	-0.245	0.522	0.414	0.874
56	1	3.424	0.502	-2.922	0.621	0.326	0.598
57	1	1.035	0.562	-0.473	0.520	0.419	0.892
58	1	0.606	0.518	-0.088	0.490	0.444	0.989
59	1	0.750	0.539	-0.210	0.506	0.431	0.937
60	1	1.035	0.530	-0.506	0.541	0.398	0.816
61	1	26.082	0.534	-25.548	0.993	0.005	0.006
62	1	3.474	0.551	-2.923	0.805	0.156	0.228
63	1	0.820	0.545	-0.275	0.517	0.420	0.896
64	1	1.035	0.544	-0.491	0.527	0.412	0.865
65	1	0.774	0.537	-0.237	0.515	0.422	0.903
66	1	0.867	0.542	-0.325	0.523	0.415	0.876
67	1	0.750	0.539	-0.210	0.506	0.431	0.937
68	1	1.026	2.036	1.010	0.184	0.761	3.926
69	1	0.626	0.592	-0.034	0.467	0.469	1.091
70	1	13.142	1.285	-11.857	0.911	0.052	0.067
71	1	0.892	0.536	-0.356	0.521	0.416	0.882
72	1	1.035	0.530	-0.506	0.541	0.398	0.816
73	1	16.930	0.509	-16.421	0.982	0.012	0.015
74	1	0.606	0.518	-0.088	0.490	0.444	0.989
75	1	12.422	0.525	-11.897	0.978	0.015	0.018
76	1	0.630	0.598	-0.032	0.467	0.469	1.091
77	1	0.658	0.550	-0.108	0.487	0.449	1.006
78	1	7.333	0.545	-6.789	0.844	0.124	0.176
79	1	4.352	0.532	-3.820	0.841	0.126	0.178
80	1	0.697	0.549	-0.148	0.499	0.438	0.962
81	1	1.035	0.544	-0.491	0.527	0.412	0.865
82	1	1.035	0.562	-0.473	0.520	0.419	0.892
83	1	5.170	0.537	-4.633	0.919	0.058	0.076
84	1	0.607	0.544	-0.063	0.480	0.456	1.035
85	1	0.724	1.121	0.397	0.287	0.654	2.337
86	1	0.820	0.545	-0.275	0.517	0.420	0.896
87	1	0.607	0.544	-0.063	0.480	0.456	1.035
88	1	2.926	0.523	-2.403	0.799	0.161	0.237
89	1	0.832	1.030	0.199	0.308	0.632	2.128
90	1	0.658	0.550	-0.108	0.487	0.449	1.006
91	1	1.389	0.540	-0.849	0.553	0.387	0.782
92	1	0.749	0.519	-0.231	0.515	0.421	0.900
93	1	1.075	1.114	0.040	0.326	0.614	1.965
94	1	0.774	0.537	-0.237	0.515	0.422	0.903
95	1	0.696	0.512	-0.184	0.515	0.421	0.898
96	1	2.957	0.528	-2.428	0.791	0.167	0.248
97	1	0.750	0.539	-0.210	0.506	0.431	0.937
98	1	3.419	0.560	-2.859	0.599	0.348	0.659
99	1	0.626	0.592	-0.034	0.467	0.469	1.091
100	1	1.389	0.540	-0.849	0.553	0.387	0.782
101	1	0.607	0.544	-0.063	0.480	0.456	1.035
102	1	0.641	1.307	0.666	0.254	0.690	2.752
103	1	1.389	0.540	-0.849	0.553	0.387	0.782
104	1	2.600	0.592	-2.008	0.759	0.194	0.298
105	1	0.697	0.549	-0.148	0.499	0.438	0.962
106	1	1.034	0.524	-0.511	0.535	0.404	0.836
107	1	0.668	1.627	0.959	0.219	0.727	3.297
108	1	0.827	0.941	0.114	0.328	0.612	1.946
109	1	4.801	1.034	-3.767	0.657	0.279	0.478
110	1	0.834	1.114	0.280	0.299	0.642	2.213
111	1	3.078	0.537	-2.541	0.797	0.163	0.241
112	1	0.763	1.112	0.349	0.292	0.650	2.291
113	1	7.841	0.567	-7.274	0.939	0.043	0.055
114	1	0.749	0.512	-0.237	0.518	0.418	0.889
115	1	4.570	2.546	-2.024	0.481	0.417	0.884
116	1	3.444	0.976	-2.468	0.632	0.301	0.533
117	1	0.626	0.592	-0.034	0.467	0.469	1.091
118	1	2.795	0.560	-2.235	0.785	0.173	0.258
119	1	1.389	0.540	-0.849	0.553	0.387	0.782
120	1	5.785	0.555	-5.230	0.832	0.134	0.191
121	1	3.424	0.502	-2.922	0.621	0.326	0.598
122	1	0.658	0.542	-0.117	0.491	0.445	0.992
123	1	3.465	0.521	-2.944	0.804	0.157	0.231
124	1	0.820	0.545	-0.275	0.517	0.420	0.896
125	1	1.850	0.996	-0.854	0.553	0.371	0.730
126	1	16.526	0.518	-16.007	0.974	0.018	0.022
127	1	11.866	1.460	-10.406	0.874	0.075	0.100
128	1	1.034	0.524	-0.510	0.535	0.404	0.837
129	1	1.036	1.022	-0.015	0.327	0.613	1.957
130	1	5.984	0.530	-5.454	0.856	0.114	0.159
131	1	0.658	0.550	-0.108	0.487	0.449	1.006
132	1	0.763	1.025	0.262	0.301	0.640	2.199
133	1	0.749	0.519	-0.231	0.515	0.421	0.900
134	1	1.035	0.544	-0.491	0.527	0.412	0.865
135	1	0.904	1.075	0.171	0.312	0.629	2.095
136	1	0.819	0.519	-0.300	0.528	0.409	0.857
137	1	3.419	0.560	-2.859	0.599	0.348	0.659
138	1	2.379	0.570	-1.809	0.749	0.203	0.315
139	1	0.820	0.545	-0.275	0.517	0.420	0.896
140	1	11.747	0.560	-11.187	0.957	0.030	0.038
141	1	15.771	1.200	-14.570	0.949	0.026	0.033
142	1	4.413	3.049	-1.364	0.475	0.409	0.857
143	1	7.198	0.521	-6.678	0.943	0.040	0.052
144	1	4.065	1.048	-3.018	0.661	0.277	0.473
145	1	0.606	0.510	-0.096	0.494	0.441	0.975
146	1	4.945	1.028	-3.916	0.683	0.256	0.426
147	1	0.658	0.529	-0.129	0.496	0.440	0.971
148	1	1.111	1.053	-0.059	0.328	0.612	1.951
149	1	0.709	0.549	-0.160	0.500	0.436	0.956
150	1	2.973	0.948	-2.025	0.431	0.512	1.298
151	1	0.737	2.419	1.682	0.145	0.805	5.114
152	1	0.644	0.537	-0.106	0.490	0.445	0.992
153	1	0.768	1.082	0.314	0.294	0.647	2.270
154	1	8.196	0.965	-7.231	0.902	0.063	0.084
155	1	27.871	0.529	-27.342	0.993	0.005	0.006
156	1	1.567	5.528	3.961	0.114	0.844	6.679
157	1	1.389	0.544	-0.846	0.552	0.389	0.787
158	1	0.769	1.011	0.241	0.305	0.636	2.159
159	1	0.764	1.064	0.300	0.298	0.643	2.229
160	1	0.750	0.544	-0.205	0.504	0.432	0.942
161	1	0.892	0.536	-0.356	0.521	0.416	0.882
162	1	0.765	3.271	2.506	0.121	0.834	6.198
163	1	1.035	0.530	-0.506	0.541	0.398	0.816
164	1	2.203	1.088	-1.116	0.566	0.359	0.691
165	1	1.167	1.001	-0.166	0.347	0.592	1.796
166	1	1.996	0.537	-1.458	0.756	0.197	0.303
167	1	0.624	5.872	5.248	0.032	0.944	20.685
168	1	1.305	1.049	-0.256	0.349	0.591	1.787
169	1	0.774	0.537	-0.237	0.515	0.422	0.903
170	1	3.158	0.532	-2.626	0.813	0.148	0.216
171	1	0.619	1.068	0.449	0.271	0.672	2.532
172	1	1.390	0.572	-0.818	0.541	0.400	0.823
173	1	10.402	0.539	-9.863	0.955	0.031	0.040
174	1	10.246	4.849	-5.397	0.614	0.205	0.318
175	1	1.112	0.507	-0.605	0.561	0.379	0.755
176	1	1.389	0.540	-0.849	0.553	0.387	0.782
177	1	0.658	0.529	-0.129	0.496	0.440	0.971
178	1	1.034	0.520	-0.514	0.537	0.401	0.829
179	1	0.696	0.503	-0.192	0.519	0.417	0.883
180	1	1.460	1.052	-0.408	0.358	0.582	1.724
181	1	0.892	0.536	-0.356	0.521	0.416	0.882
182	1	2.442	0.535	-1.908	0.773	0.183	0.276
183	1	1.390	0.572	-0.818	0.541	0.400	0.823
184	1	3.571	1.123	-2.449	0.642	0.291	0.508
185	1	0.658	0.529	-0.129	0.496	0.440	0.971
186	1	0.867	0.542	-0.325	0.523	0.415	0.876
187	1	0.745	9.758	9.013	0.009	0.975	48.882
188	1	0.892	0.536	-0.356	0.521	0.416	0.882
189	1	0.606	0.510	-0.096	0.494	0.441	0.975
190	1	0.626	0.592	-0.034	0.467	0.469	1.091
191	1	0.606	0.518	-0.088	0.490	0.444	0.989
192	1	0.820	0.545	-0.275	0.517	0.420	0.896
193	1	0.763	1.016	0.253	0.302	0.638	2.183
194	1	0.659	0.561	-0.098	0.483	0.453	1.024
195	1	3.670	0.552	-3.119	0.807	0.154	0.226
196	1	0.762	0.940	0.178	0.314	0.626	2.070
197	1	1.035	0.536	-0.499	0.530	0.409	0.854
198	1	0.666	1.180	0.514	0.267	0.676	2.578
199	1	0.820	0.545	-0.275	0.517	0.420	0.896
200	1	0.642	1.436	0.793	0.244	0.701	2.898
201	1	0.626	0.592	-0.034	0.467	0.469	1.091
202	1	1.035	0.530	-0.506	0.541	0.398	0.816
203	1	7.337	0.532	-6.804	0.847	0.122	0.172
204	1	0.658	0.550	-0.108	0.487	0.449	1.006
205	1	2.830	0.515	-2.315	0.808	0.153	0.223
206	1	0.668	1.333	0.665	0.256	0.688	2.729
207	1	0.644	1.081	0.437	0.273	0.669	2.500
208	1	3.047	0.534	-2.513	0.789	0.169	0.251
209	1	2.995	2.766	-0.229	0.386	0.511	1.293
210	1	0.750	0.539	-0.210	0.506	0.431	0.937
211	1	8.173	0.555	-7.618	0.941	0.042	0.054
212	1	1.071	1.012	-0.058	0.343	0.597	1.832
213	1	1.518	4.195	2.677	0.153	0.792	4.706
214	1	0.606	0.511	-0.095	0.494	0.441	0.976
215	1	1.389	0.540	-0.849	0.553	0.387	0.782
216	1	0.892	0.536	-0.356	0.521	0.416	0.882
217	1	0.750	0.539	-0.210	0.506	0.431	0.937
218	1	0.749	0.511	-0.238	0.518	0.418	0.888
219	1	5.104	1.292	-3.813	0.668	0.267	0.451
220	1	0.820	0.545	-0.275	0.517	0.420	0.896
221	1	0.867	0.542	-0.325	0.523	0.415	0.876
222	1	3.424	0.502	-2.922	0.621	0.326	0.598
223	1	1.389	0.540	-0.849	0.553	0.387	0.782
224	1	0.658	0.525	-0.133	0.497	0.438	0.964
225	1	5.707	1.072	-4.636	0.693	0.247	0.406
226	1	0.880	2.509	1.629	0.152	0.797	4.865
227	1	0.659	0.561	-0.098	0.483	0.453	1.024
228	1	2.052	0.519	-1.533	0.757	0.196	0.302
229	1	0.962	1.058	0.096	0.321	0.619	2.007
230	1	3.109	1.005	-2.104	0.636	0.297	0.522
231	1	0.644	1.081	0.437	0.273	0.669	2.500
232	1	0.745	0.533	-0.212	0.509	0.428	0.925
233	1	1.437	1.111	-0.326	0.349	0.591	1.788
234	1	1.035	0.562	-0.473	0.520	0.419	0.892
235	1	1.024	1.014	-0.010	0.328	0.612	1.954
236	1	3.419	0.560	-2.859	0.599	0.348	0.659
237	1	0.892	0.536	-0.356	0.521	0.416	0.882
238	1	1.034	0.526	-0.509	0.534	0.404	0.839
239	1	9.640	0.564	-9.076	0.950	0.035	0.044
240	1	0.768	1.079	0.311	0.295	0.646	2.259
241	1	0.749	0.511	-0.238	0.518	0.418	0.888
242	1	3.480	0.543	-2.936	0.795	0.164	0.243
243	1	0.626	0.592	-0.034	0.467	0.469	1.091
244	1	1.035	0.544	-0.491	0.527	0.412	0.865
245	1	0.901	2.658	1.757	0.153	0.797	4.844
246	1	0.696	0.538	-0.158	0.504	0.433	0.943
247	1	2.502	0.551	-1.951	0.764	0.191	0.291
248	1	0.696	0.512	-0.184	0.515	0.421	0.898
249	1	6.830	1.106	-5.724	0.721	0.222	0.353
250	1	2.902	0.938	-1.964	0.430	0.513	1.302
251	1	3.051	1.144	-1.907	0.600	0.328	0.604
252	1	0.745	0.533	-0.212	0.509	0.428	0.925
253	1	2.795	0.541	-2.253	0.790	0.168	0.250
254	1	0.658	0.529	-0.129	0.496	0.440	0.971
255	1	2.013	0.564	-1.449	0.749	0.202	0.314
256	1	0.749	0.512	-0.237	0.518	0.418	0.889
257	1	3.419	0.560	-2.859	0.599	0.348	0.659
258	1	11.693	0.546	-11.147	0.889	0.088	0.119
259	1	11.886	1.245	-10.640	0.677	0.284	0.491
260	1	0.750	0.539	-0.210	0.506	0.431	0.937
261	1	0.633	2.306	1.673	0.132	0.822	5.715
262	1	0.648	1.489	0.842	0.242	0.703	2.930
263	1	1.045	1.000	-0.045	0.331	0.610	1.931
264	1	12.385	1.115	-11.270	0.943	0.031	0.039
265	1	0.820	0.545	-0.275	0.517	0.420	0.896
266	1	1.389	0.540	-0.849	0.553	0.387	0.782
267	1	1.035	0.544	-0.491	0.527	0.412	0.865
268	1	6.946	0.520	-6.426	0.938	0.044	0.057
269	1	0.892	2.477	1.586	0.163	0.784	4.475
270	1	0.696	0.518	-0.178	0.512	0.424	0.910
271	1	1.402	1.214	-0.188	0.335	0.606	1.899
272	1	0.626	0.592	-0.034	0.467	0.469	1.091
273	1	3.372	1.313	-2.059	0.584	0.338	0.632
274	1	3.272	2.068	-1.203	0.293	0.646	2.261
275	1	3.054	0.571	-2.483	0.777	0.179	0.270
276	1	3.253	16.298	13.045	0.054	0.894	10.405
277	1	1.035	0.536	-0.499	0.530	0.409	0.854
278	1	0.805	1.076	0.272	0.300	0.641	2.204
279	1	1.035	0.530	-0.506	0.541	0.398	0.816
280	1	0.892	0.536	-0.356	0.521	0.416	0.882
281	1	1.390	0.572	-0.818	0.541	0.400	0.823
282	1	3.269	0.978	-2.291	0.631	0.302	0.535
283	1	8.853	2.138	-6.715	0.582	0.378	0.753
284	1	0.618	2.578	1.960	0.122	0.835	6.259
285	1	1.389	0.540	-0.849	0.553	0.387	0.782
286	1	0.658	0.525	-0.133	0.497	0.438	0.964
287	1	0.606	0.502	-0.103	0.498	0.437	0.959
288	1	13.939	1.120	-12.819	0.967	0.013	0.016
289	1	0.615	0.942	0.328	0.286	0.655	2.350
290	1	0.708	0.974	0.266	0.306	0.634	2.143
291	1	0.846	1.070	0.224	0.310	0.630	2.102
292	1	5.683	1.074	-4.609	0.675	0.264	0.443
293	1	0.652	1.360	0.707	0.252	0.692	2.784
294	1	0.615	0.956	0.341	0.285	0.657	2.367
295	1	0.710	2.580	1.871	0.140	0.811	5.314
296	1	0.933	1.067	0.134	0.321	0.619	2.008
297	1	1.034	0.520	-0.514	0.537	0.401	0.829
298	1	0.766	0.967	0.201	0.310	0.630	2.107
299	1	0.892	0.536	-0.356	0.521	0.416	0.882
300	1	2.314	2.528	0.214	0.366	0.529	1.388
301	1	0.758	2.425	1.667	0.148	0.801	4.985
302	1	0.762	0.945	0.182	0.313	0.628	2.083
303	1	4.025	1.312	-2.713	0.506	0.439	0.968
304	1	0.820	0.545	-0.275	0.517	0.420	0.896
305	1	1.048	1.298	0.250	0.297	0.643	2.226
306	1	0.895	1.006	0.111	0.318	0.622	2.034
307	1	0.745	0.533	-0.212	0.509	0.428	0.925
308	1	0.892	0.536	-0.356	0.521	0.416	0.882
309	1	1.081	3.194	2.112	0.141	0.806	5.126
310	1	1.518	2.681	1.163	0.277	0.667	2.471
311	1	3.160	1.978	-1.182	0.472	0.429	0.928
312	1	0.820	0.545	-0.275	0.517	0.420	0.896
313	1	0.713	2.696	1.983	0.131	0.822	5.708
314	1	0.615	1.106	0.491	0.263	0.680	2.626
315	1	3.633	0.549	-3.084	0.794	0.165	0.244
316	1	3.362	0.554	-2.809	0.783	0.174	0.261
317	1	1.131	2.908	1.777	0.157	0.791	4.681
318	1	2.934	1.057	-1.877	0.613	0.316	0.572
319	1	2.376	0.534	-1.842	0.762	0.192	0.293
320	1	0.697	0.549	-0.148	0.499	0.438	0.962
321	1	0.762	1.154	0.392	0.288	0.654	2.337
322	1	1.810	0.600	-1.210	0.721	0.227	0.363
323	1	0.892	0.536	-0.356	0.521	0.416	0.882
324	1	0.668	1.069	0.401	0.279	0.663	2.427
325	1	0.606	0.511	-0.095	0.494	0.441	0.976
326	1	0.626	0.592	-0.034	0.467	0.469	1.091
327	1	0.883	1.081	0.199	0.308	0.632	2.126
328	1	1.137	1.087	-0.050	0.326	0.615	1.975
329	1	0.907	2.066	1.159	0.176	0.770	4.145
330	1	1.035	0.562	-0.473	0.520	0.419	0.892
331	1	0.696	0.538	-0.158	0.504	0.433	0.943
332	1	0.948	1.212	0.264	0.298	0.644	2.233
333	1	1.035	0.530	-0.506	0.541	0.398	0.816
334	1	0.711	2.070	1.359	0.159	0.789	4.631
335	1	0.658	0.550	-0.108	0.487	0.449	1.006
336	1	0.709	0.549	-0.160	0.500	0.436	0.956
337	1	1.790	0.519	-1.271	0.754	0.199	0.307
338	1	3.193	1.014	-2.178	0.657	0.276	0.471
