# Supplementary material for: Evolution of host-microbe cell adherence by receptor domain shuffling
Source: eLife. 2022 Jan 25;11:e73330. doi: 10.7554/eLife.73330 (PMC8860441; doi:10.7554/eLife.73330)
Supplement: Figure 2—source data 3. [file elife-73330-fig2-data3.zip › Figure 2 - source data 3/site_selection_results/ALL_all_evo_data/CCM18_MEME.csv]

Codon	alpha	beta1	p1	beta2	p2	LRT	p-value	q-value	Log(L)
1	0.0	0.0	0.0	0.0	1.0	0.0	1.0	1.0	0.0
2	0.0	0.0	0.0	0.0	1.0	0.0	1.0	1.0	0.0
3	0.0	0.0	0.0	0.0	1.0	0.0	1.0	1.0	0.0
4	0.0	0.0	0.0	0.0	1.0	0.0	1.0	1.0	0.0
5	0.0	0.0	0.92669	97.6466	0.0733097	2.91819	0.112064	1.0	-9.05406
6	3.33551	0.0	0.0500463	0.0	0.949954	0.0	0.67	1.0	-8.26594
7	4.74996	0.998699	1.0	0.998713	1.00024e-09	0.0	0.67	1.0	-10.1961
8	0.0	0.0	0.0	0.0	1.0	0.0	1.0	1.0	0.0
9	0.0	0.0	0.0	0.0	1.0	0.0	1.0	1.0	0.0
10	6.12725	0.0	0.0481486	0.0	0.951851	0.0	0.67	1.0	-6.71017
11	0.0	0.0	0.0	0.0	1.0	0.0	1.0	1.0	0.0
12	0.0	0.0	0.0	0.0	1.0	0.0	1.0	1.0	0.0
13	0.0	0.0	0.0	0.0	1.0	0.0	1.0	1.0	0.0
14	0.0	0.0	0.106322	6.00021	0.893678	1.93292	0.189766	1.0	-13.4384
15	0.0	0.0	0.0	0.0	1.0	0.0	1.0	1.0	0.0
16	0.0	0.0	1.0e-09	2.54212	1.0	1.34502	0.262307	1.0	-10.1598
17	2.41147	0.0	0.879144	38.6686	0.120856	0.832808	0.351975	1.0	-13.8513
18	3.48698	0.0	0.04995	0.0	0.95005	0.0	0.67	1.0	-7.41466
19	0.0	0.0	1.0e-09	1.63424	1.0	1.02354	0.314863	1.0	-7.96313
20	2.83866	0.0	0.0473845	0.0	0.952615	0.0	0.67	1.0	-5.76828
21	0.0	0.0	0.859589	16.5566	0.140411	1.10507	0.300454	1.0	-9.91758
22	0.0	0.0	0.726151	19.165	0.273849	2.63214	0.1304	1.0	-12.1558
23	2.12378	0.0	0.0515618	0.0	0.948438	0.0	0.67	1.0	-6.64233
24	0.0	0.0	0.0	0.0	1.0	0.0	1.0	1.0	0.0
25	2.12378	0.0	0.0479067	0.0	0.952093	0.0	0.67	1.0	-5.91121
26	0.0	0.0	0.0	0.0	1.0	0.0	1.0	1.0	0.0
27	0.0	0.0	0.0	0.0	1.0	0.0	1.0	1.0	0.0
28	0.0	0.0	0.0	0.0	1.0	0.0	1.0	1.0	0.0
29	0.0	0.0	0.0825659	1.0893	0.917434	0.434173	0.45034	1.0	-7.78391
30	0.0	0.0	0.0	0.0	1.0	0.0	1.0	1.0	0.0
31	0.0	0.0	0.0	0.0	1.0	0.0	1.0	1.0	0.0
32	0.0	0.0	0.806796	12.4117	0.193204	1.23717	0.278717	1.0	-9.59639
33	0.0	0.0	0.0	0.0	1.0	0.0	1.0	1.0	0.0
34	0.0	0.0	0.0	0.0	1.0	0.0	1.0	1.0	0.0
35	10.725	0.0	0.05	0.0	0.95	0.0	0.67	1.0	-7.34392
36	0.0	0.0	0.0	0.0	1.0	0.0	1.0	1.0	0.0
37	8.70483	0.0	0.879181	20.3616	0.120819	0.0589971	0.601427	1.0	-12.9678
38	3.8637	2.28195	1.0	2.28195	1.00117e-09	0.0	0.67	1.0	-14.8456
39	0.0	0.0	0.0	0.0	1.0	0.0	1.0	1.0	0.0
40	0.0	0.0	0.0	0.0	1.0	0.0	1.0	1.0	0.0
41	0.0	0.0	0.0	0.0	1.0	0.0	1.0	1.0	0.0
42	0.0	0.0	0.0	0.0	1.0	0.0	1.0	1.0	0.0
43	0.0	0.0	0.609958	3.4735	0.390042	0.577504	0.410938	1.0	-9.29479
44	0.0	0.0	0.0	0.0	1.0	0.0	1.0	1.0	0.0
45	0.0	0.0	0.810972	11.304	0.189028	0.91702	0.33496	1.0	-9.13177
46	0.0	0.0	0.0	0.0	1.0	0.0	1.0	1.0	0.0
47	0.0	0.0	1.00001e-09	1.33753	1.0	0.876434	0.343029	1.0	-6.9849
48	0.0	0.0	0.0	0.0	1.0	0.0	1.0	1.0	0.0
49	0.0	0.0	1.00001e-09	2.10074	1.0	1.56041	0.232687	1.0	-10.8862
50	3.39957	1.01978	1.0	1.01982	9.53674e-08	0.0	0.67	1.0	-9.7383
51	0.0	0.0	0.699475	21.3931	0.300525	2.33792	0.152556	1.0	-15.5908
52	0.0	0.0	0.0	0.0	1.0	0.0	1.0	1.0	0.0
53	0.0	0.0	0.0	0.0	1.0	0.0	1.0	1.0	0.0
54	0.0	0.0	0.0	0.0	1.0	0.0	1.0	1.0	0.0
55	0.0	0.0	0.0	0.0	1.0	0.0	1.0	1.0	0.0
56	0.0	0.0	0.0	0.0	1.0	0.0	1.0	1.0	0.0
57	0.0	0.0	0.0	0.0	1.0	0.0	1.0	1.0	0.0
58	0.0	0.0	0.0	0.0	1.0	0.0	1.0	1.0	0.0
59	0.0	0.0	0.0	0.0	1.0	0.0	1.0	1.0	0.0
60	0.0	0.0	0.0	0.0	1.0	0.0	1.0	1.0	0.0
61	22.5834	0.0	0.0472906	0.0	0.952709	0.0	0.67	1.0	-8.04425
62	3.17581	0.0	0.0479119	0.0	0.952088	0.0	0.67	1.0	-6.53266
63	0.0	0.0	0.0	0.0	1.0	0.0	1.0	1.0	0.0
64	0.0	0.0	0.0	0.0	1.0	0.0	1.0	1.0	0.0
65	0.0	0.0	0.0	0.0	1.0	0.0	1.0	1.0	0.0
66	0.0	0.0	0.0	0.0	1.0	0.0	1.0	1.0	0.0
67	0.0	0.0	0.0	0.0	1.0	0.0	1.0	1.0	0.0
68	0.0	0.0	0.521515	3.32909	0.478485	1.17202	0.2892	1.0	-8.09894
69	0.0	0.0	0.0	0.0	1.0	0.0	1.0	1.0	0.0
70	8.96601	1.55943	1.0	1.55355	1.00024e-09	0.0	0.67	1.0	-16.524
71	0.0	0.0	0.0	0.0	1.0	0.0	1.0	1.0	0.0
72	0.0	0.0	0.0	0.0	1.0	0.0	1.0	1.0	0.0
73	13.1996	0.0	0.0473784	0.0	0.952622	0.0	0.67	1.0	-10.9727
74	0.0	0.0	0.0	0.0	1.0	0.0	1.0	1.0	0.0
75	6.92432	0.0	0.0466312	0.0	0.953369	0.0	0.67	1.0	-12.6412
76	0.0	0.0	0.0	0.0	1.0	0.0	1.0	1.0	0.0
77	0.0	0.0	0.0	0.0	1.0	0.0	1.0	1.0	0.0
78	8.10951	0.0	0.0472961	0.0	0.952704	0.0	0.67	1.0	-6.65823
79	4.05726	0.0	0.0472961	0.0	0.952704	0.0	0.67	1.0	-8.61941
80	0.0	0.0	0.0	0.0	1.0	0.0	1.0	1.0	0.0
81	0.0	0.0	0.0	0.0	1.0	0.0	1.0	1.0	0.0
82	0.0	0.0	0.0	0.0	1.0	0.0	1.0	1.0	0.0
83	4.47158	0.0	0.0474228	0.0	0.952577	0.0	0.67	1.0	-8.74072
84	0.0	0.0	0.0	0.0	1.0	0.0	1.0	1.0	0.0
85	0.0	0.0	0.917691	74.4838	0.0823086	2.57116	0.134698	1.0	-10.1994
86	0.0	0.0	0.0	0.0	1.0	0.0	1.0	1.0	0.0
87	0.0	0.0	0.0	0.0	1.0	0.0	1.0	1.0	0.0
88	3.06253	0.0	0.0480686	0.0	0.951931	0.0	0.67	1.0	-7.74989
89	0.0	0.0	1.0e-09	0.999967	1.0	0.551913	0.417582	1.0	-6.57529
90	0.0	0.0	0.0	0.0	1.0	0.0	1.0	1.0	0.0
91	0.0	0.0	0.0	0.0	1.0	0.0	1.0	1.0	0.0
92	0.0	0.0	0.0	0.0	1.0	0.0	1.0	1.0	0.0
93	0.0	0.0	1.0e-09	1.26803	1.0	0.436242	0.44973	1.0	-8.81592
94	0.0	0.0	0.0	0.0	1.0	0.0	1.0	1.0	0.0
95	0.0	0.0	0.0	0.0	1.0	0.0	1.0	1.0	0.0
96	3.399	0.0	0.0472884	0.0	0.952712	0.0	0.67	1.0	-6.82724
97	0.0	0.0	0.0	0.0	1.0	0.0	1.0	1.0	0.0
98	0.0	0.0	0.0	0.0	1.0	0.0	1.0	1.0	0.0
99	0.0	0.0	0.0	0.0	1.0	0.0	1.0	1.0	0.0
100	0.0	0.0	0.0	0.0	1.0	0.0	1.0	1.0	0.0
101	0.0	0.0	0.0	0.0	1.0	0.0	1.0	1.0	0.0
102	0.0	0.0	1.00001e-09	1.63322	1.0	1.34152	0.262821	1.0	-8.66627
103	0.0	0.0	0.0	0.0	1.0	0.0	1.0	1.0	0.0
104	2.64662	0.0	0.0473393	0.0	0.952661	0.0	0.67	1.0	-8.59464
105	0.0	0.0	0.0	0.0	1.0	0.0	1.0	1.0	0.0
106	0.0	0.0	0.0	0.0	1.0	0.0	1.0	1.0	0.0
107	0.0	0.0	1.00001e-09	2.16214	1.0	1.59808	0.227899	1.0	-10.2021
108	0.0	0.0	0.874816	22.7899	0.125184	1.47834	0.243509	1.0	-9.12817
109	4.35572	1.00255	1.0	1.0022	1.00001e-09	0.0	0.67	1.0	-11.675
110	0.0	0.0	1.0e-09	1.33097	1.0	0.697699	0.381649	1.0	-7.78235
111	3.44888	0.0	0.0472711	0.0	0.952729	0.0	0.67	1.0	-8.26822
112	0.0	0.0	0.92562	109.553	0.0743802	3.00422	0.107089	1.0	-8.61677
113	5.95601	0.0	0.0481167	0.0	0.951883	0.0	0.67	1.0	-7.96772
114	0.0	0.0	0.0	0.0	1.0	0.0	1.0	1.0	0.0
115	5.20537	2.48113	1.0	2.47845	1.49012e-09	0.0	0.67	1.0	-15.7791
116	3.446	0.0	0.828804	12.2148	0.171196	0.202772	0.529697	1.0	-17.2311
117	0.0	0.0	0.0	0.0	1.0	0.0	1.0	1.0	0.0
118	2.64119	0.0	0.065	0.0	0.935	0.0	0.67	1.0	-6.38094
119	0.0	0.0	0.0	0.0	1.0	0.0	1.0	1.0	0.0
120	6.13804	0.0	0.0472849	0.0	0.952715	0.0	0.67	1.0	-6.13112
121	0.0	0.0	0.0	0.0	1.0	0.0	1.0	1.0	0.0
122	0.0	0.0	0.0	0.0	1.0	0.0	1.0	1.0	0.0
123	4.1727	0.0	0.0474005	0.0	0.9526	0.0	0.67	1.0	-8.53934
124	0.0	0.0	0.0	0.0	1.0	0.0	1.0	1.0	0.0
125	2.01621	1.05584	0.999994	1.05585	6.10352e-06	0.0	0.67	1.0	-11.3336
126	15.9946	0.0	0.0466312	0.0	0.953369	0.0	0.67	1.0	-11.787
127	8.98554	1.64056	1.0	1.63952	1.00117e-09	0.0	0.67	1.0	-11.7389
128	0.0	0.0	0.0	0.0	1.0	0.0	1.0	1.0	0.0
129	0.0	0.0	0.89746	35.9213	0.10254	1.59719	0.22801	1.0	-9.9732
130	6.60851	0.0	0.0465998	0.0	0.9534	0.0	0.67	1.0	-9.50332
131	0.0	0.0	0.0	0.0	1.0	0.0	1.0	1.0	0.0
132	0.0	0.0	1.0e-09	1.08951	1.0	0.66635	0.389003	1.0	-6.49439
133	0.0	0.0	0.0	0.0	1.0	0.0	1.0	1.0	0.0
134	0.0	0.0	0.0	0.0	1.0	0.0	1.0	1.0	0.0
135	0.0	0.0	0.918187	69.3982	0.0818131	2.34062	0.152336	1.0	-8.53873
136	0.0	0.0	0.0	0.0	1.0	0.0	1.0	1.0	0.0
137	0.0	0.0	0.0	0.0	1.0	0.0	1.0	1.0	0.0
138	2.48543	0.0	0.0473434	0.0	0.952657	0.0	0.67	1.0	-8.10099
139	0.0	0.0	0.0	0.0	1.0	0.0	1.0	1.0	0.0
140	8.23999	0.0	0.0478554	0.0	0.952145	0.0	0.67	1.0	-8.58996
141	12.2296	1.24433	1.0	1.24405	1.49012e-08	0.0	0.67	1.0	-14.595
142	4.1126	2.8002	1.0	2.78816	1.0e-09	0.0	0.67	1.0	-17.6556
143	5.75377	0.0	0.0581589	0.0	0.941841	0.0	0.67	1.0	-9.52282
144	4.74996	0.998699	1.0	0.998713	1.00024e-09	0.0	0.67	1.0	-10.1961
145	0.0	0.0	0.0	0.0	1.0	0.0	1.0	1.0	0.0
146	6.2962	0.985136	1.0	0.984282	1.21072e-09	0.0	0.67	1.0	-10.5209
147	0.0	0.0	0.0	0.0	1.0	0.0	1.0	1.0	0.0
148	0.0	0.0	0.611935	3.21414	0.388065	0.495452	0.432815	1.0	-10.1571
149	0.0	0.0	0.0	0.0	1.0	0.0	1.0	1.0	0.0
150	0.0	0.0	0.774012	6.04829	0.225988	0.308825	0.490163	1.0	-8.63559
151	0.0	0.0	1.00001e-09	2.59921	1.0	1.84562	0.198992	1.0	-11.5512
152	0.0	0.0	0.0	0.0	1.0	0.0	1.0	1.0	0.0
153	0.0	0.0	0.942673	356.928	0.0573272	4.40396	0.0515606	1.0	-9.93318
154	5.56061	0.0	0.787288	9.17112	0.212712	0.0443741	0.611612	1.0	-15.2775
155	46.1952	0.0	0.0466546	0.0	0.953345	0.0	0.67	1.0	-8.39401
156	0.0	0.0	0.700963	17.7789	0.299037	2.69975	0.125802	1.0	-16.8646
157	0.0	0.0	0.0	0.0	1.0	0.0	1.0	1.0	0.0
158	0.0	0.0	0.807882	9.97161	0.192118	1.04508	0.310978	1.0	-9.78819
159	0.0	0.0	0.710247	6.51531	0.289753	0.962522	0.32619	1.0	-8.72527
160	0.0	0.0	0.0	0.0	1.0	0.0	1.0	1.0	0.0
161	0.0	0.0	0.0	0.0	1.0	0.0	1.0	1.0	0.0
162	0.0	0.0	1.0e-09	3.86903	1.0	1.97236	0.18575	1.0	-13.3009
163	0.0	0.0	0.0	0.0	1.0	0.0	1.0	1.0	0.0
164	2.55966	1.11654	1.0	1.1179	1.00117e-09	0.0	0.67	1.0	-8.48101
165	0.0	0.0	1.0e-09	0.952482	1.0	0.280117	0.500222	1.0	-8.20274
166	2.37486	0.0	0.0474172	0.0	0.952583	0.0	0.67	1.0	-6.61009
167	0.0	0.0	1.0e-09	4.51611	1.0	3.2517	0.0940123	1.0	-16.8061
168	0.0	0.0	1.0e-09	1.00225	1.0	0.256189	0.50894	1.0	-7.95707
169	0.0	0.0	0.0	0.0	1.0	0.0	1.0	1.0	0.0
170	2.67169	0.0	0.0479609	0.0	0.952039	0.0	0.67	1.0	-8.42385
171	0.0	0.0	0.87445	25.7837	0.12555	1.83707	0.199921	1.0	-10.2004
172	0.0	0.0	0.0	0.0	1.0	0.0	1.0	1.0	0.0
173	7.90004	0.0	0.0500682	0.0	0.949932	0.0	0.67	1.0	-8.69982
174	6.49948	3.861	1.0	3.86508	1.00117e-09	0.0	0.67	1.0	-17.861
175	0.0	0.0	0.0	0.0	1.0	0.0	1.0	1.0	0.0
176	0.0	0.0	0.0	0.0	1.0	0.0	1.0	1.0	0.0
177	0.0	0.0	0.0	0.0	1.0	0.0	1.0	1.0	0.0
178	0.0	0.0	0.0	0.0	1.0	0.0	1.0	1.0	0.0
179	0.0	0.0	0.0	0.0	1.0	0.0	1.0	1.0	0.0
180	0.0	0.0	1.0e-09	1.00179	1.0	0.22682	0.52011	1.0	-7.95748
181	0.0	0.0	0.0	0.0	1.0	0.0	1.0	1.0	0.0
182	2.83866	0.0	0.0772989	0.0	0.922701	0.0	0.67	1.0	-6.26234
183	0.0	0.0	0.0	0.0	1.0	0.0	1.0	1.0	0.0
184	3.23342	1.02684	1.0	1.03309	1.0e-09	0.0	0.67	1.0	-10.6149
185	0.0	0.0	0.0	0.0	1.0	0.0	1.0	1.0	0.0
186	0.0	0.0	0.0	0.0	1.0	0.0	1.0	1.0	0.0
187	0.0	0.0	0.654726	27.2399	0.345274	4.75404	0.0430193	1.0	-18.4494
188	0.0	0.0	0.0	0.0	1.0	0.0	1.0	1.0	0.0
189	0.0	0.0	0.0	0.0	1.0	0.0	1.0	1.0	0.0
190	0.0	0.0	0.0	0.0	1.0	0.0	1.0	1.0	0.0
191	0.0	0.0	0.0	0.0	1.0	0.0	1.0	1.0	0.0
192	0.0	0.0	0.0	0.0	1.0	0.0	1.0	1.0	0.0
193	0.0	0.0	1.0e-09	1.18646	1.0	0.715765	0.377496	1.0	-8.52815
194	0.0	0.0	0.0	0.0	1.0	0.0	1.0	1.0	0.0
195	3.47109	0.0	0.05	0.0	0.95	0.0	0.67	1.0	-7.61693
196	0.0	0.0	0.905514	45.0118	0.0944858	1.99175	0.183809	1.0	-10.5509
197	0.0	0.0	0.0	0.0	1.0	0.0	1.0	1.0	0.0
198	0.0	0.0	0.747157	7.56885	0.252843	1.19155	0.286011	1.0	-10.62
199	0.0	0.0	0.0	0.0	1.0	0.0	1.0	1.0	0.0
200	0.0	0.0	0.762871	12.1857	0.237129	1.67348	0.218637	1.0	-9.44661
201	0.0	0.0	0.0	0.0	1.0	0.0	1.0	1.0	0.0
202	0.0	0.0	0.0	0.0	1.0	0.0	1.0	1.0	0.0
203	8.10951	0.0	0.0773438	0.0	0.922656	0.0	0.67	1.0	-6.85689
204	0.0	0.0	0.0	0.0	1.0	0.0	1.0	1.0	0.0
205	2.57978	0.0	0.0552397	0.0	0.94476	0.0	0.67	1.0	-8.93918
206	0.0	0.0	0.908396	48.2535	0.0916038	1.97412	0.185572	1.0	-10.9283
207	0.0	0.0	1.00001e-09	1.14599	1.0	0.924683	0.333463	1.0	-8.6887
208	3.32702	0.0	0.0474199	0.0	0.95258	0.0	0.67	1.0	-6.11832
209	3.29008	0.0	0.410362	4.77582	0.589638	0.0321087	0.621255	1.0	-14.2546
210	0.0	0.0	0.0	0.0	1.0	0.0	1.0	1.0	0.0
211	5.96142	0.0	0.0466745	0.0	0.953325	0.0	0.67	1.0	-11.771
212	0.0	0.0	1.0e-09	0.999129	1.0	0.36635	0.471139	1.0	-6.48019
213	0.0	0.0	1.00001e-09	3.76482	1.0	0.995298	0.320046	1.0	-13.7314
214	0.0	0.0	0.0	0.0	1.0	0.0	1.0	1.0	0.0
215	0.0	0.0	0.0	0.0	1.0	0.0	1.0	1.0	0.0
216	0.0	0.0	0.0	0.0	1.0	0.0	1.0	1.0	0.0
217	0.0	0.0	0.0	0.0	1.0	0.0	1.0	1.0	0.0
218	0.0	0.0	0.0	0.0	1.0	0.0	1.0	1.0	0.0
219	4.11679	0.0	0.601391	4.23798	0.398609	0.000484175	0.664618	1.0	-11.9564
220	0.0	0.0	0.0	0.0	1.0	0.0	1.0	1.0	0.0
221	0.0	0.0	0.0	0.0	1.0	0.0	1.0	1.0	0.0
222	0.0	0.0	0.0	0.0	1.0	0.0	1.0	1.0	0.0
223	0.0	0.0	0.0	0.0	1.0	0.0	1.0	1.0	0.0
224	0.0	0.0	0.0	0.0	1.0	0.0	1.0	1.0	0.0
225	6.33712	1.10318	2.13624e-07	1.10296	1.0	0.0	0.67	1.0	-10.1439
226	0.0	0.0	0.838797	14.6862	0.161203	3.29917	0.0916984	1.0	-10.48
227	0.0	0.0	0.0	0.0	1.0	0.0	1.0	1.0	0.0
228	2.09399	0.0	0.0466711	0.0	0.953329	0.0	0.67	1.0	-9.07316
229	0.0	0.0	1.0e-09	1.21388	1.0	0.501615	0.431112	1.0	-8.25376
230	3.09897	0.0	0.833968	15.5593	0.166032	0.367585	0.470746	1.0	-15.1878
231	0.0	0.0	1.00001e-09	1.14599	1.0	0.924683	0.333463	1.0	-8.6887
232	0.0	0.0	0.0	0.0	1.0	0.0	1.0	1.0	0.0
233	0.0	0.0	0.760485	6.72295	0.239515	0.551817	0.417607	1.0	-9.58049
234	0.0	0.0	0.0	0.0	1.0	0.0	1.0	1.0	0.0
235	0.0	0.0	0.669148	4.57852	0.330852	0.634072	0.396779	1.0	-8.61937
236	0.0	0.0	0.0	0.0	1.0	0.0	1.0	1.0	0.0
237	0.0	0.0	0.0	0.0	1.0	0.0	1.0	1.0	0.0
238	0.0	0.0	0.0	0.0	1.0	0.0	1.0	1.0	0.0
239	7.49324	0.0	0.0500191	0.0	0.949981	0.0	0.67	1.0	-7.41098
240	0.0	0.0	0.716243	5.22397	0.283757	0.837627	0.350972	1.0	-8.25858
241	0.0	0.0	0.0	0.0	1.0	0.0	1.0	1.0	0.0
242	3.99365	0.0	0.0466465	0.0	0.953354	0.0	0.67	1.0	-7.67925
243	0.0	0.0	0.0	0.0	1.0	0.0	1.0	1.0	0.0
244	0.0	0.0	0.0	0.0	1.0	0.0	1.0	1.0	0.0
245	0.0	0.0	1.00001e-09	2.89456	1.0	1.32551	0.265191	1.0	-11.3686
246	0.0	0.0	0.0	0.0	1.0	0.0	1.0	1.0	0.0
247	2.74066	0.0	0.0474681	0.0	0.952532	0.0	0.67	1.0	-6.91653
248	0.0	0.0	0.0	0.0	1.0	0.0	1.0	1.0	0.0
249	5.96579	1.19552	1.0	1.1957	9.53674e-08	0.0	0.67	1.0	-11.9157
250	0.0	0.0	0.7251	4.51459	0.2749	0.215769	0.524462	1.0	-8.18547
251	3.31646	0.0	0.917906	62.1527	0.0820945	1.24643	0.277262	1.0	-11.337
252	0.0	0.0	0.0	0.0	1.0	0.0	1.0	1.0	0.0
253	2.64119	0.0	0.0472738	0.0	0.952726	0.0	0.67	1.0	-7.33718
254	0.0	0.0	0.0	0.0	1.0	0.0	1.0	1.0	0.0
255	2.35241	0.0	0.0473004	0.0	0.9527	0.0	0.67	1.0	-8.00248
256	0.0	0.0	0.0	0.0	1.0	0.0	1.0	1.0	0.0
257	0.0	0.0	0.0	0.0	1.0	0.0	1.0	1.0	0.0
258	13.441	0.0	0.0499472	0.0	0.950053	0.0	0.67	1.0	-6.97244
259	17.9341	0.0	0.690893	4.08171	0.309107	0.0	0.67	1.0	-10.3242
260	0.0	0.0	0.0	0.0	1.0	0.0	1.0	1.0	0.0
261	0.0	0.0	1.0e-09	2.57286	1.0	2.0545	0.177674	1.0	-13.879
262	0.0	0.0	0.89672	54.4386	0.10328	2.59908	0.132712	1.0	-10.0709
263	0.0	0.0	0.936728	162.006	0.0632725	3.31346	0.0910133	1.0	-10.2777
264	10.3299	0.0	0.818697	11.4095	0.181303	-0.000158866	0.67	1.0	-13.8686
265	0.0	0.0	0.0	0.0	1.0	0.0	1.0	1.0	0.0
266	0.0	0.0	0.0	0.0	1.0	0.0	1.0	1.0	0.0
267	0.0	0.0	0.0	0.0	1.0	0.0	1.0	1.0	0.0
268	5.4329	0.0	0.0518204	0.0	0.94818	0.0	0.67	1.0	-10.5776
269	0.0	0.0	1.0e-09	2.50902	1.0	1.21189	0.282732	1.0	-10.7256
270	0.0	0.0	0.0	0.0	1.0	0.0	1.0	1.0	0.0
271	0.0	0.0	0.774512	9.65117	0.225488	0.685964	0.38438	1.0	-9.93507
272	0.0	0.0	0.0	0.0	1.0	0.0	1.0	1.0	0.0
273	3.80146	1.62645	1.0	1.62204	1.00117e-09	0.0	0.67	1.0	-11.6762
274	1.08099	0.0	0.743993	6.67369	0.256007	0.068884	0.595104	1.0	-10.9197
275	3.32702	0.0	0.0472926	0.0	0.952707	0.0	0.67	1.0	-6.24735
276	3.24256	3.24256	1.0e-09	8.90105	1.0	0.313449	0.48858	1.0	-22.2504
277	0.0	0.0	0.0	0.0	1.0	0.0	1.0	1.0	0.0
278	0.0	0.0	1.00001e-09	1.11334	1.0	0.628761	0.398079	1.0	-6.0678
279	0.0	0.0	0.0	0.0	1.0	0.0	1.0	1.0	0.0
280	0.0	0.0	0.0	0.0	1.0	0.0	1.0	1.0	0.0
281	0.0	0.0	0.0	0.0	1.0	0.0	1.0	1.0	0.0
282	3.488	0.0	0.707675	4.9155	0.292325	0.0150828	0.637762	1.0	-11.8889
283	0.0	0.0	0.943308	566.54	0.0566924	11.363	0.00148188	0.500875	-12.5689
284	0.0	0.0	0.630659	13.4171	0.369341	3.27776	0.0927346	1.0	-15.0454
285	0.0	0.0	0.0	0.0	1.0	0.0	1.0	1.0	0.0
286	0.0	0.0	0.0	0.0	1.0	0.0	1.0	1.0	0.0
287	0.0	0.0	0.0	0.0	1.0	0.0	1.0	1.0	0.0
288	10.1744	1.39469	0.986622	2.97438	0.0133783	0.0	0.67	1.0	-17.5697
289	0.0	0.0	0.817431	11.7179	0.182569	1.47876	0.243452	1.0	-10.467
290	0.0	0.0	0.815559	11.8616	0.184441	1.42114	0.251382	1.0	-10.3462
291	0.0	0.0	0.608759	3.33367	0.391241	0.668161	0.388573	1.0	-8.54731
292	5.23274	0.0	0.698656	5.09757	0.301344	0.0	0.67	1.0	-12.3182
293	0.0	0.0	0.271351	2.41157	0.728649	1.31814	0.266292	1.0	-10.1894
294	0.0	0.0	0.821638	11.8253	0.178362	1.48593	0.242485	1.0	-10.0665
295	0.0	0.0	0.87894	26.8759	0.12106	5.99456	0.0227231	1.0	-9.95525
296	0.0	0.0	1.0e-09	1.00154	1.0	0.410414	0.457446	1.0	-8.58096
297	0.0	0.0	0.0	0.0	1.0	0.0	1.0	1.0	0.0
298	0.0	0.0	0.901647	36.9762	0.0983529	1.85976	0.197465	1.0	-10.6045
299	0.0	0.0	0.0	0.0	1.0	0.0	1.0	1.0	0.0
300	2.24062	2.24062	1.00017e-09	2.51412	1.0	0.00767596	0.647539	1.0	-12.9854
301	0.0	0.0	1.0e-09	2.2682	1.0	1.60323	0.227252	1.0	-13.1037
302	0.0	0.0	1.0e-09	1.11535	1.0	0.680786	0.385593	1.0	-7.4929
303	4.16399	1.14515	1.0	1.14523	1.00024e-09	0.0	0.67	1.0	-9.43846
304	0.0	0.0	0.0	0.0	1.0	0.0	1.0	1.0	0.0
305	0.0	0.0	1.00003e-09	1.5593	1.0	0.590238	0.407689	1.0	-8.41906
306	0.0	0.0	1.0e-09	1.17012	1.0	0.587797	0.408309	1.0	-7.11491
307	0.0	0.0	0.0	0.0	1.0	0.0	1.0	1.0	0.0
308	0.0	0.0	0.0	0.0	1.0	0.0	1.0	1.0	0.0
309	0.0	0.0	1.00001e-09	2.98249	1.0	1.03501	0.312787	1.0	-13.0252
310	0.0	0.0	0.654493	8.19723	0.345507	1.36778	0.258984	1.0	-10.0823
311	2.77258	1.83831	1.0	1.83862	1.96415e-08	0.0	0.67	1.0	-13.6911
312	0.0	0.0	0.0	0.0	1.0	0.0	1.0	1.0	0.0
313	0.0	0.0	0.611602	6.28116	0.388398	2.42705	0.145455	1.0	-9.2028
314	0.0	0.0	1.00002e-09	1.19279	1.0	1.05463	0.309274	1.0	-8.92558
315	4.02857	0.0	0.0552106	0.0	0.944789	0.0	0.67	1.0	-7.686
316	3.37997	0.0	0.0499472	0.0	0.950053	0.0	0.67	1.0	-7.95441
317	0.0	0.0	0.845503	18.3229	0.154497	3.70731	0.0740643	1.0	-12.1056
318	3.40466	0.0	0.895951	41.7406	0.104049	0.723142	0.375817	1.0	-12.9234
319	2.48543	0.0	0.0472815	0.0	0.952719	0.0	0.67	1.0	-8.37874
320	0.0	0.0	0.0	0.0	1.0	0.0	1.0	1.0	0.0
321	0.0	0.0	0.4966	2.7561	0.5034	0.773216	0.364679	1.0	-9.00999
322	2.06048	0.0	0.0508328	0.0	0.949167	0.0	0.67	1.0	-8.7119
323	0.0	0.0	0.0	0.0	1.0	0.0	1.0	1.0	0.0
324	0.0	0.0	0.0438958	1.26832	0.956104	0.88034	0.342242	1.0	-8.92204
325	0.0	0.0	0.0	0.0	1.0	0.0	1.0	1.0	0.0
326	0.0	0.0	0.0	0.0	1.0	0.0	1.0	1.0	0.0
327	0.0	0.0	0.0604063	1.23514	0.939594	0.567448	0.413531	1.0	-7.45749
328	0.0	0.0	0.633258	3.63229	0.366742	0.514008	0.427718	1.0	-9.33957
329	0.0	0.0	1.0e-09	2.43578	1.0	1.15382	0.29221	1.0	-10.6395
330	0.0	0.0	0.0	0.0	1.0	0.0	1.0	1.0	0.0
331	0.0	0.0	0.0	0.0	1.0	0.0	1.0	1.0	0.0
332	0.0	0.0	1.0e-09	1.19123	1.0	0.555245	0.416708	1.0	-7.61749
333	0.0	0.0	0.0	0.0	1.0	0.0	1.0	1.0	0.0
334	0.0	0.0	0.431731	5.01279	0.568269	1.98421	0.184561	1.0	-13.3976
335	0.0	0.0	0.0	0.0	1.0	0.0	1.0	1.0	0.0
336	0.0	0.0	0.0	0.0	1.0	0.0	1.0	1.0	0.0
337	2.12378	0.0	0.0529263	0.0	0.947074	0.0	0.67	1.0	-6.24436
338	2.67076	1.25309	1.0	1.25724	1.00117e-09	0.0	0.67	1.0	-13.0211
