# Supplementary material for: Evolution of host-microbe cell adherence by receptor domain shuffling
Source: eLife. 2022 Jan 25;11:e73330. doi: 10.7554/eLife.73330 (PMC8860441; doi:10.7554/eLife.73330)
Supplement: Figure 2—source data 3. [file elife-73330-fig2-data3.zip › Figure 2 - source data 3/site_selection_results/ALL_all_evo_data/CCM18_NS_extracted_sites.txt]

PepLen	site	pvalue	sig	Analysis
338	14	0.763	0	M2_NE_Bayes
	51	0.788	0	M2_NE_Bayes
	142	0.548	0	M2_NE_Bayes
	151	0.612	0	M2_NE_Bayes
	156	0.688	0	M2_NE_Bayes
	167	0.918	0	M2_NE_Bayes
	174	0.821	0	M2_NE_Bayes
	187	0.971	1	M2_NE_Bayes
	213	0.728	0	M2_NE_Bayes
	261	0.560	0	M2_NE_Bayes
	276	0.997	2	M2_NE_Bayes
	283	0.630	0	M2_NE_Bayes
	284	0.637	0	M2_NE_Bayes
	295	0.588	0	M2_NE_Bayes
	301	0.575	0	M2_NE_Bayes
	313	0.505	0	M2_NE_Bayes
	334	0.592	0	M2_NE_Bayes
	14	0.529	0	M2_BE_Bayes
	51	0.514	0	M2_BE_Bayes
	167	0.690	0	M2_BE_Bayes
	174	0.504	0	M2_BE_Bayes
	187	0.759	0	M2_BE_Bayes
	276	0.899	0	M2_BE_Bayes
	14	0.758	0	M8_NE_Bayes
	51	0.782	0	M8_NE_Bayes
	142	0.541	0	M8_NE_Bayes
	151	0.606	0	M8_NE_Bayes
	156	0.681	0	M8_NE_Bayes
	167	0.914	0	M8_NE_Bayes
	174	0.814	0	M8_NE_Bayes
	187	0.969	1	M8_NE_Bayes
	213	0.722	0	M8_NE_Bayes
	261	0.553	0	M8_NE_Bayes
	276	0.996	2	M8_NE_Bayes
	283	0.623	0	M8_NE_Bayes
	284	0.631	0	M8_NE_Bayes
	295	0.581	0	M8_NE_Bayes
	301	0.568	0	M8_NE_Bayes
	334	0.586	0	M8_NE_Bayes
	14	0.545	0	M8_BE_Bayes
	51	0.535	0	M8_BE_Bayes
	167	0.717	0	M8_BE_Bayes
	174	0.524	0	M8_BE_Bayes
	187	0.805	0	M8_BE_Bayes
	276	0.935	0	M8_BE_Bayes
