# Supplementary material for: Evolution of host-microbe cell adherence by receptor domain shuffling
Source: eLife. 2022 Jan 25;11:e73330. doi: 10.7554/eLife.73330 (PMC8860441; doi:10.7554/eLife.73330)
Supplement: Figure 2—source data 3. [file elife-73330-fig2-data3.zip › Figure 2 - source data 3/site_selection_results/ALL_all_evo_data/CCM19_FUBAR.csv]

Site	Partition	&alpha;	&beta;	&beta;-&alpha;	Prob[&alpha;>&beta;]	Prob[&alpha;<&beta;]	BayesFactor[&alpha;<&beta;]
1	1	5.321	0.490	-4.831	0.865	0.106	0.174
2	1	0.893	0.512	-0.381	0.555	0.383	0.908
3	1	29.553	1.685	-27.868	0.974	0.011	0.016
4	1	1.113	0.464	-0.649	0.587	0.353	0.797
5	1	1.108	0.540	-0.568	0.558	0.381	0.901
6	1	1.103	0.469	-0.634	0.582	0.357	0.812
7	1	0.744	0.468	-0.276	0.557	0.380	0.896
8	1	0.660	0.514	-0.146	0.526	0.410	1.017
9	1	6.331	0.486	-5.845	0.864	0.108	0.176
10	1	1.108	0.540	-0.568	0.558	0.381	0.901
11	1	0.711	0.514	-0.197	0.535	0.402	0.981
12	1	2.801	0.569	-2.232	0.791	0.167	0.294
13	1	1.103	0.469	-0.634	0.582	0.357	0.812
14	1	7.674	0.489	-7.185	0.878	0.096	0.155
15	1	9.225	1.753	-7.472	0.751	0.185	0.331
16	1	1.234	0.468	-0.766	0.591	0.350	0.787
17	1	0.711	0.511	-0.200	0.536	0.401	0.978
18	1	0.893	0.512	-0.381	0.555	0.383	0.908
19	1	2.116	0.597	-1.519	0.766	0.189	0.340
20	1	9.293	0.540	-8.754	0.967	0.022	0.033
21	1	0.894	0.474	-0.420	0.570	0.369	0.854
22	1	1.108	0.540	-0.568	0.558	0.381	0.901
23	1	0.710	0.448	-0.262	0.562	0.374	0.874
24	1	0.894	0.474	-0.420	0.570	0.369	0.854
25	1	0.660	0.514	-0.146	0.526	0.410	1.017
26	1	1.234	0.468	-0.766	0.591	0.350	0.787
27	1	0.894	0.477	-0.417	0.569	0.370	0.858
28	1	1.235	0.474	-0.761	0.588	0.353	0.797
29	1	1.108	0.540	-0.568	0.558	0.381	0.901
30	1	1.234	0.468	-0.766	0.591	0.350	0.787
31	1	1.240	3.135	1.895	0.174	0.771	4.909
32	1	17.071	0.505	-16.566	0.943	0.044	0.068
33	1	3.500	0.523	-2.977	0.628	0.319	0.685
34	1	1.237	0.503	-0.734	0.577	0.364	0.835
35	1	2.493	0.565	-1.928	0.778	0.178	0.316
36	1	4.442	0.459	-3.983	0.850	0.119	0.197
37	1	1.103	0.469	-0.634	0.582	0.357	0.812
38	1	1.103	0.469	-0.634	0.582	0.357	0.812
39	1	4.365	4.300	-0.065	0.257	0.675	3.035
40	1	2.980	0.511	-2.470	0.809	0.152	0.261
41	1	0.659	0.450	-0.209	0.552	0.384	0.911
42	1	0.892	0.448	-0.444	0.581	0.357	0.813
43	1	4.088	0.488	-3.599	0.836	0.130	0.219
44	1	5.178	0.454	-4.723	0.869	0.103	0.169
45	1	0.598	0.556	-0.042	0.500	0.436	1.128
46	1	0.753	0.481	-0.273	0.552	0.385	0.914
47	1	0.894	0.477	-0.417	0.569	0.370	0.858
48	1	1.237	0.503	-0.734	0.577	0.364	0.835
49	1	1.113	0.464	-0.649	0.587	0.353	0.797
50	1	2.762	0.524	-2.238	0.804	0.156	0.270
51	1	0.819	0.448	-0.371	0.574	0.364	0.836
52	1	1.754	0.422	-1.332	0.636	0.308	0.649
53	1	0.703	0.555	-0.147	0.522	0.415	1.038
54	1	0.769	0.484	-0.286	0.553	0.385	0.914
55	1	5.339	0.534	-4.806	0.855	0.114	0.188
56	1	4.372	0.565	-3.807	0.824	0.140	0.237
57	1	0.936	0.442	-0.495	0.587	0.352	0.795
58	1	0.753	0.475	-0.278	0.556	0.382	0.902
59	1	0.892	0.448	-0.444	0.581	0.357	0.813
60	1	4.117	0.453	-3.664	0.854	0.115	0.190
61	1	0.894	0.475	-0.418	0.569	0.369	0.856
62	1	3.455	0.437	-3.018	0.659	0.289	0.593
63	1	0.659	0.450	-0.209	0.552	0.384	0.911
64	1	1.108	0.540	-0.568	0.558	0.381	0.901
65	1	0.640	0.514	-0.126	0.522	0.414	1.034
66	1	1.234	0.468	-0.766	0.591	0.350	0.787
67	1	4.693	0.478	-4.215	0.853	0.116	0.193
68	1	0.820	0.473	-0.347	0.562	0.375	0.878
69	1	0.892	0.448	-0.444	0.581	0.357	0.813
70	1	9.647	0.495	-9.152	0.890	0.086	0.138
71	1	0.895	0.515	-0.380	0.555	0.384	0.911
72	1	0.753	0.476	-0.277	0.555	0.382	0.904
73	1	0.710	0.448	-0.262	0.562	0.374	0.874
74	1	4.397	0.506	-3.891	0.847	0.120	0.200
75	1	3.455	0.437	-3.018	0.659	0.289	0.593
76	1	0.701	1.707	1.006	0.268	0.677	3.058
77	1	0.685	0.556	-0.129	0.518	0.419	1.055
78	1	0.893	0.477	-0.416	0.568	0.371	0.860
79	1	0.893	0.477	-0.416	0.568	0.371	0.860
80	1	0.923	1.243	0.321	0.321	0.620	2.379
81	1	1.108	0.540	-0.568	0.558	0.381	0.901
82	1	0.711	0.514	-0.197	0.535	0.402	0.981
83	1	0.667	1.068	0.400	0.306	0.635	2.540
84	1	1.234	0.468	-0.766	0.591	0.350	0.787
85	1	3.485	0.450	-3.035	0.844	0.123	0.205
86	1	0.892	0.448	-0.444	0.581	0.357	0.813
87	1	0.894	0.477	-0.417	0.569	0.370	0.858
88	1	1.237	0.503	-0.734	0.577	0.364	0.835
89	1	0.703	0.555	-0.147	0.522	0.415	1.038
90	1	0.660	0.472	-0.187	0.541	0.395	0.952
91	1	0.894	0.475	-0.418	0.569	0.369	0.856
92	1	3.447	2.931	-0.516	0.424	0.463	1.258
93	1	4.956	0.491	-4.465	0.850	0.119	0.197
94	1	1.113	0.464	-0.649	0.587	0.353	0.797
95	1	1.234	0.469	-0.765	0.590	0.351	0.789
96	1	0.711	0.491	-0.220	0.543	0.394	0.950
97	1	0.922	1.032	0.111	0.348	0.592	2.118
98	1	3.500	0.523	-2.977	0.628	0.319	0.685
99	1	0.711	0.476	-0.234	0.549	0.387	0.924
100	1	3.455	0.437	-3.018	0.659	0.289	0.593
101	1	1.103	0.469	-0.634	0.582	0.357	0.812
102	1	4.724	0.489	-4.235	0.852	0.116	0.193
103	1	1.103	0.469	-0.634	0.582	0.357	0.812
104	1	0.711	0.476	-0.234	0.549	0.387	0.924
105	1	1.103	0.469	-0.634	0.582	0.357	0.812
106	1	0.894	0.474	-0.420	0.570	0.369	0.854
107	1	7.382	0.569	-6.813	0.866	0.105	0.172
108	1	0.660	0.472	-0.187	0.541	0.395	0.952
109	1	0.711	0.475	-0.236	0.550	0.387	0.922
110	1	0.701	0.475	-0.226	0.547	0.389	0.931
111	1	1.072	0.953	-0.119	0.363	0.577	1.990
112	1	0.753	0.476	-0.277	0.555	0.382	0.904
113	1	4.347	0.483	-3.864	0.843	0.125	0.208
114	1	5.485	0.486	-4.999	0.868	0.104	0.170
115	1	2.286	0.566	-1.720	0.772	0.183	0.328
116	1	0.895	0.515	-0.380	0.555	0.384	0.911
117	1	0.752	0.443	-0.309	0.570	0.367	0.847
118	1	0.660	0.476	-0.184	0.540	0.396	0.958
119	1	1.302	1.248	-0.054	0.349	0.591	2.115
120	1	0.685	0.556	-0.129	0.518	0.419	1.055
121	1	0.895	0.515	-0.380	0.555	0.384	0.911
122	1	0.894	0.477	-0.417	0.569	0.370	0.858
123	1	5.345	0.486	-4.859	0.858	0.112	0.184
124	1	0.711	0.475	-0.236	0.550	0.387	0.922
125	1	0.819	0.448	-0.371	0.574	0.364	0.836
126	1	1.113	0.464	-0.649	0.587	0.353	0.797
127	1	0.685	0.556	-0.129	0.518	0.419	1.055
128	1	3.536	0.485	-3.050	0.837	0.129	0.217
129	1	0.894	0.475	-0.418	0.569	0.369	0.856
130	1	0.894	0.477	-0.417	0.569	0.370	0.858
131	1	1.113	0.464	-0.649	0.587	0.353	0.797
132	1	0.744	0.468	-0.276	0.557	0.380	0.896
133	1	0.659	0.450	-0.209	0.552	0.384	0.911
134	1	0.711	0.491	-0.220	0.543	0.394	0.950
135	1	0.711	0.511	-0.200	0.536	0.401	0.978
136	1	0.721	1.038	0.318	0.319	0.622	2.404
137	1	3.144	0.484	-2.661	0.824	0.140	0.237
138	1	0.819	0.448	-0.371	0.574	0.364	0.836
139	1	0.894	0.475	-0.418	0.569	0.369	0.856
140	1	0.711	0.511	-0.200	0.536	0.401	0.978
141	1	0.893	0.512	-0.381	0.555	0.383	0.908
142	1	1.113	0.464	-0.649	0.587	0.353	0.797
143	1	1.231	0.438	-0.792	0.604	0.337	0.741
144	1	1.232	0.452	-0.780	0.597	0.344	0.765
145	1	0.744	0.468	-0.276	0.557	0.380	0.896
146	1	0.894	0.475	-0.418	0.569	0.369	0.856
147	1	0.754	0.501	-0.253	0.545	0.392	0.943
148	1	3.372	0.524	-2.848	0.819	0.144	0.246
149	1	0.685	0.556	-0.129	0.518	0.419	1.055
150	1	4.232	0.485	-3.747	0.838	0.128	0.215
151	1	0.660	0.476	-0.184	0.540	0.396	0.958
152	1	0.962	0.877	-0.085	0.368	0.572	1.953
153	1	1.234	0.469	-0.765	0.590	0.351	0.789
154	1	3.500	0.523	-2.977	0.628	0.319	0.685
155	1	1.015	0.959	-0.056	0.360	0.580	2.021
156	1	0.892	0.448	-0.444	0.581	0.357	0.813
157	1	1.108	0.540	-0.568	0.558	0.381	0.901
158	1	1.231	0.438	-0.792	0.604	0.337	0.741
159	1	1.238	0.504	-0.734	0.577	0.364	0.835
160	1	2.450	0.452	-1.999	0.818	0.145	0.248
161	1	1.916	8.855	6.939	0.151	0.770	4.888
162	1	0.723	1.243	0.520	0.300	0.642	2.617
163	1	0.711	0.475	-0.236	0.550	0.387	0.922
164	1	2.589	0.523	-2.065	0.796	0.163	0.284
165	1	3.029	2.034	-0.995	0.465	0.433	1.116
166	1	0.992	2.053	1.061	0.206	0.737	4.090
167	1	1.108	0.540	-0.568	0.558	0.381	0.901
168	1	2.243	0.454	-1.789	0.810	0.151	0.260
169	1	3.377	1.216	-2.161	0.638	0.291	0.601
170	1	2.357	0.565	-1.792	0.774	0.181	0.324
171	1	4.728	0.518	-4.210	0.846	0.122	0.203
172	1	1.060	0.990	-0.070	0.359	0.581	2.024
173	1	0.685	1.512	0.827	0.274	0.670	2.962
174	1	1.232	0.452	-0.780	0.597	0.344	0.765
175	1	18.356	1.395	-16.960	0.972	0.007	0.011
176	1	0.711	0.475	-0.236	0.550	0.387	0.922
177	1	4.822	0.487	-4.335	0.849	0.119	0.198
178	1	0.894	0.492	-0.403	0.562	0.376	0.882
179	1	0.660	0.514	-0.146	0.526	0.410	1.017
180	1	3.865	0.486	-3.379	0.840	0.127	0.212
181	1	0.711	0.514	-0.197	0.535	0.402	0.981
182	1	0.660	0.509	-0.151	0.527	0.409	1.010
183	1	0.820	0.473	-0.347	0.562	0.375	0.878
184	1	3.092	3.386	0.293	0.392	0.503	1.476
185	1	0.895	0.515	-0.380	0.555	0.384	0.911
186	1	1.231	0.438	-0.792	0.604	0.337	0.741
187	1	0.660	0.476	-0.184	0.540	0.396	0.958
188	1	3.500	0.523	-2.977	0.628	0.319	0.685
189	1	3.455	0.437	-3.018	0.659	0.289	0.593
190	1	9.109	0.504	-8.605	0.962	0.026	0.039
191	1	0.894	0.477	-0.417	0.569	0.370	0.858
192	1	0.660	0.476	-0.184	0.540	0.396	0.958
193	1	1.149	1.054	-0.094	0.356	0.585	2.056
194	1	26.270	0.516	-25.755	0.991	0.006	0.008
195	1	0.660	0.514	-0.146	0.526	0.410	1.017
196	1	0.701	0.475	-0.226	0.547	0.389	0.931
197	1	0.680	1.608	0.928	0.267	0.677	3.069
198	1	0.892	0.448	-0.444	0.581	0.357	0.813
199	1	0.711	0.514	-0.197	0.535	0.402	0.981
200	1	0.738	2.775	2.037	0.154	0.797	5.750
201	1	0.769	1.357	0.588	0.300	0.642	2.618
202	1	0.753	0.475	-0.278	0.556	0.382	0.902
203	1	0.721	1.051	0.331	0.319	0.622	2.404
204	1	3.654	0.971	-2.684	0.682	0.256	0.503
205	1	1.234	0.468	-0.766	0.591	0.350	0.787
206	1	1.234	0.469	-0.765	0.590	0.351	0.789
207	1	1.113	0.464	-0.649	0.587	0.353	0.797
208	1	0.754	0.501	-0.253	0.545	0.392	0.943
209	1	0.701	0.475	-0.226	0.547	0.389	0.931
210	1	0.820	0.473	-0.347	0.562	0.375	0.878
211	1	3.455	0.437	-3.018	0.659	0.289	0.593
212	1	0.895	0.515	-0.380	0.555	0.384	0.911
213	1	0.711	0.491	-0.220	0.543	0.394	0.950
214	1	13.008	0.558	-12.450	0.970	0.020	0.030
215	1	0.972	1.009	0.037	0.351	0.589	2.094
216	1	0.927	1.296	0.370	0.321	0.620	2.385
217	1	0.685	0.556	-0.129	0.518	0.419	1.055
218	1	0.820	0.473	-0.347	0.562	0.375	0.878
219	1	0.894	0.492	-0.403	0.562	0.376	0.882
220	1	0.895	0.515	-0.380	0.555	0.384	0.911
221	1	8.212	0.482	-7.730	0.883	0.092	0.149
222	1	0.752	0.443	-0.309	0.570	0.367	0.847
223	1	1.234	0.468	-0.766	0.591	0.350	0.787
224	1	6.475	4.672	-1.802	0.412	0.458	1.232
225	1	0.965	2.018	1.053	0.203	0.740	4.167
226	1	0.894	0.492	-0.403	0.562	0.376	0.882
227	1	5.568	1.211	-4.358	0.572	0.378	0.888
228	1	1.234	0.469	-0.765	0.590	0.351	0.789
229	1	0.660	0.514	-0.146	0.526	0.410	1.017
230	1	0.894	0.475	-0.418	0.569	0.369	0.856
231	1	5.400	12.933	7.533	0.128	0.744	4.247
232	1	4.648	0.531	-4.118	0.836	0.130	0.217
233	1	0.685	0.556	-0.129	0.518	0.419	1.055
234	1	5.090	1.404	-3.686	0.675	0.256	0.504
235	1	11.611	3.104	-8.507	0.758	0.122	0.204
236	1	5.090	1.413	-3.677	0.675	0.257	0.505
237	1	0.660	0.514	-0.146	0.526	0.410	1.017
238	1	0.993	4.624	3.631	0.129	0.823	6.815
239	1	2.311	0.566	-1.745	0.779	0.177	0.315
240	1	1.308	12.571	11.263	0.029	0.943	24.103
241	1	3.078	3.001	-0.077	0.406	0.485	1.374
242	1	0.838	0.903	0.065	0.351	0.588	2.088
243	1	7.112	0.544	-6.568	0.944	0.038	0.058
244	1	1.103	0.469	-0.634	0.582	0.357	0.812
245	1	1.406	2.555	1.149	0.209	0.733	4.017
246	1	1.238	0.504	-0.734	0.577	0.364	0.835
247	1	4.372	0.565	-3.807	0.824	0.140	0.237
248	1	1.237	0.503	-0.734	0.577	0.364	0.835
249	1	1.164	1.534	0.370	0.320	0.622	2.405
250	1	1.108	0.540	-0.568	0.558	0.381	0.901
251	1	1.234	0.468	-0.766	0.591	0.350	0.787
252	1	0.685	0.556	-0.129	0.518	0.419	1.055
253	1	0.598	0.556	-0.042	0.500	0.436	1.128
254	1	1.234	0.469	-0.765	0.590	0.351	0.789
255	1	16.843	0.567	-16.276	0.986	0.008	0.012
256	1	1.234	0.468	-0.766	0.591	0.350	0.787
257	1	0.711	0.514	-0.197	0.535	0.402	0.981
258	1	0.894	0.475	-0.418	0.569	0.369	0.856
259	1	0.895	0.515	-0.380	0.555	0.384	0.911
260	1	9.002	0.527	-8.474	0.888	0.087	0.140
261	1	1.232	0.452	-0.780	0.597	0.344	0.765
262	1	1.108	0.540	-0.568	0.558	0.381	0.901
263	1	0.685	0.556	-0.129	0.518	0.419	1.055
264	1	0.820	0.473	-0.347	0.562	0.375	0.878
265	1	0.660	0.514	-0.146	0.526	0.410	1.017
266	1	5.973	0.493	-5.480	0.863	0.108	0.178
267	1	0.894	0.492	-0.403	0.562	0.376	0.882
