# Supplementary material for: Evolution of host-microbe cell adherence by receptor domain shuffling
Source: eLife. 2022 Jan 25;11:e73330. doi: 10.7554/eLife.73330 (PMC8860441; doi:10.7554/eLife.73330)
Supplement: Figure 2—source data 3. [file elife-73330-fig2-data3.zip › Figure 2 - source data 3/site_selection_results/ALL_all_evo_data/CCM19_MEME.csv]

Codon	alpha	beta1	p1	beta2	p2	LRT	p-value	q-value	Log(L)
1	5.18932	0.0	0.050918	0.0	0.949082	0.0	0.67	1.0	-7.26825
2	0.0	0.0	0.0	0.0	1.0	0.0	1.0	1.0	0.0
3	36.0143	2.11375	1.0	2.11384	1.0e-09	0.0	0.67	1.0	-14.0244
4	0.0	0.0	0.0	0.0	1.0	0.0	1.0	1.0	0.0
5	0.0	0.0	0.0	0.0	1.0	0.0	1.0	1.0	0.0
6	0.0	0.0	0.0	0.0	1.0	0.0	1.0	1.0	0.0
7	0.0	0.0	0.0	0.0	1.0	0.0	1.0	1.0	0.0
8	0.0	0.0	0.0	0.0	1.0	0.0	1.0	1.0	0.0
9	7.07943	0.0	0.0472974	0.0	0.952703	0.0	0.67	1.0	-7.797
10	0.0	0.0	0.0	0.0	1.0	0.0	1.0	1.0	0.0
11	0.0	0.0	0.0	0.0	1.0	0.0	1.0	1.0	0.0
12	3.51897	0.0	0.043344	0.0	0.956656	0.0	0.67	1.0	-7.28853
13	0.0	0.0	0.0	0.0	1.0	0.0	1.0	1.0	0.0
14	5.94498	0.0	0.065	0.0	0.935	0.0	0.67	1.0	-7.68025
15	9.48234	2.53567	1.0	2.54079	1.00117e-09	0.0	0.67	1.0	-10.4407
16	0.0	0.0	0.0	0.0	1.0	0.0	1.0	1.0	0.0
17	0.0	0.0	0.0	0.0	1.0	0.0	1.0	1.0	0.0
18	0.0	0.0	0.0	0.0	1.0	0.0	1.0	1.0	0.0
19	2.43088	0.0	0.047388	0.0	0.952612	0.0	0.67	1.0	-6.95292
20	6.75551	0.0	0.0479227	0.0	0.952077	0.0	0.67	1.0	-10.7104
21	0.0	0.0	0.0	0.0	1.0	0.0	1.0	1.0	0.0
22	0.0	0.0	0.0	0.0	1.0	0.0	1.0	1.0	0.0
23	0.0	0.0	0.0	0.0	1.0	0.0	1.0	1.0	0.0
24	0.0	0.0	0.0	0.0	1.0	0.0	1.0	1.0	0.0
25	0.0	0.0	0.0	0.0	1.0	0.0	1.0	1.0	0.0
26	0.0	0.0	0.0	0.0	1.0	0.0	1.0	1.0	0.0
27	0.0	0.0	0.0	0.0	1.0	0.0	1.0	1.0	0.0
28	0.0	0.0	0.0	0.0	1.0	0.0	1.0	1.0	0.0
29	0.0	0.0	0.0	0.0	1.0	0.0	1.0	1.0	0.0
30	0.0	0.0	0.0	0.0	1.0	0.0	1.0	1.0	0.0
31	0.0	0.0	1.00001e-09	2.67222	1.0	0.977057	0.323448	1.0	-11.6531
32	16.6787	0.0	0.0472961	0.0	0.952704	0.0	0.67	1.0	-8.03793
33	0.0	0.0	0.0	0.0	1.0	0.0	1.0	1.0	0.0
34	0.0	0.0	0.0	0.0	1.0	0.0	1.0	1.0	0.0
35	2.86914	0.0	0.0473073	0.0	0.952693	0.0	0.67	1.0	-10.421
36	4.96385	0.0	0.0479118	0.0	0.952088	0.0	0.67	1.0	-10.0024
37	0.0	0.0	0.0	0.0	1.0	0.0	1.0	1.0	0.0
38	0.0	0.0	0.0	0.0	1.0	0.0	1.0	1.0	0.0
39	9.26837	3.31166	1.0	3.30847	1.0e-09	0.0	0.67	1.0	-13.8773
40	2.52051	0.0	0.0473824	0.0	0.952618	0.0	0.67	1.0	-9.58681
41	0.0	0.0	0.0	0.0	1.0	0.0	1.0	1.0	0.0
42	0.0	0.0	0.0	0.0	1.0	0.0	1.0	1.0	0.0
43	4.96385	0.0	0.0473344	0.0	0.952666	0.0	0.67	1.0	-8.68727
44	5.97517	0.0	0.047897	0.0	0.952103	0.0	0.67	1.0	-7.40654
45	0.0	0.0	0.0	0.0	1.0	0.0	1.0	1.0	0.0
46	0.0	0.0	0.0	0.0	1.0	0.0	1.0	1.0	0.0
47	0.0	0.0	0.0	0.0	1.0	0.0	1.0	1.0	0.0
48	0.0	0.0	0.0	0.0	1.0	0.0	1.0	1.0	0.0
49	0.0	0.0	0.0	0.0	1.0	0.0	1.0	1.0	0.0
50	2.53564	0.0	0.0474263	0.0	0.952574	0.0	0.67	1.0	-6.19852
51	0.0	0.0	0.0	0.0	1.0	0.0	1.0	1.0	0.0
52	0.0	0.0	0.0	0.0	1.0	0.0	1.0	1.0	0.0
53	0.0	0.0	0.0	0.0	1.0	0.0	1.0	1.0	0.0
54	0.0	0.0	0.0	0.0	1.0	0.0	1.0	1.0	0.0
55	5.18932	0.0	0.04792	0.0	0.95208	0.0	0.67	1.0	-7.19846
56	4.97019	0.0	0.065	0.0	0.935	0.0	0.67	1.0	-6.04209
57	0.0	0.0	0.0	0.0	1.0	0.0	1.0	1.0	0.0
58	0.0	0.0	0.0	0.0	1.0	0.0	1.0	1.0	0.0
59	0.0	0.0	0.0	0.0	1.0	0.0	1.0	1.0	0.0
60	3.61779	0.0	0.05093	0.0	0.94907	0.0	0.67	1.0	-8.21423
61	0.0	0.0	0.0	0.0	1.0	0.0	1.0	1.0	0.0
62	0.0	0.0	0.0	0.0	1.0	0.0	1.0	1.0	0.0
63	0.0	0.0	0.0	0.0	1.0	0.0	1.0	1.0	0.0
64	0.0	0.0	0.0	0.0	1.0	0.0	1.0	1.0	0.0
65	0.0	0.0	0.0	0.0	1.0	0.0	1.0	1.0	0.0
66	0.0	0.0	0.0	0.0	1.0	0.0	1.0	1.0	0.0
67	3.75913	0.0	0.0480686	0.0	0.951931	0.0	0.67	1.0	-6.17342
68	0.0	0.0	0.0	0.0	1.0	0.0	1.0	1.0	0.0
69	0.0	0.0	0.0	0.0	1.0	0.0	1.0	1.0	0.0
70	7.5641	0.0	0.0474061	0.0	0.952594	0.0	0.67	1.0	-9.10146
71	0.0	0.0	0.0	0.0	1.0	0.0	1.0	1.0	0.0
72	0.0	0.0	0.0	0.0	1.0	0.0	1.0	1.0	0.0
73	0.0	0.0	0.0	0.0	1.0	0.0	1.0	1.0	0.0
74	4.09943	0.0	0.0445927	0.0	0.955407	0.0	0.67	1.0	-8.25546
75	0.0	0.0	0.0	0.0	1.0	0.0	1.0	1.0	0.0
76	0.0	0.0	0.629667	5.72735	0.370333	1.29489	0.269793	1.0	-10.1428
77	0.0	0.0	0.0	0.0	1.0	0.0	1.0	1.0	0.0
78	0.0	0.0	0.0	0.0	1.0	0.0	1.0	1.0	0.0
79	0.0	0.0	0.0	0.0	1.0	0.0	1.0	1.0	0.0
80	0.0	0.0	1.00003e-09	1.81345	1.0	0.784143	0.362306	1.0	-7.71169
81	0.0	0.0	0.0	0.0	1.0	0.0	1.0	1.0	0.0
82	0.0	0.0	0.0	0.0	1.0	0.0	1.0	1.0	0.0
83	0.0	0.0	0.676675	4.37859	0.323325	1.08793	0.303418	1.0	-9.33018
84	0.0	0.0	0.0	0.0	1.0	0.0	1.0	1.0	0.0
85	3.07636	0.0	0.0472849	0.0	0.952715	0.0	0.67	1.0	-6.79634
86	0.0	0.0	0.0	0.0	1.0	0.0	1.0	1.0	0.0
87	0.0	0.0	0.0	0.0	1.0	0.0	1.0	1.0	0.0
88	0.0	0.0	0.0	0.0	1.0	0.0	1.0	1.0	0.0
89	0.0	0.0	0.0	0.0	1.0	0.0	1.0	1.0	0.0
90	0.0	0.0	0.0	0.0	1.0	0.0	1.0	1.0	0.0
91	0.0	0.0	0.0	0.0	1.0	0.0	1.0	1.0	0.0
92	2.75668	0.0	0.185125	3.35535	0.814875	0.0516006	0.606435	1.0	-14.169
93	4.93543	0.0	0.0567147	0.0	0.943285	0.0	0.67	1.0	-8.72806
94	0.0	0.0	0.0	0.0	1.0	0.0	1.0	1.0	0.0
95	0.0	0.0	0.0	0.0	1.0	0.0	1.0	1.0	0.0
96	0.0	0.0	0.0	0.0	1.0	0.0	1.0	1.0	0.0
97	0.0	0.0	1.0e-09	1.45904	1.0	0.546239	0.419077	1.0	-9.14172
98	0.0	0.0	0.0	0.0	1.0	0.0	1.0	1.0	0.0
99	0.0	0.0	0.0	0.0	1.0	0.0	1.0	1.0	0.0
100	0.0	0.0	0.0	0.0	1.0	0.0	1.0	1.0	0.0
101	0.0	0.0	0.0	0.0	1.0	0.0	1.0	1.0	0.0
102	4.53927	0.0	0.05005	0.0	0.94995	0.0	0.67	1.0	-7.92808
103	0.0	0.0	0.0	0.0	1.0	0.0	1.0	1.0	0.0
104	0.0	0.0	0.0	0.0	1.0	0.0	1.0	1.0	0.0
105	0.0	0.0	0.0	0.0	1.0	0.0	1.0	1.0	0.0
106	0.0	0.0	0.0	0.0	1.0	0.0	1.0	1.0	0.0
107	8.56202	0.0	0.0472849	0.0	0.952715	0.0	0.67	1.0	-6.40279
108	0.0	0.0	0.0	0.0	1.0	0.0	1.0	1.0	0.0
109	0.0	0.0	0.0	0.0	1.0	0.0	1.0	1.0	0.0
110	0.0	0.0	0.0	0.0	1.0	0.0	1.0	1.0	0.0
111	0.0	0.0	1.0e-09	1.35215	1.0	0.441532	0.448176	1.0	-7.3526
112	0.0	0.0	0.0	0.0	1.0	0.0	1.0	1.0	0.0
113	4.97019	0.0	0.044885	0.0	0.955115	0.0	0.67	1.0	-6.18599
114	6.73168	0.0	0.0474901	0.0	0.95251	0.0	0.67	1.0	-7.42272
115	2.72724	0.0	0.0473409	0.0	0.952659	0.0	0.67	1.0	-9.39535
116	0.0	0.0	0.0	0.0	1.0	0.0	1.0	1.0	0.0
117	0.0	0.0	0.0	0.0	1.0	0.0	1.0	1.0	0.0
118	0.0	0.0	0.0	0.0	1.0	0.0	1.0	1.0	0.0
119	0.0	0.0	0.749325	13.0954	0.250675	0.792699	0.360462	1.0	-8.91271
120	0.0	0.0	0.0	0.0	1.0	0.0	1.0	1.0	0.0
121	0.0	0.0	0.0	0.0	1.0	0.0	1.0	1.0	0.0
122	0.0	0.0	0.0	0.0	1.0	0.0	1.0	1.0	0.0
123	4.1358	0.0	0.0482777	0.0	0.951722	0.0	0.67	1.0	-6.00222
124	0.0	0.0	0.0	0.0	1.0	0.0	1.0	1.0	0.0
125	0.0	0.0	0.0	0.0	1.0	0.0	1.0	1.0	0.0
126	0.0	0.0	0.0	0.0	1.0	0.0	1.0	1.0	0.0
127	0.0	0.0	0.0	0.0	1.0	0.0	1.0	1.0	0.0
128	4.40286	0.0	0.0478997	0.0	0.9521	0.0	0.67	1.0	-7.75003
129	0.0	0.0	0.0	0.0	1.0	0.0	1.0	1.0	0.0
130	0.0	0.0	0.0	0.0	1.0	0.0	1.0	1.0	0.0
131	0.0	0.0	0.0	0.0	1.0	0.0	1.0	1.0	0.0
132	0.0	0.0	0.0	0.0	1.0	0.0	1.0	1.0	0.0
133	0.0	0.0	0.0	0.0	1.0	0.0	1.0	1.0	0.0
134	0.0	0.0	0.0	0.0	1.0	0.0	1.0	1.0	0.0
135	0.0	0.0	0.0	0.0	1.0	0.0	1.0	1.0	0.0
136	0.0	0.0	1.0e-09	1.4184	1.0	1.05644	0.308951	1.0	-7.17326
137	2.77085	0.0	0.0518204	0.0	0.94818	0.0	0.67	1.0	-8.00171
138	0.0	0.0	0.0	0.0	1.0	0.0	1.0	1.0	0.0
139	0.0	0.0	0.0	0.0	1.0	0.0	1.0	1.0	0.0
140	0.0	0.0	0.0	0.0	1.0	0.0	1.0	1.0	0.0
141	0.0	0.0	0.0	0.0	1.0	0.0	1.0	1.0	0.0
142	0.0	0.0	0.0	0.0	1.0	0.0	1.0	1.0	0.0
143	0.0	0.0	0.0	0.0	1.0	0.0	1.0	1.0	0.0
144	0.0	0.0	0.0	0.0	1.0	0.0	1.0	1.0	0.0
145	0.0	0.0	0.0	0.0	1.0	0.0	1.0	1.0	0.0
146	0.0	0.0	0.0	0.0	1.0	0.0	1.0	1.0	0.0
147	0.0	0.0	0.0	0.0	1.0	0.0	1.0	1.0	0.0
148	3.17652	0.0	0.0500455	0.0	0.949954	0.0	0.67	1.0	-6.18396
149	0.0	0.0	0.0	0.0	1.0	0.0	1.0	1.0	0.0
150	4.88775	0.0	0.0473491	0.0	0.952651	0.0	0.67	1.0	-10.027
151	0.0	0.0	0.0	0.0	1.0	0.0	1.0	1.0	0.0
152	0.0	0.0	0.979673	148.773	0.0203272	2.07328	0.175881	1.0	-10.4063
153	0.0	0.0	0.0	0.0	1.0	0.0	1.0	1.0	0.0
154	0.0	0.0	0.0	0.0	1.0	0.0	1.0	1.0	0.0
155	0.0	0.0	0.313104	2.05084	0.686896	0.500177	0.431509	1.0	-9.02758
156	0.0	0.0	0.0	0.0	1.0	0.0	1.0	1.0	0.0
157	0.0	0.0	0.0	0.0	1.0	0.0	1.0	1.0	0.0
158	0.0	0.0	0.0	0.0	1.0	0.0	1.0	1.0	0.0
159	0.0	0.0	0.0	0.0	1.0	0.0	1.0	1.0	0.0
160	3.15979	0.0	0.0499986	0.0	0.950001	0.0	0.67	1.0	-7.13109
161	2.50478	2.50478	1.00005e-09	5.48976	1.0	0.350586	0.476215	1.0	-13.4887
162	0.0	0.0	1.0e-09	1.59336	1.0	1.15327	0.292303	1.0	-7.72285
163	0.0	0.0	0.0	0.0	1.0	0.0	1.0	1.0	0.0
164	3.09285	0.0	0.0473853	0.0	0.952615	0.0	0.67	1.0	-8.18322
165	3.28358	2.21376	0.896688	9.11493	0.103312	0.0190175	0.633443	1.0	-15.5397
166	0.0	0.0	0.781991	24.6827	0.218009	2.18091	0.165969	1.0	-13.8596
167	0.0	0.0	0.0	0.0	1.0	0.0	1.0	1.0	0.0
168	2.84563	0.0	0.0472823	0.0	0.952718	0.0	0.67	1.0	-7.1583
169	2.87611	1.35423	1.0	1.34492	1.0e-09	0.0	0.67	1.0	-12.3686
170	2.81076	0.0	0.0479393	0.0	0.952061	0.0	0.67	1.0	-10.4873
171	4.53927	0.0	0.0669098	0.0	0.93309	0.0	0.67	1.0	-8.736
172	0.0	0.0	1.0e-09	1.23472	1.0	0.509901	0.428838	1.0	-6.74955
173	0.0	0.0	1.0e-09	1.84526	1.0	1.26221	0.274806	1.0	-9.98352
174	0.0	0.0	0.0	0.0	1.0	0.0	1.0	1.0	0.0
175	11.8493	1.47723	1.0	1.47691	9.53674e-08	0.0	0.67	1.0	-16.3029
176	0.0	0.0	0.0	0.0	1.0	0.0	1.0	1.0	0.0
177	6.04296	0.0	0.0479574	0.0	0.952043	0.0	0.67	1.0	-8.89624
178	0.0	0.0	0.0	0.0	1.0	0.0	1.0	1.0	0.0
179	0.0	0.0	0.0	0.0	1.0	0.0	1.0	1.0	0.0
180	4.94507	0.0	0.0480327	0.0	0.951967	0.0	0.67	1.0	-7.06954
181	0.0	0.0	0.0	0.0	1.0	0.0	1.0	1.0	0.0
182	0.0	0.0	0.0	0.0	1.0	0.0	1.0	1.0	0.0
183	0.0	0.0	0.0	0.0	1.0	0.0	1.0	1.0	0.0
184	3.85706	3.32117	0.912924	0.0	0.0870761	0.0	0.67	1.0	-14.6848
185	0.0	0.0	0.0	0.0	1.0	0.0	1.0	1.0	0.0
186	0.0	0.0	0.0	0.0	1.0	0.0	1.0	1.0	0.0
187	0.0	0.0	0.0	0.0	1.0	0.0	1.0	1.0	0.0
188	0.0	0.0	0.0	0.0	1.0	0.0	1.0	1.0	0.0
189	0.0	0.0	0.0	0.0	1.0	0.0	1.0	1.0	0.0
190	7.63849	0.0	0.047303	0.0	0.952697	0.0	0.67	1.0	-9.47995
191	0.0	0.0	0.0	0.0	1.0	0.0	1.0	1.0	0.0
192	0.0	0.0	0.0	0.0	1.0	0.0	1.0	1.0	0.0
193	0.0	0.0	1.00003e-09	1.57452	1.0	0.465373	0.44128	1.0	-7.53052
194	96.4965	0.0	0.0472961	0.0	0.952704	0.0	0.67	1.0	-10.5914
195	0.0	0.0	0.0	0.0	1.0	0.0	1.0	1.0	0.0
196	0.0	0.0	0.0	0.0	1.0	0.0	1.0	1.0	0.0
197	0.0	0.0	0.131123	2.28956	0.868877	1.3343	0.263887	1.0	-10.5857
198	0.0	0.0	0.0	0.0	1.0	0.0	1.0	1.0	0.0
199	0.0	0.0	0.0	0.0	1.0	0.0	1.0	1.0	0.0
200	0.0	0.0	1.00003e-09	3.58329	1.0	2.38284	0.148933	1.0	-14.9983
201	0.0	0.0	0.741931	7.3673	0.258069	1.40081	0.25425	1.0	-10.926
202	0.0	0.0	0.0	0.0	1.0	0.0	1.0	1.0	0.0
203	0.0	0.0	0.362243	2.33694	0.637757	1.08221	0.304414	1.0	-8.60887
204	3.07829	1.37762	1.0	1.37687	1.00117e-09	0.0	0.67	1.0	-11.3265
205	0.0	0.0	0.0	0.0	1.0	0.0	1.0	1.0	0.0
206	0.0	0.0	0.0	0.0	1.0	0.0	1.0	1.0	0.0
207	0.0	0.0	0.0	0.0	1.0	0.0	1.0	1.0	0.0
208	0.0	0.0	0.0	0.0	1.0	0.0	1.0	1.0	0.0
209	0.0	0.0	0.0	0.0	1.0	0.0	1.0	1.0	0.0
210	0.0	0.0	0.0	0.0	1.0	0.0	1.0	1.0	0.0
211	0.0	0.0	0.0	0.0	1.0	0.0	1.0	1.0	0.0
212	0.0	0.0	0.0	0.0	1.0	0.0	1.0	1.0	0.0
213	0.0	0.0	0.0	0.0	1.0	0.0	1.0	1.0	0.0
214	11.21	0.0	0.0472961	0.0	0.952704	0.0	0.67	1.0	-10.853
215	0.0	0.0	1.0e-09	1.27265	1.0	0.55295	0.41731	1.0	-6.72071
216	0.0	0.0	0.510708	3.28186	0.489292	0.752406	0.369255	1.0	-9.01267
217	0.0	0.0	0.0	0.0	1.0	0.0	1.0	1.0	0.0
218	0.0	0.0	0.0	0.0	1.0	0.0	1.0	1.0	0.0
219	0.0	0.0	0.0	0.0	1.0	0.0	1.0	1.0	0.0
220	0.0	0.0	0.0	0.0	1.0	0.0	1.0	1.0	0.0
221	6.25368	0.0	0.0473491	0.0	0.952651	0.0	0.67	1.0	-8.88877
222	0.0	0.0	0.0	0.0	1.0	0.0	1.0	1.0	0.0
223	0.0	0.0	0.0	0.0	1.0	0.0	1.0	1.0	0.0
224	5.79248	3.59282	1.0	3.58484	1.00117e-09	0.0	0.67	1.0	-19.9616
225	0.0	0.0	1.0e-09	2.78641	1.0	1.04711	0.310615	1.0	-12.0128
226	0.0	0.0	0.0	0.0	1.0	0.0	1.0	1.0	0.0
227	6.31941	1.19264	1.0	1.19244	1.35601e-08	0.0	0.67	1.0	-9.60434
228	0.0	0.0	0.0	0.0	1.0	0.0	1.0	1.0	0.0
229	0.0	0.0	0.0	0.0	1.0	0.0	1.0	1.0	0.0
230	0.0	0.0	0.0	0.0	1.0	0.0	1.0	1.0	0.0
231	4.61529	4.61529	1.0e-09	8.77504	1.0	0.255765	0.509097	1.0	-19.115
232	4.41969	0.0	0.0480224	0.0	0.951978	0.0	0.67	1.0	-7.18112
233	0.0	0.0	0.0	0.0	1.0	0.0	1.0	1.0	0.0
234	4.76775	0.0	0.920265	72.3147	0.0797354	1.47821	0.243526	1.0	-12.9
235	8.03332	3.12261	1.0	3.12405	1.00117e-09	0.0	0.67	1.0	-17.1533
236	4.43627	1.4279	0.949674	16.6932	0.0503263	-0.0904498	0.67	1.0	-11.2391
237	0.0	0.0	0.0	0.0	1.0	0.0	1.0	1.0	0.0
238	0.0	0.0	0.778531	36.9228	0.221469	2.58931	0.133404	1.0	-12.8068
239	2.80976	0.0	0.0587972	0.0	0.941203	0.0	0.67	1.0	-8.35522
240	0.0	0.0	0.459742	20.1225	0.540258	2.36766	0.150147	1.0	-19.7837
241	3.52807	0.0	0.89423	32.2953	0.10577	2.11507	0.17196	1.0	-11.9923
242	0.0	0.0	0.867705	19.9972	0.132295	1.10117	0.301125	1.0	-9.41025
243	5.97842	0.0	0.0480983	0.0	0.951902	0.0	0.67	1.0	-10.2822
244	0.0	0.0	0.0	0.0	1.0	0.0	1.0	1.0	0.0
245	0.00281175	0.000261699	0.790424	28.2083	0.209576	1.92281	0.190811	1.0	-14.3098
246	0.0	0.0	0.0	0.0	1.0	0.0	1.0	1.0	0.0
247	4.97019	0.0	0.065	0.0	0.935	0.0	0.67	1.0	-6.04209
248	0.0	0.0	0.0	0.0	1.0	0.0	1.0	1.0	0.0
249	0.0	0.0	0.837183	169.99	0.162817	1.29814	0.269301	1.0	-11.5669
250	0.0	0.0	0.0	0.0	1.0	0.0	1.0	1.0	0.0
251	0.0	0.0	0.0	0.0	1.0	0.0	1.0	1.0	0.0
252	0.0	0.0	0.0	0.0	1.0	0.0	1.0	1.0	0.0
253	0.0	0.0	0.0	0.0	1.0	0.0	1.0	1.0	0.0
254	0.0	0.0	0.0	0.0	1.0	0.0	1.0	1.0	0.0
255	11.4963	0.0	0.0472892	0.0	0.952711	0.0	0.67	1.0	-13.2937
256	0.0	0.0	0.0	0.0	1.0	0.0	1.0	1.0	0.0
257	0.0	0.0	0.0	0.0	1.0	0.0	1.0	1.0	0.0
258	0.0	0.0	0.0	0.0	1.0	0.0	1.0	1.0	0.0
259	0.0	0.0	0.0	0.0	1.0	0.0	1.0	1.0	0.0
260	7.22191	0.0	0.0474737	0.0	0.952526	0.0	0.67	1.0	-7.08075
261	0.0	0.0	0.0	0.0	1.0	0.0	1.0	1.0	0.0
262	0.0	0.0	0.0	0.0	1.0	0.0	1.0	1.0	0.0
263	0.0	0.0	0.0	0.0	1.0	0.0	1.0	1.0	0.0
264	0.0	0.0	0.0	0.0	1.0	0.0	1.0	1.0	0.0
265	0.0	0.0	0.0	0.0	1.0	0.0	1.0	1.0	0.0
266	6.32068	0.0	0.0467644	0.0	0.953236	0.0	0.67	1.0	-8.40875
267	0.0	0.0	0.0	0.0	1.0	0.0	1.0	1.0	0.0
