# Supplementary material for: Evolution of host-microbe cell adherence by receptor domain shuffling
Source: eLife. 2022 Jan 25;11:e73330. doi: 10.7554/eLife.73330 (PMC8860441; doi:10.7554/eLife.73330)
Supplement: Figure 2—source data 3. [file elife-73330-fig2-data3.zip › Figure 2 - source data 3/site_selection_results/ALL_all_evo_data/CCM19_NS_extracted_sites.txt]

PepLen	site	pvalue	sig	Analysis
267	3	1.000	2	M2_NE_Bayes
	15	1.000	2	M2_NE_Bayes
	31	1.000	2	M2_NE_Bayes
	39	1.000	2	M2_NE_Bayes
	76	1.000	2	M2_NE_Bayes
	80	1.000	2	M2_NE_Bayes
	83	1.000	2	M2_NE_Bayes
	92	1.000	2	M2_NE_Bayes
	97	1.000	2	M2_NE_Bayes
	111	1.000	2	M2_NE_Bayes
	119	1.000	2	M2_NE_Bayes
	136	1.000	2	M2_NE_Bayes
	152	1.000	2	M2_NE_Bayes
	155	1.000	2	M2_NE_Bayes
	161	1.000	2	M2_NE_Bayes
	162	1.000	2	M2_NE_Bayes
	165	1.000	2	M2_NE_Bayes
	166	1.000	2	M2_NE_Bayes
	169	1.000	2	M2_NE_Bayes
	172	1.000	2	M2_NE_Bayes
	173	1.000	2	M2_NE_Bayes
	175	1.000	2	M2_NE_Bayes
	184	1.000	2	M2_NE_Bayes
	193	1.000	2	M2_NE_Bayes
	197	1.000	2	M2_NE_Bayes
	200	1.000	2	M2_NE_Bayes
	201	1.000	2	M2_NE_Bayes
	203	1.000	2	M2_NE_Bayes
	204	1.000	2	M2_NE_Bayes
	215	1.000	2	M2_NE_Bayes
	216	1.000	2	M2_NE_Bayes
	224	1.000	2	M2_NE_Bayes
	225	1.000	2	M2_NE_Bayes
	227	1.000	2	M2_NE_Bayes
	231	1.000	2	M2_NE_Bayes
	234	1.000	2	M2_NE_Bayes
	235	1.000	2	M2_NE_Bayes
	236	1.000	2	M2_NE_Bayes
	238	1.000	2	M2_NE_Bayes
	240	1.000	2	M2_NE_Bayes
	241	1.000	2	M2_NE_Bayes
	242	1.000	2	M2_NE_Bayes
	245	1.000	2	M2_NE_Bayes
	249	1.000	2	M2_NE_Bayes
	31	0.514	0	M2_BE_Bayes
	39	0.585	0	M2_BE_Bayes
	92	0.549	0	M2_BE_Bayes
	161	0.620	0	M2_BE_Bayes
	165	0.558	0	M2_BE_Bayes
	166	0.504	0	M2_BE_Bayes
	184	0.533	0	M2_BE_Bayes
	200	0.602	0	M2_BE_Bayes
	224	0.552	0	M2_BE_Bayes
	225	0.539	0	M2_BE_Bayes
	231	0.725	0	M2_BE_Bayes
	235	0.570	0	M2_BE_Bayes
	238	0.522	0	M2_BE_Bayes
	240	0.718	0	M2_BE_Bayes
	241	0.531	0	M2_BE_Bayes
	3	1.000	2	M8_NE_Bayes
	15	1.000	2	M8_NE_Bayes
	31	1.000	2	M8_NE_Bayes
	39	1.000	2	M8_NE_Bayes
	76	1.000	2	M8_NE_Bayes
	80	1.000	2	M8_NE_Bayes
	83	1.000	2	M8_NE_Bayes
	92	1.000	2	M8_NE_Bayes
	97	1.000	2	M8_NE_Bayes
	111	1.000	2	M8_NE_Bayes
	119	1.000	2	M8_NE_Bayes
	136	1.000	2	M8_NE_Bayes
	152	1.000	2	M8_NE_Bayes
	155	1.000	2	M8_NE_Bayes
	161	1.000	2	M8_NE_Bayes
	162	1.000	2	M8_NE_Bayes
	165	1.000	2	M8_NE_Bayes
	166	1.000	2	M8_NE_Bayes
	169	1.000	2	M8_NE_Bayes
	172	1.000	2	M8_NE_Bayes
	173	1.000	2	M8_NE_Bayes
	175	1.000	2	M8_NE_Bayes
	184	1.000	2	M8_NE_Bayes
	193	1.000	2	M8_NE_Bayes
	197	1.000	2	M8_NE_Bayes
	200	1.000	2	M8_NE_Bayes
	201	1.000	2	M8_NE_Bayes
	203	1.000	2	M8_NE_Bayes
	204	1.000	2	M8_NE_Bayes
	215	1.000	2	M8_NE_Bayes
	216	1.000	2	M8_NE_Bayes
	224	1.000	2	M8_NE_Bayes
	225	1.000	2	M8_NE_Bayes
	227	1.000	2	M8_NE_Bayes
	231	1.000	2	M8_NE_Bayes
	234	1.000	2	M8_NE_Bayes
	235	1.000	2	M8_NE_Bayes
	236	1.000	2	M8_NE_Bayes
	238	1.000	2	M8_NE_Bayes
	240	1.000	2	M8_NE_Bayes
	241	1.000	2	M8_NE_Bayes
	242	1.000	2	M8_NE_Bayes
	245	1.000	2	M8_NE_Bayes
	249	1.000	2	M8_NE_Bayes
	31	0.731	0	M8_BE_Bayes
	39	0.817	0	M8_BE_Bayes
	83	0.513	0	M8_BE_Bayes
	92	0.765	0	M8_BE_Bayes
	161	0.827	0	M8_BE_Bayes
	162	0.513	0	M8_BE_Bayes
	165	0.776	0	M8_BE_Bayes
	166	0.720	0	M8_BE_Bayes
	169	0.514	0	M8_BE_Bayes
	173	0.535	0	M8_BE_Bayes
	184	0.749	0	M8_BE_Bayes
	197	0.545	0	M8_BE_Bayes
	200	0.813	0	M8_BE_Bayes
	201	0.512	0	M8_BE_Bayes
	224	0.770	0	M8_BE_Bayes
	225	0.757	0	M8_BE_Bayes
	227	0.601	0	M8_BE_Bayes
	231	0.914	0	M8_BE_Bayes
	235	0.786	0	M8_BE_Bayes
	238	0.736	0	M8_BE_Bayes
	240	0.911	0	M8_BE_Bayes
	241	0.748	0	M8_BE_Bayes
	245	0.698	0	M8_BE_Bayes
