# Supplementary material for: Evolution of host-microbe cell adherence by receptor domain shuffling
Source: eLife. 2022 Jan 25;11:e73330. doi: 10.7554/eLife.73330 (PMC8860441; doi:10.7554/eLife.73330)
Supplement: Figure 2—source data 3. [file elife-73330-fig2-data3.zip › Figure 2 - source data 3/site_selection_results/ALL_all_evo_data/CCM20_FUBAR.csv]

Site	Partition	&alpha;	&beta;	&beta;-&alpha;	Prob[&alpha;>&beta;]	Prob[&alpha;<&beta;]	BayesFactor[&alpha;<&beta;]
1	1	2.624	0.490	-2.134	0.623	0.322	0.626
2	1	0.899	2.206	1.308	0.174	0.762	4.222
3	1	0.641	0.526	-0.115	0.505	0.430	0.993
4	1	0.641	0.527	-0.115	0.505	0.430	0.994
5	1	0.914	0.534	-0.380	0.541	0.397	0.868
6	1	0.634	1.306	0.672	0.256	0.686	2.874
7	1	2.631	0.566	-2.065	0.594	0.350	0.710
8	1	0.689	0.537	-0.153	0.512	0.424	0.969
9	1	0.914	0.533	-0.381	0.541	0.397	0.867
10	1	0.914	0.533	-0.381	0.541	0.397	0.867
11	1	2.631	0.566	-2.065	0.594	0.350	0.710
12	1	2.624	0.490	-2.134	0.623	0.322	0.626
13	1	0.689	0.537	-0.153	0.512	0.424	0.969
14	1	0.841	0.517	-0.324	0.541	0.396	0.863
15	1	1.744	0.598	-1.145	0.732	0.214	0.359
16	1	2.638	0.548	-2.090	0.788	0.168	0.266
17	1	0.690	0.544	-0.145	0.509	0.427	0.981
18	1	0.711	1.070	0.359	0.297	0.640	2.346
19	1	0.788	0.582	-0.205	0.511	0.426	0.975
20	1	3.892	0.547	-3.345	0.823	0.139	0.213
21	1	1.092	0.584	-0.508	0.538	0.401	0.881
22	1	0.879	1.083	0.204	0.321	0.615	2.106
23	1	0.693	2.348	1.655	0.141	0.805	5.440
24	1	0.890	2.163	1.273	0.175	0.761	4.198
25	1	0.727	0.523	-0.204	0.525	0.412	0.921
26	1	0.771	1.007	0.236	0.317	0.619	2.143
27	1	1.131	1.067	-0.064	0.349	0.586	1.867
28	1	0.746	4.866	4.119	0.046	0.913	13.757
29	1	1.089	0.540	-0.549	0.553	0.386	0.826
30	1	0.689	0.537	-0.153	0.512	0.424	0.969
31	1	0.988	1.016	0.028	0.344	0.592	1.907
32	1	0.756	0.531	-0.225	0.525	0.412	0.922
33	1	19.966	8.548	-11.418	0.651	0.111	0.164
34	1	0.792	1.049	0.257	0.314	0.623	2.178
35	1	0.909	0.520	-0.389	0.549	0.389	0.839
36	1	2.019	5.019	3.000	0.129	0.727	3.504
37	1	0.755	0.522	-0.233	0.528	0.408	0.908
38	1	0.710	1.029	0.319	0.303	0.634	2.286
39	1	0.893	1.111	0.217	0.321	0.615	2.107
40	1	0.909	0.520	-0.389	0.549	0.389	0.839
41	1	0.641	0.529	-0.113	0.504	0.431	0.998
42	1	0.679	2.144	1.465	0.147	0.799	5.237
43	1	0.756	0.531	-0.225	0.525	0.412	0.921
44	1	9.616	1.217	-8.398	0.896	0.055	0.077
45	1	0.756	0.528	-0.228	0.526	0.411	0.917
46	1	9.772	0.572	-9.201	0.961	0.025	0.034
47	1	0.641	0.529	-0.113	0.504	0.431	0.998
48	1	1.804	1.162	-0.642	0.376	0.559	1.671
49	1	2.679	0.543	-2.136	0.790	0.166	0.262
50	1	0.759	3.069	2.311	0.115	0.832	6.518
51	1	2.631	0.566	-2.065	0.594	0.350	0.710
52	1	2.082	1.023	-1.059	0.582	0.336	0.666
53	1	0.641	0.526	-0.115	0.505	0.430	0.993
54	1	0.689	0.527	-0.162	0.516	0.420	0.952
55	1	0.641	0.527	-0.115	0.505	0.430	0.994
56	1	0.689	0.527	-0.162	0.516	0.420	0.953
57	1	2.633	0.545	-2.087	0.789	0.167	0.264
58	1	1.092	0.584	-0.508	0.538	0.401	0.881
59	1	0.864	2.047	1.183	0.178	0.760	4.159
60	1	0.756	0.526	-0.230	0.527	0.410	0.913
61	1	14.784	1.118	-13.667	0.978	0.005	0.007
62	1	0.729	2.509	1.780	0.138	0.807	5.502
63	1	0.756	0.528	-0.228	0.526	0.411	0.917
64	1	4.724	1.105	-3.620	0.677	0.251	0.441
65	1	0.734	2.341	1.607	0.148	0.795	5.118
66	1	0.660	1.088	0.428	0.283	0.656	2.510
67	1	7.081	0.573	-6.508	0.944	0.037	0.051
68	1	0.781	1.044	0.263	0.313	0.624	2.183
69	1	2.769	1.073	-1.696	0.621	0.300	0.563
70	1	0.788	0.582	-0.205	0.511	0.426	0.975
71	1	0.681	0.514	-0.167	0.519	0.416	0.940
72	1	1.089	0.540	-0.549	0.553	0.386	0.826
73	1	0.682	0.538	-0.144	0.509	0.427	0.980
74	1	0.662	1.044	0.381	0.290	0.649	2.432
75	1	0.641	0.529	-0.112	0.504	0.431	0.998
76	1	2.466	0.605	-1.861	0.779	0.173	0.276
77	1	1.927	1.111	-0.816	0.555	0.359	0.738
78	1	0.862	1.044	0.182	0.326	0.610	2.059
79	1	0.686	0.979	0.293	0.304	0.634	2.277
80	1	0.821	0.531	-0.289	0.534	0.403	0.888
81	1	0.756	0.526	-0.230	0.527	0.410	0.913
82	1	0.781	1.033	0.252	0.314	0.622	2.171
83	1	0.909	0.520	-0.389	0.549	0.389	0.839
84	1	0.714	1.024	0.310	0.304	0.633	2.271
85	1	2.766	0.545	-2.221	0.792	0.164	0.259
86	1	1.092	0.584	-0.508	0.538	0.401	0.881
87	1	0.678	1.001	0.323	0.299	0.639	2.330
88	1	2.069	0.555	-1.514	0.763	0.188	0.305
89	1	0.756	0.531	-0.225	0.525	0.412	0.922
90	1	0.727	0.523	-0.204	0.525	0.412	0.921
91	1	0.755	0.522	-0.233	0.528	0.408	0.908
92	1	0.727	0.523	-0.204	0.525	0.412	0.921
93	1	4.929	1.130	-3.799	0.691	0.238	0.410
94	1	0.651	0.580	-0.071	0.487	0.449	1.072
95	1	0.756	0.528	-0.228	0.526	0.411	0.917
96	1	21.091	0.555	-20.536	0.986	0.008	0.011
97	1	7.331	0.562	-6.769	0.948	0.034	0.047
98	1	2.852	1.104	-1.748	0.614	0.305	0.578
99	1	0.669	0.517	-0.151	0.515	0.420	0.954
100	1	2.560	1.123	-1.436	0.602	0.315	0.606
101	1	0.756	0.531	-0.225	0.525	0.412	0.921
102	1	0.944	0.967	0.023	0.345	0.592	1.907
103	1	9.603	5.129	-4.474	0.567	0.157	0.245
104	1	0.756	0.531	-0.225	0.525	0.412	0.922
105	1	0.641	0.524	-0.117	0.506	0.429	0.990
106	1	0.756	0.528	-0.228	0.526	0.411	0.917
107	1	5.526	0.949	-4.577	0.744	0.199	0.327
108	1	1.089	0.540	-0.549	0.553	0.386	0.826
109	1	1.092	0.584	-0.508	0.538	0.401	0.881
110	1	1.110	1.070	-0.039	0.347	0.589	1.883
111	1	3.233	1.147	-2.086	0.630	0.292	0.542
112	1	2.624	0.490	-2.134	0.623	0.322	0.626
113	1	0.850	1.046	0.195	0.324	0.612	2.077
114	1	0.788	1.037	0.249	0.315	0.622	2.165
115	1	0.912	0.508	-0.405	0.552	0.386	0.827
116	1	3.118	1.176	-1.942	0.617	0.300	0.564
117	1	4.874	0.532	-4.341	0.836	0.129	0.195
118	1	0.947	2.287	1.340	0.174	0.762	4.218
119	1	2.647	0.543	-2.104	0.790	0.167	0.263
120	1	1.606	8.988	7.382	0.029	0.918	14.707
121	1	9.755	0.570	-9.185	0.959	0.027	0.036
122	1	0.756	0.531	-0.225	0.525	0.412	0.921
123	1	0.914	0.532	-0.383	0.542	0.396	0.864
124	1	0.669	0.517	-0.151	0.515	0.420	0.954
125	1	0.756	0.526	-0.230	0.527	0.410	0.913
126	1	0.841	0.517	-0.324	0.541	0.396	0.863
127	1	0.914	0.533	-0.381	0.541	0.397	0.867
128	1	2.631	0.566	-2.065	0.594	0.350	0.710
129	1	0.661	1.059	0.397	0.288	0.651	2.458
130	1	0.755	0.522	-0.233	0.528	0.408	0.908
131	1	0.914	0.532	-0.383	0.542	0.396	0.864
132	1	0.914	0.532	-0.383	0.542	0.396	0.864
133	1	0.755	0.530	-0.226	0.525	0.411	0.921
134	1	0.780	1.017	0.236	0.316	0.620	2.152
135	1	3.792	7.464	3.672	0.125	0.665	2.617
136	1	1.124	3.842	2.718	0.091	0.843	7.059
137	1	0.912	0.508	-0.405	0.552	0.386	0.827
138	1	0.703	1.082	0.379	0.294	0.645	2.387
139	1	1.089	0.540	-0.549	0.553	0.386	0.826
140	1	2.168	0.546	-1.622	0.773	0.180	0.289
141	1	2.538	0.895	-1.642	0.439	0.501	1.320
142	1	1.092	0.584	-0.508	0.538	0.401	0.881
143	1	0.651	0.580	-0.071	0.487	0.449	1.072
144	1	2.684	0.540	-2.144	0.792	0.165	0.259
145	1	1.089	0.536	-0.553	0.555	0.384	0.821
146	1	0.682	0.538	-0.144	0.509	0.427	0.980
147	1	0.756	0.531	-0.225	0.525	0.412	0.922
148	1	1.089	0.536	-0.553	0.555	0.384	0.821
149	1	0.935	4.285	3.351	0.066	0.879	9.547
150	1	0.755	0.530	-0.226	0.525	0.411	0.921
151	1	2.777	1.083	-1.694	0.613	0.307	0.582
152	1	23.753	0.532	-23.222	0.998	0.001	0.001
153	1	0.755	0.530	-0.226	0.525	0.411	0.921
154	1	0.685	1.003	0.317	0.301	0.637	2.311
155	1	2.662	0.548	-2.113	0.789	0.167	0.264
156	1	1.092	0.584	-0.508	0.538	0.401	0.881
157	1	2.488	0.576	-1.913	0.777	0.177	0.283
158	1	6.657	0.561	-6.096	0.855	0.113	0.167
159	1	0.914	0.534	-0.380	0.541	0.397	0.868
160	1	13.518	0.577	-12.940	0.992	0.003	0.004
161	1	0.821	0.531	-0.289	0.534	0.403	0.888
162	1	1.784	1.060	-0.724	0.550	0.365	0.756
163	1	0.915	0.550	-0.365	0.534	0.403	0.890
164	1	0.827	1.267	0.440	0.295	0.642	2.359
165	1	0.681	0.515	-0.166	0.519	0.417	0.941
166	1	0.786	0.538	-0.248	0.527	0.410	0.913
167	1	0.659	1.032	0.373	0.291	0.648	2.424
168	1	0.701	3.745	3.044	0.099	0.855	7.782
169	1	0.682	0.538	-0.144	0.509	0.427	0.980
170	1	0.756	0.528	-0.228	0.526	0.411	0.917
171	1	0.671	1.014	0.343	0.296	0.643	2.367
172	1	2.586	7.771	5.185	0.107	0.744	3.821
173	1	2.857	2.144	-0.712	0.429	0.442	1.042
174	1	1.317	6.346	5.029	0.057	0.885	10.092
175	1	1.026	1.853	0.828	0.205	0.728	3.532
176	1	4.869	0.528	-4.341	0.834	0.130	0.197
177	1	0.914	0.534	-0.380	0.541	0.397	0.868
178	1	0.756	0.527	-0.228	0.526	0.410	0.916
179	1	0.837	0.998	0.161	0.327	0.609	2.051
180	1	0.912	0.508	-0.405	0.552	0.386	0.827
181	1	1.794	0.600	-1.194	0.734	0.213	0.356
182	1	8.278	0.572	-7.706	0.951	0.032	0.044
183	1	0.821	0.531	-0.290	0.535	0.403	0.887
184	1	1.036	1.062	0.026	0.342	0.593	1.921
185	1	0.682	0.548	-0.135	0.505	0.431	0.995
186	1	0.641	0.529	-0.112	0.504	0.432	1.000
187	1	0.641	0.526	-0.115	0.505	0.430	0.993
188	1	2.299	0.556	-1.744	0.775	0.178	0.285
189	1	0.641	0.526	-0.115	0.505	0.430	0.993
190	1	1.684	0.544	-1.140	0.748	0.201	0.332
191	1	0.786	0.538	-0.248	0.527	0.410	0.913
192	1	0.841	0.517	-0.324	0.541	0.396	0.863
193	1	0.785	0.534	-0.251	0.529	0.408	0.907
194	1	5.535	0.617	-4.918	0.919	0.054	0.075
195	1	1.352	4.993	3.641	0.079	0.856	7.809
196	1	0.659	1.014	0.355	0.293	0.645	2.397
197	1	0.641	0.529	-0.112	0.504	0.432	1.000
198	1	0.641	0.529	-0.112	0.504	0.431	0.998
199	1	0.756	0.528	-0.228	0.526	0.411	0.917
200	1	0.681	0.514	-0.167	0.519	0.416	0.940
201	1	0.821	0.531	-0.289	0.534	0.403	0.888
202	1	1.089	0.540	-0.549	0.553	0.386	0.826
203	1	0.850	1.048	0.197	0.324	0.612	2.078
204	1	0.641	0.529	-0.112	0.504	0.431	0.998
205	1	1.089	0.540	-0.549	0.553	0.386	0.826
206	1	0.821	0.531	-0.290	0.535	0.403	0.887
207	1	2.449	0.905	-1.544	0.435	0.504	1.341
208	1	1.089	0.540	-0.549	0.553	0.386	0.826
209	1	0.756	0.531	-0.225	0.525	0.412	0.922
210	1	11.179	0.554	-10.625	0.975	0.016	0.021
211	1	5.226	2.497	-2.730	0.501	0.367	0.762
212	1	0.916	2.133	1.217	0.180	0.755	4.065
213	1	0.756	0.526	-0.230	0.527	0.410	0.913
214	1	4.795	0.525	-4.270	0.835	0.129	0.195
215	1	2.005	1.290	-0.715	0.532	0.377	0.796
216	1	9.518	1.142	-8.376	0.902	0.053	0.074
217	1	0.812	1.081	0.269	0.314	0.623	2.173
218	1	2.032	0.541	-1.491	0.770	0.183	0.295
219	1	1.089	0.536	-0.553	0.555	0.384	0.821
220	1	0.641	0.521	-0.120	0.507	0.428	0.984
221	1	3.027	0.555	-2.472	0.798	0.159	0.249
222	1	0.689	0.527	-0.162	0.516	0.420	0.952
223	1	0.756	0.527	-0.228	0.526	0.410	0.916
224	1	0.682	2.192	1.510	0.145	0.801	5.289
225	1	0.782	1.070	0.288	0.309	0.628	2.220
226	1	2.044	0.565	-1.479	0.759	0.192	0.312
227	1	21.312	1.152	-20.160	0.981	0.006	0.008
228	1	2.631	0.566	-2.065	0.594	0.350	0.710
229	1	0.681	0.511	-0.170	0.521	0.415	0.933
230	1	2.788	1.095	-1.693	0.613	0.307	0.582
231	1	0.659	1.035	0.376	0.290	0.649	2.432
232	1	0.914	0.534	-0.380	0.541	0.397	0.868
233	1	0.755	0.522	-0.233	0.528	0.408	0.908
234	1	0.694	1.073	0.379	0.292	0.646	2.400
235	1	0.651	0.580	-0.071	0.487	0.449	1.072
236	1	0.641	0.521	-0.120	0.507	0.428	0.984
237	1	0.926	2.366	1.440	0.168	0.770	4.396
238	1	0.756	0.526	-0.230	0.527	0.410	0.913
239	1	5.387	6.322	0.935	0.232	0.541	1.553
240	1	0.805	0.997	0.192	0.324	0.612	2.081
241	1	0.689	0.525	-0.164	0.517	0.419	0.949
242	1	0.937	0.956	0.019	0.346	0.590	1.896
243	1	2.739	1.080	-1.659	0.613	0.307	0.583
244	1	0.841	0.517	-0.324	0.541	0.396	0.863
245	1	0.702	1.076	0.374	0.294	0.644	2.382
246	1	0.641	0.527	-0.115	0.505	0.430	0.994
247	1	3.268	1.095	-2.173	0.641	0.281	0.514
248	1	0.755	0.522	-0.233	0.528	0.408	0.908
249	1	0.727	0.523	-0.204	0.525	0.412	0.921
250	1	0.786	0.538	-0.248	0.527	0.410	0.913
251	1	0.703	1.077	0.374	0.294	0.644	2.381
252	1	1.089	0.540	-0.549	0.553	0.386	0.826
253	1	0.756	0.531	-0.225	0.525	0.412	0.922
254	1	0.651	0.580	-0.071	0.487	0.449	1.072
255	1	0.915	0.550	-0.365	0.534	0.403	0.890
256	1	0.989	1.033	0.044	0.342	0.594	1.926
257	1	0.913	0.514	-0.399	0.549	0.389	0.838
258	1	0.674	0.572	-0.102	0.495	0.441	1.039
259	1	0.821	0.531	-0.290	0.535	0.403	0.887
260	1	0.816	2.044	1.228	0.172	0.767	4.324
261	1	0.914	0.532	-0.383	0.542	0.396	0.864
262	1	0.727	4.481	3.754	0.046	0.913	13.785
263	1	0.792	1.044	0.252	0.315	0.622	2.168
264	1	0.756	0.526	-0.230	0.527	0.410	0.913
265	1	0.914	0.533	-0.381	0.541	0.397	0.867
266	1	0.651	0.580	-0.071	0.487	0.449	1.072
267	1	0.781	1.029	0.248	0.315	0.622	2.167
268	1	1.560	3.825	2.265	0.165	0.761	4.184
269	1	1.742	0.598	-1.144	0.732	0.214	0.359
270	1	0.641	0.529	-0.112	0.504	0.432	1.000
271	1	0.659	1.034	0.375	0.291	0.648	2.425
272	1	0.651	0.580	-0.071	0.487	0.449	1.072
273	1	1.089	0.536	-0.553	0.555	0.384	0.821
274	1	2.467	0.548	-1.919	0.785	0.170	0.269
275	1	2.745	0.549	-2.196	0.790	0.166	0.262
276	1	2.038	0.545	-1.493	0.767	0.185	0.300
277	1	0.786	0.538	-0.248	0.527	0.410	0.913
278	1	0.737	1.050	0.314	0.305	0.632	2.260
279	1	0.685	1.274	0.589	0.270	0.670	2.674
280	1	0.756	0.526	-0.230	0.527	0.410	0.913
281	1	2.718	6.180	3.462	0.147	0.723	3.444
282	1	2.016	0.542	-1.473	0.766	0.186	0.302
283	1	0.869	3.014	2.145	0.137	0.805	5.419
284	1	3.205	0.550	-2.655	0.803	0.155	0.242
285	1	5.306	1.039	-4.267	0.721	0.215	0.361
286	1	0.659	1.021	0.363	0.292	0.647	2.412
287	1	0.690	0.544	-0.145	0.509	0.427	0.981
288	1	4.936	0.529	-4.407	0.838	0.127	0.192
289	1	3.248	4.489	1.241	0.279	0.537	1.525
290	1	4.908	1.108	-3.800	0.678	0.250	0.439
291	1	0.641	0.529	-0.113	0.504	0.431	0.998
292	1	3.177	0.550	-2.626	0.806	0.152	0.237
293	1	1.089	0.540	-0.549	0.553	0.386	0.826
294	1	8.765	0.569	-8.196	0.952	0.032	0.043
295	1	3.094	1.095	-1.999	0.641	0.280	0.511
296	1	0.909	0.520	-0.389	0.549	0.389	0.839
297	1	5.729	0.556	-5.173	0.933	0.045	0.063
298	1	0.821	0.531	-0.290	0.535	0.403	0.887
299	1	0.924	2.297	1.373	0.171	0.766	4.310
300	1	0.651	0.580	-0.071	0.487	0.449	1.072
301	1	0.756	0.526	-0.230	0.527	0.410	0.913
302	1	0.913	0.514	-0.399	0.549	0.389	0.838
303	1	0.788	0.582	-0.205	0.511	0.426	0.975
304	1	6.046	0.560	-5.486	0.936	0.043	0.059
305	1	3.581	2.569	-1.012	0.426	0.435	1.014
306	1	0.703	1.101	0.398	0.291	0.647	2.414
307	1	1.136	1.161	0.025	0.338	0.597	1.951
308	1	0.873	4.228	3.355	0.063	0.884	10.057
309	1	0.821	0.531	-0.290	0.535	0.403	0.887
310	1	0.682	0.536	-0.146	0.510	0.426	0.976
311	1	0.756	0.531	-0.225	0.525	0.412	0.921
312	1	1.077	1.303	0.226	0.318	0.617	2.118
313	1	2.631	0.566	-2.065	0.594	0.350	0.710
314	1	0.912	0.508	-0.405	0.552	0.386	0.827
315	1	2.130	3.186	1.056	0.288	0.577	1.794
316	1	0.701	0.978	0.277	0.308	0.630	2.242
317	1	0.756	0.531	-0.225	0.525	0.412	0.922
318	1	1.092	0.584	-0.508	0.538	0.401	0.881
319	1	2.682	0.545	-2.137	0.790	0.166	0.262
320	1	0.755	0.530	-0.226	0.525	0.411	0.921
321	1	0.651	0.580	-0.071	0.487	0.449	1.072
322	1	0.756	0.527	-0.228	0.526	0.410	0.916
323	1	2.119	0.530	-1.589	0.774	0.179	0.288
324	1	1.089	0.540	-0.549	0.553	0.386	0.826
325	1	0.914	0.533	-0.381	0.541	0.397	0.867
326	1	0.651	0.580	-0.071	0.487	0.449	1.072
327	1	1.141	1.253	0.112	0.328	0.607	2.034
328	1	1.738	0.598	-1.140	0.732	0.215	0.360
329	1	2.042	0.561	-1.480	0.763	0.189	0.306
330	1	0.641	0.527	-0.115	0.505	0.430	0.994
331	1	3.879	1.141	-2.738	0.648	0.275	0.499
332	1	0.914	0.532	-0.383	0.542	0.396	0.864
333	1	0.909	0.520	-0.389	0.549	0.389	0.839
334	1	0.756	0.526	-0.230	0.527	0.410	0.913
335	1	5.054	0.623	-4.431	0.912	0.059	0.082
336	1	0.902	4.135	3.233	0.067	0.878	9.507
337	1	3.852	0.535	-3.317	0.820	0.141	0.217
338	1	16.973	0.565	-16.408	0.994	0.002	0.003
339	1	0.756	0.531	-0.225	0.525	0.412	0.922
340	1	0.755	0.530	-0.226	0.525	0.411	0.921
341	1	1.109	1.293	0.185	0.322	0.613	2.088
342	1	0.747	0.544	-0.203	0.519	0.418	0.944
343	1	2.299	0.553	-1.746	0.776	0.177	0.284
344	1	0.914	0.534	-0.380	0.541	0.397	0.868
345	1	14.525	0.555	-13.969	0.994	0.002	0.003
346	1	0.821	0.531	-0.289	0.534	0.403	0.888
347	1	0.756	0.527	-0.228	0.526	0.410	0.916
348	1	0.682	0.548	-0.135	0.505	0.431	0.995
349	1	0.756	0.528	-0.228	0.526	0.411	0.917
350	1	0.681	0.515	-0.166	0.519	0.417	0.941
351	1	1.089	0.540	-0.549	0.553	0.386	0.826
352	1	0.756	0.531	-0.225	0.525	0.412	0.921
353	1	2.631	0.566	-2.065	0.594	0.350	0.710
354	1	0.914	0.532	-0.383	0.542	0.396	0.864
355	1	2.631	0.566	-2.065	0.594	0.350	0.710
356	1	0.756	0.531	-0.225	0.525	0.412	0.922
357	1	0.913	0.511	-0.402	0.550	0.387	0.833
358	1	0.961	12.606	11.645	0.005	0.973	46.713
359	1	2.799	0.546	-2.253	0.793	0.163	0.257
360	1	0.805	1.129	0.325	0.307	0.630	2.241
361	1	0.681	0.514	-0.167	0.519	0.416	0.940
362	1	1.089	0.540	-0.549	0.553	0.386	0.826
363	1	0.756	0.527	-0.228	0.526	0.410	0.916
364	1	0.641	0.529	-0.113	0.504	0.431	0.998
365	1	1.132	1.087	-0.045	0.347	0.589	1.886
366	1	1.797	0.593	-1.204	0.737	0.210	0.351
367	1	0.756	0.526	-0.230	0.527	0.410	0.913
368	1	0.841	0.517	-0.324	0.541	0.396	0.863
369	1	0.914	0.532	-0.383	0.542	0.396	0.864
370	1	0.682	0.548	-0.135	0.505	0.431	0.995
371	1	0.641	0.529	-0.112	0.504	0.432	1.000
372	1	0.641	0.526	-0.115	0.505	0.430	0.993
373	1	0.914	0.534	-0.380	0.541	0.397	0.868
374	1	0.796	2.949	2.154	0.130	0.814	5.766
375	1	0.821	0.531	-0.290	0.535	0.403	0.887
376	1	4.986	1.112	-3.874	0.680	0.248	0.434
377	1	0.841	0.517	-0.324	0.541	0.396	0.863
378	1	2.776	0.543	-2.232	0.794	0.163	0.257
379	1	0.988	1.016	0.028	0.344	0.592	1.907
380	1	1.089	0.540	-0.549	0.553	0.386	0.826
381	1	20.524	1.213	-19.312	0.991	0.001	0.001
382	1	3.323	0.550	-2.773	0.826	0.136	0.207
383	1	7.447	0.560	-6.886	0.945	0.037	0.050
384	1	1.309	5.447	4.139	0.068	0.870	8.787
385	1	1.478	1.728	0.250	0.251	0.679	2.781
386	1	0.800	1.106	0.306	0.307	0.630	2.242
387	1	0.913	0.511	-0.402	0.550	0.387	0.833
388	1	0.783	1.030	0.247	0.315	0.621	2.162
389	1	4.463	1.036	-3.427	0.679	0.252	0.444
390	1	1.131	1.073	-0.059	0.348	0.587	1.875
391	1	0.710	1.035	0.325	0.302	0.635	2.294
392	1	1.089	0.540	-0.549	0.553	0.386	0.826
393	1	8.421	0.568	-7.853	0.951	0.032	0.044
394	1	0.914	0.532	-0.383	0.542	0.396	0.864
395	1	0.755	0.522	-0.233	0.528	0.408	0.908
396	1	0.913	0.511	-0.402	0.550	0.387	0.833
397	1	0.677	1.294	0.617	0.266	0.674	2.720
398	1	0.756	0.526	-0.230	0.527	0.410	0.913
399	1	5.247	0.625	-4.622	0.911	0.059	0.083
400	1	1.109	1.293	0.185	0.322	0.613	2.088
401	1	0.681	0.515	-0.166	0.519	0.417	0.941
402	1	1.585	1.157	-0.429	0.366	0.569	1.737
403	1	0.756	0.528	-0.228	0.526	0.411	0.917
404	1	1.089	0.540	-0.549	0.553	0.386	0.826
405	1	0.755	0.522	-0.233	0.528	0.408	0.908
406	1	1.118	1.060	-0.059	0.349	0.586	1.867
407	1	0.689	0.527	-0.162	0.516	0.420	0.952
408	1	20.666	1.115	-19.550	0.985	0.004	0.005
409	1	1.691	0.541	-1.150	0.750	0.200	0.329
410	1	1.089	0.540	-0.549	0.553	0.386	0.826
411	1	0.682	0.548	-0.135	0.505	0.431	0.995
412	1	2.629	0.548	-2.081	0.788	0.168	0.266
413	1	2.631	0.566	-2.065	0.594	0.350	0.710
414	1	0.641	0.524	-0.117	0.506	0.429	0.990
415	1	0.641	0.529	-0.113	0.504	0.431	0.998
416	1	0.786	0.538	-0.248	0.527	0.410	0.913
417	1	0.914	0.533	-0.381	0.541	0.397	0.867
418	1	0.755	0.522	-0.233	0.528	0.408	0.908
419	1	2.862	1.069	-1.793	0.620	0.301	0.566
420	1	4.421	2.753	-1.668	0.470	0.396	0.865
421	1	1.089	0.540	-0.549	0.553	0.386	0.826
422	1	5.264	0.554	-4.710	0.837	0.128	0.193
423	1	0.808	2.591	1.784	0.147	0.795	5.105
424	1	17.364	0.560	-16.803	0.998	0.000	0.000
425	1	1.089	0.540	-0.549	0.553	0.386	0.826
426	1	5.761	1.403	-4.358	0.686	0.235	0.404
427	1	0.651	0.580	-0.071	0.487	0.449	1.072
428	1	12.881	2.363	-10.517	0.817	0.080	0.114
429	1	0.841	0.517	-0.324	0.541	0.396	0.863
430	1	0.945	0.998	0.053	0.343	0.593	1.921
431	1	0.641	0.527	-0.115	0.505	0.430	0.994
432	1	0.651	0.580	-0.071	0.487	0.449	1.072
433	1	0.756	0.526	-0.230	0.527	0.410	0.913
434	1	2.631	0.566	-2.065	0.594	0.350	0.710
435	1	0.786	0.538	-0.248	0.527	0.410	0.913
436	1	0.914	0.533	-0.381	0.541	0.397	0.867
437	1	5.305	1.150	-4.155	0.689	0.240	0.415
438	1	3.349	0.551	-2.797	0.810	0.149	0.231
439	1	0.841	0.517	-0.324	0.541	0.396	0.863
440	1	0.915	0.550	-0.365	0.534	0.403	0.890
441	1	0.914	0.532	-0.383	0.542	0.396	0.864
442	1	0.913	0.514	-0.399	0.549	0.389	0.838
443	1	0.689	0.525	-0.164	0.517	0.419	0.949
444	1	2.843	0.546	-2.297	0.795	0.162	0.255
445	1	0.755	0.522	-0.233	0.528	0.408	0.908
446	1	0.914	0.532	-0.383	0.542	0.396	0.864
447	1	2.313	1.154	-1.158	0.579	0.335	0.664
448	1	0.781	1.053	0.272	0.312	0.625	2.197
449	1	8.589	0.561	-8.028	0.964	0.023	0.031
450	1	0.756	0.531	-0.225	0.525	0.412	0.922
451	1	0.651	0.580	-0.071	0.487	0.449	1.072
452	1	0.756	0.528	-0.228	0.526	0.411	0.917
453	1	0.786	1.048	0.262	0.313	0.624	2.187
454	1	2.681	0.539	-2.142	0.792	0.165	0.259
455	1	0.659	1.030	0.371	0.291	0.648	2.422
456	1	2.375	0.558	-1.817	0.782	0.173	0.275
457	1	0.756	0.531	-0.225	0.525	0.412	0.921
458	1	1.600	0.597	-1.003	0.724	0.222	0.375
459	1	0.783	1.051	0.267	0.312	0.624	2.190
460	1	1.089	0.536	-0.553	0.555	0.384	0.821
461	1	0.821	0.531	-0.290	0.535	0.403	0.887
462	1	0.689	0.530	-0.159	0.515	0.421	0.957
463	1	0.641	0.529	-0.112	0.504	0.432	1.000
464	1	0.756	0.527	-0.228	0.526	0.410	0.916
465	1	1.092	0.584	-0.508	0.538	0.401	0.881
466	1	0.755	0.522	-0.233	0.528	0.408	0.908
467	1	0.755	0.522	-0.233	0.528	0.408	0.908
468	1	0.755	0.522	-0.233	0.528	0.408	0.908
469	1	0.651	0.580	-0.071	0.487	0.449	1.072
470	1	0.755	0.522	-0.233	0.528	0.408	0.908
471	1	0.690	0.544	-0.145	0.509	0.427	0.981
472	1	0.821	0.531	-0.289	0.534	0.403	0.888
473	1	0.756	0.528	-0.228	0.526	0.411	0.917
474	1	3.716	0.535	-3.181	0.817	0.144	0.222
475	1	0.641	0.527	-0.115	0.505	0.430	0.994
476	1	0.641	0.529	-0.112	0.504	0.432	1.000
477	1	2.061	0.541	-1.521	0.769	0.185	0.298
478	1	0.783	1.050	0.267	0.312	0.625	2.190
479	1	3.689	0.535	-3.154	0.816	0.145	0.222
480	1	0.821	0.531	-0.289	0.534	0.403	0.888
481	1	0.841	0.517	-0.324	0.541	0.396	0.863
482	1	1.759	0.599	-1.160	0.733	0.214	0.358
483	1	0.641	0.527	-0.115	0.505	0.430	0.994
484	1	0.756	0.531	-0.225	0.525	0.412	0.921
485	1	0.669	0.517	-0.151	0.515	0.420	0.954
486	1	1.754	0.541	-1.213	0.753	0.198	0.324
487	1	0.793	1.131	0.337	0.304	0.633	2.268
488	1	0.756	0.528	-0.228	0.526	0.411	0.917
489	1	0.713	1.160	0.447	0.287	0.651	2.460
490	1	0.786	0.538	-0.248	0.527	0.410	0.913
491	1	0.826	2.543	1.717	0.150	0.790	4.955
492	1	0.783	1.095	0.312	0.306	0.631	2.252
493	1	0.682	0.548	-0.135	0.505	0.431	0.995
494	1	0.681	0.511	-0.170	0.521	0.415	0.933
495	1	0.755	0.530	-0.226	0.525	0.411	0.921
496	1	0.951	1.121	0.170	0.324	0.612	2.080
497	1	0.841	0.517	-0.324	0.541	0.396	0.863
498	1	0.727	0.523	-0.204	0.525	0.412	0.921
499	1	2.112	1.107	-1.005	0.569	0.347	0.699
500	1	0.756	0.528	-0.228	0.526	0.411	0.917
501	1	0.727	0.523	-0.204	0.525	0.412	0.921
502	1	0.747	0.544	-0.203	0.519	0.418	0.944
503	1	0.756	0.527	-0.228	0.526	0.410	0.916
504	1	0.690	0.544	-0.145	0.509	0.427	0.981
505	1	0.909	0.520	-0.389	0.549	0.389	0.839
506	1	0.785	0.534	-0.251	0.529	0.408	0.907
507	1	0.689	0.525	-0.164	0.517	0.419	0.949
508	1	0.710	1.030	0.320	0.303	0.635	2.288
509	1	1.038	1.077	0.039	0.340	0.595	1.936
510	1	0.914	0.534	-0.380	0.541	0.397	0.868
511	1	0.756	0.527	-0.228	0.526	0.410	0.916
512	1	0.697	1.025	0.327	0.300	0.638	2.321
513	1	0.682	0.538	-0.145	0.509	0.427	0.979
514	1	1.089	0.540	-0.549	0.553	0.386	0.826
515	1	2.169	0.541	-1.627	0.775	0.179	0.286
516	1	0.690	0.544	-0.145	0.509	0.427	0.981
517	1	0.788	0.582	-0.205	0.511	0.426	0.975
518	1	0.814	2.193	1.379	0.165	0.775	4.529
519	1	2.684	1.146	-1.537	0.602	0.314	0.602
520	1	9.282	1.146	-8.136	0.905	0.051	0.070
521	1	1.123	1.067	-0.057	0.349	0.587	1.871
522	1	1.089	0.540	-0.549	0.553	0.386	0.826
523	1	1.089	0.540	-0.549	0.553	0.386	0.826
524	1	0.914	0.533	-0.381	0.541	0.397	0.867
525	1	2.169	0.543	-1.626	0.774	0.179	0.287
526	1	0.689	0.525	-0.164	0.517	0.419	0.949
527	1	1.089	0.540	-0.549	0.553	0.386	0.826
528	1	0.756	0.527	-0.228	0.526	0.410	0.916
529	1	0.681	0.514	-0.167	0.519	0.416	0.940
530	1	2.679	0.539	-2.140	0.792	0.165	0.260
531	1	3.073	2.354	-0.720	0.424	0.439	1.032
532	1	0.913	0.511	-0.402	0.550	0.387	0.833
533	1	1.744	0.598	-1.145	0.732	0.214	0.359
534	1	0.809	0.982	0.173	0.327	0.609	2.051
535	1	0.641	0.526	-0.115	0.505	0.430	0.993
536	1	1.089	0.540	-0.549	0.553	0.386	0.826
537	1	2.044	0.565	-1.479	0.759	0.192	0.312
538	1	0.940	0.975	0.035	0.343	0.593	1.921
539	1	4.641	0.555	-4.086	0.841	0.124	0.186
540	1	1.390	0.881	-0.509	0.401	0.536	1.523
541	1	0.755	0.522	-0.233	0.528	0.408	0.908
542	1	1.092	0.584	-0.508	0.538	0.401	0.881
543	1	9.700	0.569	-9.131	0.987	0.006	0.008
544	1	1.092	0.584	-0.508	0.538	0.401	0.881
545	1	0.689	0.537	-0.153	0.512	0.424	0.969
546	1	3.874	2.573	-1.301	0.451	0.405	0.896
547	1	0.891	1.019	0.128	0.331	0.605	2.020
548	1	0.727	0.523	-0.204	0.525	0.412	0.921
549	1	2.269	1.117	-1.152	0.580	0.335	0.663
550	1	0.786	0.538	-0.248	0.527	0.410	0.913
551	1	0.997	2.791	1.794	0.160	0.777	4.577
552	1	2.624	0.490	-2.134	0.623	0.322	0.626
553	1	0.803	8.069	7.266	0.022	0.947	23.742
554	1	0.689	0.527	-0.162	0.516	0.420	0.952
555	1	2.104	1.069	-1.035	0.579	0.338	0.672
556	1	0.914	0.534	-0.380	0.541	0.397	0.868
557	1	0.659	1.035	0.376	0.290	0.649	2.432
558	1	2.033	0.543	-1.490	0.769	0.183	0.296
559	1	1.089	0.540	-0.549	0.553	0.386	0.826
560	1	1.131	1.073	-0.059	0.348	0.587	1.875
561	1	2.842	0.544	-2.298	0.795	0.162	0.254
562	1	0.682	0.548	-0.135	0.505	0.431	0.995
563	1	1.089	0.540	-0.549	0.553	0.386	0.826
564	1	0.756	0.531	-0.225	0.525	0.412	0.922
565	1	0.786	0.538	-0.248	0.527	0.410	0.913
566	1	0.674	0.572	-0.102	0.495	0.441	1.039
567	1	2.141	0.555	-1.586	0.767	0.186	0.300
568	1	0.913	0.514	-0.399	0.549	0.389	0.838
569	1	3.831	0.610	-3.221	0.805	0.153	0.237
570	1	14.922	0.555	-14.367	0.995	0.002	0.003
571	1	1.201	2.343	1.142	0.193	0.738	3.708
572	1	0.651	0.580	-0.071	0.487	0.449	1.072
573	1	0.641	0.526	-0.115	0.505	0.430	0.993
574	1	0.690	0.544	-0.145	0.509	0.427	0.981
575	1	0.737	1.069	0.332	0.303	0.635	2.286
576	1	0.957	0.963	0.006	0.346	0.590	1.892
577	1	0.659	1.042	0.383	0.289	0.649	2.438
578	1	0.711	1.068	0.356	0.298	0.640	2.340
579	1	0.756	0.531	-0.225	0.525	0.412	0.922
580	1	2.020	0.552	-1.468	0.763	0.189	0.307
581	1	1.758	0.535	-1.222	0.756	0.195	0.319
582	1	4.729	0.525	-4.204	0.835	0.130	0.196
583	1	0.937	0.966	0.029	0.344	0.592	1.911
584	1	9.517	0.560	-8.957	0.956	0.029	0.040
585	1	2.631	0.566	-2.065	0.594	0.350	0.710
586	1	1.089	0.536	-0.553	0.555	0.384	0.821
587	1	0.689	0.527	-0.162	0.516	0.420	0.952
588	1	0.689	0.527	-0.162	0.516	0.420	0.952
589	1	0.756	0.527	-0.228	0.526	0.410	0.916
590	1	0.785	0.534	-0.251	0.529	0.408	0.907
591	1	0.659	1.064	0.405	0.286	0.653	2.473
592	1	0.651	0.580	-0.071	0.487	0.449	1.072
593	1	2.333	1.620	-0.713	0.299	0.631	2.248
594	1	0.756	0.527	-0.228	0.526	0.410	0.916
595	1	0.689	0.527	-0.162	0.516	0.420	0.952
596	1	0.784	1.039	0.256	0.314	0.623	2.176
597	1	0.749	1.013	0.264	0.313	0.624	2.189
598	1	0.674	0.572	-0.102	0.495	0.441	1.039
599	1	0.815	2.250	1.435	0.162	0.778	4.617
600	1	2.742	1.063	-1.680	0.616	0.304	0.576
601	1	0.641	0.524	-0.117	0.506	0.429	0.990
602	1	1.054	8.628	7.575	0.017	0.944	22.126
603	1	0.689	0.527	-0.162	0.516	0.420	0.952
604	1	3.314	0.556	-2.758	0.810	0.150	0.232
605	1	0.914	0.532	-0.383	0.542	0.396	0.864
606	1	1.366	0.949	-0.417	0.386	0.550	1.612
607	1	1.089	0.540	-0.549	0.553	0.386	0.826
608	1	0.690	0.544	-0.145	0.509	0.427	0.981
609	1	0.902	1.989	1.087	0.186	0.750	3.952
610	1	0.682	0.548	-0.135	0.505	0.431	0.995
611	1	1.132	1.085	-0.046	0.347	0.589	1.884
612	1	1.120	1.096	-0.023	0.344	0.591	1.903
613	1	0.641	0.529	-0.113	0.504	0.431	0.998
614	1	0.821	0.531	-0.290	0.535	0.403	0.887
615	1	0.682	0.536	-0.146	0.510	0.426	0.976
616	1	0.689	0.527	-0.162	0.516	0.420	0.952
617	1	1.089	0.540	-0.549	0.553	0.386	0.826
618	1	0.756	0.527	-0.228	0.526	0.410	0.916
619	1	0.948	1.061	0.112	0.331	0.605	2.015
620	1	0.641	0.524	-0.117	0.506	0.429	0.990
621	1	5.263	0.572	-4.691	0.832	0.131	0.199
622	1	0.837	2.372	1.536	0.156	0.783	4.759
623	1	0.788	0.582	-0.205	0.511	0.426	0.975
624	1	0.841	0.517	-0.324	0.541	0.396	0.863
625	1	3.027	0.553	-2.474	0.799	0.158	0.248
626	1	0.781	1.054	0.273	0.311	0.625	2.199
627	1	9.436	2.744	-6.692	0.748	0.108	0.159
628	1	2.549	1.101	-1.448	0.603	0.315	0.604
