# Supplementary material for: Evolution of host-microbe cell adherence by receptor domain shuffling
Source: eLife. 2022 Jan 25;11:e73330. doi: 10.7554/eLife.73330 (PMC8860441; doi:10.7554/eLife.73330)
Supplement: Figure 2—source data 3. [file elife-73330-fig2-data3.zip › Figure 2 - source data 3/site_selection_results/ALL_all_evo_data/CCM20_MEME.csv]

Codon	alpha	beta1	p1	beta2	p2	LRT	p-value	q-value	Log(L)
1	0.0	0.0	0.0	0.0	1.0	0.0	1.0	1.0	0.0
2	0.0	0.0	0.922879	32.9873	0.0771211	5.26835	0.0329978	1.0	-10.0226
3	0.0	0.0	0.0	0.0	1.0	0.0	1.0	1.0	0.0
4	0.0	0.0	0.0	0.0	1.0	0.0	1.0	1.0	0.0
5	0.0	0.0	0.0	0.0	1.0	0.0	1.0	1.0	0.0
6	0.0	0.0	0.262616	2.4798	0.737384	1.47588	0.243841	1.0	-9.93486
7	0.0	0.0	0.0	0.0	1.0	0.0	1.0	1.0	0.0
8	0.0	0.0	0.0	0.0	1.0	0.0	1.0	1.0	0.0
9	0.0	0.0	0.0	0.0	1.0	0.0	1.0	1.0	0.0
10	0.0	0.0	0.0	0.0	1.0	0.0	1.0	1.0	0.0
11	0.0	0.0	0.0	0.0	1.0	0.0	1.0	1.0	0.0
12	0.0	0.0	0.0	0.0	1.0	0.0	1.0	1.0	0.0
13	0.0	0.0	0.0	0.0	1.0	0.0	1.0	1.0	0.0
14	0.0	0.0	0.0	0.0	1.0	0.0	1.0	1.0	0.0
15	2.18157	0.0	0.0479532	0.0	0.952047	0.0	0.67	1.0	-8.93122
16	3.34932	0.0	0.0474558	0.0	0.952544	0.0	0.67	1.0	-8.43159
17	0.0	0.0	0.0	0.0	1.0	0.0	1.0	1.0	0.0
18	0.0	0.0	0.963064	487.817	0.0369358	3.6361	0.0768696	1.0	-11.8608
19	0.0	0.0	0.0	0.0	1.0	0.0	1.0	1.0	0.0
20	4.73207	0.0	0.044837	0.0	0.955163	0.0	0.67	1.0	-9.82093
21	0.0	0.0	0.0	0.0	1.0	0.0	1.0	1.0	0.0
22	0.0	0.0	1.00002e-09	1.26286	1.0	0.559247	0.415662	1.0	-8.4781
23	0.0	0.0	0.953564	148.976	0.0464363	9.47611	0.00385407	1.0	-11.4152
24	0.0	0.0	1.0e-09	2.51121	1.0	1.22134	0.281224	1.0	-10.298
25	0.0	0.0	0.0	0.0	1.0	0.0	1.0	1.0	0.0
26	0.0	0.0	1.00003e-09	1.10703	1.0	0.670203	0.388089	1.0	-10.6955
27	0.0	0.0	0.081455	1.30978	0.918545	0.355956	0.474475	1.0	-8.36798
28	0.0	0.0	0.611082	17.0824	0.388918	3.71272	0.0738553	1.0	-17.9708
29	0.0	0.0	0.0	0.0	1.0	0.0	1.0	1.0	0.0
30	0.0	0.0	0.0	0.0	1.0	0.0	1.0	1.0	0.0
31	0.0	0.0	1.0e-09	1.10859	1.0	0.40432	0.459299	1.0	-7.77414
32	0.0	0.0	0.0	0.0	1.0	0.0	1.0	1.0	0.0
33	17.793	6.56896	0.599937	6.58284	0.400063	0.0	0.67	1.0	-24.3186
34	0.0	0.0	0.273529	1.69306	0.726471	0.646731	0.393704	1.0	-9.17423
35	0.0	0.0	0.0	0.0	1.0	0.0	1.0	1.0	0.0
36	2.06201	2.06201	1.00002e-09	4.98801	1.0	0.625774	0.398812	1.0	-22.1179
37	0.0	0.0	0.0	0.0	1.0	0.0	1.0	1.0	0.0
38	0.0	0.0	0.243005	1.66264	0.756995	0.898903	0.338532	1.0	-9.18157
39	0.0	0.0	0.222939	1.71095	0.777061	0.58559	0.40887	1.0	-9.16158
40	0.0	0.0	0.0	0.0	1.0	0.0	1.0	1.0	0.0
41	0.0	0.0	0.0	0.0	1.0	0.0	1.0	1.0	0.0
42	0.0	0.0	1.00001e-09	2.94365	1.0	2.24769	0.160117	1.0	-13.7393
43	0.0	0.0	0.0	0.0	1.0	0.0	1.0	1.0	0.0
44	8.36077	1.43353	0.615946	1.29765	0.384054	0.0	0.67	1.0	-16.4429
45	0.0	0.0	0.0	0.0	1.0	0.0	1.0	1.0	0.0
46	8.08391	0.0	0.0474013	0.0	0.952599	0.0	0.67	1.0	-12.5385
47	0.0	0.0	0.0	0.0	1.0	0.0	1.0	1.0	0.0
48	0.0	0.0	0.244798	1.95581	0.755202	0.119928	0.56688	1.0	-11.7694
49	3.37655	0.0	0.0472738	0.0	0.952726	0.0	0.67	1.0	-8.42903
50	0.0	0.0	1.0e-09	3.3572	1.0	2.19878	0.164381	1.0	-16.3568
51	0.0	0.0	0.0	0.0	1.0	0.0	1.0	1.0	0.0
52	2.4908	0.0	0.884451	14.1215	0.115549	0.144281	0.555127	1.0	-14.0093
53	0.0	0.0	0.0	0.0	1.0	0.0	1.0	1.0	0.0
54	0.0	0.0	0.0	0.0	1.0	0.0	1.0	1.0	0.0
55	0.0	0.0	0.0	0.0	1.0	0.0	1.0	1.0	0.0
56	0.0	0.0	0.0	0.0	1.0	0.0	1.0	1.0	0.0
57	3.36876	0.0	0.0501286	0.0	0.949871	0.0	0.67	1.0	-7.16439
58	0.0	0.0	0.0	0.0	1.0	0.0	1.0	1.0	0.0
59	0.0	0.0	1.00001e-09	2.58704	1.0	1.23516	0.279035	1.0	-13.234
60	0.0	0.0	0.0	0.0	1.0	0.0	1.0	1.0	0.0
61	12.4733	1.26751	1.0	1.26756	1.00117e-09	0.0	0.67	1.0	-15.379
62	0.0	0.0	1.00002e-09	2.68681	1.0	1.78163	0.206061	1.0	-11.8658
63	0.0	0.0	0.0	0.0	1.0	0.0	1.0	1.0	0.0
64	5.3266	1.18459	1.0	1.17997	1.0e-09	0.0	0.67	1.0	-11.7216
65	0.0	0.0	0.734944	16.9429	0.265056	2.48787	0.14081	1.0	-15.1411
66	0.0	0.0	1.00002e-09	1.49324	1.0	1.14734	0.29329	1.0	-9.72301
67	6.55252	0.0	0.0473253	0.0	0.952675	0.0	0.67	1.0	-8.48898
68	0.0	0.0	0.226326	1.66168	0.773674	0.678525	0.386125	1.0	-8.31347
69	3.51172	1.21545	1.0	1.21728	1.00117e-09	0.0	0.67	1.0	-13.0816
70	0.0	0.0	0.0	0.0	1.0	0.0	1.0	1.0	0.0
71	0.0	0.0	0.0	0.0	1.0	0.0	1.0	1.0	0.0
72	0.0	0.0	0.0	0.0	1.0	0.0	1.0	1.0	0.0
73	0.0	0.0	0.0	0.0	1.0	0.0	1.0	1.0	0.0
74	0.0	0.0	0.919352	30.7098	0.0806483	1.34701	0.262014	1.0	-11.4915
75	0.0	0.0	0.0	0.0	1.0	0.0	1.0	1.0	0.0
76	3.33623	0.0	0.0479423	0.0	0.952058	0.0	0.67	1.0	-9.87137
77	2.27104	1.40829	1.0	1.40129	1.49012e-09	0.0	0.67	1.0	-12.3928
78	0.0	0.0	1.00011e-09	1.203	1.0	0.57757	0.410921	1.0	-8.44956
79	0.0	0.0	1.00003e-09	1.12201	1.0	0.825807	0.353438	1.0	-8.37298
80	0.0	0.0	0.0	0.0	1.0	0.0	1.0	1.0	0.0
81	0.0	0.0	0.0	0.0	1.0	0.0	1.0	1.0	0.0
82	0.0	0.0	0.241687	1.92168	0.758313	0.753424	0.369029	1.0	-8.89391
83	0.0	0.0	0.0	0.0	1.0	0.0	1.0	1.0	0.0
84	0.0	0.0	0.959708	258.695	0.0402918	3.33324	0.0900737	1.0	-10.7675
85	3.53847	0.0	0.0474172	0.0	0.952583	0.0	0.67	1.0	-7.63035
86	0.0	0.0	0.0	0.0	1.0	0.0	1.0	1.0	0.0
87	0.0	0.0	1.0e-09	1.13679	1.0	0.865545	0.345235	1.0	-7.80222
88	2.53581	0.0	0.0485158	0.0	0.951484	0.0	0.67	1.0	-7.92687
89	0.0	0.0	0.0	0.0	1.0	0.0	1.0	1.0	0.0
90	0.0	0.0	0.0	0.0	1.0	0.0	1.0	1.0	0.0
91	0.0	0.0	0.0	0.0	1.0	0.0	1.0	1.0	0.0
92	0.0	0.0	0.0	0.0	1.0	0.0	1.0	1.0	0.0
93	5.57761	1.21285	1.0	1.21117	1.00024e-09	0.0	0.67	1.0	-11.1923
94	0.0	0.0	0.0	0.0	1.0	0.0	1.0	1.0	0.0
95	0.0	0.0	0.0	0.0	1.0	0.0	1.0	1.0	0.0
96	24.4199	0.0	0.0473017	0.0	0.952698	0.0	0.67	1.0	-9.56514
97	6.83118	0.0	0.0516756	0.0	0.948324	0.0	0.67	1.0	-11.2159
98	3.49954	0.0	0.914543	28.9097	0.0854565	0.228602	0.519416	1.0	-15.2854
99	0.0	0.0	0.0	0.0	1.0	0.0	1.0	1.0	0.0
100	2.81729	1.32328	1.0	1.32333	1.0e-09	0.0	0.67	1.0	-12.1399
101	0.0	0.0	0.0	0.0	1.0	0.0	1.0	1.0	0.0
102	0.0	0.0	1.00001e-09	1.04662	1.0	0.424883	0.453097	1.0	-8.41739
103	7.84537	4.80465	0.463276	4.81481	0.536724	0.0	0.67	1.0	-21.6424
104	0.0	0.0	0.0	0.0	1.0	0.0	1.0	1.0	0.0
105	0.0	0.0	0.0	0.0	1.0	0.0	1.0	1.0	0.0
106	0.0	0.0	0.0	0.0	1.0	0.0	1.0	1.0	0.0
107	6.63404	0.0	0.934705	35.9957	0.0652951	0.36472	0.471659	1.0	-16.1334
108	0.0	0.0	0.0	0.0	1.0	0.0	1.0	1.0	0.0
109	0.0	0.0	0.0	0.0	1.0	0.0	1.0	1.0	0.0
110	0.0	0.0	0.0857492	1.34089	0.914251	0.373245	0.468949	1.0	-9.74062
111	3.95787	1.21816	1.0	1.21827	1.00117e-09	0.0	0.67	1.0	-12.6452
112	0.0	0.0	0.0	0.0	1.0	0.0	1.0	1.0	0.0
113	0.0	0.0	0.907002	23.2865	0.0929975	0.920729	0.334234	1.0	-9.23588
114	0.0	0.0	0.790269	7.32162	0.209731	0.741921	0.371589	1.0	-8.83874
115	0.0	0.0	0.0	0.0	1.0	0.0	1.0	1.0	0.0
116	3.74884	1.35182	1.0	1.34398	6.48499e-08	0.0	0.67	1.0	-11.7709
117	5.74906	0.0	0.0681604	0.0	0.93184	0.0	0.67	1.0	-8.72289
118	0.0	0.0	0.801572	20.5428	0.198428	1.47964	0.243333	1.0	-14.3483
119	3.35057	0.0	0.0500045	0.0	0.949995	0.0	0.67	1.0	-8.23486
120	0.0	0.0	1.0e-09	6.39122	1.0	1.18734	0.286695	1.0	-20.5496
121	8.63182	0.0	0.0478443	0.0	0.952156	0.0	0.67	1.0	-9.39246
122	0.0	0.0	0.0	0.0	1.0	0.0	1.0	1.0	0.0
123	0.0	0.0	0.0	0.0	1.0	0.0	1.0	1.0	0.0
124	0.0	0.0	0.0	0.0	1.0	0.0	1.0	1.0	0.0
125	0.0	0.0	0.0	0.0	1.0	0.0	1.0	1.0	0.0
126	0.0	0.0	0.0	0.0	1.0	0.0	1.0	1.0	0.0
127	0.0	0.0	0.0	0.0	1.0	0.0	1.0	1.0	0.0
128	0.0	0.0	0.0	0.0	1.0	0.0	1.0	1.0	0.0
129	0.0	0.0	0.210443	1.59021	0.789557	0.981329	0.322647	1.0	-10.6982
130	0.0	0.0	0.0	0.0	1.0	0.0	1.0	1.0	0.0
131	0.0	0.0	0.0	0.0	1.0	0.0	1.0	1.0	0.0
132	0.0	0.0	0.0	0.0	1.0	0.0	1.0	1.0	0.0
133	0.0	0.0	0.0	0.0	1.0	0.0	1.0	1.0	0.0
134	0.0	0.0	1.00001e-09	1.2983	1.0	0.696465	0.381935	1.0	-7.61254
135	4.03316	4.03291	1.00026e-09	5.88573	1.0	0.123971	0.564869	1.0	-24.873
136	0.0	0.0	1.0e-09	3.41096	1.0	1.14793	0.293193	1.0	-14.5367
137	0.0	0.0	0.0	0.0	1.0	0.0	1.0	1.0	0.0
138	0.0	0.0	0.323652	2.12735	0.676348	0.940389	0.33042	1.0	-10.6434
139	0.0	0.0	0.0	0.0	1.0	0.0	1.0	1.0	0.0
140	2.73906	0.0	0.0425246	0.0	0.957475	0.0	0.67	1.0	-7.10341
141	0.0	0.0	0.911159	17.8742	0.0888405	0.33568	0.481106	1.0	-9.47122
142	0.0	0.0	0.0	0.0	1.0	0.0	1.0	1.0	0.0
143	0.0	0.0	0.0	0.0	1.0	0.0	1.0	1.0	0.0
144	3.40946	0.0	0.0472961	0.0	0.952704	0.0	0.67	1.0	-11.2354
145	0.0	0.0	0.0	0.0	1.0	0.0	1.0	1.0	0.0
146	0.0	0.0	0.0	0.0	1.0	0.0	1.0	1.0	0.0
147	0.0	0.0	0.0	0.0	1.0	0.0	1.0	1.0	0.0
148	0.0	0.0	0.0	0.0	1.0	0.0	1.0	1.0	0.0
149	0.0	0.0	1.00001e-09	3.79886	1.0	1.70194	0.215248	1.0	-15.0736
150	0.0	0.0	0.0	0.0	1.0	0.0	1.0	1.0	0.0
151	3.4004	1.24499	1.0	1.22502	1.21072e-09	0.0	0.67	1.0	-13.3725
152	21.7589	0.0	0.0474228	0.0	0.952577	0.0	0.67	1.0	-11.1797
153	0.0	0.0	0.0	0.0	1.0	0.0	1.0	1.0	0.0
154	0.0	0.0	0.876038	13.3601	0.123962	1.03789	0.312269	1.0	-9.58464
155	3.38104	0.0	0.0473155	0.0	0.952685	0.0	0.67	1.0	-7.84807
156	0.0	0.0	0.0	0.0	1.0	0.0	1.0	1.0	0.0
157	3.01229	0.0	0.048174	0.0	0.951826	0.0	0.67	1.0	-9.70156
158	7.52066	0.0	0.0434078	0.0	0.956592	0.0	0.67	1.0	-7.59578
159	0.0	0.0	0.0	0.0	1.0	0.0	1.0	1.0	0.0
160	9.87567	0.0	0.047897	0.0	0.952103	0.0	0.67	1.0	-14.1072
161	0.0	0.0	0.0	0.0	1.0	0.0	1.0	1.0	0.0
162	2.02406	1.23886	1.0	1.22253	1.49012e-09	0.0	0.67	1.0	-12.757
163	0.0	0.0	0.0	0.0	1.0	0.0	1.0	1.0	0.0
164	0.0	0.0	0.813094	11.6525	0.186906	0.985786	0.321814	1.0	-11.6452
165	0.0	0.0	0.0	0.0	1.0	0.0	1.0	1.0	0.0
166	0.0	0.0	0.0	0.0	1.0	0.0	1.0	1.0	0.0
167	0.0	0.0	0.946021	86.9722	0.0539792	2.15078	0.168683	1.0	-9.91703
168	0.0	0.0	1.0e-09	4.18863	1.0	2.87457	0.114677	1.0	-12.1232
169	0.0	0.0	0.0	0.0	1.0	0.0	1.0	1.0	0.0
170	0.0	0.0	0.0	0.0	1.0	0.0	1.0	1.0	0.0
171	0.0	0.0	1.0e-09	1.2669	1.0	0.964376	0.325839	1.0	-8.35012
172	2.75215	0.0	0.673422	17.6923	0.326578	1.33982	0.263072	1.0	-20.5599
173	3.34513	2.36519	0.987164	5.09426	0.0128358	1.44869e-05	0.669082	1.0	-16.7676
174	0.0	0.0	1.0e-09	5.36135	1.0	1.47488	0.243977	1.0	-18.4905
175	0.0	0.0	0.757234	12.286	0.242766	1.07171	0.306254	1.0	-15.988
176	5.36933	0.0	0.0478717	0.0	0.952128	0.0	0.67	1.0	-8.45753
177	0.0	0.0	0.0	0.0	1.0	0.0	1.0	1.0	0.0
178	0.0	0.0	0.0	0.0	1.0	0.0	1.0	1.0	0.0
179	0.0	0.0	1.0e-09	1.13692	1.0	0.548867	0.418383	1.0	-7.17828
180	0.0	0.0	0.0	0.0	1.0	0.0	1.0	1.0	0.0
181	2.23238	0.0	0.0475008	0.0	0.952499	0.0	0.67	1.0	-8.56993
182	7.41479	0.0	0.047388	0.0	0.952612	0.0	0.67	1.0	-8.78447
183	0.0	0.0	0.0	0.0	1.0	0.0	1.0	1.0	0.0
184	0.0	0.0	1.0e-09	1.18407	1.0	0.400681	0.460411	1.0	-9.30228
185	0.0	0.0	0.0	0.0	1.0	0.0	1.0	1.0	0.0
186	0.0	0.0	0.0	0.0	1.0	0.0	1.0	1.0	0.0
187	0.0	0.0	0.0	0.0	1.0	0.0	1.0	1.0	0.0
188	2.90999	0.0	0.0449061	0.0	0.955094	0.0	0.67	1.0	-6.46477
189	0.0	0.0	0.0	0.0	1.0	0.0	1.0	1.0	0.0
190	1.98434	0.0	0.0474117	0.0	0.952588	0.0	0.67	1.0	-8.9607
191	0.0	0.0	0.0	0.0	1.0	0.0	1.0	1.0	0.0
192	0.0	0.0	0.0	0.0	1.0	0.0	1.0	1.0	0.0
193	0.0	0.0	0.0	0.0	1.0	0.0	1.0	1.0	0.0
194	4.93349	0.0	0.065	0.0	0.935	0.0	0.67	1.0	-12.3121
195	0.0	0.0	0.901267	99.7748	0.0987328	6.31297	0.0193027	1.0	-15.3637
196	0.0	0.0	0.94595	76.8013	0.0540504	1.99407	0.183577	1.0	-11.714
197	0.0	0.0	0.0	0.0	1.0	0.0	1.0	1.0	0.0
198	0.0	0.0	0.0	0.0	1.0	0.0	1.0	1.0	0.0
199	0.0	0.0	0.0	0.0	1.0	0.0	1.0	1.0	0.0
200	0.0	0.0	0.0	0.0	1.0	0.0	1.0	1.0	0.0
201	0.0	0.0	0.0	0.0	1.0	0.0	1.0	1.0	0.0
202	0.0	0.0	0.0	0.0	1.0	0.0	1.0	1.0	0.0
203	0.0	0.0	1.00003e-09	1.21326	1.0	0.598988	0.405478	1.0	-8.11502
204	0.0	0.0	0.0	0.0	1.0	0.0	1.0	1.0	0.0
205	0.0	0.0	0.0	0.0	1.0	0.0	1.0	1.0	0.0
206	0.0	0.0	0.0	0.0	1.0	0.0	1.0	1.0	0.0
207	0.0	0.0	0.251214	1.2189	0.748786	0.016043	0.636667	1.0	-9.01072
208	0.0	0.0	0.0	0.0	1.0	0.0	1.0	1.0	0.0
209	0.0	0.0	0.0	0.0	1.0	0.0	1.0	1.0	0.0
210	10.2378	0.0	0.0529161	0.0	0.947084	0.0	0.67	1.0	-11.4811
211	5.851	2.63174	1.0	2.61832	1.0e-09	0.0	0.67	1.0	-15.9397
212	0.0	0.0	1.00002e-09	2.44016	1.0	1.12571	0.29693	1.0	-12.082
213	0.0	0.0	0.0	0.0	1.0	0.0	1.0	1.0	0.0
214	5.35898	0.0	0.0481648	0.0	0.951835	0.0	0.67	1.0	-9.88523
215	2.28743	1.64785	1.0	1.64839	3.43323e-08	0.0	0.67	1.0	-13.8331
216	8.06879	1.24211	1.0	1.24489	1.49012e-09	0.0	0.67	1.0	-16.4622
217	0.0	0.0	0.951599	113.715	0.0484013	1.8131	0.202552	1.0	-11.3795
218	2.2625	0.0	0.0500045	0.0	0.949995	0.0	0.67	1.0	-11.1089
219	0.0	0.0	0.0	0.0	1.0	0.0	1.0	1.0	0.0
220	0.0	0.0	0.0	0.0	1.0	0.0	1.0	1.0	0.0
221	3.74886	0.0	0.0499472	0.0	0.950053	0.0	0.67	1.0	-6.38705
222	0.0	0.0	0.0	0.0	1.0	0.0	1.0	1.0	0.0
223	0.0	0.0	0.0	0.0	1.0	0.0	1.0	1.0	0.0
224	0.0	0.0	1.0e-09	2.79602	1.0	2.13908	0.169748	1.0	-16.781
225	0.0	0.0	1.00002e-09	1.34893	1.0	0.718726	0.376821	1.0	-9.0775
226	2.52258	0.0	0.0472557	0.0	0.952744	0.0	0.67	1.0	-8.04572
227	19.1947	1.18974	1.0	1.18668	1.21072e-09	0.0	0.67	1.0	-18.4343
228	0.0	0.0	0.0	0.0	1.0	0.0	1.0	1.0	0.0
229	0.0	0.0	0.0	0.0	1.0	0.0	1.0	1.0	0.0
230	3.54294	1.38972	1.0	1.37911	4.44081e-09	0.0	0.67	1.0	-14.708
231	0.0	0.0	1.0e-09	1.39874	1.0	1.09166	0.30277	1.0	-7.70223
232	0.0	0.0	0.0	0.0	1.0	0.0	1.0	1.0	0.0
233	0.0	0.0	0.0	0.0	1.0	0.0	1.0	1.0	0.0
234	0.0	0.0	1.0e-09	1.19137	1.0	0.8519	0.348024	1.0	-9.4233
235	0.0	0.0	0.0	0.0	1.0	0.0	1.0	1.0	0.0
236	0.0	0.0	0.0	0.0	1.0	0.0	1.0	1.0	0.0
237	0.0	0.0	1.0e-09	3.19813	1.0	1.34464	0.262362	1.0	-11.6771
238	0.0	0.0	0.0	0.0	1.0	0.0	1.0	1.0	0.0
239	5.14827	4.96503	1.0	4.96413	1.00117e-09	0.0	0.67	1.0	-19.6315
240	0.0	0.0	1.00005e-09	1.09225	1.0	0.602388	0.404623	1.0	-11.0089
241	0.0	0.0	0.0	0.0	1.0	0.0	1.0	1.0	0.0
242	0.0	0.0	0.254058	1.47347	0.745942	0.443557	0.447584	1.0	-9.30871
243	3.38127	1.25008	1.0	1.23154	1.49012e-09	0.0	0.67	1.0	-12.6033
244	0.0	0.0	0.0	0.0	1.0	0.0	1.0	1.0	0.0
245	0.0	0.0	0.249669	1.87147	0.750331	0.925247	0.333353	1.0	-9.47893
246	0.0	0.0	0.0	0.0	1.0	0.0	1.0	1.0	0.0
247	3.64545	0.0	0.951399	117.625	0.048601	1.26101	0.274991	1.0	-15.5431
248	0.0	0.0	0.0	0.0	1.0	0.0	1.0	1.0	0.0
249	0.0	0.0	0.0	0.0	1.0	0.0	1.0	1.0	0.0
250	0.0	0.0	0.0	0.0	1.0	0.0	1.0	1.0	0.0
251	0.0	0.0	0.958318	240.218	0.0416815	2.84445	0.116518	1.0	-11.2818
252	0.0	0.0	0.0	0.0	1.0	0.0	1.0	1.0	0.0
253	0.0	0.0	0.0	0.0	1.0	0.0	1.0	1.0	0.0
254	0.0	0.0	0.0	0.0	1.0	0.0	1.0	1.0	0.0
255	0.0	0.0	0.0	0.0	1.0	0.0	1.0	1.0	0.0
256	0.0	0.0	1.00003e-09	1.14215	1.0	0.415913	0.455785	1.0	-8.8657
257	0.0	0.0	0.0	0.0	1.0	0.0	1.0	1.0	0.0
258	0.0	0.0	0.0	0.0	1.0	0.0	1.0	1.0	0.0
259	0.0	0.0	0.0	0.0	1.0	0.0	1.0	1.0	0.0
260	0.0	0.0	0.739399	13.3234	0.260601	1.57623	0.230662	1.0	-14.1518
261	0.0	0.0	0.0	0.0	1.0	0.0	1.0	1.0	0.0
262	0.0	0.0	0.652795	9.65542	0.347205	3.37802	0.0879834	1.0	-14.2392
263	0.0	0.0	0.922226	35.2656	0.0777738	1.06952	0.306638	1.0	-10.1806
264	0.0	0.0	0.0	0.0	1.0	0.0	1.0	1.0	0.0
265	0.0	0.0	0.0	0.0	1.0	0.0	1.0	1.0	0.0
266	0.0	0.0	0.0	0.0	1.0	0.0	1.0	1.0	0.0
267	0.0	0.0	0.793718	7.54119	0.206282	0.762588	0.367007	1.0	-10.4465
268	0.0	0.0	0.879653	63.9978	0.120347	5.08894	0.0361925	1.0	-16.9448
269	2.18292	0.0	0.0474258	0.0	0.952574	0.0	0.67	1.0	-10.575
270	0.0	0.0	0.0	0.0	1.0	0.0	1.0	1.0	0.0
271	0.0	0.0	0.244206	1.68018	0.755794	0.996741	0.319778	1.0	-8.9206
272	0.0	0.0	0.0	0.0	1.0	0.0	1.0	1.0	0.0
273	0.0	0.0	0.0	0.0	1.0	0.0	1.0	1.0	0.0
274	3.15717	0.0	0.0484985	0.0	0.951502	0.0	0.67	1.0	-7.58461
275	3.40398	0.0	0.047388	0.0	0.952612	0.0	0.67	1.0	-10.1091
276	2.43282	0.0	0.0473953	0.0	0.952605	0.0	0.67	1.0	-9.29851
277	0.0	0.0	0.0	0.0	1.0	0.0	1.0	1.0	0.0
278	0.0	0.0	0.251678	1.70643	0.748322	0.849463	0.348525	1.0	-10.7299
279	0.0	0.0	0.843391	15.4495	0.156609	1.32758	0.264884	1.0	-10.3797
280	0.0	0.0	0.0	0.0	1.0	0.0	1.0	1.0	0.0
281	3.22441	3.22433	1.00026e-09	4.5322	1.0	0.0599004	0.600833	1.0	-19.1422
282	2.21896	0.0	0.0473616	0.0	0.952638	0.0	0.67	1.0	-10.6251
283	0.0	0.0	0.749863	17.9764	0.250137	1.96364	0.18663	1.0	-15.0723
284	4.06225	0.0	0.0474218	0.0	0.952578	0.0	0.67	1.0	-10.8957
285	6.42043	1.08414	0.999912	1.08414	8.75398e-05	0.0	0.67	1.0	-12.3242
286	0.0	0.0	1.00003e-09	1.37067	1.0	1.07468	0.305732	1.0	-8.18315
287	0.0	0.0	0.0	0.0	1.0	0.0	1.0	1.0	0.0
288	5.85553	0.0	0.0472961	0.0	0.952704	0.0	0.67	1.0	-7.65195
289	3.77455	3.77455	1.00026e-09	5.06597	1.0	0.0751494	0.591281	1.0	-19.3477
290	5.36934	1.19023	1.0	1.18627	1.0e-09	0.0	0.67	1.0	-12.6685
291	0.0	0.0	0.0	0.0	1.0	0.0	1.0	1.0	0.0
292	3.68068	0.0	0.0373535	0.0	0.962646	0.0	0.67	1.0	-8.25928
293	0.0	0.0	0.0	0.0	1.0	0.0	1.0	1.0	0.0
294	7.66033	0.0	0.0499236	0.0	0.950076	0.0	0.67	1.0	-11.9406
295	3.96398	0.0	0.831232	10.0529	0.168768	0.0337568	0.619881	1.0	-14.1346
296	0.0	0.0	0.0	0.0	1.0	0.0	1.0	1.0	0.0
297	5.34151	0.0	0.0583763	0.0	0.941624	0.0	0.67	1.0	-9.97339
298	0.0	0.0	0.0	0.0	1.0	0.0	1.0	1.0	0.0
299	0.0	0.0	1.0e-09	2.68642	1.0	1.16178	0.290889	1.0	-11.9626
300	0.0	0.0	0.0	0.0	1.0	0.0	1.0	1.0	0.0
301	0.0	0.0	0.0	0.0	1.0	0.0	1.0	1.0	0.0
302	0.0	0.0	0.0	0.0	1.0	0.0	1.0	1.0	0.0
303	0.0	0.0	0.0	0.0	1.0	0.0	1.0	1.0	0.0
304	5.64986	0.0	0.0473073	0.0	0.952693	0.0	0.67	1.0	-9.20617
305	4.09177	2.65923	1.0	2.65557	1.00024e-09	0.0	0.67	1.0	-17.3999
306	0.0	0.0	1.0e-09	1.31866	1.0	0.888365	0.340632	1.0	-9.32746
307	0.0	0.0	0.881986	17.8851	0.118014	0.603498	0.404344	1.0	-10.3651
308	0.0	0.0	1.00001e-09	3.61334	1.0	1.84699	0.198843	1.0	-18.2449
309	0.0	0.0	0.0	0.0	1.0	0.0	1.0	1.0	0.0
310	0.0	0.0	0.0	0.0	1.0	0.0	1.0	1.0	0.0
311	0.0	0.0	0.0	0.0	1.0	0.0	1.0	1.0	0.0
312	0.0	0.0	0.273971	2.51078	0.726029	0.564685	0.414247	1.0	-9.19336
313	0.0	0.0	0.0	0.0	1.0	0.0	1.0	1.0	0.0
314	0.0	0.0	0.0	0.0	1.0	0.0	1.0	1.0	0.0
315	2.39388	0.0	0.601621	11.0696	0.398379	0.200529	0.530614	1.0	-20.3975
316	0.0	0.0	0.959335	188.576	0.0406655	2.91738	0.112112	1.0	-10.6694
317	0.0	0.0	0.0	0.0	1.0	0.0	1.0	1.0	0.0
318	0.0	0.0	0.0	0.0	1.0	0.0	1.0	1.0	0.0
319	3.40167	0.0	0.0472974	0.0	0.952703	0.0	0.67	1.0	-9.32869
320	0.0	0.0	0.0	0.0	1.0	0.0	1.0	1.0	0.0
321	0.0	0.0	0.0	0.0	1.0	0.0	1.0	1.0	0.0
322	0.0	0.0	0.0	0.0	1.0	0.0	1.0	1.0	0.0
323	2.58827	0.0	0.0472557	0.0	0.952744	0.0	0.67	1.0	-8.42904
324	0.0	0.0	0.0	0.0	1.0	0.0	1.0	1.0	0.0
325	0.0	0.0	0.0	0.0	1.0	0.0	1.0	1.0	0.0
326	0.0	0.0	0.0	0.0	1.0	0.0	1.0	1.0	0.0
327	0.0	0.0	1.00001e-09	1.61548	1.0	0.467722	0.44061	1.0	-8.6815
328	2.17225	0.0	0.047381	0.0	0.952619	0.0	0.67	1.0	-8.38134
329	2.26035	0.0	0.0474263	0.0	0.952574	0.0	0.67	1.0	-9.03159
330	0.0	0.0	0.0	0.0	1.0	0.0	1.0	1.0	0.0
331	4.4631	1.26387	1.0	1.26758	1.0e-09	0.0	0.67	1.0	-15.0328
332	0.0	0.0	0.0	0.0	1.0	0.0	1.0	1.0	0.0
333	0.0	0.0	0.0	0.0	1.0	0.0	1.0	1.0	0.0
334	0.0	0.0	0.0	0.0	1.0	0.0	1.0	1.0	0.0
335	4.96828	0.0	0.0473449	0.0	0.952655	0.0	0.67	1.0	-12.4564
336	0.0	0.0	1.00001e-09	3.74845	1.0	1.76462	0.207986	1.0	-15.5994
337	4.77687	0.0	0.0474327	0.0	0.952567	0.0	0.67	1.0	-7.48015
338	13.67	0.0	0.0761346	0.0	0.923865	0.0	0.67	1.0	-11.453
339	0.0	0.0	0.0	0.0	1.0	0.0	1.0	1.0	0.0
340	0.0	0.0	0.0	0.0	1.0	0.0	1.0	1.0	0.0
341	0.0	0.0	1.00005e-09	1.74573	1.0	0.523492	0.425148	1.0	-8.25037
342	0.0	0.0	0.0	0.0	1.0	0.0	1.0	1.0	0.0
343	2.90999	0.0	0.0416271	0.0	0.958373	0.0	0.67	1.0	-6.5197
344	0.0	0.0	0.0	0.0	1.0	0.0	1.0	1.0	0.0
345	10.6951	0.0	0.0473991	0.0	0.952601	0.0	0.67	1.0	-14.4982
346	0.0	0.0	0.0	0.0	1.0	0.0	1.0	1.0	0.0
347	0.0	0.0	0.0	0.0	1.0	0.0	1.0	1.0	0.0
348	0.0	0.0	0.0	0.0	1.0	0.0	1.0	1.0	0.0
349	0.0	0.0	0.0	0.0	1.0	0.0	1.0	1.0	0.0
350	0.0	0.0	0.0	0.0	1.0	0.0	1.0	1.0	0.0
351	0.0	0.0	0.0	0.0	1.0	0.0	1.0	1.0	0.0
352	0.0	0.0	0.0	0.0	1.0	0.0	1.0	1.0	0.0
353	0.0	0.0	0.0	0.0	1.0	0.0	1.0	1.0	0.0
354	0.0	0.0	0.0	0.0	1.0	0.0	1.0	1.0	0.0
355	0.0	0.0	0.0	0.0	1.0	0.0	1.0	1.0	0.0
356	0.0	0.0	0.0	0.0	1.0	0.0	1.0	1.0	0.0
357	0.0	0.0	0.0	0.0	1.0	0.0	1.0	1.0	0.0
358	0.0	0.0	1.00001e-09	9.45389	1.0	3.65328	0.0761831	1.0	-21.8278
359	3.62526	0.0	0.050025	0.0	0.949975	0.0	0.67	1.0	-9.07607
360	0.0	0.0	0.613578	4.21545	0.386422	0.834964	0.351526	1.0	-9.88056
361	0.0	0.0	0.0	0.0	1.0	0.0	1.0	1.0	0.0
362	0.0	0.0	0.0	0.0	1.0	0.0	1.0	1.0	0.0
363	0.0	0.0	0.0	0.0	1.0	0.0	1.0	1.0	0.0
364	0.0	0.0	0.0	0.0	1.0	0.0	1.0	1.0	0.0
365	0.0	0.0	0.233375	1.62909	0.766625	0.363169	0.472155	1.0	-8.4779
366	2.23601	0.0	0.0474306	0.0	0.952569	0.0	0.67	1.0	-10.6577
367	0.0	0.0	0.0	0.0	1.0	0.0	1.0	1.0	0.0
368	0.0	0.0	0.0	0.0	1.0	0.0	1.0	1.0	0.0
369	0.0	0.0	0.0	0.0	1.0	0.0	1.0	1.0	0.0
370	0.0	0.0	0.0	0.0	1.0	0.0	1.0	1.0	0.0
371	0.0	0.0	0.0	0.0	1.0	0.0	1.0	1.0	0.0
372	0.0	0.0	0.0	0.0	1.0	0.0	1.0	1.0	0.0
373	0.0	0.0	0.0	0.0	1.0	0.0	1.0	1.0	0.0
374	0.0	0.0	1.0e-09	3.30722	1.0	1.97699	0.185285	1.0	-12.8045
375	0.0	0.0	0.0	0.0	1.0	0.0	1.0	1.0	0.0
376	5.47172	0.0	0.915597	28.3544	0.0844034	0.208498	0.527375	1.0	-15.7833
377	0.0	0.0	0.0	0.0	1.0	0.0	1.0	1.0	0.0
378	3.54312	0.0	0.0479471	0.0	0.952053	0.0	0.67	1.0	-7.64811
379	0.0	0.0	1.0e-09	1.10859	1.0	0.40432	0.459299	1.0	-7.77414
380	0.0	0.0	0.0	0.0	1.0	0.0	1.0	1.0	0.0
381	14.7232	0.0	0.957719	224.532	0.0422812	1.53904	0.235453	1.0	-23.7587
382	3.90086	0.0	0.0474625	0.0	0.952538	0.0	0.67	1.0	-9.482
383	6.21109	0.0	0.0499545	0.0	0.950045	0.0	0.67	1.0	-14.4158
384	0.0	0.0	1.00001e-09	4.49066	1.0	1.26852	0.273829	1.0	-17.1192
385	0.0	0.0	1.00001e-09	1.96903	1.0	0.353211	0.475362	1.0	-11.8967
386	0.0	0.0	1.00003e-09	1.36522	1.0	0.699504	0.381232	1.0	-8.53391
387	0.0	0.0	0.0	0.0	1.0	0.0	1.0	1.0	0.0
388	0.0	0.0	1.00056e-09	1.22823	1.0	0.660187	0.390472	1.0	-8.26191
389	5.01782	0.0	0.948264	83.9566	0.0517365	1.01788	0.315893	1.0	-15.8208
390	0.0	0.0	1.0e-09	1.20938	1.0	0.361548	0.472675	1.0	-7.19864
391	0.0	0.0	0.249466	1.70394	0.750534	0.911402	0.336063	1.0	-9.35144
392	0.0	0.0	0.0	0.0	1.0	0.0	1.0	1.0	0.0
393	7.92903	0.0	0.0499236	0.0	0.950076	0.0	0.67	1.0	-15.2557
394	0.0	0.0	0.0	0.0	1.0	0.0	1.0	1.0	0.0
395	0.0	0.0	0.0	0.0	1.0	0.0	1.0	1.0	0.0
396	0.0	0.0	0.0	0.0	1.0	0.0	1.0	1.0	0.0
397	0.0	0.0	0.251713	2.52633	0.748287	1.23828	0.278543	1.0	-10.0078
398	0.0	0.0	0.0	0.0	1.0	0.0	1.0	1.0	0.0
399	4.9903	0.0	0.0473991	0.0	0.952601	0.0	0.67	1.0	-13.905
400	0.0	0.0	1.00005e-09	1.74573	1.0	0.523492	0.425148	1.0	-8.25037
401	0.0	0.0	0.0	0.0	1.0	0.0	1.0	1.0	0.0
402	0.0	0.0	0.915975	29.7306	0.0840254	0.470488	0.439822	1.0	-12.3402
403	0.0	0.0	0.0	0.0	1.0	0.0	1.0	1.0	0.0
404	0.0	0.0	0.0	0.0	1.0	0.0	1.0	1.0	0.0
405	0.0	0.0	0.0	0.0	1.0	0.0	1.0	1.0	0.0
406	0.0	0.0	1.00002e-09	1.18685	1.0	0.36037	0.473053	1.0	-8.52863
407	0.0	0.0	0.0	0.0	1.0	0.0	1.0	1.0	0.0
408	19.4671	1.13884	1.0	1.14116	1.0e-09	0.0	0.67	1.0	-17.7311
409	1.99448	0.0	0.047388	0.0	0.952612	0.0	0.67	1.0	-8.92925
410	0.0	0.0	0.0	0.0	1.0	0.0	1.0	1.0	0.0
411	0.0	0.0	0.0	0.0	1.0	0.0	1.0	1.0	0.0
412	3.36818	0.0	0.0473529	0.0	0.952647	0.0	0.67	1.0	-7.74978
413	0.0	0.0	0.0	0.0	1.0	0.0	1.0	1.0	0.0
414	0.0	0.0	0.0	0.0	1.0	0.0	1.0	1.0	0.0
415	0.0	0.0	0.0	0.0	1.0	0.0	1.0	1.0	0.0
416	0.0	0.0	0.0	0.0	1.0	0.0	1.0	1.0	0.0
417	0.0	0.0	0.0	0.0	1.0	0.0	1.0	1.0	0.0
418	0.0	0.0	0.0	0.0	1.0	0.0	1.0	1.0	0.0
419	3.5618	1.22395	1.0	1.1948	1.0e-09	0.0	0.67	1.0	-12.5444
420	4.8807	0.0	0.684793	10.9538	0.315207	0.0818956	0.587301	1.0	-19.8774
421	0.0	0.0	0.0	0.0	1.0	0.0	1.0	1.0	0.0
422	6.64264	0.0	0.048435	0.0	0.951565	0.0	0.67	1.0	-7.33059
423	0.0	0.0	1.0e-09	3.07965	1.0	1.57016	0.231437	1.0	-11.6339
424	12.4361	0.0	0.0472807	0.0	0.952719	0.0	0.67	1.0	-14.9247
425	0.0	0.0	0.0	0.0	1.0	0.0	1.0	1.0	0.0
426	6.57721	1.74559	1.0	1.74457	3.81467e-08	0.0	0.67	1.0	-14.0342
427	0.0	0.0	0.0	0.0	1.0	0.0	1.0	1.0	0.0
428	11.7533	1.03759	0.949432	172.436	0.0505678	0.407715	0.458265	1.0	-27.3538
429	0.0	0.0	0.0	0.0	1.0	0.0	1.0	1.0	0.0
430	0.0	0.0	0.248949	1.45445	0.751051	0.421768	0.454027	1.0	-9.18158
431	0.0	0.0	0.0	0.0	1.0	0.0	1.0	1.0	0.0
432	0.0	0.0	0.0	0.0	1.0	0.0	1.0	1.0	0.0
433	0.0	0.0	0.0	0.0	1.0	0.0	1.0	1.0	0.0
434	0.0	0.0	0.0	0.0	1.0	0.0	1.0	1.0	0.0
435	0.0	0.0	0.0	0.0	1.0	0.0	1.0	1.0	0.0
436	0.0	0.0	0.0	0.0	1.0	0.0	1.0	1.0	0.0
437	6.64108	1.26759	1.0	1.26533	1.0e-09	0.0	0.67	1.0	-11.7534
438	3.92509	0.0	0.0499472	0.0	0.950053	0.0	0.67	1.0	-8.69111
439	0.0	0.0	0.0	0.0	1.0	0.0	1.0	1.0	0.0
440	0.0	0.0	0.0	0.0	1.0	0.0	1.0	1.0	0.0
441	0.0	0.0	0.0	0.0	1.0	0.0	1.0	1.0	0.0
442	0.0	0.0	0.0	0.0	1.0	0.0	1.0	1.0	0.0
443	0.0	0.0	0.0	0.0	1.0	0.0	1.0	1.0	0.0
444	3.62526	0.0	0.047349	0.0	0.952651	0.0	0.67	1.0	-8.36279
445	0.0	0.0	0.0	0.0	1.0	0.0	1.0	1.0	0.0
446	0.0	0.0	0.0	0.0	1.0	0.0	1.0	1.0	0.0
447	2.65408	1.59154	1.0	1.57519	1.00117e-09	0.0	0.67	1.0	-14.0035
448	0.0	0.0	0.339805	2.19591	0.660195	0.752585	0.369215	1.0	-9.9627
449	7.84909	0.0	0.047388	0.0	0.952612	0.0	0.67	1.0	-9.98686
450	0.0	0.0	0.0	0.0	1.0	0.0	1.0	1.0	0.0
451	0.0	0.0	0.0	0.0	1.0	0.0	1.0	1.0	0.0
452	0.0	0.0	0.0	0.0	1.0	0.0	1.0	1.0	0.0
453	0.0	0.0	1.00005e-09	1.36706	1.0	0.718819	0.3768	1.0	-9.90621
454	3.40167	0.0	0.047388	0.0	0.952612	0.0	0.67	1.0	-9.78273
455	0.0	0.0	0.844734	11.0121	0.155266	1.13799	0.294859	1.0	-9.32249
456	2.53254	0.0	0.047294	0.0	0.952706	0.0	0.67	1.0	-9.81249
457	0.0	0.0	0.0	0.0	1.0	0.0	1.0	1.0	0.0
458	1.95387	0.0	0.0499677	0.0	0.950032	0.0	0.67	1.0	-7.65785
459	0.0	0.0	0.220981	1.58725	0.779019	0.652834	0.392233	1.0	-8.33939
460	0.0	0.0	0.0	0.0	1.0	0.0	1.0	1.0	0.0
461	0.0	0.0	0.0	0.0	1.0	0.0	1.0	1.0	0.0
462	0.0	0.0	0.0	0.0	1.0	0.0	1.0	1.0	0.0
463	0.0	0.0	0.0	0.0	1.0	0.0	1.0	1.0	0.0
464	0.0	0.0	0.0	0.0	1.0	0.0	1.0	1.0	0.0
465	0.0	0.0	0.0	0.0	1.0	0.0	1.0	1.0	0.0
466	0.0	0.0	0.0	0.0	1.0	0.0	1.0	1.0	0.0
467	0.0	0.0	0.0	0.0	1.0	0.0	1.0	1.0	0.0
468	0.0	0.0	0.0	0.0	1.0	0.0	1.0	1.0	0.0
469	0.0	0.0	0.0	0.0	1.0	0.0	1.0	1.0	0.0
470	0.0	0.0	0.0	0.0	1.0	0.0	1.0	1.0	0.0
471	0.0	0.0	0.0	0.0	1.0	0.0	1.0	1.0	0.0
472	0.0	0.0	0.0	0.0	1.0	0.0	1.0	1.0	0.0
473	0.0	0.0	0.0	0.0	1.0	0.0	1.0	1.0	0.0
474	4.50492	0.0	0.0657066	0.0	0.934293	0.0	0.67	1.0	-8.16981
475	0.0	0.0	0.0	0.0	1.0	0.0	1.0	1.0	0.0
476	0.0	0.0	0.0	0.0	1.0	0.0	1.0	1.0	0.0
477	2.41048	0.0	0.0474904	0.0	0.95251	0.0	0.67	1.0	-10.5593
478	0.0	0.0	0.948583	95.6273	0.0514166	1.94636	0.188387	1.0	-9.41285
479	4.45266	0.0	0.048135	0.0	0.951865	0.0	0.67	1.0	-7.61319
480	0.0	0.0	0.0	0.0	1.0	0.0	1.0	1.0	0.0
481	0.0	0.0	0.0	0.0	1.0	0.0	1.0	1.0	0.0
482	2.20327	0.0	0.0473518	0.0	0.952648	0.0	0.67	1.0	-8.84542
483	0.0	0.0	0.0	0.0	1.0	0.0	1.0	1.0	0.0
484	0.0	0.0	0.0	0.0	1.0	0.0	1.0	1.0	0.0
485	0.0	0.0	0.0	0.0	1.0	0.0	1.0	1.0	0.0
486	2.05351	0.0	0.0474218	0.0	0.952578	0.0	0.67	1.0	-8.16875
487	0.0	0.0	1.00001e-09	1.41459	1.0	0.761225	0.367307	1.0	-8.89859
488	0.0	0.0	0.0	0.0	1.0	0.0	1.0	1.0	0.0
489	0.0	0.0	1.00001e-09	1.47472	1.0	1.03536	0.312723	1.0	-9.99104
490	0.0	0.0	0.0	0.0	1.0	0.0	1.0	1.0	0.0
491	0.0	0.0	1.00001e-09	3.01918	1.0	1.46618	0.245159	1.0	-12.8859
492	0.0	0.0	1.00003e-09	1.28781	1.0	0.691241	0.383149	1.0	-9.08635
493	0.0	0.0	0.0	0.0	1.0	0.0	1.0	1.0	0.0
494	0.0	0.0	0.0	0.0	1.0	0.0	1.0	1.0	0.0
495	0.0	0.0	0.0	0.0	1.0	0.0	1.0	1.0	0.0
496	0.0	0.0	0.325782	2.05514	0.674218	0.541479	0.420336	1.0	-9.74064
497	0.0	0.0	0.0	0.0	1.0	0.0	1.0	1.0	0.0
498	0.0	0.0	0.0	0.0	1.0	0.0	1.0	1.0	0.0
499	2.50842	0.0	0.949628	93.2863	0.0503719	1.16502	0.290355	1.0	-13.8469
500	0.0	0.0	0.0	0.0	1.0	0.0	1.0	1.0	0.0
501	0.0	0.0	0.0	0.0	1.0	0.0	1.0	1.0	0.0
502	0.0	0.0	0.0	0.0	1.0	0.0	1.0	1.0	0.0
503	0.0	0.0	0.0	0.0	1.0	0.0	1.0	1.0	0.0
504	0.0	0.0	0.0	0.0	1.0	0.0	1.0	1.0	0.0
505	0.0	0.0	0.0	0.0	1.0	0.0	1.0	1.0	0.0
506	0.0	0.0	0.0	0.0	1.0	0.0	1.0	1.0	0.0
507	0.0	0.0	0.0	0.0	1.0	0.0	1.0	1.0	0.0
508	0.0	0.0	0.953961	144.295	0.046039	2.60717	0.132143	1.0	-10.2778
509	0.0	0.0	1.00001e-09	1.20964	1.0	0.407462	0.458342	1.0	-9.22574
510	0.0	0.0	0.0	0.0	1.0	0.0	1.0	1.0	0.0
511	0.0	0.0	0.0	0.0	1.0	0.0	1.0	1.0	0.0
512	0.0	0.0	1.0e-09	1.13413	1.0	0.801727	0.358529	1.0	-9.89048
513	0.0	0.0	0.0	0.0	1.0	0.0	1.0	1.0	0.0
514	0.0	0.0	0.0	0.0	1.0	0.0	1.0	1.0	0.0
515	2.73952	0.0	0.0473434	0.0	0.952657	0.0	0.67	1.0	-6.57294
516	0.0	0.0	0.0	0.0	1.0	0.0	1.0	1.0	0.0
517	0.0	0.0	0.0	0.0	1.0	0.0	1.0	1.0	0.0
518	0.0	0.0	0.800748	24.0886	0.199252	1.92114	0.190984	1.0	-16.6206
519	3.31801	1.37152	1.0	1.35952	1.0e-09	0.0	0.67	1.0	-12.5964
520	7.84912	1.41695	0.99088	5.98291	0.00912028	0.0	0.67	1.0	-17.0916
521	0.0	0.0	0.218657	1.5531	0.781343	0.356672	0.474243	1.0	-8.99356
522	0.0	0.0	0.0	0.0	1.0	0.0	1.0	1.0	0.0
523	0.0	0.0	0.0	0.0	1.0	0.0	1.0	1.0	0.0
524	0.0	0.0	0.0	0.0	1.0	0.0	1.0	1.0	0.0
525	2.73952	0.0	0.047397	0.0	0.952603	0.0	0.67	1.0	-6.67984
526	0.0	0.0	0.0	0.0	1.0	0.0	1.0	1.0	0.0
527	0.0	0.0	0.0	0.0	1.0	0.0	1.0	1.0	0.0
528	0.0	0.0	0.0	0.0	1.0	0.0	1.0	1.0	0.0
529	0.0	0.0	0.0	0.0	1.0	0.0	1.0	1.0	0.0
530	3.39496	0.0	0.0473073	0.0	0.952693	0.0	0.67	1.0	-10.4807
531	3.10632	2.47552	1.0	2.47011	1.00024e-09	0.0	0.67	1.0	-17.6198
532	0.0	0.0	0.0	0.0	1.0	0.0	1.0	1.0	0.0
533	2.18157	0.0	0.0479532	0.0	0.952047	0.0	0.67	1.0	-8.93122
534	0.0	0.0	1.0e-09	1.04585	1.0	0.543959	0.419679	1.0	-9.84204
535	0.0	0.0	0.0	0.0	1.0	0.0	1.0	1.0	0.0
536	0.0	0.0	0.0	0.0	1.0	0.0	1.0	1.0	0.0
537	2.52258	0.0	0.0472557	0.0	0.952744	0.0	0.67	1.0	-8.04572
538	0.0	0.0	0.868787	11.7532	0.131213	0.577543	0.410928	1.0	-9.97689
539	5.92388	0.0	0.0474337	0.0	0.952566	0.0	0.67	1.0	-7.29958
540	0.0	0.0	1.00001e-09	0.851031	1.0	0.133309	0.560319	1.0	-8.37308
541	0.0	0.0	0.0	0.0	1.0	0.0	1.0	1.0	0.0
542	0.0	0.0	0.0	0.0	1.0	0.0	1.0	1.0	0.0
543	7.80612	0.0	0.047388	0.0	0.952612	0.0	0.67	1.0	-14.9722
544	0.0	0.0	0.0	0.0	1.0	0.0	1.0	1.0	0.0
545	0.0	0.0	0.0	0.0	1.0	0.0	1.0	1.0	0.0
546	4.45392	3.01169	1.0	3.01592	1.00117e-09	0.0	0.67	1.0	-16.8877
547	0.0	0.0	1.00003e-09	1.15751	1.0	0.503432	0.430612	1.0	-9.24694
548	0.0	0.0	0.0	0.0	1.0	0.0	1.0	1.0	0.0
549	2.77358	1.2432	1.0	1.24205	2.68221e-08	0.0	0.67	1.0	-12.5797
550	0.0	0.0	0.0	0.0	1.0	0.0	1.0	1.0	0.0
551	0.0	0.0	0.958582	256.223	0.0414177	9.93242	0.00305788	1.0	-11.3848
552	0.0	0.0	0.0	0.0	1.0	0.0	1.0	1.0	0.0
553	0.0	0.0	1.00001e-09	6.87912	1.0	3.73262	0.0730925	1.0	-16.8667
554	0.0	0.0	0.0	0.0	1.0	0.0	1.0	1.0	0.0
555	2.26078	0.0	0.904947	27.0754	0.0950535	0.324244	0.484923	1.0	-14.0795
556	0.0	0.0	0.0	0.0	1.0	0.0	1.0	1.0	0.0
557	0.0	0.0	1.0e-09	1.39874	1.0	1.09166	0.30277	1.0	-7.70223
558	2.26047	0.0	0.0479928	0.0	0.952007	0.0	0.67	1.0	-8.23966
559	0.0	0.0	0.0	0.0	1.0	0.0	1.0	1.0	0.0
560	0.0	0.0	1.0e-09	1.20938	1.0	0.361548	0.472675	1.0	-7.19864
561	3.62526	0.0	0.0474926	0.0	0.952507	0.0	0.67	1.0	-8.41773
562	0.0	0.0	0.0	0.0	1.0	0.0	1.0	1.0	0.0
563	0.0	0.0	0.0	0.0	1.0	0.0	1.0	1.0	0.0
564	0.0	0.0	0.0	0.0	1.0	0.0	1.0	1.0	0.0
565	0.0	0.0	0.0	0.0	1.0	0.0	1.0	1.0	0.0
566	0.0	0.0	0.0	0.0	1.0	0.0	1.0	1.0	0.0
567	2.62652	0.0	0.0474117	0.0	0.952588	0.0	0.67	1.0	-8.50639
568	0.0	0.0	0.0	0.0	1.0	0.0	1.0	1.0	0.0
569	4.18173	0.0	0.065	0.0	0.935	0.0	0.67	1.0	-7.96283
570	11.2344	0.0	0.065	0.0	0.935	0.0	0.67	1.0	-13.6383
571	0.0	0.0	1.0e-09	2.57071	1.0	0.748015	0.37023	1.0	-13.6786
572	0.0	0.0	0.0	0.0	1.0	0.0	1.0	1.0	0.0
573	0.0	0.0	0.0	0.0	1.0	0.0	1.0	1.0	0.0
574	0.0	0.0	0.0	0.0	1.0	0.0	1.0	1.0	0.0
575	0.0	0.0	1.0e-09	1.32119	1.0	0.883736	0.341559	1.0	-9.50075
576	0.0	0.0	0.892888	15.2655	0.107112	0.630232	0.397718	1.0	-11.1533
577	0.0	0.0	0.92085	37.7082	0.0791499	1.55053	0.233961	1.0	-11.1487
578	0.0	0.0	0.563122	3.08267	0.436878	0.936869	0.331099	1.0	-10.1308
579	0.0	0.0	0.0	0.0	1.0	0.0	1.0	1.0	0.0
580	2.49578	0.0	0.047389	0.0	0.952611	0.0	0.67	1.0	-8.04975
581	2.08123	0.0	0.047388	0.0	0.952612	0.0	0.67	1.0	-9.33973
582	5.34521	0.0	0.0474172	0.0	0.952583	0.0	0.67	1.0	-8.02419
583	0.0	0.0	0.25136	1.42344	0.74864	0.430307	0.451484	1.0	-8.95175
584	8.39024	0.0	0.0472906	0.0	0.952709	0.0	0.67	1.0	-14.5508
585	0.0	0.0	0.0	0.0	1.0	0.0	1.0	1.0	0.0
586	0.0	0.0	0.0	0.0	1.0	0.0	1.0	1.0	0.0
587	0.0	0.0	0.0	0.0	1.0	0.0	1.0	1.0	0.0
588	0.0	0.0	0.0	0.0	1.0	0.0	1.0	1.0	0.0
589	0.0	0.0	0.0	0.0	1.0	0.0	1.0	1.0	0.0
590	0.0	0.0	0.0	0.0	1.0	0.0	1.0	1.0	0.0
591	0.0	0.0	1.00003e-09	1.47209	1.0	1.13399	0.295531	1.0	-9.16164
592	0.0	0.0	0.0	0.0	1.0	0.0	1.0	1.0	0.0
593	0.0	0.0	0.196722	2.33571	0.803278	0.0565612	0.603047	1.0	-12.8561
594	0.0	0.0	0.0	0.0	1.0	0.0	1.0	1.0	0.0
595	0.0	0.0	0.0	0.0	1.0	0.0	1.0	1.0	0.0
596	0.0	0.0	0.88436	18.3202	0.11564	0.931554	0.332128	1.0	-9.6471
597	0.0	0.0	0.24855	1.51392	0.75145	0.729882	0.374292	1.0	-9.78522
598	0.0	0.0	0.0	0.0	1.0	0.0	1.0	1.0	0.0
599	0.0	0.0	0.884887	76.7527	0.115113	2.86878	0.115029	1.0	-14.6645
600	3.39189	1.2518	0.994689	4.43167	0.00531083	-5.54981e-05	0.67	1.0	-14.0686
601	0.0	0.0	0.0	0.0	1.0	0.0	1.0	1.0	0.0
602	0.0	0.0	0.569198	14.7895	0.430802	2.9708	0.108994	1.0	-18.234
603	0.0	0.0	0.0	0.0	1.0	0.0	1.0	1.0	0.0
604	3.7309	0.0	0.0484795	0.0	0.95152	0.0	0.67	1.0	-6.82716
605	0.0	0.0	0.0	0.0	1.0	0.0	1.0	1.0	0.0
606	0.0	0.0	0.109843	1.13435	0.890157	0.171857	0.542715	1.0	-8.65958
607	0.0	0.0	0.0	0.0	1.0	0.0	1.0	1.0	0.0
608	0.0	0.0	0.0	0.0	1.0	0.0	1.0	1.0	0.0
609	0.0	0.0	0.0377351	2.40004	0.962265	1.03186	0.313356	1.0	-11.8562
610	0.0	0.0	0.0	0.0	1.0	0.0	1.0	1.0	0.0
611	0.0	0.0	0.0679428	1.31946	0.932057	0.363623	0.47201	1.0	-8.34611
612	0.0	0.0	0.833484	9.92462	0.166516	0.469997	0.439962	1.0	-10.2719
613	0.0	0.0	0.0	0.0	1.0	0.0	1.0	1.0	0.0
614	0.0	0.0	0.0	0.0	1.0	0.0	1.0	1.0	0.0
615	0.0	0.0	0.0	0.0	1.0	0.0	1.0	1.0	0.0
616	0.0	0.0	0.0	0.0	1.0	0.0	1.0	1.0	0.0
617	0.0	0.0	0.0	0.0	1.0	0.0	1.0	1.0	0.0
618	0.0	0.0	0.0	0.0	1.0	0.0	1.0	1.0	0.0
619	0.0	0.0	0.811062	8.28667	0.188938	0.579958	0.410309	1.0	-8.70124
620	0.0	0.0	0.0	0.0	1.0	0.0	1.0	1.0	0.0
621	6.64264	0.0	0.0478514	0.0	0.952149	0.0	0.67	1.0	-7.78462
622	0.0	0.0	1.00001e-09	2.79728	1.0	1.40777	0.253263	1.0	-10.4964
623	0.0	0.0	0.0	0.0	1.0	0.0	1.0	1.0	0.0
624	0.0	0.0	0.0	0.0	1.0	0.0	1.0	1.0	0.0
625	3.74886	0.0	0.0473017	0.0	0.952698	0.0	0.67	1.0	-6.28015
626	0.0	0.0	1.0e-09	1.43954	1.0	0.75833	0.367945	1.0	-8.63086
627	7.9427	2.30783	0.980263	119.656	0.0197372	-0.0926488	0.67	1.0	-24.5287
628	3.16043	0.0	0.883874	16.7125	0.116126	0.12537	0.564179	1.0	-14.5092
