# Supplementary material for: Evolution of host-microbe cell adherence by receptor domain shuffling
Source: eLife. 2022 Jan 25;11:e73330. doi: 10.7554/eLife.73330 (PMC8860441; doi:10.7554/eLife.73330)
Supplement: Figure 2—source data 3. [file elife-73330-fig2-data3.zip › Figure 2 - source data 3/site_selection_results/ALL_all_evo_data/CCM20_NS_extracted_sites.txt]

PepLen	site	pvalue	sig	Analysis
628	23	0.505	0	M2_NE_Bayes
	28	0.846	0	M2_NE_Bayes
	33	0.891	0	M2_NE_Bayes
	36	0.820	0	M2_NE_Bayes
	42	0.518	0	M2_NE_Bayes
	50	0.649	0	M2_NE_Bayes
	65	0.602	0	M2_NE_Bayes
	103	0.777	0	M2_NE_Bayes
	120	0.937	0	M2_NE_Bayes
	135	0.851	0	M2_NE_Bayes
	136	0.608	0	M2_NE_Bayes
	149	0.548	0	M2_NE_Bayes
	168	0.650	0	M2_NE_Bayes
	172	0.802	0	M2_NE_Bayes
	174	0.752	0	M2_NE_Bayes
	195	0.658	0	M2_NE_Bayes
	224	0.534	0	M2_NE_Bayes
	239	0.839	0	M2_NE_Bayes
	262	0.787	0	M2_NE_Bayes
	268	0.582	0	M2_NE_Bayes
	281	0.778	0	M2_NE_Bayes
	283	0.584	0	M2_NE_Bayes
	289	0.661	0	M2_NE_Bayes
	308	0.745	0	M2_NE_Bayes
	336	0.528	0	M2_NE_Bayes
	358	0.969	1	M2_NE_Bayes
	374	0.587	0	M2_NE_Bayes
	384	0.690	0	M2_NE_Bayes
	553	0.864	0	M2_NE_Bayes
	602	0.888	0	M2_NE_Bayes
	28	0.761	0	M2_BE_Bayes
	33	0.804	0	M2_BE_Bayes
	36	0.717	0	M2_BE_Bayes
	50	0.531	0	M2_BE_Bayes
	103	0.651	0	M2_BE_Bayes
	120	0.877	0	M2_BE_Bayes
	135	0.732	0	M2_BE_Bayes
	168	0.543	0	M2_BE_Bayes
	172	0.690	0	M2_BE_Bayes
	174	0.614	0	M2_BE_Bayes
	239	0.710	0	M2_BE_Bayes
	262	0.665	0	M2_BE_Bayes
	281	0.649	0	M2_BE_Bayes
	289	0.537	0	M2_BE_Bayes
	308	0.604	0	M2_BE_Bayes
	358	0.942	0	M2_BE_Bayes
	384	0.532	0	M2_BE_Bayes
	553	0.789	0	M2_BE_Bayes
	602	0.800	0	M2_BE_Bayes
	23	0.544	0	M8_NE_Bayes
	28	0.901	0	M8_NE_Bayes
	33	0.947	0	M8_NE_Bayes
	36	0.879	0	M8_NE_Bayes
	42	0.558	0	M8_NE_Bayes
	50	0.698	0	M8_NE_Bayes
	65	0.647	0	M8_NE_Bayes
	103	0.842	0	M8_NE_Bayes
	120	0.978	1	M8_NE_Bayes
	135	0.920	0	M8_NE_Bayes
	136	0.677	0	M8_NE_Bayes
	149	0.613	0	M8_NE_Bayes
	168	0.697	0	M8_NE_Bayes
	172	0.864	0	M8_NE_Bayes
	174	0.820	0	M8_NE_Bayes
	195	0.729	0	M8_NE_Bayes
	224	0.575	0	M8_NE_Bayes
	239	0.912	0	M8_NE_Bayes
	262	0.851	0	M8_NE_Bayes
	268	0.637	0	M8_NE_Bayes
	281	0.843	0	M8_NE_Bayes
	283	0.629	0	M8_NE_Bayes
	289	0.712	0	M8_NE_Bayes
	308	0.813	0	M8_NE_Bayes
	315	0.529	0	M8_NE_Bayes
	336	0.591	0	M8_NE_Bayes
	358	0.991	2	M8_NE_Bayes
	374	0.631	0	M8_NE_Bayes
	384	0.761	0	M8_NE_Bayes
	531	0.529	0	M8_NE_Bayes
	546	0.518	0	M8_NE_Bayes
	553	0.915	0	M8_NE_Bayes
	602	0.945	0	M8_NE_Bayes
	28	0.821	0	M8_BE_Bayes
	33	0.877	0	M8_BE_Bayes
	36	0.779	0	M8_BE_Bayes
	50	0.554	0	M8_BE_Bayes
	103	0.709	0	M8_BE_Bayes
	120	0.939	0	M8_BE_Bayes
	135	0.814	0	M8_BE_Bayes
	168	0.567	0	M8_BE_Bayes
	172	0.751	0	M8_BE_Bayes
	174	0.667	0	M8_BE_Bayes
	195	0.518	0	M8_BE_Bayes
	239	0.793	0	M8_BE_Bayes
	262	0.724	0	M8_BE_Bayes
	281	0.708	0	M8_BE_Bayes
	289	0.563	0	M8_BE_Bayes
	308	0.655	0	M8_BE_Bayes
	358	0.976	1	M8_BE_Bayes
	384	0.566	0	M8_BE_Bayes
	553	0.848	0	M8_BE_Bayes
	602	0.873	0	M8_BE_Bayes
