# Supplementary material for: Evolution of host-microbe cell adherence by receptor domain shuffling
Source: eLife. 2022 Jan 25;11:e73330. doi: 10.7554/eLife.73330 (PMC8860441; doi:10.7554/eLife.73330)
Supplement: Figure 2—source data 3. [file elife-73330-fig2-data3.zip › Figure 2 - source data 3/site_selection_results/ALL_all_evo_data/CCM21_FUBAR.csv]

Site	Partition	&alpha;	&beta;	&beta;-&alpha;	Prob[&alpha;>&beta;]	Prob[&alpha;<&beta;]	BayesFactor[&alpha;<&beta;]
1	1	4.294	0.972	-3.322	0.554	0.393	0.792
2	1	2.584	1.215	-1.369	0.511	0.434	0.935
3	1	2.362	1.187	-1.175	0.508	0.437	0.947
4	1	2.334	1.070	-1.264	0.511	0.433	0.932
5	1	2.584	1.215	-1.369	0.511	0.434	0.935
6	1	2.335	1.138	-1.197	0.508	0.436	0.945
7	1	3.036	1.465	-1.571	0.512	0.434	0.937
8	1	1.998	13.312	11.314	0.140	0.823	5.685
9	1	1.803	10.406	8.604	0.164	0.796	4.777
10	1	3.577	8.950	5.373	0.222	0.731	3.321
11	1	1.906	1.076	-0.831	0.499	0.444	0.975
12	1	2.335	1.170	-1.166	0.507	0.438	0.950
13	1	2.184	1.110	-1.074	0.508	0.436	0.944
14	1	3.033	1.236	-1.797	0.519	0.426	0.907
15	1	2.185	1.281	-0.904	0.500	0.444	0.975
16	1	1.907	1.229	-0.678	0.493	0.451	1.001
17	1	1.907	1.229	-0.678	0.493	0.451	1.001
18	1	1.576	1.357	-0.220	0.481	0.462	1.048
19	1	22.407	1.121	-21.286	0.910	0.069	0.091
20	1	1.713	1.137	-0.576	0.493	0.450	0.998
21	1	2.561	1.166	-1.395	0.514	0.431	0.924
22	1	2.184	1.110	-1.074	0.508	0.436	0.944
23	1	2.749	1.228	-1.521	0.514	0.431	0.924
24	1	2.183	1.084	-1.099	0.510	0.434	0.936
25	1	2.584	1.215	-1.369	0.511	0.434	0.935
26	1	2.183	1.084	-1.099	0.510	0.434	0.936
27	1	2.749	1.228	-1.521	0.514	0.431	0.924
28	1	2.815	1.146	-1.669	0.517	0.428	0.915
29	1	2.815	1.124	-1.691	0.517	0.428	0.914
30	1	2.362	1.187	-1.175	0.508	0.437	0.947
31	1	4.294	0.972	-3.322	0.554	0.393	0.792
32	1	2.562	1.240	-1.321	0.510	0.435	0.939
33	1	2.334	1.070	-1.264	0.511	0.433	0.932
34	1	2.334	1.070	-1.264	0.511	0.433	0.932
35	1	2.183	1.135	-1.048	0.508	0.436	0.945
36	1	1.713	1.137	-0.576	0.493	0.450	0.998
37	1	1.823	12.529	10.707	0.140	0.823	5.694
38	1	2.334	1.070	-1.264	0.511	0.433	0.932
39	1	2.815	1.146	-1.669	0.517	0.428	0.915
40	1	2.362	1.187	-1.175	0.508	0.437	0.947
41	1	2.749	1.228	-1.521	0.514	0.431	0.924
42	1	2.814	1.089	-1.725	0.519	0.426	0.907
43	1	2.500	1.121	-1.379	0.512	0.433	0.931
44	1	2.334	1.070	-1.264	0.511	0.433	0.932
45	1	4.301	1.286	-3.016	0.541	0.407	0.838
46	1	3.036	1.465	-1.571	0.512	0.434	0.937
47	1	2.562	1.240	-1.321	0.510	0.435	0.939
48	1	2.329	1.095	-1.234	0.510	0.434	0.937
49	1	15.813	2.163	-13.650	0.851	0.121	0.168
50	1	2.329	1.095	-1.234	0.510	0.434	0.937
51	1	2.441	10.304	7.863	0.179	0.778	4.284
52	1	2.335	1.138	-1.197	0.508	0.436	0.945
53	1	2.183	1.135	-1.048	0.508	0.436	0.945
54	1	1.712	1.095	-0.617	0.495	0.448	0.990
55	1	1.621	1.335	-0.286	0.483	0.460	1.039
56	1	24.290	1.170	-23.121	0.931	0.052	0.067
57	1	2.813	0.994	-1.819	0.524	0.421	0.887
58	1	4.301	1.286	-3.016	0.541	0.407	0.838
59	1	2.816	1.197	-1.619	0.514	0.431	0.925
60	1	20.901	1.204	-19.697	0.908	0.070	0.092
61	1	2.334	1.070	-1.264	0.511	0.433	0.932
62	1	2.335	1.119	-1.215	0.509	0.436	0.942
63	1	1.713	1.117	-0.596	0.494	0.449	0.995
64	1	2.335	1.138	-1.197	0.508	0.436	0.945
65	1	6.420	14.073	7.653	0.230	0.718	3.108
66	1	2.329	1.095	-1.234	0.510	0.434	0.937
67	1	1.905	1.012	-0.893	0.503	0.440	0.958
68	1	1.840	1.107	-0.733	0.497	0.446	0.982
69	1	2.263	9.763	7.500	0.181	0.776	4.234
70	1	2.183	1.135	-1.048	0.508	0.436	0.945
71	1	2.663	9.771	7.108	0.191	0.765	3.980
72	1	2.334	1.070	-1.264	0.511	0.433	0.932
73	1	1.905	1.012	-0.893	0.503	0.440	0.958
74	1	2.749	1.228	-1.521	0.514	0.431	0.924
75	1	1.713	1.168	-0.546	0.492	0.451	1.004
76	1	1.713	1.137	-0.576	0.493	0.450	0.998
77	1	2.749	1.228	-1.521	0.514	0.431	0.924
78	1	2.562	1.240	-1.321	0.510	0.435	0.939
79	1	3.034	1.280	-1.754	0.518	0.428	0.913
80	1	1.907	1.229	-0.678	0.493	0.451	1.001
81	1	1.713	1.168	-0.546	0.492	0.451	1.004
82	1	1.907	1.173	-0.734	0.496	0.448	0.989
83	1	2.329	1.095	-1.234	0.510	0.434	0.937
84	1	1.713	1.031	-0.682	0.498	0.445	0.979
85	1	2.561	1.166	-1.395	0.514	0.431	0.924
86	1	1.713	1.168	-0.546	0.492	0.451	1.004
87	1	1.907	1.188	-0.719	0.495	0.449	0.993
88	1	1.775	1.357	-0.418	0.487	0.457	1.027
89	1	2.334	1.070	-1.264	0.511	0.433	0.932
90	1	3.034	1.280	-1.754	0.518	0.428	0.913
91	1	1.907	1.229	-0.678	0.493	0.451	1.001
92	1	1.712	1.095	-0.617	0.495	0.448	0.990
93	1	2.816	1.189	-1.626	0.515	0.430	0.922
94	1	2.815	1.124	-1.691	0.517	0.428	0.914
95	1	1.907	1.188	-0.719	0.495	0.449	0.993
96	1	2.336	1.237	-1.100	0.503	0.442	0.965
97	1	4.301	1.286	-3.016	0.541	0.407	0.838
98	1	2.816	1.189	-1.626	0.515	0.430	0.922
99	1	2.749	1.187	-1.561	0.516	0.429	0.919
100	1	2.562	1.240	-1.321	0.510	0.435	0.939
101	1	2.749	1.187	-1.561	0.516	0.429	0.919
102	1	24.003	1.285	-22.717	0.923	0.059	0.076
103	1	2.561	1.166	-1.395	0.514	0.431	0.924
104	1	3.034	1.280	-1.754	0.518	0.428	0.913
105	1	2.334	1.070	-1.264	0.511	0.433	0.932
106	1	2.816	1.197	-1.619	0.514	0.431	0.925
107	1	3.036	1.465	-1.571	0.512	0.434	0.937
108	1	1.576	1.357	-0.220	0.481	0.462	1.048
109	1	2.500	1.121	-1.379	0.512	0.433	0.931
110	1	2.184	1.137	-1.046	0.507	0.437	0.948
111	1	2.184	1.137	-1.046	0.507	0.437	0.948
112	1	1.907	1.188	-0.719	0.495	0.449	0.993
113	1	2.184	1.166	-1.019	0.506	0.438	0.953
114	1	3.066	9.401	6.335	0.207	0.748	3.622
115	1	2.817	1.218	-1.598	0.513	0.432	0.928
116	1	1.713	1.117	-0.596	0.494	0.449	0.995
117	1	2.815	1.146	-1.669	0.517	0.428	0.915
118	1	1.713	1.168	-0.546	0.492	0.451	1.004
119	1	2.584	1.215	-1.369	0.511	0.434	0.935
120	1	1.713	1.117	-0.596	0.494	0.449	0.995
121	1	2.183	1.084	-1.099	0.510	0.434	0.936
122	1	2.562	1.240	-1.321	0.510	0.435	0.939
123	1	1.713	1.069	-0.643	0.496	0.447	0.985
124	1	2.184	1.137	-1.046	0.507	0.437	0.948
125	1	2.816	1.189	-1.626	0.515	0.430	0.922
126	1	2.815	1.124	-1.691	0.517	0.428	0.914
127	1	1.714	1.236	-0.478	0.488	0.455	1.021
128	1	1.898	1.651	-0.247	0.482	0.462	1.049
129	1	26.891	1.373	-25.519	0.934	0.049	0.063
130	1	2.184	1.110	-1.074	0.508	0.436	0.944
131	1	3.213	0.991	-2.221	0.535	0.411	0.851
132	1	2.183	1.135	-1.048	0.508	0.436	0.945
133	1	2.334	1.070	-1.264	0.511	0.433	0.932
134	1	1.906	1.150	-0.757	0.496	0.448	0.989
135	1	2.185	1.281	-0.904	0.500	0.444	0.975
136	1	1.907	1.251	-0.656	0.492	0.451	1.004
137	1	1.775	1.357	-0.418	0.487	0.457	1.027
138	1	1.907	1.173	-0.734	0.496	0.448	0.989
139	1	2.813	0.994	-1.819	0.524	0.421	0.887
140	1	3.036	1.465	-1.571	0.512	0.434	0.937
141	1	2.816	1.197	-1.619	0.514	0.431	0.925
142	1	2.335	1.170	-1.166	0.507	0.438	0.950
143	1	2.335	1.119	-1.215	0.509	0.436	0.942
144	1	20.052	1.446	-18.605	0.893	0.082	0.109
145	1	3.034	1.280	-1.754	0.518	0.428	0.913
146	1	2.817	1.218	-1.598	0.513	0.432	0.928
147	1	2.561	1.110	-1.451	0.516	0.429	0.916
148	1	2.185	1.281	-0.904	0.500	0.444	0.975
149	1	2.816	1.189	-1.626	0.515	0.430	0.922
150	1	2.816	1.189	-1.626	0.515	0.430	0.922
151	1	2.516	11.913	9.397	0.170	0.789	4.565
152	1	1.576	1.357	-0.220	0.481	0.462	1.048
153	1	2.751	1.402	-1.350	0.508	0.437	0.948
154	1	2.335	1.170	-1.166	0.507	0.438	0.950
155	1	2.368	13.566	11.198	0.153	0.807	5.120
156	1	2.816	1.189	-1.626	0.515	0.430	0.922
157	1	2.362	1.187	-1.175	0.508	0.437	0.947
158	1	1.907	1.229	-0.678	0.493	0.451	1.001
159	1	1.713	1.031	-0.682	0.498	0.445	0.979
160	1	3.036	1.465	-1.571	0.512	0.434	0.937
161	1	1.840	1.107	-0.733	0.497	0.446	0.982
162	1	3.148	11.024	7.876	0.188	0.768	4.033
163	1	3.036	1.465	-1.571	0.512	0.434	0.937
164	1	2.184	1.137	-1.046	0.507	0.437	0.948
165	1	1.713	1.031	-0.682	0.498	0.445	0.979
166	1	2.815	1.146	-1.669	0.517	0.428	0.915
167	1	1.907	1.173	-0.734	0.496	0.448	0.989
168	1	2.329	1.095	-1.234	0.510	0.434	0.937
169	1	1.713	1.156	-0.557	0.491	0.452	1.005
170	1	2.184	1.166	-1.019	0.506	0.438	0.953
171	1	2.816	1.189	-1.626	0.515	0.430	0.922
172	1	4.294	0.972	-3.322	0.554	0.393	0.792
173	1	2.335	1.138	-1.197	0.508	0.436	0.945
174	1	2.183	1.084	-1.099	0.510	0.434	0.936
175	1	2.362	1.187	-1.175	0.508	0.437	0.947
176	1	2.815	1.146	-1.669	0.517	0.428	0.915
177	1	1.905	1.012	-0.893	0.503	0.440	0.958
178	1	1.775	1.357	-0.418	0.487	0.457	1.027
179	1	1.738	1.345	-0.393	0.486	0.457	1.029
180	1	2.335	1.170	-1.166	0.507	0.438	0.950
181	1	1.713	1.117	-0.596	0.494	0.449	0.995
182	1	1.576	1.357	-0.220	0.481	0.462	1.048
183	1	2.334	1.031	-1.303	0.513	0.431	0.926
184	1	2.184	1.110	-1.074	0.508	0.436	0.944
185	1	3.034	1.280	-1.754	0.518	0.428	0.913
186	1	2.183	1.135	-1.048	0.508	0.436	0.945
187	1	2.561	1.166	-1.395	0.514	0.431	0.924
188	1	1.713	1.137	-0.576	0.493	0.450	0.998
189	1	3.036	1.465	-1.571	0.512	0.434	0.937
190	1	2.334	1.070	-1.264	0.511	0.433	0.932
191	1	2.334	1.031	-1.303	0.513	0.431	0.926
192	1	2.500	1.121	-1.379	0.512	0.433	0.931
193	1	2.751	1.402	-1.350	0.508	0.437	0.948
194	1	2.335	1.138	-1.197	0.508	0.436	0.945
195	1	2.815	1.124	-1.691	0.517	0.428	0.914
196	1	2.815	1.124	-1.691	0.517	0.428	0.914
197	1	2.335	1.119	-1.215	0.509	0.436	0.942
198	1	2.184	1.110	-1.074	0.508	0.436	0.944
199	1	2.335	1.170	-1.166	0.507	0.438	0.950
200	1	2.184	1.110	-1.074	0.508	0.436	0.944
201	1	3.034	1.280	-1.754	0.518	0.428	0.913
202	1	3.033	1.236	-1.797	0.519	0.426	0.907
203	1	2.336	1.237	-1.100	0.503	0.442	0.965
204	1	19.160	1.065	-18.095	0.901	0.077	0.101
205	1	2.561	1.166	-1.395	0.514	0.431	0.924
206	1	2.335	1.170	-1.166	0.507	0.438	0.950
207	1	1.775	1.357	-0.418	0.487	0.457	1.027
208	1	2.335	1.119	-1.215	0.509	0.436	0.942
209	1	2.814	1.089	-1.725	0.519	0.426	0.907
210	1	2.856	11.681	8.824	0.177	0.781	4.346
211	1	2.184	1.110	-1.074	0.508	0.436	0.944
212	1	1.907	1.229	-0.678	0.493	0.451	1.001
213	1	2.816	1.197	-1.619	0.514	0.431	0.925
214	1	1.713	1.117	-0.596	0.494	0.449	0.995
215	1	2.185	1.281	-0.904	0.500	0.444	0.975
216	1	2.335	1.119	-1.215	0.509	0.436	0.942
217	1	1.713	1.031	-0.682	0.498	0.445	0.979
218	1	2.813	0.994	-1.819	0.524	0.421	0.887
219	1	3.036	1.465	-1.571	0.512	0.434	0.937
220	1	3.689	11.469	7.780	0.195	0.759	3.852
221	1	1.840	1.107	-0.733	0.497	0.446	0.982
222	1	2.813	0.994	-1.819	0.524	0.421	0.887
223	1	21.656	1.288	-20.368	0.908	0.070	0.093
224	1	2.816	1.197	-1.619	0.514	0.431	0.925
225	1	3.036	1.465	-1.571	0.512	0.434	0.937
226	1	1.825	10.834	9.008	0.158	0.803	4.963
227	1	1.775	1.357	-0.418	0.487	0.457	1.027
228	1	3.036	1.465	-1.571	0.512	0.434	0.937
229	1	2.335	1.170	-1.166	0.507	0.438	0.950
230	1	2.561	1.110	-1.451	0.516	0.429	0.916
231	1	3.033	1.236	-1.797	0.519	0.426	0.907
232	1	2.584	1.215	-1.369	0.511	0.434	0.935
233	1	4.294	0.972	-3.322	0.554	0.393	0.792
234	1	3.269	28.859	25.591	0.035	0.935	17.434
235	1	1.775	1.357	-0.418	0.487	0.457	1.027
236	1	2.334	1.031	-1.303	0.513	0.431	0.926
237	1	4.301	1.286	-3.016	0.541	0.407	0.838
238	1	1.905	1.012	-0.893	0.503	0.440	0.958
239	1	2.816	1.197	-1.619	0.514	0.431	0.925
240	1	1.907	1.173	-0.734	0.496	0.448	0.989
241	1	2.909	10.929	8.020	0.186	0.770	4.077
242	1	2.329	1.095	-1.234	0.510	0.434	0.937
243	1	2.335	1.119	-1.215	0.509	0.436	0.942
244	1	3.213	0.991	-2.221	0.535	0.411	0.851
245	1	2.817	1.218	-1.598	0.513	0.432	0.928
246	1	23.892	1.126	-22.766	0.923	0.059	0.077
247	1	2.500	1.121	-1.379	0.512	0.433	0.931
248	1	2.584	1.215	-1.369	0.511	0.434	0.935
249	1	3.036	1.465	-1.571	0.512	0.434	0.937
250	1	3.034	1.280	-1.754	0.518	0.428	0.913
251	1	21.656	1.311	-20.346	0.907	0.071	0.093
252	1	19.470	1.179	-18.291	0.897	0.080	0.106
253	1	2.562	1.240	-1.321	0.510	0.435	0.939
254	1	3.034	1.280	-1.754	0.518	0.428	0.913
255	1	1.907	1.188	-0.719	0.495	0.449	0.993
256	1	3.036	1.465	-1.571	0.512	0.434	0.937
257	1	1.906	1.076	-0.831	0.499	0.444	0.975
258	1	3.034	1.280	-1.754	0.518	0.428	0.913
259	1	2.335	1.170	-1.166	0.507	0.438	0.950
260	1	2.334	1.031	-1.303	0.513	0.431	0.926
261	1	2.816	1.197	-1.619	0.514	0.431	0.925
262	1	2.183	1.084	-1.099	0.510	0.434	0.936
263	1	2.335	1.170	-1.166	0.507	0.438	0.950
264	1	2.815	1.124	-1.691	0.517	0.428	0.914
265	1	2.334	1.031	-1.303	0.513	0.431	0.926
266	1	2.816	1.197	-1.619	0.514	0.431	0.925
267	1	2.584	1.215	-1.369	0.511	0.434	0.935
268	1	23.665	1.199	-22.466	0.920	0.061	0.079
269	1	2.817	1.218	-1.598	0.513	0.432	0.928
270	1	2.334	1.070	-1.264	0.511	0.433	0.932
271	1	2.329	1.095	-1.234	0.510	0.434	0.937
272	1	3.033	1.236	-1.797	0.519	0.426	0.907
273	1	1.775	1.357	-0.418	0.487	0.457	1.027
274	1	1.713	1.117	-0.596	0.494	0.449	0.995
275	1	2.184	1.166	-1.019	0.506	0.438	0.953
276	1	2.749	1.187	-1.561	0.516	0.429	0.919
277	1	2.183	1.135	-1.048	0.508	0.436	0.945
278	1	1.907	1.251	-0.656	0.492	0.451	1.004
279	1	21.656	1.311	-20.346	0.907	0.071	0.093
280	1	2.816	1.197	-1.619	0.514	0.431	0.925
281	1	24.290	1.170	-23.121	0.931	0.052	0.067
282	1	1.576	1.357	-0.220	0.481	0.462	1.048
283	1	2.336	1.237	-1.100	0.503	0.442	0.965
284	1	2.500	1.121	-1.379	0.512	0.433	0.931
285	1	1.775	1.357	-0.418	0.487	0.457	1.027
286	1	2.500	1.121	-1.379	0.512	0.433	0.931
287	1	2.562	1.240	-1.321	0.510	0.435	0.939
288	1	2.335	1.170	-1.166	0.507	0.438	0.950
289	1	1.775	1.357	-0.418	0.487	0.457	1.027
290	1	1.713	1.168	-0.546	0.492	0.451	1.004
291	1	2.562	1.240	-1.321	0.510	0.435	0.939
292	1	1.971	10.323	8.352	0.165	0.795	4.722
293	1	1.712	1.095	-0.617	0.495	0.448	0.990
294	1	1.775	1.357	-0.418	0.487	0.457	1.027
295	1	2.561	1.166	-1.395	0.514	0.431	0.924
296	1	1.713	1.137	-0.576	0.493	0.450	0.998
297	1	2.184	1.137	-1.046	0.507	0.437	0.948
298	1	19.856	1.247	-18.609	0.897	0.080	0.106
299	1	2.561	1.166	-1.395	0.514	0.431	0.924
300	1	1.906	1.076	-0.831	0.499	0.444	0.975
301	1	2.813	0.994	-1.819	0.524	0.421	0.887
302	1	1.775	1.357	-0.418	0.487	0.457	1.027
303	1	2.329	1.095	-1.234	0.510	0.434	0.937
304	1	2.329	1.095	-1.234	0.510	0.434	0.937
305	1	1.898	1.651	-0.247	0.482	0.462	1.049
306	1	2.749	1.187	-1.561	0.516	0.429	0.919
307	1	1.768	10.039	8.271	0.167	0.793	4.686
308	1	2.336	1.237	-1.100	0.503	0.442	0.965
309	1	2.584	1.215	-1.369	0.511	0.434	0.935
310	1	2.335	1.138	-1.197	0.508	0.436	0.945
311	1	21.654	1.195	-20.459	0.911	0.069	0.090
312	1	1.907	1.251	-0.656	0.492	0.451	1.004
313	1	3.036	1.465	-1.571	0.512	0.434	0.937
314	1	1.906	1.150	-0.757	0.496	0.448	0.989
315	1	2.817	1.218	-1.598	0.513	0.432	0.928
316	1	2.813	0.994	-1.819	0.524	0.421	0.887
317	1	22.359	1.332	-21.027	0.912	0.067	0.088
318	1	3.034	1.280	-1.754	0.518	0.428	0.913
319	1	3.036	1.465	-1.571	0.512	0.434	0.937
320	1	3.036	1.465	-1.571	0.512	0.434	0.937
321	1	2.334	1.070	-1.264	0.511	0.433	0.932
322	1	2.279	9.143	6.864	0.190	0.766	4.002
323	1	2.335	1.138	-1.197	0.508	0.436	0.945
324	1	2.334	1.031	-1.303	0.513	0.431	0.926
325	1	2.335	1.119	-1.215	0.509	0.436	0.942
326	1	22.500	1.111	-21.389	0.920	0.061	0.079
327	1	2.336	1.237	-1.100	0.503	0.442	0.965
328	1	18.966	1.238	-17.728	0.893	0.083	0.111
329	1	2.185	1.281	-0.904	0.500	0.444	0.975
330	1	2.334	1.070	-1.264	0.511	0.433	0.932
331	1	1.713	1.031	-0.682	0.498	0.445	0.979
332	1	2.817	1.218	-1.598	0.513	0.432	0.928
333	1	2.815	1.124	-1.691	0.517	0.428	0.914
334	1	2.334	1.031	-1.303	0.513	0.431	0.926
335	1	2.500	1.121	-1.379	0.512	0.433	0.931
336	1	2.334	1.031	-1.303	0.513	0.431	0.926
