# Supplementary material for: Evolution of host-microbe cell adherence by receptor domain shuffling
Source: eLife. 2022 Jan 25;11:e73330. doi: 10.7554/eLife.73330 (PMC8860441; doi:10.7554/eLife.73330)
Supplement: Figure 2—source data 3. [file elife-73330-fig2-data3.zip › Figure 2 - source data 3/site_selection_results/ALL_all_evo_data/CCM21_MEME.csv]

Codon	alpha	beta1	p1	beta2	p2	LRT	p-value	q-value	Log(L)
1	0.0	0.0	0.0	0.0	1.0	0.0	1.0	1.0	0.0
2	0.0	0.0	0.0	0.0	1.0	0.0	1.0	1.0	0.0
3	0.0	0.0	0.0	0.0	1.0	0.0	1.0	1.0	0.0
4	0.0	0.0	0.0	0.0	1.0	0.0	1.0	1.0	0.0
5	0.0	0.0	0.0	0.0	1.0	0.0	1.0	1.0	0.0
6	0.0	0.0	0.0	0.0	1.0	0.0	1.0	1.0	0.0
7	0.0	0.0	0.0	0.0	1.0	0.0	1.0	1.0	0.0
8	0.0	0.0	1.0e-09	14.1832	1.0	1.53058	0.236558	1.0	-6.54331
9	0.0	0.0	1.0e-09	7.70401	1.0	0.992785	0.320512	1.0	-6.58641
10	0.0	0.0	0.5508	30.4163	0.4492	0.671231	0.387846	1.0	-9.47966
11	0.0	0.0	0.0	0.0	1.0	0.0	1.0	1.0	0.0
12	0.0	0.0	0.0	0.0	1.0	0.0	1.0	1.0	0.0
13	0.0	0.0	0.0	0.0	1.0	0.0	1.0	1.0	0.0
14	0.0	0.0	0.0	0.0	1.0	0.0	1.0	1.0	0.0
15	0.0	0.0	0.0	0.0	1.0	0.0	1.0	1.0	0.0
16	0.0	0.0	0.0	0.0	1.0	0.0	1.0	1.0	0.0
17	0.0	0.0	0.0	0.0	1.0	0.0	1.0	1.0	0.0
18	0.0	0.0	0.0	0.0	1.0	0.0	1.0	1.0	0.0
19	9101.22	0.0	0.0466656	0.0	0.953334	0.0	0.67	1.0	-7.19735
20	0.0	0.0	0.0	0.0	1.0	0.0	1.0	1.0	0.0
21	0.0	0.0	0.0	0.0	1.0	0.0	1.0	1.0	0.0
22	0.0	0.0	0.0	0.0	1.0	0.0	1.0	1.0	0.0
23	0.0	0.0	0.0	0.0	1.0	0.0	1.0	1.0	0.0
24	0.0	0.0	0.0	0.0	1.0	0.0	1.0	1.0	0.0
25	0.0	0.0	0.0	0.0	1.0	0.0	1.0	1.0	0.0
26	0.0	0.0	0.0	0.0	1.0	0.0	1.0	1.0	0.0
27	0.0	0.0	0.0	0.0	1.0	0.0	1.0	1.0	0.0
28	0.0	0.0	0.0	0.0	1.0	0.0	1.0	1.0	0.0
29	0.0	0.0	0.0	0.0	1.0	0.0	1.0	1.0	0.0
30	0.0	0.0	0.0	0.0	1.0	0.0	1.0	1.0	0.0
31	0.0	0.0	0.0	0.0	1.0	0.0	1.0	1.0	0.0
32	0.0	0.0	0.0	0.0	1.0	0.0	1.0	1.0	0.0
33	0.0	0.0	0.0	0.0	1.0	0.0	1.0	1.0	0.0
34	0.0	0.0	0.0	0.0	1.0	0.0	1.0	1.0	0.0
35	0.0	0.0	0.0	0.0	1.0	0.0	1.0	1.0	0.0
36	0.0	0.0	0.0	0.0	1.0	0.0	1.0	1.0	0.0
37	0.0	0.0	1.00001e-09	10.6214	1.0	1.27415	0.272962	1.0	-8.25322
38	0.0	0.0	0.0	0.0	1.0	0.0	1.0	1.0	0.0
39	0.0	0.0	0.0	0.0	1.0	0.0	1.0	1.0	0.0
40	0.0	0.0	0.0	0.0	1.0	0.0	1.0	1.0	0.0
41	0.0	0.0	0.0	0.0	1.0	0.0	1.0	1.0	0.0
42	0.0	0.0	0.0	0.0	1.0	0.0	1.0	1.0	0.0
43	0.0	0.0	0.0	0.0	1.0	0.0	1.0	1.0	0.0
44	0.0	0.0	0.0	0.0	1.0	0.0	1.0	1.0	0.0
45	0.0	0.0	0.0	0.0	1.0	0.0	1.0	1.0	0.0
46	0.0	0.0	0.0	0.0	1.0	0.0	1.0	1.0	0.0
47	0.0	0.0	0.0	0.0	1.0	0.0	1.0	1.0	0.0
48	0.0	0.0	0.0	0.0	1.0	0.0	1.0	1.0	0.0
49	13.2301	0.0	0.05	0.0	0.95	0.0	0.67	1.0	-6.50373
50	0.0	0.0	0.0	0.0	1.0	0.0	1.0	1.0	0.0
51	0.0	0.0	1.00001e-09	8.44345	1.0	0.809653	0.356843	1.0	-7.23765
52	0.0	0.0	0.0	0.0	1.0	0.0	1.0	1.0	0.0
53	0.0	0.0	0.0	0.0	1.0	0.0	1.0	1.0	0.0
54	0.0	0.0	0.0	0.0	1.0	0.0	1.0	1.0	0.0
55	0.0	0.0	0.0	0.0	1.0	0.0	1.0	1.0	0.0
56	35.6648	0.0	0.0466328	0.0	0.953367	0.0	0.67	1.0	-5.62626
57	0.0	0.0	0.0	0.0	1.0	0.0	1.0	1.0	0.0
58	0.0	0.0	0.0	0.0	1.0	0.0	1.0	1.0	0.0
59	0.0	0.0	0.0	0.0	1.0	0.0	1.0	1.0	0.0
60	18.586	0.0	0.0499091	0.0	0.950091	0.0	0.67	1.0	-5.86648
61	0.0	0.0	0.0	0.0	1.0	0.0	1.0	1.0	0.0
62	0.0	0.0	0.0	0.0	1.0	0.0	1.0	1.0	0.0
63	0.0	0.0	0.0	0.0	1.0	0.0	1.0	1.0	0.0
64	0.0	0.0	0.0	0.0	1.0	0.0	1.0	1.0	0.0
65	0.0	0.0	1.00001e-09	10.3078	1.0	0.0207691	0.631644	1.0	-8.81844
66	0.0	0.0	0.0	0.0	1.0	0.0	1.0	1.0	0.0
67	0.0	0.0	0.0	0.0	1.0	0.0	1.0	1.0	0.0
68	0.0	0.0	0.0	0.0	1.0	0.0	1.0	1.0	0.0
69	0.0	0.0	1.0e-09	7.98784	1.0	0.875086	0.343301	1.0	-6.63173
70	0.0	0.0	0.0	0.0	1.0	0.0	1.0	1.0	0.0
71	0.0	0.0	1.0e-09	7.98303	1.0	0.741498	0.371683	1.0	-6.36364
72	0.0	0.0	0.0	0.0	1.0	0.0	1.0	1.0	0.0
73	0.0	0.0	0.0	0.0	1.0	0.0	1.0	1.0	0.0
74	0.0	0.0	0.0	0.0	1.0	0.0	1.0	1.0	0.0
75	0.0	0.0	0.0	0.0	1.0	0.0	1.0	1.0	0.0
76	0.0	0.0	0.0	0.0	1.0	0.0	1.0	1.0	0.0
77	0.0	0.0	0.0	0.0	1.0	0.0	1.0	1.0	0.0
78	0.0	0.0	0.0	0.0	1.0	0.0	1.0	1.0	0.0
79	0.0	0.0	0.0	0.0	1.0	0.0	1.0	1.0	0.0
80	0.0	0.0	0.0	0.0	1.0	0.0	1.0	1.0	0.0
81	0.0	0.0	0.0	0.0	1.0	0.0	1.0	1.0	0.0
82	0.0	0.0	0.0	0.0	1.0	0.0	1.0	1.0	0.0
83	0.0	0.0	0.0	0.0	1.0	0.0	1.0	1.0	0.0
84	0.0	0.0	0.0	0.0	1.0	0.0	1.0	1.0	0.0
85	0.0	0.0	0.0	0.0	1.0	0.0	1.0	1.0	0.0
86	0.0	0.0	0.0	0.0	1.0	0.0	1.0	1.0	0.0
87	0.0	0.0	0.0	0.0	1.0	0.0	1.0	1.0	0.0
88	0.0	0.0	0.0	0.0	1.0	0.0	1.0	1.0	0.0
89	0.0	0.0	0.0	0.0	1.0	0.0	1.0	1.0	0.0
90	0.0	0.0	0.0	0.0	1.0	0.0	1.0	1.0	0.0
91	0.0	0.0	0.0	0.0	1.0	0.0	1.0	1.0	0.0
92	0.0	0.0	0.0	0.0	1.0	0.0	1.0	1.0	0.0
93	0.0	0.0	0.0	0.0	1.0	0.0	1.0	1.0	0.0
94	0.0	0.0	0.0	0.0	1.0	0.0	1.0	1.0	0.0
95	0.0	0.0	0.0	0.0	1.0	0.0	1.0	1.0	0.0
96	0.0	0.0	0.0	0.0	1.0	0.0	1.0	1.0	0.0
97	0.0	0.0	0.0	0.0	1.0	0.0	1.0	1.0	0.0
98	0.0	0.0	0.0	0.0	1.0	0.0	1.0	1.0	0.0
99	0.0	0.0	0.0	0.0	1.0	0.0	1.0	1.0	0.0
100	0.0	0.0	0.0	0.0	1.0	0.0	1.0	1.0	0.0
101	0.0	0.0	0.0	0.0	1.0	0.0	1.0	1.0	0.0
102	30.6625	0.0	0.0445496	0.0	0.95545	0.0	0.67	1.0	-6.06312
103	0.0	0.0	0.0	0.0	1.0	0.0	1.0	1.0	0.0
104	0.0	0.0	0.0	0.0	1.0	0.0	1.0	1.0	0.0
105	0.0	0.0	0.0	0.0	1.0	0.0	1.0	1.0	0.0
106	0.0	0.0	0.0	0.0	1.0	0.0	1.0	1.0	0.0
107	0.0	0.0	0.0	0.0	1.0	0.0	1.0	1.0	0.0
108	0.0	0.0	0.0	0.0	1.0	0.0	1.0	1.0	0.0
109	0.0	0.0	0.0	0.0	1.0	0.0	1.0	1.0	0.0
110	0.0	0.0	0.0	0.0	1.0	0.0	1.0	1.0	0.0
111	0.0	0.0	0.0	0.0	1.0	0.0	1.0	1.0	0.0
112	0.0	0.0	0.0	0.0	1.0	0.0	1.0	1.0	0.0
113	0.0	0.0	0.0	0.0	1.0	0.0	1.0	1.0	0.0
114	0.0	0.0	1.00017e-09	6.94843	1.0	0.358766	0.473568	1.0	-7.47678
115	0.0	0.0	0.0	0.0	1.0	0.0	1.0	1.0	0.0
116	0.0	0.0	0.0	0.0	1.0	0.0	1.0	1.0	0.0
117	0.0	0.0	0.0	0.0	1.0	0.0	1.0	1.0	0.0
118	0.0	0.0	0.0	0.0	1.0	0.0	1.0	1.0	0.0
119	0.0	0.0	0.0	0.0	1.0	0.0	1.0	1.0	0.0
120	0.0	0.0	0.0	0.0	1.0	0.0	1.0	1.0	0.0
121	0.0	0.0	0.0	0.0	1.0	0.0	1.0	1.0	0.0
122	0.0	0.0	0.0	0.0	1.0	0.0	1.0	1.0	0.0
123	0.0	0.0	0.0	0.0	1.0	0.0	1.0	1.0	0.0
124	0.0	0.0	0.0	0.0	1.0	0.0	1.0	1.0	0.0
125	0.0	0.0	0.0	0.0	1.0	0.0	1.0	1.0	0.0
126	0.0	0.0	0.0	0.0	1.0	0.0	1.0	1.0	0.0
127	0.0	0.0	0.0	0.0	1.0	0.0	1.0	1.0	0.0
128	0.0	0.0	0.0	0.0	1.0	0.0	1.0	1.0	0.0
129	2585.49	0.0	0.051924	0.0	0.948076	0.0	0.67	1.0	-5.3108
130	0.0	0.0	0.0	0.0	1.0	0.0	1.0	1.0	0.0
131	0.0	0.0	0.0	0.0	1.0	0.0	1.0	1.0	0.0
132	0.0	0.0	0.0	0.0	1.0	0.0	1.0	1.0	0.0
133	0.0	0.0	0.0	0.0	1.0	0.0	1.0	1.0	0.0
134	0.0	0.0	0.0	0.0	1.0	0.0	1.0	1.0	0.0
135	0.0	0.0	0.0	0.0	1.0	0.0	1.0	1.0	0.0
136	0.0	0.0	0.0	0.0	1.0	0.0	1.0	1.0	0.0
137	0.0	0.0	0.0	0.0	1.0	0.0	1.0	1.0	0.0
138	0.0	0.0	0.0	0.0	1.0	0.0	1.0	1.0	0.0
139	0.0	0.0	0.0	0.0	1.0	0.0	1.0	1.0	0.0
140	0.0	0.0	0.0	0.0	1.0	0.0	1.0	1.0	0.0
141	0.0	0.0	0.0	0.0	1.0	0.0	1.0	1.0	0.0
142	0.0	0.0	0.0	0.0	1.0	0.0	1.0	1.0	0.0
143	0.0	0.0	0.0	0.0	1.0	0.0	1.0	1.0	0.0
144	21.9352	0.0	0.0516309	0.0	0.948369	0.0	0.67	1.0	-6.91347
145	0.0	0.0	0.0	0.0	1.0	0.0	1.0	1.0	0.0
146	0.0	0.0	0.0	0.0	1.0	0.0	1.0	1.0	0.0
147	0.0	0.0	0.0	0.0	1.0	0.0	1.0	1.0	0.0
148	0.0	0.0	0.0	0.0	1.0	0.0	1.0	1.0	0.0
149	0.0	0.0	0.0	0.0	1.0	0.0	1.0	1.0	0.0
150	0.0	0.0	0.0	0.0	1.0	0.0	1.0	1.0	0.0
151	0.0	0.0	0.618041	190.291	0.381959	1.74713	0.209985	1.0	-8.21967
152	0.0	0.0	0.0	0.0	1.0	0.0	1.0	1.0	0.0
153	0.0	0.0	0.0	0.0	1.0	0.0	1.0	1.0	0.0
154	0.0	0.0	0.0	0.0	1.0	0.0	1.0	1.0	0.0
155	0.0	0.0	0.550464	55.761	0.449536	1.31192	0.267224	1.0	-9.22025
156	0.0	0.0	0.0	0.0	1.0	0.0	1.0	1.0	0.0
157	0.0	0.0	0.0	0.0	1.0	0.0	1.0	1.0	0.0
158	0.0	0.0	0.0	0.0	1.0	0.0	1.0	1.0	0.0
159	0.0	0.0	0.0	0.0	1.0	0.0	1.0	1.0	0.0
160	0.0	0.0	0.0	0.0	1.0	0.0	1.0	1.0	0.0
161	0.0	0.0	0.0	0.0	1.0	0.0	1.0	1.0	0.0
162	0.0	0.0	1.0e-09	7.80931	1.0	0.321756	0.485761	1.0	-8.24343
163	0.0	0.0	0.0	0.0	1.0	0.0	1.0	1.0	0.0
164	0.0	0.0	0.0	0.0	1.0	0.0	1.0	1.0	0.0
165	0.0	0.0	0.0	0.0	1.0	0.0	1.0	1.0	0.0
166	0.0	0.0	0.0	0.0	1.0	0.0	1.0	1.0	0.0
167	0.0	0.0	0.0	0.0	1.0	0.0	1.0	1.0	0.0
168	0.0	0.0	0.0	0.0	1.0	0.0	1.0	1.0	0.0
169	0.0	0.0	0.0	0.0	1.0	0.0	1.0	1.0	0.0
170	0.0	0.0	0.0	0.0	1.0	0.0	1.0	1.0	0.0
171	0.0	0.0	0.0	0.0	1.0	0.0	1.0	1.0	0.0
172	0.0	0.0	0.0	0.0	1.0	0.0	1.0	1.0	0.0
173	0.0	0.0	0.0	0.0	1.0	0.0	1.0	1.0	0.0
174	0.0	0.0	0.0	0.0	1.0	0.0	1.0	1.0	0.0
175	0.0	0.0	0.0	0.0	1.0	0.0	1.0	1.0	0.0
176	0.0	0.0	0.0	0.0	1.0	0.0	1.0	1.0	0.0
177	0.0	0.0	0.0	0.0	1.0	0.0	1.0	1.0	0.0
178	0.0	0.0	0.0	0.0	1.0	0.0	1.0	1.0	0.0
179	0.0	0.0	0.0	0.0	1.0	0.0	1.0	1.0	0.0
180	0.0	0.0	0.0	0.0	1.0	0.0	1.0	1.0	0.0
181	0.0	0.0	0.0	0.0	1.0	0.0	1.0	1.0	0.0
182	0.0	0.0	0.0	0.0	1.0	0.0	1.0	1.0	0.0
183	0.0	0.0	0.0	0.0	1.0	0.0	1.0	1.0	0.0
184	0.0	0.0	0.0	0.0	1.0	0.0	1.0	1.0	0.0
185	0.0	0.0	0.0	0.0	1.0	0.0	1.0	1.0	0.0
186	0.0	0.0	0.0	0.0	1.0	0.0	1.0	1.0	0.0
187	0.0	0.0	0.0	0.0	1.0	0.0	1.0	1.0	0.0
188	0.0	0.0	0.0	0.0	1.0	0.0	1.0	1.0	0.0
189	0.0	0.0	0.0	0.0	1.0	0.0	1.0	1.0	0.0
190	0.0	0.0	0.0	0.0	1.0	0.0	1.0	1.0	0.0
191	0.0	0.0	0.0	0.0	1.0	0.0	1.0	1.0	0.0
192	0.0	0.0	0.0	0.0	1.0	0.0	1.0	1.0	0.0
193	0.0	0.0	0.0	0.0	1.0	0.0	1.0	1.0	0.0
194	0.0	0.0	0.0	0.0	1.0	0.0	1.0	1.0	0.0
195	0.0	0.0	0.0	0.0	1.0	0.0	1.0	1.0	0.0
196	0.0	0.0	0.0	0.0	1.0	0.0	1.0	1.0	0.0
197	0.0	0.0	0.0	0.0	1.0	0.0	1.0	1.0	0.0
198	0.0	0.0	0.0	0.0	1.0	0.0	1.0	1.0	0.0
199	0.0	0.0	0.0	0.0	1.0	0.0	1.0	1.0	0.0
200	0.0	0.0	0.0	0.0	1.0	0.0	1.0	1.0	0.0
201	0.0	0.0	0.0	0.0	1.0	0.0	1.0	1.0	0.0
202	0.0	0.0	0.0	0.0	1.0	0.0	1.0	1.0	0.0
203	0.0	0.0	0.0	0.0	1.0	0.0	1.0	1.0	0.0
204	21.6407	0.0	0.0581605	0.0	0.941839	0.0	0.67	1.0	-5.92375
205	0.0	0.0	0.0	0.0	1.0	0.0	1.0	1.0	0.0
206	0.0	0.0	0.0	0.0	1.0	0.0	1.0	1.0	0.0
207	0.0	0.0	0.0	0.0	1.0	0.0	1.0	1.0	0.0
208	0.0	0.0	0.0	0.0	1.0	0.0	1.0	1.0	0.0
209	0.0	0.0	0.0	0.0	1.0	0.0	1.0	1.0	0.0
210	0.0	0.0	1.0e-09	11.0049	1.0	0.729407	0.374399	1.0	-6.88187
211	0.0	0.0	0.0	0.0	1.0	0.0	1.0	1.0	0.0
212	0.0	0.0	0.0	0.0	1.0	0.0	1.0	1.0	0.0
213	0.0	0.0	0.0	0.0	1.0	0.0	1.0	1.0	0.0
214	0.0	0.0	0.0	0.0	1.0	0.0	1.0	1.0	0.0
215	0.0	0.0	0.0	0.0	1.0	0.0	1.0	1.0	0.0
216	0.0	0.0	0.0	0.0	1.0	0.0	1.0	1.0	0.0
217	0.0	0.0	0.0	0.0	1.0	0.0	1.0	1.0	0.0
218	0.0	0.0	0.0	0.0	1.0	0.0	1.0	1.0	0.0
219	0.0	0.0	0.0	0.0	1.0	0.0	1.0	1.0	0.0
220	0.0	0.0	1.0e-09	9.569	1.0	0.312681	0.488842	1.0	-7.11306
221	0.0	0.0	0.0	0.0	1.0	0.0	1.0	1.0	0.0
222	0.0	0.0	0.0	0.0	1.0	0.0	1.0	1.0	0.0
223	46.0575	0.0	0.0465862	0.0	0.953414	0.0	0.67	1.0	-4.99314
224	0.0	0.0	0.0	0.0	1.0	0.0	1.0	1.0	0.0
225	0.0	0.0	0.0	0.0	1.0	0.0	1.0	1.0	0.0
226	0.0	0.0	1.0e-09	10.0889	1.0	1.18944	0.286354	1.0	-8.64273
227	0.0	0.0	0.0	0.0	1.0	0.0	1.0	1.0	0.0
228	0.0	0.0	0.0	0.0	1.0	0.0	1.0	1.0	0.0
229	0.0	0.0	0.0	0.0	1.0	0.0	1.0	1.0	0.0
230	0.0	0.0	0.0	0.0	1.0	0.0	1.0	1.0	0.0
231	0.0	0.0	0.0	0.0	1.0	0.0	1.0	1.0	0.0
232	0.0	0.0	0.0	0.0	1.0	0.0	1.0	1.0	0.0
233	0.0	0.0	0.0	0.0	1.0	0.0	1.0	1.0	0.0
234	0.0	0.0	0.448291	41.4426	0.551709	1.6645	0.219718	1.0	-8.46513
235	0.0	0.0	0.0	0.0	1.0	0.0	1.0	1.0	0.0
236	0.0	0.0	0.0	0.0	1.0	0.0	1.0	1.0	0.0
237	0.0	0.0	0.0	0.0	1.0	0.0	1.0	1.0	0.0
238	0.0	0.0	0.0	0.0	1.0	0.0	1.0	1.0	0.0
239	0.0	0.0	0.0	0.0	1.0	0.0	1.0	1.0	0.0
240	0.0	0.0	0.0	0.0	1.0	0.0	1.0	1.0	0.0
241	0.0	0.0	1.0e-09	8.05809	1.0	0.624509	0.399124	1.0	-6.98877
242	0.0	0.0	0.0	0.0	1.0	0.0	1.0	1.0	0.0
243	0.0	0.0	0.0	0.0	1.0	0.0	1.0	1.0	0.0
244	0.0	0.0	0.0	0.0	1.0	0.0	1.0	1.0	0.0
245	0.0	0.0	0.0	0.0	1.0	0.0	1.0	1.0	0.0
246	9101.27	0.0	0.0470188	0.0	0.952981	0.0	0.67	1.0	-6.31675
247	0.0	0.0	0.0	0.0	1.0	0.0	1.0	1.0	0.0
248	0.0	0.0	0.0	0.0	1.0	0.0	1.0	1.0	0.0
249	0.0	0.0	0.0	0.0	1.0	0.0	1.0	1.0	0.0
250	0.0	0.0	0.0	0.0	1.0	0.0	1.0	1.0	0.0
251	46.0575	0.0	0.0472961	0.0	0.952704	0.0	0.67	1.0	-5.02083
252	24.8408	0.0	0.0499191	0.0	0.950081	0.0	0.67	1.0	-6.13662
253	0.0	0.0	0.0	0.0	1.0	0.0	1.0	1.0	0.0
254	0.0	0.0	0.0	0.0	1.0	0.0	1.0	1.0	0.0
255	0.0	0.0	0.0	0.0	1.0	0.0	1.0	1.0	0.0
256	0.0	0.0	0.0	0.0	1.0	0.0	1.0	1.0	0.0
257	0.0	0.0	0.0	0.0	1.0	0.0	1.0	1.0	0.0
258	0.0	0.0	0.0	0.0	1.0	0.0	1.0	1.0	0.0
259	0.0	0.0	0.0	0.0	1.0	0.0	1.0	1.0	0.0
260	0.0	0.0	0.0	0.0	1.0	0.0	1.0	1.0	0.0
261	0.0	0.0	0.0	0.0	1.0	0.0	1.0	1.0	0.0
262	0.0	0.0	0.0	0.0	1.0	0.0	1.0	1.0	0.0
263	0.0	0.0	0.0	0.0	1.0	0.0	1.0	1.0	0.0
264	0.0	0.0	0.0	0.0	1.0	0.0	1.0	1.0	0.0
265	0.0	0.0	0.0	0.0	1.0	0.0	1.0	1.0	0.0
266	0.0	0.0	0.0	0.0	1.0	0.0	1.0	1.0	0.0
267	0.0	0.0	0.0	0.0	1.0	0.0	1.0	1.0	0.0
268	2818.75	0.0	0.0517261	0.0	0.948274	0.0	0.67	1.0	-5.98999
269	0.0	0.0	0.0	0.0	1.0	0.0	1.0	1.0	0.0
270	0.0	0.0	0.0	0.0	1.0	0.0	1.0	1.0	0.0
271	0.0	0.0	0.0	0.0	1.0	0.0	1.0	1.0	0.0
272	0.0	0.0	0.0	0.0	1.0	0.0	1.0	1.0	0.0
273	0.0	0.0	0.0	0.0	1.0	0.0	1.0	1.0	0.0
274	0.0	0.0	0.0	0.0	1.0	0.0	1.0	1.0	0.0
275	0.0	0.0	0.0	0.0	1.0	0.0	1.0	1.0	0.0
276	0.0	0.0	0.0	0.0	1.0	0.0	1.0	1.0	0.0
277	0.0	0.0	0.0	0.0	1.0	0.0	1.0	1.0	0.0
278	0.0	0.0	0.0	0.0	1.0	0.0	1.0	1.0	0.0
279	46.0575	0.0	0.0472961	0.0	0.952704	0.0	0.67	1.0	-5.02083
280	0.0	0.0	0.0	0.0	1.0	0.0	1.0	1.0	0.0
281	35.6648	0.0	0.0466328	0.0	0.953367	0.0	0.67	1.0	-5.62626
282	0.0	0.0	0.0	0.0	1.0	0.0	1.0	1.0	0.0
283	0.0	0.0	0.0	0.0	1.0	0.0	1.0	1.0	0.0
284	0.0	0.0	0.0	0.0	1.0	0.0	1.0	1.0	0.0
285	0.0	0.0	0.0	0.0	1.0	0.0	1.0	1.0	0.0
286	0.0	0.0	0.0	0.0	1.0	0.0	1.0	1.0	0.0
287	0.0	0.0	0.0	0.0	1.0	0.0	1.0	1.0	0.0
288	0.0	0.0	0.0	0.0	1.0	0.0	1.0	1.0	0.0
289	0.0	0.0	0.0	0.0	1.0	0.0	1.0	1.0	0.0
290	0.0	0.0	0.0	0.0	1.0	0.0	1.0	1.0	0.0
291	0.0	0.0	0.0	0.0	1.0	0.0	1.0	1.0	0.0
292	0.0	0.0	1.0e-09	7.08203	1.0	0.82258	0.354115	1.0	-7.06837
293	0.0	0.0	0.0	0.0	1.0	0.0	1.0	1.0	0.0
294	0.0	0.0	0.0	0.0	1.0	0.0	1.0	1.0	0.0
295	0.0	0.0	0.0	0.0	1.0	0.0	1.0	1.0	0.0
296	0.0	0.0	0.0	0.0	1.0	0.0	1.0	1.0	0.0
297	0.0	0.0	0.0	0.0	1.0	0.0	1.0	1.0	0.0
298	89.1114	0.0	0.062047	0.0	0.937953	0.0	0.67	1.0	-7.57735
299	0.0	0.0	0.0	0.0	1.0	0.0	1.0	1.0	0.0
300	0.0	0.0	0.0	0.0	1.0	0.0	1.0	1.0	0.0
301	0.0	0.0	0.0	0.0	1.0	0.0	1.0	1.0	0.0
302	0.0	0.0	0.0	0.0	1.0	0.0	1.0	1.0	0.0
303	0.0	0.0	0.0	0.0	1.0	0.0	1.0	1.0	0.0
304	0.0	0.0	0.0	0.0	1.0	0.0	1.0	1.0	0.0
305	0.0	0.0	0.0	0.0	1.0	0.0	1.0	1.0	0.0
306	0.0	0.0	0.0	0.0	1.0	0.0	1.0	1.0	0.0
307	0.0	0.0	1.0e-09	8.13019	1.0	1.0533	0.309511	1.0	-6.49641
308	0.0	0.0	0.0	0.0	1.0	0.0	1.0	1.0	0.0
309	0.0	0.0	0.0	0.0	1.0	0.0	1.0	1.0	0.0
310	0.0	0.0	0.0	0.0	1.0	0.0	1.0	1.0	0.0
311	46.0575	0.0	0.0466711	0.0	0.953329	0.0	0.67	1.0	-5.39861
312	0.0	0.0	0.0	0.0	1.0	0.0	1.0	1.0	0.0
313	0.0	0.0	0.0	0.0	1.0	0.0	1.0	1.0	0.0
314	0.0	0.0	0.0	0.0	1.0	0.0	1.0	1.0	0.0
315	0.0	0.0	0.0	0.0	1.0	0.0	1.0	1.0	0.0
316	0.0	0.0	0.0	0.0	1.0	0.0	1.0	1.0	0.0
317	27.3206	0.0	0.05	0.0	0.95	0.0	0.67	1.0	-5.93608
318	0.0	0.0	0.0	0.0	1.0	0.0	1.0	1.0	0.0
319	0.0	0.0	0.0	0.0	1.0	0.0	1.0	1.0	0.0
320	0.0	0.0	0.0	0.0	1.0	0.0	1.0	1.0	0.0
321	0.0	0.0	0.0	0.0	1.0	0.0	1.0	1.0	0.0
322	0.0	0.0	1.0e-09	9.27495	1.0	0.97279	0.32425	1.0	-7.03182
323	0.0	0.0	0.0	0.0	1.0	0.0	1.0	1.0	0.0
324	0.0	0.0	0.0	0.0	1.0	0.0	1.0	1.0	0.0
325	0.0	0.0	0.0	0.0	1.0	0.0	1.0	1.0	0.0
326	32.7459	0.0	0.047303	0.0	0.952697	0.0	0.67	1.0	-5.71072
327	0.0	0.0	0.0	0.0	1.0	0.0	1.0	1.0	0.0
328	23.3795	0.0	0.0465862	0.0	0.953414	0.0	0.67	1.0	-5.50189
329	0.0	0.0	0.0	0.0	1.0	0.0	1.0	1.0	0.0
330	0.0	0.0	0.0	0.0	1.0	0.0	1.0	1.0	0.0
331	0.0	0.0	0.0	0.0	1.0	0.0	1.0	1.0	0.0
332	0.0	0.0	0.0	0.0	1.0	0.0	1.0	1.0	0.0
333	0.0	0.0	0.0	0.0	1.0	0.0	1.0	1.0	0.0
334	0.0	0.0	0.0	0.0	1.0	0.0	1.0	1.0	0.0
335	0.0	0.0	0.0	0.0	1.0	0.0	1.0	1.0	0.0
336	0.0	0.0	0.0	0.0	1.0	0.0	1.0	1.0	0.0
