# Supplementary material for: Evolution of host-microbe cell adherence by receptor domain shuffling
Source: eLife. 2022 Jan 25;11:e73330. doi: 10.7554/eLife.73330 (PMC8860441; doi:10.7554/eLife.73330)
Supplement: Figure 2—source data 3. [file elife-73330-fig2-data3.zip › Figure 2 - source data 3/site_selection_results/ALL_all_evo_data/CCM21_NS_extracted_sites.txt]

PepLen	site	pvalue	sig	Analysis
336	8	1.000	2	M2_NE_Bayes
	9	1.000	2	M2_NE_Bayes
	10	1.000	2	M2_NE_Bayes
	37	1.000	2	M2_NE_Bayes
	51	1.000	2	M2_NE_Bayes
	65	1.000	2	M2_NE_Bayes
	69	1.000	2	M2_NE_Bayes
	71	1.000	2	M2_NE_Bayes
	114	1.000	2	M2_NE_Bayes
	151	1.000	2	M2_NE_Bayes
	155	1.000	2	M2_NE_Bayes
	162	1.000	2	M2_NE_Bayes
	210	1.000	2	M2_NE_Bayes
	220	1.000	2	M2_NE_Bayes
	226	1.000	2	M2_NE_Bayes
	234	1.000	2	M2_NE_Bayes
	241	1.000	2	M2_NE_Bayes
	292	1.000	2	M2_NE_Bayes
	307	1.000	2	M2_NE_Bayes
	322	1.000	2	M2_NE_Bayes
	234	0.657	0	M2_BE_Bayes
	8	1.000	2	M8_NE_Bayes
	9	1.000	2	M8_NE_Bayes
	10	1.000	2	M8_NE_Bayes
	37	1.000	2	M8_NE_Bayes
	51	1.000	2	M8_NE_Bayes
	65	1.000	2	M8_NE_Bayes
	69	1.000	2	M8_NE_Bayes
	71	1.000	2	M8_NE_Bayes
	114	1.000	2	M8_NE_Bayes
	151	1.000	2	M8_NE_Bayes
	155	1.000	2	M8_NE_Bayes
	162	1.000	2	M8_NE_Bayes
	210	1.000	2	M8_NE_Bayes
	220	1.000	2	M8_NE_Bayes
	226	1.000	2	M8_NE_Bayes
	234	1.000	2	M8_NE_Bayes
	241	1.000	2	M8_NE_Bayes
	292	1.000	2	M8_NE_Bayes
	307	1.000	2	M8_NE_Bayes
	322	1.000	2	M8_NE_Bayes
	234	0.739	0	M8_BE_Bayes
