# Supplementary material for: Evolution of host-microbe cell adherence by receptor domain shuffling
Source: eLife. 2022 Jan 25;11:e73330. doi: 10.7554/eLife.73330 (PMC8860441; doi:10.7554/eLife.73330)
Supplement: Figure 2—source data 3. [file elife-73330-fig2-data3.zip › Figure 2 - source data 3/site_selection_results/CCM5_mafft_ds2_all_evo_data/CCM05_FUBAR.csv]

Site	Partition	&alpha;	&beta;	&beta;-&alpha;	Prob[&alpha;>&beta;]	Prob[&alpha;<&beta;]	BayesFactor[&alpha;<&beta;]
1	1	0.650	0.871	0.221	0.315	0.620	1.780
2	1	0.528	0.760	0.233	0.306	0.633	1.877
3	1	0.454	0.407	-0.047	0.502	0.424	0.803
4	1	0.477	0.746	0.269	0.287	0.654	2.059
5	1	0.618	0.398	-0.220	0.573	0.359	0.612
6	1	0.522	0.396	-0.126	0.542	0.386	0.686
7	1	0.628	1.898	1.270	0.089	0.845	5.934
8	1	7.923	0.394	-7.529	0.992	0.002	0.002
9	1	0.595	0.712	0.117	0.346	0.592	1.580
10	1	0.495	0.806	0.311	0.279	0.662	2.137
11	1	8.203	0.844	-7.359	0.935	0.019	0.021
12	1	0.524	0.753	0.229	0.309	0.630	1.856
13	1	0.637	0.387	-0.250	0.584	0.349	0.584
14	1	0.512	0.711	0.199	0.317	0.622	1.796
15	1	0.638	0.406	-0.232	0.572	0.361	0.616
16	1	0.653	0.740	0.088	0.354	0.582	1.517
17	1	0.879	0.387	-0.492	0.754	0.197	0.268
18	1	0.454	0.394	-0.059	0.510	0.415	0.775
19	1	0.447	0.452	0.005	0.471	0.456	0.916
20	1	2.413	0.403	-2.011	0.901	0.070	0.082
21	1	0.598	3.289	2.691	0.009	0.940	16.951
22	1	0.629	0.773	0.144	0.333	0.604	1.660
23	1	0.495	0.803	0.309	0.279	0.662	2.131
24	1	0.446	0.889	0.443	0.234	0.712	2.698
25	1	0.567	1.913	1.346	0.079	0.866	7.021
26	1	0.690	0.863	0.173	0.326	0.608	1.688
27	1	0.526	2.033	1.507	0.064	0.889	8.735
28	1	0.509	5.585	5.076	0.001	0.980	54.227
29	1	0.522	0.373	-0.149	0.558	0.370	0.640
30	1	0.637	0.819	0.182	0.321	0.615	1.744
31	1	0.675	3.469	2.793	0.012	0.922	12.973
32	1	2.560	0.411	-2.149	0.648	0.295	0.456
33	1	2.440	0.890	-1.550	0.583	0.326	0.527
34	1	1.909	0.421	-1.489	0.808	0.150	0.193
35	1	4.911	0.379	-4.532	0.972	0.016	0.017
36	1	0.684	1.946	1.262	0.093	0.831	5.375
37	1	6.948	2.947	-4.001	0.546	0.125	0.156
38	1	0.529	1.178	0.649	0.178	0.766	3.575
39	1	4.625	1.660	-2.965	0.589	0.176	0.233
40	1	1.482	2.992	1.510	0.054	0.697	2.509
41	1	0.701	3.499	2.799	0.012	0.918	12.234
42	1	0.496	3.017	2.521	0.008	0.963	28.298
43	1	0.512	1.602	1.090	0.119	0.832	5.396
44	1	0.473	0.390	-0.083	0.524	0.402	0.734
45	1	0.677	3.725	3.048	0.007	0.928	14.049
46	1	0.585	2.498	1.914	0.032	0.914	11.540
47	1	0.720	1.616	0.896	0.136	0.786	3.993
48	1	0.587	4.183	3.596	0.003	0.955	23.222
49	1	0.493	3.512	3.019	0.005	0.968	33.258
50	1	2.290	2.634	0.344	0.189	0.535	1.256
51	1	0.619	1.673	1.053	0.136	0.799	4.333
52	1	0.483	2.078	1.595	0.056	0.907	10.605
53	1	0.530	0.791	0.260	0.299	0.640	1.942
54	1	0.550	1.995	1.446	0.070	0.878	7.849
55	1	1.045	0.376	-0.669	0.784	0.171	0.225
56	1	3.103	0.405	-2.698	0.904	0.068	0.080
57	1	1.898	1.632	-0.265	0.375	0.435	0.838
58	1	0.729	3.352	2.623	0.020	0.906	10.455
59	1	16.061	0.360	-15.700	0.977	0.015	0.017
60	1	0.938	1.103	0.166	0.357	0.542	1.292
61	1	0.936	0.470	-0.466	0.714	0.232	0.328
62	1	0.637	0.387	-0.250	0.584	0.349	0.584
63	1	0.543	1.276	0.733	0.167	0.776	3.768
64	1	0.690	0.685	-0.004	0.386	0.550	1.332
65	1	0.705	2.218	1.513	0.073	0.851	6.222
66	1	0.576	1.888	1.312	0.082	0.861	6.735
67	1	0.489	0.416	-0.072	0.515	0.413	0.767
68	1	1.140	0.391	-0.749	0.784	0.172	0.226
69	1	1.229	0.400	-0.829	0.783	0.172	0.227
70	1	0.439	0.452	0.013	0.466	0.461	0.933
71	1	0.439	0.452	0.013	0.466	0.461	0.933
72	1	0.570	0.386	-0.184	0.565	0.365	0.628
73	1	0.653	0.867	0.214	0.316	0.619	1.769
74	1	12.671	0.409	-12.263	0.957	0.029	0.033
75	1	0.529	0.736	0.208	0.315	0.624	1.810
76	1	0.558	1.359	0.801	0.159	0.783	3.936
77	1	0.567	0.898	0.331	0.285	0.653	2.054
78	1	0.507	1.301	0.794	0.152	0.796	4.244
79	1	0.629	0.389	-0.240	0.575	0.356	0.603
80	1	0.527	0.794	0.267	0.298	0.641	1.950
81	1	0.519	0.383	-0.135	0.551	0.378	0.661
82	1	0.614	1.305	0.691	0.178	0.759	3.433
83	1	27.353	1.385	-25.968	0.948	0.009	0.009
84	1	6.497	1.645	-4.851	0.675	0.137	0.172
85	1	1.462	0.970	-0.493	0.590	0.292	0.450
86	1	0.636	0.905	0.269	0.303	0.632	1.875
87	1	0.564	1.795	1.231	0.088	0.856	6.468
88	1	0.688	0.359	-0.328	0.615	0.319	0.511
89	1	0.640	1.299	0.658	0.188	0.745	3.183
90	1	1.595	2.783	1.187	0.096	0.642	1.954
91	1	0.523	1.905	1.382	0.073	0.880	8.007
92	1	0.454	0.394	-0.059	0.510	0.415	0.775
93	1	0.506	0.383	-0.122	0.545	0.382	0.675
94	1	0.489	0.416	-0.072	0.515	0.413	0.767
95	1	0.643	1.233	0.591	0.199	0.734	3.006
96	1	0.618	0.398	-0.220	0.573	0.359	0.612
97	1	0.519	0.387	-0.132	0.549	0.380	0.667
98	1	0.882	0.803	-0.079	0.489	0.429	0.820
99	1	0.522	0.373	-0.149	0.558	0.370	0.640
100	1	1.494	1.198	-0.296	0.454	0.446	0.879
101	1	0.628	0.698	0.070	0.358	0.579	1.497
102	1	0.925	0.403	-0.522	0.752	0.199	0.271
103	1	0.519	0.383	-0.135	0.551	0.377	0.661
104	1	2.657	0.893	-1.764	0.601	0.308	0.486
105	1	0.559	2.734	2.176	0.024	0.929	14.354
106	1	0.637	0.387	-0.250	0.584	0.349	0.584
107	1	0.439	0.452	0.013	0.466	0.461	0.933
108	1	0.528	0.767	0.239	0.305	0.635	1.893
109	1	0.638	0.406	-0.232	0.572	0.361	0.616
110	1	0.522	0.399	-0.124	0.541	0.388	0.692
111	1	0.687	3.084	2.397	0.024	0.906	10.479
112	1	0.574	0.743	0.169	0.329	0.608	1.693
113	1	1.414	3.181	1.767	0.057	0.717	2.767
114	1	0.630	0.699	0.068	0.358	0.579	1.497
115	1	0.630	0.411	-0.219	0.562	0.370	0.641
116	1	0.630	0.411	-0.219	0.562	0.370	0.641
117	1	1.164	0.400	-0.764	0.776	0.178	0.236
118	1	6.996	4.059	-2.937	0.344	0.263	0.388
119	1	1.135	0.403	-0.732	0.773	0.181	0.240
120	1	0.742	0.975	0.233	0.335	0.599	1.629
121	1	0.637	0.387	-0.250	0.584	0.349	0.584
122	1	0.635	0.761	0.126	0.338	0.599	1.627
123	1	0.643	0.786	0.143	0.338	0.598	1.623
124	1	0.488	0.394	-0.094	0.529	0.398	0.721
125	1	0.458	0.741	0.283	0.278	0.663	2.148
126	1	1.059	0.387	-0.671	0.779	0.176	0.233
127	1	1.279	2.018	0.739	0.177	0.639	1.927
128	1	0.507	1.475	0.968	0.131	0.819	4.937
129	1	0.522	0.408	-0.114	0.535	0.394	0.710
130	1	0.488	0.368	-0.120	0.546	0.380	0.667
131	1	0.667	1.221	0.554	0.206	0.725	2.879
132	1	0.454	0.398	-0.056	0.507	0.418	0.783
133	1	0.638	0.741	0.103	0.351	0.585	1.540
134	1	0.460	0.788	0.329	0.266	0.677	2.286
135	1	0.638	0.442	-0.196	0.550	0.383	0.676
136	1	0.653	1.179	0.526	0.207	0.727	2.910
137	1	0.526	0.791	0.266	0.298	0.641	1.949
138	1	0.522	0.408	-0.114	0.535	0.394	0.710
139	1	2.719	0.439	-2.280	0.808	0.150	0.193
140	1	1.376	0.467	-0.909	0.816	0.137	0.173
141	1	2.560	0.411	-2.149	0.648	0.295	0.456
142	1	1.009	1.441	0.432	0.215	0.699	2.530
143	1	0.526	0.742	0.216	0.313	0.626	1.822
144	1	1.657	0.833	-0.824	0.576	0.338	0.556
145	1	0.496	1.268	0.771	0.153	0.796	4.250
146	1	0.638	0.442	-0.196	0.550	0.383	0.676
147	1	6.745	0.365	-6.380	0.948	0.037	0.041
148	1	0.522	0.395	-0.127	0.543	0.386	0.685
149	1	1.148	4.642	3.494	0.011	0.842	5.808
150	1	0.522	0.383	-0.139	0.551	0.378	0.661
151	1	3.231	0.372	-2.859	0.925	0.053	0.061
152	1	0.528	0.768	0.239	0.304	0.635	1.894
153	1	0.579	0.365	-0.214	0.585	0.345	0.575
154	1	0.439	0.452	0.013	0.466	0.461	0.933
155	1	0.702	2.026	1.324	0.088	0.834	5.465
156	1	0.812	0.456	-0.356	0.697	0.248	0.359
157	1	0.522	0.396	-0.126	0.542	0.386	0.686
158	1	0.534	2.451	1.917	0.030	0.927	13.823
159	1	0.646	1.188	0.542	0.205	0.730	2.947
160	1	0.630	0.411	-0.219	0.562	0.370	0.641
161	1	0.579	0.365	-0.214	0.585	0.345	0.575
162	1	0.522	0.408	-0.114	0.535	0.394	0.710
163	1	0.543	1.205	0.662	0.177	0.766	3.561
164	1	0.467	1.257	0.790	0.145	0.808	4.589
165	1	0.469	1.512	1.043	0.116	0.840	5.732
166	1	0.662	1.657	0.995	0.119	0.812	4.704
167	1	1.036	1.354	0.318	0.310	0.570	1.443
168	1	1.221	2.112	0.891	0.151	0.665	2.167
169	1	0.526	0.793	0.268	0.297	0.642	1.953
170	1	3.433	0.776	-2.656	0.804	0.126	0.157
171	1	0.982	0.422	-0.560	0.746	0.204	0.279
172	1	0.629	0.389	-0.240	0.575	0.356	0.603
173	1	0.544	1.273	0.729	0.168	0.775	3.746
174	1	1.261	2.000	0.740	0.179	0.634	1.892
175	1	0.583	5.672	5.089	0.002	0.970	34.703
176	1	15.112	0.425	-14.687	0.987	0.006	0.006
177	1	0.647	1.232	0.585	0.201	0.732	2.980
178	1	0.488	0.368	-0.120	0.546	0.380	0.667
179	1	0.619	0.767	0.148	0.337	0.599	1.627
180	1	0.530	0.791	0.260	0.299	0.640	1.942
181	1	0.638	0.442	-0.196	0.550	0.383	0.676
182	1	2.234	0.416	-1.818	0.806	0.152	0.196
183	1	0.525	0.771	0.246	0.303	0.636	1.902
184	1	0.506	0.383	-0.122	0.545	0.382	0.675
185	1	0.488	0.369	-0.119	0.546	0.380	0.669
186	1	3.622	2.051	-1.571	0.425	0.248	0.360
187	1	1.772	3.127	1.354	0.084	0.645	1.983
188	1	0.542	1.134	0.592	0.188	0.755	3.354
189	1	1.320	0.371	-0.950	0.807	0.152	0.195
190	1	3.284	0.764	-2.520	0.655	0.272	0.407
191	1	0.564	1.942	1.378	0.077	0.868	7.179
192	1	0.540	1.156	0.616	0.184	0.759	3.428
193	1	2.479	1.480	-0.999	0.506	0.275	0.413
194	1	0.828	0.914	0.086	0.432	0.484	1.022
195	1	0.489	0.416	-0.072	0.515	0.413	0.767
196	1	7.080	0.382	-6.698	0.978	0.012	0.014
197	1	0.567	1.888	1.321	0.081	0.864	6.899
198	1	0.496	0.840	0.345	0.270	0.672	2.230
199	1	1.121	0.376	-0.745	0.789	0.167	0.218
200	1	1.052	0.403	-0.649	0.768	0.185	0.247
201	1	0.488	0.394	-0.094	0.529	0.398	0.721
202	1	2.903	0.392	-2.511	0.910	0.064	0.074
203	1	0.522	0.399	-0.124	0.541	0.388	0.692
204	1	0.522	0.408	-0.114	0.535	0.394	0.710
205	1	0.473	0.390	-0.083	0.524	0.402	0.734
206	1	0.530	0.761	0.231	0.307	0.632	1.870
207	1	0.454	0.398	-0.056	0.507	0.418	0.783
208	1	0.447	0.452	0.005	0.471	0.456	0.916
209	1	0.636	0.789	0.153	0.330	0.607	1.683
210	1	0.519	0.408	-0.111	0.535	0.394	0.709
211	1	0.488	2.558	2.070	0.023	0.945	18.784
212	1	0.630	0.433	-0.197	0.549	0.384	0.679
213	1	0.571	0.731	0.160	0.334	0.603	1.656
214	1	0.526	0.806	0.280	0.294	0.645	1.984
215	1	1.029	0.376	-0.653	0.782	0.173	0.227
216	1	0.618	0.398	-0.220	0.573	0.359	0.612
217	1	0.489	0.416	-0.072	0.515	0.413	0.767
218	1	0.439	0.452	0.013	0.466	0.461	0.933
219	1	0.630	0.411	-0.219	0.562	0.370	0.641
220	1	0.522	0.395	-0.127	0.543	0.386	0.685
221	1	0.629	0.366	-0.263	0.591	0.340	0.562
222	1	1.864	0.407	-1.458	0.806	0.152	0.196
223	1	1.101	0.391	-0.710	0.781	0.174	0.230
224	1	1.144	0.391	-0.753	0.781	0.174	0.230
225	1	0.454	0.395	-0.059	0.509	0.416	0.776
226	1	0.630	0.411	-0.219	0.562	0.370	0.641
227	1	0.519	0.399	-0.120	0.541	0.388	0.691
228	1	0.488	2.615	2.127	0.022	0.946	19.215
229	1	0.519	0.387	-0.132	0.549	0.380	0.667
230	1	0.648	0.843	0.195	0.322	0.613	1.730
231	1	0.630	0.433	-0.197	0.549	0.384	0.679
232	1	0.459	0.755	0.296	0.274	0.668	2.189
233	1	2.560	0.411	-2.149	0.648	0.295	0.456
234	1	0.484	0.716	0.233	0.300	0.640	1.938
235	1	1.175	0.752	-0.423	0.563	0.357	0.606
236	1	1.051	1.360	0.308	0.311	0.568	1.431
237	1	1.049	0.379	-0.671	0.783	0.172	0.227
238	1	2.663	4.171	1.509	0.103	0.485	1.025
239	1	1.129	0.958	-0.171	0.394	0.536	1.260
240	1	0.638	0.442	-0.196	0.550	0.383	0.676
241	1	0.700	2.251	1.551	0.071	0.851	6.209
242	1	0.564	1.287	0.723	0.170	0.771	3.662
243	1	1.136	0.806	-0.330	0.540	0.375	0.653
244	1	1.798	0.465	-1.334	0.783	0.170	0.224
245	1	0.637	0.387	-0.250	0.584	0.349	0.584
246	1	0.522	0.395	-0.127	0.543	0.386	0.685
247	1	0.497	0.727	0.230	0.303	0.637	1.912
248	1	1.544	0.391	-1.154	0.800	0.157	0.204
249	1	0.545	1.287	0.742	0.165	0.778	3.812
250	1	0.630	0.411	-0.219	0.562	0.370	0.641
251	1	0.570	0.386	-0.184	0.565	0.365	0.628
252	1	1.015	0.815	-0.199	0.515	0.400	0.728
253	1	0.515	0.739	0.225	0.308	0.631	1.861
254	1	0.495	0.800	0.305	0.280	0.661	2.122
255	1	1.088	0.844	-0.244	0.516	0.398	0.719
256	1	3.171	0.367	-2.804	0.838	0.127	0.158
257	1	0.519	0.383	-0.135	0.551	0.378	0.661
258	1	0.522	0.396	-0.126	0.542	0.386	0.686
259	1	0.489	0.431	-0.058	0.506	0.423	0.798
260	1	2.658	1.256	-1.403	0.425	0.476	0.992
261	1	0.629	0.366	-0.263	0.591	0.340	0.562
262	1	0.648	1.498	0.850	0.160	0.771	3.679
263	1	0.522	0.387	-0.135	0.548	0.380	0.668
264	1	0.551	1.331	0.780	0.161	0.782	3.909
265	1	2.293	0.416	-1.877	0.805	0.153	0.197
266	1	0.519	0.433	-0.086	0.520	0.410	0.757
267	1	0.556	1.199	0.643	0.182	0.759	3.442
268	1	0.454	0.407	-0.047	0.502	0.424	0.803
269	1	0.522	0.373	-0.149	0.558	0.370	0.640
270	1	0.522	0.395	-0.127	0.543	0.386	0.685
271	1	1.258	0.423	-0.836	0.778	0.176	0.233
272	1	0.591	0.691	0.100	0.355	0.582	1.516
273	1	0.522	0.408	-0.114	0.535	0.394	0.710
274	1	1.089	0.813	-0.276	0.531	0.383	0.678
275	1	0.522	0.383	-0.139	0.551	0.378	0.661
276	1	1.229	1.353	0.124	0.345	0.519	1.178
277	1	0.771	1.697	0.926	0.168	0.752	3.302
278	1	0.570	0.386	-0.184	0.565	0.365	0.628
279	1	0.519	0.408	-0.111	0.535	0.394	0.709
280	1	0.522	0.383	-0.139	0.551	0.378	0.661
281	1	2.174	0.912	-1.262	0.685	0.206	0.283
282	1	2.350	0.787	-1.563	0.750	0.168	0.221
283	1	0.637	0.387	-0.250	0.584	0.349	0.584
284	1	1.755	1.669	-0.087	0.371	0.390	0.698
285	1	0.522	0.399	-0.124	0.541	0.388	0.692
286	1	9.035	0.407	-8.628	0.962	0.025	0.027
287	1	0.522	0.399	-0.124	0.541	0.388	0.692
288	1	0.638	0.833	0.195	0.317	0.619	1.770
289	1	0.570	0.386	-0.184	0.565	0.365	0.628
290	1	0.530	0.812	0.283	0.292	0.647	2.001
291	1	0.627	0.698	0.071	0.358	0.579	1.500
292	1	0.630	0.411	-0.219	0.562	0.370	0.641
293	1	2.818	0.415	-2.403	0.810	0.149	0.191
294	1	0.522	0.396	-0.126	0.542	0.386	0.686
295	1	0.649	0.795	0.146	0.330	0.606	1.677
296	1	2.368	0.406	-1.962	0.891	0.078	0.092
297	1	0.845	1.564	0.719	0.202	0.715	2.733
298	1	0.637	0.387	-0.250	0.584	0.349	0.584
299	1	2.018	0.778	-1.240	0.629	0.293	0.452
300	1	0.645	0.781	0.136	0.339	0.596	1.612
301	1	0.488	0.394	-0.094	0.529	0.398	0.721
302	1	0.454	0.386	-0.068	0.515	0.409	0.756
303	1	1.106	0.387	-0.719	0.783	0.172	0.226
304	1	0.529	0.783	0.254	0.300	0.639	1.930
305	1	1.035	1.556	0.521	0.264	0.607	1.683
306	1	0.522	0.408	-0.114	0.535	0.394	0.710
307	1	0.488	0.368	-0.120	0.546	0.380	0.667
308	1	0.622	0.781	0.159	0.334	0.602	1.652
309	1	0.917	1.293	0.376	0.300	0.593	1.591
310	1	1.745	0.788	-0.957	0.609	0.310	0.490
311	1	0.485	2.077	1.592	0.055	0.907	10.585
312	1	0.650	0.871	0.222	0.314	0.620	1.782
313	1	0.658	1.270	0.612	0.193	0.741	3.116
314	1	0.570	2.199	1.629	0.061	0.885	8.385
315	1	2.974	0.417	-2.557	0.897	0.072	0.085
316	1	2.439	0.439	-2.000	0.794	0.162	0.210
317	1	0.439	0.452	0.013	0.466	0.461	0.933
318	1	2.560	0.411	-2.149	0.648	0.295	0.456
319	1	2.560	0.411	-2.149	0.648	0.295	0.456
320	1	0.519	0.383	-0.135	0.551	0.377	0.661
321	1	8.202	0.416	-7.786	0.975	0.013	0.014
322	1	0.519	2.567	2.048	0.024	0.937	16.189
323	1	0.638	0.442	-0.196	0.550	0.383	0.676
324	1	0.629	0.365	-0.264	0.592	0.340	0.561
325	1	0.522	0.395	-0.127	0.543	0.386	0.685
326	1	1.178	2.241	1.064	0.131	0.689	2.418
327	1	0.522	0.383	-0.139	0.551	0.378	0.661
328	1	1.075	0.372	-0.703	0.787	0.169	0.221
329	1	0.590	2.832	2.243	0.021	0.926	13.621
330	1	0.579	0.365	-0.214	0.585	0.345	0.575
331	1	0.439	0.452	0.013	0.466	0.461	0.933
332	1	0.679	1.412	0.734	0.178	0.751	3.289
333	1	1.545	0.455	-1.090	0.835	0.120	0.149
334	1	0.522	0.396	-0.126	0.542	0.386	0.686
335	1	0.523	1.963	1.440	0.068	0.885	8.395
336	1	0.654	1.809	1.154	0.101	0.830	5.309
337	1	0.630	0.411	-0.219	0.562	0.370	0.641
338	1	0.579	0.365	-0.214	0.585	0.345	0.575
339	1	0.532	0.783	0.251	0.301	0.638	1.920
340	1	0.522	0.395	-0.127	0.543	0.386	0.685
341	1	0.454	0.407	-0.047	0.502	0.424	0.803
342	1	0.465	1.498	1.033	0.116	0.840	5.737
343	1	0.559	1.178	0.619	0.186	0.755	3.368
344	1	1.244	1.940	0.696	0.189	0.635	1.899
345	1	2.465	1.315	-1.150	0.560	0.254	0.372
346	1	0.543	1.341	0.798	0.158	0.785	3.987
347	1	7.067	0.372	-6.696	0.984	0.009	0.010
348	1	2.570	0.427	-2.143	0.886	0.081	0.096
349	1	2.042	0.394	-1.648	0.823	0.138	0.175
350	1	0.568	2.067	1.499	0.068	0.877	7.803
351	1	1.326	2.586	1.260	0.079	0.696	2.494
352	1	0.579	4.784	4.205	0.003	0.961	27.167
353	1	2.423	0.445	-1.978	0.878	0.086	0.103
354	1	1.982	0.784	-1.198	0.630	0.292	0.449
355	1	0.488	0.368	-0.120	0.546	0.380	0.667
356	1	0.555	1.163	0.608	0.188	0.753	3.325
357	1	0.623	2.554	1.931	0.032	0.905	10.434
358	1	0.638	0.442	-0.196	0.550	0.383	0.676
359	1	2.542	0.829	-1.713	0.602	0.315	0.500
360	1	0.638	3.931	3.293	0.007	0.938	16.506
361	1	1.153	1.408	0.255	0.319	0.547	1.317
362	1	0.996	0.373	-0.623	0.779	0.176	0.233
363	1	0.683	1.851	1.168	0.101	0.826	5.187
364	1	1.077	0.403	-0.674	0.771	0.182	0.243
365	1	0.522	0.383	-0.139	0.551	0.378	0.661
366	1	0.557	1.338	0.781	0.162	0.780	3.875
367	1	0.439	0.452	0.013	0.466	0.461	0.933
368	1	0.489	0.416	-0.072	0.515	0.413	0.767
369	1	1.133	0.387	-0.746	0.782	0.173	0.228
370	1	0.591	3.351	2.760	0.013	0.938	16.535
371	1	0.489	0.431	-0.058	0.506	0.423	0.798
372	1	0.522	0.373	-0.149	0.558	0.370	0.640
373	1	2.736	0.406	-2.330	0.906	0.066	0.077
374	1	6.441	0.393	-6.048	0.976	0.013	0.014
375	1	4.906	2.779	-2.127	0.435	0.107	0.131
376	1	0.522	0.399	-0.124	0.541	0.388	0.692
377	1	0.592	1.898	1.306	0.084	0.856	6.485
378	1	2.441	0.401	-2.040	0.893	0.077	0.091
379	1	0.522	0.396	-0.126	0.542	0.386	0.686
380	1	2.341	0.406	-1.935	0.892	0.077	0.091
381	1	0.573	2.945	2.372	0.019	0.933	15.087
382	1	2.402	2.142	-0.260	0.234	0.531	1.236
383	1	3.918	4.589	0.671	0.230	0.367	0.631
384	1	1.076	3.967	2.891	0.013	0.844	5.911
385	1	0.630	0.433	-0.197	0.549	0.384	0.679
386	1	0.820	4.992	4.172	0.015	0.917	12.067
387	1	4.226	2.240	-1.986	0.491	0.107	0.130
388	1	2.218	0.379	-1.838	0.901	0.071	0.084
389	1	1.411	2.589	1.178	0.088	0.672	2.238
390	1	8.986	0.840	-8.146	0.927	0.024	0.027
391	1	2.416	0.416	-2.001	0.889	0.079	0.093
392	1	0.637	0.806	0.169	0.325	0.612	1.717
393	1	0.522	0.395	-0.127	0.543	0.386	0.685
394	1	0.542	1.212	0.670	0.176	0.767	3.596
395	1	0.629	0.366	-0.263	0.591	0.340	0.562
396	1	1.320	0.410	-0.911	0.784	0.171	0.224
397	1	2.323	0.823	-1.499	0.736	0.175	0.231
398	1	0.556	1.215	0.659	0.179	0.762	3.496
399	1	0.862	0.399	-0.463	0.743	0.207	0.285
400	1	0.630	0.411	-0.219	0.562	0.370	0.641
401	1	0.519	0.399	-0.120	0.541	0.388	0.691
402	1	1.933	2.695	0.762	0.111	0.492	1.056
403	1	4.351	1.430	-2.920	0.716	0.079	0.094
404	1	1.948	0.452	-1.496	0.793	0.162	0.211
405	1	2.423	0.445	-1.978	0.878	0.086	0.103
406	1	0.466	1.217	0.751	0.149	0.803	4.440
407	1	2.560	0.411	-2.149	0.648	0.295	0.456
408	1	0.935	1.353	0.418	0.289	0.601	1.643
409	1	1.157	1.239	0.083	0.363	0.515	1.158
410	1	0.525	1.997	1.471	0.066	0.887	8.559
411	1	0.506	0.373	-0.133	0.553	0.375	0.654
412	1	2.902	6.956	4.055	0.105	0.715	2.732
413	1	3.049	2.183	-0.866	0.350	0.295	0.455
414	1	0.695	2.243	1.548	0.070	0.853	6.313
415	1	0.645	0.906	0.260	0.305	0.630	1.856
416	1	0.684	3.672	2.988	0.011	0.925	13.351
417	1	1.094	0.813	-0.280	0.532	0.383	0.676
418	1	0.664	2.236	1.572	0.067	0.861	6.731
419	1	2.378	2.068	-0.310	0.276	0.563	1.405
420	1	0.522	0.395	-0.127	0.543	0.386	0.685
421	1	0.488	0.369	-0.119	0.546	0.380	0.669
422	1	1.394	0.765	-0.629	0.579	0.341	0.564
423	1	0.567	1.885	1.319	0.081	0.864	6.905
424	1	0.739	1.297	0.558	0.203	0.725	2.876
425	1	0.570	0.386	-0.184	0.565	0.365	0.628
426	1	7.303	0.848	-6.455	0.946	0.009	0.010
427	1	3.013	3.474	0.461	0.173	0.408	0.752
428	1	3.615	0.906	-2.709	0.754	0.156	0.202
429	1	7.612	0.416	-7.196	0.976	0.012	0.013
430	1	2.886	1.173	-1.713	0.535	0.337	0.553
431	1	2.381	1.275	-1.106	0.570	0.250	0.364
432	1	1.421	2.731	1.310	0.078	0.689	2.420
433	1	0.489	0.431	-0.058	0.506	0.423	0.798
434	1	1.650	3.385	1.735	0.082	0.727	2.903
435	1	5.118	0.366	-4.751	0.942	0.041	0.046
436	1	23.250	6.003	-17.247	0.802	0.058	0.068
437	1	0.540	1.168	0.627	0.182	0.761	3.467
438	1	0.527	3.707	3.180	0.005	0.963	28.079
439	1	0.649	0.795	0.146	0.330	0.606	1.677
440	1	4.933	2.621	-2.312	0.500	0.082	0.098
441	1	2.387	1.328	-1.059	0.548	0.263	0.389
442	1	0.947	0.832	-0.116	0.497	0.421	0.792
443	1	2.357	0.377	-1.980	0.903	0.070	0.081
444	1	0.588	2.018	1.431	0.073	0.869	7.219
445	1	1.325	0.844	-0.481	0.547	0.365	0.626
446	1	0.717	2.295	1.578	0.053	0.864	6.941
447	1	1.398	2.170	0.772	0.167	0.623	1.802
448	1	1.330	1.987	0.657	0.190	0.614	1.737
449	1	1.148	0.754	-0.394	0.561	0.359	0.611
450	1	0.626	1.326	0.699	0.181	0.753	3.329
451	1	1.474	12.069	10.595	0.018	0.907	10.664
452	1	0.570	0.386	-0.184	0.565	0.365	0.628
453	1	0.571	2.168	1.598	0.062	0.883	8.257
454	1	0.522	0.383	-0.139	0.551	0.378	0.661
455	1	4.947	2.262	-2.684	0.525	0.098	0.119
456	1	4.322	1.372	-2.950	0.664	0.160	0.208
457	1	4.714	2.405	-2.309	0.511	0.057	0.065
458	1	3.011	3.018	0.007	0.216	0.368	0.636
459	1	0.861	0.735	-0.127	0.512	0.410	0.757
460	1	0.544	1.270	0.726	0.168	0.775	3.766
461	1	0.519	0.433	-0.086	0.520	0.410	0.757
462	1	0.454	0.386	-0.068	0.515	0.409	0.756
463	1	0.543	0.713	0.170	0.329	0.608	1.694
464	1	1.067	0.773	-0.294	0.541	0.378	0.662
465	1	0.454	0.407	-0.047	0.502	0.424	0.803
466	1	0.527	0.734	0.206	0.315	0.624	1.808
467	1	0.618	2.277	1.659	0.044	0.893	9.052
468	1	0.570	0.386	-0.184	0.565	0.365	0.628
469	1	0.848	1.007	0.159	0.281	0.649	2.017
470	1	0.521	1.271	0.750	0.161	0.785	3.980
471	1	0.519	0.383	-0.135	0.551	0.378	0.661
472	1	0.571	0.702	0.131	0.345	0.592	1.582
473	1	0.439	0.452	0.013	0.466	0.461	0.933
474	1	1.648	1.272	-0.375	0.481	0.348	0.581
475	1	0.521	1.115	0.594	0.185	0.759	3.437
476	1	0.933	0.748	-0.185	0.526	0.395	0.713
477	1	0.454	0.386	-0.068	0.515	0.409	0.756
478	1	0.813	0.456	-0.357	0.697	0.247	0.358
479	1	0.816	2.217	1.400	0.070	0.832	5.391
