# Supplementary material for: Evolution of host-microbe cell adherence by receptor domain shuffling
Source: eLife. 2022 Jan 25;11:e73330. doi: 10.7554/eLife.73330 (PMC8860441; doi:10.7554/eLife.73330)
Supplement: Figure 2—source data 3. [file elife-73330-fig2-data3.zip › Figure 2 - source data 3/site_selection_results/CCM5_mafft_ds2_all_evo_data/CCM05_GARD_MEME.csv]

Codon	alpha	beta1	p1	beta2	p2	LRT	p-value	q-value	Log(L)
1	0.0	0.0	0.248966	1.1499	0.751034	0.544841	0.419446	1.0	-10.2992
2	0.0	0.0	0.220202	0.953508	0.779798	0.7266	0.375034	1.0	-9.84356
3	0.0	0.0	0.0	0.0	1.0	0.0	1.0	1.0	0.0
4	0.0	0.0	1.00002e-09	0.638225	1.0	0.871713	0.343983	1.0	-8.64132
5	0.0	0.0	0.0	0.0	1.0	0.0	1.0	1.0	0.0
6	0.0	0.0	0.0	0.0	1.0	0.0	1.0	1.0	0.0
7	0.0	0.0	0.0452268	2.88843	0.954773	2.44134	0.144349	1.0	-18.7544
8	5.22931	0.0	0.0474659	0.0	0.952534	0.0	0.67	1.0	-15.6145
9	0.0	0.0	1.00004e-09	0.623535	1.0	0.506054	0.429892	1.0	-8.94445
10	0.0	0.0	1.00004e-09	0.685676	1.0	0.836607	0.351184	1.0	-8.93888
11	5.23849	1.30151	1.0	1.29832	1.00051e-09	0.0	0.67	1.0	-19.1667
12	0.0	0.0	0.246822	0.87352	0.753178	0.754969	0.368687	1.0	-9.14626
13	0.0	0.0	0.0	0.0	1.0	0.0	1.0	1.0	0.0
14	0.0	0.0	0.263247	0.813172	0.736753	0.662836	0.389839	1.0	-10.1664
15	0.0	0.0	0.0	0.0	1.0	0.0	1.0	1.0	0.0
16	0.0	0.0	0.244949	0.829598	0.755051	0.391447	0.463255	1.0	-10.2713
17	1.17803	0.0	0.0478514	0.0	0.952149	0.0	0.67	1.0	-11.1863
18	0.0	0.0	0.0	0.0	1.0	0.0	1.0	1.0	0.0
19	0.0	0.0	0.0	0.0	1.0	0.0	1.0	1.0	0.0
20	2.99277	0.0	0.0473073	0.0	0.952693	0.0	0.67	1.0	-10.332
21	0.0	0.0	1.00001e-09	3.14246	1.0	2.9261	0.111596	1.0	-16.2259
22	0.0	0.0	1.00011e-09	0.759684	1.0	0.53713	0.421492	1.0	-9.00008
23	0.0	0.0	1.00004e-09	0.678361	1.0	0.829285	0.35271	1.0	-9.14904
24	0.0	0.0	0.248503	1.25251	0.751497	1.26761	0.27397	1.0	-10.6224
25	0.0	0.0	1.00002e-09	3.39092	1.0	3.16534	0.0983771	1.0	-19.4461
26	0.0	0.0	0.224112	1.1203	0.775888	0.525803	0.424525	1.0	-10.7913
27	0.0	0.0	1.00003e-09	2.29656	1.0	2.69184	0.126331	1.0	-17.1311
28	0.0	0.0	1.00001e-09	4.2071	1.0	5.05236	0.0368812	1.0	-28.0992
29	0.0	0.0	0.0	0.0	1.0	0.0	1.0	1.0	0.0
30	0.0	0.0	0.219771	0.927364	0.780229	0.499088	0.431809	1.0	-10.0883
31	0.0	0.0	0.776878	39.4529	0.223122	3.83514	0.0692881	1.0	-21.6443
32	0.0	0.0	0.0	0.0	1.0	0.0	1.0	1.0	0.0
33	2.72431	0.741141	0.994289	6.25064	0.0057109	-0.0199157	0.67	1.0	-13.3578
34	7.72397	0.0	0.0472961	0.0	0.952704	0.0	0.67	1.0	-11.4441
35	5.49546	0.0	0.0473824	0.0	0.952618	0.0	0.67	1.0	-19.6543
36	0.0	0.0	1.00001e-09	2.0671	1.0	1.50473	0.23997	1.0	-16.7908
37	7.29251	3.27084	0.687863	3.87839	0.312137	0.0	0.67	1.0	-29.035
38	0.0	0.0	0.931579	20.2099	0.0684209	5.3518	0.0316107	1.0	-12.4741
39	2.21906	0.0	0.957569	170.476	0.0424306	2.86467	0.115279	1.0	-15.602
40	2.09088	2.09088	0.254962	3.36479	0.745038	0.102921	0.575645	1.0	-28.2269
41	0.0	0.0	0.286041	4.8382	0.713959	2.33805	0.152546	1.0	-22.9239
42	0.0	0.0	1.00003e-09	3.82271	1.0	5.23411	0.0335847	1.0	-24.3438
43	0.0	0.0	0.245902	2.85738	0.754097	2.49277	0.140442	1.0	-13.5704
44	0.0	0.0	0.0	0.0	1.0	0.0	1.0	1.0	0.0
45	0.0	0.0	1.0e-09	3.90893	1.0	2.91472	0.112269	1.0	-26.0178
46	0.0	0.0	1.00001e-09	2.76526	1.0	3.08614	0.102564	1.0	-22.0674
47	0.0	0.0	1.00001e-09	1.73999	1.0	1.10713	0.300101	1.0	-15.1928
48	0.0	0.0	1.0e-09	3.72592	1.0	4.05994	0.0616382	1.0	-22.7534
49	0.0	0.0	0.521461	9.71405	0.478539	6.29858	0.0194454	1.0	-21.7149
50	2.954	0.0	0.746029	18.2494	0.253971	2.15012	0.168742	1.0	-26.7497
51	0.0	0.0	1.00003e-09	1.99308	1.0	1.92607	0.190473	1.0	-13.7196
52	0.0	0.0	0.860429	22.3452	0.139571	2.84888	0.116246	1.0	-14.0352
53	0.0	0.0	1.00001e-09	0.701819	1.0	0.694234	0.382453	1.0	-7.22635
54	0.0	0.0	1.00003e-09	2.57659	1.0	2.9337	0.111149	1.0	-16.4209
55	1.69572	0.0	0.0473017	0.0	0.952698	0.0	0.67	1.0	-8.67102
56	4.26351	0.0	0.0473949	0.0	0.952605	0.0	0.67	1.0	-10.4509
57	1.67958	0.0	0.956882	171.461	0.0431178	5.69948	0.0264376	1.0	-16.3453
58	0.0	0.0	1.0e-09	2.56597	1.0	1.70847	0.214478	1.0	-16.8624
59	9.13688	0.0	0.0473597	0.0	0.95264	0.0	0.67	1.0	-11.1025
60	1.29181	1.21154	1.0	1.20912	1.49012e-09	0.0	0.67	1.0	-17.6286
61	1.16739	0.0	0.0499268	0.0	0.950073	0.0	0.67	1.0	-9.45129
62	0.0	0.0	0.0	0.0	1.0	0.0	1.0	1.0	0.0
63	0.0	0.0	0.244487	1.98655	0.755513	1.62546	0.224487	1.0	-13.769
64	0.0	0.0	0.952458	50.6151	0.0475419	1.60353	0.227214	1.0	-10.2632
65	0.0	0.0	0.258213	3.51388	0.741787	1.67925	0.217945	1.0	-19.0755
66	0.0	0.0	0.762415	8.82536	0.237585	1.64441	0.222157	1.0	-14.0773
67	0.0	0.0	0.0	0.0	1.0	0.0	1.0	1.0	0.0
68	1.62869	0.0	0.0479132	0.0	0.952087	0.0	0.67	1.0	-9.089
69	1.73878	0.0	0.0499618	0.0	0.950038	0.0	0.67	1.0	-8.49425
70	0.0	0.0	0.0	0.0	1.0	0.0	1.0	1.0	0.0
71	0.0	0.0	0.0	0.0	1.0	0.0	1.0	1.0	0.0
72	0.0	0.0	0.0	0.0	1.0	0.0	1.0	1.0	0.0
73	0.0	0.0	0.220131	1.11127	0.779869	0.523385	0.425177	1.0	-10.1194
74	8.66137	0.0	0.0479609	0.0	0.952039	0.0	0.67	1.0	-9.30272
75	0.0	0.0	0.248344	0.847895	0.751656	0.631363	0.397441	1.0	-8.6868
76	0.0	0.0	1.0e-09	2.32791	1.0	2.08438	0.17483	1.0	-14.4603
77	0.0	0.0	0.24374	1.22685	0.75626	0.813778	0.355969	1.0	-10.069
78	0.0	0.0	1.00003e-09	1.4254	1.0	1.71229	0.21403	1.0	-13.6554
79	0.0	0.0	0.0	0.0	1.0	0.0	1.0	1.0	0.0
80	0.0	0.0	1.00011e-09	0.723064	1.0	0.815163	0.355677	1.0	-9.75175
81	0.0	0.0	0.0	0.0	1.0	0.0	1.0	1.0	0.0
82	0.0	0.0	0.947623	36.1488	0.0523775	1.30314	0.268544	1.0	-10.1173
83	28.4548	0.0	0.957981	170.046	0.0420193	1.10236	0.30092	1.0	-18.877
84	4.30477	1.57148	1.0	1.56659	1.00117e-09	0.0	0.67	1.0	-21.2948
85	2.0765	0.0	0.956904	226.212	0.0430958	2.27936	0.157419	1.0	-20.2833
86	0.0	0.0	0.232663	1.12236	0.767337	0.573863	0.411874	1.0	-10.2634
87	0.0	0.0	0.390064	3.57604	0.609936	1.99929	0.183059	1.0	-16.3495
88	0.0	0.0	0.0	0.0	1.0	0.0	1.0	1.0	0.0
89	0.0	0.0	0.939589	28.9662	0.0604111	0.983345	0.32227	1.0	-10.5465
90	3.01795	3.01795	1.00026e-09	4.80757	1.0	0.171889	0.542702	1.0	-26.4702
91	0.0	0.0	0.665993	9.03217	0.334007	3.35167	0.0892073	1.0	-13.6416
92	0.0	0.0	0.0	0.0	1.0	0.0	1.0	1.0	0.0
93	0.0	0.0	0.0	0.0	1.0	0.0	1.0	1.0	0.0
94	0.0	0.0	0.0	0.0	1.0	0.0	1.0	1.0	0.0
95	0.0	0.0	0.912079	24.8555	0.0879212	4.56624	0.0474056	1.0	-10.4723
96	0.0	0.0	0.0	0.0	1.0	0.0	1.0	1.0	0.0
97	0.0	0.0	0.0	0.0	1.0	0.0	1.0	1.0	0.0
98	1.87107	1.1357	1.0	1.1345	1.00117e-09	0.0	0.67	0.990525	-13.3916
99	0.0	0.0	0.0	0.0	1.0	0.0	1.0	1.0	0.0
100	4.16322	0.0	0.936242	81.6087	0.0637579	1.05602	0.309026	1.0	-15.4098
101	0.0	0.0	0.911908	21.1035	0.0880922	0.71455	0.377773	1.0	-10.7156
102	1.97063	0.0	0.0472807	0.0	0.952719	0.0	0.67	0.981437	-10.37
103	0.0	0.0	0.0	0.0	1.0	0.0	1.0	1.0	0.0
104	4.70968	1.2242	1.0	1.22595	1.00051e-09	0.0	0.67	0.972515	-12.2391
105	0.0	0.0	0.469964	13.642	0.530036	3.81058	0.0701806	1.0	-21.0884
106	0.0	0.0	0.0	0.0	1.0	0.0	1.0	1.0	0.0
107	0.0	0.0	0.0	0.0	1.0	0.0	1.0	1.0	0.0
108	0.0	0.0	1.00003e-09	1.22702	1.0	0.755813	0.368501	1.0	-8.23365
109	0.0	0.0	0.0	0.0	1.0	0.0	1.0	1.0	0.0
110	0.0	0.0	0.0	0.0	1.0	0.0	1.0	1.0	0.0
111	0.0	0.0	1.0e-09	5.76396	1.0	2.53395	0.137394	1.0	-21.141
112	0.0	0.0	1.00001e-09	1.00862	1.0	0.549482	0.418221	1.0	-7.53685
113	2.98798	2.98798	0.232184	7.27027	0.767816	0.424236	0.45329	1.0	-26.1183
114	0.0	0.0	0.249509	1.25105	0.750491	0.41977	0.454626	1.0	-10.1474
115	0.0	0.0	0.0	0.0	1.0	0.0	1.0	1.0	0.0
116	0.0	0.0	0.0	0.0	1.0	0.0	1.0	1.0	0.0
117	2.8068	0.0	0.0530452	0.0	0.946955	0.0	0.67	1.0	-7.44082
118	18.904	6.27661	0.594672	6.22303	0.405328	0.0	0.67	1.0	-31.0384
119	2.89369	0.0	0.0522775	0.0	0.947723	0.0	0.67	1.0	-7.29905
120	0.0	0.0	0.921889	31.3133	0.0781107	4.31166	0.0540872	1.0	-11.5036
121	0.0	0.0	0.0	0.0	1.0	0.0	1.0	1.0	0.0
122	0.0	0.0	1.00002e-09	1.04757	1.0	0.46537	0.441281	1.0	-7.6872
123	0.0	0.0	1.00002e-09	1.06712	1.0	0.446739	0.446656	1.0	-8.42306
124	0.0	0.0	0.0	0.0	1.0	0.0	1.0	1.0	0.0
125	0.0	0.0	1.00002e-09	1.04214	1.0	0.969212	0.324924	1.0	-8.3033
126	2.64413	0.0	0.0472738	0.0	0.952726	0.0	0.67	1.0	-9.30153
127	2.81804	0.0	0.767743	15.0391	0.232257	0.275771	0.501782	1.0	-17.3066
128	0.0	0.0	1.00002e-09	2.7897	1.0	2.09971	0.17339	1.0	-15.9979
129	0.0	0.0	0.0	0.0	1.0	0.0	1.0	1.0	0.0
130	0.0	0.0	0.0	0.0	1.0	0.0	1.0	1.0	0.0
131	0.0	0.0	1.0e-09	2.0591	1.0	0.847875	0.348852	1.0	-14.6188
132	0.0	0.0	0.0	0.0	1.0	0.0	1.0	1.0	0.0
133	0.0	0.0	0.254973	1.35688	0.745027	0.420848	0.454303	1.0	-9.83068
134	0.0	0.0	1.00001e-09	1.13311	1.0	1.02926	0.313827	1.0	-8.2778
135	0.0	0.0	0.0	0.0	1.0	0.0	1.0	1.0	0.0
136	0.0	0.0	1.00001e-09	2.08094	1.0	0.911065	0.336129	1.0	-10.9256
137	0.0	0.0	0.937416	66.7824	0.0625842	1.9466	0.188362	1.0	-9.69232
138	0.0	0.0	0.0	0.0	1.0	0.0	1.0	1.0	0.0
139	4.7097	0.0	0.0500905	0.0	0.94991	0.0	0.67	1.0	-7.72023
140	3.57442	0.0	0.048108	0.0	0.951892	0.0	0.67	1.0	-11.3593
141	0.0	0.0	0.0	0.0	1.0	0.0	1.0	1.0	0.0
142	0.0	0.0	1.0e-09	3.36204	1.0	0.756143	0.368428	1.0	-14.0387
143	0.0	0.0	0.0814174	1.08218	0.918583	0.710854	0.378619	1.0	-9.10784
144	3.44023	1.06	0.994076	7.58455	0.005924	-0.0111626	0.67	0.975471	-13.7503
145	0.0	0.0	0.903094	21.6554	0.0969063	5.17326	0.0346537	1.0	-10.2827
146	0.0	0.0	0.0	0.0	1.0	0.0	1.0	1.0	0.0
147	11.1106	0.0	0.0499663	0.0	0.950034	0.0	0.67	0.984448	-9.75883
148	0.0	0.0	0.0	0.0	1.0	0.0	1.0	1.0	0.0
149	1.56055	0.0	0.740756	26.1406	0.259244	2.9893	0.107935	1.0	-24.5447
150	0.0	0.0	0.0	0.0	1.0	0.0	1.0	1.0	0.0
151	5.51065	0.0	0.047388	0.0	0.952612	0.0	0.67	0.996677	-9.47153
152	0.0	0.0	1.00003e-09	0.891669	1.0	0.753377	0.36904	1.0	-8.65689
153	0.0	0.0	0.0	0.0	1.0	0.0	1.0	1.0	0.0
154	0.0	0.0	0.0	0.0	1.0	0.0	1.0	1.0	0.0
155	0.0	0.0	1.00001e-09	2.98303	1.0	1.76926	0.207459	1.0	-17.5659
156	1.34556	0.0	0.0468216	0.0	0.953178	0.0	0.67	1.0	-8.7729
157	0.0	0.0	0.0	0.0	1.0	0.0	1.0	1.0	0.0
158	0.0	0.0	1.00001e-09	3.23481	1.0	3.34838	0.0893612	1.0	-20.7734
159	0.0	0.0	1.0e-09	1.5437	1.0	0.948473	0.328867	1.0	-13.397
160	0.0	0.0	0.0	0.0	1.0	0.0	1.0	1.0	0.0
161	0.0	0.0	0.0	0.0	1.0	0.0	1.0	1.0	0.0
162	0.0	0.0	0.0	0.0	1.0	0.0	1.0	1.0	0.0
163	0.0	0.0	1.00001e-09	1.79813	1.0	1.47785	0.243575	1.0	-12.4204
164	0.0	0.0	0.844148	8.13104	0.155852	3.89056	0.0673165	1.0	-9.40368
165	0.0	0.0	0.948354	135.334	0.0516462	2.95984	0.109626	1.0	-11.2904
166	0.0	0.0	0.802755	12.3469	0.197245	1.22598	0.280486	1.0	-14.195
167	1.65863	0.82417	0.999195	2.02508	0.000804582	-1.59752e-06	0.67	1.0	-12.4529
168	2.04646	2.04646	1.00009e-09	3.2965	1.0	0.179169	0.539558	1.0	-19.8049
169	0.0	0.0	0.89472	14.9204	0.10528	1.07555	0.305579	1.0	-10.4073
170	3.14251	0.699003	1.0	0.698006	1.0e-09	0.0	0.67	1.0	-12.6612
171	1.64315	0.0	0.0473253	0.0	0.952675	0.0	0.67	1.0	-6.98468
172	0.0	0.0	0.0	0.0	1.0	0.0	1.0	1.0	0.0
173	0.0	0.0	1.0e-09	1.70315	1.0	1.58634	0.22938	1.0	-14.0504
174	1.83946	0.0	0.73297	8.50414	0.26703	0.170701	0.543219	1.0	-20.4153
175	0.0	0.0	0.601543	26.1796	0.398457	6.08313	0.0217144	1.0	-24.2845
176	4.22083	0.0	0.0470865	0.0	0.952914	0.0	0.67	1.0	-8.44574
177	0.0	0.0	0.534	3.67132	0.466	0.978355	0.323204	1.0	-13.6234
178	0.0	0.0	0.0	0.0	1.0	0.0	1.0	1.0	0.0
179	0.0	0.0	1.00015e-09	0.745818	1.0	0.478794	0.437472	1.0	-9.38443
180	0.0	0.0	1.00003e-09	0.849598	1.0	0.71916	0.376722	1.0	-7.96026
181	0.0	0.0	0.0	0.0	1.0	0.0	1.0	1.0	0.0
182	3.37184	0.0	0.050918	0.0	0.949082	0.0	0.67	1.0	-6.35063
183	0.0	0.0	1.00009e-09	0.92489	1.0	0.890373	0.340231	1.0	-9.4188
184	0.0	0.0	0.0	0.0	1.0	0.0	1.0	1.0	0.0
185	0.0	0.0	0.0	0.0	1.0	0.0	1.0	1.0	0.0
186	7.33313	2.53321	1.0	2.53351	1.00117e-09	0.0	0.67	1.0	-23.6537
187	7.24948	1.02776	0.793535	37.3063	0.206465	0.941647	0.330178	1.0	-29.7593
188	0.0	0.0	1.00003e-09	1.62585	1.0	1.35359	0.261051	1.0	-13.3746
189	1.96765	0.0	0.0473393	0.0	0.952661	0.0	0.67	1.0	-8.33966
190	3.48454	0.0	0.880168	9.55159	0.119832	0.0626532	0.599044	1.0	-14.0041
191	0.0	0.0	0.580734	9.06876	0.419266	2.90611	0.112781	1.0	-18.912
192	0.0	0.0	1.0e-09	1.50979	1.0	1.29586	0.269646	1.0	-13.5417
193	5.35037	0.838061	0.994625	4.10366	0.005375	0.0	0.67	0.969577	-14.1577
194	1.253	1.08947	1.0	1.08678	1.0e-09	0.0	0.67	0.978445	-12.8306
195	0.0	0.0	0.0	0.0	1.0	0.0	1.0	1.0	0.0
196	10.1995	0.0	0.0474298	0.0	0.95257	0.0	0.67	0.987477	-13.1842
197	0.0	0.0	0.771186	13.4082	0.228814	3.93671	0.0657181	1.0	-15.2948
198	0.0	0.0	0.260086	2.36713	0.739914	0.918927	0.334586	1.0	-9.41478
199	3.93517	0.0	0.0473044	0.0	0.952696	0.0	0.67	0.993591	-7.93941
200	3.49032	0.0	0.0499663	0.0	0.950034	0.0	0.67	0.999782	-8.30184
201	0.0	0.0	0.0	0.0	1.0	0.0	1.0	1.0	0.0
202	9.35955	0.0	0.0480775	0.0	0.951923	0.0	0.67	1.0	-12.0831
203	0.0	0.0	0.0	0.0	1.0	0.0	1.0	1.0	0.0
204	0.0	0.0	0.0	0.0	1.0	0.0	1.0	1.0	0.0
205	0.0	0.0	0.0	0.0	1.0	0.0	1.0	1.0	0.0
206	0.0	0.0	0.238877	2.10332	0.761123	0.695587	0.382139	1.0	-8.88807
207	0.0	0.0	0.0	0.0	1.0	0.0	1.0	1.0	0.0
208	0.0	0.0	0.0	0.0	1.0	0.0	1.0	1.0	0.0
209	0.0	0.0	1.0e-09	1.4771	1.0	0.469911	0.439986	1.0	-6.55411
210	0.0	0.0	0.0	0.0	1.0	0.0	1.0	1.0	0.0
211	0.0	0.0	0.462343	18.3543	0.537657	5.03357	0.0372403	1.0	-19.6006
212	0.0	0.0	0.0	0.0	1.0	0.0	1.0	1.0	0.0
213	0.0	0.0	0.252891	1.87205	0.747109	0.567508	0.413515	1.0	-9.4947
214	0.0	0.0	0.860394	19.3731	0.139606	1.04601	0.310811	1.0	-10.6951
215	3.50578	0.0	0.0466533	0.0	0.953347	0.0	0.67	1.0	-9.43081
216	0.0	0.0	0.0	0.0	1.0	0.0	1.0	1.0	0.0
217	0.0	0.0	0.0	0.0	1.0	0.0	1.0	1.0	0.0
218	0.0	0.0	0.0	0.0	1.0	0.0	1.0	1.0	0.0
219	0.0	0.0	0.0	0.0	1.0	0.0	1.0	1.0	0.0
220	0.0	0.0	0.0	0.0	1.0	0.0	1.0	1.0	0.0
221	0.0	0.0	0.0	0.0	1.0	0.0	1.0	1.0	0.0
222	6.51586	0.0	0.0500384	0.0	0.949962	0.0	0.67	1.0	-6.9877
223	3.33175	0.0	0.0473434	0.0	0.952657	0.0	0.67	1.0	-9.65131
224	4.52985	0.0	0.0450616	0.0	0.954938	0.0	0.67	1.0	-7.5263
225	0.0	0.0	0.0	0.0	1.0	0.0	1.0	1.0	0.0
226	0.0	0.0	0.0	0.0	1.0	0.0	1.0	1.0	0.0
227	0.0	0.0	0.0	0.0	1.0	0.0	1.0	1.0	0.0
228	0.0	0.0	0.183139	10.7401	0.816861	4.82191	0.0415376	1.0	-20.3975
229	0.0	0.0	0.0	0.0	1.0	0.0	1.0	1.0	0.0
230	0.0	0.0	1.00001e-09	1.80563	1.0	0.521194	0.425768	1.0	-8.70375
231	0.0	0.0	0.0	0.0	1.0	0.0	1.0	1.0	0.0
232	0.0	0.0	0.242908	2.05539	0.757092	0.999644	0.319241	1.0	-9.55898
233	0.0	0.0	0.0	0.0	1.0	0.0	1.0	1.0	0.0
234	0.0	0.0	1.00001e-09	1.4002	1.0	0.841401	0.35019	1.0	-8.38405
235	4.57088	1.54774	1.0	1.53137	1.25729e-09	0.0	0.67	1.0	-12.4711
236	3.26871	0.0	0.671782	13.6978	0.328218	0.288944	0.497085	1.0	-16.6299
237	3.40112	0.0	0.0473468	0.0	0.952653	0.0	0.67	1.0	-7.59194
238	7.05301	0.0	0.924626	84.477	0.0753741	3.01476	0.106496	1.0	-17.5558
239	3.58243	1.96183	0.978418	2.80987	0.0215822	0.0	0.67	1.0	-11.6958
240	0.0	0.0	0.0	0.0	1.0	0.0	1.0	1.0	0.0
241	0.0	0.0	0.606928	14.3063	0.393072	2.52258	0.138228	1.0	-13.4858
242	0.0	0.0	0.887672	28.6654	0.112328	3.96532	0.064747	1.0	-10.0872
243	3.71312	3.71312	0.450003	0.0	0.549997	0.0	0.67	1.0	-15.2245
244	6.0162	0.0	0.0473862	0.0	0.952614	0.0	0.67	1.0	-6.52523
245	0.0	0.0	0.0	0.0	1.0	0.0	1.0	1.0	0.0
246	0.0	0.0	0.0	0.0	1.0	0.0	1.0	1.0	0.0
247	0.0	0.0	0.323554	2.11977	0.676446	0.761195	0.367313	1.0	-11.3873
248	5.36801	0.0	0.0472711	0.0	0.952729	0.0	0.67	1.0	-9.87002
249	0.0	0.0	0.630944	13.6227	0.369056	2.09989	0.173373	1.0	-13.8883
250	0.0	0.0	0.0	0.0	1.0	0.0	1.0	1.0	0.0
251	0.0	0.0	0.0	0.0	1.0	0.0	1.0	1.0	0.0
252	2.1505	0.0	0.873676	11.3199	0.126324	0.135524	0.559258	1.0	-13.7286
253	0.0	0.0	0.877354	9.81605	0.122647	0.89185	0.339936	1.0	-9.6268
254	0.0	0.0	1.00003e-09	0.833946	1.0	0.84171	0.350126	1.0	-8.10681
255	1.96246	0.86908	1.0	0.853702	1.21072e-09	0.0	0.67	1.0	-12.7217
256	3.85604	0.0	0.0470338	0.0	0.952966	0.0	0.67	1.0	-10.0634
257	0.0	0.0	0.0	0.0	1.0	0.0	1.0	1.0	0.0
258	0.0	0.0	0.0	0.0	1.0	0.0	1.0	1.0	0.0
259	0.0	0.0	0.0	0.0	1.0	0.0	1.0	1.0	0.0
260	15.5676	1.30588	0.722316	1.18865	0.277684	0.0	0.67	1.0	-16.1918
261	0.0	0.0	0.0	0.0	1.0	0.0	1.0	1.0	0.0
262	0.0	0.0	0.897086	19.1105	0.102914	4.22556	0.0565578	1.0	-12.4214
263	0.0	0.0	0.0	0.0	1.0	0.0	1.0	1.0	0.0
264	0.0	0.0	1.0e-09	1.90656	1.0	1.59613	0.228144	1.0	-14.6378
265	3.90713	0.0	0.0472961	0.0	0.952704	0.0	0.67	1.0	-6.98913
266	0.0	0.0	0.0	0.0	1.0	0.0	1.0	1.0	0.0
267	0.0	0.0	0.484739	3.77534	0.515261	1.39419	0.25519	1.0	-14.2267
268	0.0	0.0	0.0	0.0	1.0	0.0	1.0	1.0	0.0
269	0.0	0.0	0.0	0.0	1.0	0.0	1.0	1.0	0.0
270	0.0	0.0	0.0	0.0	1.0	0.0	1.0	1.0	0.0
271	2.51379	0.0	0.0508328	0.0	0.949167	0.0	0.67	1.0	-8.72229
272	0.0	0.0	0.261842	0.945998	0.738158	0.47062	0.439785	1.0	-10.762
273	0.0	0.0	0.0	0.0	1.0	0.0	1.0	1.0	0.0
274	1.75534	0.83656	0.990675	4.17017	0.00932547	0.000151911	0.667007	1.0	-13.4958
275	0.0	0.0	0.0	0.0	1.0	0.0	1.0	1.0	0.0
276	2.12031	1.30718	0.950501	23.5024	0.0494992	0.0412731	0.613935	1.0	-19.5549
277	0.0	0.0	0.711436	9.66112	0.288564	1.80962	0.202936	1.0	-14.5824
278	0.0	0.0	0.0	0.0	1.0	0.0	1.0	1.0	0.0
279	0.0	0.0	0.0	0.0	1.0	0.0	1.0	1.0	0.0
280	0.0	0.0	0.0	0.0	1.0	0.0	1.0	1.0	0.0
281	1.84296	0.938181	1.0	0.926912	1.21072e-09	0.0	0.67	1.0	-12.9071
282	4.75859	0.805697	1.0	0.806672	9.91829e-08	0.0	0.67	1.0	-16.4876
283	0.0	0.0	0.0	0.0	1.0	0.0	1.0	1.0	0.0
284	3.17555	2.51587	1.0	2.51181	1.21072e-09	0.0	0.67	1.0	-19.6605
285	0.0	0.0	0.0	0.0	1.0	0.0	1.0	1.0	0.0
286	13.655	0.0	0.0556706	0.0	0.944329	0.0	0.67	1.0	-9.18995
287	0.0	0.0	0.0	0.0	1.0	0.0	1.0	1.0	0.0
288	0.0	0.0	0.243133	1.2532	0.756867	0.535358	0.421964	1.0	-10.0358
289	0.0	0.0	0.0	0.0	1.0	0.0	1.0	1.0	0.0
290	0.0	0.0	0.876803	11.9335	0.123197	0.934551	0.331547	1.0	-9.99834
291	0.0	0.0	0.956617	184.991	0.0433826	2.66592	0.128081	1.0	-10.682
292	0.0	0.0	0.0	0.0	1.0	0.0	1.0	1.0	0.0
293	3.89874	0.0	0.0478514	0.0	0.952149	0.0	0.67	1.0	-8.29421
294	0.0	0.0	0.0	0.0	1.0	0.0	1.0	1.0	0.0
295	0.0	0.0	0.249549	1.11721	0.750451	0.458791	0.443167	1.0	-9.75117
296	4.90615	0.0	0.0478837	0.0	0.952116	0.0	0.67	1.0	-9.42395
297	0.0	0.0	0.698636	14.8991	0.301364	1.58197	0.229933	1.0	-22.0115
298	0.0	0.0	0.0	0.0	1.0	0.0	1.0	1.0	0.0
299	4.99805	0.764597	0.997079	1.43554	0.00292099	0.0	0.67	1.0	-11.5795
300	0.0	0.0	1.0e-09	0.891857	1.0	0.481414	0.436734	1.0	-8.16816
301	0.0	0.0	0.0	0.0	1.0	0.0	1.0	1.0	0.0
302	0.0	0.0	0.0	0.0	1.0	0.0	1.0	1.0	0.0
303	2.09936	0.0	0.0473393	0.0	0.952661	0.0	0.67	1.0	-8.43676
304	0.0	0.0	1.00003e-09	0.947819	1.0	0.771932	0.364959	1.0	-7.58711
305	1.54427	1.54427	0.24221	2.33308	0.75779	0.0681422	0.595566	1.0	-20.2164
306	0.0	0.0	0.0	0.0	1.0	0.0	1.0	1.0	0.0
307	0.0	0.0	0.0	0.0	1.0	0.0	1.0	1.0	0.0
308	0.0	0.0	0.902956	14.7992	0.0970442	0.821147	0.354416	1.0	-10.1968
309	1.32838	0.0	0.779267	14.8101	0.220733	0.532479	0.422733	1.0	-21.3669
310	3.59992	0.0	0.836567	6.49738	0.163433	0.0231113	0.629335	1.0	-15.8526
311	0.0	0.0	1.0e-09	3.0104	1.0	3.38282	0.0877624	1.0	-13.9473
312	0.0	0.0	0.25274	1.44077	0.74726	0.559042	0.415716	1.0	-10.258
313	0.0	0.0	1.0e-09	1.78941	1.0	1.01669	0.31611	1.0	-10.4559
314	0.0	0.0	0.6428	13.6706	0.3572	3.32426	0.0904987	1.0	-19.7107
315	5.39778	0.0	0.04808	0.0	0.95192	0.0	0.67	1.0	-13.6487
316	3.81491	0.0	0.0466627	0.0	0.953337	0.0	0.67	1.0	-9.45557
317	0.0	0.0	0.0	0.0	1.0	0.0	1.0	1.0	0.0
318	0.0	0.0	0.0	0.0	1.0	0.0	1.0	1.0	0.0
319	0.0	0.0	0.0	0.0	1.0	0.0	1.0	1.0	0.0
320	0.0	0.0	0.0	0.0	1.0	0.0	1.0	1.0	0.0
321	11.6536	0.0	0.0547927	0.0	0.945207	0.0	0.67	1.0	-12.4372
322	0.0	0.0	0.835664	27.0965	0.164336	7.2702	0.0118353	1.0	-16.4438
323	0.0	0.0	0.0	0.0	1.0	0.0	1.0	1.0	0.0
324	0.0	0.0	0.0	0.0	1.0	0.0	1.0	1.0	0.0
325	0.0	0.0	0.0	0.0	1.0	0.0	1.0	1.0	0.0
326	1.86873	1.86873	0.845872	62.362	0.154128	1.38228	0.256893	1.0	-28.0786
327	0.0	0.0	0.0	0.0	1.0	0.0	1.0	1.0	0.0
328	1.96407	0.0	0.0525564	0.0	0.947444	0.0	0.67	1.0	-7.61024
329	0.0	0.0	1.00002e-09	3.87741	1.0	2.88019	0.114336	1.0	-18.012
330	0.0	0.0	0.0	0.0	1.0	0.0	1.0	1.0	0.0
331	0.0	0.0	0.0	0.0	1.0	0.0	1.0	1.0	0.0
332	0.0	0.0	1.00002e-09	1.02231	1.0	0.54172	0.420272	1.0	-9.28031
333	1.52791	0.0	0.0500073	0.0	0.949993	0.0	0.67	1.0	-8.61595
334	0.0	0.0	0.0	0.0	1.0	0.0	1.0	1.0	0.0
335	0.0	0.0	1.00001e-09	2.68011	1.0	2.61644	0.131493	1.0	-17.3884
336	0.0	0.0	1.00001e-09	1.58692	1.0	1.01074	0.317199	1.0	-14.3287
337	0.0	0.0	0.0	0.0	1.0	0.0	1.0	1.0	0.0
338	0.0	0.0	0.0	0.0	1.0	0.0	1.0	1.0	0.0
339	0.0	0.0	0.248514	1.18969	0.751486	0.718938	0.376773	1.0	-8.28785
340	0.0	0.0	0.0	0.0	1.0	0.0	1.0	1.0	0.0
341	0.0	0.0	0.0	0.0	1.0	0.0	1.0	1.0	0.0
342	0.0	0.0	0.817431	24.6212	0.182569	3.24535	0.094326	1.0	-16.4262
343	0.0	0.0	1.0e-09	0.866751	1.0	0.679575	0.385878	1.0	-8.24205
344	2.02092	2.02092	1.00021e-09	2.49675	1.0	0.0299933	0.62306	1.0	-20.4565
345	2.23784	0.780064	1.0	0.777611	1.0e-09	0.0	0.67	1.0	-10.7005
346	0.0	0.0	1.00004e-09	0.924075	1.0	0.865214	0.345302	1.0	-9.38605
347	6.17116	0.0	0.0529051	0.0	0.947095	0.0	0.67	1.0	-11.431
348	3.03664	0.0	0.047388	0.0	0.952612	0.0	0.67	1.0	-9.05607
349	5.00272	0.0	0.0415996	0.0	0.9584	0.0	0.67	1.0	-6.74411
350	0.0	0.0	1.0e-09	3.24201	1.0	2.88277	0.114181	1.0	-14.1783
351	1.83374	0.0	0.900498	15.5639	0.0995018	1.88047	0.195252	1.0	-17.1667
352	0.0	0.0	1.0e-09	6.53838	1.0	4.42282	0.0510593	1.0	-25.0329
353	1.97017	0.0	0.0472943	0.0	0.952706	0.0	0.67	1.0	-7.33577
354	4.54757	0.0	0.910848	17.437	0.0891517	0.217814	0.52365	1.0	-12.49
355	0.0	0.0	0.0	0.0	1.0	0.0	1.0	1.0	0.0
356	0.0	0.0	1.00003e-09	0.761401	1.0	0.693277	0.382675	1.0	-8.70993
357	0.0	0.0	1.00001e-09	2.65401	1.0	1.92184	0.190911	1.0	-12.7849
358	0.0	0.0	0.0	0.0	1.0	0.0	1.0	1.0	0.0
359	3.83246	0.0	0.913624	21.5701	0.0863758	0.231372	0.518341	1.0	-14.9626
360	0.0	0.0	1.0e-09	5.20605	1.0	3.68652	0.0748722	1.0	-19.6388
361	1.99382	1.95357	0.763733	1.91646	0.236267	0.0	0.67	1.0	-19.4733
362	1.69976	0.0	0.0472961	0.0	0.952704	0.0	0.67	1.0	-8.93577
363	0.0	0.0	0.733286	17.0747	0.266714	2.41524	0.146376	1.0	-17.9788
364	1.7488	0.0	0.0473086	0.0	0.952691	0.0	0.67	1.0	-9.57584
365	0.0	0.0	0.0	0.0	1.0	0.0	1.0	1.0	0.0
366	0.0	0.0	0.226922	2.55798	0.773078	1.48468	0.242653	1.0	-13.5319
367	0.0	0.0	0.0	0.0	1.0	0.0	1.0	1.0	0.0
368	0.0	0.0	0.0	0.0	1.0	0.0	1.0	1.0	0.0
369	2.22193	0.0	0.0522464	0.0	0.947754	0.0	0.67	1.0	-7.88536
370	0.0	0.0	0.844708	104.499	0.155292	16.8123	9.47957e-05	0.0454071	-20.5883
371	0.0	0.0	0.0	0.0	1.0	0.0	1.0	1.0	0.0
372	0.0	0.0	0.0	0.0	1.0	0.0	1.0	1.0	0.0
373	5.0221	0.0	0.0447763	0.0	0.955224	0.0	0.67	1.0	-11.6167
374	5.1928	0.0	0.0499472	0.0	0.950053	0.0	0.67	1.0	-7.83259
375	5.462	2.87661	1.0	2.85812	1.00117e-09	0.0	0.67	1.0	-19.6709
376	0.0	0.0	0.0	0.0	1.0	0.0	1.0	1.0	0.0
377	0.0	0.0	1.00001e-09	1.70424	1.0	1.2762	0.272647	1.0	-9.68931
378	1.94776	0.0	0.0472738	0.0	0.952726	0.0	0.67	1.0	-8.76038
379	0.0	0.0	0.0	0.0	1.0	0.0	1.0	1.0	0.0
380	2.16176	0.0	0.0509514	0.0	0.949049	0.0	0.67	1.0	-6.93773
381	0.0	0.0	1.00003e-09	3.50676	1.0	2.92641	0.111578	1.0	-15.3104
382	3.83209	1.83922	1.0	1.8354	1.0e-09	0.0	0.67	1.0	-17.2046
383	6.42608	6.42608	0.403711	0.0	0.596289	0.0	0.67	1.0	-21.8879
384	1.44649	1.44649	1.00001e-09	5.2501	1.0	1.5081	0.239522	1.0	-25.5655
385	0.0	0.0	0.0	0.0	1.0	0.0	1.0	1.0	0.0
386	0.0	0.0	1.00001e-09	7.11815	1.0	4.61928	0.0461228	1.0	-26.8342
387	4.0383	1.9979	1.0	1.9975	2.27142e-07	0.0	0.67	1.0	-19.3023
388	1.94827	0.0	0.0473044	0.0	0.952696	0.0	0.67	1.0	-8.01428
389	1.9129	1.9129	1.00021e-09	2.5775	1.0	0.0656872	0.597107	1.0	-21.1198
390	8.90182	0.827724	0.999995	0.827729	5.26325e-06	0.0	0.67	1.0	-14.3238
391	2.24518	0.0	0.047381	0.0	0.952619	0.0	0.67	1.0	-8.41259
392	0.0	0.0	1.001e-06	0.861266	0.999999	0.501168	0.431235	1.0	-8.45605
393	0.0	0.0	0.0	0.0	1.0	0.0	1.0	1.0	0.0
394	0.0	0.0	0.908277	154.792	0.091723	5.30595	0.0323653	1.0	-15.3415
395	0.0	0.0	0.0	0.0	1.0	0.0	1.0	1.0	0.0
396	3.189	0.0	0.067428	0.0	0.932572	0.0	0.67	1.0	-6.87588
397	1.85927	0.0	0.902581	16.5655	0.0974194	0.275565	0.501856	1.0	-14.2132
398	0.0	0.0	1.0e-09	0.820763	1.0	0.640466	0.395222	1.0	-8.54146
399	1.31369	0.0	0.0499264	0.0	0.950074	0.0	0.67	1.0	-9.34108
400	0.0	0.0	0.0	0.0	1.0	0.0	1.0	1.0	0.0
401	0.0	0.0	0.0	0.0	1.0	0.0	1.0	1.0	0.0
402	1.48394	1.48394	1.00002e-09	2.98112	1.0	0.376285	0.46799	1.0	-18.6388
403	3.88863	0.868663	1.0	0.871007	1.25729e-09	0.0	0.67	1.0	-17.5485
404	3.85167	0.0	0.0473949	0.0	0.952605	0.0	0.67	1.0	-8.02064
405	1.97017	0.0	0.0472943	0.0	0.952706	0.0	0.67	1.0	-7.33577
406	0.0	0.0	0.667671	6.88171	0.332329	2.20549	0.163789	1.0	-15.1282
407	0.0	0.0	0.0	0.0	1.0	0.0	1.0	1.0	0.0
408	1.54356	0.955705	1.0	0.955714	4.17233e-08	0.0	0.67	1.0	-14.2803
409	2.50027	0.789986	1.0	0.788042	1.0e-09	0.0	0.67	1.0	-11.0028
410	0.0	0.0	1.0e-09	2.78633	1.0	2.69871	0.125871	1.0	-14.2568
411	0.0	0.0	0.0	0.0	1.0	0.0	1.0	1.0	0.0
412	2.1422	2.1422	0.882137	195.874	0.117863	4.48666	0.049399	1.0	-24.9619
413	2.40277	2.00661	1.0	2.00729	1.00024e-09	0.0	0.67	1.0	-16.8904
414	0.0	0.0	1.0e-09	3.34452	1.0	2.01802	0.181213	1.0	-15.8671
415	0.0	0.0	0.329249	1.6046	0.670751	0.600582	0.405076	1.0	-10.3876
416	0.0	0.0	0.690408	9.7185	0.309592	2.66924	0.127856	1.0	-14.4207
417	0.0	0.0	0.95935	772.855	0.0406504	2.78479	0.120257	1.0	-12.2569
418	0.0	0.0	0.821238	22.8458	0.178762	4.55427	0.0477001	1.0	-16.4849
419	2.41327	2.41327	0.389844	0.0	0.610156	0.0	0.67	1.0	-13.6635
420	0.0	0.0	0.0	0.0	1.0	0.0	1.0	1.0	0.0
421	0.0	0.0	0.0	0.0	1.0	0.0	1.0	1.0	0.0
422	2.6841	0.778745	1.0	0.777975	1.30385e-08	0.0	0.67	1.0	-14.9819
423	0.0	0.0	1.0e-09	1.80513	1.0	1.45839	0.246224	1.0	-12.288
424	0.0	0.0	1.0e-09	0.827014	1.0	0.412094	0.456937	1.0	-8.73337
425	0.0	0.0	0.0	0.0	1.0	0.0	1.0	1.0	0.0
426	6.36314	0.0	0.873045	11.3363	0.126955	0.0335004	0.620093	1.0	-17.9661
427	5.51087	0.0	0.747821	12.6044	0.252179	0.221385	0.522239	1.0	-21.0196
428	2.78065	0.90354	0.644755	0.902829	0.355245	0.0	0.67	1.0	-11.4161
429	12.0339	0.0	0.0474186	0.0	0.952581	0.0	0.67	1.0	-10.8566
430	7.48023	0.718997	1.0	0.718206	1.0e-09	0.0	0.67	1.0	-12.0895
431	1.87069	0.0	0.875939	37.1418	0.124061	1.74874	0.2098	1.0	-18.5587
432	2.2996	2.27832	0.223593	3.45849	0.776407	0.0750651	0.591332	1.0	-19.4659
433	0.0	0.0	0.0	0.0	1.0	0.0	1.0	1.0	0.0
434	0.0	0.0	0.419292	4.21819	0.580708	0.457074	0.443661	1.0	-13.9036
435	3.12986	0.0	0.0478825	0.0	0.952117	0.0	0.67	1.0	-7.4244
436	18.1531	10.2743	0.315366	0.0	0.684634	0.0	0.67	1.0	-24.4701
437	0.0	0.0	1.0e-09	0.801157	1.0	0.67018	0.388094	1.0	-7.42208
438	0.0	0.0	0.675209	9.35674	0.324791	3.48585	0.0831517	1.0	-14.4575
439	0.0	0.0	0.249549	1.11721	0.750451	0.458791	0.443167	1.0	-9.75117
440	4.034	1.22355	0.944771	61.1713	0.0552291	1.05354	0.309467	1.0	-20.0561
441	2.06252	0.0	0.813449	17.5023	0.186551	0.677562	0.386351	1.0	-18.707
442	1.47568	0.0	0.814975	6.51406	0.185025	0.0728746	0.592654	1.0	-15.9462
443	2.0421	0.0	0.0478514	0.0	0.952149	0.0	0.67	1.0	-7.27507
444	0.0	0.0	1.0e-09	2.01737	1.0	1.54366	0.234852	1.0	-12.5308
445	2.83126	0.862358	1.0	0.861847	1.0e-09	0.0	0.67	1.0	-11.9923
446	0.0	0.0	0.862929	8.55473	0.137071	2.83334	0.117205	1.0	-10.862
447	2.67571	1.92627	1.0	1.92978	1.0e-09	0.0	0.67	1.0	-16.3634
448	2.05735	1.70997	1.0	1.70897	1.00063e-09	0.0	0.67	1.0	-15.7618
449	2.39105	0.0	0.870353	9.15542	0.129647	0.101485	0.576409	1.0	-13.8392
450	0.0	0.0	1.00001e-09	0.861105	1.0	0.524298	0.42493	1.0	-9.04718
451	2.24616	2.19216	0.868069	82.1118	0.131931	3.27215	0.0930081	1.0	-24.7954
452	0.0	0.0	0.0	0.0	1.0	0.0	1.0	1.0	0.0
453	0.0	0.0	1.00005e-09	2.00583	1.0	1.82066	0.201717	1.0	-15.6456
454	0.0	0.0	0.0	0.0	1.0	0.0	1.0	1.0	0.0
455	8.26904	1.89425	1.0	1.89614	1.14087e-09	0.0	0.67	1.0	-23.8586
456	3.13855	0.7949	1.0	0.795098	1.0e-09	0.0	0.67	1.0	-12.0644
457	5.20524	2.26244	1.0	2.26101	1.0e-09	0.0	0.67	1.0	-26.1322
458	0.0	0.0	0.9527	157.162	0.0473003	7.87611	0.0086909	1.0	-12.512
459	1.32222	0.74557	1.0	0.736484	1.49012e-09	0.0	0.67	1.0	-14.7177
460	0.0	0.0	0.886265	66.1758	0.113735	3.75237	0.0723434	1.0	-15.867
461	0.0	0.0	0.0	0.0	1.0	0.0	1.0	1.0	0.0
462	0.0	0.0	0.0	0.0	1.0	0.0	1.0	1.0	0.0
463	0.0	0.0	1.00001e-09	0.782804	1.0	0.619399	0.400384	1.0	-8.98284
464	4.51443	0.820306	1.0	0.819914	1.00024e-09	0.0	0.67	1.0	-13.4053
465	0.0	0.0	0.0	0.0	1.0	0.0	1.0	1.0	0.0
466	0.0	0.0	0.264879	1.04902	0.735121	0.642685	0.394683	1.0	-8.75418
467	0.0	0.0	1.00001e-09	3.21057	1.0	2.33701	0.15263	1.0	-19.5061
468	0.0	0.0	0.0	0.0	1.0	0.0	1.0	1.0	0.0
469	0.0	0.0	1.00003e-09	1.33268	1.0	0.387439	0.464498	1.0	-14.3994
470	0.0	0.0	0.750545	10.2617	0.249455	2.28609	0.156853	1.0	-15.2023
471	0.0	0.0	0.0	0.0	1.0	0.0	1.0	1.0	0.0
472	0.0	0.0	1.0e-09	1.47397	1.0	1.04199	0.311532	1.0	-11.4304
473	0.0	0.0	0.0	0.0	1.0	0.0	1.0	1.0	0.0
474	2.97091	1.61273	1.0	1.59998	1.0e-09	0.0	0.67	1.0	-20.7427
475	0.0	0.0	0.699219	6.94168	0.300781	1.54963	0.234078	1.0	-15.4931
476	1.52717	0.749641	1.0	0.740304	1.0e-09	0.0	0.67	1.0	-14.4251
477	0.0	0.0	0.0	0.0	1.0	0.0	1.0	1.0	0.0
478	1.29994	0.0	0.0473991	0.0	0.952601	0.0	0.67	1.0	-10.2936
479	0.0	0.0	1.0e-09	3.70097	1.0	1.43893	0.248903	1.0	-20.9419
