# Supplementary material for: Evolution of host-microbe cell adherence by receptor domain shuffling
Source: eLife. 2022 Jan 25;11:e73330. doi: 10.7554/eLife.73330 (PMC8860441; doi:10.7554/eLife.73330)
Supplement: Figure 2—source data 3. [file elife-73330-fig2-data3.zip › Figure 2 - source data 3/site_selection_results/CCM5_mafft_ds2_all_evo_data/CCM05_MEME.csv]

Codon	alpha	beta1	p1	beta2	p2	LRT	p-value	q-value	Log(L)
1	0.0	0.0	0.945436	54.9406	0.0545643	1.45111	0.247222	1.0	-10.8505
2	0.0	0.0	0.257836	1.07975	0.742164	0.731794	0.373861	1.0	-10.0616
3	0.0	0.0	0.0	0.0	1.0	0.0	1.0	1.0	0.0
4	0.0	0.0	0.779973	3.64443	0.220027	0.875871	0.343142	1.0	-9.29629
5	0.0	0.0	0.0	0.0	1.0	0.0	1.0	1.0	0.0
6	0.0	0.0	0.0	0.0	1.0	0.0	1.0	1.0	0.0
7	0.0	0.0	0.449761	4.77251	0.550239	1.94239	0.188793	1.0	-17.2033
8	8.29349	0.0	0.0465862	0.0	0.953414	0.0	0.67	1.0	-18.4873
9	0.0	0.0	1.00001e-09	0.653084	1.0	0.478843	0.437458	1.0	-8.65418
10	0.0	0.0	0.249036	0.981822	0.750964	0.819641	0.354733	1.0	-9.60514
11	9.55616	0.0	0.939399	33.8135	0.0606007	0.232415	0.517938	1.0	-19.8866
12	0.0	0.0	0.638615	2.10115	0.361385	0.843624	0.34973	1.0	-9.62048
13	0.0	0.0	0.0	0.0	1.0	0.0	1.0	1.0	0.0
14	0.0	0.0	0.261172	0.881723	0.738828	0.669799	0.388185	1.0	-10.0439
15	0.0	0.0	0.0	0.0	1.0	0.0	1.0	1.0	0.0
16	0.0	0.0	0.226503	0.866605	0.773497	0.383716	0.465659	1.0	-10.1383
17	1.22729	0.0	0.0473275	0.0	0.952673	0.0	0.67	1.0	-11.9635
18	0.0	0.0	0.0	0.0	1.0	0.0	1.0	1.0	0.0
19	0.0	0.0	0.0	0.0	1.0	0.0	1.0	1.0	0.0
20	3.77178	0.0	0.0472974	0.0	0.952703	0.0	0.67	1.0	-11.9104
21	0.0	0.0	0.147014	5.245	0.852986	3.66602	0.075678	0.979723	-18.6718
22	0.0	0.0	0.0667939	0.845511	0.933206	0.513352	0.427896	1.0	-8.93481
23	0.0	0.0	0.21841	0.935347	0.78159	0.811481	0.356455	1.0	-9.40782
24	0.000553428	0.000501865	0.934098	37.3747	0.0659015	1.79116	0.204991	1.0	-11.0914
25	0.0	0.0	1.00001e-09	2.60907	1.0	2.31264	0.154636	1.0	-14.7787
26	0.0	0.0	1.00002e-09	0.903139	1.0	0.461149	0.442489	1.0	-9.4765
27	0.0	0.0	0.449035	4.86425	0.550965	2.62629	0.130806	1.0	-18.8157
28	0.0	0.0	0.379279	13.0524	0.620721	7.20298	0.0122482	0.651876	-32.2407
29	0.0	0.0	0.0	0.0	1.0	0.0	1.0	1.0	0.0
30	0.0	0.0	1.00005e-09	0.784942	1.0	0.507882	0.42939	1.0	-9.71779
31	0.0	0.0	0.8228	150.98	0.1772	9.39505	0.00401589	0.384723	-24.0325
32	0.0	0.0	0.0	0.0	1.0	0.0	1.0	1.0	0.0
33	3.24211	0.812055	0.994814	4.96984	0.00518639	-0.000172782	0.67	1.0	-13.7212
34	3.21196	0.0	0.065	0.0	0.935	0.0	0.67	1.0	-7.5069
35	5.67573	0.0	0.0465972	0.0	0.953403	0.0	0.67	1.0	-19.5786
36	0.0	0.0	0.248797	3.10364	0.751203	1.48641	0.24242	1.0	-17.3317
37	0.0	0.0	0.851325	2112.06	0.148675	1.66172	0.220053	1.0	-30.4696
38	0.0	0.0	0.947996	54.1626	0.0520038	8.04432	0.00797763	0.545898	-12.6785
39	4.03325	0.0	0.961201	451.104	0.0387989	4.87404	0.0404346	0.880372	-17.649
40	2.09356	0.0	0.240482	5.55817	0.759517	0.33567	0.48111	1.0	-30.3149
41	0.0	0.0	1.0e-09	4.39368	1.0	2.79259	0.119761	1.0	-23.7971
42	0.0	0.0	0.597413	16.1122	0.402587	6.29426	0.0194885	0.622331	-26.106
43	0.0	0.0	0.845325	27.0809	0.154675	3.22421	0.0953794	0.972058	-14.4157
44	0.0	0.0	0.0	0.0	1.0	0.0	1.0	1.0	0.0
45	0.0	0.0	0.324775	7.32088	0.675225	3.7227	0.0734716	1.0	-26.6199
46	0.0	0.0	0.0119183	3.07784	0.988082	3.15283	0.0990266	0.988202	-22.4528
47	0.0	0.0	1.0e-09	1.8374	1.0	1.05547	0.309124	1.0	-16.1535
48	0.0	0.0	0.220414	7.07397	0.779586	5.17435	0.0346344	0.829493	-27.7672
49	0.0	0.0	0.446696	8.74742	0.553304	5.82189	0.0248275	0.660687	-22.7561
50	3.47476	1.92099	0.961763	1140.34	0.0382373	1.73755	0.211089	1.0	-25.59
51	0.0	0.0	0.865238	34.7151	0.134762	2.51479	0.138803	1.0	-15.9715
52	0.0	0.0	1.0e-09	2.67513	1.0	3.38523	0.0876516	0.954207	-16.7513
53	0.0	0.0	1.0e-09	0.763769	1.0	0.705293	0.379896	1.0	-7.97958
54	0.0	0.0	1.00001e-09	2.83939	1.0	2.99489	0.107618	1.0	-15.9381
55	1.73545	0.0	0.0481015	0.0	0.951898	0.0	0.67	1.0	-9.45545
56	4.6807	0.0	0.0473073	0.0	0.952693	0.0	0.67	1.0	-11.9242
57	1.64601	0.0	0.961023	443.098	0.0389766	9.6313	0.00356231	0.568783	-16.5535
58	0.0	0.0	1.00002e-09	4.31182	1.0	2.52575	0.137995	1.0	-20.8451
59	264.802	0.0	0.05	0.0	0.95	0.0	0.67	1.0	-12.1128
60	1.30482	0.796603	0.964084	70.0672	0.0359162	0.376954	0.467779	1.0	-18.9537
61	1.23985	0.0	0.0474521	0.0	0.952548	0.0	0.67	1.0	-9.71226
62	0.0	0.0	0.0	0.0	1.0	0.0	1.0	1.0	0.0
63	0.0	0.0	0.865629	28.2561	0.134371	2.62916	0.130607	1.0	-14.814
64	0.0	0.0	0.960775	209.478	0.0392247	3.66827	0.0755891	1.0	-10.4435
65	0.0	0.0	0.748321	17.6201	0.251679	2.18303	0.165779	0.992602	-19.6129
66	0.0	0.0	1.00001e-09	2.48101	1.0	2.1524	0.168535	0.996645	-15.3333
67	0.0	0.0	0.0	0.0	1.0	0.0	1.0	1.0	0.0
68	1.72343	0.0	0.0474207	0.0	0.952579	0.0	0.67	1.0	-8.75032
69	2.18026	0.0	0.0474483	0.0	0.952552	0.0	0.67	1.0	-8.8909
70	0.0	0.0	0.0	0.0	1.0	0.0	1.0	1.0	0.0
71	0.0	0.0	0.0	0.0	1.0	0.0	1.0	1.0	0.0
72	0.0	0.0	0.0	0.0	1.0	0.0	1.0	1.0	0.0
73	0.0	0.0	0.923692	23.8243	0.076308	0.874075	0.343505	1.0	-10.6801
74	21.5581	0.0	0.049964	0.0	0.950036	0.0	0.67	1.0	-9.73793
75	0.0	0.0	0.941188	35.9661	0.0588119	1.50601	0.239799	1.0	-9.28943
76	0.0	0.0	1.001e-06	1.70062	0.999999	1.4753	0.24392	1.0	-12.928
77	0.0	0.0	1.00005e-09	0.971538	1.0	0.754362	0.368822	1.0	-9.73307
78	0.0	0.0	0.25092	2.04982	0.74908	1.65909	0.220372	1.0	-14.3716
79	0.0	0.0	0.0	0.0	1.0	0.0	1.0	1.0	0.0
80	0.0	0.0	0.676602	2.56191	0.323398	0.871664	0.343993	1.0	-10.3541
81	0.0	0.0	0.0	0.0	1.0	0.0	1.0	1.0	0.0
82	0.0	0.0	0.875247	27.4638	0.124753	1.61286	0.22605	1.0	-14.865
83	66.7574	0.0	0.935497	33.8615	0.0645029	0.0	0.67	1.0	-18.9601
84	9.64612	1.65627	1.0	1.67472	1.0e-09	0.0	0.67	1.0	-24.0342
85	2.20836	0.0	0.953098	146.59	0.046902	1.91887	0.19122	1.0	-20.1564
86	0.0	0.0	0.939064	40.4713	0.0609361	1.27679	0.272556	1.0	-10.9238
87	0.0	0.0	1.0e-09	2.18002	1.0	1.99402	0.183583	1.0	-16.5497
88	0.0	0.0	0.0	0.0	1.0	0.0	1.0	1.0	0.0
89	0.0	0.0	1.00003e-09	1.53886	1.0	1.01328	0.316734	1.0	-13.7074
90	2.07381	0.0	0.507132	9.08075	0.492868	0.432743	0.450763	1.0	-27.2411
91	0.0	0.0	0.846291	19.2479	0.153709	5.65515	0.0270464	0.681855	-14.9427
92	0.0	0.0	0.0	0.0	1.0	0.0	1.0	1.0	0.0
93	0.0	0.0	0.0	0.0	1.0	0.0	1.0	1.0	0.0
94	0.0	0.0	0.0	0.0	1.0	0.0	1.0	1.0	0.0
95	0.0	0.0	0.943522	40.4846	0.0564782	6.73317	0.0155692	0.532689	-10.8516
96	0.0	0.0	0.0	0.0	1.0	0.0	1.0	1.0	0.0
97	0.0	0.0	0.0	0.0	1.0	0.0	1.0	1.0	0.0
98	1.20145	0.764916	1.0	0.764734	1.0e-09	0.0	0.67	0.999782	-14.8742
99	0.0	0.0	0.0	0.0	1.0	0.0	1.0	1.0	0.0
100	2.99385	0.0	0.959206	222.87	0.0407943	2.18361	0.165728	1.0	-14.1652
101	0.0	0.0	0.275222	0.886883	0.724778	0.4323	0.450894	1.0	-10.8673
102	1.35019	0.0	0.0473094	0.0	0.952691	0.0	0.67	0.984448	-10.2691
103	0.0	0.0	0.0	0.0	1.0	0.0	1.0	1.0	0.0
104	3.97263	0.811917	0.994868	5.09782	0.00513206	-0.000147818	0.67	0.978445	-13.6734
105	0.0	0.0	0.734345	30.5686	0.265655	6.07114	0.0218483	0.654084	-23.0415
106	0.0	0.0	0.0	0.0	1.0	0.0	1.0	1.0	0.0
107	0.0	0.0	0.0	0.0	1.0	0.0	1.0	1.0	0.0
108	0.0	0.0	0.0701874	0.88767	0.929813	0.75303	0.369116	1.0	-8.97224
109	0.0	0.0	0.0	0.0	1.0	0.0	1.0	1.0	0.0
110	0.0	0.0	0.0	0.0	1.0	0.0	1.0	1.0	0.0
111	0.0	0.0	0.344663	6.58645	0.655337	2.57351	0.13453	1.0	-22.3358
112	0.0	0.0	0.228866	0.892795	0.771134	0.542153	0.420158	1.0	-8.54488
113	1.9849	0.0	0.588406	13.9041	0.411594	1.38388	0.256665	1.0	-27.1279
114	0.0	0.0	0.671277	1.94325	0.328723	0.459391	0.442994	1.0	-10.5945
115	0.0	0.0	0.0	0.0	1.0	0.0	1.0	1.0	0.0
116	0.0	0.0	0.0	0.0	1.0	0.0	1.0	1.0	0.0
117	1.97395	0.0	0.0472974	0.0	0.952703	0.0	0.67	1.0	-8.41259
118	9.4993	0.136945	0.474217	11.195	0.525783	0.00614161	0.650037	1.0	-32.7698
119	1.9297	0.0	0.0472729	0.0	0.952727	0.0	0.67	1.0	-7.63054
120	0.0	0.0	0.94475	42.8197	0.0552496	6.07057	0.0218547	0.615788	-11.834
121	0.0	0.0	0.0	0.0	1.0	0.0	1.0	1.0	0.0
122	0.0	0.0	1.0e-09	0.694221	1.0	0.455731	0.444049	1.0	-7.65266
123	0.0	0.0	0.231774	0.948817	0.768226	0.434443	0.450261	1.0	-9.43024
124	0.0	0.0	0.0	0.0	1.0	0.0	1.0	1.0	0.0
125	0.0	0.0	0.228124	0.923501	0.771876	0.967248	0.325295	1.0	-9.30912
126	1.73545	0.0	0.0474172	0.0	0.952583	0.0	0.67	1.0	-9.6292
127	1.89153	1.89153	0.203714	2.63256	0.796286	0.0525033	0.605809	1.0	-19.9413
128	0.0	0.0	0.265	2.62105	0.735	2.10934	0.172491	0.995462	-16.3765
129	0.0	0.0	0.0	0.0	1.0	0.0	1.0	1.0	0.0
130	0.0	0.0	0.0	0.0	1.0	0.0	1.0	1.0	0.0
131	0.0	0.0	1.00002e-09	1.37335	1.0	0.857741	0.346826	1.0	-15.0291
132	0.0	0.0	0.0	0.0	1.0	0.0	1.0	1.0	0.0
133	0.0	0.0	0.251406	0.901331	0.748594	0.412985	0.456668	1.0	-9.87722
134	0.0	0.0	1.00002e-09	0.763762	1.0	1.02995	0.313701	1.0	-8.6112
135	0.0	0.0	0.0	0.0	1.0	0.0	1.0	1.0	0.0
136	0.0	0.0	1.0e-09	1.38845	1.0	0.898815	0.33855	1.0	-11.3965
137	0.0	0.0	0.954549	117.803	0.045451	2.94705	0.110369	1.0	-9.98303
138	0.0	0.0	0.0	0.0	1.0	0.0	1.0	1.0	0.0
139	4.00624	0.0	0.0773459	0.0	0.922654	0.0	0.67	1.0	-8.26625
140	2.39817	0.0	0.0473651	0.0	0.952635	0.0	0.67	1.0	-12.7014
141	0.0	0.0	0.0	0.0	1.0	0.0	1.0	1.0	0.0
142	0.0	0.0	0.251314	2.6021	0.748686	0.390066	0.463683	1.0	-15.1702
143	0.0	0.0	0.333857	1.06423	0.666143	0.75624	0.368406	1.0	-9.83335
144	2.75771	0.725368	0.997367	2.34173	0.00263254	0.0	0.67	1.0	-13.5472
145	0.0	0.0	0.902471	12.9754	0.0975291	4.72821	0.0435973	0.835324	-10.3336
146	0.0	0.0	0.0	0.0	1.0	0.0	1.0	1.0	0.0
147	7.39934	0.0	0.0465888	0.0	0.953411	0.0	0.67	0.975471	-9.04931
148	0.0	0.0	0.0	0.0	1.0	0.0	1.0	1.0	0.0
149	1.51078	0.0	0.444898	13.5104	0.555103	2.86876	0.115029	1.0	-30.3006
150	0.0	0.0	0.0	0.0	1.0	0.0	1.0	1.0	0.0
151	4.60476	0.0	0.0474228	0.0	0.952577	0.0	0.67	0.987477	-11.2684
152	0.0	0.0	0.323453	1.25298	0.676547	0.767476	0.365934	1.0	-9.57414
153	0.0	0.0	0.0	0.0	1.0	0.0	1.0	1.0	0.0
154	0.0	0.0	0.0	0.0	1.0	0.0	1.0	1.0	0.0
155	0.0	0.0	0.564815	7.1934	0.435185	1.68541	0.217209	1.0	-19.3429
156	1.16058	0.0	0.0471404	0.0	0.95286	0.0	0.67	1.0	-9.93591
157	0.0	0.0	0.0	0.0	1.0	0.0	1.0	1.0	0.0
158	0.0	0.0	0.595947	10.0117	0.404053	3.59572	0.0785087	0.964247	-22.7779
159	0.0	0.0	0.878163	31.7568	0.121837	2.27172	0.158066	1.0	-15.238
160	0.0	0.0	0.0	0.0	1.0	0.0	1.0	1.0	0.0
161	0.0	0.0	0.0	0.0	1.0	0.0	1.0	1.0	0.0
162	0.0	0.0	0.0	0.0	1.0	0.0	1.0	1.0	0.0
163	0.0	0.0	0.218173	2.10937	0.781827	1.44853	0.247577	1.0	-14.2031
164	0.0	0.0	0.933046	31.2118	0.0669543	7.02157	0.0134365	0.643608	-10.1043
165	0.0	0.0	0.597157	5.79846	0.402843	2.73671	0.123359	1.0	-15.9382
166	0.0	0.0	1.00002e-09	2.00318	1.0	1.33812	0.263323	1.0	-17.0195
167	1.49604	1.48873	1.0	1.47997	1.0e-09	0.0	0.67	1.0	-17.1864
168	1.68884	1.68884	1.001e-06	2.56639	0.999999	0.134368	0.55981	1.0	-19.5518
169	0.0	0.0	0.247505	1.1035	0.752494	0.862273	0.345901	1.0	-10.1544
170	4.66594	0.63957	1.0	0.636456	3.81471e-09	0.0	0.67	0.996677	-16.2146
171	1.5163	0.0	0.0481696	0.0	0.95183	0.0	0.67	0.993591	-7.64
172	0.0	0.0	0.0	0.0	1.0	0.0	1.0	1.0	0.0
173	0.0	0.0	0.2529	2.1854	0.7471	1.64105	0.222568	1.0	-14.7377
174	1.61855	1.61855	1.0002e-09	2.44915	1.0	0.131262	0.561305	1.0	-22.5273
175	0.0	0.0	0.800736	91.3442	0.199264	9.60999	0.00360102	0.431222	-26.372
176	14.0155	0.0	0.0773846	0.0	0.922615	0.0	0.67	1.0	-10.61
177	0.0	0.0	0.87559	29.2149	0.12441	2.2687	0.158322	0.997847	-13.9558
178	0.0	0.0	0.0	0.0	1.0	0.0	1.0	1.0	0.0
179	0.0	0.0	1.0e-09	0.668756	1.0	0.462825	0.442009	1.0	-9.40643
180	0.0	0.0	1.0e-09	0.763769	1.0	0.705293	0.379896	1.0	-7.97958
181	0.0	0.0	0.0	0.0	1.0	0.0	1.0	1.0	0.0
182	3.2939	0.0	0.0466733	0.0	0.953327	0.0	0.67	1.0	-6.95565
183	0.0	0.0	1.0002e-09	0.830306	1.0	0.874418	0.343436	1.0	-9.43914
184	0.0	0.0	0.0	0.0	1.0	0.0	1.0	1.0	0.0
185	0.0	0.0	0.0	0.0	1.0	0.0	1.0	1.0	0.0
186	5.94588	2.28252	1.0	2.28701	1.0e-09	0.0	0.67	1.0	-25.68
187	3.06141	0.0	0.77155	38.2602	0.22845	2.49966	0.139927	0.985661	-28.8965
188	0.0	0.0	0.586666	4.06976	0.413334	1.46283	0.245616	1.0	-14.2689
189	2.29979	0.0	0.0473434	0.0	0.952657	0.0	0.67	1.0	-7.78711
190	4.52668	0.671122	1.0	0.671089	1.00024e-09	0.0	0.67	0.969577	-13.8605
191	0.0	0.0	1.0e-09	2.69383	1.0	2.745	0.122819	1.0	-18.787
192	0.0	0.0	0.257155	1.9564	0.742845	1.31749	0.266389	1.0	-14.0595
193	3.92909	1.63034	1.0	1.62867	1.21072e-09	0.0	0.67	0.972515	-17.6037
194	1.14817	1.00345	1.0	0.996058	1.49012e-09	0.0	0.67	0.981437	-14.0922
195	0.0	0.0	0.0	0.0	1.0	0.0	1.0	1.0	0.0
196	8.48047	0.0	0.0473699	0.0	0.95263	0.0	0.67	0.990525	-13.149
197	0.0	0.0	0.891144	54.8953	0.108856	8.06415	0.00789751	0.630484	-16.2609
198	0.0	0.0	0.220942	1.06029	0.779058	0.897842	0.338743	1.0	-9.64748
199	1.9123	0.0	0.05	0.0	0.95	0.0	0.67	1.0	-7.97048
200	1.70974	0.0	0.0478997	0.0	0.9521	0.0	0.67	1.0	-8.33871
201	0.0	0.0	0.0	0.0	1.0	0.0	1.0	1.0	0.0
202	4.58837	0.0	0.0478443	0.0	0.952156	0.0	0.67	1.0	-12.0444
203	0.0	0.0	0.0	0.0	1.0	0.0	1.0	1.0	0.0
204	0.0	0.0	0.0	0.0	1.0	0.0	1.0	1.0	0.0
205	0.0	0.0	0.0	0.0	1.0	0.0	1.0	1.0	0.0
206	0.0	0.0	0.21657	0.954807	0.78343	0.681661	0.385388	1.0	-9.17519
207	0.0	0.0	0.0	0.0	1.0	0.0	1.0	1.0	0.0
208	0.0	0.0	0.0	0.0	1.0	0.0	1.0	1.0	0.0
209	0.0	0.0	1.00001e-09	0.725207	1.0	0.473534	0.438958	1.0	-7.60977
210	0.0	0.0	0.0	0.0	1.0	0.0	1.0	1.0	0.0
211	0.0	0.0	1.00001e-09	3.32376	1.0	4.31529	0.0539854	0.891691	-18.9586
212	0.0	0.0	0.0	0.0	1.0	0.0	1.0	1.0	0.0
213	0.0	0.0	0.0739176	0.695554	0.926082	0.547782	0.418669	1.0	-9.6145
214	0.0	0.0	0.262811	1.12356	0.737189	0.862776	0.345798	1.0	-10.7486
215	1.67011	0.0	0.0473587	0.0	0.952641	0.0	0.67	1.0	-9.73824
216	0.0	0.0	0.0	0.0	1.0	0.0	1.0	1.0	0.0
217	0.0	0.0	0.0	0.0	1.0	0.0	1.0	1.0	0.0
218	0.0	0.0	0.0	0.0	1.0	0.0	1.0	1.0	0.0
219	0.0	0.0	0.0	0.0	1.0	0.0	1.0	1.0	0.0
220	0.0	0.0	0.0	0.0	1.0	0.0	1.0	1.0	0.0
221	0.0	0.0	0.0	0.0	1.0	0.0	1.0	1.0	0.0
222	3.11048	0.0	0.0500163	0.0	0.949984	0.0	0.67	1.0	-7.00694
223	1.59641	0.0	0.0473393	0.0	0.952661	0.0	0.67	1.0	-9.76337
224	1.93895	0.0	0.0478997	0.0	0.9521	0.0	0.67	1.0	-7.71068
225	0.0	0.0	0.0	0.0	1.0	0.0	1.0	1.0	0.0
226	0.0	0.0	0.0	0.0	1.0	0.0	1.0	1.0	0.0
227	0.0	0.0	0.0	0.0	1.0	0.0	1.0	1.0	0.0
228	0.0	0.0	1.0e-09	3.59342	1.0	4.53574	0.0481598	0.854391	-19.8229
229	0.0	0.0	0.0	0.0	1.0	0.0	1.0	1.0	0.0
230	0.0	0.0	1.00004e-09	0.863013	1.0	0.511969	0.428273	1.0	-9.75146
231	0.0	0.0	0.0	0.0	1.0	0.0	1.0	1.0	0.0
232	0.0	0.0	0.725053	2.86436	0.274947	1.09972	0.301376	1.0	-10.6309
233	0.0	0.0	0.0	0.0	1.0	0.0	1.0	1.0	0.0
234	0.0	0.0	1.00002e-09	0.657811	1.0	0.796328	0.359683	1.0	-9.48288
235	1.98949	0.673146	0.999995	0.673142	4.95911e-06	0.0	0.67	1.0	-12.529
236	1.51838	1.49201	0.999995	1.49198	5.26325e-06	0.0	0.67	1.0	-16.5879
237	1.66964	0.0	0.0473322	0.0	0.952668	0.0	0.67	1.0	-8.6495
238	3.83043	0.0	0.786181	27.8798	0.213819	3.34458	0.0895397	0.9531	-28.5647
239	0.0	0.0	0.914732	14.9866	0.0852684	2.4912	0.14056	0.975772	-12.3534
240	0.0	0.0	0.0	0.0	1.0	0.0	1.0	1.0	0.0
241	0.0	0.0	0.831845	20.8354	0.168155	3.83404	0.0693277	0.976705	-15.1817
242	0.0	0.0	0.94599	52.2988	0.0540099	7.267	0.0118546	0.709792	-10.7065
243	1.65637	0.755237	1.0	0.755267	1.44963e-07	0.0	0.67	1.0	-14.6934
244	3.02013	0.0	0.0486006	0.0	0.951399	0.0	0.67	1.0	-7.56611
245	0.0	0.0	0.0	0.0	1.0	0.0	1.0	1.0	0.0
246	0.0	0.0	0.0	0.0	1.0	0.0	1.0	1.0	0.0
247	0.0	0.0	0.943289	34.1225	0.0567106	1.54047	0.235266	1.0	-12.2684
248	2.43929	0.0	0.0467156	0.0	0.953284	0.0	0.67	1.0	-10.9913
249	0.0	0.0	0.778128	11.8676	0.221872	2.07145	0.176054	1.0	-14.9273
250	0.0	0.0	0.0	0.0	1.0	0.0	1.0	1.0	0.0
251	0.0	0.0	0.0	0.0	1.0	0.0	1.0	1.0	0.0
252	1.59177	0.0	0.900452	13.2782	0.0995478	0.183738	0.537611	1.0	-14.4389
253	0.0	0.0	0.267548	0.955236	0.732452	0.705009	0.379961	1.0	-9.72773
254	0.0	0.0	1.00002e-09	0.724772	1.0	0.81803	0.355072	1.0	-8.24168
255	1.74091	0.763749	0.974033	0.76379	0.0259672	0.0	0.67	1.0	-12.9158
256	3.34784	0.0	0.0473393	0.0	0.952661	0.0	0.67	1.0	-9.81715
257	0.0	0.0	0.0	0.0	1.0	0.0	1.0	1.0	0.0
258	0.0	0.0	0.0	0.0	1.0	0.0	1.0	1.0	0.0
259	0.0	0.0	0.0	0.0	1.0	0.0	1.0	1.0	0.0
260	2.74005	0.0	0.828839	12.7025	0.171161	0.228453	0.519474	1.0	-16.017
261	0.0	0.0	0.0	0.0	1.0	0.0	1.0	1.0	0.0
262	0.0	0.0	0.910807	18.8884	0.0891932	4.41729	0.0512058	0.875984	-12.5704
263	0.0	0.0	0.0	0.0	1.0	0.0	1.0	1.0	0.0
264	0.0	0.0	1.00005e-09	1.69768	1.0	1.57654	0.230623	1.0	-14.563
265	3.16866	0.0	0.048111	0.0	0.951889	0.0	0.67	1.0	-7.22302
266	0.0	0.0	0.0	0.0	1.0	0.0	1.0	1.0	0.0
267	0.0	0.0	0.75742	8.60127	0.24258	1.5199	0.237961	1.0	-14.8922
268	0.0	0.0	0.0	0.0	1.0	0.0	1.0	1.0	0.0
269	0.0	0.0	0.0	0.0	1.0	0.0	1.0	1.0	0.0
270	0.0	0.0	0.0	0.0	1.0	0.0	1.0	1.0	0.0
271	2.24587	0.0	0.0467644	0.0	0.953236	0.0	0.67	1.0	-8.46328
272	0.0	0.0	1.00017e-09	0.60889	1.0	0.461383	0.442422	1.0	-10.5341
273	0.0	0.0	0.0	0.0	1.0	0.0	1.0	1.0	0.0
274	1.55519	0.76494	1.0	0.753845	1.0e-09	0.0	0.67	1.0	-13.5076
275	0.0	0.0	0.0	0.0	1.0	0.0	1.0	1.0	0.0
276	1.92563	1.01486	0.964821	84.3148	0.0351787	0.297556	0.494063	1.0	-19.9652
277	0.0	0.0	0.786133	11.9256	0.213867	2.39517	0.147954	1.0	-14.9861
278	0.0	0.0	0.0	0.0	1.0	0.0	1.0	1.0	0.0
279	0.0	0.0	0.0	0.0	1.0	0.0	1.0	1.0	0.0
280	0.0	0.0	0.0	0.0	1.0	0.0	1.0	1.0	0.0
281	3.44687	0.822708	1.0	0.815857	1.25729e-09	0.0	0.67	1.0	-15.7852
282	3.48923	0.697522	1.0	0.697974	1.00072e-09	0.0	0.67	1.0	-15.3362
283	0.0	0.0	0.0	0.0	1.0	0.0	1.0	1.0	0.0
284	2.7802	2.12364	1.0	2.11829	1.0e-09	0.0	0.67	1.0	-20.7331
285	0.0	0.0	0.0	0.0	1.0	0.0	1.0	1.0	0.0
286	10.2994	0.0	0.050025	0.0	0.949975	0.0	0.67	1.0	-9.67676
287	0.0	0.0	0.0	0.0	1.0	0.0	1.0	1.0	0.0
288	0.0	0.0	0.267146	1.11974	0.732854	0.526514	0.424334	1.0	-10.6161
289	0.0	0.0	0.0	0.0	1.0	0.0	1.0	1.0	0.0
290	0.0	0.0	1.00001e-09	0.797621	1.0	0.735512	0.373025	1.0	-8.98385
291	0.0	0.0	0.336507	0.953785	0.663493	0.425692	0.452856	1.0	-10.3513
292	0.0	0.0	0.0	0.0	1.0	0.0	1.0	1.0	0.0
293	3.2762	0.0	0.0474218	0.0	0.952578	0.0	0.67	1.0	-8.82894
294	0.0	0.0	0.0	0.0	1.0	0.0	1.0	1.0	0.0
295	0.0	0.0	0.248591	0.982376	0.751409	0.455217	0.444197	1.0	-9.92423
296	3.82239	0.0	0.0474117	0.0	0.952588	0.0	0.67	1.0	-9.39645
297	0.0	0.0	0.828209	14.6161	0.171791	3.03611	0.105304	1.0	-17.1912
298	0.0	0.0	0.0	0.0	1.0	0.0	1.0	1.0	0.0
299	3.69979	0.678611	1.0	0.679776	1.00024e-09	0.0	0.67	1.0	-11.9728
300	0.0	0.0	1.00002e-09	0.724136	1.0	0.438415	0.449091	1.0	-8.57017
301	0.0	0.0	0.0	0.0	1.0	0.0	1.0	1.0	0.0
302	0.0	0.0	0.0	0.0	1.0	0.0	1.0	1.0	0.0
303	1.83646	0.0	0.0474248	0.0	0.952575	0.0	0.67	1.0	-9.0257
304	0.0	0.0	1.0e-09	0.768685	1.0	0.713297	0.37806	1.0	-7.99005
305	1.38296	1.38296	0.252375	2.05175	0.747625	0.0619063	0.599526	1.0	-20.017
306	0.0	0.0	0.0	0.0	1.0	0.0	1.0	1.0	0.0
307	0.0	0.0	0.0	0.0	1.0	0.0	1.0	1.0	0.0
308	0.0	0.0	0.640008	2.04247	0.359992	0.521748	0.425619	1.0	-10.3491
309	1.19448	1.18991	0.249248	1.98308	0.750752	0.105876	0.574084	1.0	-20.8894
310	2.98603	0.689168	1.0	0.688398	1.0e-09	0.0	0.67	1.0	-13.4303
311	0.0	0.0	1.00001e-09	2.63407	1.0	3.34006	0.089752	0.934591	-15.1693
312	0.0	0.0	1.00003e-09	0.927071	1.0	0.545002	0.419403	1.0	-9.17437
313	0.0	0.0	1.00001e-09	1.50105	1.0	0.962159	0.326259	1.0	-10.2449
314	0.0	0.0	0.451077	5.91348	0.548923	2.92775	0.111499	1.0	-19.7275
315	4.47446	0.0	0.047388	0.0	0.952612	0.0	0.67	1.0	-11.9805
316	3.14566	0.0	0.0473004	0.0	0.9527	0.0	0.67	1.0	-10.0798
317	0.0	0.0	0.0	0.0	1.0	0.0	1.0	1.0	0.0
318	0.0	0.0	0.0	0.0	1.0	0.0	1.0	1.0	0.0
319	0.0	0.0	0.0	0.0	1.0	0.0	1.0	1.0	0.0
320	0.0	0.0	0.0	0.0	1.0	0.0	1.0	1.0	0.0
321	7.90314	0.0	0.0373661	0.0	0.962634	0.0	0.67	1.0	-10.8892
322	0.0	0.0	0.848367	20.6814	0.151633	6.95907	0.0138722	0.553733	-14.8155
323	0.0	0.0	0.0	0.0	1.0	0.0	1.0	1.0	0.0
324	0.0	0.0	0.0	0.0	1.0	0.0	1.0	1.0	0.0
325	0.0	0.0	0.0	0.0	1.0	0.0	1.0	1.0	0.0
326	1.59051	0.0	0.388526	5.68075	0.611474	0.392606	0.462896	1.0	-24.8715
327	0.0	0.0	0.0	0.0	1.0	0.0	1.0	1.0	0.0
328	1.74226	0.0	0.0473881	0.0	0.952612	0.0	0.67	1.0	-7.71299
329	0.0	0.0	1.0e-09	4.07013	1.0	3.47531	0.083612	0.976833	-19.1886
330	0.0	0.0	0.0	0.0	1.0	0.0	1.0	1.0	0.0
331	0.0	0.0	0.0	0.0	1.0	0.0	1.0	1.0	0.0
332	0.0	0.0	1.00001e-09	1.8252	1.0	1.06468	0.307493	1.0	-13.8951
333	2.80537	0.0	0.0474228	0.0	0.952577	0.0	0.67	1.0	-12.1891
334	0.0	0.0	0.0	0.0	1.0	0.0	1.0	1.0	0.0
335	0.0	0.0	1.00003e-09	2.26348	1.0	2.50751	0.139343	1.0	-17.588
336	0.0	0.0	1.00001e-09	2.15008	1.0	1.4838	0.242771	1.0	-16.8228
337	0.0	0.0	0.0	0.0	1.0	0.0	1.0	1.0	0.0
338	0.0	0.0	0.0	0.0	1.0	0.0	1.0	1.0	0.0
339	0.0	0.0	1.00001e-09	0.753707	1.0	0.69368	0.382581	1.0	-7.25501
340	0.0	0.0	0.0	0.0	1.0	0.0	1.0	1.0	0.0
341	0.0	0.0	0.0	0.0	1.0	0.0	1.0	1.0	0.0
342	0.0	0.0	0.873216	41.3364	0.126784	3.39052	0.0874088	0.973693	-16.9531
343	0.0	0.0	1.00001e-09	1.53978	1.0	1.31982	0.26604	1.0	-11.7289
344	1.833	1.833	1.00026e-09	2.13827	1.0	0.0165713	0.636077	1.0	-20.3858
345	4.00337	1.41002	1.0	1.41058	1.49012e-09	0.0	0.67	1.0	-16.1541
346	0.0	0.0	1.00001e-09	1.71959	1.0	1.78262	0.20595	1.0	-13.6612
347	7.73785	0.0	0.047388	0.0	0.952612	0.0	0.67	1.0	-12.373
348	3.87359	0.0	0.048087	0.0	0.951913	0.0	0.67	1.0	-10.7401
349	3.70041	0.0	0.0530222	0.0	0.946978	0.0	0.67	1.0	-7.44489
350	0.0	0.0	0.254885	3.70948	0.745115	2.73296	0.123605	1.0	-15.135
351	1.59927	0.0	0.850039	21.3664	0.149961	4.20575	0.0571422	0.912371	-22.5086
352	0.0	0.0	1.00001e-09	6.64145	1.0	5.15397	0.0349999	0.798331	-26.3266
353	3.76727	0.0	0.0474218	0.0	0.952578	0.0	0.67	1.0	-10.0198
354	3.4255	0.662134	0.996885	2.21347	0.0031153	0.0	0.67	1.0	-12.7453
355	0.0	0.0	0.0	0.0	1.0	0.0	1.0	1.0	0.0
356	0.0	0.0	1.00001e-09	1.37942	1.0	1.37172	0.258414	1.0	-12.6777
357	0.0	0.0	1.0e-09	3.1508	1.0	2.5526	0.136035	1.0	-15.1283
358	0.0	0.0	0.0	0.0	1.0	0.0	1.0	1.0	0.0
359	3.18864	0.741043	1.0	0.738127	1.0e-09	0.0	0.67	1.0	-13.8654
360	0.0	0.0	1.0e-09	5.1418	1.0	4.11723	0.0598303	0.924474	-22.8693
361	1.74082	1.68576	1.0	1.68444	1.0e-09	0.0	0.67	1.0	-19.2298
362	1.54948	0.0	0.0479313	0.0	0.952069	0.0	0.67	1.0	-8.76585
363	0.0	0.0	0.690211	10.2214	0.309789	1.7281	0.212184	1.0	-18.7131
364	1.55543	0.0	0.047388	0.0	0.952612	0.0	0.67	1.0	-9.09824
365	0.0	0.0	0.0	0.0	1.0	0.0	1.0	1.0	0.0
366	0.0	0.0	0.236692	2.25427	0.763308	1.45781	0.246302	1.0	-13.8957
367	0.0	0.0	0.0	0.0	1.0	0.0	1.0	1.0	0.0
368	0.0	0.0	0.0	0.0	1.0	0.0	1.0	1.0	0.0
369	1.90826	0.0	0.0472961	0.0	0.952704	0.0	0.67	1.0	-8.10505
370	0.0	0.0	0.92452	608.774	0.0754798	15.8844	0.00015127	0.0724585	-17.2658
371	0.0	0.0	0.0	0.0	1.0	0.0	1.0	1.0	0.0
372	0.0	0.0	0.0	0.0	1.0	0.0	1.0	1.0	0.0
373	4.21216	0.0	0.0473044	0.0	0.952696	0.0	0.67	1.0	-11.9249
374	7.1783	0.0	0.0479187	0.0	0.952081	0.0	0.67	1.0	-9.51156
375	7.42784	3.35128	1.0	3.35456	1.0e-09	0.0	0.67	1.0	-25.5107
376	0.0	0.0	0.0	0.0	1.0	0.0	1.0	1.0	0.0
377	0.0	0.0	1.0e-09	2.32021	1.0	1.94802	0.188217	1.0	-12.7767
378	3.56219	0.0	0.0475508	0.0	0.952449	0.0	0.67	1.0	-12.8392
379	0.0	0.0	0.0	0.0	1.0	0.0	1.0	1.0	0.0
380	3.82889	0.0	0.0499236	0.0	0.950076	0.0	0.67	1.0	-9.04534
381	0.0	0.0	1.00001e-09	4.02451	1.0	4.05268	0.0618711	0.926133	-17.9551
382	3.18923	2.44268	1.0	2.43705	1.0e-09	0.0	0.67	1.0	-20.1771
383	9.19566	9.19566	0.422297	0.0	0.577703	0.0	0.67	1.0	-29.6289
384	1.31002	1.31002	1.0e-09	5.25691	1.0	1.95822	0.187179	1.0	-28.8492
385	0.0	0.0	0.0	0.0	1.0	0.0	1.0	1.0	0.0
386	0.0	0.0	1.0e-09	6.06165	1.0	3.48841	0.0830404	0.994408	-29.7721
387	5.2747	2.75528	1.0	2.7508	1.00117e-09	0.0	0.67	1.0	-25.8751
388	3.51561	0.0	0.0478997	0.0	0.9521	0.0	0.67	1.0	-10.7974
389	1.74639	1.74639	1.00003e-09	3.11449	1.0	0.281851	0.499602	1.0	-24.7713
390	9.2315	0.729549	0.99958	0.72955	0.000419825	0.0	0.67	1.0	-14.5689
391	4.20291	0.0	0.0474268	0.0	0.952573	0.0	0.67	1.0	-11.7036
392	0.0	0.0	0.248531	1.0166	0.751469	0.489128	0.434574	1.0	-9.05481
393	0.0	0.0	0.0	0.0	1.0	0.0	1.0	1.0	0.0
394	0.0	0.0	0.909072	97.1481	0.0909285	3.92409	0.0661513	0.960197	-15.8651
395	0.0	0.0	0.0	0.0	1.0	0.0	1.0	1.0	0.0
396	2.29979	0.0	0.0473991	0.0	0.952601	0.0	0.67	1.0	-7.47485
397	3.34729	0.746906	1.0	0.746355	1.0e-09	0.0	0.67	1.0	-15.9691
398	0.0	0.0	1.00001e-09	1.51429	1.0	1.3196	0.266073	1.0	-12.9439
399	1.18988	0.0	0.0473789	0.0	0.952621	0.0	0.67	1.0	-9.18086
400	0.0	0.0	0.0	0.0	1.0	0.0	1.0	1.0	0.0
401	0.0	0.0	0.0	0.0	1.0	0.0	1.0	1.0	0.0
402	2.64303	2.64303	1.00017e-09	3.68773	1.0	0.140984	0.556671	1.0	-26.1041
403	5.17585	1.59646	1.0	1.59626	1.0e-09	0.0	0.67	1.0	-25.0007
404	3.29003	0.0	0.0478514	0.0	0.952149	0.0	0.67	1.0	-7.72198
405	3.76727	0.0	0.0474218	0.0	0.952578	0.0	0.67	1.0	-10.0198
406	0.0	0.0	0.530979	3.62827	0.469021	2.12833	0.170734	0.997339	-15.79
407	0.0	0.0	0.0	0.0	1.0	0.0	1.0	1.0	0.0
408	1.28116	1.28116	1.0e-09	1.72265	1.0	0.0578228	0.602205	1.0	-17.9568
409	1.81449	1.42319	1.0	1.42123	1.00117e-09	0.0	0.67	1.0	-14.7558
410	0.0	0.0	1.0e-09	2.32782	1.0	2.54818	0.136356	1.0	-14.8318
411	0.0	0.0	0.0	0.0	1.0	0.0	1.0	1.0	0.0
412	5.28322	0.0	0.729263	35.8634	0.270737	3.6347	0.076926	0.969672	-29.1316
413	5.14408	2.59242	1.0	2.58704	1.0e-09	0.0	0.67	1.0	-23.9124
414	0.0	0.0	0.669538	7.96673	0.330462	2.50049	0.139865	0.999933	-16.6645
415	0.0	0.0	0.214724	1.17244	0.785276	0.562094	0.41492	1.0	-10.0973
416	0.0	0.0	0.692435	14.8463	0.307565	4.83117	0.0413395	0.860941	-19.6535
417	1.56425	0.764943	1.0	0.752937	1.0e-09	0.0	0.67	1.0	-13.2552
418	0.0	0.0	0.757995	11.2959	0.242005	3.46192	0.0842	0.960281	-16.0449
419	0.0	0.0	0.914632	137.7	0.0853684	4.82171	0.0415417	0.829104	-19.4554
420	0.0	0.0	0.0	0.0	1.0	0.0	1.0	1.0	0.0
421	0.0	0.0	0.0	0.0	1.0	0.0	1.0	1.0	0.0
422	2.29222	0.682859	1.0	0.684737	1.00024e-09	0.0	0.67	1.0	-15.543
423	0.0	0.0	1.00001e-09	2.44311	1.0	2.19635	0.164596	1.0	-15.0004
424	0.0	0.0	1.00001e-09	1.49209	1.0	0.757296	0.368173	1.0	-13.6673
425	0.0	0.0	0.0	0.0	1.0	0.0	1.0	1.0	0.0
426	7.83673	0.0	0.900126	13.4021	0.0998739	0.0274209	0.625328	1.0	-21.5228
427	8.22564	8.22564	0.437477	0.0	0.562523	0.0	0.67	1.0	-26.9075
428	5.44974	0.746177	1.0	0.747377	1.00117e-09	0.0	0.67	1.0	-13.4422
429	7.94803	0.0	0.0547862	0.0	0.945214	0.0	0.67	1.0	-10.0229
430	4.88343	1.28621	1.0	1.28604	1.00001e-09	0.0	0.67	1.0	-15.3461
431	3.39066	0.0	0.82742	13.5923	0.17258	0.293696	0.495413	1.0	-20.9742
432	2.02637	2.02637	0.242423	4.28165	0.757577	0.297695	0.494014	1.0	-23.791
433	0.0	0.0	0.0	0.0	1.0	0.0	1.0	1.0	0.0
434	0.0	0.0	0.720893	15.9842	0.279107	2.3701	0.149951	1.0	-21.0896
435	6.33981	0.0	0.0448259	0.0	0.955174	0.0	0.67	1.0	-9.56608
436	18.8969	0.558615	0.797642	27.0503	0.202358	0.0279015	0.624898	1.0	-31.3299
437	0.0	0.0	1.00001e-09	1.44907	1.0	1.34378	0.262488	1.0	-10.8094
438	0.0	0.0	0.708818	16.314	0.291182	6.85358	0.0146402	0.539434	-20.1299
439	0.0	0.0	0.248591	0.982376	0.751409	0.455217	0.444197	1.0	-9.92423
440	6.26384	3.24141	1.0	3.23618	1.0006e-09	0.0	0.67	1.0	-24.7497
441	3.86995	0.0	0.838331	17.7186	0.161669	0.344094	0.478334	1.0	-21.5278
442	1.28484	0.0	0.924016	24.2046	0.0759843	0.373162	0.468976	1.0	-16.4243
443	3.83502	0.0	0.0472738	0.0	0.952726	0.0	0.67	1.0	-9.88305
444	0.0	0.0	1.00001e-09	2.79907	1.0	2.32262	0.153811	1.0	-17.4987
445	2.25067	0.754568	1.0	0.762581	1.0e-09	0.0	0.67	1.0	-13.012
446	0.0	0.0	0.810607	12.362	0.189393	4.62992	0.0458697	0.845062	-16.5482
447	2.15747	2.15747	1.00026e-09	2.6412	1.0	0.0294688	0.623516	1.0	-21.1
448	1.7434	1.74339	1.00011e-09	2.32951	1.0	0.0632375	0.598668	1.0	-18.4845
449	1.98712	0.673189	1.0	0.672012	1.49012e-08	0.0	0.67	1.0	-13.7665
450	0.0	0.0	1.00001e-09	1.58624	1.0	1.09568	0.302073	1.0	-13.4844
451	0.0	0.0	0.745129	93.7562	0.254871	6.96821	0.0138076	0.601257	-31.131
452	0.0	0.0	0.0	0.0	1.0	0.0	1.0	1.0	0.0
453	0.0	0.0	1.00003e-09	2.75701	1.0	2.78127	0.120481	1.0	-19.4946
454	0.0	0.0	0.0	0.0	1.0	0.0	1.0	1.0	0.0
455	6.74353	2.60523	1.0	2.60576	1.00117e-09	0.0	0.67	1.0	-28.2986
456	6.03853	1.45403	1.0	1.45359	1.00024e-09	0.0	0.67	1.0	-18.8339
457	6.32773	3.02225	1.0	3.01657	1.00117e-09	0.0	0.67	1.0	-28.9987
458	0.0	0.0	0.919323	273.218	0.0806766	13.3511	0.000542697	0.129976	-20.2425
459	1.17783	0.662708	1.0	0.654983	1.0e-09	0.0	0.67	1.0	-14.4847
460	0.0	0.0	0.869896	31.3828	0.130104	2.36741	0.150167	0.999031	-15.7944
461	0.0	0.0	0.0	0.0	1.0	0.0	1.0	1.0	0.0
462	0.0	0.0	0.0	0.0	1.0	0.0	1.0	1.0	0.0
463	0.0	0.0	1.00001e-09	0.648504	1.0	0.592985	0.406993	1.0	-9.36251
464	1.74277	0.724186	1.0	0.724012	6.48499e-08	0.0	0.67	1.0	-11.9222
465	0.0	0.0	0.0	0.0	1.0	0.0	1.0	1.0	0.0
466	0.0	0.0	0.214022	0.862313	0.785978	0.630318	0.397697	1.0	-8.56014
467	0.0	0.0	1.0e-09	2.66857	1.0	2.19888	0.164372	1.0	-18.5061
468	0.0	0.0	0.0	0.0	1.0	0.0	1.0	1.0	0.0
469	0.0	0.0	1.00004e-09	1.1391	1.0	0.35715	0.474089	1.0	-14.4414
470	0.0	0.0	0.496091	3.29622	0.503909	1.69384	0.216207	1.0	-14.9151
471	0.0	0.0	0.0	0.0	1.0	0.0	1.0	1.0	0.0
472	0.0	0.0	1.00002e-09	0.620796	1.0	0.476147	0.438218	1.0	-8.96949
473	0.0	0.0	0.0	0.0	1.0	0.0	1.0	1.0	0.0
474	2.54667	1.42086	1.0	1.41257	1.21072e-09	0.0	0.67	1.0	-20.0466
475	0.0	0.0	0.220722	1.79175	0.779278	1.39562	0.254986	1.0	-15.1709
476	1.36175	0.664764	0.980645	0.664775	0.0193546	0.0	0.67	1.0	-14.1885
477	0.0	0.0	0.0	0.0	1.0	0.0	1.0	1.0	0.0
478	1.16238	0.0	0.0472974	0.0	0.952703	0.0	0.67	1.0	-9.97296
479	0.0	0.0	1.00001e-09	2.48749	1.0	1.19036	0.286204	1.0	-18.3386
