# Supplementary material for: Evolution of host-microbe cell adherence by receptor domain shuffling
Source: eLife. 2022 Jan 25;11:e73330. doi: 10.7554/eLife.73330 (PMC8860441; doi:10.7554/eLife.73330)
Supplement: Figure 2—source data 3. [file elife-73330-fig2-data3.zip › Figure 2 - source data 3/site_selection_results/CCM5_mafft_ds2_all_evo_data/CCM05_NS_extracted_sites.txt]

PepLen	site	pvalue	sig	Analysis
479	7	0.563	0	M2_NE_Bayes
	21	0.699	0	M2_NE_Bayes
	28	0.996	2	M2_NE_Bayes
	31	0.657	0	M2_NE_Bayes
	37	0.969	1	M2_NE_Bayes
	40	0.727	0	M2_NE_Bayes
	41	0.698	0	M2_NE_Bayes
	42	0.970	1	M2_NE_Bayes
	43	0.577	0	M2_NE_Bayes
	45	0.982	1	M2_NE_Bayes
	46	0.863	0	M2_NE_Bayes
	48	0.990	2	M2_NE_Bayes
	49	0.932	0	M2_NE_Bayes
	50	0.789	0	M2_NE_Bayes
	52	0.588	0	M2_NE_Bayes
	54	0.741	0	M2_NE_Bayes
	58	0.776	0	M2_NE_Bayes
	90	0.827	0	M2_NE_Bayes
	105	0.885	0	M2_NE_Bayes
	111	0.639	0	M2_NE_Bayes
	113	0.747	0	M2_NE_Bayes
	118	0.752	0	M2_NE_Bayes
	128	0.531	0	M2_NE_Bayes
	142	0.609	0	M2_NE_Bayes
	149	0.990	2	M2_NE_Bayes
	155	0.546	0	M2_NE_Bayes
	158	0.791	0	M2_NE_Bayes
	165	0.526	0	M2_NE_Bayes
	174	0.652	0	M2_NE_Bayes
	175	0.986	1	M2_NE_Bayes
	187	0.912	0	M2_NE_Bayes
	191	0.724	0	M2_NE_Bayes
	211	0.884	0	M2_NE_Bayes
	228	0.872	0	M2_NE_Bayes
	238	0.982	1	M2_NE_Bayes
	241	0.660	0	M2_NE_Bayes
	305	0.541	0	M2_NE_Bayes
	311	0.591	0	M2_NE_Bayes
	314	0.677	0	M2_NE_Bayes
	322	0.788	0	M2_NE_Bayes
	326	0.787	0	M2_NE_Bayes
	329	0.747	0	M2_NE_Bayes
	342	0.521	0	M2_NE_Bayes
	350	0.659	0	M2_NE_Bayes
	351	0.892	0	M2_NE_Bayes
	352	0.956	1	M2_NE_Bayes
	360	0.969	1	M2_NE_Bayes
	370	0.897	0	M2_NE_Bayes
	375	0.600	0	M2_NE_Bayes
	381	0.920	0	M2_NE_Bayes
	383	0.953	1	M2_NE_Bayes
	384	0.975	1	M2_NE_Bayes
	386	0.994	2	M2_NE_Bayes
	387	0.718	0	M2_NE_Bayes
	389	0.840	0	M2_NE_Bayes
	402	0.854	0	M2_NE_Bayes
	412	0.989	1	M2_NE_Bayes
	414	0.697	0	M2_NE_Bayes
	416	0.828	0	M2_NE_Bayes
	418	0.695	0	M2_NE_Bayes
	419	0.566	0	M2_NE_Bayes
	427	0.947	0	M2_NE_Bayes
	432	0.646	0	M2_NE_Bayes
	434	0.788	0	M2_NE_Bayes
	436	0.995	2	M2_NE_Bayes
	438	0.941	0	M2_NE_Bayes
	440	0.891	0	M2_NE_Bayes
	446	0.668	0	M2_NE_Bayes
	448	0.547	0	M2_NE_Bayes
	451	0.998	2	M2_NE_Bayes
	453	0.668	0	M2_NE_Bayes
	455	0.512	0	M2_NE_Bayes
	457	0.747	0	M2_NE_Bayes
	458	0.797	0	M2_NE_Bayes
	479	0.629	0	M2_NE_Bayes
	7	0.543	0	M2_BE_Bayes
	21	0.674	0	M2_BE_Bayes
	28	0.996	2	M2_BE_Bayes
	31	0.632	0	M2_BE_Bayes
	37	0.967	1	M2_BE_Bayes
	40	0.704	0	M2_BE_Bayes
	41	0.674	0	M2_BE_Bayes
	42	0.968	1	M2_BE_Bayes
	43	0.560	0	M2_BE_Bayes
	45	0.981	1	M2_BE_Bayes
	46	0.853	0	M2_BE_Bayes
	48	0.990	1	M2_BE_Bayes
	49	0.927	0	M2_BE_Bayes
	50	0.776	0	M2_BE_Bayes
	52	0.569	0	M2_BE_Bayes
	54	0.726	0	M2_BE_Bayes
	58	0.757	0	M2_BE_Bayes
	90	0.815	0	M2_BE_Bayes
	105	0.877	0	M2_BE_Bayes
	111	0.616	0	M2_BE_Bayes
	113	0.728	0	M2_BE_Bayes
	118	0.733	0	M2_BE_Bayes
	128	0.514	0	M2_BE_Bayes
	142	0.592	0	M2_BE_Bayes
	149	0.990	1	M2_BE_Bayes
	155	0.527	0	M2_BE_Bayes
	158	0.774	0	M2_BE_Bayes
	165	0.509	0	M2_BE_Bayes
	174	0.633	0	M2_BE_Bayes
	175	0.985	1	M2_BE_Bayes
	187	0.905	0	M2_BE_Bayes
	191	0.708	0	M2_BE_Bayes
	211	0.876	0	M2_BE_Bayes
	228	0.863	0	M2_BE_Bayes
	238	0.980	1	M2_BE_Bayes
	241	0.641	0	M2_BE_Bayes
	305	0.524	0	M2_BE_Bayes
	311	0.572	0	M2_BE_Bayes
	314	0.659	0	M2_BE_Bayes
	322	0.772	0	M2_BE_Bayes
	326	0.774	0	M2_BE_Bayes
	329	0.727	0	M2_BE_Bayes
	342	0.504	0	M2_BE_Bayes
	350	0.641	0	M2_BE_Bayes
	351	0.885	0	M2_BE_Bayes
	352	0.953	1	M2_BE_Bayes
	360	0.967	1	M2_BE_Bayes
	370	0.887	0	M2_BE_Bayes
	375	0.578	0	M2_BE_Bayes
	381	0.915	0	M2_BE_Bayes
	383	0.950	0	M2_BE_Bayes
	384	0.974	1	M2_BE_Bayes
	386	0.993	2	M2_BE_Bayes
	387	0.702	0	M2_BE_Bayes
	389	0.828	0	M2_BE_Bayes
	402	0.843	0	M2_BE_Bayes
	412	0.988	1	M2_BE_Bayes
	414	0.680	0	M2_BE_Bayes
	416	0.812	0	M2_BE_Bayes
	418	0.677	0	M2_BE_Bayes
	419	0.545	0	M2_BE_Bayes
	427	0.944	0	M2_BE_Bayes
	432	0.622	0	M2_BE_Bayes
	434	0.767	0	M2_BE_Bayes
	436	0.995	2	M2_BE_Bayes
	438	0.937	0	M2_BE_Bayes
	440	0.885	0	M2_BE_Bayes
	446	0.645	0	M2_BE_Bayes
	448	0.528	0	M2_BE_Bayes
	451	0.998	2	M2_BE_Bayes
	453	0.650	0	M2_BE_Bayes
	457	0.732	0	M2_BE_Bayes
	458	0.783	0	M2_BE_Bayes
	479	0.606	0	M2_BE_Bayes
	7	0.621	0	M8_NE_Bayes
	21	0.765	0	M8_NE_Bayes
	28	0.997	2	M8_NE_Bayes
	31	0.728	0	M8_NE_Bayes
	36	0.546	0	M8_NE_Bayes
	37	0.977	1	M8_NE_Bayes
	40	0.789	0	M8_NE_Bayes
	41	0.765	0	M8_NE_Bayes
	42	0.977	1	M8_NE_Bayes
	43	0.617	0	M8_NE_Bayes
	45	0.987	1	M8_NE_Bayes
	46	0.893	0	M8_NE_Bayes
	48	0.993	2	M8_NE_Bayes
	49	0.950	0	M8_NE_Bayes
	50	0.826	0	M8_NE_Bayes
	51	0.502	0	M8_NE_Bayes
	52	0.644	0	M8_NE_Bayes
	54	0.783	0	M8_NE_Bayes
	58	0.825	0	M8_NE_Bayes
	90	0.864	0	M8_NE_Bayes
	91	0.521	0	M8_NE_Bayes
	100	0.500	0	M8_NE_Bayes
	105	0.910	0	M8_NE_Bayes
	111	0.704	0	M8_NE_Bayes
	113	0.800	0	M8_NE_Bayes
	118	0.807	0	M8_NE_Bayes
	128	0.573	0	M8_NE_Bayes
	142	0.648	0	M8_NE_Bayes
	149	0.993	2	M8_NE_Bayes
	155	0.605	0	M8_NE_Bayes
	158	0.835	0	M8_NE_Bayes
	165	0.568	0	M8_NE_Bayes
	174	0.703	0	M8_NE_Bayes
	175	0.990	2	M8_NE_Bayes
	187	0.935	0	M8_NE_Bayes
	191	0.768	0	M8_NE_Bayes
	211	0.909	0	M8_NE_Bayes
	228	0.900	0	M8_NE_Bayes
	238	0.987	1	M8_NE_Bayes
	241	0.711	0	M8_NE_Bayes
	284	0.540	0	M8_NE_Bayes
	305	0.583	0	M8_NE_Bayes
	311	0.647	0	M8_NE_Bayes
	314	0.725	0	M8_NE_Bayes
	322	0.832	0	M8_NE_Bayes
	326	0.824	0	M8_NE_Bayes
	329	0.801	0	M8_NE_Bayes
	335	0.511	0	M8_NE_Bayes
	342	0.563	0	M8_NE_Bayes
	350	0.710	0	M8_NE_Bayes
	351	0.916	0	M8_NE_Bayes
	352	0.969	1	M8_NE_Bayes
	360	0.977	1	M8_NE_Bayes
	370	0.923	0	M8_NE_Bayes
	375	0.668	0	M8_NE_Bayes
	381	0.938	0	M8_NE_Bayes
	383	0.965	1	M8_NE_Bayes
	384	0.981	1	M8_NE_Bayes
	386	0.995	2	M8_NE_Bayes
	387	0.763	0	M8_NE_Bayes
	389	0.874	0	M8_NE_Bayes
	402	0.885	0	M8_NE_Bayes
	410	0.515	0	M8_NE_Bayes
	412	0.992	2	M8_NE_Bayes
	414	0.745	0	M8_NE_Bayes
	416	0.870	0	M8_NE_Bayes
	418	0.742	0	M8_NE_Bayes
	419	0.621	0	M8_NE_Bayes
	427	0.961	1	M8_NE_Bayes
	432	0.710	0	M8_NE_Bayes
	434	0.838	0	M8_NE_Bayes
	436	0.997	2	M8_NE_Bayes
	438	0.956	1	M8_NE_Bayes
	440	0.913	0	M8_NE_Bayes
	446	0.731	0	M8_NE_Bayes
	448	0.605	0	M8_NE_Bayes
	451	0.999	2	M8_NE_Bayes
	453	0.718	0	M8_NE_Bayes
	455	0.571	0	M8_NE_Bayes
	457	0.788	0	M8_NE_Bayes
	458	0.837	0	M8_NE_Bayes
	479	0.696	0	M8_NE_Bayes
	7	0.804	0	M8_BE_Bayes
	21	0.898	0	M8_BE_Bayes
	25	0.618	0	M8_BE_Bayes
	27	0.719	0	M8_BE_Bayes
	28	0.999	2	M8_BE_Bayes
	31	0.881	0	M8_BE_Bayes
	36	0.757	0	M8_BE_Bayes
	37	0.990	1	M8_BE_Bayes
	38	0.537	0	M8_BE_Bayes
	39	0.513	0	M8_BE_Bayes
	40	0.909	0	M8_BE_Bayes
	41	0.898	0	M8_BE_Bayes
	42	0.990	2	M8_BE_Bayes
	43	0.776	0	M8_BE_Bayes
	45	0.995	2	M8_BE_Bayes
	46	0.951	1	M8_BE_Bayes
	47	0.672	0	M8_BE_Bayes
	48	0.997	2	M8_BE_Bayes
	49	0.979	1	M8_BE_Bayes
	50	0.914	0	M8_BE_Bayes
	51	0.698	0	M8_BE_Bayes
	52	0.815	0	M8_BE_Bayes
	54	0.891	0	M8_BE_Bayes
	57	0.679	0	M8_BE_Bayes
	58	0.922	0	M8_BE_Bayes
	63	0.545	0	M8_BE_Bayes
	65	0.626	0	M8_BE_Bayes
	66	0.616	0	M8_BE_Bayes
	90	0.938	0	M8_BE_Bayes
	91	0.742	0	M8_BE_Bayes
	100	0.669	0	M8_BE_Bayes
	105	0.959	1	M8_BE_Bayes
	111	0.861	0	M8_BE_Bayes
	113	0.910	0	M8_BE_Bayes
	118	0.916	0	M8_BE_Bayes
	128	0.747	0	M8_BE_Bayes
	142	0.797	0	M8_BE_Bayes
	149	0.997	2	M8_BE_Bayes
	155	0.793	0	M8_BE_Bayes
	158	0.925	0	M8_BE_Bayes
	165	0.744	0	M8_BE_Bayes
	166	0.600	0	M8_BE_Bayes
	168	0.720	0	M8_BE_Bayes
	173	0.551	0	M8_BE_Bayes
	174	0.849	0	M8_BE_Bayes
	175	0.996	2	M8_BE_Bayes
	186	0.502	0	M8_BE_Bayes
	187	0.972	1	M8_BE_Bayes
	191	0.883	0	M8_BE_Bayes
	197	0.605	0	M8_BE_Bayes
	211	0.959	1	M8_BE_Bayes
	228	0.955	1	M8_BE_Bayes
	238	0.994	2	M8_BE_Bayes
	241	0.853	0	M8_BE_Bayes
	262	0.648	0	M8_BE_Bayes
	264	0.590	0	M8_BE_Bayes
	277	0.533	0	M8_BE_Bayes
	284	0.725	0	M8_BE_Bayes
	297	0.679	0	M8_BE_Bayes
	305	0.754	0	M8_BE_Bayes
	309	0.647	0	M8_BE_Bayes
	311	0.817	0	M8_BE_Bayes
	314	0.861	0	M8_BE_Bayes
	322	0.924	0	M8_BE_Bayes
	326	0.913	0	M8_BE_Bayes
	329	0.910	0	M8_BE_Bayes
	332	0.596	0	M8_BE_Bayes
	335	0.735	0	M8_BE_Bayes
	342	0.741	0	M8_BE_Bayes
	344	0.697	0	M8_BE_Bayes
	346	0.606	0	M8_BE_Bayes
	350	0.852	0	M8_BE_Bayes
	351	0.962	1	M8_BE_Bayes
	352	0.987	1	M8_BE_Bayes
	356	0.600	0	M8_BE_Bayes
	357	0.655	0	M8_BE_Bayes
	360	0.990	1	M8_BE_Bayes
	361	0.658	0	M8_BE_Bayes
	370	0.967	1	M8_BE_Bayes
	375	0.842	0	M8_BE_Bayes
	381	0.972	1	M8_BE_Bayes
	383	0.985	1	M8_BE_Bayes
	384	0.992	2	M8_BE_Bayes
	386	0.998	2	M8_BE_Bayes
	387	0.881	0	M8_BE_Bayes
	389	0.943	0	M8_BE_Bayes
	402	0.948	0	M8_BE_Bayes
	403	0.603	0	M8_BE_Bayes
	406	0.623	0	M8_BE_Bayes
	408	0.674	0	M8_BE_Bayes
	410	0.737	0	M8_BE_Bayes
	412	0.996	2	M8_BE_Bayes
	413	0.681	0	M8_BE_Bayes
	414	0.871	0	M8_BE_Bayes
	416	0.945	0	M8_BE_Bayes
	418	0.870	0	M8_BE_Bayes
	419	0.797	0	M8_BE_Bayes
	423	0.607	0	M8_BE_Bayes
	427	0.983	1	M8_BE_Bayes
	431	0.623	0	M8_BE_Bayes
	432	0.865	0	M8_BE_Bayes
	434	0.930	0	M8_BE_Bayes
	436	0.998	2	M8_BE_Bayes
	438	0.981	1	M8_BE_Bayes
	440	0.958	1	M8_BE_Bayes
	444	0.721	0	M8_BE_Bayes
	446	0.875	0	M8_BE_Bayes
	447	0.580	0	M8_BE_Bayes
	448	0.793	0	M8_BE_Bayes
	451	0.999	2	M8_BE_Bayes
	453	0.857	0	M8_BE_Bayes
	455	0.773	0	M8_BE_Bayes
	457	0.894	0	M8_BE_Bayes
	458	0.925	0	M8_BE_Bayes
	467	0.728	0	M8_BE_Bayes
	470	0.505	0	M8_BE_Bayes
	475	0.585	0	M8_BE_Bayes
	479	0.857	0	M8_BE_Bayes
