# Supplementary material for: Evolution of host-microbe cell adherence by receptor domain shuffling
Source: eLife. 2022 Jan 25;11:e73330. doi: 10.7554/eLife.73330 (PMC8860441; doi:10.7554/eLife.73330)
Supplement: Figure 2—source data 3. [file elife-73330-fig2-data3.zip › Figure 2 - source data 3/site_selection_results/CCM5_mafft_ds3_all_evo_data/CCM05_FUBAR.csv]

Site	Partition	&alpha;	&beta;	&beta;-&alpha;	Prob[&alpha;>&beta;]	Prob[&alpha;<&beta;]	BayesFactor[&alpha;<&beta;]
1	1	0.580	0.729	0.149	0.333	0.607	1.583
2	1	0.474	0.646	0.172	0.320	0.620	1.673
3	1	0.404	0.371	-0.033	0.491	0.431	0.777
4	1	0.421	0.634	0.212	0.292	0.649	1.895
5	1	0.575	0.359	-0.217	0.589	0.343	0.537
6	1	0.480	0.345	-0.135	0.560	0.367	0.595
7	1	0.588	1.810	1.222	0.084	0.866	6.658
8	1	6.286	0.356	-5.930	0.991	0.005	0.005
9	1	0.525	0.602	0.078	0.365	0.573	1.377
10	1	0.442	0.681	0.239	0.286	0.655	1.952
11	1	8.033	0.994	-7.038	0.968	0.006	0.006
12	1	0.470	0.644	0.174	0.320	0.619	1.669
13	1	0.586	0.348	-0.238	0.600	0.332	0.511
14	1	0.456	0.614	0.158	0.325	0.614	1.635
15	1	1.417	0.368	-1.049	0.810	0.151	0.182
16	1	0.588	0.642	0.054	0.371	0.567	1.343
17	1	0.731	0.335	-0.396	0.760	0.192	0.243
18	1	0.404	0.350	-0.055	0.508	0.413	0.723
19	1	0.405	0.404	-0.002	0.469	0.456	0.861
20	1	1.846	0.342	-1.504	0.902	0.072	0.080
21	1	0.481	2.754	2.273	0.015	0.961	25.163
22	1	0.576	0.664	0.088	0.351	0.587	1.461
23	1	0.442	0.680	0.238	0.287	0.655	1.948
24	1	0.696	1.201	0.506	0.273	0.655	1.946
25	1	0.476	2.126	1.650	0.043	0.926	12.803
26	1	0.549	0.719	0.170	0.323	0.616	1.649
27	1	0.439	1.517	1.078	0.089	0.875	7.179
28	1	0.639	4.847	4.207	0.005	0.960	24.764
29	1	0.475	0.631	0.157	0.326	0.613	1.627
30	1	0.581	0.648	0.068	0.359	0.579	1.414
31	1	0.562	2.694	2.133	0.023	0.941	16.303
32	1	3.128	0.350	-2.778	0.691	0.256	0.353
33	1	1.964	0.700	-1.264	0.614	0.319	0.481
34	1	1.626	0.372	-1.255	0.813	0.148	0.179
35	1	3.517	0.330	-3.187	0.964	0.025	0.026
36	1	0.576	1.475	0.899	0.129	0.819	4.656
37	1	6.594	2.772	-3.821	0.653	0.147	0.177
38	1	0.457	0.906	0.448	0.197	0.752	3.105
39	1	5.006	1.185	-3.820	0.759	0.151	0.182
40	1	1.425	2.891	1.467	0.077	0.769	3.422
41	1	0.552	2.799	2.247	0.019	0.947	18.436
42	1	0.392	2.414	2.022	0.015	0.970	33.756
43	1	0.436	1.220	0.784	0.137	0.820	4.673
44	1	0.427	0.342	-0.084	0.530	0.392	0.662
45	1	0.611	3.547	2.936	0.008	0.954	21.419
46	1	0.471	1.898	1.427	0.056	0.911	10.443
47	1	0.591	1.173	0.581	0.175	0.769	3.411
48	1	0.482	3.965	3.483	0.002	0.982	55.300
49	1	0.396	4.072	3.676	0.001	0.993	153.270
50	1	1.855	2.576	0.721	0.170	0.666	2.050
51	1	0.537	1.227	0.690	0.174	0.774	3.518
52	1	0.399	1.559	1.160	0.074	0.895	8.783
53	1	0.483	0.749	0.267	0.284	0.659	1.981
54	1	0.450	2.423	1.972	0.027	0.950	19.442
55	1	0.862	0.328	-0.534	0.793	0.163	0.200
56	1	2.367	0.353	-2.013	0.901	0.074	0.082
57	1	1.446	1.196	-0.251	0.435	0.467	0.900
58	1	0.606	2.332	1.726	0.050	0.906	9.943
59	1	14.372	0.311	-14.061	0.974	0.019	0.020
60	1	0.774	0.845	0.071	0.389	0.531	1.160
61	1	0.786	0.414	-0.373	0.715	0.232	0.310
62	1	0.586	0.348	-0.238	0.600	0.332	0.511
63	1	0.470	0.998	0.528	0.186	0.763	3.310
64	1	0.602	0.593	-0.010	0.406	0.531	1.162
65	1	0.607	2.351	1.744	0.047	0.909	10.264
66	1	0.492	1.358	0.866	0.120	0.835	5.188
67	1	0.447	0.372	-0.075	0.520	0.406	0.700
68	1	0.936	0.639	-0.297	0.573	0.356	0.568
69	1	0.944	0.342	-0.603	0.790	0.167	0.205
70	1	0.395	0.404	0.009	0.461	0.464	0.887
71	1	0.395	0.404	0.009	0.461	0.464	0.887
72	1	0.527	0.340	-0.187	0.585	0.345	0.540
73	1	0.583	0.727	0.143	0.334	0.605	1.571
74	1	11.074	0.363	-10.712	0.954	0.033	0.035
75	1	0.476	0.630	0.154	0.328	0.611	1.611
76	1	0.482	1.047	0.565	0.182	0.768	3.399
77	1	0.473	0.742	0.269	0.284	0.659	1.982
78	1	0.439	1.462	1.023	0.093	0.870	6.859
79	1	0.588	0.349	-0.239	0.593	0.339	0.526
80	1	0.471	0.684	0.214	0.304	0.636	1.796
81	1	0.475	0.345	-0.131	0.560	0.367	0.595
82	1	0.535	0.845	0.310	0.242	0.701	2.412
83	1	28.363	0.971	-27.392	0.981	0.008	0.008
84	1	8.489	1.225	-7.264	0.894	0.046	0.049
85	1	1.841	0.763	-1.078	0.758	0.168	0.207
86	1	0.575	0.755	0.180	0.322	0.617	1.657
87	1	0.480	1.936	1.456	0.055	0.911	10.482
88	1	0.611	0.314	-0.297	0.637	0.296	0.432
89	1	0.569	1.053	0.484	0.212	0.732	2.808
90	1	2.100	3.995	1.895	0.121	0.684	2.217
91	1	0.825	1.397	0.572	0.232	0.683	2.211
92	1	0.399	0.902	0.503	0.165	0.790	3.852
93	1	0.837	0.646	-0.191	0.549	0.379	0.626
94	1	0.440	0.695	0.256	0.280	0.663	2.018
95	1	0.568	0.964	0.397	0.228	0.715	2.572
96	1	0.554	0.673	0.119	0.346	0.592	1.492
97	1	0.475	0.348	-0.127	0.557	0.370	0.602
98	1	0.719	0.678	-0.040	0.486	0.440	0.806
99	1	0.475	0.634	0.159	0.325	0.615	1.637
100	1	1.405	0.766	-0.638	0.572	0.359	0.574
101	1	0.577	0.584	0.008	0.392	0.545	1.230
102	1	0.756	0.351	-0.405	0.755	0.197	0.251
103	1	0.475	0.338	-0.137	0.565	0.361	0.581
104	1	2.152	0.700	-1.452	0.619	0.315	0.471
105	1	0.441	2.636	2.195	0.014	0.967	30.381
106	1	0.586	0.348	-0.238	0.600	0.332	0.511
107	1	0.395	0.404	0.009	0.461	0.464	0.887
108	1	0.474	0.951	0.477	0.194	0.754	3.148
109	1	0.585	0.367	-0.218	0.585	0.348	0.547
110	1	0.480	0.359	-0.121	0.549	0.379	0.625
111	1	0.571	2.543	1.972	0.037	0.924	12.444
112	1	0.520	0.632	0.112	0.349	0.590	1.475
113	1	1.088	3.140	2.052	0.046	0.845	5.593
114	1	0.579	0.602	0.023	0.382	0.556	1.284
115	1	0.588	0.371	-0.217	0.576	0.356	0.567
116	1	0.588	0.371	-0.217	0.576	0.356	0.567
117	1	0.953	0.342	-0.611	0.791	0.166	0.204
118	1	13.710	4.658	-9.052	0.658	0.133	0.157
119	1	1.094	0.355	-0.739	0.802	0.156	0.190
120	1	0.845	1.384	0.539	0.250	0.683	2.208
121	1	0.586	0.348	-0.238	0.600	0.332	0.511
122	1	0.581	0.660	0.079	0.354	0.584	1.443
123	1	0.578	0.675	0.098	0.354	0.585	1.447
124	1	0.447	0.350	-0.097	0.537	0.387	0.649
125	1	0.400	0.645	0.245	0.272	0.671	2.091
126	1	0.865	0.335	-0.530	0.788	0.168	0.207
127	1	0.969	1.424	0.455	0.252	0.652	1.921
128	1	0.436	1.095	0.659	0.154	0.801	4.138
129	1	0.480	0.370	-0.110	0.541	0.387	0.649
130	1	0.448	0.315	-0.134	0.567	0.355	0.566
131	1	0.589	0.959	0.370	0.235	0.708	2.483
132	1	0.404	0.360	-0.044	0.500	0.422	0.750
133	1	0.557	0.938	0.381	0.230	0.713	2.554
134	1	0.400	0.688	0.288	0.256	0.688	2.265
135	1	0.580	0.729	0.150	0.333	0.607	1.584
136	1	0.589	1.379	0.790	0.140	0.809	4.344
137	1	0.470	0.682	0.213	0.304	0.636	1.796
138	1	0.480	0.370	-0.110	0.541	0.387	0.649
139	1	2.191	0.376	-1.815	0.811	0.150	0.182
140	1	1.061	0.397	-0.664	0.816	0.142	0.170
141	1	3.128	0.350	-2.778	0.691	0.256	0.353
142	1	0.985	0.971	-0.014	0.293	0.645	1.864
143	1	0.471	0.626	0.155	0.329	0.610	1.605
144	1	1.211	0.687	-0.525	0.575	0.354	0.563
145	1	0.423	0.934	0.512	0.172	0.780	3.645
146	1	0.585	0.397	-0.187	0.563	0.371	0.604
147	1	12.983	0.312	-12.671	0.978	0.016	0.016
148	1	0.480	0.349	-0.131	0.557	0.370	0.603
149	1	0.879	4.433	3.554	0.007	0.932	14.066
150	1	0.961	0.335	-0.626	0.799	0.159	0.194
151	1	2.295	0.315	-1.979	0.917	0.061	0.067
152	1	0.475	0.660	0.186	0.314	0.626	1.719
153	1	0.532	0.320	-0.211	0.606	0.324	0.491
154	1	0.395	0.404	0.009	0.461	0.464	0.887
155	1	0.593	2.257	1.664	0.051	0.904	9.686
156	1	1.118	0.390	-0.728	0.829	0.131	0.155
157	1	0.480	0.345	-0.135	0.560	0.367	0.595
158	1	0.435	2.417	1.982	0.019	0.961	25.235
159	1	0.565	1.346	0.781	0.139	0.810	4.385
160	1	0.588	0.371	-0.217	0.576	0.356	0.567
161	1	0.532	0.320	-0.211	0.606	0.324	0.491
162	1	0.478	0.673	0.195	0.311	0.630	1.745
163	1	0.475	0.919	0.444	0.202	0.746	3.017
164	1	0.397	0.996	0.599	0.149	0.807	4.297
165	1	0.401	1.126	0.724	0.134	0.826	4.860
166	1	0.544	1.890	1.346	0.067	0.891	8.417
167	1	1.584	1.636	0.053	0.345	0.494	1.004
168	1	1.875	2.087	0.211	0.260	0.523	1.125
169	1	0.469	1.050	0.581	0.176	0.774	3.523
170	1	9.473	0.650	-8.823	0.992	0.003	0.003
171	1	0.828	0.369	-0.460	0.754	0.198	0.253
172	1	0.588	0.349	-0.239	0.593	0.339	0.526
173	1	0.472	1.000	0.528	0.186	0.763	3.304
174	1	1.057	2.614	1.557	0.059	0.822	4.730
175	1	0.495	4.932	4.437	0.002	0.985	65.643
176	1	15.381	0.371	-15.010	0.997	0.001	0.001
177	1	1.365	1.002	-0.363	0.459	0.454	0.853
178	1	0.448	0.315	-0.134	0.567	0.355	0.566
179	1	0.528	1.024	0.497	0.202	0.744	2.988
180	1	0.486	1.111	0.625	0.170	0.781	3.652
181	1	0.585	0.397	-0.187	0.563	0.371	0.604
182	1	1.966	0.368	-1.599	0.815	0.146	0.176
183	1	0.469	0.973	0.504	0.189	0.760	3.247
184	1	0.463	0.642	0.179	0.316	0.623	1.699
185	1	0.448	0.322	-0.126	0.561	0.363	0.584
186	1	7.963	2.157	-5.806	0.861	0.020	0.021
187	1	1.693	3.148	1.455	0.105	0.745	2.993
188	1	0.476	0.882	0.407	0.209	0.738	2.893
189	1	1.875	0.316	-1.559	0.906	0.069	0.077
190	1	2.550	0.665	-1.885	0.652	0.286	0.412
191	1	0.468	1.601	1.133	0.090	0.871	6.926
192	1	0.474	0.886	0.412	0.208	0.739	2.903
193	1	2.596	1.076	-1.520	0.662	0.231	0.309
194	1	0.695	0.736	0.041	0.446	0.479	0.945
195	1	0.447	0.372	-0.075	0.520	0.406	0.700
196	1	5.484	0.332	-5.152	0.974	0.017	0.018
197	1	0.479	2.605	2.125	0.017	0.958	23.485
198	1	0.442	0.697	0.254	0.280	0.662	2.010
199	1	1.014	0.328	-0.686	0.807	0.152	0.184
200	1	0.877	0.355	-0.522	0.775	0.180	0.225
201	1	1.446	0.346	-1.100	0.879	0.091	0.103
202	1	5.100	0.997	-4.103	0.856	0.078	0.087
203	1	0.480	0.359	-0.121	0.549	0.379	0.625
204	1	0.481	0.961	0.480	0.196	0.753	3.121
205	1	0.805	0.348	-0.456	0.765	0.189	0.240
206	1	0.476	0.637	0.161	0.325	0.615	1.638
207	1	0.720	0.356	-0.364	0.741	0.209	0.270
208	1	0.410	1.076	0.667	0.143	0.814	4.485
209	1	0.583	0.955	0.372	0.229	0.715	2.572
210	1	0.782	1.821	1.039	0.149	0.775	3.545
211	1	0.391	2.028	1.636	0.035	0.945	17.514
212	1	0.588	0.380	-0.207	0.569	0.363	0.586
213	1	7.766	0.954	-6.812	0.840	0.137	0.162
214	1	0.889	1.062	0.173	0.358	0.556	1.283
215	1	2.854	0.326	-2.528	0.959	0.028	0.030
216	1	0.543	1.023	0.480	0.208	0.737	2.877
217	1	1.445	0.369	-1.076	0.867	0.100	0.114
218	1	1.174	0.386	-0.788	0.838	0.124	0.145
219	1	0.588	0.371	-0.217	0.576	0.356	0.567
220	1	0.480	0.349	-0.131	0.557	0.370	0.603
221	1	0.589	0.312	-0.277	0.623	0.308	0.457
222	1	2.862	0.356	-2.506	0.837	0.128	0.151
223	1	3.327	1.110	-2.217	0.763	0.128	0.151
224	1	0.967	0.658	-0.308	0.564	0.365	0.589
225	1	0.404	0.346	-0.058	0.510	0.410	0.714
226	1	0.588	0.371	-0.217	0.576	0.356	0.567
227	1	0.475	0.359	-0.116	0.548	0.379	0.627
228	1	1.248	3.551	2.302	0.024	0.812	4.445
229	1	0.886	0.987	0.101	0.379	0.535	1.183
230	1	0.573	1.627	1.053	0.110	0.840	5.397
231	1	3.080	0.376	-2.704	0.908	0.068	0.075
232	1	0.716	0.633	-0.083	0.512	0.415	0.727
233	1	3.128	0.350	-2.778	0.691	0.256	0.353
234	1	0.420	1.777	1.357	0.053	0.919	11.690
235	1	1.019	1.004	-0.015	0.393	0.520	1.114
236	1	0.833	0.999	0.166	0.356	0.561	1.313
237	1	1.541	0.329	-1.213	0.894	0.079	0.088
238	1	6.027	3.994	-2.033	0.559	0.134	0.159
239	1	4.506	1.649	-2.857	0.634	0.211	0.274
240	1	0.552	0.721	0.169	0.326	0.614	1.630
241	1	0.586	2.936	2.350	0.019	0.943	16.856
242	1	0.526	2.792	2.266	0.016	0.954	21.289
243	1	0.912	0.718	-0.194	0.527	0.399	0.681
244	1	4.152	0.409	-3.743	0.922	0.057	0.062
245	1	0.912	1.260	0.348	0.264	0.669	2.077
246	1	0.480	0.349	-0.131	0.557	0.370	0.603
247	1	0.823	0.603	-0.219	0.570	0.361	0.580
248	1	1.258	0.336	-0.922	0.814	0.146	0.176
249	1	0.474	1.457	0.983	0.105	0.854	5.994
250	1	0.730	1.573	0.844	0.143	0.798	4.053
251	1	0.527	0.340	-0.187	0.585	0.345	0.540
252	1	1.399	0.689	-0.709	0.691	0.239	0.323
253	1	1.728	2.637	0.909	0.128	0.624	1.701
254	1	0.818	0.998	0.180	0.357	0.562	1.315
255	1	0.952	0.685	-0.267	0.548	0.380	0.628
256	1	2.220	0.886	-1.334	0.514	0.406	0.703
257	1	0.874	0.648	-0.226	0.557	0.371	0.605
258	1	0.477	1.448	0.972	0.105	0.853	5.970
259	1	0.447	0.381	-0.066	0.513	0.413	0.722
260	1	3.362	3.185	-0.177	0.256	0.604	1.566
261	1	1.352	0.309	-1.043	0.838	0.126	0.148
262	1	0.705	3.540	2.835	0.019	0.932	14.115
263	1	0.474	0.896	0.422	0.205	0.742	2.956
264	1	0.583	3.875	3.292	0.007	0.962	25.738
265	1	2.035	0.367	-1.668	0.814	0.147	0.177
266	1	0.858	0.700	-0.157	0.525	0.401	0.688
267	1	1.959	0.968	-0.991	0.619	0.284	0.407
268	1	0.720	0.367	-0.353	0.733	0.216	0.283
269	1	0.872	0.625	-0.246	0.566	0.363	0.585
270	1	0.474	0.998	0.524	0.185	0.765	3.334
271	1	0.968	0.706	-0.262	0.539	0.388	0.649
272	1	0.653	2.246	1.592	0.050	0.897	8.962
273	1	0.474	1.077	0.603	0.173	0.778	3.604
274	1	0.919	0.971	0.052	0.393	0.521	1.118
275	1	0.480	0.338	-0.142	0.566	0.361	0.580
276	1	1.085	1.590	0.505	0.241	0.650	1.903
277	1	1.309	3.767	2.458	0.074	0.819	4.656
278	1	0.527	0.340	-0.187	0.585	0.345	0.540
279	1	0.874	0.711	-0.163	0.526	0.400	0.685
280	1	0.480	0.338	-0.142	0.566	0.361	0.580
281	1	2.162	1.065	-1.098	0.609	0.282	0.403
282	1	3.387	1.057	-2.330	0.779	0.123	0.144
283	1	3.087	1.586	-1.501	0.543	0.293	0.425
284	1	4.737	4.603	-0.134	0.346	0.286	0.412
285	1	0.918	1.502	0.584	0.226	0.680	2.181
286	1	13.000	2.898	-10.102	0.886	0.019	0.020
287	1	1.615	1.553	-0.062	0.370	0.468	0.902
288	1	0.711	2.723	2.012	0.033	0.919	11.567
289	1	2.341	2.149	-0.192	0.302	0.490	0.985
290	1	1.537	1.058	-0.479	0.535	0.355	0.564
291	1	0.841	2.202	1.361	0.087	0.848	5.715
292	1	0.567	1.017	0.450	0.212	0.732	2.809
293	1	4.954	1.145	-3.809	0.687	0.215	0.282
294	1	0.852	2.271	1.420	0.089	0.830	5.012
295	1	0.684	2.078	1.394	0.074	0.874	7.098
296	1	5.172	2.409	-2.763	0.629	0.107	0.123
297	1	0.685	1.585	0.900	0.152	0.789	3.833
298	1	0.822	2.540	1.718	0.060	0.872	7.007
299	1	6.635	1.775	-4.860	0.724	0.132	0.156
300	1	0.564	2.004	1.439	0.063	0.893	8.538
301	1	0.562	1.981	1.418	0.082	0.875	7.159
302	1	0.404	0.349	-0.055	0.508	0.413	0.721
303	1	0.701	0.398	-0.303	0.701	0.245	0.332
304	1	0.672	1.750	1.078	0.106	0.838	5.302
