# Supplementary material for: Evolution of host-microbe cell adherence by receptor domain shuffling
Source: eLife. 2022 Jan 25;11:e73330. doi: 10.7554/eLife.73330 (PMC8860441; doi:10.7554/eLife.73330)
Supplement: Figure 2—source data 3. [file elife-73330-fig2-data3.zip › Figure 2 - source data 3/site_selection_results/CCM5_mafft_ds3_all_evo_data/CCM05_GARD_MEME.csv]

Codon	alpha	beta1	p1	beta2	p2	LRT	p-value	q-value	Log(L)
1	0.0	0.0	0.265697	1.0063	0.734303	0.542934	0.41995	0.974542	-10.4169
2	0.0	0.0	0.251365	0.873038	0.748635	0.724316	0.375551	0.992761	-10.0179
3	0.0	0.0	0.0	0.0	1.0	0.0	1.0	1.0	0.0
4	0.0	0.0	1.00017e-09	0.555913	1.0	0.84494	0.349458	1.0	-8.94856
5	0.0	0.0	0.0	0.0	1.0	0.0	1.0	1.0	0.0
6	0.0	0.0	0.0	0.0	1.0	0.0	1.0	1.0	0.0
7	0.0	0.0	1.0e-09	3.09189	1.0	1.94963	0.188053	0.952803	-23.8951
8	4.38207	0.0	0.0466108	0.0	0.953389	0.0	0.67	0.951776	-16.517
9	0.0	0.0	0.209104	0.69129	0.790896	0.497167	0.43234	0.966408	-9.39334
10	0.0	0.0	1.00002e-09	0.592445	1.0	0.789835	0.361078	1.0	-9.21833
11	6.30045	1.17932	1.0	1.17945	9.53674e-08	0.0	0.67	0.917477	-24.8675
12	0.0	0.0	0.261228	0.787313	0.738772	0.771378	0.36508	1.0	-9.37895
13	0.0	0.0	0.0	0.0	1.0	0.0	1.0	1.0	0.0
14	0.0	0.0	0.25153	0.690795	0.74847	0.670548	0.388007	1.0	-10.0143
15	2.48247	0.0	0.0473253	0.0	0.952675	0.0	0.67	0.881732	-6.63452
16	0.0	0.0	0.221943	0.701587	0.778057	0.390526	0.46354	0.965179	-10.0302
17	1.01869	0.0	0.048114	0.0	0.951886	0.0	0.67	0.947349	-11.2915
18	0.0	0.0	0.0	0.0	1.0	0.0	1.0	1.0	0.0
19	0.0	0.0	0.0	0.0	1.0	0.0	1.0	1.0	0.0
20	2.72885	0.0	0.047388	0.0	0.952612	0.0	0.67	0.841653	-10.9356
21	0.0	0.0	1.0e-09	2.75388	1.0	2.90855	0.112636	1.0	-17.5343
22	0.0	0.0	1.00002e-09	0.639048	1.0	0.483392	0.436179	0.967871	-8.90038
23	0.0	0.0	0.116913	0.669752	0.883087	0.782729	0.362612	1.0	-9.48551
24	0.994975	0.994975	1.00003e-09	1.63823	1.0	0.168498	0.544183	1.0	-21.6345
25	0.0	0.0	1.00003e-09	3.28222	1.0	3.43629	0.0853376	0.926522	-21.5149
26	0.0	0.0	0.247728	0.979513	0.752272	0.524947	0.424755	0.956486	-10.8149
27	0.0	0.0	1.00004e-09	1.91018	1.0	2.47191	0.142013	1.0	-17.5702
28	0.685655	0.685655	1.0e-09	4.58912	1.0	1.77619	0.206675	0.966602	-33.9727
29	0.0	0.0	1.00002e-09	0.535704	1.0	0.619205	0.400433	0.981706	-9.46078
30	0.0	0.0	0.260996	0.820044	0.739004	0.450899	0.445446	0.967255	-10.3739
31	0.0	0.0	0.797101	39.3077	0.202899	4.60318	0.0465083	0.831677	-22.2551
32	0.0	0.0	0.0	0.0	1.0	0.0	1.0	1.0	0.0
33	2.64143	0.665297	1.0	0.658531	9.53674e-08	0.0	0.67	0.870427	-13.3646
34	6.88839	0.0	0.0473699	0.0	0.95263	0.0	0.67	0.866723	-11.7653
35	4.44153	0.0	0.0466312	0.0	0.953369	0.0	0.67	0.859409	-20.3523
36	0.0	0.0	1.0e-09	1.74574	1.0	1.42281	0.251149	0.991547	-16.789
37	5.6519	5.6519	0.590433	0.0	0.409567	0.0	0.67	0.863051	-31.6888
38	0.0	0.0	0.93838	21.1915	0.0616201	5.95495	0.0231893	0.783284	-12.651
39	2.15268	0.0	0.962034	145.306	0.0379663	3.15577	0.0988738	1.0	-15.9705
40	2.21092	2.21092	1.00021e-09	3.24594	1.0	0.119119	0.567286	1.0	-32.198
41	0.0	0.0	0.481772	6.2335	0.518228	2.42506	0.14561	0.922196	-23.3686
42	0.0	0.0	0.180113	4.10739	0.819887	5.01715	0.0375568	0.878252	-25.1441
43	0.0	0.0	0.468063	3.4862	0.531937	2.53397	0.137392	0.994455	-13.9977
44	0.0	0.0	0.0	0.0	1.0	0.0	1.0	1.0	0.0
45	0.0	0.0	1.00001e-09	4.73719	1.0	2.45903	0.142992	0.944993	-31.4054
46	0.0	0.0	0.251606	3.37925	0.748394	3.08024	0.102883	1.0	-23.0883
47	0.0	0.0	1.0e-09	1.49894	1.0	1.11464	0.298815	1.0	-15.7236
48	0.0	0.0	1.00001e-09	4.03441	1.0	4.88604	0.040185	0.872589	-26.1965
49	0.0	0.0	0.359487	8.0938	0.640513	8.06076	0.00791118	0.60125	-25.1143
50	2.54559	0.0	0.833872	34.7438	0.166128	4.37933	0.0522228	0.881985	-27.6647
51	0.0	0.0	1.00001e-09	2.61444	1.0	2.77483	0.120892	1.0	-16.6036
52	0.0	0.0	0.890323	25.7638	0.109677	3.00758	0.1069	1.0	-14.3583
53	0.0	0.0	1.0e-09	1.25253	1.0	1.36619	0.259215	0.997486	-10.1978
54	0.0	0.0	1.0e-09	3.12269	1.0	3.93091	0.065917	0.871251	-18.5301
55	1.39736	0.0	0.0473685	0.0	0.952631	0.0	0.67	0.897269	-8.94405
56	3.6369	0.0	0.0500795	0.0	0.94992	0.0	0.67	0.848667	-10.9621
57	1.40112	0.0	0.961667	158.442	0.0383329	6.45142	0.0179822	0.780941	-16.7227
58	0.0	0.0	1.00003e-09	2.14361	1.0	1.52738	0.236977	0.960545	-17.3794
59	8.7931	0.0	0.0681557	0.0	0.931844	0.0	0.67	0.905244	-11.5876
60	1.19246	1.04109	1.0	1.0343	6.61612e-09	0.0	0.67	0.909286	-18.5751
61	0.992883	0.0	0.0773929	0.0	0.922607	0.0	0.67	0.838189	-9.74624
62	0.0	0.0	0.0	0.0	1.0	0.0	1.0	1.0	0.0
63	0.0	0.0	0.575364	3.38394	0.424636	1.71575	0.213625	0.955028	-14.2273
64	0.0	0.0	0.957827	56.0869	0.0421725	1.87142	0.196216	0.962091	-10.3722
65	0.0	0.0	1.0e-09	3.00589	1.0	2.09371	0.173952	0.96148	-22.1375
66	0.0	0.0	0.555671	3.28024	0.444329	1.54061	0.235248	0.966425	-14.4061
67	0.0	0.0	0.0	0.0	1.0	0.0	1.0	1.0	0.0
68	1.42928	0.571049	1.0	0.57064	1.00117e-09	0.0	0.67	0.852218	-13.4525
69	1.53952	0.0	0.0474218	0.0	0.952578	0.0	0.67	0.855798	-8.88538
70	0.0	0.0	0.0	0.0	1.0	0.0	1.0	1.0	0.0
71	0.0	0.0	0.0	0.0	1.0	0.0	1.0	1.0	0.0
72	0.0	0.0	0.0	0.0	1.0	0.0	1.0	1.0	0.0
73	0.0	0.0	0.260659	1.00148	0.73934	0.527136	0.424166	0.962287	-10.318
74	7.91578	0.0	0.0474172	0.0	0.952583	0.0	0.67	0.877931	-9.58218
75	0.0	0.0	0.265474	0.768339	0.734526	0.636262	0.396244	0.979336	-9.0074
76	0.0	0.0	1.0e-09	2.00846	1.0	2.0581	0.177329	0.945755	-15.0855
77	0.0	0.0	0.259801	1.0687	0.740199	0.880127	0.342285	1.0	-10.2489
78	0.0	0.0	1.0e-09	1.38957	1.0	1.79591	0.20446	0.971184	-15.5264
79	0.0	0.0	0.0	0.0	1.0	0.0	1.0	1.0	0.0
80	0.0	0.0	0.22088	0.818373	0.77912	0.816757	0.35534	1.0	-9.76344
81	0.0	0.0	0.0	0.0	1.0	0.0	1.0	1.0	0.0
82	0.0	0.0	0.954153	41.0719	0.0458466	1.54478	0.234706	0.977407	-10.3943
83	28.8362	0.0	0.962069	140.807	0.037931	1.01404	0.316595	1.0	-19.62
84	6.97916	1.39024	1.0	1.38682	1.00117e-09	0.0	0.67	0.874163	-24.3449
85	2.90499	0.0	0.9623	225.475	0.0376998	2.38062	0.14911	0.925089	-22.3777
86	0.0	0.0	0.255525	0.988637	0.744475	0.555479	0.416647	0.981866	-10.3622
87	0.0	0.0	1.0e-09	2.35684	1.0	2.56654	0.13503	1.0	-18.7181
88	0.0	0.0	0.0	0.0	1.0	0.0	1.0	1.0	0.0
89	0.0	0.0	1.00001e-09	1.26374	1.0	1.03451	0.312877	1.0	-13.4358
90	0.0	0.0	0.793092	108.541	0.206907	6.72764	0.0156133	0.791072	-33.2591
91	1.27509	0.0	0.841892	13.0065	0.158108	2.94885	0.110264	1.0	-18.038
92	0.0	0.0	0.860089	6.53177	0.139911	4.02431	0.0627905	0.86765	-10.5471
93	1.30538	0.573741	0.999991	0.57375	9.20912e-06	0.0	0.67	0.901239	-13.6605
94	0.0	0.0	1.0e-09	0.608637	1.0	0.814699	0.355775	1.0	-9.12965
95	0.0	0.0	0.945808	28.4906	0.0541916	6.23479	0.0200911	0.763461	-10.8188
96	0.0	0.0	1.00005e-09	0.560393	1.0	0.477924	0.437717	0.964245	-9.41761
97	0.0	0.0	0.0	0.0	1.0	0.0	1.0	1.0	0.0
98	0.992693	0.626808	1.0	0.621084	1.0e-09	0.0	0.67	0.925818	-14.6813
99	0.0	0.0	1.00002e-09	0.535701	1.0	0.619201	0.400434	0.973855	-9.59441
100	0.0	0.0	0.85318	18.9132	0.14682	3.44534	0.084934	0.956294	-17.2599
101	0.0	0.0	0.939219	32.4396	0.0607812	0.761666	0.36721	1.0	-10.9763
102	1.5988	0.0	0.0472738	0.0	0.952726	0.0	0.67	0.956244	-10.5102
103	0.0	0.0	0.0	0.0	1.0	0.0	1.0	1.0	0.0
104	4.14801	1.02152	1.0	1.0084	1.0e-09	0.0	0.67	0.960755	-13.0943
105	0.0	0.0	0.51051	12.1067	0.48949	4.08075	0.0609749	0.882685	-22.099
106	0.0	0.0	0.0	0.0	1.0	0.0	1.0	1.0	0.0
107	0.0	0.0	0.0	0.0	1.0	0.0	1.0	1.0	0.0
108	0.0	0.0	1.0e-09	2.32907	1.0	1.64286	0.222347	0.965623	-13.2495
109	0.0	0.0	0.0	0.0	1.0	0.0	1.0	1.0	0.0
110	0.0	0.0	0.0	0.0	1.0	0.0	1.0	1.0	0.0
111	0.0	0.0	0.676287	22.9825	0.323713	3.14771	0.0992938	1.0	-24.3399
112	0.0	0.0	1.00001e-09	0.846944	1.0	0.530559	0.423248	0.967423	-7.88218
113	2.46674	2.46674	0.203182	5.05542	0.796818	0.29198	0.496015	1.0	-27.6513
114	0.0	0.0	0.257743	1.02737	0.742257	0.380452	0.46668	0.965107	-10.4701
115	0.0	0.0	0.0	0.0	1.0	0.0	1.0	1.0	0.0
116	0.0	0.0	0.0	0.0	1.0	0.0	1.0	1.0	0.0
117	2.35048	0.0	0.0478479	0.0	0.952152	0.0	0.67	0.885565	-7.87703
118	29.1443	10.3589	0.805182	0.0	0.194818	0.0	0.67	0.889432	-38.9651
119	2.74818	0.0	0.0473991	0.0	0.952601	0.0	0.67	0.893333	-8.85698
120	0.0	0.0	0.930548	27.3107	0.0694515	4.179	0.0579412	0.880706	-11.6551
121	0.0	0.0	0.0	0.0	1.0	0.0	1.0	1.0	0.0
122	0.0	0.0	1.0e-09	0.860852	1.0	0.423316	0.453564	0.971011	-7.83142
123	0.0	0.0	1.00002e-09	0.895265	1.0	0.448541	0.446131	0.961871	-8.72881
124	0.0	0.0	0.0	0.0	1.0	0.0	1.0	1.0	0.0
125	0.0	0.0	1.00005e-09	0.879317	1.0	0.958779	0.3269	1.0	-8.6992
126	2.08154	0.0	0.0474172	0.0	0.952583	0.0	0.67	0.913363	-9.77224
127	2.29807	2.29807	1.00001e-09	4.0764	1.0	0.271508	0.503322	1.0	-21.2929
128	0.0	0.0	0.0168892	2.40817	0.983111	2.0545	0.177674	0.931256	-15.7945
129	0.0	0.0	0.0	0.0	1.0	0.0	1.0	1.0	0.0
130	0.0	0.0	0.0	0.0	1.0	0.0	1.0	1.0	0.0
131	0.0	0.0	1.00001e-09	1.75873	1.0	0.868242	0.344687	1.0	-13.9058
132	0.0	0.0	0.0	0.0	1.0	0.0	1.0	1.0	0.0
133	0.0	0.0	1.0e-09	1.73715	1.0	0.893066	0.339693	1.0	-14.6566
134	0.0	0.0	1.00008e-09	0.955015	1.0	1.01924	0.315645	1.0	-8.8394
135	0.0	0.0	1.00004e-09	1.13318	1.0	0.54401	0.419666	0.981372	-9.59972
136	0.0	0.0	1.00001e-09	2.66081	1.0	1.27158	0.273358	1.0	-12.9722
137	0.0	0.0	0.949921	83.8467	0.050079	2.14995	0.168758	0.967968	-9.88447
138	0.0	0.0	0.0	0.0	1.0	0.0	1.0	1.0	0.0
139	4.14817	0.0	0.0472531	0.0	0.952747	0.0	0.67	0.845145	-8.04829
140	2.94401	0.0	0.0474241	0.0	0.952576	0.0	0.67	0.930046	-12.1814
141	0.0	0.0	0.0	0.0	1.0	0.0	1.0	1.0	0.0
142	0.0	0.0	1.00005e-09	2.19066	1.0	0.457178	0.443631	0.970244	-14.8525
143	0.0	0.0	0.226977	1.09669	0.773023	0.724724	0.375459	1.0	-9.39974
144	3.07482	0.0	0.878538	10.7505	0.121462	0.0496468	0.607804	1.0	-13.9622
145	0.0	0.0	0.917714	20.4978	0.0822864	5.28777	0.0326696	0.90287	-10.5818
146	0.0	0.0	0.0	0.0	1.0	0.0	1.0	1.0	0.0
147	13.3842	0.0	0.065	0.0	0.935	0.0	0.67	0.942963	-10.8625
148	0.0	0.0	0.0	0.0	1.0	0.0	1.0	1.0	0.0
149	1.99475	1.99475	1.0e-09	7.95288	1.0	1.9903	0.183953	0.947825	-28.8655
150	2.49151	0.0	0.0520607	0.0	0.947939	0.0	0.67	0.938618	-9.3965
151	5.60264	0.0	0.0475853	0.0	0.952415	0.0	0.67	0.934312	-10.2974
152	0.0	0.0	0.225555	1.38437	0.774445	0.763254	0.36686	1.0	-9.32439
153	0.0	0.0	0.0	0.0	1.0	0.0	1.0	1.0	0.0
154	0.0	0.0	0.0	0.0	1.0	0.0	1.0	1.0	0.0
155	0.0	0.0	1.0e-09	4.50157	1.0	2.29131	0.156414	0.914418	-22.3317
156	3.31293	0.0	0.0478645	0.0	0.952136	0.0	0.67	1.0	-12.2302
157	0.0	0.0	0.0	0.0	1.0	0.0	1.0	1.0	0.0
158	0.0	0.0	1.00003e-09	2.66609	1.0	2.34624	0.151878	0.905311	-19.6186
159	0.0	0.0	1.00003e-09	2.85399	1.0	1.40676	0.253406	0.987635	-18.2909
160	0.0	0.0	0.0	0.0	1.0	0.0	1.0	1.0	0.0
161	0.0	0.0	0.0	0.0	1.0	0.0	1.0	1.0	0.0
162	0.0	0.0	1.0e-09	0.957907	1.0	0.698683	0.381421	0.999587	-7.86341
163	0.0	0.0	1.00001e-09	2.02985	1.0	1.44053	0.248682	0.994727	-12.5269
164	0.0	0.0	0.870894	11.3086	0.129106	4.21869	0.0567598	0.908157	-9.71006
165	0.0	0.0	0.873302	37.5208	0.126698	4.79788	0.0420563	0.85234	-15.9909
166	0.0	0.0	0.687933	8.53179	0.312067	2.67525	0.127448	0.968605	-18.247
167	3.13409	0.0	0.728462	6.15432	0.271538	0.151132	0.551963	1.0	-19.122
168	1.47633	0.0	0.686029	10.6163	0.313971	1.60901	0.22653	0.96993	-21.4757
169	0.0	0.0	0.909799	15.938	0.0902007	1.68433	0.217338	0.957547	-10.3934
170	6.95384	0.0	0.848348	4.80088	0.151652	0.0	0.67	1.0	-18.9238
171	1.14254	0.0	0.051763	0.0	0.948237	0.0	0.67	1.0	-7.85509
172	0.0	0.0	0.0	0.0	1.0	0.0	1.0	1.0	0.0
173	0.0	0.0	0.79696	11.5644	0.20304	2.77012	0.121194	0.995759	-15.711
174	1.13183	0.0	0.661624	8.91359	0.338376	1.33509	0.263771	1.0	-25.0867
175	0.0	0.0	0.589199	27.2955	0.410801	11.6544	0.00127886	0.388774	-29.2651
176	16.1277	0.0	0.0499472	0.0	0.950053	0.0	0.67	1.0	-11.9097
177	2.63627	0.0	0.88514	34.9933	0.11486	2.10015	0.173349	0.97589	-16.6394
178	0.0	0.0	0.0	0.0	1.0	0.0	1.0	1.0	0.0
179	0.0	0.0	0.849541	5.10422	0.150459	0.886479	0.341009	1.0	-9.90179
180	0.0	0.0	0.855719	6.29322	0.144281	0.97971	0.32295	1.0	-8.57968
181	0.0	0.0	0.0	0.0	1.0	0.0	1.0	1.0	0.0
182	3.2009	0.0	0.064935	0.0	0.935065	0.0	0.67	1.0	-7.07476
183	0.0	0.0	1.0e-09	1.33566	1.0	1.9297	0.190098	0.947376	-12.5112
184	0.0	0.0	1.00002e-09	0.50971	1.0	0.737617	0.372552	1.0	-9.23311
185	0.0	0.0	0.0	0.0	1.0	0.0	1.0	1.0	0.0
186	4.22014	0.614278	0.912936	95.114	0.0870641	-0.104165	0.67	1.0	-28.4018
187	6.49551	6.49551	0.682125	0.0	0.317875	0.0	0.67	1.0	-33.1321
188	0.0	0.0	0.827232	13.5901	0.172768	2.67576	0.127414	0.993173	-15.0654
189	1.30467	0.0	0.0474228	0.0	0.952577	0.0	0.67	1.0	-8.90122
190	4.20057	0.0	0.932761	23.9209	0.0672395	0.412345	0.456861	0.964485	-15.9458
191	0.0	0.0	0.833471	48.7296	0.166529	7.59922	0.0100074	0.608452	-20.2698
192	0.0	0.0	0.804654	10.7797	0.195346	2.46151	0.142804	0.964719	-14.6374
193	4.75379	0.0	0.76123	8.80516	0.23877	0.127094	0.563333	1.0	-18.8123
194	0.0	0.0	0.965625	1164.2	0.0343752	4.72962	0.0435657	0.827748	-13.0352
195	0.0	0.0	0.0	0.0	1.0	0.0	1.0	1.0	0.0
196	11.6624	0.0	0.0473688	0.0	0.952631	0.0	0.67	1.0	-14.8567
197	0.0	0.0	0.796392	29.1499	0.203608	9.22592	0.00437583	0.665126	-21.7063
198	0.0	0.0	0.770548	3.17593	0.229452	1.02403	0.314774	1.0	-9.77117
199	1.48361	0.0	0.0472738	0.0	0.952726	0.0	0.67	0.998431	-9.49628
200	1.17249	0.0	0.047388	0.0	0.952612	0.0	0.67	0.993561	-9.78837
201	1.53163	0.0	0.0472689	0.0	0.952731	0.0	0.67	0.834754	-6.09225
202	4.28386	0.536618	1.0	0.536077	1.0e-09	0.0	0.67	0.831347	-16.7961
203	0.0	0.0	0.0	0.0	1.0	0.0	1.0	1.0	0.0
204	0.0	0.0	1.00001e-09	0.532469	1.0	0.646818	0.393683	0.980981	-6.89614
205	1.21152	0.0	0.0473824	0.0	0.952618	0.0	0.67	0.921629	-8.77928
206	0.0	0.0	0.887161	8.89687	0.112839	1.16901	0.289695	1.0	-9.70505
207	0.962783	0.0	0.0472849	0.0	0.952715	0.0	0.67	0.965308	-7.30692
208	0.0	0.0	1.00001e-09	0.677651	1.0	1.16191	0.290868	1.0	-7.67487
209	0.0	0.0	0.223914	0.643342	0.776086	0.420353	0.454451	0.966106	-7.72185
210	1.22019	1.22019	1.00017e-09	1.41212	1.0	0.0134799	0.639657	1.0	-14.6902
211	0.0	0.0	0.782246	21.1311	0.217754	5.87994	0.0240989	0.732606	-19.3736
212	0.0	0.0	0.0	0.0	1.0	0.0	1.0	1.0	0.0
213	3.28929	0.0	0.781242	3.19359	0.218758	0.0	0.67	1.0	-16.8279
214	1.24963	0.0	0.916646	18.2745	0.0833537	0.659165	0.390716	0.998131	-14.2942
215	2.53625	0.0	0.0478626	0.0	0.952137	0.0	0.67	1.0	-12.334
216	0.0	0.0	1.00003e-09	0.51576	1.0	0.616551	0.40109	0.967709	-8.73552
217	1.53163	0.0	0.0474423	0.0	0.952558	0.0	0.67	1.0	-5.88183
218	1.13514	0.0	0.0480686	0.0	0.951931	0.0	0.67	1.0	-8.02077
219	0.0	0.0	0.0	0.0	1.0	0.0	1.0	1.0	0.0
220	0.0	0.0	0.0	0.0	1.0	0.0	1.0	1.0	0.0
221	0.0	0.0	0.0	0.0	1.0	0.0	1.0	1.0	0.0
222	3.57225	0.0	0.0478561	0.0	0.952144	0.0	0.67	1.0	-8.24839
223	2.52353	0.586951	1.0	0.586888	1.00117e-09	0.0	0.67	1.0	-17.2525
224	1.50121	0.534434	1.0	0.53262	1.49012e-09	0.0	0.67	1.0	-12.9706
225	0.0	0.0	0.0	0.0	1.0	0.0	1.0	1.0	0.0
226	0.0	0.0	0.0	0.0	1.0	0.0	1.0	1.0	0.0
227	0.0	0.0	0.0	0.0	1.0	0.0	1.0	1.0	0.0
228	1.06841	1.06841	1.0e-09	4.94536	1.0	2.36616	0.150267	0.913626	-27.7799
229	1.25181	0.577052	0.999999	0.577066	7.15722e-07	0.0	0.67	1.0	-12.2625
230	0.0	0.0	1.00001e-09	2.93842	1.0	2.43793	0.144612	0.935366	-16.436
231	1.81743	0.0	0.0482146	0.0	0.951785	0.0	0.67	1.0	-6.58226
232	0.971113	0.0	0.938595	30.87	0.0614049	1.2792	0.272187	1.0	-13.8397
233	0.0	0.0	0.0	0.0	1.0	0.0	1.0	1.0	0.0
234	0.0	0.0	0.653981	5.02919	0.346019	3.81053	0.0701824	0.888977	-15.0306
235	1.76667	0.0	0.849469	5.24835	0.150531	0.125098	0.564313	1.0	-13.6325
236	1.14107	0.0	0.739467	6.90632	0.260533	0.652423	0.392332	0.985694	-17.6157
237	2.56036	0.0	0.0478997	0.0	0.9521	0.0	0.67	1.0	-10.1937
238	5.85874	0.0	0.910742	130.97	0.0892579	8.2765	0.00708872	0.718323	-28.688
239	4.42894	1.34952	1.0	1.34723	1.00117e-09	0.0	0.67	1.0	-18.6701
240	0.0	0.0	1.00001e-09	0.702804	1.0	0.65731	0.39116	0.990938	-8.30901
241	0.0	0.0	1.0e-09	5.71553	1.0	5.25586	0.0332107	0.841339	-21.5745
242	0.386631	0.386631	0.914234	25.7747	0.0857655	3.51515	0.0818866	0.957443	-15.4281
243	1.14458	0.0	0.930399	26.2208	0.0696006	1.09669	0.301899	1.0	-16.6941
244	5.42351	0.0	0.0472961	0.0	0.952704	0.0	0.67	1.0	-8.30415
245	2.18807	0.513755	1.0	0.513759	4.23432e-07	0.0	0.67	1.0	-12.9646
246	0.0	0.0	0.0	0.0	1.0	0.0	1.0	1.0	0.0
247	1.38769	0.0	0.939081	26.8276	0.0609194	1.13357	0.295603	1.0	-14.9687
248	1.96431	0.0	0.0478575	0.0	0.952142	0.0	0.67	1.0	-11.7674
249	0.0	0.0	0.333055	3.42192	0.666945	2.47136	0.142055	0.98147	-18.1004
250	0.0	0.0	1.0e-09	1.19118	1.0	0.795413	0.359879	1.0	-11.9659
251	0.0	0.0	0.0	0.0	1.0	0.0	1.0	1.0	0.0
252	2.9613	0.0	0.922124	21.157	0.077876	0.585174	0.408977	0.971319	-18.5479
253	0.0	0.0	0.878046	31.1148	0.121954	2.75833	0.121954	0.975635	-17.4658
254	1.35809	1.09212	1.0	1.09272	1.0e-09	0.0	0.67	1.0	-12.8404
255	4.16649	1.24763	1.0	1.24585	1.00024e-09	0.0	0.67	1.0	-17.2593
256	2.87533	0.975405	1.0	0.974827	1.21072e-09	0.0	0.67	1.0	-17.409
257	1.25157	0.498581	1.0	0.499252	1.0e-09	0.0	0.67	1.0	-13.317
258	0.0	0.0	1.00001e-09	1.28451	1.0	1.58359	0.229728	0.969963	-11.1586
259	0.0	0.0	0.0	0.0	1.0	0.0	1.0	1.0	0.0
260	0.362378	0.362378	0.344242	4.48568	0.655758	0.391562	0.463219	0.971163	-22.9832
261	2.83522	0.0	0.0479289	0.0	0.952071	0.0	0.67	1.0	-7.24911
262	0.0	0.0	0.552125	4.05554	0.447875	2.80988	0.118669	1.0	-16.965
263	0.0	0.0	1.0e-09	0.504473	1.0	0.664437	0.389458	1.0	-7.15742
264	0.0	0.0	0.611889	8.94481	0.388111	3.62112	0.0774734	0.942076	-22.1869
265	3.09012	0.0	0.0481603	0.0	0.95184	0.0	0.67	1.0	-7.62661
266	1.21475	0.689947	1.0	0.69052	1.0e-09	0.0	0.67	1.0	-11.8468
267	3.27667	0.0	0.838599	17.3153	0.161401	0.914573	0.33544	1.0	-20.0136
268	0.968784	0.0	0.0479039	0.0	0.952096	0.0	0.67	1.0	-6.96576
269	1.59978	0.481859	1.0	0.481292	1.00063e-09	0.0	0.67	1.0	-12.6726
270	0.0	0.0	1.00002e-09	0.590381	1.0	0.756651	0.368315	1.0	-9.0177
271	1.51508	0.575212	1.0	0.573759	1.00117e-09	0.0	0.67	1.0	-14.5875
272	1.98285	1.55809	1.0	1.55415	1.0e-09	0.0	0.67	1.0	-17.3074
273	0.0	0.0	1.00002e-09	0.578529	1.0	0.744205	0.371079	1.0	-8.52756
274	1.17643	1.17643	1.00102e-06	1.19086	0.999999	9.4395e-05	0.667645	1.0	-16.7114
275	0.0	0.0	0.0	0.0	1.0	0.0	1.0	1.0	0.0
276	1.74759	0.58243	0.961667	169.474	0.0383335	0.879481	0.342415	1.0	-21.0066
277	2.32946	2.32946	0.0806172	3.68934	0.919383	0.0468354	0.609813	1.0	-22.5331
278	0.0	0.0	0.0	0.0	1.0	0.0	1.0	1.0	0.0
279	1.26037	0.612647	1.0	0.612467	7.1293e-08	0.0	0.67	1.0	-12.8941
280	0.0	0.0	0.0	0.0	1.0	0.0	1.0	1.0	0.0
281	2.54936	0.536115	0.987885	1.82215	0.0121148	0.0	0.67	0.983961	-17.7928
282	2.47201	1.12072	1.0	1.11797	1.0e-09	0.0	0.67	0.988738	-22.4368
283	1.84125	1.84067	0.326565	1.84273	0.673435	2.09495e-07	0.66989	1.0	-16.9048
284	7.03672	7.03672	0.472915	0.0	0.527085	0.0	0.67	0.979231	-28.6162
285	1.51754	0.834403	0.904746	17.0328	0.0952541	0.594567	0.406593	0.973261	-16.3001
286	15.2262	4.12035	0.47428	0.0	0.52572	0.0	0.67	0.974545	-21.4228
287	1.15929	1.15929	1.00026e-09	1.38533	1.0	0.0197044	0.63273	1.0	-13.6383
288	0.0	0.0	1.00003e-09	3.4649	1.0	1.77131	0.207227	0.954498	-19.6044
289	3.5952	1.77702	1.0	1.77295	1.00117e-09	0.0	0.67	1.0	-17.0018
290	1.15871	1.15864	1.00318e-09	1.24407	1.0	0.00312594	0.655982	1.0	-16.8142
291	2.76022	1.6042	1.0	1.60276	1.00117e-09	0.0	0.67	1.0	-19.8702
292	0.0	0.0	1.00001e-09	1.09942	1.0	0.975314	0.323775	1.0	-10.3151
293	5.55126	1.14494	1.0	1.14488	6.48499e-08	0.0	0.67	1.0	-17.6806
294	1.80444	1.80358	1.0e-09	1.86401	1.0	0.000533495	0.664346	1.0	-16.026
295	0.0	0.0	1.0e-09	2.38671	1.0	1.27887	0.272237	1.0	-18.694
296	6.98899	6.98899	0.368918	0.0	0.631082	0.0	0.67	1.0	-21.2601
297	0.0	0.0	0.0163114	2.64603	0.983689	0.535894	0.421822	0.971468	-24.7636
298	0.0	0.0	0.837482	19.0265	0.162518	1.82651	0.201075	0.970266	-17.1411
299	8.28266	2.4787	1.0	2.47542	1.00117e-09	0.0	0.67	1.0	-22.1712
300	0.0	0.0	1.0e-09	1.67097	1.0	1.7355	0.211326	0.958852	-14.6469
301	1.16119	1.16112	1.00288e-09	1.27561	1.0	0.00432997	0.653385	1.0	-17.2393
302	0.0	0.0	0.0	0.0	1.0	0.0	1.0	1.0	0.0
303	0.820473	0.0	0.0466354	0.0	0.953365	0.0	0.67	0.969905	-10.5607
304	0.0	0.0	1.00001e-09	3.23826	1.0	2.05924	0.17722	0.96205	-23.948
