# Supplementary material for: Evolution of host-microbe cell adherence by receptor domain shuffling
Source: eLife. 2022 Jan 25;11:e73330. doi: 10.7554/eLife.73330 (PMC8860441; doi:10.7554/eLife.73330)
Supplement: Figure 2—source data 3. [file elife-73330-fig2-data3.zip › Figure 2 - source data 3/site_selection_results/CCM5_mafft_ds3_all_evo_data/CCM05_MEME.csv]

Codon	alpha	beta1	p1	beta2	p2	LRT	p-value	q-value	Log(L)
1	0.0	0.0	0.932933	25.1256	0.0670667	1.35392	0.261002	0.881605	-10.6377
2	0.0	0.0	0.712949	2.57251	0.287051	0.839767	0.350528	0.819697	-9.91304
3	0.0	0.0	0.0	0.0	1.0	0.0	1.0	1.0	0.0
4	0.0	0.0	0.857836	5.55331	0.142164	1.10594	0.300305	0.845302	-9.4363
5	0.0	0.0	0.0	0.0	1.0	0.0	1.0	1.0	0.0
6	0.0	0.0	0.0	0.0	1.0	0.0	1.0	1.0	0.0
7	0.0	0.0	1.0e-09	2.17101	1.0	1.64251	0.22239	0.855778	-22.0636
8	6.14284	0.0	0.0480131	0.0	0.951987	0.0	0.67	0.905244	-20.0072
9	0.0	0.0	0.246012	0.658991	0.753988	0.488152	0.434846	0.869693	-9.1167
10	0.0	0.0	0.725479	2.51316	0.274521	0.91822	0.334725	0.834069	-9.77203
11	8.48056	1.08463	1.0	1.08425	1.00117e-09	0.0	0.67	0.845145	-24.413
12	0.0	0.0	0.915789	13.4293	0.0842113	1.40295	0.253945	0.897665	-9.59635
13	0.0	0.0	0.0	0.0	1.0	0.0	1.0	1.0	0.0
14	0.0	0.0	0.895737	8.01083	0.104263	1.09332	0.302482	0.84362	-10.2156
15	2.33286	0.0	0.0520867	0.0	0.947913	0.0	0.67	0.897269	-6.27464
16	0.0	0.0	0.78913	3.04242	0.21087	0.509439	0.428965	0.875203	-10.0899
17	0.920126	0.0	0.047897	0.0	0.952103	0.0	0.67	0.917477	-11.8486
18	0.0	0.0	0.0	0.0	1.0	0.0	1.0	1.0	0.0
19	0.0	0.0	0.0	0.0	1.0	0.0	1.0	1.0	0.0
20	3.21162	0.0	0.0472738	0.0	0.952726	0.0	0.67	0.934312	-12.4782
21	0.0	0.0	0.484506	8.63979	0.515494	4.88858	0.0401323	0.642117	-19.8048
22	0.0	0.0	0.690959	2.14874	0.30904	0.541194	0.420412	0.869423	-9.18136
23	0.0	0.0	0.267269	0.755506	0.732731	0.790586	0.360916	0.824951	-9.45217
24	0.879027	0.879027	1.00011e-09	1.55766	1.0	0.195735	0.532587	1.0	-18.279
25	0.0	0.0	1.0e-09	2.83316	1.0	3.19168	0.097024	0.655451	-20.6961
26	0.0	0.0	0.928462	21.9703	0.0715385	1.39791	0.254661	0.879739	-11.302
27	0.0	0.0	0.643743	7.53943	0.356257	3.26114	0.0935471	0.646325	-18.7336
28	0.612166	0.0	0.365261	12.599	0.634739	5.28839	0.0326592	0.584023	-37.0057
29	0.0	0.0	1.0e-09	0.501181	1.0	0.632598	0.397139	0.856243	-9.07534
30	0.0	0.0	0.645177	1.73526	0.354823	0.488909	0.434635	0.875026	-10.0407
31	0.0	0.0	0.837146	117.744	0.162854	9.65351	0.0035224	0.535405	-24.5079
32	0.0	0.0	0.0	0.0	1.0	0.0	1.0	1.0	0.0
33	2.72968	0.0	0.893902	10.0951	0.106098	0.180796	0.538863	1.0	-13.9221
34	2.40235	0.0	0.0474353	0.0	0.952565	0.0	0.67	0.838189	-9.005
35	4.19804	0.0	0.0478554	0.0	0.952145	0.0	0.67	0.889432	-21.3548
36	0.0	0.0	0.558575	5.0482	0.441425	1.87447	0.195891	0.80474	-17.7908
37	0.0	0.0	0.871457	1629.03	0.128543	2.38215	0.148988	0.754873	-32.2043
38	0.0	0.0	0.953185	51.5498	0.0468148	8.97328	0.00497471	0.504104	-12.871
39	4.03727	0.0	0.965767	395.276	0.0342332	4.63005	0.0458666	0.580978	-18.0422
40	2.21987	1.94127	0.267325	4.34442	0.732675	0.195871	0.532531	1.0	-34.1833
41	0.0	0.0	0.586918	13.7312	0.413082	5.75756	0.0256608	0.557207	-24.997
42	0.0	0.0	0.594286	12.9682	0.405714	7.23211	0.0120675	0.458566	-26.5082
43	0.0	0.0	0.809083	14.9746	0.190917	3.42214	0.0859726	0.653391	-14.1671
44	0.0	0.0	0.0	0.0	1.0	0.0	1.0	1.0	0.0
45	0.0	0.0	0.349225	8.19151	0.650775	4.33045	0.053563	0.60308	-31.3707
46	0.0	0.0	0.503502	6.29884	0.496498	3.88705	0.0674395	0.661342	-22.8899
47	0.0	0.0	0.4938	3.52495	0.5062	1.39954	0.254429	0.88904	-16.4979
48	0.0	0.0	0.45664	12.4221	0.54336	7.53392	0.0103461	0.524202	-30.4716
49	0.0	0.0	0.445294	10.103	0.554706	8.85545	0.00528153	0.401396	-26.4518
50	2.32893	0.0	0.824014	36.1303	0.175986	4.66298	0.0450923	0.596002	-27.7086
51	0.0	0.0	0.859513	24.7286	0.140487	2.99102	0.107838	0.682971	-15.9183
52	0.0	0.0	0.796804	22.4837	0.203196	5.59098	0.0279529	0.566511	-17.6169
53	0.0	0.0	0.765968	3.93215	0.234032	0.962212	0.326249	0.840505	-9.44572
54	0.0	0.0	1.00001e-09	3.34479	1.0	4.53979	0.048059	0.584398	-20.2193
55	1.25562	0.0	0.0474604	0.0	0.95254	0.0	0.67	0.866723	-9.81014
56	3.77931	0.0	0.0480686	0.0	0.951931	0.0	0.67	0.863051	-12.3553
57	1.18351	0.0	0.965244	412.399	0.0347559	10.6724	0.00210184	0.638961	-17.0619
58	0.0	0.0	0.601801	11.2064	0.398199	3.45783	0.0843807	0.675045	-21.5456
59	192.881	0.0	0.0501	0.0	0.9499	0.0	0.67	0.855798	-12.7845
60	1.05652	0.0	0.84188	12.3527	0.15812	1.16453	0.290435	0.857208	-19.5928
61	0.904372	0.0	0.0481665	0.0	0.951834	0.0	0.67	0.848667	-9.71998
62	0.0	0.0	0.0	0.0	1.0	0.0	1.0	1.0	0.0
63	0.0	0.0	0.842059	16.1472	0.157941	2.90334	0.112946	0.673249	-14.8226
64	0.0	0.0	0.963256	129.581	0.0367443	3.29588	0.0918568	0.649406	-10.4961
65	0.0	0.0	0.05372	3.07394	0.94628	2.0869	0.174592	0.780529	-22.3198
66	0.0	0.0	0.719206	11.6163	0.280794	3.40748	0.0866356	0.642371	-17.4349
67	0.0	0.0	0.0	0.0	1.0	0.0	1.0	1.0	0.0
68	1.31366	0.523488	1.0	0.522968	1.00117e-09	0.0	0.67	0.874163	-12.7951
69	1.4789	0.0	0.0499264	0.0	0.950074	0.0	0.67	0.870427	-9.39017
70	0.0	0.0	0.0	0.0	1.0	0.0	1.0	1.0	0.0
71	0.0	0.0	0.0	0.0	1.0	0.0	1.0	1.0	0.0
72	0.0	0.0	0.0	0.0	1.0	0.0	1.0	1.0	0.0
73	0.0	0.0	0.917811	16.9938	0.0821889	1.13886	0.294711	0.853259	-10.5602
74	11.7574	0.0	0.0466312	0.0	0.953369	0.0	0.67	0.852218	-10.1965
75	0.0	0.0	0.926762	16.7806	0.0732381	1.41314	0.252506	0.903079	-9.26462
76	0.0	0.0	0.767981	8.68032	0.232019	2.07266	0.17594	0.775154	-13.6718
77	0.0	0.0	0.68573	2.5684	0.31427	0.927516	0.332911	0.836406	-9.91338
78	0.0	0.0	1.0e-09	1.70116	1.0	2.39509	0.147961	0.762373	-17.2455
79	0.0	0.0	0.0	0.0	1.0	0.0	1.0	1.0	0.0
80	0.0	0.0	0.888069	9.1518	0.111931	1.23576	0.27894	0.847977	-10.1596
81	0.0	0.0	0.0	0.0	1.0	0.0	1.0	1.0	0.0
82	0.0	0.0	0.874038	20.9413	0.125962	2.70362	0.125544	0.7201	-14.9669
83	68.3355	0.0	0.965771	351.987	0.0342287	1.01464	0.316485	0.822321	-20.3554
84	3.39306	0.0	0.927958	328.542	0.072042	1.19003	0.286258	0.853162	-25.3558
85	2.72448	0.0	0.964521	343.908	0.0354786	3.15737	0.0987903	0.652875	-22.3946
86	0.0	0.0	0.921532	18.541	0.0784676	1.22127	0.281234	0.846487	-10.6604
87	0.0	0.0	1.0e-09	2.3373	1.0	2.69027	0.126436	0.711788	-20.4993
88	0.0	0.0	0.0	0.0	1.0	0.0	1.0	1.0	0.0
89	0.0	0.0	0.677896	5.07116	0.322104	1.32153	0.265785	0.878245	-14.647
90	2.09745	0.0	0.537097	13.4277	0.462903	2.45136	0.143579	0.779429	-32.2104
91	1.21125	0.0	0.857591	18.4125	0.142409	4.74108	0.0433084	0.598444	-17.8775
92	0.0	0.0	0.786658	4.07826	0.213342	3.42819	0.0857007	0.668026	-10.1506
93	1.20111	0.537009	1.0	0.537025	9.53674e-08	0.0	0.67	0.834754	-12.927
94	0.0	0.0	1.00003e-09	0.564632	1.0	0.825368	0.35353	0.820405	-8.75433
95	0.0	0.0	0.946984	35.2685	0.0530165	7.4044	0.0110523	0.479985	-10.8347
96	0.0	0.0	1.00003e-09	0.520011	1.0	0.493221	0.433435	0.878427	-9.04115
97	0.0	0.0	0.0	0.0	1.0	0.0	1.0	1.0	0.0
98	0.903323	0.0	0.777628	3.34859	0.222372	0.0926817	0.581193	1.0	-15.2374
99	0.0	0.0	1.0e-09	0.501171	1.0	0.632585	0.397142	0.85022	-9.20897
100	2.17843	0.0	0.965173	441.582	0.0348265	3.8587	0.0684426	0.630502	-16.5182
101	0.0	0.0	0.904525	9.15216	0.0954754	0.858091	0.346755	0.830028	-10.809
102	0.947808	0.0	0.0480686	0.0	0.951931	0.0	0.67	0.925818	-10.6518
103	0.0	0.0	0.0	0.0	1.0	0.0	1.0	1.0	0.0
104	2.82512	0.0	0.894254	10.133	0.105746	0.174177	0.541708	1.0	-14.2638
105	0.0	0.0	0.0885431	4.05338	0.911457	4.75515	0.0429948	0.622401	-26.6923
106	0.0	0.0	0.0	0.0	1.0	0.0	1.0	1.0	0.0
107	0.0	0.0	0.0	0.0	1.0	0.0	1.0	1.0	0.0
108	0.0	0.0	1.0e-09	1.26268	1.0	1.5091	0.239388	0.866357	-12.0344
109	0.0	0.0	0.0	0.0	1.0	0.0	1.0	1.0	0.0
110	0.0	0.0	0.0	0.0	1.0	0.0	1.0	1.0	0.0
111	0.0	0.0	0.673413	16.5708	0.326587	4.04816	0.0620168	0.650108	-24.0579
112	0.0	0.0	0.78242	3.00431	0.21758	0.655478	0.391599	0.850328	-8.68098
113	1.351	1.351	0.921075	761.136	0.0789247	4.19194	0.0575532	0.624864	-31.7457
114	0.0	0.0	0.927971	14.7405	0.0720285	1.06478	0.307474	0.849746	-10.7216
115	0.0	0.0	0.0	0.0	1.0	0.0	1.0	1.0	0.0
116	0.0	0.0	0.0	0.0	1.0	0.0	1.0	1.0	0.0
117	1.49095	0.0	0.0472974	0.0	0.952703	0.0	0.67	0.859409	-8.70319
118	18.3513	4.97361	0.979082	6.12081	0.020918	0.0	0.67	0.877931	-39.142
119	2.01562	0.0	0.0473991	0.0	0.952601	0.0	0.67	0.885565	-9.01665
120	0.0	0.0	0.754104	7.39028	0.245896	2.13319	0.170288	0.772651	-17.8502
121	0.0	0.0	0.0	0.0	1.0	0.0	1.0	1.0	0.0
122	0.0	0.0	0.248968	0.70387	0.751032	0.42417	0.453309	0.900693	-7.97439
123	0.0	0.0	0.737372	2.46145	0.262628	0.533711	0.422404	0.867641	-9.54431
124	0.0	0.0	0.0	0.0	1.0	0.0	1.0	1.0	0.0
125	0.0	0.0	0.677468	1.98254	0.322532	1.05837	0.30861	0.845203	-9.51255
126	1.25562	0.0	0.047312	0.0	0.952688	0.0	0.67	0.831347	-9.97548
127	1.45591	0.0	0.626742	7.04893	0.373258	0.733537	0.373469	0.840996	-20.7261
128	0.0	0.0	0.764375	9.11665	0.235625	2.63514	0.130193	0.719611	-16.2912
129	0.0	0.0	0.0	0.0	1.0	0.0	1.0	1.0	0.0
130	0.0	0.0	0.0	0.0	1.0	0.0	1.0	1.0	0.0
131	0.0	0.0	0.618112	3.47942	0.381888	1.05742	0.308779	0.838113	-14.9759
132	0.0	0.0	0.0	0.0	1.0	0.0	1.0	1.0	0.0
133	0.0	0.0	1.0e-09	1.07027	1.0	0.956276	0.327377	0.829355	-13.6093
134	0.0	0.0	0.327428	0.89982	0.672572	1.04953	0.310183	0.834475	-9.03951
135	0.0	0.0	1.00001e-09	0.675347	1.0	0.542464	0.420075	0.874677	-8.71409
136	0.0	0.0	1.00001e-09	1.63082	1.0	1.27546	0.272761	0.854838	-13.2212
137	0.0	0.0	0.957187	86.2148	0.042813	2.9218	0.11185	0.680049	-10.0495
138	0.0	0.0	0.0	0.0	1.0	0.0	1.0	1.0	0.0
139	2.82569	0.0	0.0473768	0.0	0.952623	0.0	0.67	0.909286	-8.67682
140	1.84861	0.0	0.0473051	0.0	0.952695	0.0	0.67	0.913363	-13.2037
141	0.0	0.0	0.0	0.0	1.0	0.0	1.0	1.0	0.0
142	0.0	0.0	0.827023	13.5817	0.172977	1.30048	0.268947	0.860631	-15.5675
143	0.0	0.0	0.902954	9.88058	0.0970461	1.23832	0.278536	0.855303	-9.84095
144	1.88379	0.0	0.851011	5.51993	0.148989	0.100114	0.577143	1.0	-13.9213
145	0.0	0.0	0.915636	13.7744	0.0843637	5.91851	0.0236267	0.552502	-10.5771
146	0.0	0.0	0.0	0.0	1.0	0.0	1.0	1.0	0.0
147	12.5091	0.0	0.0471066	0.0	0.952893	0.0	0.67	0.921629	-10.6841
148	0.0	0.0	0.0	0.0	1.0	0.0	1.0	1.0	0.0
149	1.15745	1.15745	1.0e-09	6.06504	1.0	2.98579	0.108135	0.670881	-33.2911
150	1.61759	0.0	0.047303	0.0	0.952697	0.0	0.67	0.930046	-7.70358
151	3.74957	0.0	0.065	0.0	0.935	0.0	0.67	0.841653	-11.7615
152	0.0	0.0	0.85958	6.65264	0.14042	1.02634	0.314355	0.823827	-9.56189
153	0.0	0.0	0.0	0.0	1.0	0.0	1.0	1.0	0.0
154	0.0	0.0	0.0	0.0	1.0	0.0	1.0	1.0	0.0
155	0.0	0.0	1.0e-09	2.78496	1.0	2.21101	0.163304	0.775692	-22.0475
156	2.05618	0.0	0.0474263	0.0	0.952574	0.0	0.67	1.0	-12.2052
157	0.0	0.0	0.0	0.0	1.0	0.0	1.0	1.0	0.0
158	0.0	0.0	1.0e-09	2.72691	1.0	3.82117	0.0697941	0.624042	-24.9366
159	0.0	0.0	1.00001e-09	1.60978	1.0	1.35453	0.260913	0.891208	-18.1362
160	0.0	0.0	0.0	0.0	1.0	0.0	1.0	1.0	0.0
161	0.0	0.0	0.0	0.0	1.0	0.0	1.0	1.0	0.0
162	0.0	0.0	1.0e-09	0.564065	1.0	0.686082	0.384352	0.840598	-7.00743
163	0.0	0.0	0.631759	4.27829	0.368241	1.66387	0.219794	0.856632	-14.2199
164	0.0	0.0	0.927304	20.7498	0.0726962	7.00755	0.013533	0.411403	-10.1841
165	0.0	0.0	0.835814	18.4551	0.164186	3.66943	0.0755431	0.63792	-16.0218
166	0.0	0.0	1.00001e-09	2.38764	1.0	2.17192	0.166773	0.779986	-19.8656
167	2.63031	1.84614	1.0	1.84698	1.00024e-09	0.0	0.67	1.0	-22.072
168	2.8949	2.52897	1.0	2.52948	1.00117e-09	0.0	0.67	1.0	-24.7374
169	0.0	0.0	1.00002e-09	1.30102	1.0	1.81664	0.20216	0.808641	-13.789
170	8.59994	0.441595	0.977732	2.53835	0.0222682	0.0	0.67	1.0	-19.0949
171	1.20029	0.0	0.0433606	0.0	0.956639	0.0	0.67	0.993561	-7.85016
172	0.0	0.0	0.0	0.0	1.0	0.0	1.0	1.0	0.0
173	0.0	0.0	0.651487	4.60265	0.348513	1.93985	0.189054	0.798227	-14.7108
174	1.28781	0.0	0.427489	6.24934	0.572511	1.51609	0.238463	0.873406	-30.4001
175	0.477704	0.477704	0.801186	60.7861	0.198814	8.51375	0.00628308	0.382011	-29.9959
176	13.1245	0.0	0.047388	0.0	0.952612	0.0	0.67	1.0	-12.0932
177	2.1593	0.0	0.857092	17.0848	0.142908	1.03225	0.313286	0.828165	-16.3799
178	0.0	0.0	0.0	0.0	1.0	0.0	1.0	1.0	0.0
179	0.0	0.0	1.0e-09	1.16203	1.0	1.24087	0.278135	0.862786	-13.7265
180	0.0	0.0	1.0e-09	1.391	1.0	1.55302	0.233639	0.866175	-11.6446
181	0.0	0.0	0.0	0.0	1.0	0.0	1.0	1.0	0.0
182	2.87288	0.0	0.0474165	0.0	0.952584	0.0	0.67	1.0	-7.10797
183	0.0	0.0	1.00001e-09	1.30181	1.0	1.81883	0.201919	0.818445	-12.4667
184	0.0	0.0	1.0e-09	0.526853	1.0	0.720709	0.37637	0.841298	-8.92617
185	0.0	0.0	0.0	0.0	1.0	0.0	1.0	1.0	0.0
186	9.27377	2.38112	1.0	2.3779	1.00117e-09	0.0	0.67	1.0	-30.459
187	2.46847	1.72981	0.839766	22.9233	0.160234	0.689024	0.383665	0.845176	-31.9056
188	0.0	0.0	0.809105	10.228	0.190895	2.16359	0.167523	0.771621	-14.4014
189	3.11884	0.0	0.0474492	0.0	0.952551	0.0	0.67	1.0	-10.3729
190	3.1848	0.0	0.949619	40.8786	0.0503807	0.855897	0.347204	0.818217	-15.7945
191	0.0	0.0	0.825043	33.7608	0.174957	5.40231	0.0307998	0.585196	-20.1952
192	0.0	0.0	0.765167	7.21792	0.234833	1.91579	0.19154	0.797645	-14.3143
193	4.09172	0.0	0.737015	6.99705	0.262985	0.0799761	0.58842	1.0	-18.9348
194	0.85768	0.0	0.779628	4.28021	0.220372	0.0913028	0.581958	1.0	-14.3844
195	0.0	0.0	0.0	0.0	1.0	0.0	1.0	1.0	0.0
196	6.7263	0.0	0.047463	0.0	0.952537	0.0	0.67	0.974545	-14.1671
197	0.0	0.0	0.730089	14.5773	0.269911	7.02237	0.013431	0.453668	-20.4287
198	0.0	0.0	0.32714	0.937854	0.67286	0.877096	0.342895	0.833921	-9.67609
199	1.63343	0.0	0.0515938	0.0	0.948406	0.0	0.67	0.951776	-10.4119
200	1.2939	0.0	0.047995	0.0	0.952005	0.0	0.67	0.965308	-10.7155
201	2.65358	0.0	0.048522	0.0	0.951478	0.0	0.67	0.956244	-7.50641
202	6.26005	1.09182	1.0	1.09209	1.00117e-09	0.0	0.67	0.881732	-19.7413
203	0.0	0.0	0.0	0.0	1.0	0.0	1.0	1.0	0.0
204	0.0	0.0	1.0e-09	1.14963	1.0	1.34883	0.261748	0.87441	-9.36212
205	1.17912	0.0	0.0472849	0.0	0.952715	0.0	0.67	0.893333	-8.48723
206	0.0	0.0	0.540147	1.26622	0.459853	0.71376	0.377954	0.838671	-9.43987
207	0.907767	0.0	0.065	0.0	0.935	0.0	0.67	0.901239	-7.10069
208	0.0	0.0	1.00001e-09	1.44117	1.0	2.43232	0.145046	0.77358	-9.78086
209	0.0	0.0	1.00001e-09	1.07082	1.0	0.857082	0.346961	0.824034	-10.2318
210	0.665785	0.0	0.524725	4.14251	0.475275	0.866815	0.344976	0.832324	-17.4894
211	0.0	0.0	0.671533	13.9881	0.328467	6.45659	0.0179346	0.454344	-21.9583
212	0.0	0.0	0.0	0.0	1.0	0.0	1.0	1.0	0.0
213	8.35639	0.0	0.755322	2.58523	0.244678	0.0	0.67	0.998431	-20.8728
214	1.15882	1.15882	0.0469645	1.40123	0.953035	0.0217757	0.630639	1.0	-18.2331
215	3.84126	0.0	0.0474127	0.0	0.952587	0.0	0.67	0.938618	-12.7691
216	0.0	0.0	1.0e-09	1.12588	1.0	1.11753	0.298322	0.84757	-12.273
217	2.65358	0.0	0.047897	0.0	0.952103	0.0	0.67	1.0	-7.29599
218	2.23794	0.0	0.0473937	0.0	0.952606	0.0	0.67	1.0	-10.6343
219	0.0	0.0	0.0	0.0	1.0	0.0	1.0	1.0	0.0
220	0.0	0.0	0.0	0.0	1.0	0.0	1.0	1.0	0.0
221	0.0	0.0	0.0	0.0	1.0	0.0	1.0	1.0	0.0
222	3.58665	0.0	0.0473524	0.0	0.952648	0.0	0.67	1.0	-9.13772
223	3.79944	1.29197	1.0	1.29193	1.00117e-09	0.0	0.67	1.0	-22.0696
224	1.55137	0.546738	1.0	0.546195	1.04308e-08	0.0	0.67	1.0	-12.6674
225	0.0	0.0	0.0	0.0	1.0	0.0	1.0	1.0	0.0
226	0.0	0.0	0.0	0.0	1.0	0.0	1.0	1.0	0.0
227	0.0	0.0	0.0	0.0	1.0	0.0	1.0	1.0	0.0
228	1.94954	1.94954	1.0e-09	4.96251	1.0	1.31326	0.267022	0.86356	-30.9784
229	1.15753	1.15752	1.00011e-09	1.25786	1.0	0.0044598	0.653126	1.0	-15.6891
230	0.0	0.0	0.569602	4.33089	0.430398	2.29147	0.156401	0.754695	-14.269
231	4.3661	0.0	0.0472849	0.0	0.952715	0.0	0.67	1.0	-7.89485
232	0.911422	0.0	0.916723	13.5855	0.0832772	0.544552	0.419522	0.87955	-13.4946
233	0.0	0.0	0.0	0.0	1.0	0.0	1.0	1.0	0.0
234	0.0	0.0	1.00003e-09	2.26538	1.0	3.47614	0.0835756	0.686675	-16.9072
235	1.60447	1.27902	1.0	1.27738	1.00024e-09	0.0	0.67	1.0	-15.9655
236	1.19279	0.0	0.655393	4.34927	0.344607	0.268182	0.50453	0.983187	-17.0531
237	2.51567	0.0	0.047388	0.0	0.952612	0.0	0.67	1.0	-10.6831
238	6.38493	0.0	0.856237	62.4889	0.143763	6.84721	0.0146879	0.405919	-32.2246
239	5.36291	1.88005	1.0	1.87758	1.0e-09	0.0	0.67	1.0	-21.9874
240	0.0	0.0	1.0e-09	0.659917	1.0	0.596566	0.406088	0.863292	-8.12776
241	0.0	0.0	0.657662	10.8392	0.342338	5.14298	0.0351986	0.594465	-19.4994
242	0.0	0.0	0.460606	5.97006	0.539394	3.71061	0.0739367	0.642193	-19.8634
243	1.21878	0.0	0.948259	44.8046	0.0517413	1.04877	0.310318	0.827514	-16.5995
244	5.06318	0.0	0.0500545	0.0	0.949945	0.0	0.67	1.0	-8.85391
245	0.932582	0.932582	1.001e-06	1.47925	0.999999	0.0297986	0.623229	1.0	-16.3332
246	0.0	0.0	0.0	0.0	1.0	0.0	1.0	1.0	0.0
247	1.23852	0.0	0.942886	24.9785	0.0571136	0.891043	0.340097	0.833786	-14.8774
248	1.96149	0.0	0.0472738	0.0	0.952726	0.0	0.67	1.0	-11.8165
249	0.0	0.0	1.00001e-09	2.01211	1.0	2.32848	0.153329	0.751808	-17.9564
250	0.0	0.0	0.161893	2.05617	0.838107	0.895178	0.339273	0.838527	-15.0387
251	0.0	0.0	0.0	0.0	1.0	0.0	1.0	1.0	0.0
252	2.41356	0.0	0.920174	16.8959	0.0798261	0.423869	0.453399	0.895022	-18.4299
253	2.15806	0.0	0.601963	7.43454	0.398037	1.14223	0.294146	0.859812	-23.7801
254	1.21274	1.10047	1.0	1.09964	1.0e-09	0.0	0.67	1.0	-13.1263
255	0.0	0.0	0.967035	758.168	0.0329645	3.36327	0.0886664	0.641776	-11.6772
256	2.71496	0.997848	1.0	0.99792	1.00117e-09	0.0	0.67	1.0	-17.1005
257	1.15906	0.523836	0.999999	0.523842	9.53674e-07	0.0	0.67	1.0	-12.8195
258	0.0	0.0	0.341934	2.72866	0.658066	2.37591	0.149486	0.744979	-13.7869
259	0.0	0.0	0.0	0.0	1.0	0.0	1.0	1.0	0.0
260	10.1384	3.5874	1.0	3.58529	1.0e-09	0.0	0.67	1.0	-26.5961
261	2.25901	0.0	0.0500191	0.0	0.949981	0.0	0.67	1.0	-7.31958
262	0.0	0.0	0.498958	7.6485	0.501042	3.04759	0.104669	0.677006	-24.2927
263	0.0	0.0	1.0e-09	1.07031	1.0	1.31809	0.266299	0.870481	-9.70724
264	0.0	0.0	0.273425	6.53187	0.726575	3.90959	0.0666526	0.675413	-25.7592
265	2.75141	0.0	0.0480289	0.0	0.951971	0.0	0.67	1.0	-7.56654
266	1.12723	0.663428	1.0	0.662861	1.0e-09	0.0	0.67	1.0	-11.4639
267	3.37382	0.0	0.855122	18.2722	0.144878	0.745586	0.370771	0.841151	-20.7428
268	0.908146	0.0	0.0484642	0.0	0.951536	0.0	0.67	1.0	-6.76591
269	1.35853	0.497258	1.0	0.496818	1.0e-09	0.0	0.67	1.0	-12.3205
270	0.0	0.0	1.00001e-09	1.37575	1.0	1.6165	0.225597	0.857267	-12.907
271	1.55892	0.581188	1.0	0.581745	1.00117e-09	0.0	0.67	1.0	-14.2528
272	0.0	0.0	0.244623	3.08725	0.755377	1.69605	0.215944	0.85256	-19.7414
273	0.0	0.0	1.0e-09	1.33308	1.0	1.57628	0.230656	0.865673	-12.4623
274	1.21755	1.15017	1.0	1.15078	1.0e-09	0.0	0.67	1.0	-16.4775
275	0.0	0.0	0.0	0.0	1.0	0.0	1.0	1.0	0.0
276	1.61899	1.61889	1.0019e-09	1.89046	1.0	0.0171061	0.635488	1.0	-23.9566
277	0.0	0.0	0.540974	10.8089	0.459026	0.583126	0.409499	0.864498	-25.542
278	0.0	0.0	0.0	0.0	1.0	0.0	1.0	1.0	0.0
279	1.15897	0.619688	0.999995	0.619688	4.95911e-06	0.0	0.67	1.0	-12.43
280	0.0	0.0	0.0	0.0	1.0	0.0	1.0	1.0	0.0
281	3.54291	1.26068	1.0	1.26107	1.00024e-09	0.0	0.67	1.0	-23.1478
282	3.92418	1.19203	1.0	1.19035	1.00063e-09	0.0	0.67	1.0	-22.9999
283	3.81688	0.847292	0.916241	11.8698	0.0837587	0.117885	0.567907	1.0	-18.4835
284	4.47903	0.0	0.59146	16.3108	0.40854	1.13532	0.295307	0.846919	-33.7304
285	1.3978	1.00518	0.877531	9.30399	0.122469	0.349073	0.476707	0.93496	-16.7208
286	12.7835	0.0	0.84196	17.8093	0.15804	0.0819584	0.587265	1.0	-24.6033
287	2.70971	2.70971	0.736194	0.0	0.263806	0.0	0.67	0.942963	-17.9442
288	0.0	0.0	0.480391	5.98845	0.519609	2.42571	0.145559	0.762932	-21.3776
289	4.13947	4.13947	0.427127	0.0	0.572873	0.0	0.67	0.969905	-19.0413
290	2.68006	1.24529	1.0	1.24478	1.00117e-09	0.0	0.67	0.988738	-18.718
291	0.0	0.0	0.349549	3.65738	0.650451	0.812377	0.356266	0.820491	-20.4609
292	0.0	0.0	1.0e-09	1.14663	1.0	0.959244	0.326812	0.834882	-10.7841
293	5.21418	1.23801	1.0	1.23783	1.00063e-09	0.0	0.67	0.983961	-19.1908
294	0.0	0.0	0.815824	13.6079	0.184176	2.85801	0.115685	0.676314	-17.7113
295	0.0	0.0	1.00001e-09	2.34536	1.0	1.29345	0.270013	0.85504	-18.8992
296	6.84068	6.84068	0.332442	0.0	0.667558	0.0	0.67	0.979231	-23.2284
297	0.614816	0.614816	0.937772	58.8836	0.0622282	3.88503	0.0675105	0.64135	-21.6319
298	0.0	0.0	0.812015	12.0977	0.187985	4.86881	0.0405439	0.616267	-17.5368
299	7.8526	1.82557	0.999987	1.82556	1.31566e-05	0.0	0.67	0.947349	-22.275
300	0.0	0.0	1.0e-09	2.2769	1.0	2.04578	0.178513	0.775257	-16.5149
301	0.370379	0.370379	0.924244	25.1901	0.0757556	4.44102	0.0505803	0.5914	-17.459
302	0.0	0.0	0.0	0.0	1.0	0.0	1.0	1.0	0.0
303	0.868405	0.0	0.0473603	0.0	0.95264	0.0	0.67	0.960755	-10.041
304	0.0	0.0	0.524971	5.90065	0.475029	2.01592	0.181419	0.776782	-20.9833
