# Supplementary material for: Evolution of host-microbe cell adherence by receptor domain shuffling
Source: eLife. 2022 Jan 25;11:e73330. doi: 10.7554/eLife.73330 (PMC8860441; doi:10.7554/eLife.73330)
Supplement: Figure 2—source data 3. [file elife-73330-fig2-data3.zip › Figure 2 - source data 3/site_selection_results/CCM5_mafft_ds3_all_evo_data/CCM05_NS_extracted_sites.txt]

PepLen	site	pvalue	sig	Analysis
304	28	0.994	2	M2_NE_Bayes
	37	0.941	0	M2_NE_Bayes
	40	0.733	0	M2_NE_Bayes
	42	0.929	0	M2_NE_Bayes
	45	0.988	1	M2_NE_Bayes
	46	0.665	0	M2_NE_Bayes
	48	0.992	2	M2_NE_Bayes
	49	0.987	1	M2_NE_Bayes
	50	0.695	0	M2_NE_Bayes
	54	0.836	0	M2_NE_Bayes
	90	0.964	1	M2_NE_Bayes
	105	0.905	0	M2_NE_Bayes
	113	0.656	0	M2_NE_Bayes
	118	0.874	0	M2_NE_Bayes
	149	0.995	2	M2_NE_Bayes
	155	0.607	0	M2_NE_Bayes
	158	0.797	0	M2_NE_Bayes
	174	0.903	0	M2_NE_Bayes
	175	0.985	1	M2_NE_Bayes
	187	0.885	0	M2_NE_Bayes
	191	0.535	0	M2_NE_Bayes
	197	0.577	0	M2_NE_Bayes
	211	0.794	0	M2_NE_Bayes
	213	0.693	0	M2_NE_Bayes
	228	0.974	1	M2_NE_Bayes
	234	0.754	0	M2_NE_Bayes
	238	0.967	1	M2_NE_Bayes
	241	0.888	0	M2_NE_Bayes
	242	0.569	0	M2_NE_Bayes
	253	0.909	0	M2_NE_Bayes
	260	0.963	1	M2_NE_Bayes
	262	0.967	1	M2_NE_Bayes
	264	0.988	1	M2_NE_Bayes
	272	0.638	0	M2_NE_Bayes
	277	0.912	0	M2_NE_Bayes
	284	0.995	2	M2_NE_Bayes
	286	0.772	0	M2_NE_Bayes
	288	0.611	0	M2_NE_Bayes
	296	0.523	0	M2_NE_Bayes
	298	0.683	0	M2_NE_Bayes
	28	0.994	2	M2_BE_Bayes
	37	0.941	0	M2_BE_Bayes
	40	0.732	0	M2_BE_Bayes
	42	0.928	0	M2_BE_Bayes
	45	0.988	1	M2_BE_Bayes
	46	0.667	0	M2_BE_Bayes
	48	0.992	2	M2_BE_Bayes
	49	0.986	1	M2_BE_Bayes
	50	0.697	0	M2_BE_Bayes
	54	0.837	0	M2_BE_Bayes
	90	0.963	1	M2_BE_Bayes
	105	0.904	0	M2_BE_Bayes
	113	0.660	0	M2_BE_Bayes
	118	0.873	0	M2_BE_Bayes
	149	0.994	2	M2_BE_Bayes
	155	0.610	0	M2_BE_Bayes
	158	0.796	0	M2_BE_Bayes
	174	0.902	0	M2_BE_Bayes
	175	0.984	1	M2_BE_Bayes
	187	0.884	0	M2_BE_Bayes
	191	0.542	0	M2_BE_Bayes
	197	0.581	0	M2_BE_Bayes
	211	0.795	0	M2_BE_Bayes
	213	0.692	0	M2_BE_Bayes
	228	0.974	1	M2_BE_Bayes
	234	0.755	0	M2_BE_Bayes
	238	0.967	1	M2_BE_Bayes
	241	0.887	0	M2_BE_Bayes
	242	0.573	0	M2_BE_Bayes
	253	0.908	0	M2_BE_Bayes
	260	0.962	1	M2_BE_Bayes
	262	0.966	1	M2_BE_Bayes
	264	0.987	1	M2_BE_Bayes
	272	0.640	0	M2_BE_Bayes
	277	0.911	0	M2_BE_Bayes
	284	0.995	2	M2_BE_Bayes
	286	0.772	0	M2_BE_Bayes
	288	0.614	0	M2_BE_Bayes
	296	0.530	0	M2_BE_Bayes
	298	0.684	0	M2_BE_Bayes
	28	0.995	2	M8_NE_Bayes
	37	0.950	0	M8_NE_Bayes
	40	0.776	0	M8_NE_Bayes
	42	0.939	0	M8_NE_Bayes
	45	0.990	1	M8_NE_Bayes
	46	0.707	0	M8_NE_Bayes
	48	0.993	2	M8_NE_Bayes
	49	0.988	1	M8_NE_Bayes
	50	0.733	0	M8_NE_Bayes
	54	0.857	0	M8_NE_Bayes
	90	0.969	1	M8_NE_Bayes
	105	0.919	0	M8_NE_Bayes
	111	0.526	0	M8_NE_Bayes
	113	0.702	0	M8_NE_Bayes
	118	0.896	0	M8_NE_Bayes
	149	0.995	2	M8_NE_Bayes
	155	0.654	0	M8_NE_Bayes
	158	0.828	0	M8_NE_Bayes
	174	0.917	0	M8_NE_Bayes
	175	0.987	1	M8_NE_Bayes
	187	0.903	0	M8_NE_Bayes
	191	0.578	0	M8_NE_Bayes
	197	0.633	0	M8_NE_Bayes
	210	0.513	0	M8_NE_Bayes
	211	0.821	0	M8_NE_Bayes
	213	0.721	0	M8_NE_Bayes
	228	0.978	1	M8_NE_Bayes
	234	0.786	0	M8_NE_Bayes
	238	0.971	1	M8_NE_Bayes
	241	0.904	0	M8_NE_Bayes
	242	0.625	0	M8_NE_Bayes
	253	0.922	0	M8_NE_Bayes
	260	0.969	1	M8_NE_Bayes
	262	0.971	1	M8_NE_Bayes
	264	0.989	1	M8_NE_Bayes
	272	0.690	0	M8_NE_Bayes
	277	0.925	0	M8_NE_Bayes
	284	0.995	2	M8_NE_Bayes
	286	0.803	0	M8_NE_Bayes
	288	0.666	0	M8_NE_Bayes
	296	0.574	0	M8_NE_Bayes
	298	0.727	0	M8_NE_Bayes
	301	0.532	0	M8_NE_Bayes
	7	0.795	0	M8_BE_Bayes
	21	0.803	0	M8_BE_Bayes
	24	0.585	0	M8_BE_Bayes
	25	0.731	0	M8_BE_Bayes
	27	0.536	0	M8_BE_Bayes
	28	0.998	2	M8_BE_Bayes
	31	0.733	0	M8_BE_Bayes
	36	0.539	0	M8_BE_Bayes
	37	0.982	1	M8_BE_Bayes
	40	0.931	0	M8_BE_Bayes
	41	0.772	0	M8_BE_Bayes
	42	0.977	1	M8_BE_Bayes
	43	0.641	0	M8_BE_Bayes
	45	0.996	2	M8_BE_Bayes
	46	0.889	0	M8_BE_Bayes
	48	0.997	2	M8_BE_Bayes
	49	0.996	2	M8_BE_Bayes
	50	0.899	0	M8_BE_Bayes
	52	0.693	0	M8_BE_Bayes
	54	0.944	0	M8_BE_Bayes
	57	0.510	0	M8_BE_Bayes
	58	0.693	0	M8_BE_Bayes
	65	0.694	0	M8_BE_Bayes
	78	0.537	0	M8_BE_Bayes
	87	0.538	0	M8_BE_Bayes
	90	0.989	1	M8_BE_Bayes
	91	0.519	0	M8_BE_Bayes
	105	0.971	1	M8_BE_Bayes
	111	0.808	0	M8_BE_Bayes
	113	0.895	0	M8_BE_Bayes
	118	0.970	1	M8_BE_Bayes
	120	0.659	0	M8_BE_Bayes
	128	0.634	0	M8_BE_Bayes
	142	0.681	0	M8_BE_Bayes
	149	0.998	2	M8_BE_Bayes
	155	0.868	0	M8_BE_Bayes
	158	0.943	0	M8_BE_Bayes
	165	0.595	0	M8_BE_Bayes
	166	0.783	0	M8_BE_Bayes
	167	0.635	0	M8_BE_Bayes
	168	0.696	0	M8_BE_Bayes
	174	0.971	1	M8_BE_Bayes
	175	0.996	2	M8_BE_Bayes
	183	0.509	0	M8_BE_Bayes
	186	0.675	0	M8_BE_Bayes
	187	0.969	1	M8_BE_Bayes
	191	0.809	0	M8_BE_Bayes
	197	0.874	0	M8_BE_Bayes
	208	0.573	0	M8_BE_Bayes
	210	0.782	0	M8_BE_Bayes
	211	0.931	0	M8_BE_Bayes
	213	0.858	0	M8_BE_Bayes
	214	0.551	0	M8_BE_Bayes
	228	0.991	2	M8_BE_Bayes
	230	0.662	0	M8_BE_Bayes
	234	0.919	0	M8_BE_Bayes
	238	0.989	1	M8_BE_Bayes
	239	0.736	0	M8_BE_Bayes
	241	0.966	1	M8_BE_Bayes
	242	0.871	0	M8_BE_Bayes
	253	0.972	1	M8_BE_Bayes
	260	0.991	2	M8_BE_Bayes
	262	0.989	1	M8_BE_Bayes
	264	0.996	2	M8_BE_Bayes
	272	0.896	0	M8_BE_Bayes
	276	0.573	0	M8_BE_Bayes
	277	0.974	1	M8_BE_Bayes
	283	0.598	0	M8_BE_Bayes
	284	0.997	2	M8_BE_Bayes
	286	0.929	0	M8_BE_Bayes
	287	0.501	0	M8_BE_Bayes
	288	0.888	0	M8_BE_Bayes
	289	0.546	0	M8_BE_Bayes
	291	0.692	0	M8_BE_Bayes
	294	0.771	0	M8_BE_Bayes
	296	0.830	0	M8_BE_Bayes
	297	0.719	0	M8_BE_Bayes
	298	0.903	0	M8_BE_Bayes
	300	0.771	0	M8_BE_Bayes
	301	0.801	0	M8_BE_Bayes
	304	0.729	0	M8_BE_Bayes
