# Supplementary material for: Evolution of host-microbe cell adherence by receptor domain shuffling
Source: eLife. 2022 Jan 25;11:e73330. doi: 10.7554/eLife.73330 (PMC8860441; doi:10.7554/eLife.73330)
Supplement: Figure 2—source data 3. [file elife-73330-fig2-data3.zip › Figure 2 - source data 3/site_selection_results/CCM5_mus_ds4_all_evo_data/CCM05_FUBAR.csv]

Site	Partition	&alpha;	&beta;	&beta;-&alpha;	Prob[&alpha;>&beta;]	Prob[&alpha;<&beta;]	BayesFactor[&alpha;<&beta;]
1	1	0.743	1.085	0.342	0.296	0.641	1.900
2	1	0.637	0.965	0.328	0.297	0.642	1.905
3	1	0.541	0.508	-0.034	0.492	0.440	0.836
4	1	0.571	0.928	0.356	0.285	0.655	2.019
5	1	0.708	0.484	-0.225	0.549	0.386	0.668
6	1	0.627	0.504	-0.123	0.521	0.413	0.748
7	1	0.665	2.761	2.096	0.057	0.896	9.178
8	1	7.840	0.480	-7.359	0.976	0.013	0.014
9	1	0.705	0.918	0.213	0.321	0.616	1.705
10	1	0.591	0.982	0.391	0.280	0.659	2.059
11	1	14.192	0.877	-13.314	0.971	0.009	0.010
12	1	0.594	0.485	-0.109	0.523	0.410	0.738
13	1	0.739	0.479	-0.260	0.556	0.379	0.650
14	1	0.593	0.462	-0.131	0.536	0.397	0.701
15	1	0.739	0.499	-0.240	0.546	0.390	0.679
16	1	0.767	0.906	0.139	0.337	0.599	1.590
17	1	1.184	0.485	-0.699	0.737	0.212	0.286
18	1	0.541	0.495	-0.046	0.498	0.434	0.816
19	1	0.524	0.555	0.031	0.463	0.470	0.944
20	1	4.721	0.491	-4.230	0.920	0.055	0.062
21	1	0.626	5.535	4.909	0.005	0.973	38.237
22	1	0.760	0.971	0.211	0.317	0.620	1.735
23	1	0.591	0.973	0.382	0.282	0.658	2.044
24	1	0.538	1.124	0.586	0.235	0.710	2.599
25	1	0.643	1.732	1.089	0.147	0.799	4.232
26	1	0.739	0.543	-0.196	0.525	0.410	0.740
27	1	0.598	2.869	2.271	0.049	0.913	11.180
28	1	0.552	6.054	5.502	0.003	0.983	63.297
29	1	0.626	0.462	-0.164	0.543	0.391	0.682
30	1	0.771	1.010	0.238	0.310	0.627	1.789
31	1	0.701	6.660	5.959	0.006	0.970	34.278
32	1	2.419	0.516	-1.903	0.601	0.341	0.551
33	1	4.357	0.528	-3.829	0.793	0.164	0.209
34	1	2.444	0.511	-1.933	0.785	0.171	0.219
35	1	8.372	0.442	-7.930	0.981	0.011	0.012
36	1	6.562	2.720	-3.842	0.447	0.382	0.658
37	1	0.594	0.476	-0.118	0.528	0.405	0.724
38	1	5.779	0.474	-5.305	0.922	0.055	0.062
39	1	1.796	4.665	2.869	0.057	0.804	4.376
40	1	0.715	2.918	2.203	0.059	0.892	8.752
41	1	0.567	2.479	1.912	0.055	0.908	10.551
42	1	0.583	2.189	1.606	0.103	0.853	6.193
43	1	0.560	0.483	-0.077	0.512	0.420	0.771
44	1	0.709	4.579	3.870	0.011	0.951	20.630
45	1	0.611	3.663	3.052	0.018	0.949	19.903
46	1	0.743	2.261	1.517	0.094	0.847	5.906
47	1	0.588	6.860	6.272	0.002	0.984	63.953
48	1	0.562	2.951	2.388	0.043	0.925	13.029
49	1	0.744	3.159	2.415	0.053	0.896	9.165
50	1	0.650	2.328	1.678	0.111	0.840	5.567
51	1	0.561	1.899	1.338	0.118	0.837	5.465
52	1	0.639	1.008	0.368	0.289	0.650	1.971
53	1	0.606	1.939	1.333	0.124	0.826	5.062
54	1	1.773	0.515	-1.258	0.755	0.196	0.259
55	1	1.372	0.495	-0.877	0.750	0.200	0.265
56	1	0.755	3.118	2.363	0.053	0.897	9.248
57	1	20.590	0.422	-20.168	0.981	0.013	0.014
58	1	1.215	1.431	0.216	0.340	0.556	1.330
59	1	1.148	0.571	-0.577	0.695	0.248	0.350
60	1	0.739	0.479	-0.260	0.556	0.379	0.650
61	1	0.616	1.730	1.114	0.143	0.804	4.373
62	1	0.785	0.837	0.052	0.362	0.573	1.427
63	1	0.755	3.146	2.390	0.054	0.897	9.220
64	1	0.645	1.722	1.077	0.148	0.797	4.182
65	1	0.580	0.504	-0.076	0.508	0.425	0.786
66	1	1.578	0.494	-1.084	0.762	0.190	0.250
67	1	0.627	0.504	-0.123	0.521	0.413	0.748
68	1	0.524	0.555	0.031	0.462	0.470	0.944
69	1	0.524	0.555	0.031	0.462	0.470	0.944
70	1	0.684	0.482	-0.202	0.543	0.391	0.684
71	1	0.752	1.080	0.329	0.297	0.639	1.885
72	1	19.118	0.461	-18.657	0.972	0.019	0.020
73	1	0.639	0.915	0.276	0.308	0.629	1.805
74	1	0.659	1.986	1.327	0.126	0.821	4.871
75	1	0.631	1.145	0.514	0.263	0.678	2.235
76	1	0.598	1.708	1.110	0.141	0.809	4.491
77	1	0.773	0.480	-0.293	0.554	0.381	0.655
78	1	0.609	1.001	0.392	0.283	0.656	2.030
79	1	0.594	0.473	-0.121	0.530	0.403	0.718
80	1	0.744	0.987	0.242	0.310	0.627	1.786
81	1	24.728	0.476	-24.253	0.978	0.015	0.016
82	1	15.324	1.942	-13.382	0.835	0.088	0.102
83	1	2.069	1.148	-0.921	0.609	0.281	0.417
84	1	0.728	1.102	0.374	0.290	0.647	1.952
85	1	0.638	0.905	0.268	0.310	0.627	1.791
86	1	0.783	0.450	-0.332	0.581	0.355	0.586
87	1	0.700	1.750	1.051	0.157	0.785	3.886
88	1	1.402	3.246	1.844	0.127	0.739	3.005
89	1	0.591	0.924	0.333	0.292	0.647	1.947
90	1	0.541	0.495	-0.046	0.498	0.434	0.816
91	1	0.594	0.476	-0.118	0.528	0.405	0.724
92	1	0.580	0.504	-0.076	0.508	0.425	0.786
93	1	0.709	1.597	0.888	0.174	0.766	3.484
94	1	0.708	0.484	-0.225	0.549	0.386	0.668
95	1	0.594	0.485	-0.109	0.523	0.410	0.738
96	1	1.140	1.010	-0.130	0.478	0.438	0.827
97	1	0.626	0.462	-0.164	0.543	0.391	0.682
98	1	0.735	1.085	0.351	0.295	0.642	1.911
99	1	0.764	0.886	0.121	0.337	0.599	1.592
100	1	1.219	0.505	-0.714	0.733	0.215	0.291
101	1	0.594	0.476	-0.118	0.528	0.405	0.723
102	1	0.773	0.529	-0.244	0.530	0.405	0.724
103	1	0.604	0.990	0.386	0.283	0.656	2.028
104	1	0.739	0.479	-0.260	0.556	0.379	0.650
105	1	0.524	0.555	0.031	0.462	0.470	0.944
106	1	0.638	0.991	0.353	0.291	0.647	1.950
107	1	0.739	0.499	-0.240	0.546	0.390	0.679
108	1	0.627	0.507	-0.120	0.520	0.414	0.753
109	1	0.683	5.655	4.972	0.011	0.960	25.554
110	1	0.689	0.928	0.240	0.316	0.621	1.740
111	1	1.627	2.990	1.364	0.146	0.711	2.623
112	1	0.770	0.861	0.091	0.344	0.592	1.545
113	1	0.773	0.502	-0.271	0.543	0.392	0.686
114	1	0.773	0.502	-0.271	0.543	0.392	0.686
115	1	1.757	0.512	-1.246	0.757	0.194	0.255
116	1	5.339	7.945	2.606	0.146	0.716	2.686
117	1	1.792	0.515	-1.277	0.758	0.193	0.254
118	1	0.918	1.258	0.340	0.317	0.617	1.715
119	1	0.739	0.479	-0.260	0.556	0.379	0.650
120	1	0.772	0.942	0.169	0.325	0.612	1.677
121	1	0.740	0.970	0.230	0.319	0.617	1.717
122	1	0.579	0.482	-0.097	0.519	0.413	0.749
123	1	0.552	0.935	0.382	0.276	0.665	2.109
124	1	1.441	0.485	-0.956	0.759	0.193	0.254
125	1	1.494	2.510	1.016	0.169	0.691	2.380
126	1	0.594	1.954	1.360	0.119	0.834	5.337
127	1	0.627	0.509	-0.119	0.519	0.415	0.754
128	1	0.579	0.465	-0.114	0.528	0.404	0.722
129	1	0.742	1.578	0.836	0.180	0.759	3.341
130	1	0.541	0.506	-0.035	0.493	0.440	0.834
131	1	0.735	0.911	0.176	0.332	0.605	1.626
132	1	0.554	1.007	0.453	0.262	0.679	2.255
133	1	0.739	0.543	-0.196	0.525	0.410	0.740
134	1	0.767	1.569	0.802	0.182	0.757	3.318
135	1	0.607	0.998	0.392	0.283	0.656	2.031
136	1	0.627	0.509	-0.119	0.519	0.415	0.754
137	1	0.773	0.529	-0.244	0.530	0.405	0.724
138	1	2.217	0.570	-1.647	0.826	0.127	0.155
139	1	2.419	0.516	-1.903	0.601	0.341	0.551
140	1	1.010	1.084	0.073	0.325	0.610	1.663
141	1	0.594	0.476	-0.118	0.528	0.405	0.723
142	1	2.244	0.995	-1.249	0.568	0.350	0.573
143	1	0.585	1.629	1.044	0.143	0.806	4.428
144	1	0.739	0.543	-0.196	0.525	0.410	0.740
145	1	3.738	0.459	-3.279	0.819	0.143	0.177
146	1	0.626	0.496	-0.130	0.525	0.409	0.736
147	1	1.208	6.395	5.187	0.015	0.909	10.581
148	1	0.627	0.476	-0.150	0.535	0.398	0.704
149	1	6.830	0.449	-6.381	0.941	0.041	0.046
150	1	0.638	0.986	0.348	0.292	0.646	1.941
151	1	0.668	0.458	-0.210	0.557	0.378	0.646
152	1	0.524	0.555	0.031	0.462	0.470	0.944
153	1	0.714	3.068	2.354	0.053	0.897	9.308
154	1	1.026	0.565	-0.461	0.682	0.260	0.373
155	1	0.627	0.504	-0.123	0.521	0.413	0.748
156	1	0.598	2.611	2.013	0.055	0.906	10.229
157	1	0.753	1.580	0.827	0.180	0.760	3.366
158	1	0.773	0.502	-0.271	0.543	0.392	0.686
159	1	0.668	0.458	-0.210	0.557	0.378	0.646
160	1	0.627	0.509	-0.119	0.519	0.415	0.754
161	1	0.645	1.662	1.016	0.154	0.791	4.025
162	1	0.561	1.717	1.156	0.130	0.823	4.932
163	1	0.558	1.981	1.422	0.109	0.847	5.905
164	1	0.749	1.479	0.730	0.190	0.749	3.169
165	1	1.275	1.737	0.463	0.291	0.598	1.583
166	1	1.447	2.613	1.166	0.156	0.703	2.513
167	1	0.607	1.026	0.419	0.278	0.662	2.084
168	1	6.068	0.865	-5.203	0.839	0.106	0.127
169	1	1.348	0.515	-0.833	0.735	0.213	0.288
170	1	0.773	0.480	-0.293	0.554	0.381	0.655
171	1	0.620	1.736	1.117	0.143	0.804	4.365
172	1	0.615	2.680	2.066	0.055	0.904	9.973
173	1	0.619	10.053	9.434	0.001	0.991	112.737
174	1	19.300	0.473	-18.827	0.992	0.004	0.004
175	1	0.716	1.614	0.897	0.174	0.766	3.480
176	1	0.579	0.465	-0.114	0.528	0.404	0.722
177	1	0.708	0.936	0.228	0.321	0.615	1.702
178	1	0.639	1.008	0.368	0.289	0.650	1.971
179	1	0.739	0.543	-0.196	0.525	0.410	0.740
180	1	3.710	0.504	-3.206	0.800	0.158	0.200
181	1	0.607	1.005	0.398	0.282	0.658	2.045
182	1	0.594	0.476	-0.118	0.528	0.405	0.724
183	1	0.578	0.459	-0.119	0.532	0.401	0.711
184	1	8.723	2.624	-6.099	0.599	0.208	0.279
185	1	2.090	5.433	3.344	0.073	0.801	4.275
186	1	0.647	1.536	0.889	0.167	0.776	3.694
187	1	1.455	0.469	-0.986	0.766	0.187	0.244
188	1	5.201	0.477	-4.724	0.827	0.137	0.168
189	1	0.607	1.007	0.401	0.281	0.658	2.049
190	1	0.637	0.907	0.270	0.310	0.628	1.794
191	1	3.807	1.832	-1.975	0.533	0.286	0.426
192	1	1.025	1.150	0.124	0.421	0.493	1.033
193	1	0.580	0.504	-0.076	0.508	0.425	0.786
194	1	14.563	0.436	-14.127	0.992	0.004	0.005
195	1	0.643	2.692	2.050	0.058	0.898	9.346
196	1	0.592	1.042	0.450	0.268	0.672	2.180
197	1	0.626	0.462	-0.164	0.543	0.391	0.682
198	1	0.594	0.507	-0.087	0.512	0.421	0.774
199	1	0.579	0.482	-0.097	0.519	0.413	0.749
200	1	1.740	0.493	-1.247	0.767	0.185	0.242
201	1	0.627	0.507	-0.120	0.520	0.414	0.753
202	1	0.627	0.509	-0.119	0.519	0.415	0.754
203	1	0.560	0.483	-0.077	0.512	0.420	0.771
204	1	0.640	0.982	0.341	0.294	0.644	1.927
205	1	0.541	0.506	-0.035	0.493	0.440	0.834
206	1	0.524	0.555	0.031	0.463	0.470	0.944
207	1	0.772	0.962	0.190	0.320	0.617	1.711
208	1	0.595	0.508	-0.086	0.512	0.421	0.775
209	1	0.562	2.729	2.166	0.047	0.920	12.214
210	1	0.773	0.529	-0.244	0.530	0.405	0.724
211	1	0.657	0.894	0.236	0.320	0.617	1.712
212	1	0.607	1.091	0.483	0.266	0.675	2.206
213	1	1.356	0.471	-0.885	0.761	0.191	0.250
214	1	0.708	0.484	-0.225	0.549	0.386	0.668
215	1	0.580	0.504	-0.076	0.508	0.425	0.786
216	1	0.524	0.555	0.031	0.462	0.470	0.944
217	1	0.773	0.502	-0.271	0.543	0.392	0.686
218	1	0.626	0.496	-0.130	0.525	0.409	0.736
219	1	0.773	0.464	-0.308	0.562	0.373	0.633
220	1	0.773	0.501	-0.272	0.544	0.392	0.685
221	1	0.594	0.485	-0.109	0.523	0.410	0.738
222	1	1.695	0.493	-1.202	0.764	0.188	0.247
223	1	0.541	0.503	-0.038	0.494	0.438	0.829
224	1	0.773	0.502	-0.271	0.543	0.392	0.686
225	1	0.595	0.507	-0.088	0.512	0.421	0.773
226	1	0.560	2.952	2.392	0.041	0.927	13.490
227	1	0.594	0.485	-0.109	0.523	0.410	0.738
228	1	0.743	1.034	0.291	0.306	0.631	1.819
229	1	0.773	0.529	-0.244	0.530	0.405	0.724
230	1	0.554	0.977	0.423	0.267	0.674	2.198
231	1	2.419	0.516	-1.903	0.601	0.341	0.551
232	1	0.576	0.914	0.338	0.289	0.650	1.978
233	1	1.715	0.922	-0.793	0.561	0.359	0.596
234	1	1.314	1.728	0.414	0.296	0.592	1.546
235	1	1.384	0.474	-0.910	0.762	0.190	0.249
236	1	3.594	4.481	0.886	0.215	0.507	1.096
237	1	1.407	1.335	-0.072	0.346	0.586	1.504
238	1	0.739	0.543	-0.196	0.525	0.410	0.740
239	1	0.705	3.132	2.427	0.052	0.900	9.539
240	1	0.671	1.834	1.163	0.143	0.802	4.299
241	1	1.510	0.518	-0.992	0.745	0.204	0.272
242	1	2.568	0.555	-2.013	0.770	0.183	0.238
243	1	0.739	0.479	-0.260	0.556	0.379	0.650
244	1	0.626	0.496	-0.130	0.525	0.409	0.736
245	1	0.598	0.924	0.325	0.294	0.645	1.933
246	1	2.692	0.488	-2.205	0.787	0.169	0.217
247	1	0.643	1.813	1.170	0.141	0.806	4.411
248	1	0.773	0.502	-0.271	0.543	0.392	0.686
249	1	0.684	0.482	-0.202	0.543	0.391	0.684
250	1	1.152	1.016	-0.136	0.479	0.436	0.822
251	1	0.594	0.476	-0.118	0.528	0.405	0.724
252	1	0.591	0.969	0.378	0.283	0.657	2.038
253	1	1.548	1.026	-0.522	0.520	0.395	0.694
254	1	5.833	0.455	-5.378	0.832	0.132	0.162
255	1	0.594	0.473	-0.121	0.530	0.403	0.718
256	1	0.627	0.504	-0.123	0.521	0.413	0.748
257	1	0.580	0.528	-0.052	0.497	0.436	0.824
258	1	2.103	1.794	-0.309	0.322	0.581	1.473
259	1	0.773	0.464	-0.308	0.562	0.373	0.633
260	1	0.707	1.943	1.236	0.140	0.803	4.348
261	1	0.627	0.486	-0.141	0.530	0.403	0.719
262	1	0.656	1.014	0.358	0.292	0.646	1.944
263	1	4.456	0.501	-3.954	0.807	0.153	0.192
264	1	0.596	0.542	-0.053	0.497	0.437	0.826
265	1	0.677	1.655	0.978	0.162	0.781	3.802
266	1	0.541	0.508	-0.034	0.492	0.440	0.836
267	1	0.626	0.462	-0.164	0.543	0.391	0.682
268	1	0.626	0.496	-0.130	0.525	0.409	0.736
269	1	1.896	0.512	-1.384	0.769	0.183	0.239
270	1	0.694	0.851	0.157	0.339	0.597	1.577
271	1	0.627	0.509	-0.119	0.519	0.415	0.754
272	1	1.351	1.010	-0.341	0.508	0.406	0.726
273	1	0.627	0.476	-0.150	0.535	0.398	0.704
274	1	0.638	1.008	0.369	0.290	0.648	1.961
275	1	0.939	2.314	1.376	0.144	0.788	3.958
276	1	0.684	0.482	-0.202	0.543	0.391	0.684
277	1	0.595	0.508	-0.086	0.512	0.421	0.775
278	1	0.627	0.476	-0.150	0.535	0.398	0.704
279	1	1.301	1.061	-0.240	0.485	0.428	0.795
280	1	1.360	0.495	-0.865	0.750	0.200	0.265
281	1	0.739	0.479	-0.260	0.556	0.379	0.650
282	1	2.936	2.031	-0.905	0.453	0.344	0.557
283	1	0.627	0.507	-0.120	0.520	0.414	0.753
284	1	14.237	0.463	-13.775	0.976	0.016	0.017
285	1	0.627	0.507	-0.120	0.520	0.414	0.753
286	1	0.771	1.044	0.273	0.303	0.634	1.841
287	1	0.684	0.482	-0.202	0.543	0.391	0.684
288	1	0.627	0.509	-0.119	0.519	0.415	0.754
289	1	0.761	0.867	0.107	0.341	0.595	1.563
290	1	0.773	0.502	-0.271	0.543	0.392	0.686
291	1	5.527	0.499	-5.028	0.812	0.149	0.186
292	1	0.627	0.504	-0.123	0.521	0.413	0.748
293	1	0.796	0.973	0.177	0.320	0.616	1.710
294	1	4.067	0.507	-3.560	0.897	0.073	0.083
295	1	0.922	2.077	1.156	0.163	0.768	3.512
296	1	0.739	0.479	-0.260	0.556	0.379	0.650
297	1	2.969	0.929	-2.040	0.641	0.284	0.421
298	1	0.743	0.923	0.180	0.330	0.607	1.640
299	1	0.579	0.482	-0.097	0.519	0.413	0.749
300	1	0.541	0.485	-0.056	0.503	0.428	0.797
301	1	1.663	0.484	-1.178	0.776	0.178	0.230
302	1	0.637	0.947	0.310	0.301	0.637	1.869
303	1	1.202	1.132	-0.070	0.455	0.456	0.893
304	1	0.627	0.509	-0.119	0.519	0.415	0.754
305	1	0.579	0.465	-0.114	0.528	0.404	0.722
306	1	0.708	0.484	-0.225	0.549	0.386	0.668
307	1	1.133	1.012	-0.121	0.475	0.440	0.836
308	1	2.884	0.483	-2.401	0.802	0.156	0.197
309	1	0.559	1.073	0.514	0.250	0.692	2.393
310	1	0.739	0.543	-0.196	0.525	0.410	0.740
311	1	0.772	0.963	0.191	0.320	0.617	1.714
312	1	0.613	1.986	1.373	0.122	0.828	5.125
313	1	6.934	0.497	-6.438	0.920	0.055	0.062
314	1	0.773	0.529	-0.244	0.530	0.405	0.724
315	1	0.524	0.555	0.031	0.462	0.470	0.944
316	1	2.419	0.516	-1.903	0.601	0.341	0.551
317	1	2.419	0.516	-1.903	0.601	0.341	0.551
318	1	0.594	0.476	-0.118	0.528	0.405	0.723
319	1	9.655	0.480	-9.175	0.952	0.032	0.035
320	1	0.585	1.629	1.044	0.143	0.806	4.428
321	1	0.739	0.543	-0.196	0.525	0.410	0.740
322	1	0.773	0.458	-0.315	0.566	0.369	0.622
323	1	0.626	0.496	-0.130	0.525	0.409	0.736
324	1	1.342	2.017	0.675	0.257	0.623	1.757
325	1	0.627	0.476	-0.150	0.535	0.398	0.704
326	1	1.604	0.468	-1.136	0.774	0.180	0.233
327	1	0.643	2.044	1.401	0.120	0.829	5.161
328	1	0.668	0.458	-0.210	0.557	0.378	0.646
329	1	0.524	0.555	0.031	0.462	0.470	0.944
330	1	0.743	1.057	0.314	0.301	0.636	1.858
331	1	0.524	0.555	0.031	0.462	0.470	0.944
332	1	0.627	0.504	-0.123	0.521	0.413	0.748
333	1	0.598	2.635	2.037	0.054	0.906	10.264
334	1	0.772	0.916	0.144	0.331	0.606	1.635
335	1	0.773	0.502	-0.271	0.543	0.392	0.686
336	1	0.668	0.458	-0.210	0.557	0.378	0.646
337	1	0.627	0.509	-0.119	0.519	0.415	0.754
338	1	0.626	0.496	-0.130	0.525	0.409	0.736
339	1	0.541	0.508	-0.034	0.492	0.440	0.836
340	1	0.546	2.080	1.534	0.101	0.859	6.470
341	1	0.656	0.941	0.285	0.306	0.631	1.822
342	1	1.594	1.510	-0.084	0.369	0.520	1.153
343	1	1.463	0.923	-0.540	0.544	0.375	0.637
344	1	0.607	1.026	0.419	0.278	0.662	2.084
345	1	1.887	0.469	-1.418	0.789	0.167	0.214
346	1	2.030	0.512	-1.518	0.773	0.180	0.233
347	1	3.173	0.483	-2.690	0.823	0.139	0.171
348	1	0.614	2.901	2.287	0.046	0.914	11.365
349	1	1.340	1.595	0.255	0.324	0.563	1.372
350	1	0.633	4.725	4.092	0.012	0.959	25.126
351	1	1.452	0.538	-0.914	0.732	0.215	0.292
352	1	2.493	0.927	-1.566	0.607	0.317	0.493
353	1	0.579	0.465	-0.114	0.528	0.404	0.722
354	1	0.623	0.901	0.278	0.309	0.629	1.804
355	1	0.660	1.985	1.325	0.124	0.823	4.934
356	1	0.739	0.543	-0.196	0.525	0.410	0.740
357	1	4.829	0.501	-4.328	0.806	0.154	0.193
358	1	0.675	3.462	2.787	0.040	0.918	11.830
359	1	1.491	1.070	-0.421	0.510	0.401	0.712
360	1	0.578	0.459	-0.119	0.532	0.401	0.711
361	1	0.760	0.915	0.154	0.330	0.607	1.641
362	1	1.370	0.517	-0.853	0.739	0.209	0.282
363	1	0.627	0.476	-0.150	0.535	0.398	0.704
364	1	0.659	1.934	1.275	0.131	0.815	4.695
365	1	0.524	0.555	0.031	0.462	0.470	0.944
366	1	0.580	0.504	-0.076	0.508	0.425	0.786
367	1	1.771	0.484	-1.287	0.771	0.183	0.238
368	1	0.643	1.643	1.000	0.155	0.790	3.993
369	1	0.580	0.528	-0.052	0.497	0.436	0.824
370	1	0.626	0.462	-0.164	0.543	0.391	0.682
371	1	5.057	0.498	-4.559	0.926	0.050	0.056
372	1	2.059	0.489	-1.570	0.784	0.171	0.220
373	1	3.409	1.982	-1.426	0.499	0.339	0.547
374	1	0.627	0.507	-0.120	0.520	0.414	0.753
375	1	0.653	0.978	0.325	0.298	0.640	1.890
376	1	0.560	0.483	-0.077	0.512	0.420	0.771
377	1	0.627	0.504	-0.123	0.521	0.413	0.748
378	1	1.442	0.516	-0.926	0.743	0.206	0.276
379	1	0.720	3.082	2.361	0.077	0.873	7.285
380	1	4.347	1.055	-3.292	0.592	0.328	0.519
381	1	1.743	1.013	-0.730	0.539	0.377	0.643
382	1	1.201	4.769	3.568	0.032	0.871	7.172
383	1	0.773	0.529	-0.244	0.530	0.405	0.724
384	1	1.316	3.294	1.979	0.121	0.821	4.864
385	1	0.607	1.002	0.395	0.282	0.657	2.042
386	1	0.593	0.462	-0.131	0.536	0.397	0.701
387	1	1.424	1.623	0.198	0.330	0.555	1.325
388	1	2.149	1.001	-1.148	0.564	0.353	0.581
389	1	1.475	0.518	-0.957	0.744	0.205	0.275
390	1	0.772	1.028	0.256	0.304	0.633	1.831
391	1	0.626	0.496	-0.130	0.525	0.409	0.736
392	1	0.643	1.707	1.064	0.149	0.796	4.160
393	1	0.773	0.464	-0.308	0.562	0.373	0.633
394	1	1.452	0.514	-0.938	0.743	0.206	0.276
395	1	0.594	0.485	-0.109	0.523	0.410	0.738
396	1	0.627	0.486	-0.141	0.530	0.403	0.719
397	1	0.541	0.503	-0.038	0.494	0.438	0.829
398	1	0.773	0.502	-0.271	0.543	0.392	0.686
399	1	0.595	0.507	-0.088	0.512	0.421	0.773
400	1	0.561	1.752	1.191	0.127	0.827	5.076
401	1	0.594	0.485	-0.109	0.523	0.410	0.738
402	1	3.250	0.546	-2.704	0.784	0.171	0.220
403	1	1.452	0.538	-0.914	0.732	0.215	0.292
404	1	0.561	1.729	1.168	0.129	0.824	4.991
405	1	2.419	0.516	-1.903	0.601	0.341	0.551
406	1	1.128	1.088	-0.040	0.456	0.458	0.897
407	1	1.239	0.937	-0.301	0.514	0.403	0.719
408	1	0.599	1.846	1.247	0.126	0.825	5.009
409	1	0.593	0.462	-0.131	0.536	0.397	0.701
410	1	0.902	6.506	5.603	0.012	0.954	22.295
411	1	0.682	1.601	0.919	0.167	0.775	3.673
412	1	0.739	0.543	-0.196	0.525	0.410	0.740
413	1	0.741	1.102	0.361	0.292	0.645	1.932
414	1	0.715	2.919	2.204	0.057	0.894	8.943
415	1	1.347	1.010	-0.337	0.508	0.406	0.728
416	1	0.673	1.849	1.175	0.142	0.802	4.306
417	1	0.739	0.479	-0.260	0.556	0.379	0.650
418	1	0.626	0.496	-0.130	0.525	0.409	0.736
419	1	0.579	0.469	-0.109	0.526	0.407	0.729
420	1	2.124	0.933	-1.191	0.571	0.349	0.571
421	1	0.638	0.984	0.346	0.293	0.646	1.939
422	1	0.773	0.502	-0.271	0.543	0.392	0.686
423	1	0.684	0.482	-0.202	0.543	0.391	0.684
424	1	2.837	1.007	-1.830	0.702	0.206	0.276
425	1	0.695	0.931	0.237	0.319	0.617	1.715
426	1	0.745	0.966	0.221	0.321	0.615	1.699
427	1	7.916	0.486	-7.430	0.935	0.045	0.050
428	1	4.427	0.457	-3.970	0.843	0.122	0.148
429	1	0.616	1.529	0.913	0.162	0.783	3.833
430	1	0.647	1.656	1.009	0.154	0.791	4.027
431	1	0.580	0.528	-0.052	0.497	0.436	0.824
432	1	1.523	1.315	-0.208	0.353	0.579	1.462
433	1	0.773	0.464	-0.308	0.562	0.373	0.633
434	1	16.543	0.951	-15.592	0.930	0.039	0.043
435	1	0.627	0.486	-0.141	0.530	0.403	0.719
436	1	0.592	1.011	0.419	0.275	0.666	2.117
437	1	0.796	0.973	0.177	0.320	0.616	1.710
438	1	2.370	1.495	-0.875	0.505	0.386	0.669
439	1	0.637	0.934	0.297	0.304	0.634	1.845
440	1	1.272	1.117	-0.155	0.476	0.442	0.844
441	1	0.626	0.462	-0.164	0.543	0.391	0.682
442	1	0.674	1.663	0.988	0.158	0.785	3.881
443	1	2.139	1.045	-1.094	0.549	0.365	0.612
444	1	0.668	0.458	-0.210	0.557	0.378	0.646
445	1	1.772	1.016	-0.756	0.555	0.358	0.592
446	1	1.351	1.022	-0.328	0.505	0.409	0.736
447	1	1.628	0.923	-0.704	0.558	0.362	0.603
448	1	0.696	0.994	0.299	0.306	0.631	1.820
449	1	1.252	4.466	3.214	0.048	0.835	5.385
450	1	0.684	0.482	-0.202	0.543	0.391	0.684
451	1	0.608	1.000	0.392	0.283	0.656	2.031
452	1	0.627	0.476	-0.150	0.535	0.398	0.704
453	1	7.627	1.751	-5.876	0.758	0.089	0.104
454	1	1.314	1.601	0.287	0.321	0.567	1.393
455	1	0.739	0.479	-0.260	0.556	0.379	0.650
456	1	2.072	1.131	-0.941	0.613	0.278	0.409
457	1	0.627	0.507	-0.120	0.520	0.414	0.753
458	1	2.876	0.504	-2.372	0.793	0.163	0.208
459	1	0.627	0.507	-0.120	0.520	0.414	0.753
460	1	0.711	3.304	2.592	0.048	0.906	10.253
461	1	0.684	0.482	-0.202	0.543	0.391	0.684
462	1	0.625	6.026	5.401	0.009	0.967	30.892
463	1	0.761	0.867	0.107	0.341	0.595	1.563
464	1	0.773	0.502	-0.271	0.543	0.392	0.686
465	1	0.773	0.502	-0.271	0.543	0.392	0.686
466	1	0.627	0.504	-0.123	0.521	0.413	0.748
467	1	0.798	0.976	0.178	0.319	0.617	1.717
468	1	4.139	0.506	-3.632	0.898	0.072	0.082
469	1	1.684	2.568	0.884	0.206	0.709	2.596
470	1	0.739	0.479	-0.260	0.556	0.379	0.650
471	1	3.284	0.943	-2.341	0.608	0.316	0.493
472	1	0.743	0.960	0.217	0.321	0.615	1.699
473	1	0.579	0.482	-0.097	0.519	0.413	0.749
474	1	0.552	0.935	0.382	0.276	0.665	2.109
475	1	10.483	0.445	-10.039	0.986	0.008	0.008
476	1	0.643	1.628	0.985	0.158	0.787	3.935
477	1	0.581	1.101	0.520	0.254	0.687	2.338
478	1	0.627	0.509	-0.119	0.519	0.415	0.754
479	1	0.579	0.465	-0.114	0.528	0.404	0.722
480	1	0.733	1.576	0.843	0.179	0.760	3.363
481	1	1.133	1.004	-0.129	0.477	0.438	0.829
482	1	2.034	0.943	-1.091	0.579	0.341	0.551
483	1	0.555	4.015	3.460	0.012	0.965	29.485
484	1	0.794	3.832	3.038	0.027	0.927	13.535
485	1	1.401	1.068	-0.333	0.499	0.413	0.748
486	1	0.627	0.509	-0.119	0.519	0.415	0.754
487	1	0.773	0.529	-0.244	0.530	0.405	0.724
488	1	0.524	0.555	0.031	0.462	0.470	0.944
489	1	2.419	0.516	-1.903	0.601	0.341	0.551
490	1	2.419	0.516	-1.903	0.601	0.341	0.551
491	1	0.594	0.476	-0.118	0.528	0.405	0.723
492	1	9.655	0.480	-9.175	0.952	0.032	0.035
493	1	0.570	4.316	3.745	0.009	0.968	32.301
494	1	0.739	0.543	-0.196	0.525	0.410	0.740
495	1	0.773	0.458	-0.315	0.566	0.369	0.622
496	1	0.626	0.496	-0.130	0.525	0.409	0.736
497	1	1.204	1.861	0.657	0.261	0.627	1.789
498	1	0.627	0.476	-0.150	0.535	0.398	0.704
499	1	0.578	0.459	-0.119	0.532	0.401	0.711
500	1	0.627	0.507	-0.120	0.520	0.414	0.753
501	1	0.673	0.857	0.185	0.333	0.603	1.619
502	1	0.524	0.555	0.031	0.462	0.470	0.944
503	1	0.743	1.085	0.342	0.296	0.641	1.900
504	1	2.418	0.556	-1.862	0.840	0.116	0.139
505	1	0.627	0.504	-0.123	0.521	0.413	0.748
506	1	0.591	0.943	0.352	0.288	0.651	1.987
507	1	0.675	1.472	0.797	0.180	0.761	3.384
508	1	0.773	0.502	-0.271	0.543	0.392	0.686
509	1	0.668	0.458	-0.210	0.557	0.378	0.646
510	1	0.651	1.700	1.049	0.152	0.793	4.079
511	1	0.626	0.496	-0.130	0.525	0.409	0.736
512	1	0.541	0.508	-0.034	0.492	0.440	0.836
513	1	1.017	0.571	-0.446	0.678	0.263	0.380
514	1	1.784	1.725	-0.058	0.333	0.546	1.278
515	1	1.275	2.496	1.221	0.151	0.722	2.763
516	1	0.638	0.909	0.271	0.310	0.628	1.795
517	1	0.595	0.508	-0.086	0.512	0.421	0.775
518	1	15.873	0.425	-15.448	0.996	0.002	0.002
519	1	0.580	0.504	-0.076	0.508	0.425	0.786
520	1	3.563	0.482	-3.081	0.805	0.155	0.194
521	1	0.599	4.999	4.399	0.010	0.965	29.753
522	1	0.606	0.894	0.288	0.305	0.633	1.835
523	1	0.643	1.803	1.160	0.142	0.805	4.384
524	1	0.580	0.528	-0.052	0.497	0.436	0.824
525	1	11.100	2.583	-8.517	0.676	0.157	0.199
526	1	0.579	0.465	-0.114	0.528	0.404	0.722
527	1	0.608	0.896	0.287	0.305	0.633	1.832
528	1	0.684	0.482	-0.202	0.543	0.391	0.684
529	1	0.739	0.543	-0.196	0.525	0.410	0.740
530	1	0.773	0.502	-0.271	0.543	0.392	0.686
531	1	0.607	3.806	3.199	0.030	0.937	15.790
532	1	1.424	1.664	0.240	0.326	0.561	1.358
533	1	0.578	0.459	-0.119	0.532	0.401	0.711
534	1	1.394	0.938	-0.456	0.535	0.383	0.659
535	1	0.809	1.670	0.861	0.177	0.761	3.390
536	1	0.667	2.820	2.152	0.053	0.901	9.702
537	1	0.578	0.459	-0.119	0.532	0.401	0.711
538	1	4.410	0.479	-3.931	0.835	0.129	0.158
539	1	1.418	0.517	-0.901	0.742	0.207	0.277
540	1	0.627	0.476	-0.150	0.535	0.398	0.704
541	1	1.653	0.997	-0.656	0.534	0.382	0.658
542	1	1.002	0.569	-0.433	0.677	0.264	0.382
543	1	0.598	1.593	0.994	0.150	0.797	4.184
544	1	0.627	0.476	-0.150	0.535	0.398	0.704
545	1	0.688	2.864	2.176	0.055	0.897	9.285
546	1	0.580	0.528	-0.052	0.497	0.436	0.824
547	1	2.049	0.468	-1.581	0.783	0.173	0.222
548	1	1.378	0.517	-0.862	0.739	0.209	0.282
549	1	0.773	0.480	-0.293	0.554	0.381	0.655
550	1	0.627	0.509	-0.119	0.519	0.415	0.754
551	1	0.627	0.507	-0.120	0.520	0.414	0.753
552	1	0.688	0.926	0.238	0.317	0.620	1.737
553	1	1.472	0.500	-0.972	0.751	0.201	0.267
554	1	0.627	0.504	-0.123	0.521	0.413	0.748
555	1	1.391	0.517	-0.874	0.739	0.209	0.281
556	1	0.606	0.994	0.387	0.284	0.656	2.025
557	1	0.773	0.480	-0.293	0.554	0.381	0.655
558	1	1.461	3.193	1.732	0.122	0.733	2.920
559	1	0.541	0.503	-0.038	0.494	0.438	0.829
560	1	0.773	0.529	-0.244	0.530	0.405	0.724
561	1	0.569	2.648	2.079	0.050	0.915	11.463
562	1	1.316	1.202	-0.114	0.453	0.454	0.884
563	1	0.594	0.473	-0.121	0.530	0.403	0.718
564	1	4.877	1.587	-3.290	0.637	0.217	0.295
565	1	0.816	0.975	0.159	0.322	0.615	1.696
566	1	0.626	0.496	-0.130	0.525	0.409	0.736
567	1	0.772	0.974	0.202	0.318	0.619	1.728
568	1	0.626	0.496	-0.130	0.525	0.409	0.736
569	1	0.773	0.464	-0.308	0.562	0.373	0.633
570	1	0.773	0.501	-0.272	0.544	0.392	0.685
571	1	1.377	0.538	-0.839	0.729	0.218	0.296
572	1	2.089	0.951	-1.138	0.566	0.353	0.580
573	1	0.541	0.503	-0.038	0.494	0.438	0.829
574	1	0.773	0.502	-0.271	0.543	0.392	0.686
575	1	0.595	0.507	-0.088	0.512	0.421	0.773
576	1	1.581	0.999	-0.582	0.526	0.389	0.677
577	1	0.594	0.507	-0.087	0.512	0.421	0.774
578	1	0.731	2.040	1.310	0.137	0.805	4.402
579	1	0.580	0.528	-0.052	0.497	0.436	0.824
580	1	0.541	0.503	-0.038	0.494	0.438	0.829
581	1	2.419	0.516	-1.903	0.601	0.341	0.551
582	1	0.576	2.801	2.226	0.045	0.920	12.258
583	1	0.684	0.482	-0.202	0.543	0.391	0.684
584	1	0.580	0.504	-0.076	0.508	0.425	0.786
585	1	0.608	0.870	0.262	0.311	0.626	1.783
586	1	1.459	1.066	-0.393	0.510	0.404	0.721
587	1	0.580	6.608	6.029	0.003	0.982	58.990
588	1	0.681	1.891	1.210	0.140	0.804	4.373
589	1	0.674	2.071	1.397	0.127	0.819	4.818
590	1	0.772	1.006	0.234	0.311	0.626	1.778
591	1	1.345	0.518	-0.827	0.737	0.211	0.284
592	1	0.709	0.550	-0.159	0.518	0.417	0.762
593	1	1.261	0.486	-0.775	0.746	0.204	0.273
594	1	0.626	0.496	-0.130	0.525	0.409	0.736
595	1	1.602	0.478	-1.124	0.768	0.184	0.241
596	1	2.345	0.488	-1.857	0.785	0.170	0.218
597	1	0.640	3.092	2.452	0.047	0.912	11.038
598	1	0.715	1.043	0.328	0.300	0.637	1.864
599	1	0.684	0.482	-0.202	0.543	0.391	0.684
600	1	3.510	0.512	-2.997	0.889	0.079	0.091
601	1	1.350	1.135	-0.214	0.475	0.435	0.818
602	1	1.376	1.766	0.390	0.301	0.585	1.502
603	1	0.598	1.864	1.265	0.127	0.824	4.976
604	1	5.533	0.499	-5.034	0.813	0.148	0.184
605	1	1.431	0.471	-0.960	0.766	0.187	0.244
606	1	0.637	0.946	0.309	0.301	0.637	1.864
607	1	1.598	0.537	-1.061	0.741	0.208	0.279
608	1	0.627	0.486	-0.141	0.530	0.403	0.719
609	1	0.579	0.465	-0.114	0.528	0.404	0.722
610	1	0.596	1.509	0.913	0.159	0.788	3.954
611	1	0.627	0.476	-0.150	0.535	0.398	0.704
612	1	0.541	0.503	-0.038	0.494	0.438	0.829
613	1	0.773	0.502	-0.271	0.543	0.392	0.686
614	1	1.423	1.189	-0.234	0.469	0.437	0.824
615	1	3.296	0.490	-2.806	0.889	0.079	0.091
616	1	1.085	0.519	-0.567	0.712	0.233	0.324
617	1	1.435	0.879	-0.556	0.556	0.365	0.611
618	1	0.626	0.481	-0.146	0.533	0.401	0.712
619	1	0.591	0.999	0.408	0.277	0.663	2.093
620	1	1.452	0.515	-0.936	0.742	0.207	0.277
621	1	0.627	0.504	-0.123	0.521	0.413	0.748
622	1	0.701	1.514	0.813	0.184	0.756	3.292
623	1	0.638	0.902	0.264	0.311	0.626	1.784
624	1	0.739	0.499	-0.240	0.546	0.390	0.679
625	1	0.802	1.782	0.979	0.160	0.780	3.762
626	1	0.684	0.482	-0.202	0.543	0.391	0.684
627	1	0.607	1.053	0.446	0.273	0.667	2.133
628	1	0.627	0.476	-0.150	0.535	0.398	0.704
629	1	1.821	0.512	-1.308	0.774	0.179	0.232
630	1	0.606	0.929	0.323	0.297	0.641	1.903
631	1	1.255	1.044	-0.211	0.486	0.428	0.796
632	1	3.826	1.179	-2.648	0.634	0.288	0.430
633	1	1.121	0.915	-0.206	0.503	0.415	0.755
634	1	0.643	1.731	1.088	0.148	0.798	4.206
635	1	0.596	0.542	-0.053	0.497	0.437	0.826
636	1	0.541	0.485	-0.056	0.503	0.428	0.797
637	1	0.618	0.864	0.246	0.316	0.621	1.744
638	1	1.416	0.971	-0.444	0.524	0.392	0.685
639	1	0.541	0.508	-0.034	0.492	0.440	0.836
640	1	0.637	0.907	0.270	0.310	0.628	1.794
641	1	0.678	2.254	1.576	0.081	0.867	6.927
642	1	0.684	0.482	-0.202	0.543	0.391	0.684
643	1	1.213	1.270	0.058	0.268	0.664	2.106
644	1	0.609	1.696	1.086	0.143	0.805	4.395
645	1	0.594	0.473	-0.121	0.530	0.403	0.718
646	1	0.652	0.870	0.218	0.325	0.612	1.679
647	1	0.524	0.555	0.031	0.462	0.470	0.944
648	1	2.479	1.569	-0.910	0.503	0.334	0.534
649	1	0.613	1.511	0.898	0.164	0.782	3.810
650	1	1.264	0.952	-0.311	0.516	0.403	0.719
651	1	0.541	0.485	-0.056	0.503	0.428	0.797
652	1	1.027	0.565	-0.461	0.682	0.260	0.374
653	1	0.798	3.067	2.268	0.044	0.897	9.294
