# Supplementary material for: Evolution of host-microbe cell adherence by receptor domain shuffling
Source: eLife. 2022 Jan 25;11:e73330. doi: 10.7554/eLife.73330 (PMC8860441; doi:10.7554/eLife.73330)
Supplement: Figure 2—source data 3. [file elife-73330-fig2-data3.zip › Figure 2 - source data 3/site_selection_results/CCM5_mus_ds4_all_evo_data/CCM05_GARD_MEME.csv]

Codon	alpha	beta1	p1	beta2	p2	LRT	p-value	q-value	Log(L)
1	0.0	0.0	0.252655	1.57121	0.747345	0.531173	0.423083	1.0	-10.3633
2	0.0	0.0	1.0e-09	0.977149	1.0	0.719528	0.376639	1.0	-9.7231
3	0.0	0.0	0.0	0.0	1.0	0.0	1.0	1.0	0.0
4	0.0	0.0	1.0e-09	0.867754	1.0	0.893658	0.339575	1.0	-8.35544
5	0.0	0.0	0.0	0.0	1.0	0.0	1.0	1.0	0.0
6	0.0	0.0	0.0	0.0	1.0	0.0	1.0	1.0	0.0
7	0.0	0.0	1.00005e-09	3.94343	1.0	2.54195	0.136809	1.0	-17.5694
8	4.77365	0.0	0.0472961	0.0	0.952704	0.0	0.67	1.0	-12.6943
9	0.0	0.0	1.001e-06	0.849206	0.999999	0.515582	0.42729	1.0	-8.50236
10	0.0	0.0	1.00005e-09	0.94473	1.0	0.872831	0.343757	1.0	-8.65874
11	8.37412	1.73517	1.0	1.73738	1.21072e-09	0.0	0.67	1.0	-18.8093
12	0.0	0.0	0.0	0.0	1.0	0.0	1.0	1.0	0.0
13	0.0	0.0	0.0	0.0	1.0	0.0	1.0	1.0	0.0
14	0.0	0.0	0.0	0.0	1.0	0.0	1.0	1.0	0.0
15	0.0	0.0	0.0	0.0	1.0	0.0	1.0	1.0	0.0
16	0.0	0.0	1.0e-09	0.832942	1.0	0.374061	0.468692	1.0	-10.0247
17	1.61871	0.0	0.0466766	0.0	0.953323	0.0	0.67	1.0	-11.0439
18	0.0	0.0	0.0	0.0	1.0	0.0	1.0	1.0	0.0
19	0.0	0.0	0.0	0.0	1.0	0.0	1.0	1.0	0.0
20	4.33407	0.0	0.0479496	0.0	0.95205	0.0	0.67	1.0	-9.7448
21	0.0	0.0	1.00001e-09	4.81403	1.0	3.217	0.0957416	1.0	-15.9404
22	0.0	0.0	1.00006e-09	0.996697	1.0	0.536572	0.421641	1.0	-8.38318
23	0.0	0.0	1.00003e-09	0.931534	1.0	0.862872	0.345779	1.0	-8.92455
24	0.0	0.0	1.00032e-09	1.24428	1.0	1.26386	0.27455	1.0	-10.3709
25	0.0	0.0	1.00003e-09	2.11337	1.0	1.51522	0.238578	1.0	-11.8983
26	0.0	0.0	0.0	0.0	1.0	0.0	1.0	1.0	0.0
27	0.0	0.0	1.0e-09	3.1033	1.0	2.75638	0.12208	1.0	-16.3181
28	0.0	0.0	1.00001e-09	4.44478	1.0	4.13959	0.0591391	1.0	-20.5041
29	0.0	0.0	0.0	0.0	1.0	0.0	1.0	1.0	0.0
30	0.0	0.0	1.0e-09	0.981437	1.0	0.519287	0.426284	1.0	-9.69469
31	0.0	0.0	0.731454	50.3716	0.268546	4.10844	0.0601039	1.0	-20.7839
32	0.0	0.0	0.0	0.0	1.0	0.0	1.0	1.0	0.0
33	4.04763	0.0	0.0499714	0.0	0.950029	0.0	0.67	1.0	-7.55514
34	3.87039	0.0	0.041857	0.0	0.958143	0.0	0.67	1.0	-7.43611
35	7.865	0.0	0.0472738	0.0	0.952726	0.0	0.67	1.0	-18.654
36	7.37873	2.803	0.526795	2.80364	0.473205	0.0	0.67	1.0	-22.4046
37	0.0	0.0	0.0	0.0	1.0	0.0	1.0	1.0	0.0
38	2.90481	0.0	0.0473886	0.0	0.952611	0.0	0.67	1.0	-7.3641
39	2.88979	2.88979	1.00017e-09	4.21394	1.0	0.104046	0.575048	1.0	-26.5363
40	0.0	0.0	1.00002e-09	3.15338	1.0	1.72838	0.212151	1.0	-17.5993
41	0.0	0.0	1.00001e-09	2.95452	1.0	3.11062	0.101251	1.0	-16.9615
42	0.0	0.0	0.23634	3.90398	0.76366	2.50517	0.139517	1.0	-13.3655
43	0.0	0.0	0.0	0.0	1.0	0.0	1.0	1.0	0.0
44	0.0	0.0	1.0e-09	4.3793	1.0	2.28173	0.157219	1.0	-21.7989
45	0.0	0.0	1.0e-09	3.88401	1.0	3.14414	0.0994805	1.0	-21.4354
46	0.0	0.0	1.0e-09	2.40603	1.0	1.1188	0.298105	1.0	-15.4014
47	0.0	0.0	1.00001e-09	4.69443	1.0	3.58562	0.0789239	1.0	-20.8669
48	0.0	0.0	0.753984	13.8161	0.246016	4.78599	0.0423152	1.0	-14.0936
49	0.0	0.0	0.832246	30.7803	0.167754	3.17924	0.0976609	1.0	-17.8828
50	0.0	0.0	1.0e-09	2.75081	1.0	2.0637	0.176793	1.0	-14.3541
51	0.0	0.0	1.0e-09	2.2433	1.0	2.333	0.152959	1.0	-12.7115
52	0.0	0.0	1.00002e-09	0.985398	1.0	0.7196	0.376622	1.0	-7.80224
53	0.0	0.0	1.0e-09	2.33131	1.0	1.9476	0.18826	1.0	-13.1519
54	2.50413	0.0	0.0473253	0.0	0.952675	0.0	0.67	1.0	-7.20683
55	2.00934	0.0	0.0466423	0.0	0.953358	0.0	0.67	1.0	-8.89543
56	0.0	0.0	1.0e-09	3.55139	1.0	1.76634	0.20779	1.0	-14.7138
57	94.835	0.0	0.0528463	0.0	0.947154	0.0	0.67	1.0	-10.2967
58	1.74272	1.64554	0.647029	1.6274	0.352971	0.0	0.67	1.0	-16.8945
59	1.58844	0.0	0.0581605	0.0	0.941839	0.0	0.67	1.0	-9.3292
60	0.0	0.0	0.0	0.0	1.0	0.0	1.0	1.0	0.0
61	0.0	0.0	0.244348	2.78685	0.755652	1.65241	0.221182	1.0	-13.5136
62	0.0	0.0	0.942261	62.0904	0.0577385	1.74173	0.210607	1.0	-10.1577
63	0.0	0.0	1.00005e-09	3.4639	1.0	1.72565	0.212469	1.0	-17.7658
64	0.0	0.0	1.00003e-09	2.09954	1.0	1.48973	0.241974	1.0	-11.9908
65	0.0	0.0	0.0	0.0	1.0	0.0	1.0	1.0	0.0
66	2.2576	0.0	0.0474629	0.0	0.952537	0.0	0.67	1.0	-8.76507
67	0.0	0.0	0.0	0.0	1.0	0.0	1.0	1.0	0.0
68	0.0	0.0	0.0	0.0	1.0	0.0	1.0	1.0	0.0
69	0.0	0.0	0.0	0.0	1.0	0.0	1.0	1.0	0.0
70	0.0	0.0	0.0	0.0	1.0	0.0	1.0	1.0	0.0
71	0.0	0.0	1.00012e-09	1.16336	1.0	0.503426	0.430614	1.0	-9.77409
72	14.111	0.0	0.0563238	0.0	0.943676	0.0	0.67	1.0	-8.39297
73	0.0	0.0	0.251367	1.14466	0.748633	0.628255	0.398203	1.0	-8.73615
74	0.0	0.0	1.0e-09	3.17239	1.0	2.08095	0.175154	1.0	-14.1834
75	0.0	0.0	1.00017e-09	1.25467	1.0	0.821085	0.354429	1.0	-9.8057
76	0.0	0.0	1.00001e-09	1.91829	1.0	1.75088	0.209555	1.0	-12.6446
77	0.0	0.0	0.0	0.0	1.0	0.0	1.0	1.0	0.0
78	0.0	0.0	1.00003e-09	1.00475	1.0	0.826261	0.353343	1.0	-9.50198
79	0.0	0.0	0.0	0.0	1.0	0.0	1.0	1.0	0.0
80	0.0	0.0	0.9248	25.4467	0.0751997	0.851183	0.348171	1.0	-9.69738
81	36.9976	0.0	0.0473393	0.0	0.952661	0.0	0.67	1.0	-9.85597
82	7.95546	2.0724	1.0	2.07082	1.00117e-09	0.0	0.67	1.0	-20.7812
83	3.03047	3.03047	0.425177	0.0	0.574823	0.0	0.67	1.0	-21.0328
84	0.0	0.0	0.243736	1.54714	0.756264	0.569043	0.413118	1.0	-10.3261
85	0.0	0.0	0.920248	23.4764	0.0797518	1.00648	0.317982	1.0	-9.04697
86	0.0	0.0	0.0	0.0	1.0	0.0	1.0	1.0	0.0
87	0.0	0.0	0.92907	36.8664	0.0709295	1.007	0.317886	1.0	-10.3309
88	0.0	0.0	0.819968	95.6251	0.180032	5.91958	0.0236138	1.0	-22.835
89	0.0	0.0	1.001e-06	0.856872	0.999999	0.806633	0.357484	1.0	-8.26371
90	0.0	0.0	0.0	0.0	1.0	0.0	1.0	1.0	0.0
91	0.0	0.0	0.0	0.0	1.0	0.0	1.0	1.0	0.0
92	0.0	0.0	0.0	0.0	1.0	0.0	1.0	1.0	0.0
93	0.0	0.0	0.925744	28.942	0.0742563	5.15747	0.0349367	1.0	-10.6369
94	0.0	0.0	0.0	0.0	1.0	0.0	1.0	1.0	0.0
95	0.0	0.0	0.0	0.0	1.0	0.0	1.0	1.0	0.0
96	1.53032	0.98283	1.0	0.978503	1.00024e-09	0.0	0.67	1.0	-13.8363
97	0.0	0.0	0.0	0.0	1.0	0.0	1.0	1.0	0.0
98	0.0	0.0	1.0e-09	1.18336	1.0	0.558529	0.41585	1.0	-9.33383
99	0.0	0.0	1.0e-09	0.812306	1.0	0.448965	0.446008	1.0	-9.96333
100	1.71341	0.0	0.0480775	0.0	0.951923	0.0	0.67	1.0	-10.3173
101	0.0	0.0	0.0	0.0	1.0	0.0	1.0	1.0	0.0
102	0.0	0.0	0.0	0.0	1.0	0.0	1.0	1.0	0.0
103	0.0	0.0	0.213076	1.34723	0.786924	0.826053	0.353386	1.0	-9.06992
104	0.0	0.0	0.0	0.0	1.0	0.0	1.0	1.0	0.0
105	0.0	0.0	0.0	0.0	1.0	0.0	1.0	1.0	0.0
106	0.0	0.0	1.0e-09	1.04018	1.0	0.757522	0.368123	1.0	-8.31547
107	0.0	0.0	0.0	0.0	1.0	0.0	1.0	1.0	0.0
108	0.0	0.0	0.0	0.0	1.0	0.0	1.0	1.0	0.0
109	0.0	0.0	1.0e-09	6.4582	1.0	3.62169	0.0774503	1.0	-23.146
110	0.0	0.0	1.0e-09	1.12993	1.0	0.554608	0.416875	1.0	-7.22248
111	3.30217	3.30217	1.0e-09	5.02217	1.0	0.118598	0.567547	1.0	-18.6507
112	0.0	0.0	0.181251	1.33218	0.818749	0.438116	0.449179	1.0	-9.51797
113	0.0	0.0	0.0	0.0	1.0	0.0	1.0	1.0	0.0
114	0.0	0.0	0.0	0.0	1.0	0.0	1.0	1.0	0.0
115	3.17094	0.0	0.0474715	0.0	0.952528	0.0	0.67	1.0	-6.96625
116	21.9655	3.97581	1.0	3.95382	1.0e-09	0.0	0.67	1.0	-21.3943
117	3.2792	0.0	0.0466312	0.0	0.953369	0.0	0.67	1.0	-6.76409
118	0.0	0.0	0.885636	27.4942	0.114364	3.93701	0.0657079	1.0	-11.198
119	0.0	0.0	0.0	0.0	1.0	0.0	1.0	1.0	0.0
120	0.0	0.0	1.0e-09	1.19833	1.0	0.481632	0.436673	1.0	-7.24057
121	0.0	0.0	1.00001e-09	1.2052	1.0	0.439192	0.448863	1.0	-8.10364
122	0.0	0.0	0.0	0.0	1.0	0.0	1.0	1.0	0.0
123	0.0	0.0	1.0e-09	1.16976	1.0	0.986046	0.321766	1.0	-7.97424
124	3.17731	0.0	0.0473197	0.0	0.95268	0.0	0.67	1.0	-8.85914
125	3.25637	3.25635	1.00015e-09	3.84848	1.0	0.018543	0.633942	1.0	-16.3916
126	0.0	0.0	0.890285	35.9623	0.109715	1.67423	0.218546	1.0	-11.0488
127	0.0	0.0	0.0	0.0	1.0	0.0	1.0	1.0	0.0
128	0.0	0.0	0.0	0.0	1.0	0.0	1.0	1.0	0.0
129	0.0	0.0	1.0e-09	2.36827	1.0	0.799629	0.358977	1.0	-13.5999
130	0.0	0.0	0.0	0.0	1.0	0.0	1.0	1.0	0.0
131	0.0	0.0	0.827034	10.2919	0.172966	0.559886	0.415496	1.0	-9.64091
132	0.0	0.0	1.00003e-09	1.3017	1.0	1.06266	0.307849	1.0	-7.7582
133	0.0	0.0	0.0	0.0	1.0	0.0	1.0	1.0	0.0
134	0.0	0.0	1.0e-09	2.38147	1.0	0.934219	0.331611	1.0	-9.81153
135	0.0	0.0	0.895278	43.8973	0.104722	1.83829	0.199788	1.0	-9.16533
136	0.0	0.0	0.0	0.0	1.0	0.0	1.0	1.0	0.0
137	0.0	0.0	0.0	0.0	1.0	0.0	1.0	1.0	0.0
138	4.05668	0.0	0.0474159	0.0	0.952584	0.0	0.67	1.0	-10.5793
139	0.0	0.0	0.0	0.0	1.0	0.0	1.0	1.0	0.0
140	0.0	0.0	1.00008e-09	1.83066	1.0	0.385991	0.464949	1.0	-10.6678
141	0.0	0.0	0.0	0.0	1.0	0.0	1.0	1.0	0.0
142	3.70386	0.0	0.839431	14.0084	0.160569	0.126633	0.563559	1.0	-13.074
143	0.0	0.0	0.850416	16.2002	0.149584	4.4515	0.0503065	1.0	-9.82292
144	0.0	0.0	0.0	0.0	1.0	0.0	1.0	1.0	0.0
145	10.9034	0.0	0.0499264	0.0	0.950074	0.0	0.67	1.0	-7.17067
146	0.0	0.0	0.0	0.0	1.0	0.0	1.0	1.0	0.0
147	1.88639	0.0	0.735602	20.816	0.264398	2.81511	0.118341	1.0	-20.6075
148	0.0	0.0	0.0	0.0	1.0	0.0	1.0	1.0	0.0
149	9.63442	0.0	0.0472794	0.0	0.952721	0.0	0.67	1.0	-9.564
150	0.0	0.0	1.00001e-09	1.02894	1.0	0.759352	0.367719	1.0	-8.12681
151	0.0	0.0	0.0	0.0	1.0	0.0	1.0	1.0	0.0
152	0.0	0.0	0.0	0.0	1.0	0.0	1.0	1.0	0.0
153	0.0	0.0	1.00001e-09	3.82672	1.0	2.00636	0.18236	1.0	-16.5605
154	1.63111	0.0	0.0467446	0.0	0.953255	0.0	0.67	1.0	-8.19864
155	0.0	0.0	0.0	0.0	1.0	0.0	1.0	1.0	0.0
156	0.0	0.0	1.0e-09	2.9687	1.0	2.7346	0.123498	1.0	-14.0685
157	0.0	0.0	0.491151	4.60493	0.508849	1.11333	0.299038	1.0	-13.2326
158	0.0	0.0	0.0	0.0	1.0	0.0	1.0	1.0	0.0
159	0.0	0.0	0.0	0.0	1.0	0.0	1.0	1.0	0.0
160	0.0	0.0	0.0	0.0	1.0	0.0	1.0	1.0	0.0
161	0.0	0.0	1.0e-09	2.13266	1.0	1.51336	0.238824	1.0	-12.2949
162	0.0	0.0	0.698761	4.88305	0.301239	2.91653	0.112162	1.0	-8.78308
163	0.0	0.0	0.909671	58.1986	0.0903291	2.36542	0.150327	1.0	-10.8818
164	0.0	0.0	1.0e-09	0.822609	1.0	0.509526	0.428941	1.0	-8.60766
165	1.87539	0.87413	1.0	0.86022	1.18162e-09	0.0	0.67	1.0	-10.8772
166	2.63266	2.63266	1.00026e-09	2.87735	1.0	0.0050661	0.65196	1.0	-15.7191
167	0.0	0.0	0.623941	3.26911	0.376059	0.911146	0.336113	1.0	-9.7137
168	2.99113	0.806926	1.0	0.806547	1.0e-09	0.0	0.67	1.0	-11.32
169	2.0557	0.0	0.0472501	0.0	0.95275	0.0	0.67	1.0	-8.20461
170	0.0	0.0	0.0	0.0	1.0	0.0	1.0	1.0	0.0
171	0.0	0.0	1.0e-09	1.98793	1.0	1.55889	0.232882	1.0	-12.9139
172	0.0	0.0	0.661594	9.24975	0.338406	2.01722	0.181292	1.0	-13.3966
173	0.0	0.0	0.55701	30.9329	0.44299	6.77406	0.0152472	1.0	-19.7012
174	3.57723	0.0	0.0478744	0.0	0.952126	0.0	0.67	1.0	-7.99852
175	0.0	0.0	0.390592	5.20575	0.609408	0.943748	0.329774	1.0	-12.334
176	0.0	0.0	0.0	0.0	1.0	0.0	1.0	1.0	0.0
177	0.0	0.0	1.00001e-09	1.412	1.0	0.467065	0.440797	1.0	-9.23179
178	0.0	0.0	1.0e-09	1.65357	1.0	0.723191	0.375806	1.0	-7.65009
179	0.0	0.0	0.0	0.0	1.0	0.0	1.0	1.0	0.0
180	6.13579	0.0	0.0500905	0.0	0.94991	0.0	0.67	1.0	-5.80956
181	0.0	0.0	1.0e-09	1.7649	1.0	0.880016	0.342307	1.0	-9.12645
182	0.0	0.0	0.0	0.0	1.0	0.0	1.0	1.0	0.0
183	0.0	0.0	0.0	0.0	1.0	0.0	1.0	1.0	0.0
184	14.4013	5.22691	1.0	5.22275	1.00117e-09	0.0	0.67	1.0	-22.5793
185	12.9336	3.72199	0.792091	36.545	0.207909	0.0560489	0.603392	1.0	-24.9516
186	0.0	0.0	1.00001e-09	3.13413	1.0	1.33095	0.264383	1.0	-12.2844
187	3.41073	0.0	0.0474263	0.0	0.952574	0.0	0.67	1.0	-7.51664
188	6.7673	0.0	0.0479928	0.0	0.952007	0.0	0.67	1.0	-7.21321
189	0.0	0.0	0.267373	2.44762	0.732627	0.879379	0.342435	1.0	-9.63611
190	0.0	0.0	1.0e-09	1.38742	1.0	0.630007	0.397773	1.0	-7.36733
191	5.88489	0.0	0.917771	79.5433	0.0822292	0.814887	0.355735	1.0	-12.919
192	2.41904	2.09137	1.0	2.0821	1.0e-09	0.0	0.67	1.0	-12.4143
193	0.0	0.0	0.0	0.0	1.0	0.0	1.0	1.0	0.0
194	22.1798	0.0	0.0479047	0.0	0.952095	0.0	0.67	1.0	-11.7834
195	0.0	0.0	0.828075	63.0085	0.171925	6.69527	0.0158738	1.0	-15.0736
196	0.0	0.0	0.244401	2.36223	0.755599	0.95257	0.328084	1.0	-9.41821
197	0.0	0.0	0.0	0.0	1.0	0.0	1.0	1.0	0.0
198	0.0	0.0	0.0	0.0	1.0	0.0	1.0	1.0	0.0
199	0.0	0.0	0.0	0.0	1.0	0.0	1.0	1.0	0.0
200	4.34392	0.0	0.04668	0.0	0.95332	0.0	0.67	1.0	-8.31489
201	0.0	0.0	0.0	0.0	1.0	0.0	1.0	1.0	0.0
202	0.0	0.0	0.0	0.0	1.0	0.0	1.0	1.0	0.0
203	0.0	0.0	0.0	0.0	1.0	0.0	1.0	1.0	0.0
204	0.0	0.0	1.00003e-09	1.57703	1.0	0.690617	0.383294	1.0	-8.18328
205	0.0	0.0	0.0	0.0	1.0	0.0	1.0	1.0	0.0
206	0.0	0.0	0.0	0.0	1.0	0.0	1.0	1.0	0.0
207	0.0	0.0	1.0e-09	1.53039	1.0	0.489519	0.434465	1.0	-7.63272
208	0.0	0.0	0.0	0.0	1.0	0.0	1.0	1.0	0.0
209	0.0	0.0	0.369848	6.52024	0.630152	2.39684	0.147822	1.0	-13.694
210	0.0	0.0	0.0	0.0	1.0	0.0	1.0	1.0	0.0
211	0.0	0.0	1.0e-09	1.35578	1.0	0.557397	0.416145	1.0	-8.47662
212	0.0	0.0	0.0718876	2.01367	0.928112	0.916774	0.335008	1.0	-10.1193
213	3.54673	0.0	0.0479723	0.0	0.952028	0.0	0.67	1.0	-8.94221
214	0.0	0.0	0.0	0.0	1.0	0.0	1.0	1.0	0.0
215	0.0	0.0	0.0	0.0	1.0	0.0	1.0	1.0	0.0
216	0.0	0.0	0.0	0.0	1.0	0.0	1.0	1.0	0.0
217	0.0	0.0	0.0	0.0	1.0	0.0	1.0	1.0	0.0
218	0.0	0.0	0.0	0.0	1.0	0.0	1.0	1.0	0.0
219	0.0	0.0	0.0	0.0	1.0	0.0	1.0	1.0	0.0
220	0.0	0.0	0.0	0.0	1.0	0.0	1.0	1.0	0.0
221	0.0	0.0	0.0	0.0	1.0	0.0	1.0	1.0	0.0
222	3.91441	0.0	0.0472974	0.0	0.952703	0.0	0.67	1.0	-6.50304
223	0.0	0.0	0.0	0.0	1.0	0.0	1.0	1.0	0.0
224	0.0	0.0	0.0	0.0	1.0	0.0	1.0	1.0	0.0
225	0.0	0.0	0.0	0.0	1.0	0.0	1.0	1.0	0.0
226	0.0	0.0	1.0e-09	5.69315	1.0	3.5073	0.0822239	1.0	-14.9212
227	0.0	0.0	0.0	0.0	1.0	0.0	1.0	1.0	0.0
228	0.0	0.0	0.236361	2.27166	0.763639	0.472752	0.439179	1.0	-9.96456
229	0.0	0.0	0.0	0.0	1.0	0.0	1.0	1.0	0.0
230	0.0	0.0	0.242136	2.10882	0.757864	1.03271	0.313201	1.0	-9.55945
231	0.0	0.0	0.0	0.0	1.0	0.0	1.0	1.0	0.0
232	0.0	0.0	1.00003e-09	1.45289	1.0	0.894559	0.339396	1.0	-9.40594
233	4.28258	1.39658	1.0	1.38444	1.0e-09	0.0	0.67	1.0	-11.4074
234	3.11763	0.0	0.62147	11.6711	0.37853	0.128251	0.562767	1.0	-15.6017
235	3.16445	0.0	0.0478936	0.0	0.952106	0.0	0.67	1.0	-7.05085
236	7.08712	0.0	0.881968	72.1826	0.118032	2.76163	0.121741	1.0	-16.3443
237	4.3015	1.76976	1.0	1.76922	1.00024e-09	0.0	0.67	1.0	-10.2446
238	0.0	0.0	0.0	0.0	1.0	0.0	1.0	1.0	0.0
239	0.0	0.0	1.00011e-09	6.21722	1.0	2.17941	0.166102	1.0	-11.936
240	0.0	0.0	0.730121	11.8597	0.269879	2.48987	0.140659	1.0	-9.159
241	3.21948	0.0	0.0479243	0.0	0.952076	0.0	0.67	1.0	-9.32372
242	5.91335	0.0	0.0473824	0.0	0.952618	0.0	0.67	1.0	-5.92866
243	0.0	0.0	0.0	0.0	1.0	0.0	1.0	1.0	0.0
244	0.0	0.0	0.0	0.0	1.0	0.0	1.0	1.0	0.0
245	0.0	0.0	0.647114	4.97008	0.352886	0.924418	0.333514	1.0	-10.7002
246	8.12613	0.0	0.0466108	0.0	0.953389	0.0	0.67	1.0	-9.66771
247	0.0	0.0	0.419995	9.91318	0.580005	2.37665	0.149427	1.0	-12.5379
248	0.0	0.0	0.0	0.0	1.0	0.0	1.0	1.0	0.0
249	0.0	0.0	0.0	0.0	1.0	0.0	1.0	1.0	0.0
250	2.82	0.0	0.771912	13.4804	0.228088	0.33603	0.48099	1.0	-13.2393
251	0.0	0.0	0.0	0.0	1.0	0.0	1.0	1.0	0.0
252	0.0	0.0	1.0e-09	1.34841	1.0	0.847938	0.348839	1.0	-6.57405
253	3.55454	1.7004	1.0	1.7013	1.00024e-09	0.0	0.67	1.0	-9.3059
254	16.9771	0.0	0.0517261	0.0	0.948274	0.0	0.67	1.0	-8.22092
255	0.0	0.0	0.0	0.0	1.0	0.0	1.0	1.0	0.0
256	0.0	0.0	0.0	0.0	1.0	0.0	1.0	1.0	0.0
257	0.0	0.0	0.0	0.0	1.0	0.0	1.0	1.0	0.0
258	10.0981	0.0	0.762186	41.3936	0.237814	0.0937851	0.580584	1.0	-14.8527
259	0.0	0.0	0.0	0.0	1.0	0.0	1.0	1.0	0.0
260	0.0	0.0	0.299969	4.41137	0.700031	0.911425	0.336058	1.0	-10.7577
261	0.0	0.0	0.0	0.0	1.0	0.0	1.0	1.0	0.0
262	0.0	0.0	1.00001e-09	1.57841	1.0	0.466836	0.440862	1.0	-8.56265
263	11.6829	0.0	0.0466423	0.0	0.953358	0.0	0.67	1.0	-6.24564
264	0.0	0.0	0.0	0.0	1.0	0.0	1.0	1.0	0.0
265	0.0	0.0	0.662025	20.9914	0.337975	2.35933	0.150818	1.0	-13.8
266	0.0	0.0	0.0	0.0	1.0	0.0	1.0	1.0	0.0
267	0.0	0.0	0.0	0.0	1.0	0.0	1.0	1.0	0.0
268	0.0	0.0	0.0	0.0	1.0	0.0	1.0	1.0	0.0
269	4.22674	0.0	0.0516399	0.0	0.94836	0.0	0.67	1.0	-6.73681
270	0.0	0.0	0.815319	13.6639	0.184681	1.16605	0.290184	1.0	-10.4563
271	0.0	0.0	0.0	0.0	1.0	0.0	1.0	1.0	0.0
272	3.08578	0.0	0.812646	18.5687	0.187354	0.462858	0.441999	1.0	-12.6586
273	0.0	0.0	0.0	0.0	1.0	0.0	1.0	1.0	0.0
274	0.0	0.0	1.0e-09	1.64678	1.0	0.709123	0.379016	1.0	-7.68034
275	2.82994	2.82994	1.00002e-09	3.96658	1.0	0.0219999	0.630418	1.0	-12.1137
276	0.0	0.0	0.0	0.0	1.0	0.0	1.0	1.0	0.0
277	0.0	0.0	0.0	0.0	1.0	0.0	1.0	1.0	0.0
278	0.0	0.0	0.0	0.0	1.0	0.0	1.0	1.0	0.0
279	3.47043	1.72013	1.0	1.71721	1.00024e-09	0.0	0.67	1.0	-11.6128
280	2.56463	0.0	0.0499472	0.0	0.950053	0.0	0.67	1.0	-7.18289
281	0.0	0.0	0.0	0.0	1.0	0.0	1.0	1.0	0.0
282	5.52268	3.34547	1.0	3.33406	1.00117e-09	0.0	0.67	1.0	-18.3536
283	0.0	0.0	0.0	0.0	1.0	0.0	1.0	1.0	0.0
284	16.9344	0.0	0.0466711	0.0	0.953329	0.0	0.67	1.0	-8.15977
285	0.0	0.0	0.0	0.0	1.0	0.0	1.0	1.0	0.0
286	0.0	0.0	0.234393	1.74751	0.765607	0.548968	0.418357	1.0	-9.85104
287	0.0	0.0	0.0	0.0	1.0	0.0	1.0	1.0	0.0
288	0.0	0.0	0.0	0.0	1.0	0.0	1.0	1.0	0.0
289	0.0	0.0	0.810928	7.50793	0.189072	0.560323	0.415382	1.0	-9.79874
290	0.0	0.0	0.0	0.0	1.0	0.0	1.0	1.0	0.0
291	6.25634	0.0	0.0473699	0.0	0.95263	0.0	0.67	1.0	-8.33869
292	0.0	0.0	0.0	0.0	1.0	0.0	1.0	1.0	0.0
293	0.0	0.0	0.870517	16.3727	0.129483	0.778924	0.363437	1.0	-9.95908
294	6.41919	0.0	0.0473163	0.0	0.952684	0.0	0.67	1.0	-8.39241
295	0.0	0.0	0.375138	4.7742	0.624862	0.441662	0.448138	1.0	-15.5572
296	0.0	0.0	0.0	0.0	1.0	0.0	1.0	1.0	0.0
297	5.63591	1.09293	0.997105	1.67054	0.00289461	0.0	0.67	1.0	-11.0777
298	0.0	0.0	1.0e-09	1.07071	1.0	0.408332	0.458077	1.0	-7.37895
299	0.0	0.0	0.0	0.0	1.0	0.0	1.0	1.0	0.0
300	0.0	0.0	0.0	0.0	1.0	0.0	1.0	1.0	0.0
301	3.38835	0.0	0.047395	0.0	0.952605	0.0	0.67	1.0	-8.23705
302	0.0	0.0	1.00001e-09	1.14054	1.0	0.682377	0.38522	1.0	-6.70375
303	2.12243	0.0	0.811224	10.8325	0.188776	0.122798	0.56545	1.0	-15.0283
304	0.0	0.0	0.0	0.0	1.0	0.0	1.0	1.0	0.0
305	0.0	0.0	0.0	0.0	1.0	0.0	1.0	1.0	0.0
306	0.0	0.0	0.0	0.0	1.0	0.0	1.0	1.0	0.0
307	1.90115	0.0	0.818791	10.8159	0.181209	0.128667	0.562565	1.0	-15.9881
308	5.54197	0.0	0.0473094	0.0	0.952691	0.0	0.67	1.0	-7.55103
309	0.0	0.0	1.0e-09	1.39667	1.0	1.16729	0.289979	1.0	-8.38556
310	0.0	0.0	0.0	0.0	1.0	0.0	1.0	1.0	0.0
311	0.0	0.0	1.00001e-09	1.15973	1.0	0.495506	0.4328	1.0	-6.63736
312	0.0	0.0	0.0382018	3.30356	0.961798	1.98542	0.18444	1.0	-13.7785
313	11.3866	0.0	0.0446032	0.0	0.955397	0.0	0.67	1.0	-11.1282
314	0.0	0.0	0.0	0.0	1.0	0.0	1.0	1.0	0.0
315	0.0	0.0	0.0	0.0	1.0	0.0	1.0	1.0	0.0
316	0.0	0.0	0.0	0.0	1.0	0.0	1.0	1.0	0.0
317	0.0	0.0	0.0	0.0	1.0	0.0	1.0	1.0	0.0
318	0.0	0.0	0.0	0.0	1.0	0.0	1.0	1.0	0.0
319	10.7095	0.0	0.051637	0.0	0.948363	0.0	0.67	1.0	-8.88109
320	0.0	0.0	0.842767	12.428	0.157233	3.76468	0.0718803	1.0	-9.86027
321	0.0	0.0	0.0	0.0	1.0	0.0	1.0	1.0	0.0
322	0.0	0.0	0.0	0.0	1.0	0.0	1.0	1.0	0.0
323	0.0	0.0	0.0	0.0	1.0	0.0	1.0	1.0	0.0
324	2.54077	0.0	0.866898	111.464	0.133102	2.56272	0.135305	1.0	-20.2498
325	0.0	0.0	0.0	0.0	1.0	0.0	1.0	1.0	0.0
326	3.14026	0.0	0.0473288	0.0	0.952671	0.0	0.67	1.0	-7.10125
327	0.0	0.0	1.00002e-09	3.48933	1.0	1.89842	0.193355	1.0	-13.4876
328	0.0	0.0	0.0	0.0	1.0	0.0	1.0	1.0	0.0
329	0.0	0.0	0.0	0.0	1.0	0.0	1.0	1.0	0.0
330	0.0	0.0	1.00001e-09	1.42576	1.0	0.525518	0.424602	1.0	-8.86653
331	0.0	0.0	0.0	0.0	1.0	0.0	1.0	1.0	0.0
332	0.0	0.0	0.0	0.0	1.0	0.0	1.0	1.0	0.0
333	0.0	0.0	1.00003e-09	3.82821	1.0	2.73417	0.123526	1.0	-16.4592
334	0.0	0.0	0.931329	71.5191	0.0686711	1.82744	0.200974	1.0	-10.0785
335	0.0	0.0	0.0	0.0	1.0	0.0	1.0	1.0	0.0
336	0.0	0.0	0.0	0.0	1.0	0.0	1.0	1.0	0.0
337	0.0	0.0	0.0	0.0	1.0	0.0	1.0	1.0	0.0
338	0.0	0.0	0.0	0.0	1.0	0.0	1.0	1.0	0.0
339	0.0	0.0	0.0	0.0	1.0	0.0	1.0	1.0	0.0
340	0.0	0.0	0.843382	63.8636	0.156618	4.26415	0.0554367	1.0	-16.3788
341	0.0	0.0	1.0e-09	1.1535	1.0	0.646804	0.393686	1.0	-7.72369
342	3.40112	2.1096	1.0	2.10661	1.00024e-09	0.0	0.67	1.0	-15.6196
343	2.83785	1.04931	1.0	1.04807	1.00024e-09	0.0	0.67	1.0	-9.82261
344	0.0	0.0	1.00003e-09	1.34085	1.0	0.891989	0.339908	1.0	-8.86693
345	3.84105	0.0	0.0773459	0.0	0.922654	0.0	0.67	1.0	-7.17864
346	3.73163	0.0	0.0472961	0.0	0.952704	0.0	0.67	1.0	-8.7223
347	5.64123	0.0	0.0481603	0.0	0.95184	0.0	0.67	1.0	-6.52356
348	0.0	0.0	1.0e-09	4.18803	1.0	2.70525	0.125435	1.0	-12.6224
349	2.61899	0.0	0.840696	11.8663	0.159304	0.949473	0.328676	1.0	-16.3691
350	0.0	0.0	1.00003e-09	7.15949	1.0	3.52121	0.0816275	1.0	-19.3065
351	2.59871	0.0	0.0473768	0.0	0.952623	0.0	0.67	1.0	-6.77653
352	5.26091	0.0	0.844867	10.7524	0.155133	0.051825	0.606279	1.0	-11.4121
353	0.0	0.0	0.0	0.0	1.0	0.0	1.0	1.0	0.0
354	0.0	0.0	1.0e-09	1.04579	1.0	0.670351	0.388054	1.0	-8.30485
355	0.0	0.0	1.00001e-09	3.02682	1.0	1.60874	0.226564	1.0	-10.7087
356	0.0	0.0	0.0	0.0	1.0	0.0	1.0	1.0	0.0
357	5.91427	0.0	0.0478575	0.0	0.952142	0.0	0.67	1.0	-9.02893
358	0.0	0.0	1.0e-09	5.34213	1.0	2.38356	0.148876	1.0	-16.39
359	3.02864	1.37923	1.0	1.37744	1.0e-09	0.0	0.67	1.0	-13.5099
360	0.0	0.0	0.0	0.0	1.0	0.0	1.0	1.0	0.0
361	0.0	0.0	1.00008e-09	1.06731	1.0	0.469353	0.440145	1.0	-8.48372
362	2.55126	0.0	0.0472961	0.0	0.952704	0.0	0.67	1.0	-9.07506
363	0.0	0.0	0.0	0.0	1.0	0.0	1.0	1.0	0.0
364	0.0	0.0	1.0e-09	2.9745	1.0	1.5744	0.230896	1.0	-12.4594
365	0.0	0.0	0.0	0.0	1.0	0.0	1.0	1.0	0.0
366	0.0	0.0	0.0	0.0	1.0	0.0	1.0	1.0	0.0
367	3.48181	0.0	0.0478514	0.0	0.952149	0.0	0.67	1.0	-8.17423
368	0.0	0.0	0.944334	227.383	0.0556663	10.8392	0.00193166	1.0	-10.1249
369	0.0	0.0	0.0	0.0	1.0	0.0	1.0	1.0	0.0
370	0.0	0.0	0.0	0.0	1.0	0.0	1.0	1.0	0.0
371	7.38835	0.0	0.0499309	0.0	0.950069	0.0	0.67	1.0	-10.4626
372	3.68372	0.0	0.0501882	0.0	0.949812	0.0	0.67	1.0	-7.166
373	5.80762	2.27569	0.965005	44.0333	0.0349951	0.0185976	0.633884	1.0	-17.0581
374	0.0	0.0	0.0	0.0	1.0	0.0	1.0	1.0	0.0
375	0.0	0.0	1.00001e-09	1.22526	1.0	0.688383	0.383815	1.0	-7.22408
376	0.0	0.0	0.0	0.0	1.0	0.0	1.0	1.0	0.0
377	0.0	0.0	0.0	0.0	1.0	0.0	1.0	1.0	0.0
378	2.73563	0.0	0.0472961	0.0	0.952704	0.0	0.67	1.0	-6.46318
379	0.0	0.0	0.610783	11.9701	0.389217	2.46274	0.14271	1.0	-14.5797
380	5.91451	1.38103	1.0	1.37811	1.00117e-09	0.0	0.67	1.0	-14.1777
381	3.64834	0.0	0.789862	8.34212	0.210138	0.036917	0.617322	1.0	-13.8228
382	2.15248	0.0	0.274745	9.39728	0.725255	1.16551	0.290273	1.0	-22.9974
383	0.0	0.0	0.0	0.0	1.0	0.0	1.0	1.0	0.0
384	0.0	0.0	1.00001e-09	5.47336	1.0	1.57068	0.231371	1.0	-19.4863
385	0.0	0.0	1.00003e-09	1.36298	1.0	0.904789	0.337367	1.0	-9.09527
386	0.0	0.0	0.0	0.0	1.0	0.0	1.0	1.0	0.0
387	2.76495	2.40857	1.0	2.41089	1.00117e-09	0.0	0.67	1.0	-18.3938
388	4.03912	1.20979	1.0	1.18223	1.0e-09	0.0	0.67	1.0	-10.8958
389	3.10856	0.0	0.0474127	0.0	0.952587	0.0	0.67	1.0	-7.95411
390	0.0	0.0	1.00003e-09	1.30707	1.0	0.550718	0.417896	1.0	-8.1907
391	0.0	0.0	0.0	0.0	1.0	0.0	1.0	1.0	0.0
392	0.0	0.0	0.887048	193.385	0.112952	5.33892	0.0318209	1.0	-14.6933
393	0.0	0.0	0.0	0.0	1.0	0.0	1.0	1.0	0.0
394	2.59871	0.0	0.0522874	0.0	0.947713	0.0	0.67	1.0	-6.46785
395	0.0	0.0	0.0	0.0	1.0	0.0	1.0	1.0	0.0
396	0.0	0.0	0.0	0.0	1.0	0.0	1.0	1.0	0.0
397	0.0	0.0	0.0	0.0	1.0	0.0	1.0	1.0	0.0
398	0.0	0.0	0.0	0.0	1.0	0.0	1.0	1.0	0.0
399	0.0	0.0	0.0	0.0	1.0	0.0	1.0	1.0	0.0
400	0.0	0.0	1.00003e-09	2.85358	1.0	2.37284	0.149731	1.0	-13.5026
401	0.0	0.0	0.0	0.0	1.0	0.0	1.0	1.0	0.0
402	6.90923	0.0	0.0485676	0.0	0.951432	0.0	0.67	1.0	-7.69138
403	2.59871	0.0	0.0473768	0.0	0.952623	0.0	0.67	1.0	-6.77653
404	0.0	0.0	0.581385	7.77743	0.418615	2.28895	0.156612	1.0	-14.8083
405	0.0	0.0	0.0	0.0	1.0	0.0	1.0	1.0	0.0
406	2.20802	1.38687	1.0	1.38544	1.00117e-09	0.0	0.67	1.0	-12.6698
407	2.20575	1.0696	1.0	1.06826	1.0e-09	0.0	0.67	1.0	-10.0459
408	0.0	0.0	1.0e-09	2.79579	1.0	1.98999	0.183984	1.0	-12.7754
409	0.0	0.0	0.0	0.0	1.0	0.0	1.0	1.0	0.0
410	0.836129	0.836129	0.861886	174.047	0.138114	6.45313	0.0179664	1.0	-19.717
411	0.0	0.0	1.0e-09	2.36449	1.0	1.21352	0.282471	1.0	-11.3801
412	0.0	0.0	0.0	0.0	1.0	0.0	1.0	1.0	0.0
413	0.0	0.0	0.209841	1.8672	0.790159	0.554835	0.416816	1.0	-9.75473
414	0.0	0.0	0.436172	7.49104	0.563828	2.02341	0.180685	1.0	-13.0271
415	2.52502	1.23918	1.0	1.2378	3.81471e-09	0.0	0.67	1.0	-12.3666
416	0.0	0.0	0.868124	19.2768	0.131876	3.8119	0.0701322	1.0	-11.1976
417	0.0	0.0	0.0	0.0	1.0	0.0	1.0	1.0	0.0
418	0.0	0.0	0.0	0.0	1.0	0.0	1.0	1.0	0.0
419	0.0	0.0	0.0	0.0	1.0	0.0	1.0	1.0	0.0
420	3.77626	1.10524	1.0	1.10283	1.00117e-09	0.0	0.67	1.0	-14.6183
421	0.0	0.0	1.0e-09	1.21903	1.0	0.72151	0.376188	1.0	-7.47515
422	0.0	0.0	0.0	0.0	1.0	0.0	1.0	1.0	0.0
423	0.0	0.0	0.0	0.0	1.0	0.0	1.0	1.0	0.0
424	4.73511	0.0	0.912913	44.1141	0.0870869	0.558689	0.415808	1.0	-15.1685
425	0.0	0.0	1.00003e-09	1.10706	1.0	0.492394	0.433664	1.0	-9.06844
426	0.0	0.0	1.0e-09	1.15014	1.0	0.395364	0.462045	1.0	-8.92167
427	9.91261	0.0	0.0473211	0.0	0.952679	0.0	0.67	1.0	-7.934
428	7.66173	0.0	0.065	0.0	0.935	0.0	0.67	1.0	-7.49613
429	0.0	0.0	0.810429	25.6669	0.189571	2.5539	0.135942	1.0	-14.6853
430	0.0	0.0	0.755217	7.35172	0.244783	2.42325	0.14575	1.0	-9.08633
431	0.0	0.0	0.0	0.0	1.0	0.0	1.0	1.0	0.0
432	2.9811	1.52984	0.978674	2.14885	0.0213261	0.0	0.67	1.0	-10.986
433	0.0	0.0	0.0	0.0	1.0	0.0	1.0	1.0	0.0
434	23.7384	1.41117	1.0	1.41106	9.53674e-08	0.0	0.67	1.0	-14.3525
435	0.0	0.0	0.0	0.0	1.0	0.0	1.0	1.0	0.0
436	0.0	0.0	1.0e-09	1.27339	1.0	0.931737	0.332092	1.0	-8.71689
437	0.0	0.0	0.870517	16.3727	0.129483	0.778924	0.363437	1.0	-9.95908
438	2.87408	0.0	0.906409	41.1309	0.0935911	1.96705	0.186285	1.0	-14.2415
439	0.0	0.0	0.907705	32.3164	0.092295	1.34084	0.262922	1.0	-10.3982
440	2.32748	0.0	0.824701	11.1931	0.175299	0.115787	0.568968	1.0	-15.3043
441	0.0	0.0	0.0	0.0	1.0	0.0	1.0	1.0	0.0
442	0.0	0.0	1.00001e-09	2.64774	1.0	1.36373	0.259572	1.0	-10.9153
443	4.03782	1.31036	1.0	1.31333	1.00024e-09	0.0	0.67	1.0	-10.7061
444	0.0	0.0	0.0	0.0	1.0	0.0	1.0	1.0	0.0
445	3.69385	1.2691	1.0	1.24764	1.25729e-09	0.0	0.67	1.0	-11.5548
446	2.56755	1.27941	1.0	1.24799	1.21072e-09	0.0	0.67	1.0	-13.4466
447	3.66457	1.04563	0.981428	1.04596	0.018572	0.0	0.67	1.0	-12.8693
448	0.0	0.0	1.00001e-09	1.23737	1.0	0.540331	0.420641	1.0	-8.51586
449	2.53459	2.53459	0.934012	182.856	0.0659879	4.38388	0.0521	1.0	-19.5162
450	0.0	0.0	0.0	0.0	1.0	0.0	1.0	1.0	0.0
451	0.0	0.0	0.896397	28.1814	0.103603	1.39107	0.255635	1.0	-10.7818
452	0.0	0.0	0.0	0.0	1.0	0.0	1.0	1.0	0.0
453	8.72462	2.77268	1.0	2.76707	1.00117e-09	0.0	0.67	1.0	-22.2164
454	2.67575	2.35186	1.0	2.34695	1.00024e-09	0.0	0.67	1.0	-16.8513
455	0.0	0.0	0.0	0.0	1.0	0.0	1.0	1.0	0.0
456	3.92498	1.54268	0.999995	1.54271	5.26325e-06	0.0	0.67	1.0	-18.2288
457	0.0	0.0	0.0	0.0	1.0	0.0	1.0	1.0	0.0
458	5.54197	0.0	0.0500868	0.0	0.949913	0.0	0.67	1.0	-7.30278
459	0.0	0.0	0.0	0.0	1.0	0.0	1.0	1.0	0.0
460	0.0	0.0	1.0e-09	4.76914	1.0	1.97298	0.185687	1.0	-16.2841
461	0.0	0.0	0.0	0.0	1.0	0.0	1.0	1.0	0.0
462	0.0	0.0	0.404232	17.187	0.595768	4.05435	0.0618174	1.0	-22.317
463	0.0	0.0	0.810928	7.50793	0.189072	0.560323	0.415382	1.0	-9.79874
464	0.0	0.0	0.0	0.0	1.0	0.0	1.0	1.0	0.0
465	0.0	0.0	0.0	0.0	1.0	0.0	1.0	1.0	0.0
466	0.0	0.0	0.0	0.0	1.0	0.0	1.0	1.0	0.0
467	0.0	0.0	0.922018	52.3837	0.0779822	1.52777	0.236925	1.0	-10.3941
468	6.51456	0.0	0.0517697	0.0	0.94823	0.0	0.67	1.0	-8.50272
469	4.94702	2.74305	1.0	2.72563	1.00117e-09	0.0	0.67	1.0	-17.3516
470	0.0	0.0	0.0	0.0	1.0	0.0	1.0	1.0	0.0
471	5.54123	1.14718	1.0	1.14689	3.43323e-08	0.0	0.67	1.0	-10.6051
472	0.0	0.0	0.213076	1.47305	0.786924	0.424983	0.453067	1.0	-8.43182
473	0.0	0.0	0.0	0.0	1.0	0.0	1.0	1.0	0.0
474	0.0	0.0	0.244339	1.51702	0.755661	0.999207	0.319322	1.0	-8.89949
475	12.9665	0.0	0.0514649	0.0	0.948535	0.0	0.67	1.0	-14.0769
476	0.0	0.0	1.0e-09	2.43619	1.0	1.40966	0.252997	1.0	-10.569
477	0.0	0.0	0.909438	37.8273	0.0905615	1.717	0.213479	1.0	-11.3288
478	0.0	0.0	0.0	0.0	1.0	0.0	1.0	1.0	0.0
479	0.0	0.0	0.0	0.0	1.0	0.0	1.0	1.0	0.0
480	0.0	0.0	0.247674	3.09539	0.752326	0.903386	0.337644	1.0	-14.3957
481	1.90055	0.0	0.858946	15.7807	0.141054	0.246748	0.512471	1.0	-15.5992
482	4.40396	1.10608	1.0	1.10565	1.64509e-08	0.0	0.67	1.0	-12.7565
483	0.0	0.0	0.505369	13.0681	0.494631	5.36972	0.0313206	1.0	-15.1996
484	0.0	0.0	1.0e-09	5.39813	1.0	1.86311	0.197106	1.0	-16.2007
485	2.53863	0.0	0.913635	49.9427	0.0863648	0.783767	0.362387	1.0	-15.8546
486	0.0	0.0	0.0	0.0	1.0	0.0	1.0	1.0	0.0
487	0.0	0.0	0.0	0.0	1.0	0.0	1.0	1.0	0.0
488	0.0	0.0	0.0	0.0	1.0	0.0	1.0	1.0	0.0
489	0.0	0.0	0.0	0.0	1.0	0.0	1.0	1.0	0.0
490	0.0	0.0	0.0	0.0	1.0	0.0	1.0	1.0	0.0
491	0.0	0.0	0.0	0.0	1.0	0.0	1.0	1.0	0.0
492	10.7095	0.0	0.051637	0.0	0.948363	0.0	0.67	1.0	-8.88109
493	0.0	0.0	0.805965	34.5358	0.194035	7.06331	0.0131531	1.0	-16.4971
494	0.0	0.0	0.0	0.0	1.0	0.0	1.0	1.0	0.0
495	0.0	0.0	0.0	0.0	1.0	0.0	1.0	1.0	0.0
496	0.0	0.0	0.0	0.0	1.0	0.0	1.0	1.0	0.0
497	2.42294	2.42294	1.00017e-09	2.98307	1.0	0.0278923	0.624906	1.0	-16.6878
498	0.0	0.0	0.0	0.0	1.0	0.0	1.0	1.0	0.0
499	0.0	0.0	0.0	0.0	1.0	0.0	1.0	1.0	0.0
500	0.0	0.0	0.0	0.0	1.0	0.0	1.0	1.0	0.0
501	0.0	0.0	1.0e-09	0.973546	1.0	0.4873	0.435084	1.0	-9.14292
502	0.0	0.0	0.0	0.0	1.0	0.0	1.0	1.0	0.0
503	0.0	0.0	0.914699	47.0924	0.085301	1.29649	0.269551	1.0	-10.7271
504	4.53647	0.0	0.0465249	0.0	0.953475	0.0	0.67	1.0	-13.5027
505	0.0	0.0	0.0	0.0	1.0	0.0	1.0	1.0	0.0
506	0.0	0.0	1.0e-09	1.14256	1.0	0.855568	0.347271	1.0	-8.32175
507	0.0	0.0	1.0e-09	2.15102	1.0	1.14034	0.294464	1.0	-11.1475
508	0.0	0.0	0.0	0.0	1.0	0.0	1.0	1.0	0.0
509	0.0	0.0	0.0	0.0	1.0	0.0	1.0	1.0	0.0
510	0.0	0.0	1.0e-09	2.51375	1.0	1.40334	0.253889	1.0	-10.8594
511	0.0	0.0	0.0	0.0	1.0	0.0	1.0	1.0	0.0
512	0.0	0.0	0.0	0.0	1.0	0.0	1.0	1.0	0.0
513	1.71703	0.0	0.0472961	0.0	0.952704	0.0	0.67	1.0	-9.32264
514	3.75274	2.67235	1.0	2.66734	1.00063e-09	0.0	0.67	1.0	-16.9017
515	2.35023	2.35023	1.001e-06	3.6572	0.999999	0.135903	0.559077	1.0	-19.9019
516	0.0	0.0	0.247495	1.42232	0.752505	0.630019	0.39777	1.0	-8.17887
517	0.0	0.0	0.0	0.0	1.0	0.0	1.0	1.0	0.0
518	17.6555	0.0	0.0499545	0.0	0.950045	0.0	0.67	1.0	-14.013
519	0.0	0.0	0.0	0.0	1.0	0.0	1.0	1.0	0.0
520	5.54322	0.0	0.0657372	0.0	0.934263	0.0	0.67	1.0	-6.84941
521	0.0	0.0	0.615528	31.9111	0.384472	5.2886	0.0326557	1.0	-21.0117
522	0.0	0.0	0.936719	84.4149	0.0632806	2.46117	0.142829	1.0	-10.491
523	0.0	0.0	0.594772	9.24513	0.405228	1.74808	0.209875	1.0	-13.7621
524	0.0	0.0	0.0	0.0	1.0	0.0	1.0	1.0	0.0
525	18.5635	0.0	0.766743	43.1585	0.233257	0.24294	0.513911	1.0	-24.6659
526	0.0	0.0	0.0	0.0	1.0	0.0	1.0	1.0	0.0
527	0.0	0.0	0.243242	1.41075	0.756758	0.717596	0.377078	1.0	-9.50052
528	0.0	0.0	0.0	0.0	1.0	0.0	1.0	1.0	0.0
529	0.0	0.0	0.0	0.0	1.0	0.0	1.0	1.0	0.0
530	0.0	0.0	0.0	0.0	1.0	0.0	1.0	1.0	0.0
531	0.0	0.0	0.834157	58.6688	0.165843	7.9853	0.00822092	1.0	-15.7678
532	3.03635	2.36224	1.0	2.35713	1.00072e-09	0.0	0.67	1.0	-18.1028
533	0.0	0.0	0.0	0.0	1.0	0.0	1.0	1.0	0.0
534	2.59167	1.09871	1.0	1.08058	1.0e-09	0.0	0.67	1.0	-14.3946
535	0.0	0.0	1.0e-09	2.42637	1.0	0.789418	0.361168	1.0	-11.5668
536	0.0	0.0	1.0e-09	4.23545	1.0	2.135	0.170122	1.0	-16.3467
537	0.0	0.0	0.0	0.0	1.0	0.0	1.0	1.0	0.0
538	7.66173	0.0	0.0499118	0.0	0.950088	0.0	0.67	1.0	-7.06439
539	2.6077	0.0	0.0499191	0.0	0.950081	0.0	0.67	1.0	-9.2293
540	0.0	0.0	0.0	0.0	1.0	0.0	1.0	1.0	0.0
541	3.33585	1.21834	1.0	1.1961	1.0e-09	0.0	0.67	1.0	-11.5666
542	1.76393	0.0	0.0518646	0.0	0.948135	0.0	0.67	1.0	-10.2383
543	0.0	0.0	1.0e-09	2.26636	1.0	1.67759	0.218143	1.0	-10.3187
544	0.0	0.0	0.0	0.0	1.0	0.0	1.0	1.0	0.0
545	0.0	0.0	0.705414	14.0181	0.294586	2.87467	0.114671	1.0	-13.8763
546	0.0	0.0	0.0	0.0	1.0	0.0	1.0	1.0	0.0
547	3.66076	0.0	0.0474172	0.0	0.952583	0.0	0.67	1.0	-10.4957
548	2.75144	0.0	0.0472738	0.0	0.952726	0.0	0.67	1.0	-10.1765
549	0.0	0.0	0.0	0.0	1.0	0.0	1.0	1.0	0.0
550	0.0	0.0	0.0	0.0	1.0	0.0	1.0	1.0	0.0
551	0.0	0.0	0.0	0.0	1.0	0.0	1.0	1.0	0.0
552	0.0	0.0	0.213271	1.39175	0.786729	0.551063	0.417805	1.0	-7.8433
553	2.74342	0.0	0.0466312	0.0	0.953369	0.0	0.67	1.0	-8.44781
554	0.0	0.0	0.0	0.0	1.0	0.0	1.0	1.0	0.0
555	2.79074	0.0	0.0474218	0.0	0.952578	0.0	0.67	1.0	-6.93545
556	0.0	0.0	0.856303	15.3863	0.143697	1.13953	0.294599	1.0	-9.7993
557	0.0	0.0	0.0	0.0	1.0	0.0	1.0	1.0	0.0
558	3.14458	3.14458	1.00009e-09	4.76363	1.0	0.129625	0.562099	1.0	-19.2156
559	0.0	0.0	0.0	0.0	1.0	0.0	1.0	1.0	0.0
560	0.0	0.0	0.0	0.0	1.0	0.0	1.0	1.0	0.0
561	0.0	0.0	1.00003e-09	4.09301	1.0	3.28372	0.0924449	1.0	-16.4878
562	2.70988	0.0	0.789302	10.0658	0.210698	0.0683506	0.595436	1.0	-13.1002
563	0.0	0.0	0.0	0.0	1.0	0.0	1.0	1.0	0.0
564	7.70644	0.0	0.708799	13.2641	0.291201	0.0677283	0.595824	1.0	-23.6969
565	0.0	0.0	0.251186	1.61618	0.748814	0.471736	0.439468	1.0	-9.63395
566	0.0	0.0	0.0	0.0	1.0	0.0	1.0	1.0	0.0
567	0.0	0.0	0.815603	9.42739	0.184397	0.659142	0.390721	1.0	-8.8002
568	0.0	0.0	0.0	0.0	1.0	0.0	1.0	1.0	0.0
569	0.0	0.0	0.0	0.0	1.0	0.0	1.0	1.0	0.0
570	0.0	0.0	0.0	0.0	1.0	0.0	1.0	1.0	0.0
571	2.78763	0.0	0.0478997	0.0	0.9521	0.0	0.67	1.0	-9.30281
572	3.88495	1.16085	1.0	1.15967	1.00117e-09	0.0	0.67	1.0	-13.2948
573	0.0	0.0	0.0	0.0	1.0	0.0	1.0	1.0	0.0
574	0.0	0.0	0.0	0.0	1.0	0.0	1.0	1.0	0.0
575	0.0	0.0	0.0	0.0	1.0	0.0	1.0	1.0	0.0
576	3.10998	1.26207	1.0	1.26345	1.0e-09	0.0	0.67	1.0	-11.8425
577	0.0	0.0	0.0	0.0	1.0	0.0	1.0	1.0	0.0
578	0.0	0.0	0.708593	16.9426	0.291407	1.51419	0.238714	1.0	-14.2617
579	0.0	0.0	0.0	0.0	1.0	0.0	1.0	1.0	0.0
580	0.0	0.0	0.0	0.0	1.0	0.0	1.0	1.0	0.0
581	0.0	0.0	0.0	0.0	1.0	0.0	1.0	1.0	0.0
582	0.0	0.0	0.00600739	4.39106	0.993993	3.35515	0.0890445	1.0	-13.7063
583	0.0	0.0	0.0	0.0	1.0	0.0	1.0	1.0	0.0
584	0.0	0.0	0.0	0.0	1.0	0.0	1.0	1.0	0.0
585	0.0	0.0	0.248939	1.36413	0.751061	0.653057	0.39218	1.0	-9.46988
586	2.98392	0.0	0.89721	27.8638	0.10279	0.456148	0.443928	1.0	-12.8247
587	0.0	0.0	1.00001e-09	9.11181	1.0	4.99532	0.0379821	1.0	-18.9424
588	0.0	0.0	1.00001e-09	2.98678	1.0	1.35569	0.260743	1.0	-11.951
589	0.0	0.0	0.890981	30.9033	0.109019	4.49542	0.0491753	1.0	-11.2328
590	0.0	0.0	0.901572	30.9746	0.0984281	1.10025	0.301284	1.0	-9.61003
591	2.46467	0.0	0.0426415	0.0	0.957359	0.0	0.67	1.0	-11.9169
592	0.0	0.0	0.0	0.0	1.0	0.0	1.0	1.0	0.0
593	2.34082	0.0	0.0499545	0.0	0.950045	0.0	0.67	1.0	-9.23621
594	0.0	0.0	0.0	0.0	1.0	0.0	1.0	1.0	0.0
595	3.14026	0.0	0.0773607	0.0	0.922639	0.0	0.67	1.0	-7.36313
596	4.35303	0.0	0.0478958	0.0	0.952104	0.0	0.67	1.0	-6.90399
597	0.0	0.0	1.00001e-09	4.73677	1.0	2.51242	0.138979	1.0	-15.9357
598	0.0	0.0	0.888742	22.7874	0.111258	0.988915	0.321231	1.0	-10.4804
599	0.0	0.0	0.0	0.0	1.0	0.0	1.0	1.0	0.0
600	5.46442	0.0	0.0473698	0.0	0.95263	0.0	0.67	1.0	-9.94239
601	2.47219	0.0	0.90686	40.7914	0.0931398	0.620141	0.400201	1.0	-16.0254
602	2.5749	2.5749	0.640114	2.50566	0.359886	0.0	0.67	1.0	-14.2651
603	0.0	0.0	1.00003e-09	2.88657	1.0	2.01333	0.181674	1.0	-13.6231
604	74.6509	0.0	0.047388	0.0	0.952612	0.0	0.67	1.0	-8.56772
605	2.84808	0.0	0.0473399	0.0	0.95266	0.0	0.67	1.0	-9.94624
606	0.0	0.0	0.920622	49.8599	0.0793778	1.7682	0.207579	1.0	-8.6906
607	3.14026	0.0	0.0517372	0.0	0.948263	0.0	0.67	1.0	-7.1197
608	0.0	0.0	0.0	0.0	1.0	0.0	1.0	1.0	0.0
609	0.0	0.0	0.0	0.0	1.0	0.0	1.0	1.0	0.0
610	0.0	0.0	0.923813	45.5133	0.0761867	6.95277	0.0139169	1.0	-11.8982
611	0.0	0.0	0.0	0.0	1.0	0.0	1.0	1.0	0.0
612	0.0	0.0	0.0	0.0	1.0	0.0	1.0	1.0	0.0
613	0.0	0.0	0.0	0.0	1.0	0.0	1.0	1.0	0.0
614	2.74636	0.0	0.800409	10.8093	0.199591	0.0796294	0.588623	1.0	-14.4099
615	5.56549	0.0	0.0473296	0.0	0.95267	0.0	0.67	1.0	-11.4387
616	1.79298	0.0	0.047331	0.0	0.952669	0.0	0.67	1.0	-9.5158
617	2.76992	0.999401	1.0	0.975931	1.0e-09	0.0	0.67	1.0	-11.5233
618	0.0	0.0	0.0	0.0	1.0	0.0	1.0	1.0	0.0
619	0.0	0.0	0.820743	10.1067	0.179257	1.06231	0.307912	1.0	-10.188
620	2.59871	0.0	0.0499618	0.0	0.950038	0.0	0.67	1.0	-6.07809
621	0.0	0.0	0.0	0.0	1.0	0.0	1.0	1.0	0.0
622	0.0	0.0	1.00003e-09	2.23307	1.0	1.02033	0.315448	1.0	-11.5708
623	0.0	0.0	0.908161	28.8656	0.0918388	1.33201	0.264227	1.0	-8.9122
624	0.0	0.0	0.0	0.0	1.0	0.0	1.0	1.0	0.0
625	0.0	0.0	1.00001e-09	2.66306	1.0	1.01223	0.316925	1.0	-13.0936
626	0.0	0.0	0.0	0.0	1.0	0.0	1.0	1.0	0.0
627	0.0	0.0	1.00001e-09	1.38194	1.0	0.913747	0.335602	1.0	-9.14546
628	0.0	0.0	0.0	0.0	1.0	0.0	1.0	1.0	0.0
629	3.66576	0.0	0.0478787	0.0	0.952121	0.0	0.67	1.0	-7.51108
630	0.0	0.0	1.00003e-09	1.12928	1.0	0.777458	0.363756	1.0	-8.34496
631	2.26699	0.0	0.907273	37.9882	0.0927271	0.625872	0.398788	1.0	-15.0943
632	4.96067	0.0	0.815682	9.267	0.184318	0.0315762	0.621704	1.0	-15.023
633	1.90098	1.06093	1.0	1.06028	1.14087e-09	0.0	0.67	1.0	-14.1213
634	0.0	0.0	0.798206	28.1286	0.201794	2.45147	0.143571	1.0	-15.025
635	0.0	0.0	0.0	0.0	1.0	0.0	1.0	1.0	0.0
636	0.0	0.0	0.0	0.0	1.0	0.0	1.0	1.0	0.0
637	0.0	0.0	1.00001e-09	0.9878	1.0	0.615172	0.401432	1.0	-8.13662
638	2.7357	1.19918	1.0	1.20018	1.0e-09	0.0	0.67	1.0	-10.0356
639	0.0	0.0	0.0	0.0	1.0	0.0	1.0	1.0	0.0
640	0.0	0.0	0.067867	1.12152	0.932133	0.629709	0.397846	1.0	-8.12123
641	0.0	0.0	1.001e-06	3.30485	0.999999	1.68613	0.217123	1.0	-16.4216
642	0.0	0.0	0.0	0.0	1.0	0.0	1.0	1.0	0.0
643	0.0	0.0	1.0e-09	1.71031	1.0	0.15447	0.550441	1.0	-13.4291
644	0.0	0.0	0.53985	6.51242	0.46015	1.9205	0.19105	1.0	-14.0691
645	0.0	0.0	0.0	0.0	1.0	0.0	1.0	1.0	0.0
646	0.0	0.0	1.0e-09	0.96912	1.0	0.515427	0.427332	1.0	-7.72082
647	0.0	0.0	0.0	0.0	1.0	0.0	1.0	1.0	0.0
648	4.56015	2.33799	1.0	2.33871	1.12057e-08	0.0	0.67	1.0	-18.6929
649	0.0	0.0	0.240681	3.10662	0.759319	1.43964	0.248805	1.0	-14.5714
650	2.40303	1.04628	1.0	1.04404	7.10343e-09	0.0	0.67	1.0	-13.8099
651	0.0	0.0	0.0	0.0	1.0	0.0	1.0	1.0	0.0
652	1.84523	0.0	0.0472738	0.0	0.952726	0.0	0.67	1.0	-9.63776
653	0.0	0.0	1.0e-09	4.30397	1.0	1.0984	0.301603	1.0	-15.852
