# Supplementary material for: Evolution of host-microbe cell adherence by receptor domain shuffling
Source: eLife. 2022 Jan 25;11:e73330. doi: 10.7554/eLife.73330 (PMC8860441; doi:10.7554/eLife.73330)
Supplement: Figure 2—source data 3. [file elife-73330-fig2-data3.zip › Figure 2 - source data 3/site_selection_results/CCM5_mus_ds4_all_evo_data/CCM05_MEME.csv]

Codon	alpha	beta1	p1	beta2	p2	LRT	p-value	q-value	Log(L)
1	0.0	0.0	0.910623	34.9567	0.0893769	1.00212	0.318783	1.0	-10.4961
2	0.0	0.0	0.212112	1.51765	0.787888	0.71485	0.377705	1.0	-9.55527
3	0.0	0.0	0.0	0.0	1.0	0.0	1.0	1.0	0.0
4	0.0	0.0	0.254804	1.41979	0.745196	0.887628	0.340779	1.0	-8.92403
5	0.0	0.0	0.0	0.0	1.0	0.0	1.0	1.0	0.0
6	0.0	0.0	0.0	0.0	1.0	0.0	1.0	1.0	0.0
7	0.0	0.0	1.0e-09	3.92568	1.0	1.96191	0.186804	1.0	-15.0204
8	8.77343	0.0	0.0479523	0.0	0.952048	0.0	0.67	1.0	-14.7907
9	0.0	0.0	1.00003e-09	1.02495	1.0	0.522487	0.425419	1.0	-8.03052
10	0.0	0.0	0.243926	1.52473	0.756074	0.865264	0.345292	1.0	-9.22672
11	14.2239	1.13975	0.991406	7.7398	0.00859375	0.0	0.67	1.0	-17.8009
12	0.0	0.0	0.0	0.0	1.0	0.0	1.0	1.0	0.0
13	0.0	0.0	0.0	0.0	1.0	0.0	1.0	1.0	0.0
14	0.0	0.0	0.0	0.0	1.0	0.0	1.0	1.0	0.0
15	0.0	0.0	0.0	0.0	1.0	0.0	1.0	1.0	0.0
16	0.0	0.0	1.00003e-09	1.00305	1.0	0.367882	0.470651	1.0	-9.76914
17	1.91292	0.0	0.0472738	0.0	0.952726	0.0	0.67	1.0	-11.1905
18	0.0	0.0	0.0	0.0	1.0	0.0	1.0	1.0	0.0
19	0.0	0.0	0.0	0.0	1.0	0.0	1.0	1.0	0.0
20	6.59411	0.0	0.0465862	0.0	0.953414	0.0	0.67	1.0	-10.0212
21	0.0	0.0	1.00001e-09	6.91214	1.0	3.69433	0.0745674	1.0	-15.7751
22	0.0	0.0	1.00004e-09	1.20386	1.0	0.535585	0.421904	1.0	-8.45308
23	0.0	0.0	1.00002e-09	1.11858	1.0	0.860153	0.346333	1.0	-8.76722
24	0.0	0.0	0.915112	43.2723	0.0848884	1.8468	0.198864	1.0	-10.9737
25	0.0	0.0	1.00001e-09	2.60001	1.0	1.53534	0.235935	1.0	-11.1229
26	0.0	0.0	0.0	0.0	1.0	0.0	1.0	1.0	0.0
27	0.0	0.0	0.0914595	4.35496	0.90854	2.79327	0.119717	1.0	-17.3009
28	0.0	0.0	1.00001e-09	7.26059	1.0	5.36123	0.0314577	1.0	-21.7553
29	0.0	0.0	0.0	0.0	1.0	0.0	1.0	1.0	0.0
30	0.0	0.0	1.00001e-09	1.1877	1.0	0.520082	0.426069	1.0	-9.21373
31	1.30919	1.30919	0.836361	201.997	0.163639	6.19487	0.0205061	1.0	-22.5777
32	0.0	0.0	0.0	0.0	1.0	0.0	1.0	1.0	0.0
33	5.36207	0.0	0.0516415	0.0	0.948358	0.0	0.67	1.0	-7.89138
34	4.66936	0.0	0.0482366	0.0	0.951763	0.0	0.67	1.0	-6.62125
35	8.96258	0.0	0.0474228	0.0	0.952577	0.0	0.67	1.0	-18.0493
36	12.2827	3.38216	1.0	3.37737	1.00117e-09	0.0	0.67	1.0	-23.1924
37	0.0	0.0	0.0	0.0	1.0	0.0	1.0	1.0	0.0
38	6.98089	0.0	0.0474228	0.0	0.952577	0.0	0.67	1.0	-8.44038
39	3.57786	3.57785	1.0e-09	6.14634	1.0	0.214246	0.525069	1.0	-27.2462
40	0.0	0.0	1.00005e-09	4.04101	1.0	1.80524	0.203422	1.0	-17.859
41	0.0	0.0	0.518155	9.44856	0.481845	3.29687	0.0918088	1.0	-18.0929
42	0.0	0.0	0.640884	12.5263	0.359116	2.71574	0.124739	1.0	-13.4003
43	0.0	0.0	0.0	0.0	1.0	0.0	1.0	1.0	0.0
44	0.0	0.0	1.0e-09	5.68206	1.0	2.31539	0.154408	1.0	-22.4315
45	0.0	0.0	1.00003e-09	4.84824	1.0	3.22781	0.0951994	1.0	-20.9155
46	0.0	0.0	1.00003e-09	2.9748	1.0	1.16736	0.289968	1.0	-15.0239
47	0.0	0.0	0.638112	35.8648	0.361888	6.08492	0.0216946	1.0	-23.5524
48	0.0	0.0	0.78826	26.5886	0.21174	5.89986	0.0238539	1.0	-14.5108
49	0.0	0.0	0.835169	47.754	0.164831	3.83893	0.0691514	1.0	-18.0347
50	0.0	0.0	0.777963	26.1777	0.222037	2.31319	0.15459	1.0	-15.1601
51	0.0	0.0	0.813075	30.5523	0.186925	3.22098	0.0955416	1.0	-13.299
52	0.0	0.0	1.0e-09	1.21097	1.0	0.731225	0.37399	1.0	-7.85922
53	0.0	0.0	1.00001e-09	3.13413	1.0	2.10395	0.172994	1.0	-13.481
54	3.17418	0.0	0.0474268	0.0	0.952573	0.0	0.67	1.0	-7.76137
55	2.43029	0.0	0.0473455	0.0	0.952654	0.0	0.67	1.0	-8.85327
56	0.0	0.0	1.00001e-09	4.4018	1.0	1.77851	0.206413	1.0	-14.5748
57	5118.99	0.0	0.0465888	0.0	0.953411	0.0	0.67	1.0	-10.4032
58	2.11101	1.28201	0.958989	94.2872	0.0410115	0.336862	0.480715	1.0	-17.7567
59	1.9085	0.0	0.0472961	0.0	0.952704	0.0	0.67	1.0	-9.17094
60	0.0	0.0	0.0	0.0	1.0	0.0	1.0	1.0	0.0
61	0.0	0.0	0.807211	26.6138	0.192789	2.447	0.143914	1.0	-14.0032
62	0.0	0.0	0.947751	213.104	0.0522487	3.45947	0.0843083	1.0	-10.2455
63	0.0	0.0	1.0e-09	4.28157	1.0	1.73337	0.211572	1.0	-17.5094
64	0.0	0.0	1.0e-09	2.58586	1.0	1.51384	0.23876	1.0	-12.0443
65	0.0	0.0	0.0	0.0	1.0	0.0	1.0	1.0	0.0
66	2.85748	0.0	0.0479745	0.0	0.952025	0.0	0.67	1.0	-8.24502
67	0.0	0.0	0.0	0.0	1.0	0.0	1.0	1.0	0.0
68	0.0	0.0	0.0	0.0	1.0	0.0	1.0	1.0	0.0
69	0.0	0.0	0.0	0.0	1.0	0.0	1.0	1.0	0.0
70	0.0	0.0	0.0	0.0	1.0	0.0	1.0	1.0	0.0
71	0.0	0.0	0.902885	29.3312	0.0971147	0.912707	0.335806	1.0	-10.4641
72	32.1545	0.0	0.0478514	0.0	0.952149	0.0	0.67	1.0	-8.57391
73	0.0	0.0	0.90264	22.3411	0.0973604	1.06769	0.306961	1.0	-8.89773
74	0.0	0.0	1.0e-09	2.95697	1.0	1.61728	0.2255	1.0	-12.2467
75	0.0	0.0	1.00005e-09	1.54276	1.0	0.862277	0.3459	1.0	-9.30906
76	0.0	0.0	1.00014e-09	2.39126	1.0	1.77434	0.206883	1.0	-13.5841
77	0.0	0.0	0.0	0.0	1.0	0.0	1.0	1.0	0.0
78	0.0	0.0	0.820598	9.62446	0.179402	0.947024	0.329145	1.0	-10.0057
79	0.0	0.0	0.0	0.0	1.0	0.0	1.0	1.0	0.0
80	0.0	0.0	0.939544	87.3447	0.0604555	1.8665	0.196742	1.0	-9.82354
81	80.2841	0.0	0.047278	0.0	0.952722	0.0	0.67	1.0	-9.9014
82	20.7571	2.66873	1.0	2.65661	1.00117e-09	0.0	0.67	1.0	-21.6705
83	3.42564	0.0	0.93791	167.123	0.0620902	1.84487	0.199073	1.0	-19.4024
84	0.0	0.0	0.894387	24.6326	0.105613	0.882774	0.341753	1.0	-10.5427
85	0.0	0.0	0.938133	90.0042	0.0618675	2.35381	0.151263	1.0	-9.20596
86	0.0	0.0	0.0	0.0	1.0	0.0	1.0	1.0	0.0
87	0.0	0.0	1.0e-09	2.47688	1.0	1.09516	0.302163	1.0	-12.9127
88	2.72824	2.72824	1.001e-06	4.49736	0.999999	0.17728	0.540369	1.0	-21.1093
89	0.0	0.0	1.00005e-09	1.03441	1.0	0.807578	0.357283	1.0	-8.33381
90	0.0	0.0	0.0	0.0	1.0	0.0	1.0	1.0	0.0
91	0.0	0.0	0.0	0.0	1.0	0.0	1.0	1.0	0.0
92	0.0	0.0	0.0	0.0	1.0	0.0	1.0	1.0	0.0
93	0.0	0.0	0.92009	37.1581	0.0799096	5.56937	0.028265	1.0	-10.5607
94	0.0	0.0	0.0	0.0	1.0	0.0	1.0	1.0	0.0
95	0.0	0.0	0.0	0.0	1.0	0.0	1.0	1.0	0.0
96	1.84974	1.19335	1.0	1.18778	1.0e-09	0.0	0.67	1.0	-13.9677
97	0.0	0.0	0.0	0.0	1.0	0.0	1.0	1.0	0.0
98	0.0	0.0	0.264198	1.96769	0.735802	0.555613	0.416612	1.0	-9.69714
99	0.0	0.0	0.867346	11.4377	0.132654	0.580532	0.410162	1.0	-10.4604
100	2.13502	0.0	0.0472892	0.0	0.952711	0.0	0.67	1.0	-9.8093
101	0.0	0.0	0.0	0.0	1.0	0.0	1.0	1.0	0.0
102	0.0	0.0	0.0	0.0	1.0	0.0	1.0	1.0	0.0
103	0.0	0.0	0.857147	13.7896	0.142853	0.996998	0.319731	1.0	-9.34716
104	0.0	0.0	0.0	0.0	1.0	0.0	1.0	1.0	0.0
105	0.0	0.0	0.0	0.0	1.0	0.0	1.0	1.0	0.0
106	0.0	0.0	1.00006e-09	1.25782	1.0	0.759726	0.367637	1.0	-8.38443
107	0.0	0.0	0.0	0.0	1.0	0.0	1.0	1.0	0.0
108	0.0	0.0	0.0	0.0	1.0	0.0	1.0	1.0	0.0
109	0.0	0.0	1.00003e-09	6.91346	1.0	2.98694	0.108069	1.0	-21.0481
110	0.0	0.0	1.00023e-09	1.04333	1.0	0.556999	0.416249	1.0	-8.10689
111	3.21887	3.2188	1.00154e-09	4.19108	1.0	0.0463151	0.61019	1.0	-21.6487
112	0.0	0.0	0.915214	27.8635	0.0847859	0.880275	0.342255	1.0	-10.3713
113	0.0	0.0	0.0	0.0	1.0	0.0	1.0	1.0	0.0
114	0.0	0.0	0.0	0.0	1.0	0.0	1.0	1.0	0.0
115	3.2157	0.0	0.0479449	0.0	0.952055	0.0	0.67	1.0	-7.77649
116	8.79054	4.02646	0.773273	35.8016	0.226727	0.145601	0.554513	1.0	-28.2721
117	3.3483	0.0	0.0473771	0.0	0.952623	0.0	0.67	1.0	-7.43262
118	0.0	0.0	0.926781	46.0605	0.0732191	5.38262	0.0311133	1.0	-11.6567
119	0.0	0.0	0.0	0.0	1.0	0.0	1.0	1.0	0.0
120	0.0	0.0	1.00003e-09	1.08194	1.0	0.479155	0.43737	1.0	-7.14469
121	0.0	0.0	1.00005e-09	1.1183	1.0	0.439883	0.44866	1.0	-8.9825
122	0.0	0.0	0.0	0.0	1.0	0.0	1.0	1.0	0.0
123	0.0	0.0	1.00006e-09	1.07928	1.0	0.996058	0.319905	1.0	-8.85867
124	2.74026	0.0	0.0474228	0.0	0.952577	0.0	0.67	1.0	-9.67247
125	2.92247	2.92247	1.00063e-09	3.50781	1.0	0.0226354	0.629796	1.0	-17.272
126	0.0	0.0	0.501911	6.27096	0.498089	2.10025	0.173339	1.0	-15.7302
127	0.0	0.0	0.0	0.0	1.0	0.0	1.0	1.0	0.0
128	0.0	0.0	0.0	0.0	1.0	0.0	1.0	1.0	0.0
129	0.0	0.0	1.0e-09	2.12715	1.0	0.862277	0.3459	1.0	-14.5014
130	0.0	0.0	0.0	0.0	1.0	0.0	1.0	1.0	0.0
131	0.0	0.0	0.247411	1.36681	0.752589	0.404928	0.459113	1.0	-9.60449
132	0.0	0.0	1.00017e-09	1.21095	1.0	1.08392	0.304115	1.0	-8.50334
133	0.0	0.0	0.0	0.0	1.0	0.0	1.0	1.0	0.0
134	0.0	0.0	1.00001e-09	2.18455	1.0	0.946056	0.329331	1.0	-10.6942
135	0.0	0.0	0.935568	95.4754	0.0644319	2.47392	0.141861	1.0	-9.65446
136	0.0	0.0	0.0	0.0	1.0	0.0	1.0	1.0	0.0
137	0.0	0.0	0.0	0.0	1.0	0.0	1.0	1.0	0.0
138	3.8615	0.0	0.047388	0.0	0.952612	0.0	0.67	1.0	-12.1768
139	0.0	0.0	0.0	0.0	1.0	0.0	1.0	1.0	0.0
140	0.0	0.0	0.25105	1.9427	0.74895	0.247976	0.512008	1.0	-10.5158
141	0.0	0.0	0.0	0.0	1.0	0.0	1.0	1.0	0.0
142	3.9809	1.13347	0.999496	1.35165	0.000504119	0.0	0.67	1.0	-12.7668
143	0.0	0.0	0.846035	11.4198	0.153965	3.71231	0.0738713	1.0	-9.90016
144	0.0	0.0	0.0	0.0	1.0	0.0	1.0	1.0	0.0
145	5.49821	0.0	0.0523057	0.0	0.947694	0.0	0.67	1.0	-7.09932
146	0.0	0.0	0.0	0.0	1.0	0.0	1.0	1.0	0.0
147	2.48911	2.48911	0.553585	16.2037	0.446415	1.63134	0.22376	1.0	-25.6456
148	0.0	0.0	0.0	0.0	1.0	0.0	1.0	1.0	0.0
149	7.82967	0.0	0.0480958	0.0	0.951904	0.0	0.67	1.0	-9.72618
150	0.0	0.0	0.554899	3.09161	0.445101	0.791234	0.360777	1.0	-9.1187
151	0.0	0.0	0.0	0.0	1.0	0.0	1.0	1.0	0.0
152	0.0	0.0	0.0	0.0	1.0	0.0	1.0	1.0	0.0
153	0.0	0.0	1.0e-09	4.39148	1.0	1.71954	0.213182	1.0	-17.3326
154	1.78595	0.0	0.0473698	0.0	0.95263	0.0	0.67	1.0	-9.38987
155	0.0	0.0	0.0	0.0	1.0	0.0	1.0	1.0	0.0
156	0.0	0.0	1.0e-09	3.59441	1.0	2.69041	0.126427	1.0	-16.7596
157	0.0	0.0	0.815098	25.2638	0.184902	1.82838	0.20087	1.0	-14.5334
158	0.0	0.0	0.0	0.0	1.0	0.0	1.0	1.0	0.0
159	0.0	0.0	0.0	0.0	1.0	0.0	1.0	1.0	0.0
160	0.0	0.0	0.0	0.0	1.0	0.0	1.0	1.0	0.0
161	0.0	0.0	1.0e-09	2.44851	1.0	1.44731	0.247745	1.0	-13.1618
162	0.0	0.0	0.892134	23.5163	0.107866	5.49271	0.0294009	1.0	-9.64662
163	0.0	0.0	1.00003e-09	2.99209	1.0	2.46523	0.14252	1.0	-14.3999
164	0.0	0.0	1.00003e-09	1.9896	1.0	0.906556	0.337018	1.0	-12.3333
165	2.21803	2.21803	1.00335e-09	2.39067	1.0	0.00349287	0.655148	1.0	-15.8278
166	2.87546	2.87546	1.00026e-09	3.6048	1.0	0.0362158	0.617882	1.0	-16.0299
167	0.0	0.0	1.0e-09	1.26661	1.0	0.874111	0.343498	1.0	-9.21811
168	8.26447	0.979476	1.0	0.978848	1.00117e-09	0.0	0.67	1.0	-14.8435
169	2.27069	0.0	0.050039	0.0	0.949961	0.0	0.67	1.0	-7.1507
170	0.0	0.0	0.0	0.0	1.0	0.0	1.0	1.0	0.0
171	0.0	0.0	1.00001e-09	2.48932	1.0	1.65648	0.220688	1.0	-13.7995
172	0.0	0.0	1.0e-09	3.81081	1.0	2.57425	0.134477	1.0	-16.4645
173	0.0	0.0	0.412319	23.0698	0.587681	5.45759	0.0299366	1.0	-23.4363
174	18.922	0.0	0.047388	0.0	0.952612	0.0	0.67	1.0	-9.24487
175	0.0	0.0	0.820408	26.5551	0.179592	1.92554	0.190528	1.0	-13.2776
176	0.0	0.0	0.0	0.0	1.0	0.0	1.0	1.0	0.0
177	0.0	0.0	1.00021e-09	1.0315	1.0	0.467603	0.440643	1.0	-9.44373
178	0.0	0.0	1.0e-09	1.21097	1.0	0.731225	0.37399	1.0	-7.85922
179	0.0	0.0	0.0	0.0	1.0	0.0	1.0	1.0	0.0
180	5.49821	0.0	0.0481343	0.0	0.951866	0.0	0.67	1.0	-6.41933
181	0.0	0.0	0.0785127	1.40264	0.921487	0.883537	0.341599	1.0	-9.34112
182	0.0	0.0	0.0	0.0	1.0	0.0	1.0	1.0	0.0
183	0.0	0.0	0.0	0.0	1.0	0.0	1.0	1.0	0.0
184	13.283	3.55217	1.0	3.55693	1.0e-09	0.0	0.67	1.0	-22.7717
185	6.12107	0.0	0.623495	25.8491	0.376505	0.911722	0.336	1.0	-26.5349
186	0.0	0.0	0.266596	3.26302	0.733404	1.37473	0.25798	1.0	-13.5194
187	2.51896	0.0	0.0472961	0.0	0.952704	0.0	0.67	1.0	-7.09158
188	9.8017	0.0	0.0473017	0.0	0.952698	0.0	0.67	1.0	-7.62701
189	0.0	0.0	0.905255	30.9795	0.0947451	1.40218	0.254054	1.0	-10.0647
190	0.0	0.0	1.00004e-09	1.00618	1.0	0.630871	0.397561	1.0	-8.10249
191	6.08159	2.74589	1.0	2.74784	1.00117e-09	0.0	0.67	1.0	-15.4818
192	1.7511	1.52792	1.0	1.52126	1.136e-09	0.0	0.67	1.0	-13.2503
193	0.0	0.0	0.0	0.0	1.0	0.0	1.0	1.0	0.0
194	15.1021	0.0	0.0516309	0.0	0.948369	0.0	0.67	1.0	-11.6327
195	0.0	0.0	0.850066	53.8337	0.149934	6.67223	0.0160618	1.0	-15.7287
196	0.0	0.0	1.0e-09	1.25414	1.0	0.943207	0.329878	1.0	-8.96503
197	0.0	0.0	0.0	0.0	1.0	0.0	1.0	1.0	0.0
198	0.0	0.0	0.0	0.0	1.0	0.0	1.0	1.0	0.0
199	0.0	0.0	0.0	0.0	1.0	0.0	1.0	1.0	0.0
200	3.31815	0.0	0.0479119	0.0	0.952088	0.0	0.67	1.0	-7.85524
201	0.0	0.0	0.0	0.0	1.0	0.0	1.0	1.0	0.0
202	0.0	0.0	0.0	0.0	1.0	0.0	1.0	1.0	0.0
203	0.0	0.0	0.0	0.0	1.0	0.0	1.0	1.0	0.0
204	0.0	0.0	1.00009e-09	1.1525	1.0	0.69975	0.381175	1.0	-8.5963
205	0.0	0.0	0.0	0.0	1.0	0.0	1.0	1.0	0.0
206	0.0	0.0	0.0	0.0	1.0	0.0	1.0	1.0	0.0
207	0.0	0.0	1.00003e-09	1.11974	1.0	0.493708	0.433299	1.0	-7.11045
208	0.0	0.0	0.0	0.0	1.0	0.0	1.0	1.0	0.0
209	0.0	0.0	1.00001e-09	3.79195	1.0	3.30419	0.0914568	1.0	-14.8252
210	0.0	0.0	0.0	0.0	1.0	0.0	1.0	1.0	0.0
211	0.0	0.0	1.00002e-09	0.989096	1.0	0.553526	0.417159	1.0	-9.20661
212	0.0	0.0	1.0e-09	1.38404	1.0	0.93916	0.330657	1.0	-9.68329
213	2.57671	0.0	0.0466465	0.0	0.953354	0.0	0.67	1.0	-9.49986
214	0.0	0.0	0.0	0.0	1.0	0.0	1.0	1.0	0.0
215	0.0	0.0	0.0	0.0	1.0	0.0	1.0	1.0	0.0
216	0.0	0.0	0.0	0.0	1.0	0.0	1.0	1.0	0.0
217	0.0	0.0	0.0	0.0	1.0	0.0	1.0	1.0	0.0
218	0.0	0.0	0.0	0.0	1.0	0.0	1.0	1.0	0.0
219	0.0	0.0	0.0	0.0	1.0	0.0	1.0	1.0	0.0
220	0.0	0.0	0.0	0.0	1.0	0.0	1.0	1.0	0.0
221	0.0	0.0	0.0	0.0	1.0	0.0	1.0	1.0	0.0
222	3.09096	0.0	0.0481786	0.0	0.951821	0.0	0.67	1.0	-7.17612
223	0.0	0.0	0.0	0.0	1.0	0.0	1.0	1.0	0.0
224	0.0	0.0	0.0	0.0	1.0	0.0	1.0	1.0	0.0
225	0.0	0.0	0.0	0.0	1.0	0.0	1.0	1.0	0.0
226	0.0	0.0	1.0e-09	4.40951	1.0	3.67182	0.075449	1.0	-15.8559
227	0.0	0.0	0.0	0.0	1.0	0.0	1.0	1.0	0.0
228	0.0	0.0	1.00003e-09	1.2918	1.0	0.494537	0.433069	1.0	-9.39682
229	0.0	0.0	0.0	0.0	1.0	0.0	1.0	1.0	0.0
230	0.0	0.0	0.900946	23.4947	0.0990541	1.44274	0.248377	1.0	-10.1301
231	0.0	0.0	0.0	0.0	1.0	0.0	1.0	1.0	0.0
232	0.0	0.0	1.00002e-09	1.02321	1.0	0.856022	0.347178	1.0	-8.92454
233	3.2455	1.01994	1.0	1.02498	1.49012e-09	0.0	0.67	1.0	-12.0065
234	2.28313	2.28313	1.00102e-06	2.37604	0.999999	0.000977597	0.6623	1.0	-15.4499
235	2.61065	0.0	0.0474228	0.0	0.952577	0.0	0.67	1.0	-8.23708
236	10.6168	10.6168	0.352537	0.0	0.647463	0.0	0.67	1.0	-23.9283
237	2.94413	2.94413	0.439347	0.0	0.560653	0.0	0.67	1.0	-12.6556
238	0.0	0.0	0.0	0.0	1.0	0.0	1.0	1.0	0.0
239	0.0	0.0	0.751057	19.6969	0.248943	3.39528	0.087191	1.0	-14.3664
240	0.0	0.0	0.922792	48.1358	0.0772077	5.96158	0.0231106	1.0	-10.2244
241	2.64025	0.0	0.0466312	0.0	0.953369	0.0	0.67	1.0	-9.91429
242	4.95871	0.0	0.0482295	0.0	0.95177	0.0	0.67	1.0	-7.09432
243	0.0	0.0	0.0	0.0	1.0	0.0	1.0	1.0	0.0
244	0.0	0.0	0.0	0.0	1.0	0.0	1.0	1.0	0.0
245	0.0	0.0	0.88217	16.3987	0.11783	1.01979	0.315546	1.0	-11.7701
246	3.87652	0.0	0.0466108	0.0	0.953389	0.0	0.67	1.0	-10.7303
247	0.0	0.0	0.719807	14.5666	0.280193	2.09497	0.173834	1.0	-14.0177
248	0.0	0.0	0.0	0.0	1.0	0.0	1.0	1.0	0.0
249	0.0	0.0	0.0	0.0	1.0	0.0	1.0	1.0	0.0
250	1.93053	0.0	0.904631	29.8783	0.0953691	0.41381	0.456419	1.0	-13.3853
251	0.0	0.0	0.0	0.0	1.0	0.0	1.0	1.0	0.0
252	0.0	0.0	1.00003e-09	1.11885	1.0	0.860659	0.34623	1.0	-7.75495
253	2.82271	1.2134	1.0	1.20708	1.0e-09	0.0	0.67	1.0	-11.8475
254	6.05745	0.0	0.0516309	0.0	0.948369	0.0	0.67	1.0	-9.14184
255	0.0	0.0	0.0	0.0	1.0	0.0	1.0	1.0	0.0
256	0.0	0.0	0.0	0.0	1.0	0.0	1.0	1.0	0.0
257	0.0	0.0	0.0	0.0	1.0	0.0	1.0	1.0	0.0
258	5.28916	2.20054	1.0	2.21457	1.0e-09	0.0	0.67	1.0	-15.636
259	0.0	0.0	0.0	0.0	1.0	0.0	1.0	1.0	0.0
260	0.0	0.0	0.858963	16.3723	0.141037	3.36589	0.0885446	1.0	-12.1384
261	0.0	0.0	0.0	0.0	1.0	0.0	1.0	1.0	0.0
262	0.0	0.0	1.0e-09	1.25894	1.0	0.723872	0.375652	1.0	-9.77666
263	5.77379	0.0	0.0481167	0.0	0.951883	0.0	0.67	1.0	-7.05368
264	0.0	0.0	0.0	0.0	1.0	0.0	1.0	1.0	0.0
265	0.0	0.0	0.266866	3.37401	0.733134	1.27019	0.273572	1.0	-14.1572
266	0.0	0.0	0.0	0.0	1.0	0.0	1.0	1.0	0.0
267	0.0	0.0	0.0	0.0	1.0	0.0	1.0	1.0	0.0
268	0.0	0.0	0.0	0.0	1.0	0.0	1.0	1.0	0.0
269	3.45982	0.0	0.0499382	0.0	0.950062	0.0	0.67	1.0	-7.65841
270	0.0	0.0	1.0e-09	0.928868	1.0	0.440207	0.448565	1.0	-10.0963
271	0.0	0.0	0.0	0.0	1.0	0.0	1.0	1.0	0.0
272	2.4306	1.19343	1.0	1.19208	1.21072e-09	0.0	0.67	1.0	-13.0099
273	0.0	0.0	0.0	0.0	1.0	0.0	1.0	1.0	0.0
274	0.0	0.0	1.00004e-09	1.20865	1.0	0.686536	0.384246	1.0	-8.97186
275	0.0	0.0	0.405795	5.5716	0.594205	0.654632	0.391802	1.0	-13.8665
276	0.0	0.0	0.0	0.0	1.0	0.0	1.0	1.0	0.0
277	0.0	0.0	0.0	0.0	1.0	0.0	1.0	1.0	0.0
278	0.0	0.0	0.0	0.0	1.0	0.0	1.0	1.0	0.0
279	2.27495	1.2762	1.0	1.27515	1.00117e-09	0.0	0.67	1.0	-12.3078
280	2.47287	0.0	0.0480203	0.0	0.95198	0.0	0.67	1.0	-7.52257
281	0.0	0.0	0.0	0.0	1.0	0.0	1.0	1.0	0.0
282	5.28554	3.2505	0.999995	3.2505	5.26325e-06	0.0	0.67	1.0	-18.962
283	0.0	0.0	0.0	0.0	1.0	0.0	1.0	1.0	0.0
284	16.2094	0.0	0.047303	0.0	0.952697	0.0	0.67	1.0	-8.49367
285	0.0	0.0	0.0	0.0	1.0	0.0	1.0	1.0	0.0
286	0.0	0.0	0.257834	1.72675	0.742166	0.550414	0.417976	1.0	-10.2964
287	0.0	0.0	0.0	0.0	1.0	0.0	1.0	1.0	0.0
288	0.0	0.0	0.0	0.0	1.0	0.0	1.0	1.0	0.0
289	0.0	0.0	0.248502	1.30553	0.751498	0.440353	0.448522	1.0	-9.6949
290	0.0	0.0	0.0	0.0	1.0	0.0	1.0	1.0	0.0
291	5.72055	0.0	0.0466656	0.0	0.953334	0.0	0.67	1.0	-8.68174
292	0.0	0.0	0.0	0.0	1.0	0.0	1.0	1.0	0.0
293	0.0	0.0	0.322277	1.72868	0.677723	0.488527	0.434741	1.0	-9.89443
294	5.78829	0.0	0.051793	0.0	0.948207	0.0	0.67	1.0	-8.46842
295	0.0	0.0	0.580509	6.84904	0.419491	0.864025	0.345544	1.0	-15.9762
296	0.0	0.0	0.0	0.0	1.0	0.0	1.0	1.0	0.0
297	5.53254	1.05064	1.0	1.04673	1.0e-09	0.0	0.67	1.0	-11.3714
298	0.0	0.0	1.00001e-09	1.03598	1.0	0.406701	0.458573	1.0	-7.71518
299	0.0	0.0	0.0	0.0	1.0	0.0	1.0	1.0	0.0
300	0.0	0.0	0.0	0.0	1.0	0.0	1.0	1.0	0.0
301	3.35656	0.0	0.0466876	0.0	0.953312	0.0	0.67	1.0	-8.64157
302	0.0	0.0	1.00003e-09	1.1029	1.0	0.681457	0.385436	1.0	-7.04
303	2.07496	1.3945	1.0	1.37176	1.30385e-08	0.0	0.67	1.0	-14.8614
304	0.0	0.0	0.0	0.0	1.0	0.0	1.0	1.0	0.0
305	0.0	0.0	0.0	0.0	1.0	0.0	1.0	1.0	0.0
306	0.0	0.0	0.0	0.0	1.0	0.0	1.0	1.0	0.0
307	1.82991	1.27633	0.996674	3.85863	0.00332584	1.89017e-05	0.668951	1.0	-15.9011
308	5.17599	0.0	0.0499618	0.0	0.950038	0.0	0.67	1.0	-7.41022
309	0.0	0.0	1.00003e-09	1.37502	1.0	1.17976	0.287932	1.0	-8.80543
310	0.0	0.0	0.0	0.0	1.0	0.0	1.0	1.0	0.0
311	0.0	0.0	1.00001e-09	1.12066	1.0	0.494088	0.433194	1.0	-6.97471
312	0.0	0.0	1.0e-09	2.92468	1.0	1.93464	0.189589	1.0	-13.7574
313	8.50972	0.0	0.0472906	0.0	0.952709	0.0	0.67	1.0	-10.8261
314	0.0	0.0	0.0	0.0	1.0	0.0	1.0	1.0	0.0
315	0.0	0.0	0.0	0.0	1.0	0.0	1.0	1.0	0.0
316	0.0	0.0	0.0	0.0	1.0	0.0	1.0	1.0	0.0
317	0.0	0.0	0.0	0.0	1.0	0.0	1.0	1.0	0.0
318	0.0	0.0	0.0	0.0	1.0	0.0	1.0	1.0	0.0
319	9.42349	0.0	0.0480958	0.0	0.951904	0.0	0.67	1.0	-8.75993
320	0.0	0.0	0.846035	11.4198	0.153965	3.71231	0.0738713	1.0	-9.90016
321	0.0	0.0	0.0	0.0	1.0	0.0	1.0	1.0	0.0
322	0.0	0.0	0.0	0.0	1.0	0.0	1.0	1.0	0.0
323	0.0	0.0	0.0	0.0	1.0	0.0	1.0	1.0	0.0
324	2.45635	0.0	0.852337	62.486	0.147663	1.63484	0.22333	1.0	-20.1905
325	0.0	0.0	0.0	0.0	1.0	0.0	1.0	1.0	0.0
326	2.82609	0.0	0.0416873	0.0	0.958313	0.0	0.67	1.0	-7.12297
327	0.0	0.0	1.0e-09	3.27028	1.0	1.86082	0.197351	1.0	-13.5001
328	0.0	0.0	0.0	0.0	1.0	0.0	1.0	1.0	0.0
329	0.0	0.0	0.0	0.0	1.0	0.0	1.0	1.0	0.0
330	0.0	0.0	1.00001e-09	1.35192	1.0	0.514746	0.427517	1.0	-9.21529
331	0.0	0.0	0.0	0.0	1.0	0.0	1.0	1.0	0.0
332	0.0	0.0	0.0	0.0	1.0	0.0	1.0	1.0	0.0
333	0.0	0.0	1.0e-09	3.58659	1.0	2.67753	0.127294	1.0	-16.3945
334	0.0	0.0	0.91301	29.752	0.0869899	0.993397	0.320398	1.0	-9.93411
335	0.0	0.0	0.0	0.0	1.0	0.0	1.0	1.0	0.0
336	0.0	0.0	0.0	0.0	1.0	0.0	1.0	1.0	0.0
337	0.0	0.0	0.0	0.0	1.0	0.0	1.0	1.0	0.0
338	0.0	0.0	0.0	0.0	1.0	0.0	1.0	1.0	0.0
339	0.0	0.0	0.0	0.0	1.0	0.0	1.0	1.0	0.0
340	0.0	0.0	0.852624	64.7494	0.147376	3.83896	0.0691501	1.0	-16.6009
341	0.0	0.0	1.00001e-09	1.11433	1.0	0.645388	0.394029	1.0	-8.06107
342	3.05671	2.02795	1.0	2.02367	1.0e-09	0.0	0.67	1.0	-15.934
343	2.74617	1.01508	1.0	1.01619	1.00117e-09	0.0	0.67	1.0	-10.4957
344	0.0	0.0	1.0e-09	1.26661	1.0	0.874111	0.343498	1.0	-9.21811
345	3.71834	0.0	0.0478514	0.0	0.952149	0.0	0.67	1.0	-7.51423
346	3.58236	0.0	0.0467543	0.0	0.953246	0.0	0.67	1.0	-8.73369
347	5.53483	0.0	0.0473434	0.0	0.952657	0.0	0.67	1.0	-6.90797
348	0.0	0.0	1.00001e-09	4.07967	1.0	2.73231	0.123647	1.0	-13.3339
349	2.47655	0.0	0.88466	17.7895	0.11534	1.59051	0.228852	1.0	-15.981
350	0.0	0.0	1.00001e-09	6.52749	1.0	3.42912	0.0856588	1.0	-18.938
351	2.51896	0.0	0.0478997	0.0	0.9521	0.0	0.67	1.0	-7.11003
352	5.11761	1.01315	0.999371	1.45625	0.000629025	0.0	0.67	1.0	-11.552
353	0.0	0.0	0.0	0.0	1.0	0.0	1.0	1.0	0.0
354	0.0	0.0	1.00003e-09	1.01188	1.0	0.669069	0.388358	1.0	-8.64069
355	0.0	0.0	1.00001e-09	2.92831	1.0	1.61447	0.225849	1.0	-11.0615
356	0.0	0.0	0.0	0.0	1.0	0.0	1.0	1.0	0.0
357	5.248	0.0	0.0479621	0.0	0.952038	0.0	0.67	1.0	-8.95368
358	0.0	0.0	0.23108	6.5843	0.76892	2.30487	0.155281	1.0	-17.2318
359	2.94419	1.31024	1.0	1.31055	1.00028e-09	0.0	0.67	1.0	-14.2838
360	0.0	0.0	0.0	0.0	1.0	0.0	1.0	1.0	0.0
361	0.0	0.0	1.0e-09	1.03025	1.0	0.46773	0.440607	1.0	-8.46739
362	2.41621	0.0	0.0500118	0.0	0.949988	0.0	0.67	1.0	-8.78098
363	0.0	0.0	0.0	0.0	1.0	0.0	1.0	1.0	0.0
364	0.0	0.0	1.0e-09	2.88255	1.0	1.58087	0.230073	1.0	-12.8452
365	0.0	0.0	0.0	0.0	1.0	0.0	1.0	1.0	0.0
366	0.0	0.0	0.0	0.0	1.0	0.0	1.0	1.0	0.0
367	3.15818	0.0	0.0473566	0.0	0.952643	0.0	0.67	1.0	-8.02187
368	0.0	0.0	0.939712	116.618	0.0602884	8.75949	0.00554539	1.0	-10.0564
369	0.0	0.0	0.0	0.0	1.0	0.0	1.0	1.0	0.0
370	0.0	0.0	0.0	0.0	1.0	0.0	1.0	1.0	0.0
371	7.12173	0.0	0.0499905	0.0	0.95001	0.0	0.67	1.0	-10.7992
372	3.73339	0.0	0.0448176	0.0	0.955182	0.0	0.67	1.0	-7.53314
373	0.0	0.0	0.900021	2631.18	0.0999789	2.55921	0.135558	1.0	-16.7562
374	0.0	0.0	0.0	0.0	1.0	0.0	1.0	1.0	0.0
375	0.0	0.0	1.0e-09	1.15118	1.0	0.670721	0.387966	1.0	-7.22157
376	0.0	0.0	0.0	0.0	1.0	0.0	1.0	1.0	0.0
377	0.0	0.0	0.0	0.0	1.0	0.0	1.0	1.0	0.0
378	2.64373	0.0	0.0474218	0.0	0.952578	0.0	0.67	1.0	-6.80127
379	0.0	0.0	0.713247	16.9024	0.286753	3.0372	0.105243	1.0	-14.7434
380	5.24873	1.3021	1.0	1.30322	1.00024e-09	0.0	0.67	1.0	-14.4569
381	3.31214	1.20131	0.996094	3.45246	0.00390625	-9.27731e-06	0.67	1.0	-14.2105
382	2.07999	0.0	0.524251	14.481	0.475749	1.42719	0.250537	1.0	-23.6715
383	0.0	0.0	0.0	0.0	1.0	0.0	1.0	1.0	0.0
384	0.0	0.0	0.0419171	5.21287	0.958083	1.60049	0.227596	1.0	-20.2542
385	0.0	0.0	1.00002e-09	1.28243	1.0	0.883817	0.341543	1.0	-9.45058
386	0.0	0.0	0.0	0.0	1.0	0.0	1.0	1.0	0.0
387	2.68212	2.23966	1.0	2.23323	1.0e-09	0.0	0.67	1.0	-18.6009
388	3.92533	1.15603	1.0	1.15507	1.00117e-09	0.0	0.67	1.0	-11.1422
389	2.8524	0.0	0.0474047	0.0	0.952595	0.0	0.67	1.0	-8.32978
390	0.0	0.0	1.00004e-09	1.28253	1.0	0.557367	0.416153	1.0	-8.61514
391	0.0	0.0	0.0	0.0	1.0	0.0	1.0	1.0	0.0
392	0.0	0.0	0.891071	198.447	0.108929	4.70239	0.044183	1.0	-14.8627
393	0.0	0.0	0.0	0.0	1.0	0.0	1.0	1.0	0.0
394	2.51896	0.0	0.0478514	0.0	0.952149	0.0	0.67	1.0	-6.80135
395	0.0	0.0	0.0	0.0	1.0	0.0	1.0	1.0	0.0
396	0.0	0.0	0.0	0.0	1.0	0.0	1.0	1.0	0.0
397	0.0	0.0	0.0	0.0	1.0	0.0	1.0	1.0	0.0
398	0.0	0.0	0.0	0.0	1.0	0.0	1.0	1.0	0.0
399	0.0	0.0	0.0	0.0	1.0	0.0	1.0	1.0	0.0
400	0.0	0.0	1.00001e-09	2.68162	1.0	2.32474	0.153637	1.0	-14.2272
401	0.0	0.0	0.0	0.0	1.0	0.0	1.0	1.0	0.0
402	5.97131	0.0	0.0650248	0.0	0.934975	0.0	0.67	1.0	-7.64665
403	2.51896	0.0	0.0478997	0.0	0.9521	0.0	0.67	1.0	-7.11003
404	0.0	0.0	0.241246	3.37836	0.758754	2.17987	0.166061	1.0	-15.1718
405	0.0	0.0	0.0	0.0	1.0	0.0	1.0	1.0	0.0
406	2.03557	1.3366	1.0	1.33477	1.00117e-09	0.0	0.67	1.0	-13.3853
407	2.13496	1.03426	1.0	1.0345	1.0e-09	0.0	0.67	1.0	-10.7178
408	0.0	0.0	1.00001e-09	2.67442	1.0	1.97578	0.185406	1.0	-12.8004
409	0.0	0.0	0.0	0.0	1.0	0.0	1.0	1.0	0.0
410	0.0	0.0	0.77537	58.8405	0.22463	6.3211	0.0192225	1.0	-19.6951
411	0.0	0.0	1.0e-09	2.25323	1.0	1.19661	0.285191	1.0	-11.9359
412	0.0	0.0	0.0	0.0	1.0	0.0	1.0	1.0	0.0
413	0.0	0.0	1.00004e-09	1.40079	1.0	0.556024	0.416504	1.0	-9.70555
414	0.0	0.0	0.636755	11.2212	0.363245	2.34137	0.152274	1.0	-13.6261
415	2.42735	1.19341	1.0	1.19131	1.00117e-09	0.0	0.67	1.0	-12.3367
416	0.0	0.0	0.871348	17.7998	0.128652	3.72964	0.0732061	1.0	-11.2317
417	0.0	0.0	0.0	0.0	1.0	0.0	1.0	1.0	0.0
418	0.0	0.0	0.0	0.0	1.0	0.0	1.0	1.0	0.0
419	0.0	0.0	0.0	0.0	1.0	0.0	1.0	1.0	0.0
420	3.52676	1.04041	1.0	1.0401	3.69734e-08	0.0	0.67	1.0	-14.8444
421	0.0	0.0	1.0e-09	1.17713	1.0	0.719851	0.376565	1.0	-7.81264
422	0.0	0.0	0.0	0.0	1.0	0.0	1.0	1.0	0.0
423	0.0	0.0	0.0	0.0	1.0	0.0	1.0	1.0	0.0
424	4.48552	0.0	0.904266	29.9344	0.0957339	0.306591	0.490931	1.0	-15.4239
425	0.0	0.0	1.00001e-09	1.05043	1.0	0.482299	0.436485	1.0	-9.41623
426	0.0	0.0	1.0e-09	1.10996	1.0	0.433694	0.450482	1.0	-9.25181
427	8.85216	0.0	0.0479223	0.0	0.952078	0.0	0.67	1.0	-7.97145
428	6.85071	0.0	0.0488168	0.0	0.951183	0.0	0.67	1.0	-7.58953
429	0.0	0.0	0.756235	13.7332	0.243765	1.84111	0.199482	1.0	-14.4131
430	0.0	0.0	0.832652	10.8732	0.167348	3.13391	0.100018	1.0	-9.40906
431	0.0	0.0	0.0	0.0	1.0	0.0	1.0	1.0	0.0
432	2.87366	2.87366	0.462999	0.0	0.537001	0.0	0.67	1.0	-11.5619
433	0.0	0.0	0.0	0.0	1.0	0.0	1.0	1.0	0.0
434	20.0303	1.34723	1.0	1.34179	1.00063e-09	0.0	0.67	1.0	-14.3943
435	0.0	0.0	0.0	0.0	1.0	0.0	1.0	1.0	0.0
436	0.0	0.0	1.00005e-09	1.20467	1.0	0.91252	0.335843	1.0	-9.06742
437	0.0	0.0	0.322277	1.72868	0.677723	0.488527	0.434741	1.0	-9.89443
438	2.66266	0.0	0.909567	38.1485	0.0904328	1.89385	0.193836	1.0	-14.2881
439	0.0	0.0	0.896901	21.3944	0.103099	1.00638	0.317999	1.0	-10.3533
440	2.17047	0.0	0.905695	32.2212	0.0943052	0.386351	0.464837	1.0	-15.5827
441	0.0	0.0	0.0	0.0	1.0	0.0	1.0	1.0	0.0
442	0.0	0.0	1.00001e-09	2.49798	1.0	1.3314	0.264317	1.0	-11.3976
443	3.92424	1.28498	1.0	1.28558	1.00117e-09	0.0	0.67	1.0	-11.4644
444	0.0	0.0	0.0	0.0	1.0	0.0	1.0	1.0	0.0
445	3.62994	1.21251	1.0	1.21726	1.00024e-09	0.0	0.67	1.0	-11.8632
446	2.43062	1.22051	1.0	1.21998	4.17233e-08	0.0	0.67	1.0	-13.1728
447	3.24159	1.00952	0.999999	1.00958	7.09534e-07	0.0	0.67	1.0	-12.8443
448	0.0	0.0	1.00003e-09	1.17438	1.0	0.530536	0.423254	1.0	-8.86349
449	2.34864	2.34864	0.937491	266.714	0.0625089	5.5751	0.0281818	1.0	-20.2584
450	0.0	0.0	0.0	0.0	1.0	0.0	1.0	1.0	0.0
451	0.0	0.0	0.84885	12.2059	0.15115	0.989958	0.321037	1.0	-10.6642
452	0.0	0.0	0.0	0.0	1.0	0.0	1.0	1.0	0.0
453	8.39705	2.61684	1.0	2.61293	1.00117e-09	0.0	0.67	1.0	-22.9622
454	2.57168	2.25999	1.0	2.2548	1.0e-09	0.0	0.67	1.0	-17.0186
455	0.0	0.0	0.0	0.0	1.0	0.0	1.0	1.0	0.0
456	3.72708	1.48636	1.0	1.48166	1.0e-09	0.0	0.67	1.0	-17.7233
457	0.0	0.0	0.0	0.0	1.0	0.0	1.0	1.0	0.0
458	5.17599	0.0	0.0529956	0.0	0.947004	0.0	0.67	1.0	-7.16198
459	0.0	0.0	0.0	0.0	1.0	0.0	1.0	1.0	0.0
460	0.0	0.0	1.00001e-09	4.50112	1.0	1.97652	0.185331	1.0	-16.4937
461	0.0	0.0	0.0	0.0	1.0	0.0	1.0	1.0	0.0
462	0.0	0.0	0.000168345	7.76509	0.999832	3.77821	0.0713751	1.0	-21.9379
463	0.0	0.0	0.248502	1.30553	0.751498	0.440353	0.448522	1.0	-9.6949
464	0.0	0.0	0.0	0.0	1.0	0.0	1.0	1.0	0.0
465	0.0	0.0	0.0	0.0	1.0	0.0	1.0	1.0	0.0
466	0.0	0.0	0.0	0.0	1.0	0.0	1.0	1.0	0.0
467	0.0	0.0	0.906172	27.4804	0.0938278	0.950161	0.328544	1.0	-10.2871
468	5.85288	0.0	0.0473017	0.0	0.952698	0.0	0.67	1.0	-8.55928
469	4.921	2.57182	1.0	2.57243	1.0e-09	0.0	0.67	1.0	-17.3848
470	0.0	0.0	0.0	0.0	1.0	0.0	1.0	1.0	0.0
471	4.8686	1.0827	1.0	1.07974	1.0e-09	0.0	0.67	1.0	-10.478
472	0.0	0.0	1.00001e-09	1.10089	1.0	0.429201	0.451812	1.0	-8.27713
473	0.0	0.0	0.0	0.0	1.0	0.0	1.0	1.0	0.0
474	0.0	0.0	1.00006e-09	1.07928	1.0	0.996058	0.319905	1.0	-8.85867
475	11.0864	0.0	0.0472711	0.0	0.952729	0.0	0.67	1.0	-13.8769
476	0.0	0.0	1.00001e-09	2.30791	1.0	1.39106	0.255637	1.0	-10.6248
477	0.0	0.0	0.868578	16.4535	0.131422	1.23436	0.27916	1.0	-11.1721
478	0.0	0.0	0.0	0.0	1.0	0.0	1.0	1.0	0.0
479	0.0	0.0	0.0	0.0	1.0	0.0	1.0	1.0	0.0
480	0.0	0.0	1.0e-09	2.1177	1.0	0.886813	0.340943	1.0	-14.2783
481	1.81127	1.06217	0.965773	8.77127	0.0342269	0.0052927	0.65154	1.0	-15.4779
482	4.16745	1.0503	1.0	1.0482	1.00024e-09	0.0	0.67	1.0	-12.9589
483	0.0	0.0	0.430182	9.63909	0.569818	4.80054	0.0419984	1.0	-15.1493
484	0.0	0.0	1.0e-09	5.02563	1.0	1.84421	0.199145	1.0	-16.1101
485	2.44016	0.0	0.924043	61.6502	0.0759567	0.855802	0.347224	1.0	-15.9182
486	0.0	0.0	0.0	0.0	1.0	0.0	1.0	1.0	0.0
487	0.0	0.0	0.0	0.0	1.0	0.0	1.0	1.0	0.0
488	0.0	0.0	0.0	0.0	1.0	0.0	1.0	1.0	0.0
489	0.0	0.0	0.0	0.0	1.0	0.0	1.0	1.0	0.0
490	0.0	0.0	0.0	0.0	1.0	0.0	1.0	1.0	0.0
491	0.0	0.0	0.0	0.0	1.0	0.0	1.0	1.0	0.0
492	9.42349	0.0	0.0480958	0.0	0.951904	0.0	0.67	1.0	-8.75993
493	0.0	0.0	0.796724	26.7503	0.203276	6.85056	0.0146628	1.0	-16.1008
494	0.0	0.0	0.0	0.0	1.0	0.0	1.0	1.0	0.0
495	0.0	0.0	0.0	0.0	1.0	0.0	1.0	1.0	0.0
496	0.0	0.0	0.0	0.0	1.0	0.0	1.0	1.0	0.0
497	2.29309	2.29309	1.00017e-09	2.82406	1.0	0.0282434	0.624594	1.0	-16.9662
498	0.0	0.0	0.0	0.0	1.0	0.0	1.0	1.0	0.0
499	0.0	0.0	0.0	0.0	1.0	0.0	1.0	1.0	0.0
500	0.0	0.0	0.0	0.0	1.0	0.0	1.0	1.0	0.0
501	0.0	0.0	1.00004e-09	0.941226	1.0	0.485783	0.435509	1.0	-9.12572
502	0.0	0.0	0.0	0.0	1.0	0.0	1.0	1.0	0.0
503	0.0	0.0	0.854211	14.4492	0.145789	0.656798	0.391282	1.0	-10.4911
504	4.1928	0.0	0.0479036	0.0	0.952096	0.0	0.67	1.0	-13.2317
505	0.0	0.0	0.0	0.0	1.0	0.0	1.0	1.0	0.0
506	0.0	0.0	1.00003e-09	1.07507	1.0	0.833537	0.351823	1.0	-8.31895
507	0.0	0.0	1.0e-09	2.04488	1.0	1.12274	0.297436	1.0	-10.9907
508	0.0	0.0	0.0	0.0	1.0	0.0	1.0	1.0	0.0
509	0.0	0.0	0.0	0.0	1.0	0.0	1.0	1.0	0.0
510	0.0	0.0	1.00001e-09	2.41376	1.0	1.40359	0.253855	1.0	-10.594
511	0.0	0.0	0.0	0.0	1.0	0.0	1.0	1.0	0.0
512	0.0	0.0	0.0	0.0	1.0	0.0	1.0	1.0	0.0
513	1.65273	0.0	0.0473266	0.0	0.952673	0.0	0.67	1.0	-9.28339
514	3.48336	2.56326	1.0	2.56056	1.0e-09	0.0	0.67	1.0	-17.0469
515	2.24562	2.24562	1.00013e-09	3.43132	1.0	0.128686	0.562556	1.0	-19.8779
516	0.0	0.0	1.00018e-09	1.0097	1.0	0.629126	0.397989	1.0	-8.13748
517	0.0	0.0	0.0	0.0	1.0	0.0	1.0	1.0	0.0
518	16.4402	0.0	0.04668	0.0	0.95332	0.0	0.67	1.0	-14.2662
519	0.0	0.0	0.0	0.0	1.0	0.0	1.0	1.0	0.0
520	4.87048	0.0	0.0473838	0.0	0.952616	0.0	0.67	1.0	-6.7299
521	0.0	0.0	0.558279	20.9999	0.441721	4.37524	0.0523338	1.0	-20.4949
522	0.0	0.0	0.937758	75.2807	0.0622417	2.2436	0.16047	1.0	-10.5079
523	0.0	0.0	0.631979	9.40312	0.368021	1.70259	0.215172	1.0	-13.8779
524	0.0	0.0	0.0	0.0	1.0	0.0	1.0	1.0	0.0
525	14.8481	0.0	0.748674	30.1899	0.251326	0.17595	0.540942	1.0	-24.4809
526	0.0	0.0	0.0	0.0	1.0	0.0	1.0	1.0	0.0
527	0.0	0.0	1.00009e-09	1.01067	1.0	0.718229	0.376934	1.0	-9.457
528	0.0	0.0	0.0	0.0	1.0	0.0	1.0	1.0	0.0
529	0.0	0.0	0.0	0.0	1.0	0.0	1.0	1.0	0.0
530	0.0	0.0	0.0	0.0	1.0	0.0	1.0	1.0	0.0
531	0.0	0.0	0.840644	54.8574	0.159356	7.5483	0.0102705	1.0	-15.7336
532	2.92033	2.23683	1.0	2.23228	1.00117e-09	0.0	0.67	1.0	-18.1537
533	0.0	0.0	0.0	0.0	1.0	0.0	1.0	1.0	0.0
534	2.51539	1.0618	1.0	1.05812	1.00117e-09	0.0	0.67	1.0	-14.0761
535	0.0	0.0	1.00001e-09	2.32124	1.0	0.842194	0.350025	1.0	-11.7532
536	0.0	0.0	1.0e-09	4.21282	1.0	2.20761	0.163603	1.0	-16.5011
537	0.0	0.0	0.0	0.0	1.0	0.0	1.0	1.0	0.0
538	6.85071	0.0	0.047303	0.0	0.952697	0.0	0.67	1.0	-7.15779
539	2.51022	0.0	0.0472586	0.0	0.952741	0.0	0.67	1.0	-9.18155
540	0.0	0.0	0.0	0.0	1.0	0.0	1.0	1.0	0.0
541	3.1219	1.1747	1.0	1.17759	1.00024e-09	0.0	0.67	1.0	-11.4117
542	1.70376	0.0	0.0466902	0.0	0.95331	0.0	0.67	1.0	-9.68863
543	0.0	0.0	1.00001e-09	2.19087	1.0	1.67456	0.218507	1.0	-10.5001
544	0.0	0.0	0.0	0.0	1.0	0.0	1.0	1.0	0.0
545	0.0	0.0	0.780654	20.5733	0.219346	3.59784	0.0784215	1.0	-14.1562
546	0.0	0.0	0.0	0.0	1.0	0.0	1.0	1.0	0.0
547	3.37305	0.0	0.0547927	0.0	0.945207	0.0	0.67	1.0	-10.4872
548	2.61662	0.0	0.046638	0.0	0.953362	0.0	0.67	1.0	-9.51746
549	0.0	0.0	0.0	0.0	1.0	0.0	1.0	1.0	0.0
550	0.0	0.0	0.0	0.0	1.0	0.0	1.0	1.0	0.0
551	0.0	0.0	0.0	0.0	1.0	0.0	1.0	1.0	0.0
552	0.0	0.0	1.00002e-09	1.03945	1.0	0.556006	0.416509	1.0	-7.82318
553	2.5404	0.0	0.0470201	0.0	0.95298	0.0	0.67	1.0	-8.81704
554	0.0	0.0	0.0	0.0	1.0	0.0	1.0	1.0	0.0
555	2.51557	0.0	0.0472738	0.0	0.952726	0.0	0.67	1.0	-6.98213
556	0.0	0.0	0.254415	1.73359	0.745585	0.876191	0.343078	1.0	-9.62624
557	0.0	0.0	0.0	0.0	1.0	0.0	1.0	1.0	0.0
558	3.09965	3.09965	1.00011e-09	4.56498	1.0	0.116442	0.568636	1.0	-19.5749
559	0.0	0.0	0.0	0.0	1.0	0.0	1.0	1.0	0.0
560	0.0	0.0	0.0	0.0	1.0	0.0	1.0	1.0	0.0
561	0.0	0.0	1.0e-09	3.9015	1.0	3.27995	0.0926281	1.0	-16.6224
562	2.50209	1.61667	0.999439	2.39894	0.00056063	0.0	0.67	1.0	-13.2458
563	0.0	0.0	0.0	0.0	1.0	0.0	1.0	1.0	0.0
564	7.17878	2.28723	0.989968	5.25013	0.0100322	0.0	0.67	1.0	-23.4404
565	0.0	0.0	1.00001e-09	1.13481	1.0	0.464604	0.4415	1.0	-9.53509
566	0.0	0.0	0.0	0.0	1.0	0.0	1.0	1.0	0.0
567	0.0	0.0	0.244296	1.52724	0.755704	0.495991	0.432666	1.0	-8.58208
568	0.0	0.0	0.0	0.0	1.0	0.0	1.0	1.0	0.0
569	0.0	0.0	0.0	0.0	1.0	0.0	1.0	1.0	0.0
570	0.0	0.0	0.0	0.0	1.0	0.0	1.0	1.0	0.0
571	2.61819	0.0	0.0478514	0.0	0.952149	0.0	0.67	1.0	-9.01456
572	3.60407	1.10276	1.0	1.10219	1.00024e-09	0.0	0.67	1.0	-13.6319
573	0.0	0.0	0.0	0.0	1.0	0.0	1.0	1.0	0.0
574	0.0	0.0	0.0	0.0	1.0	0.0	1.0	1.0	0.0
575	0.0	0.0	0.0	0.0	1.0	0.0	1.0	1.0	0.0
576	2.92231	1.19954	1.0	1.1985	1.0e-09	0.0	0.67	1.0	-11.6878
577	0.0	0.0	0.0	0.0	1.0	0.0	1.0	1.0	0.0
578	0.0	0.0	0.711615	15.357	0.288385	1.362	0.259824	1.0	-14.4202
579	0.0	0.0	0.0	0.0	1.0	0.0	1.0	1.0	0.0
580	0.0	0.0	0.0	0.0	1.0	0.0	1.0	1.0	0.0
581	0.0	0.0	0.0	0.0	1.0	0.0	1.0	1.0	0.0
582	0.0	0.0	0.443414	6.80638	0.556586	3.3984	0.0870485	1.0	-14.1873
583	0.0	0.0	0.0	0.0	1.0	0.0	1.0	1.0	0.0
584	0.0	0.0	0.0	0.0	1.0	0.0	1.0	1.0	0.0
585	0.0	0.0	1.00031e-09	0.966837	1.0	0.649907	0.392938	1.0	-9.37513
586	2.80954	0.0	0.901889	26.4252	0.0981114	0.369333	0.470189	1.0	-12.8675
587	0.0	0.0	1.0e-09	8.43121	1.0	4.84651	0.0410134	1.0	-18.7904
588	0.0	0.0	1.00001e-09	2.87678	1.0	1.3507	0.261473	1.0	-12.2708
589	0.0	0.0	0.895377	28.8504	0.104623	4.34504	0.0531592	1.0	-11.2761
590	0.0	0.0	0.916116	38.5764	0.0838835	1.10895	0.299788	1.0	-9.71609
591	2.37556	0.0	0.0474758	0.0	0.952524	0.0	0.67	1.0	-11.8162
592	0.0	0.0	0.0	0.0	1.0	0.0	1.0	1.0	0.0
593	2.1885	0.0	0.0479609	0.0	0.952039	0.0	0.67	1.0	-9.2135
594	0.0	0.0	0.0	0.0	1.0	0.0	1.0	1.0	0.0
595	2.82609	0.0	0.0473253	0.0	0.952675	0.0	0.67	1.0	-7.38484
596	3.97164	0.0	0.0472961	0.0	0.952704	0.0	0.67	1.0	-6.90959
597	0.0	0.0	1.0e-09	4.37065	1.0	2.45453	0.143337	1.0	-16.3929
598	0.0	0.0	0.906847	28.3415	0.0931533	0.972896	0.32423	1.0	-10.5964
599	0.0	0.0	0.0	0.0	1.0	0.0	1.0	1.0	0.0
600	5.18678	0.0	0.0472961	0.0	0.952704	0.0	0.67	1.0	-10.3251
601	2.38903	0.0	0.910362	39.1089	0.0896382	0.515568	0.427293	1.0	-15.4976
602	2.50263	2.41806	1.0	2.40907	1.00024e-09	0.0	0.67	1.0	-14.5602
603	0.0	0.0	1.00001e-09	2.69681	1.0	1.96775	0.186214	1.0	-13.5734
604	5.95358	0.0	0.0474228	0.0	0.952577	0.0	0.67	1.0	-8.49467
605	2.7335	0.0	0.0445561	0.0	0.955444	0.0	0.67	1.0	-9.92477
606	0.0	0.0	0.906163	27.2154	0.0938365	1.19441	0.285548	1.0	-8.59116
607	2.82609	0.0	0.0473107	0.0	0.952689	0.0	0.67	1.0	-7.14142
608	0.0	0.0	0.0	0.0	1.0	0.0	1.0	1.0	0.0
609	0.0	0.0	0.0	0.0	1.0	0.0	1.0	1.0	0.0
610	0.0	0.0	0.927253	43.9232	0.0727474	6.78223	0.0151837	1.0	-11.9413
611	0.0	0.0	0.0	0.0	1.0	0.0	1.0	1.0	0.0
612	0.0	0.0	0.0	0.0	1.0	0.0	1.0	1.0	0.0
613	0.0	0.0	0.0	0.0	1.0	0.0	1.0	1.0	0.0
614	2.74481	1.62504	1.0	1.60472	1.0e-09	0.0	0.67	1.0	-14.6155
615	4.84249	0.0	0.0472738	0.0	0.952726	0.0	0.67	1.0	-11.4645
616	1.73527	0.0	0.0474353	0.0	0.952565	0.0	0.67	1.0	-9.73609
617	2.67705	0.965677	0.999995	0.965713	5.26325e-06	0.0	0.67	1.0	-11.8197
618	0.0	0.0	0.0	0.0	1.0	0.0	1.0	1.0	0.0
619	0.0	0.0	0.319048	1.773	0.680952	0.89948	0.338418	1.0	-10.2191
620	2.51896	0.0	0.0472961	0.0	0.952704	0.0	0.67	1.0	-6.41159
621	0.0	0.0	0.0	0.0	1.0	0.0	1.0	1.0	0.0
622	0.0	0.0	1.0e-09	2.06263	1.0	0.982861	0.32236	1.0	-11.5075
623	0.0	0.0	0.792412	6.03718	0.207588	0.713045	0.378117	1.0	-8.6711
624	0.0	0.0	0.0	0.0	1.0	0.0	1.0	1.0	0.0
625	0.0	0.0	1.0e-09	2.57464	1.0	1.01583	0.316268	1.0	-13.4658
626	0.0	0.0	0.0	0.0	1.0	0.0	1.0	1.0	0.0
627	0.0	0.0	1.00002e-09	1.30165	1.0	0.89338	0.339631	1.0	-9.49987
628	0.0	0.0	0.0	0.0	1.0	0.0	1.0	1.0	0.0
629	3.60136	0.0	0.047358	0.0	0.952642	0.0	0.67	1.0	-7.90798
630	0.0	0.0	1.00002e-09	1.0645	1.0	0.759701	0.367642	1.0	-8.33928
631	2.12235	0.0	0.911692	36.5365	0.0883081	0.516785	0.426963	1.0	-15.1185
632	4.56637	0.0	0.812926	8.20863	0.187074	0.0303969	0.622712	1.0	-15.0375
633	1.81302	1.02277	1.0	1.02279	1.0e-09	0.0	0.67	1.0	-13.9965
634	0.0	0.0	0.784755	21.2266	0.215245	1.98107	0.184875	1.0	-15.0601
635	0.0	0.0	0.0	0.0	1.0	0.0	1.0	1.0	0.0
636	0.0	0.0	0.0	0.0	1.0	0.0	1.0	1.0	0.0
637	0.0	0.0	1.00003e-09	0.95776	1.0	0.615957	0.401237	1.0	-8.47123
638	2.64378	1.13026	1.0	1.12853	1.0e-09	0.0	0.67	1.0	-10.3666
639	0.0	0.0	0.0	0.0	1.0	0.0	1.0	1.0	0.0
640	0.0	0.0	1.00004e-09	1.00618	1.0	0.630871	0.397561	1.0	-8.10249
641	0.0	0.0	1.00001e-09	3.10621	1.0	1.66427	0.219745	1.0	-15.9447
642	0.0	0.0	0.0	0.0	1.0	0.0	1.0	1.0	0.0
643	0.0	0.0	1.0e-09	1.65408	1.0	0.168993	0.543966	1.0	-13.6595
644	0.0	0.0	0.336797	3.83631	0.663203	1.75424	0.209169	1.0	-14.1337
645	0.0	0.0	0.0	0.0	1.0	0.0	1.0	1.0	0.0
646	0.0	0.0	1.00003e-09	0.938429	1.0	0.515141	0.42741	1.0	-8.05619
647	0.0	0.0	0.0	0.0	1.0	0.0	1.0	1.0	0.0
648	4.12346	2.19795	1.0	2.19348	1.0e-09	0.0	0.67	1.0	-18.379
649	0.0	0.0	1.0e-09	2.14792	1.0	1.42654	0.250627	1.0	-14.4796
650	2.25052	1.00552	1.0	1.0026	1.0e-09	0.0	0.67	1.0	-13.693
651	0.0	0.0	0.0	0.0	1.0	0.0	1.0	1.0	0.0
652	1.77953	0.0	0.0473869	0.0	0.952613	0.0	0.67	1.0	-9.58882
653	0.0	0.0	1.0e-09	4.01219	1.0	1.21182	0.282743	1.0	-16.0016
