# Supplementary material for: Evolution of host-microbe cell adherence by receptor domain shuffling
Source: eLife. 2022 Jan 25;11:e73330. doi: 10.7554/eLife.73330 (PMC8860441; doi:10.7554/eLife.73330)
Supplement: Figure 2—source data 3. [file elife-73330-fig2-data3.zip › Figure 2 - source data 3/site_selection_results/CCM5_mus_ds4_all_evo_data/CCM05_NS_extracted_sites.txt]

PepLen	site	pvalue	sig	Analysis
653	7	0.821	0	M2_NE_Bayes
	21	0.935	0	M2_NE_Bayes
	27	0.769	0	M2_NE_Bayes
	28	0.980	1	M2_NE_Bayes
	31	0.932	0	M2_NE_Bayes
	36	0.868	0	M2_NE_Bayes
	39	0.944	0	M2_NE_Bayes
	40	0.545	0	M2_NE_Bayes
	41	0.866	0	M2_NE_Bayes
	42	0.747	0	M2_NE_Bayes
	44	0.973	1	M2_NE_Bayes
	45	0.951	1	M2_NE_Bayes
	46	0.750	0	M2_NE_Bayes
	47	0.989	1	M2_NE_Bayes
	48	0.799	0	M2_NE_Bayes
	49	0.860	0	M2_NE_Bayes
	50	0.698	0	M2_NE_Bayes
	51	0.580	0	M2_NE_Bayes
	53	0.698	0	M2_NE_Bayes
	56	0.717	0	M2_NE_Bayes
	61	0.582	0	M2_NE_Bayes
	63	0.682	0	M2_NE_Bayes
	82	0.605	0	M2_NE_Bayes
	88	0.859	0	M2_NE_Bayes
	93	0.523	0	M2_NE_Bayes
	109	0.899	0	M2_NE_Bayes
	111	0.661	0	M2_NE_Bayes
	116	0.951	1	M2_NE_Bayes
	125	0.511	0	M2_NE_Bayes
	126	0.709	0	M2_NE_Bayes
	129	0.508	0	M2_NE_Bayes
	143	0.527	0	M2_NE_Bayes
	147	0.985	1	M2_NE_Bayes
	153	0.844	0	M2_NE_Bayes
	156	0.816	0	M2_NE_Bayes
	162	0.525	0	M2_NE_Bayes
	163	0.710	0	M2_NE_Bayes
	166	0.623	0	M2_NE_Bayes
	171	0.586	0	M2_NE_Bayes
	172	0.858	0	M2_NE_Bayes
	173	0.988	1	M2_NE_Bayes
	175	0.521	0	M2_NE_Bayes
	184	0.592	0	M2_NE_Bayes
	185	0.970	1	M2_NE_Bayes
	195	0.668	0	M2_NE_Bayes
	209	0.848	0	M2_NE_Bayes
	226	0.855	0	M2_NE_Bayes
	236	0.933	0	M2_NE_Bayes
	239	0.851	0	M2_NE_Bayes
	258	0.569	0	M2_NE_Bayes
	260	0.649	0	M2_NE_Bayes
	275	0.535	0	M2_NE_Bayes
	282	0.706	0	M2_NE_Bayes
	295	0.728	0	M2_NE_Bayes
	312	0.653	0	M2_NE_Bayes
	320	0.527	0	M2_NE_Bayes
	324	0.705	0	M2_NE_Bayes
	327	0.502	0	M2_NE_Bayes
	333	0.782	0	M2_NE_Bayes
	340	0.723	0	M2_NE_Bayes
	348	0.868	0	M2_NE_Bayes
	349	0.655	0	M2_NE_Bayes
	350	0.892	0	M2_NE_Bayes
	358	0.881	0	M2_NE_Bayes
	379	0.856	0	M2_NE_Bayes
	382	0.955	1	M2_NE_Bayes
	384	0.923	0	M2_NE_Bayes
	387	0.605	0	M2_NE_Bayes
	400	0.622	0	M2_NE_Bayes
	404	0.614	0	M2_NE_Bayes
	408	0.583	0	M2_NE_Bayes
	410	0.971	1	M2_NE_Bayes
	414	0.627	0	M2_NE_Bayes
	416	0.667	0	M2_NE_Bayes
	429	0.652	0	M2_NE_Bayes
	438	0.592	0	M2_NE_Bayes
	449	0.940	0	M2_NE_Bayes
	453	0.573	0	M2_NE_Bayes
	454	0.563	0	M2_NE_Bayes
	460	0.708	0	M2_NE_Bayes
	462	0.893	0	M2_NE_Bayes
	469	0.854	0	M2_NE_Bayes
	480	0.506	0	M2_NE_Bayes
	483	0.931	0	M2_NE_Bayes
	484	0.764	0	M2_NE_Bayes
	493	0.955	1	M2_NE_Bayes
	497	0.660	0	M2_NE_Bayes
	515	0.799	0	M2_NE_Bayes
	521	0.950	0	M2_NE_Bayes
	525	0.795	0	M2_NE_Bayes
	531	0.902	0	M2_NE_Bayes
	532	0.578	0	M2_NE_Bayes
	536	0.760	0	M2_NE_Bayes
	545	0.704	0	M2_NE_Bayes
	558	0.882	0	M2_NE_Bayes
	561	0.867	0	M2_NE_Bayes
	564	0.585	0	M2_NE_Bayes
	578	0.636	0	M2_NE_Bayes
	582	0.866	0	M2_NE_Bayes
	587	0.985	1	M2_NE_Bayes
	588	0.648	0	M2_NE_Bayes
	589	0.681	0	M2_NE_Bayes
	597	0.691	0	M2_NE_Bayes
	603	0.546	0	M2_NE_Bayes
	610	0.618	0	M2_NE_Bayes
	622	0.500	0	M2_NE_Bayes
	641	0.562	0	M2_NE_Bayes
	644	0.535	0	M2_NE_Bayes
	649	0.614	0	M2_NE_Bayes
	653	0.891	0	M2_NE_Bayes
	7	0.813	0	M2_BE_Bayes
	21	0.930	0	M2_BE_Bayes
	27	0.759	0	M2_BE_Bayes
	28	0.980	1	M2_BE_Bayes
	31	0.927	0	M2_BE_Bayes
	36	0.861	0	M2_BE_Bayes
	39	0.940	0	M2_BE_Bayes
	40	0.548	0	M2_BE_Bayes
	41	0.862	0	M2_BE_Bayes
	42	0.743	0	M2_BE_Bayes
	44	0.973	1	M2_BE_Bayes
	45	0.951	1	M2_BE_Bayes
	46	0.740	0	M2_BE_Bayes
	47	0.989	1	M2_BE_Bayes
	48	0.791	0	M2_BE_Bayes
	49	0.855	0	M2_BE_Bayes
	50	0.693	0	M2_BE_Bayes
	51	0.579	0	M2_BE_Bayes
	53	0.693	0	M2_BE_Bayes
	56	0.704	0	M2_BE_Bayes
	61	0.580	0	M2_BE_Bayes
	63	0.671	0	M2_BE_Bayes
	82	0.601	0	M2_BE_Bayes
	88	0.855	0	M2_BE_Bayes
	93	0.525	0	M2_BE_Bayes
	109	0.894	0	M2_BE_Bayes
	111	0.652	0	M2_BE_Bayes
	116	0.949	0	M2_BE_Bayes
	125	0.518	0	M2_BE_Bayes
	126	0.704	0	M2_BE_Bayes
	129	0.512	0	M2_BE_Bayes
	143	0.529	0	M2_BE_Bayes
	147	0.986	1	M2_BE_Bayes
	153	0.838	0	M2_BE_Bayes
	156	0.808	0	M2_BE_Bayes
	162	0.528	0	M2_BE_Bayes
	163	0.705	0	M2_BE_Bayes
	166	0.616	0	M2_BE_Bayes
	171	0.584	0	M2_BE_Bayes
	172	0.854	0	M2_BE_Bayes
	173	0.988	1	M2_BE_Bayes
	175	0.523	0	M2_BE_Bayes
	184	0.590	0	M2_BE_Bayes
	185	0.970	1	M2_BE_Bayes
	195	0.658	0	M2_BE_Bayes
	209	0.842	0	M2_BE_Bayes
	226	0.850	0	M2_BE_Bayes
	236	0.931	0	M2_BE_Bayes
	239	0.846	0	M2_BE_Bayes
	258	0.567	0	M2_BE_Bayes
	260	0.644	0	M2_BE_Bayes
	275	0.536	0	M2_BE_Bayes
	282	0.700	0	M2_BE_Bayes
	295	0.719	0	M2_BE_Bayes
	312	0.648	0	M2_BE_Bayes
	320	0.529	0	M2_BE_Bayes
	324	0.699	0	M2_BE_Bayes
	327	0.506	0	M2_BE_Bayes
	333	0.772	0	M2_BE_Bayes
	340	0.718	0	M2_BE_Bayes
	348	0.863	0	M2_BE_Bayes
	349	0.650	0	M2_BE_Bayes
	350	0.885	0	M2_BE_Bayes
	358	0.877	0	M2_BE_Bayes
	379	0.853	0	M2_BE_Bayes
	382	0.955	1	M2_BE_Bayes
	384	0.922	0	M2_BE_Bayes
	387	0.601	0	M2_BE_Bayes
	400	0.618	0	M2_BE_Bayes
	404	0.610	0	M2_BE_Bayes
	408	0.580	0	M2_BE_Bayes
	410	0.970	1	M2_BE_Bayes
	414	0.620	0	M2_BE_Bayes
	416	0.661	0	M2_BE_Bayes
	429	0.647	0	M2_BE_Bayes
	438	0.589	0	M2_BE_Bayes
	449	0.939	0	M2_BE_Bayes
	453	0.571	0	M2_BE_Bayes
	454	0.562	0	M2_BE_Bayes
	460	0.698	0	M2_BE_Bayes
	462	0.888	0	M2_BE_Bayes
	469	0.847	0	M2_BE_Bayes
	480	0.510	0	M2_BE_Bayes
	483	0.928	0	M2_BE_Bayes
	484	0.747	0	M2_BE_Bayes
	493	0.955	1	M2_BE_Bayes
	497	0.655	0	M2_BE_Bayes
	515	0.790	0	M2_BE_Bayes
	521	0.949	0	M2_BE_Bayes
	525	0.786	0	M2_BE_Bayes
	531	0.900	0	M2_BE_Bayes
	532	0.576	0	M2_BE_Bayes
	536	0.747	0	M2_BE_Bayes
	545	0.692	0	M2_BE_Bayes
	558	0.879	0	M2_BE_Bayes
	561	0.863	0	M2_BE_Bayes
	564	0.582	0	M2_BE_Bayes
	578	0.631	0	M2_BE_Bayes
	582	0.862	0	M2_BE_Bayes
	587	0.985	1	M2_BE_Bayes
	588	0.642	0	M2_BE_Bayes
	589	0.676	0	M2_BE_Bayes
	597	0.680	0	M2_BE_Bayes
	603	0.547	0	M2_BE_Bayes
	610	0.614	0	M2_BE_Bayes
	622	0.505	0	M2_BE_Bayes
	641	0.560	0	M2_BE_Bayes
	644	0.536	0	M2_BE_Bayes
	649	0.610	0	M2_BE_Bayes
	653	0.885	0	M2_BE_Bayes
	7	0.871	0	M8_NE_Bayes
	21	0.964	1	M8_NE_Bayes
	27	0.828	0	M8_NE_Bayes
	28	0.989	1	M8_NE_Bayes
	31	0.962	1	M8_NE_Bayes
	36	0.911	0	M8_NE_Bayes
	39	0.969	1	M8_NE_Bayes
	40	0.622	0	M8_NE_Bayes
	41	0.906	0	M8_NE_Bayes
	42	0.793	0	M8_NE_Bayes
	44	0.986	1	M8_NE_Bayes
	45	0.971	1	M8_NE_Bayes
	46	0.813	0	M8_NE_Bayes
	47	0.994	2	M8_NE_Bayes
	48	0.853	0	M8_NE_Bayes
	49	0.902	0	M8_NE_Bayes
	50	0.748	0	M8_NE_Bayes
	51	0.633	0	M8_NE_Bayes
	53	0.747	0	M8_NE_Bayes
	56	0.786	0	M8_NE_Bayes
	58	0.537	0	M8_NE_Bayes
	61	0.636	0	M8_NE_Bayes
	63	0.754	0	M8_NE_Bayes
	76	0.533	0	M8_NE_Bayes
	82	0.651	0	M8_NE_Bayes
	87	0.542	0	M8_NE_Bayes
	88	0.900	0	M8_NE_Bayes
	93	0.577	0	M8_NE_Bayes
	109	0.937	0	M8_NE_Bayes
	111	0.734	0	M8_NE_Bayes
	116	0.973	1	M8_NE_Bayes
	125	0.591	0	M8_NE_Bayes
	126	0.758	0	M8_NE_Bayes
	129	0.563	0	M8_NE_Bayes
	143	0.581	0	M8_NE_Bayes
	147	0.992	2	M8_NE_Bayes
	153	0.889	0	M8_NE_Bayes
	156	0.868	0	M8_NE_Bayes
	162	0.579	0	M8_NE_Bayes
	163	0.759	0	M8_NE_Bayes
	165	0.522	0	M8_NE_Bayes
	166	0.701	0	M8_NE_Bayes
	171	0.640	0	M8_NE_Bayes
	172	0.900	0	M8_NE_Bayes
	173	0.994	2	M8_NE_Bayes
	175	0.575	0	M8_NE_Bayes
	184	0.670	0	M8_NE_Bayes
	185	0.984	1	M8_NE_Bayes
	195	0.741	0	M8_NE_Bayes
	209	0.892	0	M8_NE_Bayes
	226	0.898	0	M8_NE_Bayes
	234	0.513	0	M8_NE_Bayes
	236	0.959	1	M8_NE_Bayes
	239	0.895	0	M8_NE_Bayes
	258	0.628	0	M8_NE_Bayes
	260	0.701	0	M8_NE_Bayes
	275	0.593	0	M8_NE_Bayes
	282	0.755	0	M8_NE_Bayes
	295	0.784	0	M8_NE_Bayes
	312	0.705	0	M8_NE_Bayes
	320	0.581	0	M8_NE_Bayes
	324	0.755	0	M8_NE_Bayes
	327	0.559	0	M8_NE_Bayes
	333	0.840	0	M8_NE_Bayes
	340	0.771	0	M8_NE_Bayes
	348	0.908	0	M8_NE_Bayes
	349	0.707	0	M8_NE_Bayes
	350	0.932	0	M8_NE_Bayes
	358	0.918	0	M8_NE_Bayes
	373	0.534	0	M8_NE_Bayes
	379	0.893	0	M8_NE_Bayes
	382	0.974	1	M8_NE_Bayes
	384	0.947	0	M8_NE_Bayes
	387	0.659	0	M8_NE_Bayes
	400	0.675	0	M8_NE_Bayes
	404	0.668	0	M8_NE_Bayes
	408	0.639	0	M8_NE_Bayes
	410	0.985	1	M8_NE_Bayes
	414	0.704	0	M8_NE_Bayes
	416	0.718	0	M8_NE_Bayes
	429	0.705	0	M8_NE_Bayes
	438	0.638	0	M8_NE_Bayes
	449	0.964	1	M8_NE_Bayes
	453	0.627	0	M8_NE_Bayes
	454	0.617	0	M8_NE_Bayes
	460	0.777	0	M8_NE_Bayes
	462	0.932	0	M8_NE_Bayes
	469	0.895	0	M8_NE_Bayes
	480	0.560	0	M8_NE_Bayes
	483	0.958	1	M8_NE_Bayes
	484	0.840	0	M8_NE_Bayes
	493	0.974	1	M8_NE_Bayes
	497	0.712	0	M8_NE_Bayes
	515	0.854	0	M8_NE_Bayes
	521	0.970	1	M8_NE_Bayes
	525	0.850	0	M8_NE_Bayes
	531	0.933	0	M8_NE_Bayes
	532	0.632	0	M8_NE_Bayes
	536	0.823	0	M8_NE_Bayes
	543	0.529	0	M8_NE_Bayes
	545	0.775	0	M8_NE_Bayes
	558	0.918	0	M8_NE_Bayes
	561	0.907	0	M8_NE_Bayes
	564	0.639	0	M8_NE_Bayes
	578	0.689	0	M8_NE_Bayes
	582	0.906	0	M8_NE_Bayes
	587	0.992	2	M8_NE_Bayes
	588	0.700	0	M8_NE_Bayes
	589	0.732	0	M8_NE_Bayes
	597	0.761	0	M8_NE_Bayes
	603	0.600	0	M8_NE_Bayes
	610	0.672	0	M8_NE_Bayes
	622	0.554	0	M8_NE_Bayes
	641	0.643	0	M8_NE_Bayes
	644	0.589	0	M8_NE_Bayes
	648	0.535	0	M8_NE_Bayes
	649	0.668	0	M8_NE_Bayes
	653	0.931	0	M8_NE_Bayes
	7	0.903	0	M8_BE_Bayes
	21	0.974	1	M8_BE_Bayes
	25	0.517	0	M8_BE_Bayes
	27	0.871	0	M8_BE_Bayes
	28	0.992	2	M8_BE_Bayes
	31	0.973	1	M8_BE_Bayes
	36	0.934	0	M8_BE_Bayes
	39	0.978	1	M8_BE_Bayes
	40	0.716	0	M8_BE_Bayes
	41	0.929	0	M8_BE_Bayes
	42	0.836	0	M8_BE_Bayes
	44	0.990	1	M8_BE_Bayes
	45	0.978	1	M8_BE_Bayes
	46	0.859	0	M8_BE_Bayes
	47	0.996	2	M8_BE_Bayes
	48	0.890	0	M8_BE_Bayes
	49	0.926	0	M8_BE_Bayes
	50	0.801	0	M8_BE_Bayes
	51	0.709	0	M8_BE_Bayes
	53	0.800	0	M8_BE_Bayes
	56	0.839	0	M8_BE_Bayes
	58	0.633	0	M8_BE_Bayes
	61	0.712	0	M8_BE_Bayes
	63	0.815	0	M8_BE_Bayes
	64	0.509	0	M8_BE_Bayes
	74	0.515	0	M8_BE_Bayes
	76	0.630	0	M8_BE_Bayes
	82	0.719	0	M8_BE_Bayes
	83	0.503	0	M8_BE_Bayes
	87	0.637	0	M8_BE_Bayes
	88	0.925	0	M8_BE_Bayes
	93	0.665	0	M8_BE_Bayes
	109	0.954	1	M8_BE_Bayes
	111	0.800	0	M8_BE_Bayes
	116	0.981	1	M8_BE_Bayes
	118	0.559	0	M8_BE_Bayes
	125	0.693	0	M8_BE_Bayes
	126	0.809	0	M8_BE_Bayes
	129	0.654	0	M8_BE_Bayes
	140	0.541	0	M8_BE_Bayes
	143	0.668	0	M8_BE_Bayes
	147	0.994	2	M8_BE_Bayes
	153	0.916	0	M8_BE_Bayes
	156	0.900	0	M8_BE_Bayes
	161	0.525	0	M8_BE_Bayes
	162	0.667	0	M8_BE_Bayes
	163	0.810	0	M8_BE_Bayes
	164	0.510	0	M8_BE_Bayes
	165	0.620	0	M8_BE_Bayes
	166	0.775	0	M8_BE_Bayes
	171	0.716	0	M8_BE_Bayes
	172	0.925	0	M8_BE_Bayes
	173	0.996	2	M8_BE_Bayes
	175	0.664	0	M8_BE_Bayes
	184	0.752	0	M8_BE_Bayes
	185	0.988	1	M8_BE_Bayes
	186	0.559	0	M8_BE_Bayes
	191	0.516	0	M8_BE_Bayes
	195	0.806	0	M8_BE_Bayes
	209	0.919	0	M8_BE_Bayes
	226	0.923	0	M8_BE_Bayes
	234	0.613	0	M8_BE_Bayes
	236	0.970	1	M8_BE_Bayes
	239	0.921	0	M8_BE_Bayes
	240	0.505	0	M8_BE_Bayes
	247	0.553	0	M8_BE_Bayes
	258	0.707	0	M8_BE_Bayes
	260	0.764	0	M8_BE_Bayes
	275	0.679	0	M8_BE_Bayes
	282	0.806	0	M8_BE_Bayes
	295	0.833	0	M8_BE_Bayes
	303	0.510	0	M8_BE_Bayes
	312	0.767	0	M8_BE_Bayes
	320	0.668	0	M8_BE_Bayes
	324	0.807	0	M8_BE_Bayes
	327	0.652	0	M8_BE_Bayes
	333	0.879	0	M8_BE_Bayes
	340	0.819	0	M8_BE_Bayes
	342	0.573	0	M8_BE_Bayes
	348	0.930	0	M8_BE_Bayes
	349	0.769	0	M8_BE_Bayes
	350	0.951	1	M8_BE_Bayes
	355	0.512	0	M8_BE_Bayes
	358	0.938	0	M8_BE_Bayes
	364	0.506	0	M8_BE_Bayes
	368	0.508	0	M8_BE_Bayes
	373	0.629	0	M8_BE_Bayes
	379	0.917	0	M8_BE_Bayes
	382	0.980	1	M8_BE_Bayes
	384	0.958	1	M8_BE_Bayes
	387	0.730	0	M8_BE_Bayes
	392	0.508	0	M8_BE_Bayes
	400	0.743	0	M8_BE_Bayes
	404	0.738	0	M8_BE_Bayes
	408	0.716	0	M8_BE_Bayes
	410	0.989	1	M8_BE_Bayes
	414	0.777	0	M8_BE_Bayes
	416	0.778	0	M8_BE_Bayes
	429	0.767	0	M8_BE_Bayes
	430	0.515	0	M8_BE_Bayes
	438	0.700	0	M8_BE_Bayes
	442	0.543	0	M8_BE_Bayes
	449	0.974	1	M8_BE_Bayes
	453	0.705	0	M8_BE_Bayes
	454	0.697	0	M8_BE_Bayes
	460	0.832	0	M8_BE_Bayes
	462	0.950	1	M8_BE_Bayes
	469	0.919	0	M8_BE_Bayes
	477	0.500	0	M8_BE_Bayes
	480	0.652	0	M8_BE_Bayes
	483	0.969	1	M8_BE_Bayes
	484	0.883	0	M8_BE_Bayes
	493	0.980	1	M8_BE_Bayes
	497	0.772	0	M8_BE_Bayes
	514	0.591	0	M8_BE_Bayes
	515	0.890	0	M8_BE_Bayes
	521	0.978	1	M8_BE_Bayes
	523	0.535	0	M8_BE_Bayes
	525	0.887	0	M8_BE_Bayes
	531	0.949	0	M8_BE_Bayes
	532	0.709	0	M8_BE_Bayes
	536	0.867	0	M8_BE_Bayes
	543	0.626	0	M8_BE_Bayes
	545	0.831	0	M8_BE_Bayes
	558	0.938	0	M8_BE_Bayes
	561	0.930	0	M8_BE_Bayes
	564	0.714	0	M8_BE_Bayes
	578	0.754	0	M8_BE_Bayes
	582	0.929	0	M8_BE_Bayes
	587	0.994	2	M8_BE_Bayes
	588	0.763	0	M8_BE_Bayes
	589	0.788	0	M8_BE_Bayes
	597	0.820	0	M8_BE_Bayes
	602	0.568	0	M8_BE_Bayes
	603	0.684	0	M8_BE_Bayes
	610	0.741	0	M8_BE_Bayes
	614	0.521	0	M8_BE_Bayes
	622	0.646	0	M8_BE_Bayes
	632	0.543	0	M8_BE_Bayes
	634	0.534	0	M8_BE_Bayes
	641	0.732	0	M8_BE_Bayes
	643	0.507	0	M8_BE_Bayes
	644	0.675	0	M8_BE_Bayes
	648	0.631	0	M8_BE_Bayes
	649	0.738	0	M8_BE_Bayes
	653	0.949	0	M8_BE_Bayes
