# Supplementary material for: Evolution of host-microbe cell adherence by receptor domain shuffling
Source: eLife. 2022 Jan 25;11:e73330. doi: 10.7554/eLife.73330 (PMC8860441; doi:10.7554/eLife.73330)
Supplement: Figure 2—source data 3. [file elife-73330-fig2-data3.zip › Figure 2 - source data 3/site_selection_results/CCM5_mus_ds5_all_evo_data/CCM05_FUBAR.csv]

Site	Partition	&alpha;	&beta;	&beta;-&alpha;	Prob[&alpha;>&beta;]	Prob[&alpha;<&beta;]	BayesFactor[&alpha;<&beta;]
1	1	0.668	0.986	0.318	0.305	0.635	1.813
2	1	0.582	0.867	0.284	0.306	0.633	1.798
3	1	0.503	0.460	-0.043	0.502	0.429	0.781
4	1	0.529	0.823	0.293	0.296	0.644	1.881
5	1	0.646	0.444	-0.202	0.561	0.374	0.620
6	1	0.574	0.455	-0.119	0.533	0.399	0.691
7	1	0.594	2.228	1.634	0.076	0.884	7.957
8	1	9.487	0.439	-9.048	0.995	0.002	0.002
9	1	0.636	0.808	0.172	0.337	0.601	1.566
10	1	0.546	0.871	0.325	0.292	0.649	1.923
11	1	8.866	0.794	-8.072	0.957	0.022	0.023
12	1	0.565	0.824	0.259	0.312	0.627	1.750
13	1	0.663	0.440	-0.224	0.567	0.368	0.605
14	1	0.564	0.777	0.212	0.325	0.614	1.653
15	1	0.664	0.456	-0.207	0.557	0.378	0.631
16	1	0.689	0.815	0.126	0.350	0.588	1.484
17	1	0.988	0.441	-0.547	0.743	0.207	0.271
18	1	0.503	0.454	-0.049	0.505	0.425	0.770
19	1	0.489	0.514	0.025	0.466	0.466	0.906
20	1	3.292	0.459	-2.833	0.911	0.064	0.071
21	1	0.543	4.321	3.778	0.006	0.977	45.094
22	1	0.667	0.871	0.204	0.327	0.612	1.639
23	1	0.546	0.866	0.320	0.293	0.648	1.914
24	1	0.496	1.018	0.522	0.239	0.707	2.509
25	1	0.567	2.344	1.777	0.067	0.898	9.121
26	1	0.674	0.983	0.309	0.306	0.634	1.798
27	1	0.535	2.372	1.837	0.061	0.907	10.179
28	1	0.477	7.592	7.115	0.000	0.997	314.849
29	1	0.573	0.422	-0.151	0.553	0.379	0.634
30	1	0.672	0.897	0.225	0.322	0.617	1.679
31	1	0.580	4.682	4.102	0.007	0.974	39.630
32	1	2.513	0.476	-2.037	0.620	0.324	0.498
33	1	2.283	0.913	-1.371	0.580	0.348	0.555
34	1	1.983	0.466	-1.517	0.790	0.167	0.209
35	1	5.898	0.422	-5.476	0.975	0.015	0.016
36	1	3.677	2.268	-1.409	0.385	0.486	0.982
37	1	0.554	0.434	-0.119	0.540	0.392	0.670
38	1	3.359	0.445	-2.914	0.905	0.070	0.078
39	1	1.219	3.715	2.496	0.046	0.859	6.340
40	1	0.583	4.935	4.352	0.006	0.977	43.558
41	1	0.489	3.976	3.487	0.005	0.983	61.840
42	1	0.531	1.936	1.405	0.112	0.849	5.857
43	1	0.521	0.439	-0.082	0.522	0.408	0.717
44	1	0.590	4.669	4.080	0.005	0.976	41.428
45	1	0.546	2.932	2.386	0.026	0.949	19.179
46	1	0.682	1.864	1.182	0.121	0.829	5.040
47	1	0.515	5.732	5.218	0.001	0.990	99.665
48	1	0.481	4.732	4.251	0.004	0.987	82.043
49	1	1.869	2.835	0.966	0.183	0.703	2.461
50	1	0.590	1.989	1.399	0.124	0.832	5.151
51	1	0.503	2.503	2.000	0.051	0.923	12.395
52	1	0.583	0.883	0.299	0.303	0.637	1.823
53	1	0.542	2.623	2.081	0.053	0.917	11.567
54	1	1.306	0.468	-0.838	0.756	0.196	0.253
55	1	1.156	0.448	-0.708	0.759	0.193	0.248
56	1	0.620	3.677	3.057	0.021	0.952	20.511
57	1	13.721	0.407	-13.314	0.968	0.023	0.024
58	1	1.018	1.214	0.196	0.363	0.552	1.283
59	1	1.008	0.525	-0.483	0.701	0.244	0.336
60	1	0.663	0.440	-0.224	0.567	0.368	0.605
61	1	0.566	1.459	0.894	0.163	0.788	3.857
62	1	0.743	0.744	0.001	0.385	0.551	1.279
63	1	0.638	2.601	1.963	0.065	0.897	9.047
64	1	0.571	2.306	1.735	0.069	0.895	8.842
65	1	0.537	0.460	-0.077	0.517	0.414	0.736
66	1	1.263	0.448	-0.815	0.767	0.186	0.238
67	1	1.309	0.462	-0.847	0.759	0.193	0.249
68	1	0.488	0.514	0.027	0.465	0.466	0.909
69	1	0.488	0.514	0.027	0.465	0.466	0.909
70	1	0.612	0.440	-0.172	0.553	0.380	0.638
71	1	0.672	0.982	0.309	0.306	0.634	1.799
72	1	11.985	0.447	-11.538	0.952	0.035	0.037
73	1	0.584	0.820	0.236	0.319	0.620	1.696
74	1	0.588	1.644	1.056	0.148	0.805	4.291
75	1	0.587	1.030	0.444	0.274	0.668	2.096
76	1	0.544	1.448	0.903	0.157	0.795	4.032
77	1	0.667	0.439	-0.228	0.564	0.370	0.612
78	1	0.567	0.880	0.313	0.299	0.641	1.861
79	1	0.556	0.433	-0.123	0.542	0.390	0.665
80	1	0.646	1.368	0.723	0.192	0.754	3.181
81	1	30.609	1.410	-29.199	0.981	0.007	0.007
82	1	8.765	1.584	-7.181	0.784	0.141	0.171
83	1	1.590	1.006	-0.584	0.608	0.306	0.458
84	1	0.660	1.003	0.343	0.299	0.641	1.858
85	1	0.572	2.049	1.476	0.085	0.876	7.342
86	1	0.736	0.408	-0.329	0.601	0.335	0.524
87	1	0.634	1.481	0.847	0.178	0.769	3.466
88	1	1.177	3.529	2.352	0.070	0.835	5.266
89	1	0.538	2.125	1.587	0.073	0.892	8.589
90	1	0.503	0.454	-0.049	0.505	0.425	0.770
91	1	0.554	0.434	-0.119	0.540	0.392	0.670
92	1	0.537	0.460	-0.077	0.517	0.414	0.736
93	1	0.643	1.383	0.740	0.192	0.753	3.175
94	1	0.646	0.444	-0.202	0.561	0.374	0.620
95	1	0.556	0.441	-0.116	0.537	0.395	0.678
96	1	0.981	0.876	-0.105	0.495	0.429	0.781
97	1	0.573	0.422	-0.151	0.553	0.379	0.634
98	1	1.737	1.092	-0.645	0.522	0.404	0.707
99	1	0.669	0.789	0.120	0.350	0.588	1.484
100	1	1.024	0.461	-0.563	0.737	0.212	0.280
101	1	0.556	0.434	-0.122	0.541	0.391	0.668
102	1	2.420	0.911	-1.508	0.586	0.343	0.543
103	1	0.533	3.372	2.839	0.019	0.960	24.995
104	1	0.663	0.440	-0.224	0.567	0.368	0.605
105	1	0.488	0.514	0.027	0.465	0.466	0.909
106	1	0.582	0.877	0.295	0.304	0.636	1.817
107	1	0.664	0.456	-0.207	0.557	0.378	0.631
108	1	0.574	0.461	-0.113	0.530	0.403	0.701
109	1	0.584	4.107	3.523	0.016	0.962	26.128
110	1	0.619	0.826	0.207	0.328	0.610	1.628
111	1	1.200	4.275	3.076	0.049	0.869	6.873
112	1	0.673	0.768	0.095	0.357	0.581	1.440
113	1	0.667	0.459	-0.208	0.553	0.382	0.643
114	1	0.667	0.459	-0.208	0.553	0.382	0.643
115	1	1.323	0.462	-0.861	0.761	0.191	0.246
116	1	14.773	5.290	-9.483	0.537	0.280	0.405
117	1	1.353	0.468	-0.885	0.760	0.192	0.248
118	1	0.808	1.084	0.276	0.337	0.602	1.574
119	1	0.663	0.440	-0.224	0.567	0.368	0.605
120	1	0.673	0.837	0.164	0.337	0.601	1.568
121	1	0.668	0.863	0.195	0.333	0.605	1.596
122	1	0.537	0.440	-0.097	0.529	0.402	0.700
123	1	0.511	0.827	0.316	0.286	0.655	1.972
124	1	1.186	0.442	-0.744	0.765	0.188	0.241
125	1	1.168	2.121	0.953	0.189	0.715	2.604
126	1	0.533	1.723	1.191	0.127	0.831	5.101
127	1	0.574	0.461	-0.113	0.531	0.402	0.699
128	1	0.536	0.422	-0.114	0.539	0.391	0.669
129	1	0.664	1.376	0.712	0.197	0.748	3.081
130	1	0.503	0.461	-0.043	0.501	0.429	0.783
131	1	0.665	0.817	0.151	0.345	0.593	1.517
132	1	0.512	0.883	0.371	0.274	0.669	2.099
133	1	0.664	0.505	-0.160	0.532	0.403	0.703
134	1	0.666	1.347	0.680	0.199	0.746	3.048
135	1	0.565	0.880	0.315	0.298	0.642	1.866
136	1	0.574	0.461	-0.113	0.531	0.402	0.699
137	1	2.527	0.486	-2.041	0.783	0.173	0.218
138	1	1.655	0.524	-1.132	0.817	0.139	0.168
139	1	2.513	0.476	-2.037	0.620	0.324	0.498
140	1	0.891	1.639	0.748	0.193	0.751	3.133
141	1	0.568	0.805	0.237	0.318	0.621	1.702
142	1	1.735	0.867	-0.868	0.578	0.350	0.560
143	1	0.534	1.400	0.866	0.159	0.793	3.990
144	1	0.664	0.505	-0.160	0.532	0.403	0.703
145	1	11.352	0.411	-10.942	0.958	0.031	0.033
146	1	0.574	0.455	-0.119	0.534	0.399	0.690
147	1	0.957	6.402	5.445	0.006	0.957	22.874
148	1	0.574	0.435	-0.139	0.546	0.386	0.655
149	1	3.736	0.423	-3.313	0.923	0.056	0.062
150	1	0.582	0.872	0.289	0.305	0.635	1.808
151	1	0.612	0.418	-0.194	0.569	0.365	0.597
152	1	0.488	0.514	0.027	0.465	0.466	0.909
153	1	0.623	2.566	1.944	0.065	0.897	9.040
154	1	0.903	0.518	-0.385	0.688	0.256	0.359
155	1	0.574	0.455	-0.119	0.533	0.399	0.691
156	1	0.523	3.079	2.555	0.021	0.958	23.642
157	1	0.658	1.365	0.707	0.196	0.750	3.116
158	1	0.667	0.459	-0.208	0.553	0.382	0.643
159	1	0.612	0.418	-0.194	0.569	0.365	0.597
160	1	0.574	0.461	-0.113	0.531	0.402	0.699
161	1	0.582	1.442	0.860	0.169	0.781	3.713
162	1	0.511	1.446	0.935	0.146	0.809	4.394
163	1	0.498	1.795	1.298	0.112	0.850	5.916
164	1	0.638	1.975	1.337	0.101	0.854	6.094
165	1	1.062	1.453	0.391	0.320	0.594	1.521
166	1	1.112	2.238	1.126	0.166	0.740	2.961
167	1	0.565	0.890	0.325	0.296	0.645	1.887
168	1	4.135	0.776	-3.359	0.828	0.125	0.148
169	1	1.103	0.468	-0.635	0.741	0.209	0.275
170	1	0.667	0.439	-0.228	0.564	0.370	0.612
171	1	0.569	1.459	0.890	0.164	0.786	3.830
172	1	1.230	2.203	0.974	0.190	0.707	2.514
173	1	0.534	7.570	7.036	0.001	0.994	159.688
174	1	13.137	0.457	-12.680	0.988	0.007	0.007
175	1	0.648	1.387	0.739	0.193	0.752	3.162
176	1	0.536	0.422	-0.114	0.539	0.391	0.669
177	1	0.649	0.838	0.189	0.335	0.603	1.581
178	1	0.583	0.883	0.299	0.303	0.637	1.823
179	1	0.664	0.505	-0.160	0.532	0.403	0.703
180	1	2.272	0.464	-1.808	0.792	0.165	0.206
181	1	0.565	0.886	0.321	0.297	0.644	1.879
182	1	0.554	0.434	-0.119	0.540	0.392	0.670
183	1	0.536	0.418	-0.118	0.542	0.388	0.660
184	1	5.054	2.047	-3.007	0.553	0.291	0.427
185	1	1.511	4.075	2.564	0.068	0.831	5.102
186	1	0.584	1.334	0.750	0.182	0.765	3.394
187	1	1.257	0.426	-0.832	0.777	0.178	0.225
188	1	3.040	0.804	-2.235	0.646	0.290	0.426
189	1	0.552	2.423	1.871	0.062	0.905	9.928
190	1	0.581	1.320	0.739	0.184	0.764	3.361
191	1	2.784	1.444	-1.339	0.563	0.315	0.478
192	1	0.896	1.022	0.126	0.431	0.492	1.008
193	1	0.537	0.460	-0.077	0.517	0.414	0.736
194	1	8.701	0.423	-8.279	0.984	0.010	0.011
195	1	0.568	2.287	1.718	0.070	0.895	8.828
196	1	0.545	0.926	0.380	0.279	0.663	2.045
197	1	1.594	0.429	-1.165	0.799	0.159	0.197
198	1	1.324	0.468	-0.856	0.763	0.190	0.244
199	1	0.537	0.440	-0.097	0.529	0.402	0.700
200	1	3.816	0.444	-3.372	0.911	0.065	0.072
201	1	0.574	0.461	-0.113	0.530	0.403	0.701
202	1	0.574	0.461	-0.113	0.531	0.402	0.699
203	1	0.521	0.439	-0.082	0.522	0.408	0.717
204	1	0.585	0.861	0.276	0.309	0.631	1.779
205	1	0.503	0.461	-0.043	0.501	0.429	0.783
206	1	0.489	0.514	0.025	0.466	0.466	0.906
207	1	0.673	0.857	0.184	0.332	0.607	1.605
208	1	0.557	0.461	-0.096	0.526	0.407	0.713
209	1	0.494	3.217	2.723	0.017	0.966	29.467
210	1	0.668	0.483	-0.185	0.540	0.395	0.679
211	1	0.608	0.800	0.192	0.334	0.604	1.588
212	1	0.565	0.919	0.354	0.289	0.652	1.948
213	1	1.140	0.429	-0.711	0.768	0.185	0.236
214	1	0.646	0.444	-0.202	0.561	0.374	0.620
215	1	0.537	0.460	-0.077	0.517	0.414	0.736
216	1	0.488	0.514	0.027	0.465	0.466	0.909
217	1	0.667	0.459	-0.208	0.553	0.382	0.643
218	1	0.574	0.455	-0.119	0.534	0.399	0.690
219	1	0.667	0.423	-0.243	0.573	0.361	0.587
220	1	1.182	0.468	-0.714	0.747	0.204	0.266
221	1	1.174	0.448	-0.726	0.761	0.191	0.246
222	1	0.574	0.441	-0.133	0.542	0.390	0.666
223	1	0.503	0.454	-0.049	0.504	0.426	0.772
224	1	0.667	0.459	-0.208	0.553	0.382	0.643
225	1	0.557	0.461	-0.095	0.525	0.407	0.714
226	1	0.504	2.300	1.796	0.058	0.914	10.999
227	1	0.556	0.441	-0.116	0.537	0.395	0.678
228	1	2.158	0.509	-1.650	0.776	0.179	0.227
229	1	1.257	0.489	-0.768	0.742	0.208	0.273
230	1	0.511	1.434	0.922	0.148	0.807	4.356
231	1	2.513	0.476	-2.037	0.620	0.324	0.498
232	1	0.969	0.926	-0.042	0.476	0.447	0.842
233	1	1.088	0.822	-0.266	0.533	0.392	0.671
234	1	0.537	2.212	1.675	0.068	0.898	9.192
235	1	0.553	0.422	-0.131	0.547	0.384	0.648
236	1	0.641	7.907	7.266	0.003	0.987	78.917
237	1	0.616	1.351	0.735	0.189	0.758	3.254
238	1	0.664	0.505	-0.160	0.532	0.403	0.703
239	1	0.669	1.001	0.332	0.302	0.639	1.838
240	1	0.608	2.406	1.798	0.070	0.891	8.546
241	1	1.139	1.444	0.305	0.335	0.575	1.410
242	1	0.614	1.633	1.019	0.157	0.794	4.003
243	1	0.663	0.440	-0.224	0.567	0.368	0.605
244	1	0.574	0.455	-0.119	0.534	0.399	0.690
245	1	0.536	0.426	-0.111	0.537	0.393	0.674
246	1	1.520	0.820	-0.700	0.578	0.351	0.562
247	1	0.582	0.866	0.284	0.306	0.633	1.797
248	1	0.667	0.459	-0.208	0.553	0.382	0.643
249	1	0.612	0.440	-0.172	0.553	0.380	0.638
250	1	2.283	0.861	-1.422	0.716	0.213	0.282
251	1	0.627	1.336	0.710	0.195	0.751	3.134
252	1	0.633	0.862	0.230	0.324	0.614	1.658
253	1	4.284	0.460	-3.823	0.915	0.061	0.068
254	1	2.682	0.422	-2.259	0.831	0.133	0.159
255	1	0.567	1.303	0.736	0.182	0.766	3.398
256	1	0.581	1.432	0.851	0.169	0.780	3.692
257	1	0.538	0.482	-0.056	0.506	0.427	0.774
258	1	1.569	1.065	-0.504	0.404	0.536	1.200
259	1	0.667	0.423	-0.243	0.573	0.361	0.587
260	1	10.072	0.879	-9.193	0.901	0.066	0.073
261	1	0.574	0.441	-0.133	0.542	0.390	0.666
262	1	0.543	1.496	0.953	0.152	0.801	4.197
263	1	0.685	0.865	0.180	0.332	0.607	1.607
264	1	1.904	1.238	-0.666	0.529	0.390	0.665
265	1	0.583	0.825	0.242	0.317	0.622	1.710
266	1	1.064	0.917	-0.148	0.503	0.423	0.764
267	1	0.573	0.422	-0.151	0.553	0.379	0.634
268	1	0.600	1.431	0.831	0.175	0.774	3.563
269	1	1.511	0.897	-0.614	0.555	0.371	0.614
270	1	0.612	0.418	-0.194	0.569	0.365	0.597
271	1	1.407	0.876	-0.531	0.562	0.363	0.593
272	1	1.154	0.881	-0.273	0.525	0.399	0.691
273	1	1.301	0.813	-0.489	0.566	0.361	0.588
274	1	1.476	1.421	-0.055	0.381	0.526	1.153
275	1	1.052	3.228	2.176	0.065	0.848	5.794
276	1	0.612	0.440	-0.172	0.553	0.380	0.638
277	1	0.566	0.881	0.315	0.298	0.642	1.865
278	1	0.574	0.435	-0.139	0.546	0.386	0.655
279	1	8.645	1.337	-7.308	0.899	0.029	0.031
280	1	2.501	1.300	-1.200	0.584	0.304	0.455
281	1	0.663	0.440	-0.224	0.567	0.368	0.605
282	1	1.593	0.991	-0.602	0.613	0.301	0.449
283	1	0.574	0.461	-0.113	0.530	0.403	0.701
284	1	1.956	0.463	-1.493	0.792	0.166	0.207
285	1	0.574	0.461	-0.113	0.530	0.403	0.701
286	1	0.614	2.642	2.028	0.061	0.902	9.586
287	1	0.612	0.440	-0.172	0.553	0.380	0.638
288	1	0.532	5.841	5.309	0.003	0.985	69.186
289	1	0.667	0.780	0.113	0.352	0.586	1.470
290	1	0.667	0.459	-0.208	0.553	0.382	0.643
291	1	0.667	0.459	-0.208	0.553	0.382	0.643
292	1	0.574	0.455	-0.119	0.533	0.399	0.691
293	1	0.687	0.870	0.183	0.330	0.608	1.616
294	1	2.897	0.467	-2.430	0.889	0.082	0.093
295	1	1.292	2.290	0.998	0.196	0.743	3.008
296	1	0.663	0.440	-0.224	0.567	0.368	0.605
297	1	2.035	0.833	-1.202	0.602	0.329	0.510
298	1	0.670	0.856	0.185	0.335	0.603	1.581
299	1	0.537	0.440	-0.097	0.529	0.402	0.700
300	1	0.511	0.827	0.316	0.286	0.655	1.972
301	1	6.465	0.428	-6.037	0.978	0.014	0.015
302	1	0.580	1.388	0.807	0.175	0.774	3.553
303	1	0.534	1.720	1.186	0.128	0.830	5.077
304	1	0.574	0.461	-0.113	0.531	0.402	0.699
305	1	0.536	0.422	-0.114	0.539	0.391	0.669
306	1	0.638	2.155	1.518	0.089	0.867	6.794
307	1	0.957	1.454	0.497	0.298	0.619	1.692
308	1	1.647	0.821	-0.826	0.597	0.333	0.520
309	1	0.483	4.309	3.826	0.004	0.986	71.680
310	1	0.643	3.517	2.873	0.025	0.945	17.839
311	1	1.173	1.556	0.382	0.322	0.588	1.482
312	1	0.574	0.461	-0.113	0.531	0.402	0.699
313	1	2.513	0.486	-2.027	0.781	0.175	0.220
314	1	0.488	0.514	0.027	0.465	0.466	0.909
315	1	2.513	0.476	-2.037	0.620	0.324	0.498
316	1	2.513	0.476	-2.037	0.620	0.324	0.498
317	1	0.556	0.434	-0.122	0.541	0.391	0.668
318	1	9.645	0.446	-9.198	0.979	0.013	0.014
319	1	0.484	4.906	4.422	0.001	0.991	108.632
320	1	0.664	0.505	-0.160	0.532	0.403	0.703
321	1	0.667	0.417	-0.249	0.577	0.357	0.577
322	1	0.574	0.455	-0.119	0.534	0.399	0.690
323	1	1.108	2.558	1.450	0.156	0.757	3.237
324	1	0.574	0.435	-0.139	0.546	0.386	0.655
325	1	0.536	0.418	-0.118	0.542	0.388	0.660
326	1	0.582	0.874	0.292	0.305	0.635	1.811
327	1	0.618	0.770	0.152	0.346	0.592	1.507
328	1	0.488	0.514	0.027	0.465	0.466	0.909
329	1	0.668	0.986	0.318	0.305	0.635	1.813
330	1	1.966	0.502	-1.464	0.843	0.117	0.138
331	1	0.574	0.455	-0.119	0.533	0.399	0.691
332	1	0.546	0.841	0.296	0.299	0.641	1.861
333	1	0.604	1.265	0.661	0.198	0.748	3.088
334	1	0.667	0.459	-0.208	0.553	0.382	0.643
335	1	0.612	0.418	-0.194	0.569	0.365	0.597
336	1	0.584	1.458	0.874	0.168	0.782	3.726
337	1	0.574	0.455	-0.119	0.534	0.399	0.690
338	1	0.503	0.460	-0.043	0.502	0.429	0.781
339	1	0.894	0.524	-0.369	0.683	0.261	0.367
340	1	1.352	1.435	0.083	0.359	0.550	1.270
341	1	0.998	3.037	2.039	0.065	0.853	6.047
342	1	0.584	0.812	0.228	0.321	0.618	1.680
343	1	0.557	0.461	-0.096	0.526	0.407	0.713
344	1	9.660	0.411	-9.249	0.990	0.006	0.006
345	1	0.537	0.460	-0.077	0.517	0.414	0.736
346	1	2.102	0.445	-1.657	0.797	0.161	0.200
347	1	0.538	3.657	3.119	0.016	0.964	27.509
348	1	0.566	0.805	0.240	0.317	0.622	1.711
349	1	0.566	2.430	1.863	0.064	0.902	9.570
350	1	0.538	0.482	-0.056	0.506	0.427	0.774
351	1	6.904	2.042	-4.862	0.641	0.219	0.292
352	1	0.536	0.422	-0.114	0.539	0.391	0.669
353	1	0.568	0.805	0.237	0.318	0.621	1.704
354	1	0.612	0.440	-0.172	0.553	0.380	0.638
355	1	0.664	0.505	-0.160	0.532	0.403	0.703
356	1	0.672	0.933	0.261	0.313	0.627	1.748
357	1	0.546	2.994	2.448	0.042	0.931	14.080
358	1	1.177	1.364	0.187	0.360	0.553	1.285
359	1	1.088	0.426	-0.663	0.764	0.188	0.242
360	1	1.216	0.820	-0.397	0.556	0.371	0.612
361	1	2.601	1.397	-1.204	0.443	0.467	0.910
362	1	0.580	2.490	1.910	0.058	0.908	10.294
363	1	1.092	0.426	-0.666	0.764	0.188	0.241
364	1	2.450	1.282	-1.167	0.481	0.430	0.785
365	1	1.199	0.468	-0.731	0.751	0.200	0.260
366	1	0.574	0.435	-0.139	0.546	0.386	0.655
367	1	1.302	0.865	-0.436	0.546	0.380	0.637
368	1	0.879	0.522	-0.357	0.681	0.263	0.370
369	1	0.545	1.390	0.845	0.164	0.787	3.853
370	1	0.574	0.435	-0.139	0.546	0.386	0.655
371	1	0.563	4.547	3.984	0.006	0.976	42.270
372	1	0.538	0.482	-0.056	0.506	0.427	0.774
373	1	1.394	0.429	-0.965	0.782	0.174	0.219
374	1	1.142	0.468	-0.674	0.746	0.204	0.267
375	1	0.667	0.439	-0.228	0.564	0.370	0.612
376	1	0.574	0.461	-0.113	0.531	0.402	0.699
377	1	0.574	0.461	-0.113	0.530	0.403	0.701
378	1	0.619	0.825	0.207	0.328	0.610	1.627
379	1	1.287	0.444	-0.844	0.768	0.186	0.237
380	1	0.574	0.455	-0.119	0.533	0.399	0.691
381	1	1.154	0.468	-0.685	0.746	0.205	0.268
382	1	0.565	0.877	0.312	0.299	0.642	1.862
383	1	0.667	0.439	-0.228	0.564	0.370	0.612
384	1	1.126	2.640	1.514	0.135	0.769	3.460
385	1	0.503	0.454	-0.049	0.504	0.426	0.772
386	1	0.668	0.483	-0.185	0.540	0.395	0.679
387	1	0.497	3.973	3.475	0.011	0.975	41.373
388	1	2.548	0.977	-1.572	0.700	0.221	0.295
389	1	0.556	0.433	-0.123	0.542	0.390	0.665
390	1	3.449	1.284	-2.165	0.652	0.245	0.337
391	1	2.842	0.856	-1.986	0.617	0.316	0.480
392	1	0.574	0.455	-0.119	0.534	0.399	0.690
393	1	0.673	0.865	0.192	0.330	0.609	1.618
394	1	0.574	0.455	-0.119	0.534	0.399	0.690
395	1	0.667	0.423	-0.243	0.573	0.361	0.587
396	1	0.667	0.460	-0.207	0.552	0.382	0.644
397	1	1.148	0.920	-0.228	0.511	0.413	0.731
398	1	1.584	0.826	-0.757	0.580	0.348	0.556
399	1	0.939	0.462	-0.478	0.724	0.223	0.299
400	1	0.667	0.459	-0.208	0.553	0.382	0.643
401	1	0.557	0.461	-0.095	0.525	0.407	0.714
402	1	1.248	0.864	-0.384	0.540	0.385	0.653
403	1	1.138	0.468	-0.669	0.746	0.205	0.267
404	1	0.649	1.783	1.134	0.150	0.800	4.166
405	1	0.538	0.482	-0.056	0.506	0.427	0.774
406	1	0.503	0.454	-0.049	0.504	0.426	0.772
407	1	2.513	0.476	-2.037	0.620	0.324	0.498
408	1	0.514	2.335	1.822	0.057	0.914	10.992
409	1	0.612	0.440	-0.172	0.553	0.380	0.638
410	1	0.537	0.460	-0.077	0.517	0.414	0.736
411	1	0.565	0.781	0.216	0.324	0.615	1.660
412	1	1.254	0.894	-0.359	0.537	0.388	0.660
413	1	0.510	5.326	4.816	0.004	0.986	73.158
414	1	0.575	3.744	3.169	0.017	0.959	24.375
415	1	0.612	1.784	1.171	0.143	0.809	4.417
416	1	0.673	0.894	0.221	0.323	0.616	1.670
417	1	1.154	0.468	-0.687	0.748	0.203	0.264
418	1	0.652	1.020	0.368	0.294	0.646	1.899
419	1	1.025	0.442	-0.583	0.748	0.202	0.263
420	1	0.574	0.455	-0.119	0.534	0.399	0.690
421	1	1.234	0.434	-0.800	0.772	0.182	0.231
422	1	1.616	0.447	-1.169	0.784	0.172	0.216
423	1	0.551	3.503	2.952	0.019	0.959	24.196
424	1	0.653	0.919	0.266	0.316	0.623	1.718
425	1	0.612	0.440	-0.172	0.553	0.380	0.638
426	1	2.624	0.467	-2.156	0.882	0.086	0.098
427	1	1.212	0.958	-0.254	0.508	0.414	0.736
428	1	1.209	1.456	0.247	0.340	0.571	1.384
429	1	1.055	1.554	0.500	0.298	0.616	1.667
430	1	2.859	0.463	-2.397	0.797	0.161	0.200
431	1	1.186	0.429	-0.756	0.772	0.182	0.231
432	1	1.322	0.835	-0.487	0.557	0.370	0.610
433	1	1.234	0.489	-0.745	0.741	0.208	0.274
434	1	0.574	0.441	-0.133	0.542	0.390	0.666
435	1	0.536	0.422	-0.114	0.539	0.391	0.669
436	1	0.544	1.282	0.738	0.177	0.772	3.527
437	1	0.574	0.435	-0.139	0.546	0.386	0.655
438	1	0.503	0.454	-0.049	0.504	0.426	0.772
439	1	0.667	0.459	-0.208	0.553	0.382	0.643
440	1	1.136	1.026	-0.110	0.478	0.443	0.828
441	1	2.197	0.814	-1.383	0.730	0.203	0.265
442	1	0.941	0.467	-0.474	0.722	0.226	0.303
443	1	1.152	0.780	-0.371	0.559	0.368	0.605
444	1	0.574	0.441	-0.133	0.542	0.390	0.666
445	1	0.546	0.891	0.345	0.287	0.654	1.967
446	1	1.257	0.468	-0.789	0.753	0.198	0.257
447	1	0.574	0.455	-0.119	0.533	0.399	0.691
448	1	0.659	1.253	0.594	0.216	0.727	2.777
449	1	0.583	0.806	0.222	0.323	0.616	1.669
450	1	0.664	0.456	-0.207	0.557	0.378	0.631
451	1	0.684	1.502	0.817	0.181	0.766	3.402
452	1	0.612	0.440	-0.172	0.553	0.380	0.638
453	1	0.565	0.920	0.355	0.289	0.652	1.948
454	1	0.574	0.435	-0.139	0.546	0.386	0.655
455	1	1.415	0.462	-0.953	0.774	0.180	0.229
456	1	0.565	0.823	0.257	0.312	0.627	1.748
457	1	1.043	0.899	-0.144	0.500	0.424	0.765
458	1	2.574	1.042	-1.532	0.620	0.315	0.479
459	1	0.964	0.801	-0.162	0.517	0.407	0.714
460	1	0.579	1.478	0.898	0.165	0.786	3.819
461	1	0.557	0.489	-0.068	0.510	0.422	0.761
462	1	0.503	0.440	-0.063	0.513	0.417	0.743
463	1	0.579	0.776	0.197	0.331	0.607	1.610
464	1	1.240	0.840	-0.400	0.547	0.379	0.635
465	1	0.503	0.460	-0.043	0.502	0.429	0.781
466	1	0.583	0.810	0.228	0.321	0.618	1.680
467	1	0.581	2.685	2.104	0.036	0.933	14.523
468	1	0.612	0.440	-0.172	0.553	0.380	0.638
469	1	1.019	1.086	0.067	0.291	0.647	1.905
470	1	0.548	1.430	0.882	0.160	0.792	3.957
471	1	0.556	0.433	-0.123	0.542	0.390	0.665
472	1	0.593	0.787	0.195	0.332	0.606	1.598
473	1	0.488	0.514	0.027	0.465	0.466	0.909
474	1	1.866	1.294	-0.572	0.523	0.364	0.596
475	1	0.563	1.295	0.732	0.182	0.766	3.410
476	1	1.036	0.833	-0.203	0.523	0.402	0.701
477	1	0.503	0.440	-0.063	0.513	0.417	0.743
478	1	0.899	0.519	-0.380	0.686	0.258	0.361
479	1	0.658	2.623	1.965	0.048	0.913	10.871
