# Supplementary material for: Evolution of host-microbe cell adherence by receptor domain shuffling
Source: eLife. 2022 Jan 25;11:e73330. doi: 10.7554/eLife.73330 (PMC8860441; doi:10.7554/eLife.73330)
Supplement: Figure 2—source data 3. [file elife-73330-fig2-data3.zip › Figure 2 - source data 3/site_selection_results/CCM5_mus_ds5_all_evo_data/CCM05_GARD_MEME.csv]

Codon	alpha	beta1	p1	beta2	p2	LRT	p-value	q-value	Log(L)
1	0.0	0.0	0.221188	1.22482	0.778812	0.556504	0.416379	1.0	-10.3496
2	0.0	0.0	1.00009e-09	0.799926	1.0	0.740675	0.371867	1.0	-9.85946
3	0.0	0.0	0.0	0.0	1.0	0.0	1.0	1.0	0.0
4	0.0	0.0	1.0e-09	0.696919	1.0	0.882016	0.341905	1.0	-8.4708
5	0.0	0.0	0.0	0.0	1.0	0.0	1.0	1.0	0.0
6	0.0	0.0	0.0	0.0	1.0	0.0	1.0	1.0	0.0
7	0.0	0.0	0.442228	5.39389	0.557772	2.61271	0.131754	1.0	-18.6849
8	5.80294	0.0	0.0472738	0.0	0.952726	0.0	0.67	1.0	-15.4248
9	0.0	0.0	1.00001e-09	0.678171	1.0	0.511861	0.428303	1.0	-8.74407
10	0.0	0.0	1.00002e-09	0.751096	1.0	0.854628	0.347464	1.0	-8.77951
11	6.13835	1.39936	1.0	1.39628	1.00072e-09	0.0	0.67	1.0	-20.0577
12	0.0	0.0	0.215118	0.900225	0.784882	0.737538	0.37257	1.0	-9.10602
13	0.0	0.0	0.0	0.0	1.0	0.0	1.0	1.0	0.0
14	0.0	0.0	1.00004e-09	0.642798	1.0	0.650459	0.392805	1.0	-9.68467
15	0.0	0.0	0.0	0.0	1.0	0.0	1.0	1.0	0.0
16	0.0	0.0	1.0e-09	0.674061	1.0	0.395896	0.461881	1.0	-10.1923
17	1.28615	0.0	0.0773607	0.0	0.922639	0.0	0.67	1.0	-11.0874
18	0.0	0.0	0.0	0.0	1.0	0.0	1.0	1.0	0.0
19	0.0	0.0	0.0	0.0	1.0	0.0	1.0	1.0	0.0
20	3.15639	0.0	0.047367	0.0	0.952633	0.0	0.67	1.0	-10.1884
21	0.0	0.0	1.0e-09	3.50986	1.0	3.06591	0.103663	1.0	-16.6659
22	0.0	0.0	1.00002e-09	0.816695	1.0	0.556758	0.416312	1.0	-9.01501
23	0.0	0.0	1.00002e-09	0.743599	1.0	0.847626	0.348904	1.0	-9.03914
24	0.0	0.0	0.21809	1.31599	0.78191	1.28211	0.271741	1.0	-10.6452
25	0.0	0.0	1.0e-09	3.63508	1.0	3.18788	0.0972181	1.0	-19.1672
26	0.0	0.0	0.0532143	1.01207	0.946786	0.543367	0.419836	1.0	-10.7929
27	0.0	0.0	1.00003e-09	2.46116	1.0	2.70792	0.125258	1.0	-17.0437
28	0.0	0.0	1.0e-09	4.58473	1.0	5.05732	0.0367871	1.0	-27.8789
29	0.0	0.0	0.0	0.0	1.0	0.0	1.0	1.0	0.0
30	0.0	0.0	1.00001e-09	0.803902	1.0	0.543814	0.419718	1.0	-9.95557
31	0.0	0.0	0.779013	42.2419	0.220987	3.70618	0.0741077	1.0	-21.6579
32	0.0	0.0	0.0	0.0	1.0	0.0	1.0	1.0	0.0
33	2.76975	0.836867	1.0	0.835704	1.0e-09	0.0	0.67	1.0	-12.8052
34	8.56875	0.0	0.0473688	0.0	0.952631	0.0	0.67	1.0	-11.2599
35	5.90471	0.0	0.0465862	0.0	0.953414	0.0	0.67	1.0	-19.2722
36	5.03078	2.23021	1.0	2.21974	1.00117e-09	0.0	0.67	1.0	-23.3091
37	0.0	0.0	0.0	0.0	1.0	0.0	1.0	1.0	0.0
38	2.06475	0.0	0.0499809	0.0	0.950019	0.0	0.67	1.0	-7.6059
39	2.11345	2.11345	0.233228	3.56509	0.766772	0.140052	0.557109	1.0	-27.7133
40	0.0	0.0	1.0e-09	3.40524	1.0	2.29853	0.15581	1.0	-22.2855
41	0.0	0.0	1.0e-09	4.17049	1.0	5.26641	0.0330308	1.0	-23.6437
42	0.0	0.0	1.00011e-09	2.33387	1.0	2.49118	0.140561	1.0	-13.4483
43	0.0	0.0	0.0	0.0	1.0	0.0	1.0	1.0	0.0
44	0.0	0.0	1.0e-09	4.35003	1.0	3.13582	0.0999172	1.0	-26.1144
45	0.0	0.0	1.00001e-09	2.99678	1.0	3.0446	0.104834	1.0	-21.811
46	0.0	0.0	1.0e-09	1.86769	1.0	1.02104	0.315317	1.0	-15.7631
47	0.0	0.0	1.0e-09	4.09295	1.0	4.04734	0.062043	1.0	-23.3505
48	0.0	0.0	0.437505	8.32483	0.562495	5.8854	0.0240314	1.0	-21.6302
49	3.15595	0.0	0.741288	18.5305	0.258712	1.76029	0.208478	1.0	-26.3817
50	0.0	0.0	1.00003e-09	2.17491	1.0	1.91823	0.191286	1.0	-14.7062
51	0.0	0.0	0.635261	5.60922	0.364739	2.35491	0.151175	1.0	-14.0223
52	0.0	0.0	1.00005e-09	0.771312	1.0	0.714793	0.377718	1.0	-8.00297
53	0.0	0.0	0.0716934	3.04289	0.928307	2.87024	0.11494	1.0	-16.9958
54	1.92866	0.0	0.0474218	0.0	0.952578	0.0	0.67	1.0	-7.40643
55	1.59009	0.0	0.0519993	0.0	0.948001	0.0	0.67	1.0	-8.76612
56	0.0	0.0	1.0e-09	2.62866	1.0	1.71172	0.214097	1.0	-16.0352
57	8.49117	0.0	0.0472974	0.0	0.952703	0.0	0.67	1.0	-10.975
58	1.34908	1.3219	0.861865	1.3127	0.138135	0.0	0.67	1.0	-17.2779
59	1.2967	0.0	0.0500423	0.0	0.949958	0.0	0.67	1.0	-9.37159
60	0.0	0.0	0.0	0.0	1.0	0.0	1.0	1.0	0.0
61	0.0	0.0	1.00004e-09	1.58095	1.0	1.60102	0.227529	1.0	-13.6324
62	0.0	0.0	0.952658	53.4557	0.047342	1.49775	0.240901	1.0	-10.2601
63	0.0	0.0	1.00005e-09	2.71299	1.0	1.75855	0.208677	1.0	-19.0773
64	0.0	0.0	0.217278	2.18943	0.782722	1.48309	0.242868	1.0	-13.7431
65	0.0	0.0	0.0	0.0	1.0	0.0	1.0	1.0	0.0
66	1.75967	0.0	0.0473672	0.0	0.952633	0.0	0.67	1.0	-9.02645
67	1.84431	0.0	0.0516756	0.0	0.948324	0.0	0.67	1.0	-8.38086
68	0.0	0.0	0.0	0.0	1.0	0.0	1.0	1.0	0.0
69	0.0	0.0	0.0	0.0	1.0	0.0	1.0	1.0	0.0
70	0.0	0.0	0.0	0.0	1.0	0.0	1.0	1.0	0.0
71	0.0	0.0	1.0e-09	0.95501	1.0	0.543694	0.419749	1.0	-10.1483
72	8.15983	0.0	0.0472961	0.0	0.952704	0.0	0.67	1.0	-9.48774
73	0.0	0.0	0.218844	0.879071	0.781156	0.634293	0.396725	1.0	-8.64752
74	0.0	0.0	1.00001e-09	2.47309	1.0	2.10729	0.172683	1.0	-14.9898
75	0.0	0.0	0.0684953	1.0934	0.931505	0.784248	0.362283	1.0	-10.0078
76	0.0	0.0	1.0e-09	1.53473	1.0	1.72674	0.212342	1.0	-13.5416
77	0.0	0.0	0.0	0.0	1.0	0.0	1.0	1.0	0.0
78	0.0	0.0	1.00006e-09	0.787974	1.0	0.806003	0.357618	1.0	-9.72669
79	0.0	0.0	0.0	0.0	1.0	0.0	1.0	1.0	0.0
80	0.0	0.0	0.948995	40.3993	0.0510055	1.25097	0.276554	1.0	-10.0497
81	25.0124	0.0	0.958017	185.32	0.0419833	1.2354	0.278996	1.0	-18.8645
82	4.51049	1.73918	0.609001	1.55507	0.390999	0.0	0.67	1.0	-21.95
83	2.22702	0.0	0.957236	254.416	0.0427641	2.22699	0.161908	1.0	-20.0498
84	0.0	0.0	0.0499414	0.997769	0.950059	0.59063	0.407589	1.0	-10.3044
85	0.0	0.0	1.0e-09	2.13551	1.0	1.96986	0.186001	1.0	-16.1886
86	0.0	0.0	0.0	0.0	1.0	0.0	1.0	1.0	0.0
87	0.0	0.0	0.331257	1.16638	0.668743	0.516162	0.427132	1.0	-10.6909
88	0.0	0.0	0.814936	115.911	0.185064	4.73878	0.0433599	1.0	-28.2547
89	0.0	0.0	0.841229	15.5652	0.158771	5.05624	0.0368077	1.0	-14.6036
90	0.0	0.0	0.0	0.0	1.0	0.0	1.0	1.0	0.0
91	0.0	0.0	0.0	0.0	1.0	0.0	1.0	1.0	0.0
92	0.0	0.0	0.0	0.0	1.0	0.0	1.0	1.0	0.0
93	0.0	0.0	0.90783	26.6021	0.0921698	4.36597	0.0525857	1.0	-10.4665
94	0.0	0.0	0.0	0.0	1.0	0.0	1.0	1.0	0.0
95	0.0	0.0	0.0	0.0	1.0	0.0	1.0	1.0	0.0
96	2.18093	1.31186	1.0	1.30608	1.0e-09	0.0	0.67	1.0	-13.2294
97	0.0	0.0	0.0	0.0	1.0	0.0	1.0	1.0	0.0
98	4.72519	0.0	0.930872	79.5884	0.0691275	0.893581	0.339591	1.0	-14.9464
99	0.0	0.0	0.905639	21.7432	0.094361	0.677519	0.386361	1.0	-10.6677
100	2.3181	0.0	0.0427415	0.0	0.957258	0.0	0.67	1.0	-10.2834
101	0.0	0.0	0.0	0.0	1.0	0.0	1.0	1.0	0.0
102	4.99731	1.42793	1.0	1.40312	2.68221e-08	0.0	0.67	1.0	-12.7653
103	0.0	0.0	0.569022	22.5483	0.430978	4.06748	0.061397	1.0	-21.4028
104	0.0	0.0	0.0	0.0	1.0	0.0	1.0	1.0	0.0
105	0.0	0.0	0.0	0.0	1.0	0.0	1.0	1.0	0.0
106	0.0	0.0	1.00003e-09	1.41468	1.0	0.764594	0.366566	1.0	-8.10024
107	0.0	0.0	0.0	0.0	1.0	0.0	1.0	1.0	0.0
108	0.0	0.0	0.0	0.0	1.0	0.0	1.0	1.0	0.0
109	0.0	0.0	1.0e-09	6.66976	1.0	2.63139	0.130452	1.0	-21.6635
110	0.0	0.0	1.00001e-09	1.17449	1.0	0.567645	0.413479	1.0	-7.68429
111	3.52468	2.31824	0.790706	44.6834	0.209294	0.885915	0.341123	1.0	-25.884
112	0.0	0.0	0.244261	1.45884	0.755739	0.44505	0.447148	1.0	-10.0656
113	0.0	0.0	0.0	0.0	1.0	0.0	1.0	1.0	0.0
114	0.0	0.0	0.0	0.0	1.0	0.0	1.0	1.0	0.0
115	3.28748	0.0	0.0472961	0.0	0.952704	0.0	0.67	1.0	-7.51237
116	16.2079	7.3494	1.0	7.34375	1.00063e-09	0.0	0.67	1.0	-30.4197
117	3.2761	0.0	0.0499391	0.0	0.950061	0.0	0.67	1.0	-7.17564
118	0.0	0.0	0.917773	32.8289	0.0822271	4.03475	0.0624505	1.0	-11.4389
119	0.0	0.0	0.0	0.0	1.0	0.0	1.0	1.0	0.0
120	0.0	0.0	1.00001e-09	1.2158	1.0	0.490052	0.434316	1.0	-7.60582
121	0.0	0.0	1.00003e-09	1.24846	1.0	0.455105	0.444229	1.0	-8.57635
122	0.0	0.0	0.0	0.0	1.0	0.0	1.0	1.0	0.0
123	0.0	0.0	1.00001e-09	1.20245	1.0	0.969611	0.324849	1.0	-8.41785
124	3.11637	0.0	0.0474047	0.0	0.952595	0.0	0.67	1.0	-9.22944
125	3.20382	0.0	0.71883	12.9247	0.28117	0.167943	0.544427	1.0	-17.013
126	0.0	0.0	1.00001e-09	3.2578	1.0	2.12013	0.171491	1.0	-15.8724
127	0.0	0.0	0.0	0.0	1.0	0.0	1.0	1.0	0.0
128	0.0	0.0	0.0	0.0	1.0	0.0	1.0	1.0	0.0
129	0.0	0.0	1.00001e-09	2.39052	1.0	0.846708	0.349093	1.0	-14.5829
130	0.0	0.0	0.0	0.0	1.0	0.0	1.0	1.0	0.0
131	0.0	0.0	0.250143	1.55371	0.749857	0.422966	0.453669	1.0	-9.75083
132	0.0	0.0	1.00002e-09	1.31076	1.0	1.03186	0.313356	1.0	-8.11751
133	0.0	0.0	0.0	0.0	1.0	0.0	1.0	1.0	0.0
134	0.0	0.0	1.0e-09	2.41347	1.0	0.958671	0.326921	1.0	-10.7293
135	0.0	0.0	0.934295	70.4076	0.065705	1.85213	0.198288	1.0	-9.63922
136	0.0	0.0	0.0	0.0	1.0	0.0	1.0	1.0	0.0
137	4.99736	0.0	0.0740885	0.0	0.925912	0.0	0.67	1.0	-7.65222
138	4.11067	0.0	0.0472642	0.0	0.952736	0.0	0.67	1.0	-11.3953
139	0.0	0.0	0.0	0.0	1.0	0.0	1.0	1.0	0.0
140	0.0	0.0	1.00001e-09	3.93494	1.0	0.716992	0.377216	1.0	-14.4473
141	0.0	0.0	1.00002e-09	1.13547	1.0	0.698464	0.381472	1.0	-9.02653
142	3.82271	1.2608	0.996885	4.26	0.0031153	-1.32384e-05	0.67	1.0	-13.6383
143	0.0	0.0	0.896116	22.4486	0.103884	4.94333	0.0390144	1.0	-10.1548
144	0.0	0.0	0.0	0.0	1.0	0.0	1.0	1.0	0.0
145	13.2075	0.0	0.065	0.0	0.935	0.0	0.67	1.0	-9.24511
146	0.0	0.0	0.0	0.0	1.0	0.0	1.0	1.0	0.0
147	1.88948	0.0	0.699686	25.0995	0.300314	2.99045	0.107869	1.0	-24.7253
148	0.0	0.0	0.0	0.0	1.0	0.0	1.0	1.0	0.0
149	6.48586	0.0	0.0580896	0.0	0.94191	0.0	0.67	1.0	-9.31662
150	0.0	0.0	1.00002e-09	1.05751	1.0	0.762905	0.366937	1.0	-8.50888
151	0.0	0.0	0.0	0.0	1.0	0.0	1.0	1.0	0.0
152	0.0	0.0	0.0	0.0	1.0	0.0	1.0	1.0	0.0
153	0.0	0.0	1.00001e-09	2.3945	1.0	1.24581	0.277361	1.0	-14.2264
154	1.62327	0.0	0.0473449	0.0	0.952655	0.0	0.67	1.0	-8.61809
155	0.0	0.0	0.0	0.0	1.0	0.0	1.0	1.0	0.0
156	0.0	0.0	1.00001e-09	5.1512	1.0	4.40524	0.0515266	1.0	-21.9938
157	0.0	0.0	0.197661	2.43029	0.802339	1.00117	0.31896	1.0	-13.5848
158	0.0	0.0	0.0	0.0	1.0	0.0	1.0	1.0	0.0
159	0.0	0.0	0.0	0.0	1.0	0.0	1.0	1.0	0.0
160	0.0	0.0	0.0	0.0	1.0	0.0	1.0	1.0	0.0
161	0.0	0.0	1.0e-09	2.23426	1.0	1.55809	0.232986	1.0	-12.8748
162	0.0	0.0	0.802235	7.37753	0.197765	3.41257	0.0864045	1.0	-9.13652
163	0.0	0.0	0.938128	99.9698	0.0618722	2.47283	0.141944	1.0	-11.1669
164	0.0	0.0	0.2388	2.5651	0.7612	1.11212	0.299245	1.0	-13.9394
165	1.96362	0.96524	1.0	0.95194	1.21072e-09	0.0	0.67	1.0	-11.6649
166	2.2705	2.27049	1.00001e-09	4.09373	1.0	0.275784	0.501777	1.0	-18.954
167	0.0	0.0	0.712393	4.11352	0.287607	0.895631	0.339183	1.0	-10.251
168	3.63838	0.841438	1.0	0.840623	1.0e-09	0.0	0.67	1.0	-11.9273
169	1.95285	0.0	0.0474218	0.0	0.952578	0.0	0.67	1.0	-7.31445
170	0.0	0.0	0.0	0.0	1.0	0.0	1.0	1.0	0.0
171	0.0	0.0	1.00001e-09	2.02647	1.0	1.55508	0.233373	1.0	-14.021
172	2.30625	1.90351	1.0	1.901	1.01328e-09	0.0	0.67	1.0	-19.5139
173	0.0	0.0	0.629608	48.8467	0.370392	7.38797	0.0111453	1.0	-24.5029
174	3.79924	0.0	0.0466465	0.0	0.953354	0.0	0.67	1.0	-8.2354
175	0.0	0.0	0.766206	12.0949	0.233794	1.27335	0.273086	1.0	-13.3201
176	0.0	0.0	0.0	0.0	1.0	0.0	1.0	1.0	0.0
177	0.0	0.0	1.00002e-09	0.908623	1.0	0.494751	0.43301	1.0	-9.20555
178	0.0	0.0	1.0e-09	1.03658	1.0	0.745077	0.370884	1.0	-7.7483
179	0.0	0.0	0.0	0.0	1.0	0.0	1.0	1.0	0.0
180	4.45181	0.0	0.0474518	0.0	0.952548	0.0	0.67	1.0	-6.62709
181	0.0	0.0	1.00002e-09	1.1236	1.0	0.89715	0.33888	1.0	-9.19825
182	0.0	0.0	0.0	0.0	1.0	0.0	1.0	1.0	0.0
183	0.0	0.0	0.0	0.0	1.0	0.0	1.0	1.0	0.0
184	9.90399	1.97441	0.995096	3.44704	0.00490352	0.0	0.67	1.0	-21.9988
185	5.175	0.0	0.590653	17.3771	0.409347	0.65451	0.391831	1.0	-27.4798
186	0.0	0.0	1.0e-09	2.23365	1.0	1.39775	0.254684	1.0	-13.4662
187	2.57443	0.0	0.0499618	0.0	0.950038	0.0	0.67	1.0	-7.28868
188	7.49418	0.0	0.936134	43.3568	0.0638664	0.394803	0.462217	1.0	-15.4777
189	0.0	0.0	0.8003	49.6651	0.1997	4.41373	0.0513003	1.0	-19.5071
190	0.0	0.0	1.0e-09	2.0523	1.0	1.32035	0.265962	1.0	-13.6789
191	5.64159	2.56513	1.0	2.56218	1.0e-09	0.0	0.67	1.0	-16.0297
192	1.6977	1.51824	1.0	1.51541	1.0e-09	0.0	0.67	1.0	-13.1245
193	0.0	0.0	0.0	0.0	1.0	0.0	1.0	1.0	0.0
194	12.7819	0.0	0.0457901	0.0	0.95421	0.0	0.67	1.0	-12.8195
195	0.252417	0.252417	0.91441	121.92	0.0855899	7.2357	0.0120454	1.0	-16.5853
196	0.0	0.0	1.001e-06	1.21332	0.999999	0.932644	0.331916	1.0	-8.93917
197	3.93001	0.0	0.0472711	0.0	0.952729	0.0	0.67	1.0	-8.9951
198	3.20797	0.0	0.0478478	0.0	0.952152	0.0	0.67	1.0	-9.60512
199	0.0	0.0	0.0	0.0	1.0	0.0	1.0	1.0	0.0
200	7.26889	0.0	0.0501	0.0	0.9499	0.0	0.67	1.0	-11.3692
201	0.0	0.0	0.0	0.0	1.0	0.0	1.0	1.0	0.0
202	0.0	0.0	0.0	0.0	1.0	0.0	1.0	1.0	0.0
203	0.0	0.0	0.0	0.0	1.0	0.0	1.0	1.0	0.0
204	0.0	0.0	1.00001e-09	1.10777	1.0	0.70552	0.379844	1.0	-8.63269
205	0.0	0.0	0.0	0.0	1.0	0.0	1.0	1.0	0.0
206	0.0	0.0	0.0	0.0	1.0	0.0	1.0	1.0	0.0
207	0.0	0.0	1.00001e-09	1.07551	1.0	0.506143	0.429867	1.0	-7.27143
208	0.0	0.0	0.0	0.0	1.0	0.0	1.0	1.0	0.0
209	0.0	0.0	0.0834472	5.35354	0.916553	4.2763	0.0550881	1.0	-20.7555
210	0.0	0.0	0.0	0.0	1.0	0.0	1.0	1.0	0.0
211	0.0	0.0	1.00001e-09	0.962305	1.0	0.559972	0.415473	1.0	-9.11557
212	0.0	0.0	1.00001e-09	1.26431	1.0	0.888794	0.340546	1.0	-10.0557
213	2.46362	0.0	0.0548475	0.0	0.945153	0.0	0.67	1.0	-9.94493
214	0.0	0.0	0.0	0.0	1.0	0.0	1.0	1.0	0.0
215	0.0	0.0	0.0	0.0	1.0	0.0	1.0	1.0	0.0
216	0.0	0.0	0.0	0.0	1.0	0.0	1.0	1.0	0.0
217	0.0	0.0	0.0	0.0	1.0	0.0	1.0	1.0	0.0
218	0.0	0.0	0.0	0.0	1.0	0.0	1.0	1.0	0.0
219	0.0	0.0	0.0	0.0	1.0	0.0	1.0	1.0	0.0
220	2.31792	0.0	0.0472995	0.0	0.9527	0.0	0.67	1.0	-8.01032
221	2.36956	0.0	0.04668	0.0	0.95332	0.0	0.67	1.0	-9.84731
222	0.0	0.0	0.0	0.0	1.0	0.0	1.0	1.0	0.0
223	0.0	0.0	0.0	0.0	1.0	0.0	1.0	1.0	0.0
224	0.0	0.0	0.0	0.0	1.0	0.0	1.0	1.0	0.0
225	0.0	0.0	0.0	0.0	1.0	0.0	1.0	1.0	0.0
226	0.0	0.0	1.00003e-09	3.79889	1.0	3.36171	0.0887387	1.0	-17.5115
227	0.0	0.0	0.0	0.0	1.0	0.0	1.0	1.0	0.0
228	5.55853	0.0	0.0549452	0.0	0.945055	0.0	0.67	1.0	-7.97864
229	2.57443	0.0	0.0473095	0.0	0.952691	0.0	0.67	1.0	-7.36775
230	0.0	0.0	1.00003e-09	2.30645	1.0	2.10516	0.172881	1.0	-15.0985
231	0.0	0.0	0.0	0.0	1.0	0.0	1.0	1.0	0.0
232	1.96252	1.26272	1.0	1.26019	1.21072e-09	0.0	0.67	1.0	-13.9557
233	2.14341	1.00581	1.0	1.00263	1.0e-09	0.0	0.67	1.0	-11.1527
234	0.0	0.0	1.00001e-09	3.32499	1.0	2.5512	0.136137	1.0	-14.488
235	0.0	0.0	0.0	0.0	1.0	0.0	1.0	1.0	0.0
236	0.649165	0.649165	0.903089	302.109	0.0969106	12.0457	0.00104928	0.502606	-20.8096
237	0.0	0.0	1.0e-09	2.1571	1.0	1.19248	0.28586	1.0	-12.4479
238	0.0	0.0	0.0	0.0	1.0	0.0	1.0	1.0	0.0
239	0.0	0.0	1.00002e-09	1.38847	1.0	0.579391	0.410454	1.0	-9.73113
240	0.0	0.0	0.737078	15.0162	0.262922	2.81869	0.118118	1.0	-14.3648
241	2.37164	2.32591	0.688166	2.35681	0.311834	0.0	0.67	1.0	-16.9126
242	0.0	0.0	0.889297	19.714	0.110703	3.98202	0.0641868	1.0	-11.3285
243	0.0	0.0	0.0	0.0	1.0	0.0	1.0	1.0	0.0
244	0.0	0.0	0.0	0.0	1.0	0.0	1.0	1.0	0.0
245	0.0	0.0	0.0	0.0	1.0	0.0	1.0	1.0	0.0
246	3.19685	1.00869	1.0	1.00863	6.48499e-08	0.0	0.67	1.0	-15.6263
247	0.0	0.0	1.0e-09	1.14	1.0	0.729856	0.374298	1.0	-8.15012
248	0.0	0.0	0.0	0.0	1.0	0.0	1.0	1.0	0.0
249	0.0	0.0	0.0	0.0	1.0	0.0	1.0	1.0	0.0
250	4.63681	0.0	0.942463	74.5526	0.057537	0.766175	0.366219	1.0	-16.3766
251	0.0	0.0	1.00003e-09	2.07222	1.0	1.01248	0.316881	1.0	-13.473
252	0.0	0.0	1.00003e-09	1.072	1.0	0.505282	0.430103	1.0	-9.56971
253	7.1957	0.0	0.0473393	0.0	0.952661	0.0	0.67	1.0	-8.49662
254	5.30968	0.0	0.0473797	0.0	0.95262	0.0	0.67	1.0	-7.69905
255	0.0	0.0	0.780977	13.882	0.219023	1.74579	0.210139	1.0	-14.536
256	0.0	0.0	0.873687	14.1877	0.126313	3.68616	0.0748863	1.0	-9.69252
257	0.0	0.0	0.0	0.0	1.0	0.0	1.0	1.0	0.0
258	3.2898	3.2898	0.355793	0.0	0.644207	0.0	0.67	1.0	-12.1057
259	0.0	0.0	0.0	0.0	1.0	0.0	1.0	1.0	0.0
260	14.6934	1.33051	0.999995	1.33051	5.26325e-06	0.0	0.67	1.0	-14.9793
261	0.0	0.0	0.0	0.0	1.0	0.0	1.0	1.0	0.0
262	0.0	0.0	1.00002e-09	2.40638	1.0	1.83653	0.19998	1.0	-13.768
263	0.0	0.0	0.917376	26.6861	0.0826243	0.85559	0.347267	1.0	-10.4338
264	2.576	0.0	0.9181	34.1248	0.0818999	1.69357	0.216239	1.0	-14.507
265	0.0	0.0	0.940211	57.1425	0.0597888	1.48949	0.242006	1.0	-10.7917
266	2.03609	0.0	0.923475	36.9709	0.0765249	0.401968	0.460017	1.0	-16.0292
267	0.0	0.0	0.0	0.0	1.0	0.0	1.0	1.0	0.0
268	0.0	0.0	1.0e-09	2.4219	1.0	1.38301	0.256789	1.0	-11.8359
269	3.4043	1.21073	1.0	1.21023	1.0e-09	0.0	0.67	1.0	-12.0502
270	0.0	0.0	0.0	0.0	1.0	0.0	1.0	1.0	0.0
271	3.41998	1.16728	1.0	1.13873	1.0e-09	0.0	0.67	1.0	-12.4912
272	2.31198	1.1778	1.0	1.18731	1.0e-09	0.0	0.67	1.0	-14.0932
273	2.97531	0.990688	1.0	0.9968	1.0e-09	0.0	0.67	1.0	-13.0275
274	3.76429	2.30189	1.0	2.32221	1.0e-09	0.0	0.67	1.0	-19.0155
275	2.19387	2.19387	0.945652	180.886	0.0543482	4.42965	0.0508791	1.0	-20.8362
276	0.0	0.0	0.0	0.0	1.0	0.0	1.0	1.0	0.0
277	0.0	0.0	0.770715	6.27627	0.229285	0.911955	0.335954	1.0	-10.9483
278	0.0	0.0	0.0	0.0	1.0	0.0	1.0	1.0	0.0
279	8.81522	2.48207	1.0	2.47824	1.00117e-09	0.0	0.67	1.0	-26.6733
280	5.26483	2.1877	1.0	2.1782	1.0e-09	0.0	0.67	1.0	-21.4973
281	0.0	0.0	0.0	0.0	1.0	0.0	1.0	1.0	0.0
282	3.48703	1.47511	1.0	1.47655	1.00117e-09	0.0	0.67	1.0	-18.2348
283	0.0	0.0	0.0	0.0	1.0	0.0	1.0	1.0	0.0
284	4.58844	0.0	0.085	0.0	0.915	0.0	0.67	1.0	-7.1604
285	0.0	0.0	0.0	0.0	1.0	0.0	1.0	1.0	0.0
286	0.0	0.0	1.00001e-09	4.15061	1.0	1.94794	0.188225	1.0	-17.2932
287	0.0	0.0	0.0	0.0	1.0	0.0	1.0	1.0	0.0
288	0.0	0.0	1.0e-09	6.19346	1.0	3.45315	0.0845874	1.0	-24.1763
289	0.0	0.0	0.0814258	1.02056	0.918574	0.453308	0.444749	1.0	-9.74586
290	0.0	0.0	0.0	0.0	1.0	0.0	1.0	1.0	0.0
291	0.0	0.0	0.0	0.0	1.0	0.0	1.0	1.0	0.0
292	0.0	0.0	0.0	0.0	1.0	0.0	1.0	1.0	0.0
293	0.0	0.0	0.932381	42.785	0.067619	1.12932	0.29632	1.0	-10.6571
294	5.48595	0.0	0.0472961	0.0	0.952704	0.0	0.67	1.0	-8.80294
295	0.0	0.0	0.862576	35.4932	0.137424	5.96311	0.0230925	1.0	-17.5671
296	0.0	0.0	0.0	0.0	1.0	0.0	1.0	1.0	0.0
297	4.16919	1.04044	1.0	1.03934	1.00063e-09	0.0	0.67	1.0	-10.6404
298	0.0	0.0	1.00002e-09	1.06215	1.0	0.447656	0.446389	1.0	-8.2202
299	0.0	0.0	0.0	0.0	1.0	0.0	1.0	1.0	0.0
300	0.0	0.0	1.0e-09	1.03863	1.0	0.979062	0.323072	1.0	-8.79367
301	10.1499	0.0	0.0515505	0.0	0.948449	0.0	0.67	1.0	-14.5103
302	0.0	0.0	1.0e-09	2.21918	1.0	1.40717	0.253348	1.0	-11.09
303	0.0	0.0	0.636347	9.09831	0.363653	2.27588	0.157714	1.0	-16.3776
304	0.0	0.0	0.0	0.0	1.0	0.0	1.0	1.0	0.0
305	0.0	0.0	0.0	0.0	1.0	0.0	1.0	1.0	0.0
306	0.0	0.0	1.00011e-09	3.21765	1.0	1.45042	0.247317	1.0	-18.6819
307	1.79213	0.0	0.784487	17.9225	0.215513	0.382856	0.465927	1.0	-20.3009
308	4.09533	0.973564	0.994751	6.21478	0.00524904	-0.000181555	0.67	1.0	-14.0162
309	0.0	0.0	0.298063	9.54822	0.701937	5.75421	0.0257051	1.0	-17.9816
310	0.0	0.0	1.0e-09	5.19761	1.0	2.04491	0.178597	1.0	-18.1712
311	2.33722	0.0	0.845757	37.5571	0.154243	0.870199	0.34429	1.0	-21.2916
312	0.0	0.0	0.0	0.0	1.0	0.0	1.0	1.0	0.0
313	4.36661	0.0	0.047349	0.0	0.952651	0.0	0.67	1.0	-9.49557
314	0.0	0.0	0.0	0.0	1.0	0.0	1.0	1.0	0.0
315	0.0	0.0	0.0	0.0	1.0	0.0	1.0	1.0	0.0
316	0.0	0.0	0.0	0.0	1.0	0.0	1.0	1.0	0.0
317	0.0	0.0	0.0	0.0	1.0	0.0	1.0	1.0	0.0
318	10.8432	0.0	0.0522505	0.0	0.947749	0.0	0.67	1.0	-10.7798
319	0.0	0.0	0.782014	33.7153	0.217986	11.1226	0.00167355	0.400816	-18.6856
320	0.0	0.0	0.0	0.0	1.0	0.0	1.0	1.0	0.0
321	0.0	0.0	0.0	0.0	1.0	0.0	1.0	1.0	0.0
322	0.0	0.0	0.0	0.0	1.0	0.0	1.0	1.0	0.0
323	2.04865	0.0	0.807727	28.8375	0.192273	0.836966	0.351109	1.0	-21.3349
324	0.0	0.0	0.0	0.0	1.0	0.0	1.0	1.0	0.0
325	0.0	0.0	0.0	0.0	1.0	0.0	1.0	1.0	0.0
326	0.0	0.0	0.265573	1.68685	0.734427	0.774776	0.364339	1.0	-9.36945
327	0.0	0.0	1.0e-09	0.918873	1.0	0.500922	0.431303	1.0	-9.05701
328	0.0	0.0	0.0	0.0	1.0	0.0	1.0	1.0	0.0
329	0.0	0.0	0.923005	27.6633	0.0769948	0.915665	0.335225	1.0	-10.9281
330	4.21592	0.0	0.047388	0.0	0.952612	0.0	0.67	1.0	-14.3023
331	0.0	0.0	0.0	0.0	1.0	0.0	1.0	1.0	0.0
332	0.0	0.0	1.00003e-09	1.03546	1.0	0.820758	0.354498	1.0	-8.4296
333	0.0	0.0	1.00001e-09	1.97257	1.0	1.15338	0.292284	1.0	-11.0791
334	0.0	0.0	0.0	0.0	1.0	0.0	1.0	1.0	0.0
335	0.0	0.0	0.0	0.0	1.0	0.0	1.0	1.0	0.0
336	0.0	0.0	0.676054	8.96102	0.323946	1.53548	0.235917	1.0	-12.2881
337	0.0	0.0	0.0	0.0	1.0	0.0	1.0	1.0	0.0
338	0.0	0.0	0.0	0.0	1.0	0.0	1.0	1.0	0.0
339	1.61518	0.0	0.0473813	0.0	0.952619	0.0	0.67	1.0	-9.20934
340	3.15889	2.51455	1.0	2.51133	1.00117e-09	0.0	0.67	1.0	-17.3473
341	2.17827	2.17827	1.00001e-09	4.62325	1.0	0.465004	0.441385	1.0	-22.2287
342	0.0	0.0	1.00001e-09	0.99116	1.0	0.645416	0.394022	1.0	-8.08205
343	0.0	0.0	0.0	0.0	1.0	0.0	1.0	1.0	0.0
344	18.3371	0.0	0.0473699	0.0	0.95263	0.0	0.67	1.0	-16.8492
345	0.0	0.0	0.0	0.0	1.0	0.0	1.0	1.0	0.0
346	4.17081	0.0	0.0480748	0.0	0.951925	0.0	0.67	1.0	-6.752
347	0.0	0.0	1.00003e-09	5.61343	1.0	3.66409	0.075754	1.0	-20.8988
348	0.0	0.0	0.951887	101.575	0.0481125	2.35035	0.151545	1.0	-10.6694
349	0.0	0.0	0.626948	14.6867	0.373052	2.60592	0.13223	1.0	-19.4097
350	0.0	0.0	0.0	0.0	1.0	0.0	1.0	1.0	0.0
351	11.5521	0.0	0.776275	28.8502	0.223725	0.219236	0.523087	1.0	-25.3307
352	0.0	0.0	0.0	0.0	1.0	0.0	1.0	1.0	0.0
353	0.0	0.0	1.00002e-09	0.985265	1.0	0.715677	0.377516	1.0	-9.35941
354	0.0	0.0	0.0	0.0	1.0	0.0	1.0	1.0	0.0
355	0.0	0.0	0.0	0.0	1.0	0.0	1.0	1.0	0.0
356	0.0	0.0	0.258351	1.77912	0.741649	0.603113	0.404441	1.0	-9.08539
357	0.0	0.0	0.85082	43.9922	0.14918	6.76402	0.0153256	1.0	-16.0672
358	2.63458	2.11179	1.0	2.08948	1.0e-09	0.0	0.67	1.0	-19.3705
359	2.16313	0.0	0.05018	0.0	0.94982	0.0	0.67	1.0	-8.74028
360	2.45899	1.01976	1.0	1.0195	1.00051e-09	0.0	0.67	1.0	-13.9552
361	5.88274	2.21749	1.0	2.21689	1.00117e-09	0.0	0.67	1.0	-16.0798
362	0.0	0.0	1.0e-09	4.09836	1.0	2.31256	0.154642	1.0	-16.9334
363	2.17363	0.0	0.0521104	0.0	0.94789	0.0	0.67	1.0	-8.734
364	5.27832	0.0	0.854395	30.7644	0.145605	0.615168	0.401433	1.0	-17.8646
365	2.45428	0.0	0.0473991	0.0	0.952601	0.0	0.67	1.0	-9.23143
366	0.0	0.0	0.0	0.0	1.0	0.0	1.0	1.0	0.0
367	2.87978	1.11304	1.0	1.11222	1.00024e-09	0.0	0.67	1.0	-11.4123
368	1.63895	0.0	0.0473914	0.0	0.952609	0.0	0.67	1.0	-10.2058
369	0.0	0.0	1.00001e-09	2.12822	1.0	1.66369	0.219816	1.0	-10.6845
370	0.0	0.0	0.0	0.0	1.0	0.0	1.0	1.0	0.0
371	0.0	0.0	0.697029	33.1503	0.302971	5.21692	0.0338833	1.0	-21.0374
372	0.0	0.0	0.0	0.0	1.0	0.0	1.0	1.0	0.0
373	2.94564	0.0	0.0500513	0.0	0.949949	0.0	0.67	1.0	-10.4562
374	2.58421	0.0	0.0473071	0.0	0.952693	0.0	0.67	1.0	-11.7996
375	0.0	0.0	0.0	0.0	1.0	0.0	1.0	1.0	0.0
376	0.0	0.0	0.0	0.0	1.0	0.0	1.0	1.0	0.0
377	0.0	0.0	0.0	0.0	1.0	0.0	1.0	1.0	0.0
378	0.0	0.0	1.00005e-09	1.01096	1.0	0.571171	0.412568	1.0	-7.83953
379	2.63219	0.0	0.0478443	0.0	0.952156	0.0	0.67	1.0	-8.99241
380	0.0	0.0	0.0	0.0	1.0	0.0	1.0	1.0	0.0
381	2.40503	0.0	0.0373607	0.0	0.962639	0.0	0.67	1.0	-7.15439
382	0.0	0.0	0.252001	1.66042	0.747999	0.865646	0.345214	1.0	-9.84166
383	0.0	0.0	0.0	0.0	1.0	0.0	1.0	1.0	0.0
384	2.61315	2.61313	1.00026e-09	4.45592	1.0	0.222043	0.52198	1.0	-19.9464
385	0.0	0.0	0.0	0.0	1.0	0.0	1.0	1.0	0.0
386	0.0	0.0	0.0	0.0	1.0	0.0	1.0	1.0	0.0
387	0.0	0.0	0.612651	22.1762	0.387349	5.32797	0.0320006	1.0	-22.7307
388	5.11781	1.42749	1.0	1.40127	1.21072e-09	0.0	0.67	1.0	-17.4092
389	0.0	0.0	0.0	0.0	1.0	0.0	1.0	1.0	0.0
390	6.1855	2.10651	0.635684	2.38548	0.364316	0.0	0.67	1.0	-24.1901
391	5.57179	1.09905	1.0	1.08708	1.00117e-09	0.0	0.67	1.0	-14.0971
392	0.0	0.0	0.0	0.0	1.0	0.0	1.0	1.0	0.0
393	0.0	0.0	0.244529	1.46364	0.755471	0.509433	0.428966	1.0	-8.81015
394	0.0	0.0	0.0	0.0	1.0	0.0	1.0	1.0	0.0
395	0.0	0.0	0.0	0.0	1.0	0.0	1.0	1.0	0.0
396	0.0	0.0	0.0	0.0	1.0	0.0	1.0	1.0	0.0
397	2.51328	0.0	0.951207	133.481	0.0487926	1.31726	0.266423	1.0	-15.9197
398	3.42839	1.05003	1.0	1.05326	1.0e-09	0.0	0.67	1.0	-14.0315
399	1.70867	0.0	0.0657162	0.0	0.934284	0.0	0.67	1.0	-9.10603
400	0.0	0.0	0.0	0.0	1.0	0.0	1.0	1.0	0.0
401	0.0	0.0	0.0	0.0	1.0	0.0	1.0	1.0	0.0
402	2.70553	1.14534	1.0	1.14403	1.0e-09	0.0	0.67	1.0	-11.8715
403	2.45871	0.0	0.0480983	0.0	0.951902	0.0	0.67	1.0	-10.4658
404	0.0	0.0	0.204703	3.83882	0.795297	1.21601	0.282073	1.0	-14.4611
405	0.0	0.0	0.0	0.0	1.0	0.0	1.0	1.0	0.0
406	0.0	0.0	0.0	0.0	1.0	0.0	1.0	1.0	0.0
407	0.0	0.0	0.0	0.0	1.0	0.0	1.0	1.0	0.0
408	0.0	0.0	0.611975	9.15458	0.388025	3.62808	0.0771925	1.0	-14.636
409	0.0	0.0	0.0	0.0	1.0	0.0	1.0	1.0	0.0
410	0.0	0.0	0.0	0.0	1.0	0.0	1.0	1.0	0.0
411	0.0	0.0	0.219816	1.22997	0.780184	0.656455	0.391364	1.0	-9.66189
412	2.68198	0.0	0.888788	16.3756	0.111212	0.153768	0.55076	1.0	-13.0097
413	0.0	0.0	1.0e-09	8.00451	1.0	5.12349	0.0355537	1.0	-19.3342
414	0.0	0.0	1.0e-09	5.88195	1.0	2.85837	0.115664	1.0	-18.7462
415	0.0	0.0	0.912258	31.9179	0.0877419	4.58574	0.0469299	1.0	-11.5006
416	0.0	0.0	0.895039	18.7376	0.104961	0.726157	0.375134	1.0	-9.81802
417	2.31504	0.0	0.0373678	0.0	0.962632	0.0	0.67	1.0	-12.9356
418	0.0	0.0	0.939769	68.1072	0.0602315	1.38527	0.256464	1.0	-10.966
419	2.067	0.0	0.0472738	0.0	0.952726	0.0	0.67	1.0	-9.33846
420	0.0	0.0	0.0	0.0	1.0	0.0	1.0	1.0	0.0
421	2.62954	0.0	0.0499618	0.0	0.950038	0.0	0.67	1.0	-7.54884
422	3.53767	0.0	0.0479576	0.0	0.952042	0.0	0.67	1.0	-6.93229
423	0.0	0.0	1.00003e-09	5.59102	1.0	3.26489	0.0933631	1.0	-19.8946
424	0.0	0.0	0.868635	12.5926	0.131365	0.654387	0.39186	1.0	-10.6092
425	0.0	0.0	0.0	0.0	1.0	0.0	1.0	1.0	0.0
426	4.95681	0.0	0.0559024	0.0	0.944098	0.0	0.67	1.0	-10.7528
427	4.92179	0.0	0.901046	23.2762	0.0989545	0.15946	0.548191	1.0	-21.1576
428	2.56347	2.29857	1.0	2.29472	1.0e-09	0.0	0.67	1.0	-14.732
429	2.11996	2.11996	1.00011e-09	2.52912	1.0	0.0200461	0.632379	1.0	-18.8885
430	4.60401	0.0	0.0472974	0.0	0.952703	0.0	0.67	1.0	-8.58399
431	2.63388	0.0	0.047388	0.0	0.952612	0.0	0.67	1.0	-9.9049
432	2.8684	0.0	0.931822	40.8688	0.0681776	0.545424	0.419292	1.0	-15.0346
433	2.62954	0.0	0.0528959	0.0	0.947104	0.0	0.67	1.0	-7.3526
434	0.0	0.0	0.0	0.0	1.0	0.0	1.0	1.0	0.0
435	0.0	0.0	0.0	0.0	1.0	0.0	1.0	1.0	0.0
436	0.0	0.0	0.93656	41.0818	0.0634395	6.50463	0.0174993	1.0	-12.0473
437	0.0	0.0	0.0	0.0	1.0	0.0	1.0	1.0	0.0
438	0.0	0.0	0.0	0.0	1.0	0.0	1.0	1.0	0.0
439	0.0	0.0	0.0	0.0	1.0	0.0	1.0	1.0	0.0
440	2.34626	1.50126	1.0	1.47718	1.21072e-09	0.0	0.67	1.0	-14.3526
441	4.52153	0.0	0.913598	23.6242	0.086402	0.189296	0.535268	1.0	-18.3227
442	1.68339	0.0	0.0472906	0.0	0.952709	0.0	0.67	1.0	-10.383
443	2.42811	0.94486	1.0	0.942724	1.0e-09	0.0	0.67	1.0	-12.0735
444	0.0	0.0	0.0	0.0	1.0	0.0	1.0	1.0	0.0
445	0.0	0.0	0.248988	1.51626	0.751012	0.874051	0.34351	1.0	-10.3052
446	2.57443	0.0	0.0478997	0.0	0.9521	0.0	0.67	1.0	-6.64863
447	0.0	0.0	0.0	0.0	1.0	0.0	1.0	1.0	0.0
448	0.0	0.0	1.00001e-09	1.97113	1.0	0.922988	0.333793	1.0	-11.9358
449	0.0	0.0	0.915543	22.376	0.0844572	0.983986	0.32215	1.0	-9.04241
450	0.0	0.0	0.0	0.0	1.0	0.0	1.0	1.0	0.0
451	0.0	0.0	1.00001e-09	2.43581	1.0	1.03332	0.313093	1.0	-13.7516
452	0.0	0.0	0.0	0.0	1.0	0.0	1.0	1.0	0.0
453	0.0	0.0	1.0e-09	1.23147	1.0	0.869305	0.344471	1.0	-9.86931
454	0.0	0.0	0.0	0.0	1.0	0.0	1.0	1.0	0.0
455	3.40005	0.0	0.0373705	0.0	0.962629	0.0	0.67	1.0	-8.23977
456	0.0	0.0	1.00002e-09	1.02494	1.0	0.748972	0.370017	1.0	-8.40562
457	2.02801	0.0	0.902607	22.3547	0.0973926	0.244153	0.513451	1.0	-15.3805
458	3.82501	0.0	0.876522	12.8113	0.123478	0.131713	0.561087	1.0	-15.3702
459	1.80182	0.990509	1.0	0.990213	6.48499e-08	0.0	0.67	1.0	-14.431
460	0.0	0.0	0.776381	16.4553	0.223619	1.77952	0.206298	1.0	-15.2319
461	0.0	0.0	0.0	0.0	1.0	0.0	1.0	1.0	0.0
462	0.0	0.0	0.0	0.0	1.0	0.0	1.0	1.0	0.0
463	0.0	0.0	1.0e-09	0.934636	1.0	0.610459	0.402604	1.0	-8.66993
464	2.72817	1.07235	1.0	1.07179	1.00117e-09	0.0	0.67	1.0	-11.6167
465	0.0	0.0	0.0	0.0	1.0	0.0	1.0	1.0	0.0
466	0.0	0.0	1.0e-09	0.98669	1.0	0.646438	0.393775	1.0	-8.07885
467	0.0	0.0	1.00002e-09	4.00302	1.0	2.28263	0.157143	1.0	-20.4129
468	0.0	0.0	0.0	0.0	1.0	0.0	1.0	1.0	0.0
469	0.0	0.0	1.0e-09	1.60844	1.0	0.200475	0.530636	1.0	-14.2418
470	0.0	0.0	0.24169	3.03162	0.75831	1.75015	0.209639	1.0	-14.3791
471	0.0	0.0	0.0	0.0	1.0	0.0	1.0	1.0	0.0
472	0.0	0.0	1.00011e-09	0.947396	1.0	0.595787	0.406285	1.0	-9.09389
473	0.0	0.0	0.0	0.0	1.0	0.0	1.0	1.0	0.0
474	3.94519	2.10505	1.0	2.10474	1.00117e-09	0.0	0.67	1.0	-18.9578
475	0.0	0.0	1.00003e-09	2.07143	1.0	1.42496	0.250848	1.0	-14.7719
476	2.09529	1.00209	1.0	0.986931	1.21072e-09	0.0	0.67	1.0	-14.1539
477	0.0	0.0	0.0	0.0	1.0	0.0	1.0	1.0	0.0
478	1.72479	0.0	0.0473684	0.0	0.952632	0.0	0.67	1.0	-9.61355
479	0.0	0.0	1.00001e-09	3.95004	1.0	1.6639	0.21979	1.0	-17.22
