# Supplementary material for: Evolution of host-microbe cell adherence by receptor domain shuffling
Source: eLife. 2022 Jan 25;11:e73330. doi: 10.7554/eLife.73330 (PMC8860441; doi:10.7554/eLife.73330)
Supplement: Figure 2—source data 3. [file elife-73330-fig2-data3.zip › Figure 2 - source data 3/site_selection_results/CCM5_mus_ds5_all_evo_data/CCM05_MEME.csv]

Codon	alpha	beta1	p1	beta2	p2	LRT	p-value	q-value	Log(L)
1	0.0	0.0	0.790412	6.47555	0.209588	0.65055	0.392783	1.0	-10.7537
2	0.0	0.0	1.00002e-09	1.06822	1.0	0.746452	0.370578	1.0	-9.44874
3	0.0	0.0	0.0	0.0	1.0	0.0	1.0	1.0	0.0
4	0.0	0.0	1.00004e-09	0.912024	1.0	0.875152	0.343288	1.0	-8.80037
5	0.0	0.0	0.0	0.0	1.0	0.0	1.0	1.0	0.0
6	0.0	0.0	0.0	0.0	1.0	0.0	1.0	1.0	0.0
7	0.0	0.0	1.00001e-09	3.177	1.0	1.8593	0.197515	1.0	-16.2136
8	10.6549	0.0	0.0479399	0.0	0.95206	0.0	0.67	1.0	-17.5451
9	0.0	0.0	1.00002e-09	0.898074	1.0	0.524992	0.424743	1.0	-8.38422
10	0.0	0.0	1.00006e-09	0.985595	1.0	0.851214	0.348165	1.0	-9.10715
11	10.2826	1.0143	1.0	0.982503	1.0e-09	0.0	0.67	1.0	-18.914
12	0.0	0.0	0.25287	1.27161	0.74713	0.750379	0.369705	1.0	-9.28527
13	0.0	0.0	0.0	0.0	1.0	0.0	1.0	1.0	0.0
14	0.0	0.0	0.248007	1.14489	0.751993	0.650266	0.392851	1.0	-9.91434
15	0.0	0.0	0.0	0.0	1.0	0.0	1.0	1.0	0.0
16	0.0	0.0	1.00003e-09	0.892599	1.0	0.389499	0.463858	1.0	-9.8506
17	1.68514	0.0	0.065	0.0	0.935	0.0	0.67	1.0	-11.1438
18	0.0	0.0	0.0	0.0	1.0	0.0	1.0	1.0	0.0
19	0.0	0.0	0.0	0.0	1.0	0.0	1.0	1.0	0.0
20	5.38685	0.0	0.0472961	0.0	0.952704	0.0	0.67	1.0	-10.5448
21	0.0	0.0	1.0e-09	5.68836	1.0	3.66833	0.0755867	1.0	-16.7573
22	0.0	0.0	1.0e-09	1.07707	1.0	0.559531	0.415588	1.0	-8.52749
23	0.0	0.0	1.00004e-09	0.978913	1.0	0.846802	0.349073	1.0	-8.63279
24	6.09546e-05	5.65556e-06	0.940895	61.9737	0.0591046	1.92988	0.19008	1.0	-11.2583
25	0.0	0.0	1.0e-09	3.51738	1.0	2.35724	0.150987	1.0	-16.6178
26	0.0	0.0	0.265471	1.76502	0.734529	0.56498	0.41417	1.0	-11.2918
27	0.0	0.0	1.00002e-09	3.25158	1.0	2.69845	0.125889	1.0	-17.3713
28	0.0	0.0	1.0e-09	9.02135	1.0	7.18547	0.0123581	1.0	-30.1343
29	0.0	0.0	0.0	0.0	1.0	0.0	1.0	1.0	0.0
30	0.0	0.0	1.00002e-09	1.0506	1.0	0.539371	0.420896	1.0	-9.61869
31	0.0	0.0	0.801009	102.454	0.198991	5.35736	0.0315204	1.0	-23.7392
32	0.0	0.0	0.0	0.0	1.0	0.0	1.0	1.0	0.0
33	3.80153	1.10938	1.0	1.07669	1.21072e-09	0.0	0.67	1.0	-13.3041
34	3.96287	0.0	0.0473393	0.0	0.952661	0.0	0.67	1.0	-8.20134
35	7.46001	0.0	0.0447115	0.0	0.955289	0.0	0.67	1.0	-18.7941
36	7.80422	2.99268	1.0	2.99163	1.08127e-09	0.0	0.67	1.0	-23.7603
37	0.0	0.0	0.0	0.0	1.0	0.0	1.0	1.0	0.0
38	5.3011	0.0	0.0473288	0.0	0.952671	0.0	0.67	1.0	-8.89886
39	2.79874	2.79874	1.001e-06	5.11551	0.999999	0.30079	0.492937	1.0	-28.2831
40	0.0	0.0	0.303473	9.90375	0.696527	3.3271	0.0903641	1.0	-24.1792
41	0.0	0.0	1.00002e-09	5.58396	1.0	5.30402	0.0323975	0.969901	-24.5872
42	0.0	0.0	1.00017e-09	3.15965	1.0	2.5669	0.135004	1.0	-13.3106
43	0.0	0.0	0.0	0.0	1.0	0.0	1.0	1.0	0.0
44	0.0	0.0	1.00011e-09	5.85662	1.0	2.96621	0.109258	1.0	-25.8177
45	0.0	0.0	1.00001e-09	3.9962	1.0	3.06651	0.10363	1.0	-21.6729
46	0.0	0.0	1.00001e-09	2.50679	1.0	1.06213	0.307943	1.0	-15.0176
47	0.0	0.0	0.617019	26.7564	0.382981	6.67852	0.0160103	1.0	-26.5838
48	0.0	0.0	0.59798	18.3411	0.40202	6.55996	0.0170109	1.0	-22.2968
49	3.8889	0.139671	0.819865	44.3157	0.180135	0.99567	0.319977	1.0	-26.3247
50	0.0	0.0	0.659508	10.2205	0.340492	1.8522	0.198279	1.0	-15.3839
51	0.0	0.0	0.735392	21.1856	0.264608	3.86945	0.0680604	1.0	-16.7465
52	0.0	0.0	1.00002e-09	1.03732	1.0	0.724424	0.375527	1.0	-8.03359
53	0.0	0.0	1.0e-09	4.08062	1.0	3.08098	0.102843	1.0	-17.2572
54	2.53552	0.0	0.0472647	0.0	0.952735	0.0	0.67	1.0	-7.74798
55	2.11755	0.0	0.0472849	0.0	0.952715	0.0	0.67	1.0	-9.10561
56	0.0	0.0	1.0e-09	4.99816	1.0	2.38175	0.149019	1.0	-18.246
57	14.6598	0.0	0.0474228	0.0	0.952577	0.0	0.67	1.0	-11.9388
58	1.79255	1.2293	0.975597	141.782	0.0244032	0.278076	0.500953	1.0	-18.2506
59	1.71508	0.0	0.0473824	0.0	0.952618	0.0	0.67	1.0	-8.96023
60	0.0	0.0	0.0	0.0	1.0	0.0	1.0	1.0	0.0
61	0.0	0.0	0.805959	17.1569	0.194041	1.89812	0.193387	1.0	-14.3855
62	0.0	0.0	0.958753	161.452	0.0412468	2.74482	0.122831	1.0	-10.3844
63	0.0	0.0	0.245425	4.98405	0.754575	1.77001	0.207373	1.0	-19.8113
64	0.0	0.0	1.00003e-09	3.41724	1.0	2.26721	0.158449	1.0	-15.9552
65	0.0	0.0	0.0	0.0	1.0	0.0	1.0	1.0	0.0
66	2.40356	0.0	0.0482041	0.0	0.951796	0.0	0.67	1.0	-8.64884
67	2.53481	0.0	0.0472738	0.0	0.952726	0.0	0.67	1.0	-8.54413
68	0.0	0.0	0.0	0.0	1.0	0.0	1.0	1.0	0.0
69	0.0	0.0	0.0	0.0	1.0	0.0	1.0	1.0	0.0
70	0.0	0.0	0.0	0.0	1.0	0.0	1.0	1.0	0.0
71	0.0	0.0	0.807966	6.80987	0.192034	0.688391	0.383813	1.0	-11.011
72	12.0181	0.0	0.0472762	0.0	0.952724	0.0	0.67	1.0	-9.94002
73	0.0	0.0	0.328864	1.40052	0.671136	0.66352	0.389677	1.0	-9.07909
74	0.0	0.0	1.00001e-09	2.45515	1.0	1.58142	0.230003	1.0	-13.1336
75	0.0	0.0	1.00003e-09	1.36705	1.0	0.848689	0.348685	1.0	-9.6418
76	0.0	0.0	1.0e-09	2.02229	1.0	1.72329	0.212744	1.0	-13.9865
77	0.0	0.0	0.0	0.0	1.0	0.0	1.0	1.0	0.0
78	0.0	0.0	0.243183	1.38253	0.756817	0.800454	0.358801	1.0	-10.0653
79	0.0	0.0	0.0	0.0	1.0	0.0	1.0	1.0	0.0
80	0.0	0.0	0.813206	15.9127	0.186794	1.29859	0.269233	1.0	-14.2844
81	65.0825	0.0	0.961218	414.872	0.0387817	1.33175	0.264265	1.0	-19.1067
82	11.5095	2.23203	1.0	2.22386	1.00117e-09	0.0	0.67	1.0	-23.1576
83	3.0721	2.48142	0.550544	0.00628562	0.449456	0.0	0.67	1.0	-21.459
84	0.0	0.0	0.25922	1.74734	0.74078	0.615573	0.401332	1.0	-10.7489
85	0.0	0.0	0.765529	21.4412	0.234471	2.68109	0.127054	1.0	-17.1394
86	0.0	0.0	0.0	0.0	1.0	0.0	1.0	1.0	0.0
87	0.0	0.0	1.00002e-09	2.11586	1.0	1.08156	0.304528	1.0	-13.4228
88	2.59333	2.59331	1.00016e-09	4.76861	1.0	0.300879	0.492906	1.0	-26.3556
89	0.0	0.0	0.814222	17.4776	0.185778	4.75031	0.0431023	0.983143	-14.7187
90	0.0	0.0	0.0	0.0	1.0	0.0	1.0	1.0	0.0
91	0.0	0.0	0.0	0.0	1.0	0.0	1.0	1.0	0.0
92	0.0	0.0	0.0	0.0	1.0	0.0	1.0	1.0	0.0
93	0.0	0.0	0.935685	35.2658	0.0643146	5.52906	0.0288565	1.0	-10.7941
94	0.0	0.0	0.0	0.0	1.0	0.0	1.0	1.0	0.0
95	0.0	0.0	0.0	0.0	1.0	0.0	1.0	1.0	0.0
96	1.63429	1.0285	1.0	1.02659	1.00024e-09	0.0	0.67	1.0	-14.1606
97	0.0	0.0	0.0	0.0	1.0	0.0	1.0	1.0	0.0
98	3.75275	0.0	0.958305	294.343	0.0416951	2.41652	0.146276	1.0	-15.9438
99	0.0	0.0	0.243989	1.15278	0.756011	0.456313	0.44388	1.0	-10.4825
100	1.85198	0.0	0.0474186	0.0	0.952581	0.0	0.67	1.0	-10.1363
101	0.0	0.0	0.0	0.0	1.0	0.0	1.0	1.0	0.0
102	3.98921	1.10938	1.0	1.12017	1.0e-09	0.0	0.67	1.0	-13.3301
103	0.0	0.0	0.713264	32.6446	0.286736	4.68	0.0446973	0.973182	-22.9245
104	0.0	0.0	0.0	0.0	1.0	0.0	1.0	1.0	0.0
105	0.0	0.0	0.0	0.0	1.0	0.0	1.0	1.0	0.0
106	0.0	0.0	1.00003e-09	1.10815	1.0	0.769186	0.36556	1.0	-8.53929
107	0.0	0.0	0.0	0.0	1.0	0.0	1.0	1.0	0.0
108	0.0	0.0	0.0	0.0	1.0	0.0	1.0	1.0	0.0
109	0.0	0.0	0.170782	6.74973	0.829218	2.84211	0.116662	1.0	-22.7789
110	0.0	0.0	1.00001e-09	0.920381	1.0	0.57033	0.412785	1.0	-8.09128
111	2.74539	2.03326	0.871487	114.138	0.128513	1.92439	0.190647	1.0	-28.7036
112	0.0	0.0	0.944633	57.5585	0.0553671	0.846101	0.349218	1.0	-10.7353
113	0.0	0.0	0.0	0.0	1.0	0.0	1.0	1.0	0.0
114	0.0	0.0	0.0	0.0	1.0	0.0	1.0	1.0	0.0
115	2.61444	0.0	0.065	0.0	0.935	0.0	0.67	1.0	-7.8979
116	19.8507	6.07031	0.810413	5.15855	0.189587	0.0	0.67	1.0	-32.8781
117	2.70536	0.0	0.0473782	0.0	0.952622	0.0	0.67	1.0	-7.64356
118	0.0	0.0	0.939605	40.05	0.060395	5.05665	0.0367998	1.0	-11.7256
119	0.0	0.0	0.0	0.0	1.0	0.0	1.0	1.0	0.0
120	0.0	0.0	1.00001e-09	0.943621	1.0	0.490924	0.434073	1.0	-7.47785
121	0.0	0.0	1.00004e-09	0.981572	1.0	0.458338	0.443297	1.0	-8.98002
122	0.0	0.0	0.0	0.0	1.0	0.0	1.0	1.0	0.0
123	0.0	0.0	1.00002e-09	0.94111	1.0	0.974756	0.32388	1.0	-8.82615
124	2.37098	0.0	0.0478175	0.0	0.952182	0.0	0.67	1.0	-9.79296
125	2.43994	2.43994	1.00031e-09	3.05462	1.0	0.0363613	0.617766	1.0	-18.3956
126	0.0	0.0	0.248386	3.4628	0.751614	2.15286	0.168494	1.0	-16.1565
127	0.0	0.0	0.0	0.0	1.0	0.0	1.0	1.0	0.0
128	0.0	0.0	0.0	0.0	1.0	0.0	1.0	1.0	0.0
129	0.0	0.0	1.00003e-09	1.88386	1.0	0.897601	0.338791	1.0	-14.6088
130	0.0	0.0	0.0	0.0	1.0	0.0	1.0	1.0	0.0
131	0.0	0.0	1.00008e-09	0.894748	1.0	0.426965	0.452477	1.0	-9.4464
132	0.0	0.0	1.00003e-09	1.03731	1.0	1.04805	0.310447	1.0	-8.63067
133	0.0	0.0	0.0	0.0	1.0	0.0	1.0	1.0	0.0
134	0.0	0.0	1.00001e-09	1.90134	1.0	0.974808	0.32387	1.0	-10.7373
135	0.0	0.0	0.950726	96.215	0.0492739	2.23408	0.161292	1.0	-9.90477
136	0.0	0.0	0.0	0.0	1.0	0.0	1.0	1.0	0.0
137	3.98926	0.0	0.0472819	0.0	0.952718	0.0	0.67	1.0	-8.08437
138	3.26344	0.0	0.065	0.0	0.935	0.0	0.67	1.0	-12.295
139	0.0	0.0	0.0	0.0	1.0	0.0	1.0	1.0	0.0
140	0.0	0.0	1.0e-09	2.54256	1.0	0.497225	0.432324	1.0	-14.2535
141	0.0	0.0	0.244773	1.18709	0.755227	0.70372	0.380258	1.0	-9.47672
142	3.38254	0.988572	1.0	0.978855	1.00063e-09	0.0	0.67	1.0	-13.0729
143	0.0	0.0	0.890437	14.0447	0.109563	4.31099	0.054106	0.959881	-10.1552
144	0.0	0.0	0.0	0.0	1.0	0.0	1.0	1.0	0.0
145	11.5009	0.0	0.0773902	0.0	0.92261	0.0	0.67	1.0	-10.1983
146	0.0	0.0	0.0	0.0	1.0	0.0	1.0	1.0	0.0
147	2.06586	2.06586	0.020905	8.53772	0.979095	2.01046	0.181956	1.0	-28.3578
148	0.0	0.0	0.0	0.0	1.0	0.0	1.0	1.0	0.0
149	5.75452	0.0	0.0474646	0.0	0.952535	0.0	0.67	1.0	-9.90386
150	0.0	0.0	0.247243	1.4768	0.752757	0.761686	0.367205	1.0	-9.22381
151	0.0	0.0	0.0	0.0	1.0	0.0	1.0	1.0	0.0
152	0.0	0.0	0.0	0.0	1.0	0.0	1.0	1.0	0.0
153	0.0	0.0	1.00001e-09	3.66869	1.0	1.73561	0.211313	1.0	-17.8893
154	1.58205	0.0	0.0473733	0.0	0.952627	0.0	0.67	1.0	-9.32087
155	0.0	0.0	0.0	0.0	1.0	0.0	1.0	1.0	0.0
156	0.0	0.0	1.00001e-09	4.19051	1.0	3.54524	0.0806082	1.0	-21.7682
157	0.0	0.0	0.810687	15.9316	0.189313	1.28192	0.271769	1.0	-14.8906
158	0.0	0.0	0.0	0.0	1.0	0.0	1.0	1.0	0.0
159	0.0	0.0	0.0	0.0	1.0	0.0	1.0	1.0	0.0
160	0.0	0.0	0.0	0.0	1.0	0.0	1.0	1.0	0.0
161	0.0	0.0	1.00003e-09	2.18976	1.0	1.49198	0.241672	1.0	-13.0801
162	0.0	0.0	0.896362	16.7145	0.103638	4.88315	0.0402449	0.963865	-9.68491
163	0.0	0.0	0.86094	41.0604	0.13906	3.29413	0.0919412	1.0	-16.2941
164	0.0	0.0	1.0e-09	2.7132	1.0	1.44535	0.248015	1.0	-15.8961
165	1.95171	1.9517	1.0027e-09	2.05075	1.0	0.00155875	0.660218	1.0	-15.7195
166	2.26765	2.26765	1.00017e-09	3.23351	1.0	0.0942329	0.580338	1.0	-18.4846
167	0.0	0.0	1.00008e-09	1.07939	1.0	0.841117	0.350248	1.0	-9.88726
168	6.57438	0.86822	0.999995	0.86823	5.26325e-06	0.0	0.67	1.0	-14.7703
169	1.98907	0.0	0.065	0.0	0.935	0.0	0.67	1.0	-7.25784
170	0.0	0.0	0.0	0.0	1.0	0.0	1.0	1.0	0.0
171	0.0	0.0	1.00001e-09	2.10178	1.0	1.58379	0.229702	1.0	-13.6484
172	2.59937	2.59937	1.00026e-09	3.23404	1.0	0.0362633	0.617844	1.0	-24.0119
173	0.0	0.0	0.751583	57.8612	0.248417	7.31491	0.0115684	1.0	-25.5813
174	12.5478	0.0	0.0480686	0.0	0.951931	0.0	0.67	1.0	-9.78525
175	0.0	0.0	0.851985	24.5645	0.148015	1.58512	0.229534	1.0	-13.7703
176	0.0	0.0	0.0	0.0	1.0	0.0	1.0	1.0	0.0
177	0.0	0.0	1.0e-09	0.911963	1.0	0.476748	0.438049	1.0	-9.48829
178	0.0	0.0	1.00002e-09	1.03732	1.0	0.724424	0.375527	1.0	-8.03359
179	0.0	0.0	0.0	0.0	1.0	0.0	1.0	1.0	0.0
180	4.03999	0.0	0.0472961	0.0	0.952704	0.0	0.67	1.0	-6.61817
181	0.0	0.0	1.00017e-09	1.12644	1.0	0.870902	0.344147	1.0	-9.48082
182	0.0	0.0	0.0	0.0	1.0	0.0	1.0	1.0	0.0
183	0.0	0.0	0.0	0.0	1.0	0.0	1.0	1.0	0.0
184	8.59796	3.04014	1.0	3.04055	1.00117e-09	0.0	0.67	1.0	-24.0846
185	4.54324	0.0	0.669525	20.7514	0.330475	0.876974	0.34292	1.0	-28.0245
186	0.0	0.0	1.00002e-09	2.0355	1.0	1.39928	0.254466	1.0	-13.4496
187	2.34319	0.0	0.0485962	0.0	0.951404	0.0	0.67	1.0	-7.59961
188	5.20064	0.0	0.909807	17.0385	0.0901935	0.0912815	0.58197	1.0	-15.1229
189	0.0	0.0	0.748302	24.4477	0.251698	3.31191	0.0910873	1.0	-19.2153
190	0.0	0.0	1.00004e-09	1.86119	1.0	1.31658	0.266524	1.0	-13.6356
191	5.05467	2.25202	1.0	2.24758	1.00117e-09	0.0	0.67	1.0	-16.308
192	1.53499	1.37702	1.0	1.38135	1.0e-09	0.0	0.67	1.0	-13.1899
193	0.0	0.0	0.0	0.0	1.0	0.0	1.0	1.0	0.0
194	10.5632	0.0	0.0517999	0.0	0.9482	0.0	0.67	1.0	-12.4811
195	0.0	0.0	0.870204	41.5001	0.129796	5.77341	0.0254529	1.0	-16.201
196	0.0	0.0	1.0e-09	1.10721	1.0	0.93527	0.331408	1.0	-8.8658
197	3.35147	0.0	0.0367853	0.0	0.963215	0.0	0.67	1.0	-9.40109
198	2.77729	0.0	0.0474095	0.0	0.95259	0.0	0.67	1.0	-9.94851
199	0.0	0.0	0.0	0.0	1.0	0.0	1.0	1.0	0.0
200	6.07205	0.0	0.0500191	0.0	0.949981	0.0	0.67	1.0	-11.6743
201	0.0	0.0	0.0	0.0	1.0	0.0	1.0	1.0	0.0
202	0.0	0.0	0.0	0.0	1.0	0.0	1.0	1.0	0.0
203	0.0	0.0	0.0	0.0	1.0	0.0	1.0	1.0	0.0
204	0.0	0.0	1.00005e-09	1.00539	1.0	0.703107	0.3804	1.0	-8.66402
205	0.0	0.0	0.0	0.0	1.0	0.0	1.0	1.0	0.0
206	0.0	0.0	0.0	0.0	1.0	0.0	1.0	1.0	0.0
207	0.0	0.0	1.00003e-09	0.977561	1.0	0.506285	0.429828	1.0	-7.443
208	0.0	0.0	0.0	0.0	1.0	0.0	1.0	1.0	0.0
209	0.0	0.0	1.00001e-09	4.43099	1.0	4.32854	0.053616	0.987772	-20.114
210	0.0	0.0	0.0	0.0	1.0	0.0	1.0	1.0	0.0
211	0.0	0.0	1.00001e-09	0.875251	1.0	0.558281	0.415914	1.0	-9.20059
212	0.0	0.0	1.00008e-09	1.12753	1.0	0.872014	0.343922	1.0	-10.3972
213	2.24321	0.0	0.0473072	0.0	0.952693	0.0	0.67	1.0	-9.4185
214	0.0	0.0	0.0	0.0	1.0	0.0	1.0	1.0	0.0
215	0.0	0.0	0.0	0.0	1.0	0.0	1.0	1.0	0.0
216	0.0	0.0	0.0	0.0	1.0	0.0	1.0	1.0	0.0
217	0.0	0.0	0.0	0.0	1.0	0.0	1.0	1.0	0.0
218	0.0	0.0	0.0	0.0	1.0	0.0	1.0	1.0	0.0
219	0.0	0.0	0.0	0.0	1.0	0.0	1.0	1.0	0.0
220	2.15995	0.0	0.0473726	0.0	0.952627	0.0	0.67	1.0	-8.41269
221	2.16342	0.0	0.047381	0.0	0.952619	0.0	0.67	1.0	-9.71262
222	0.0	0.0	0.0	0.0	1.0	0.0	1.0	1.0	0.0
223	0.0	0.0	0.0	0.0	1.0	0.0	1.0	1.0	0.0
224	0.0	0.0	0.0	0.0	1.0	0.0	1.0	1.0	0.0
225	0.0	0.0	0.0	0.0	1.0	0.0	1.0	1.0	0.0
226	0.0	0.0	0.221321	4.53587	0.778679	3.32529	0.0904499	1.0	-18.5398
227	0.0	0.0	0.0	0.0	1.0	0.0	1.0	1.0	0.0
228	4.53024	0.0	0.0473197	0.0	0.95268	0.0	0.67	1.0	-7.83711
229	2.34319	0.0	0.037398	0.0	0.962602	0.0	0.67	1.0	-7.67868
230	0.0	0.0	0.2203	2.73357	0.7797	2.08921	0.174375	1.0	-15.5454
231	0.0	0.0	0.0	0.0	1.0	0.0	1.0	1.0	0.0
232	1.7439	1.13902	1.0	1.138	1.0e-09	0.0	0.67	1.0	-14.6209
233	1.94881	0.913241	1.0	0.909759	1.00117e-09	0.0	0.67	1.0	-11.7796
234	0.0	0.0	1.0e-09	3.0264	1.0	2.55879	0.135588	1.0	-14.5162
235	0.0	0.0	0.0	0.0	1.0	0.0	1.0	1.0	0.0
236	0.0	0.0	0.79767	86.6766	0.20233	12.235	0.000953551	0.456751	-24.3114
237	0.0	0.0	1.00003e-09	1.94188	1.0	1.17539	0.288647	1.0	-13.0055
238	0.0	0.0	0.0	0.0	1.0	0.0	1.0	1.0	0.0
239	0.0	0.0	1.00001e-09	1.26971	1.0	0.583633	0.409369	1.0	-9.76476
240	0.0	0.0	0.826595	24.0381	0.173405	3.53697	0.0809576	1.0	-14.8732
241	2.15172	2.11888	1.0	2.10754	1.21072e-09	0.0	0.67	1.0	-16.6721
242	0.0	0.0	0.906024	22.0726	0.0939759	4.38525	0.0520631	0.997528	-11.4756
243	0.0	0.0	0.0	0.0	1.0	0.0	1.0	1.0	0.0
244	0.0	0.0	0.0	0.0	1.0	0.0	1.0	1.0	0.0
245	0.0	0.0	0.0	0.0	1.0	0.0	1.0	1.0	0.0
246	2.9199	0.915086	1.0	0.910876	1.0e-09	0.0	0.67	1.0	-15.9594
247	0.0	0.0	1.00003e-09	1.03845	1.0	0.729267	0.374431	1.0	-8.46117
248	0.0	0.0	0.0	0.0	1.0	0.0	1.0	1.0	0.0
249	0.0	0.0	0.0	0.0	1.0	0.0	1.0	1.0	0.0
250	4.0509	0.983005	0.603704	1.10675	0.396296	0.0	0.67	1.0	-16.7423
251	0.0	0.0	1.0e-09	1.85883	1.0	1.01151	0.317058	1.0	-13.7206
252	0.0	0.0	1.00006e-09	0.977357	1.0	0.534459	0.422204	1.0	-9.88939
253	6.39291	0.0	0.0473399	0.0	0.95266	0.0	0.67	1.0	-8.63175
254	4.9934	0.0	0.0530086	0.0	0.946991	0.0	0.67	1.0	-7.85302
255	0.0	0.0	0.238897	2.4887	0.761103	1.45318	0.246938	1.0	-14.2917
256	0.0	0.0	0.905752	18.9998	0.0942482	4.45558	0.0502003	1.0	-9.93931
257	0.0	0.0	0.0	0.0	1.0	0.0	1.0	1.0	0.0
258	3.32959	3.32959	0.308441	0.0	0.691559	0.0	0.67	1.0	-12.6793
259	0.0	0.0	0.0	0.0	1.0	0.0	1.0	1.0	0.0
260	12.61	1.21799	1.0	1.21721	1.0e-09	0.0	0.67	1.0	-15.276
261	0.0	0.0	0.0	0.0	1.0	0.0	1.0	1.0	0.0
262	0.0	0.0	1.00001e-09	2.15179	1.0	1.81709	0.202111	1.0	-13.9759
263	0.0	0.0	0.259751	1.3555	0.740249	0.499705	0.431639	1.0	-10.3088
264	2.32434	0.0	0.923266	32.2363	0.0767338	1.7221	0.212883	1.0	-14.7451
265	0.0	0.0	0.61656	2.57064	0.38344	0.72545	0.375294	1.0	-10.8715
266	1.77695	0.0	0.943791	74.3429	0.0562094	0.729443	0.374391	1.0	-16.391
267	0.0	0.0	0.0	0.0	1.0	0.0	1.0	1.0	0.0
268	0.0	0.0	1.0e-09	2.18794	1.0	1.37255	0.258295	1.0	-12.3702
269	3.02255	1.0784	1.0	1.07857	1.03481e-07	0.0	0.67	1.0	-12.7165
270	0.0	0.0	0.0	0.0	1.0	0.0	1.0	1.0	0.0
271	3.00618	1.038	1.0	1.03706	1.0e-09	0.0	0.67	1.0	-12.6582
272	2.11769	1.0434	1.0	1.0347	1.49012e-09	0.0	0.67	1.0	-13.5775
273	2.63676	0.898439	0.999994	0.898389	6.10352e-06	0.0	0.67	1.0	-13.2596
274	3.26968	1.45207	0.969472	82.7807	0.0305282	0.140554	0.556873	1.0	-19.5264
275	0.0	0.0	0.847697	87.3554	0.152303	3.15157	0.0990926	1.0	-22.7016
276	0.0	0.0	0.0	0.0	1.0	0.0	1.0	1.0	0.0
277	0.0	0.0	0.247372	1.39446	0.752628	0.806673	0.357475	1.0	-10.7022
278	0.0	0.0	0.0	0.0	1.0	0.0	1.0	1.0	0.0
279	8.64808	2.23413	1.0	2.22663	1.00063e-09	0.0	0.67	1.0	-27.0663
280	4.7216	1.91538	0.646503	2.07766	0.353497	0.0	0.67	1.0	-21.8737
281	0.0	0.0	0.0	0.0	1.0	0.0	1.0	1.0	0.0
282	3.18285	1.34338	1.0	1.3454	1.49012e-09	0.0	0.67	1.0	-17.7806
283	0.0	0.0	0.0	0.0	1.0	0.0	1.0	1.0	0.0
284	4.11596	0.0	0.0481905	0.0	0.951809	0.0	0.67	1.0	-7.09636
285	0.0	0.0	0.0	0.0	1.0	0.0	1.0	1.0	0.0
286	0.0	0.0	1.00003e-09	3.69189	1.0	1.93833	0.18921	1.0	-17.3621
287	0.0	0.0	0.0	0.0	1.0	0.0	1.0	1.0	0.0
288	0.0	0.0	1.00001e-09	7.40509	1.0	4.42276	0.0510609	1.0	-27.1143
289	0.0	0.0	1.00002e-09	0.855171	1.0	0.459037	0.443096	1.0	-9.67891
290	0.0	0.0	0.0	0.0	1.0	0.0	1.0	1.0	0.0
291	0.0	0.0	0.0	0.0	1.0	0.0	1.0	1.0	0.0
292	0.0	0.0	0.0	0.0	1.0	0.0	1.0	1.0	0.0
293	0.0	0.0	0.780815	4.90862	0.219185	0.578863	0.41059	1.0	-10.5823
294	4.90355	0.0	0.0473656	0.0	0.952634	0.0	0.67	1.0	-8.94645
295	0.0	0.0	0.874048	35.0451	0.125952	6.03991	0.0222008	1.0	-17.8065
296	0.0	0.0	0.0	0.0	1.0	0.0	1.0	1.0	0.0
297	3.68121	0.944312	1.0	0.945097	1.00051e-09	0.0	0.67	1.0	-10.7562
298	0.0	0.0	1.0e-09	0.96883	1.0	0.448862	0.446038	1.0	-8.14698
299	0.0	0.0	0.0	0.0	1.0	0.0	1.0	1.0	0.0
300	0.0	0.0	1.00002e-09	0.94111	1.0	0.974756	0.32388	1.0	-8.82615
301	8.35697	0.0	0.0472961	0.0	0.952704	0.0	0.67	1.0	-14.1493
302	0.0	0.0	1.00003e-09	1.99508	1.0	1.3939	0.255232	1.0	-11.1152
303	0.0	0.0	0.131683	2.94416	0.868317	2.13511	0.170112	1.0	-15.9657
304	0.0	0.0	0.0	0.0	1.0	0.0	1.0	1.0	0.0
305	0.0	0.0	0.0	0.0	1.0	0.0	1.0	1.0	0.0
306	0.0	0.0	1.00002e-09	2.87986	1.0	1.41635	0.252054	1.0	-18.4932
307	1.62385	1.51478	0.25028	2.56643	0.74972	0.0793126	0.588809	1.0	-20.0613
308	3.5884	0.0	0.916586	19.7218	0.0834135	0.153055	0.551085	1.0	-14.307
309	0.0	0.0	0.204204	7.1226	0.795796	5.43769	0.0302445	1.0	-17.9115
310	0.0	0.0	1.00001e-09	4.79843	1.0	2.1151	0.171957	1.0	-18.6842
311	2.10934	0.0	0.861303	39.0315	0.138697	0.812874	0.35616	1.0	-21.5866
312	0.0	0.0	0.0	0.0	1.0	0.0	1.0	1.0	0.0
313	3.85671	0.0	0.0499573	0.0	0.950043	0.0	0.67	1.0	-9.86385
314	0.0	0.0	0.0	0.0	1.0	0.0	1.0	1.0	0.0
315	0.0	0.0	0.0	0.0	1.0	0.0	1.0	1.0	0.0
316	0.0	0.0	0.0	0.0	1.0	0.0	1.0	1.0	0.0
317	0.0	0.0	0.0	0.0	1.0	0.0	1.0	1.0	0.0
318	9.131	0.0	0.0479597	0.0	0.95204	0.0	0.67	1.0	-10.9031
319	0.0	0.0	0.794616	31.4782	0.205384	10.8506	0.00192052	0.459964	-18.9997
320	0.0	0.0	0.0	0.0	1.0	0.0	1.0	1.0	0.0
321	0.0	0.0	0.0	0.0	1.0	0.0	1.0	1.0	0.0
322	0.0	0.0	0.0	0.0	1.0	0.0	1.0	1.0	0.0
323	1.85868	0.0	0.869756	49.4017	0.130244	1.78484	0.2057	1.0	-21.7197
324	0.0	0.0	0.0	0.0	1.0	0.0	1.0	1.0	0.0
325	0.0	0.0	0.0	0.0	1.0	0.0	1.0	1.0	0.0
326	0.0	0.0	0.247771	1.48594	0.752229	0.764631	0.366558	1.0	-9.23389
327	0.0	0.0	1.00004e-09	0.836149	1.0	0.499488	0.431699	1.0	-9.1416
328	0.0	0.0	0.0	0.0	1.0	0.0	1.0	1.0	0.0
329	0.0	0.0	0.249399	1.72893	0.750601	0.573158	0.412056	1.0	-10.5799
330	3.7861	0.0	0.0499472	0.0	0.950053	0.0	0.67	1.0	-14.126
331	0.0	0.0	0.0	0.0	1.0	0.0	1.0	1.0	0.0
332	0.0	0.0	1.00002e-09	0.9427	1.0	0.821409	0.354361	1.0	-8.59953
333	0.0	0.0	1.00001e-09	1.7907	1.0	1.1562	0.291815	1.0	-11.1815
334	0.0	0.0	0.0	0.0	1.0	0.0	1.0	1.0	0.0
335	0.0	0.0	0.0	0.0	1.0	0.0	1.0	1.0	0.0
336	0.0	0.0	0.244849	2.86427	0.755151	1.42765	0.250472	1.0	-12.3596
337	0.0	0.0	0.0	0.0	1.0	0.0	1.0	1.0	0.0
338	0.0	0.0	0.0	0.0	1.0	0.0	1.0	1.0	0.0
339	1.46067	0.0	0.0479562	0.0	0.952044	0.0	0.67	1.0	-9.24334
340	2.81342	2.22728	1.0	2.22608	1.0e-09	0.0	0.67	1.0	-17.5549
341	1.95594	1.95594	1.001e-06	4.13726	0.999999	0.468872	0.440282	1.0	-22.8307
342	0.0	0.0	1.00001e-09	0.898562	1.0	0.642402	0.394752	1.0	-8.11414
343	0.0	0.0	0.0	0.0	1.0	0.0	1.0	1.0	0.0
344	11.6103	0.0	0.0474263	0.0	0.952574	0.0	0.67	1.0	-15.4055
345	0.0	0.0	0.0	0.0	1.0	0.0	1.0	1.0	0.0
346	3.68272	0.0	0.0472918	0.0	0.952708	0.0	0.67	1.0	-6.69486
347	0.0	0.0	1.0e-09	5.05068	1.0	3.65595	0.076077	1.0	-20.7976
348	0.0	0.0	0.952238	77.5366	0.0477618	2.02746	0.18029	1.0	-10.6796
349	0.0	0.0	0.248181	5.14522	0.751819	2.45606	0.143219	1.0	-19.4027
350	0.0	0.0	0.0	0.0	1.0	0.0	1.0	1.0	0.0
351	10.236	0.0	0.756394	20.1218	0.243606	0.0947831	0.580036	1.0	-25.2924
352	0.0	0.0	0.0	0.0	1.0	0.0	1.0	1.0	0.0
353	0.0	0.0	1.0e-09	0.894977	1.0	0.712686	0.3782	1.0	-9.38978
354	0.0	0.0	0.0	0.0	1.0	0.0	1.0	1.0	0.0
355	0.0	0.0	0.0	0.0	1.0	0.0	1.0	1.0	0.0
356	0.0	0.0	0.944252	57.7028	0.0557476	1.24655	0.277245	1.0	-9.07974
357	0.0	0.0	0.863798	43.5587	0.136202	6.79599	0.0150773	1.0	-16.1249
358	2.44912	1.91086	1.0	1.89542	1.0e-09	0.0	0.67	1.0	-19.6601
359	1.94729	0.0	0.0472738	0.0	0.952726	0.0	0.67	1.0	-8.60668
360	2.2494	0.928602	1.0	0.925941	1.00024e-09	0.0	0.67	1.0	-13.8164
361	4.72364	2.01151	1.0	2.00903	1.00117e-09	0.0	0.67	1.0	-16.3217
362	0.0	0.0	1.00001e-09	3.81299	1.0	2.3792	0.149223	1.0	-16.9874
363	1.95478	0.0	0.0473393	0.0	0.952661	0.0	0.67	1.0	-8.64409
364	4.97034	0.0	0.849696	23.4411	0.150304	0.473744	0.438898	1.0	-18.3881
365	2.22424	0.0	0.0473003	0.0	0.9527	0.0	0.67	1.0	-9.27209
366	0.0	0.0	0.0	0.0	1.0	0.0	1.0	1.0	0.0
367	2.59304	1.013	1.0	1.01106	1.00024e-09	0.0	0.67	1.0	-11.4319
368	1.4934	0.0	0.0474228	0.0	0.952577	0.0	0.67	1.0	-9.67932
369	0.0	0.0	1.0e-09	1.942	1.0	1.66992	0.219064	1.0	-10.9189
370	0.0	0.0	0.0	0.0	1.0	0.0	1.0	1.0	0.0
371	0.0	0.0	0.719043	32.4686	0.280957	5.44077	0.0301966	1.0	-21.5768
372	0.0	0.0	0.0	0.0	1.0	0.0	1.0	1.0	0.0
373	2.67264	0.0	0.0466936	0.0	0.953306	0.0	0.67	1.0	-10.5608
374	2.24561	0.0	0.0479123	0.0	0.952088	0.0	0.67	1.0	-9.85244
375	0.0	0.0	0.0	0.0	1.0	0.0	1.0	1.0	0.0
376	0.0	0.0	0.0	0.0	1.0	0.0	1.0	1.0	0.0
377	0.0	0.0	0.0	0.0	1.0	0.0	1.0	1.0	0.0
378	0.0	0.0	1.00002e-09	0.918721	1.0	0.569865	0.412905	1.0	-7.92492
379	2.36874	0.0	0.0474085	0.0	0.952592	0.0	0.67	1.0	-9.32205
380	0.0	0.0	0.0	0.0	1.0	0.0	1.0	1.0	0.0
381	2.17954	0.0	0.0500781	0.0	0.949922	0.0	0.67	1.0	-7.32947
382	0.0	0.0	1.00002e-09	1.10773	1.0	0.859451	0.346477	1.0	-9.54076
383	0.0	0.0	0.0	0.0	1.0	0.0	1.0	1.0	0.0
384	2.45651	2.45651	1.0e-09	3.94961	1.0	0.178177	0.539984	1.0	-20.4912
385	0.0	0.0	0.0	0.0	1.0	0.0	1.0	1.0	0.0
386	0.0	0.0	0.0	0.0	1.0	0.0	1.0	1.0	0.0
387	0.0	0.0	0.690911	27.6122	0.309089	5.74956	0.0257665	1.0	-23.514
388	4.63153	1.33388	1.0	1.29717	1.0e-09	0.0	0.67	1.0	-17.6703
389	0.0	0.0	0.0	0.0	1.0	0.0	1.0	1.0	0.0
390	5.68591	1.97963	1.0	1.96426	1.0e-09	0.0	0.67	1.0	-23.8289
391	4.50959	0.993254	1.0	0.992534	1.0e-09	0.0	0.67	1.0	-13.8278
392	0.0	0.0	0.0	0.0	1.0	0.0	1.0	1.0	0.0
393	0.0	0.0	1.00001e-09	0.986046	1.0	0.51001	0.428808	1.0	-8.50985
394	0.0	0.0	0.0	0.0	1.0	0.0	1.0	1.0	0.0
395	0.0	0.0	0.0	0.0	1.0	0.0	1.0	1.0	0.0
396	0.0	0.0	0.0	0.0	1.0	0.0	1.0	1.0	0.0
397	2.25409	0.0	0.957041	184.001	0.0429591	1.69684	0.215851	1.0	-15.7326
398	3.06622	0.946343	1.0	0.945812	1.00117e-09	0.0	0.67	1.0	-14.4641
399	1.5477	0.0	0.0473789	0.0	0.952621	0.0	0.67	1.0	-8.96842
400	0.0	0.0	0.0	0.0	1.0	0.0	1.0	1.0	0.0
401	0.0	0.0	0.0	0.0	1.0	0.0	1.0	1.0	0.0
402	2.43985	1.03981	1.0	1.0354	1.0e-09	0.0	0.67	1.0	-11.9768
403	2.23833	0.0	0.0474198	0.0	0.95258	0.0	0.67	1.0	-10.8207
404	0.0	0.0	0.250614	3.75121	0.749386	1.22934	0.279954	1.0	-14.7918
405	0.0	0.0	0.0	0.0	1.0	0.0	1.0	1.0	0.0
406	0.0	0.0	0.0	0.0	1.0	0.0	1.0	1.0	0.0
407	0.0	0.0	0.0	0.0	1.0	0.0	1.0	1.0	0.0
408	0.0	0.0	0.731815	12.2604	0.268185	4.09869	0.0604091	1.0	-15.1299
409	0.0	0.0	0.0	0.0	1.0	0.0	1.0	1.0	0.0
410	0.0	0.0	0.0	0.0	1.0	0.0	1.0	1.0	0.0
411	0.0	0.0	1.00011e-09	0.858089	1.0	0.653524	0.392068	1.0	-9.44285
412	2.45691	0.0	0.900342	16.703	0.0996582	0.165419	0.545539	1.0	-13.2754
413	0.0	0.0	1.00001e-09	7.2036	1.0	4.95048	0.0388708	0.979953	-19.4432
414	0.0	0.0	1.0e-09	5.30266	1.0	2.88249	0.114198	1.0	-18.9487
415	0.0	0.0	0.925688	36.6097	0.0743116	5.00963	0.0377029	1.0	-11.6393
416	0.0	0.0	0.936115	31.5406	0.0638854	0.83103	0.352346	1.0	-10.0192
417	2.10991	0.0	0.0478514	0.0	0.952149	0.0	0.67	1.0	-12.1401
418	0.0	0.0	0.949994	95.9943	0.0500064	1.68448	0.217321	1.0	-11.1092
419	1.83231	0.0	0.0499809	0.0	0.950019	0.0	0.67	1.0	-9.54171
420	0.0	0.0	0.0	0.0	1.0	0.0	1.0	1.0	0.0
421	2.34182	0.0	0.0474181	0.0	0.952582	0.0	0.67	1.0	-7.73739
422	3.16197	0.0	0.0500155	0.0	0.949985	0.0	0.67	1.0	-7.02775
423	0.0	0.0	1.00003e-09	4.87226	1.0	3.18265	0.0974859	1.0	-20.3095
424	0.0	0.0	0.898946	16.156	0.101054	0.742655	0.371425	1.0	-10.8206
425	0.0	0.0	0.0	0.0	1.0	0.0	1.0	1.0	0.0
426	4.46294	0.0	0.0445711	0.0	0.955429	0.0	0.67	1.0	-11.2701
427	2.29844	0.0	0.911455	23.6134	0.0885446	0.210841	0.526432	1.0	-17.9813
428	2.33618	2.07188	1.0	2.0747	1.00024e-09	0.0	0.67	1.0	-15.1697
429	1.92845	1.92841	1.00154e-09	2.28785	1.0	0.0189373	0.633527	1.0	-18.6964
430	4.08925	0.0	0.0472975	0.0	0.952702	0.0	0.67	1.0	-8.49044
431	2.38111	0.0	0.0466787	0.0	0.953321	0.0	0.67	1.0	-10.0037
432	2.58678	0.0	0.907448	17.6161	0.0925523	0.183354	0.537774	1.0	-14.7818
433	2.34182	0.0	0.071884	0.0	0.928116	0.0	0.67	1.0	-7.54114
434	0.0	0.0	0.0	0.0	1.0	0.0	1.0	1.0	0.0
435	0.0	0.0	0.0	0.0	1.0	0.0	1.0	1.0	0.0
436	0.0	0.0	0.942282	41.9357	0.0577178	6.6991	0.0158428	1.0	-12.133
437	0.0	0.0	0.0	0.0	1.0	0.0	1.0	1.0	0.0
438	0.0	0.0	0.0	0.0	1.0	0.0	1.0	1.0	0.0
439	0.0	0.0	0.0	0.0	1.0	0.0	1.0	1.0	0.0
440	2.1908	1.41043	1.0	1.3939	1.00117e-09	0.0	0.67	1.0	-14.78
441	3.93606	0.0	0.900197	15.1147	0.0998029	0.0711489	0.593707	1.0	-18.5244
442	1.55343	0.0	0.0472557	0.0	0.952744	0.0	0.67	1.0	-10.5279
443	2.17253	0.857299	1.0	0.857455	2.44176e-07	0.0	0.67	1.0	-12.434
444	0.0	0.0	0.0	0.0	1.0	0.0	1.0	1.0	0.0
445	0.0	0.0	0.226886	1.33235	0.773114	0.87128	0.344071	1.0	-10.3453
446	2.34319	0.0	0.0473516	0.0	0.952648	0.0	0.67	1.0	-6.95956
447	0.0	0.0	0.0	0.0	1.0	0.0	1.0	1.0	0.0
448	0.0	0.0	1.0e-09	1.73085	1.0	0.875875	0.343142	1.0	-11.9431
449	0.0	0.0	0.248231	1.19497	0.751769	0.635757	0.396368	1.0	-8.69031
450	0.0	0.0	0.0	0.0	1.0	0.0	1.0	1.0	0.0
451	0.0	0.0	1.00001e-09	2.17238	1.0	1.0227	0.315016	1.0	-14.1441
452	0.0	0.0	0.0	0.0	1.0	0.0	1.0	1.0	0.0
453	0.0	0.0	1.0e-09	1.10777	1.0	0.858895	0.346591	1.0	-10.2018
454	0.0	0.0	0.0	0.0	1.0	0.0	1.0	1.0	0.0
455	2.98677	0.0	0.0474872	0.0	0.952513	0.0	0.67	1.0	-8.61108
456	0.0	0.0	1.00005e-09	0.930136	1.0	0.744902	0.370923	1.0	-8.57857
457	1.79944	0.0	0.913231	23.1585	0.0867693	0.215151	0.524708	1.0	-15.6829
458	4.61697	4.61697	0.242143	0.0	0.757857	0.0	0.67	1.0	-15.7568
459	1.59377	0.894439	1.0	0.892541	1.0e-09	0.0	0.67	1.0	-14.4176
460	0.0	0.0	0.266031	3.15425	0.733969	1.54135	0.235152	1.0	-15.3051
461	0.0	0.0	0.0	0.0	1.0	0.0	1.0	1.0	0.0
462	0.0	0.0	0.0	0.0	1.0	0.0	1.0	1.0	0.0
463	0.0	0.0	1.0e-09	0.849718	1.0	0.605784	0.403772	1.0	-8.98337
464	2.41145	0.971388	1.0	0.970038	1.00024e-09	0.0	0.67	1.0	-12.2449
465	0.0	0.0	0.0	0.0	1.0	0.0	1.0	1.0	0.0
466	0.0	0.0	1.00005e-09	0.896572	1.0	0.644501	0.394243	1.0	-8.16448
467	0.0	0.0	1.00003e-09	3.67844	1.0	2.31179	0.154707	1.0	-19.7204
468	0.0	0.0	0.0	0.0	1.0	0.0	1.0	1.0	0.0
469	0.0	0.0	1.0e-09	1.46338	1.0	0.219078	0.52315	1.0	-14.3358
470	0.0	0.0	0.0525588	2.19126	0.947441	1.71429	0.213796	1.0	-14.3982
471	0.0	0.0	0.0	0.0	1.0	0.0	1.0	1.0	0.0
472	0.0	0.0	0.248254	1.14948	0.751746	0.563326	0.4146	1.0	-9.53229
473	0.0	0.0	0.0	0.0	1.0	0.0	1.0	1.0	0.0
474	3.47083	1.91168	1.0	1.9074	1.00063e-09	0.0	0.67	1.0	-18.9459
475	0.0	0.0	1.00001e-09	1.85909	1.0	1.40593	0.253524	1.0	-14.8727
476	1.87261	0.894513	1.0	0.891391	1.0e-09	0.0	0.67	1.0	-14.1422
477	0.0	0.0	0.0	0.0	1.0	0.0	1.0	1.0	0.0
478	1.56362	0.0	0.0472807	0.0	0.952719	0.0	0.67	1.0	-9.65445
479	0.0	0.0	1.0e-09	3.47024	1.0	1.492	0.24167	1.0	-17.7058
