# Supplementary material for: Evolution of host-microbe cell adherence by receptor domain shuffling
Source: eLife. 2022 Jan 25;11:e73330. doi: 10.7554/eLife.73330 (PMC8860441; doi:10.7554/eLife.73330)
Supplement: Figure 2—source data 3. [file elife-73330-fig2-data3.zip › Figure 2 - source data 3/site_selection_results/CCM5_mus_ds5_all_evo_data/CCM05_NS_extracted_sites.txt]

PepLen	site	pvalue	sig	Analysis
479	7	0.733	0	M2_NE_Bayes
	21	0.885	0	M2_NE_Bayes
	25	0.519	0	M2_NE_Bayes
	27	0.657	0	M2_NE_Bayes
	28	0.998	2	M2_NE_Bayes
	31	0.875	0	M2_NE_Bayes
	36	0.818	0	M2_NE_Bayes
	39	0.900	0	M2_NE_Bayes
	40	0.909	0	M2_NE_Bayes
	41	0.984	1	M2_NE_Bayes
	42	0.696	0	M2_NE_Bayes
	44	0.991	2	M2_NE_Bayes
	45	0.933	0	M2_NE_Bayes
	46	0.600	0	M2_NE_Bayes
	47	0.996	2	M2_NE_Bayes
	48	0.969	1	M2_NE_Bayes
	49	0.834	0	M2_NE_Bayes
	50	0.622	0	M2_NE_Bayes
	51	0.743	0	M2_NE_Bayes
	53	0.857	0	M2_NE_Bayes
	56	0.828	0	M2_NE_Bayes
	63	0.541	0	M2_NE_Bayes
	64	0.508	0	M2_NE_Bayes
	88	0.930	0	M2_NE_Bayes
	89	0.649	0	M2_NE_Bayes
	103	0.939	0	M2_NE_Bayes
	109	0.848	0	M2_NE_Bayes
	111	0.854	0	M2_NE_Bayes
	116	0.892	0	M2_NE_Bayes
	126	0.651	0	M2_NE_Bayes
	140	0.702	0	M2_NE_Bayes
	147	0.996	2	M2_NE_Bayes
	153	0.782	0	M2_NE_Bayes
	156	0.915	0	M2_NE_Bayes
	163	0.652	0	M2_NE_Bayes
	166	0.521	0	M2_NE_Bayes
	172	0.803	0	M2_NE_Bayes
	173	0.995	2	M2_NE_Bayes
	185	0.963	1	M2_NE_Bayes
	189	0.839	0	M2_NE_Bayes
	195	0.523	0	M2_NE_Bayes
	209	0.938	0	M2_NE_Bayes
	226	0.789	0	M2_NE_Bayes
	234	0.648	0	M2_NE_Bayes
	236	0.997	2	M2_NE_Bayes
	242	0.573	0	M2_NE_Bayes
	255	0.531	0	M2_NE_Bayes
	264	0.501	0	M2_NE_Bayes
	275	0.916	0	M2_NE_Bayes
	279	0.505	0	M2_NE_Bayes
	286	0.569	0	M2_NE_Bayes
	288	0.938	0	M2_NE_Bayes
	295	0.802	0	M2_NE_Bayes
	303	0.650	0	M2_NE_Bayes
	306	0.684	0	M2_NE_Bayes
	307	0.513	0	M2_NE_Bayes
	309	0.971	1	M2_NE_Bayes
	310	0.713	0	M2_NE_Bayes
	311	0.501	0	M2_NE_Bayes
	319	0.993	2	M2_NE_Bayes
	323	0.840	0	M2_NE_Bayes
	341	0.894	0	M2_NE_Bayes
	347	0.933	0	M2_NE_Bayes
	349	0.528	0	M2_NE_Bayes
	351	0.704	0	M2_NE_Bayes
	357	0.883	0	M2_NE_Bayes
	362	0.706	0	M2_NE_Bayes
	371	0.949	0	M2_NE_Bayes
	384	0.861	0	M2_NE_Bayes
	387	0.955	1	M2_NE_Bayes
	404	0.544	0	M2_NE_Bayes
	408	0.823	0	M2_NE_Bayes
	413	0.985	1	M2_NE_Bayes
	414	0.948	0	M2_NE_Bayes
	415	0.597	0	M2_NE_Bayes
	423	0.805	0	M2_NE_Bayes
	436	0.502	0	M2_NE_Bayes
	467	0.682	0	M2_NE_Bayes
	479	0.845	0	M2_NE_Bayes
	7	0.757	0	M2_BE_Bayes
	21	0.894	0	M2_BE_Bayes
	25	0.561	0	M2_BE_Bayes
	27	0.687	0	M2_BE_Bayes
	28	0.999	2	M2_BE_Bayes
	31	0.885	0	M2_BE_Bayes
	36	0.835	0	M2_BE_Bayes
	39	0.909	0	M2_BE_Bayes
	40	0.917	0	M2_BE_Bayes
	41	0.987	1	M2_BE_Bayes
	42	0.720	0	M2_BE_Bayes
	44	0.993	2	M2_BE_Bayes
	45	0.941	0	M2_BE_Bayes
	46	0.635	0	M2_BE_Bayes
	47	0.996	2	M2_BE_Bayes
	48	0.973	1	M2_BE_Bayes
	49	0.851	0	M2_BE_Bayes
	50	0.649	0	M2_BE_Bayes
	51	0.767	0	M2_BE_Bayes
	53	0.872	0	M2_BE_Bayes
	56	0.843	0	M2_BE_Bayes
	63	0.580	0	M2_BE_Bayes
	64	0.551	0	M2_BE_Bayes
	88	0.939	0	M2_BE_Bayes
	89	0.679	0	M2_BE_Bayes
	103	0.947	0	M2_BE_Bayes
	109	0.862	0	M2_BE_Bayes
	111	0.868	0	M2_BE_Bayes
	116	0.901	0	M2_BE_Bayes
	126	0.678	0	M2_BE_Bayes
	140	0.726	0	M2_BE_Bayes
	147	0.996	2	M2_BE_Bayes
	153	0.802	0	M2_BE_Bayes
	156	0.924	0	M2_BE_Bayes
	163	0.678	0	M2_BE_Bayes
	164	0.535	0	M2_BE_Bayes
	166	0.563	0	M2_BE_Bayes
	172	0.822	0	M2_BE_Bayes
	173	0.996	2	M2_BE_Bayes
	185	0.968	1	M2_BE_Bayes
	189	0.856	0	M2_BE_Bayes
	195	0.564	0	M2_BE_Bayes
	209	0.946	0	M2_BE_Bayes
	226	0.809	0	M2_BE_Bayes
	230	0.526	0	M2_BE_Bayes
	234	0.678	0	M2_BE_Bayes
	236	0.998	2	M2_BE_Bayes
	240	0.512	0	M2_BE_Bayes
	242	0.602	0	M2_BE_Bayes
	255	0.562	0	M2_BE_Bayes
	264	0.526	0	M2_BE_Bayes
	275	0.926	0	M2_BE_Bayes
	279	0.537	0	M2_BE_Bayes
	286	0.606	0	M2_BE_Bayes
	288	0.945	0	M2_BE_Bayes
	295	0.819	0	M2_BE_Bayes
	303	0.676	0	M2_BE_Bayes
	306	0.711	0	M2_BE_Bayes
	307	0.544	0	M2_BE_Bayes
	309	0.975	1	M2_BE_Bayes
	310	0.738	0	M2_BE_Bayes
	311	0.533	0	M2_BE_Bayes
	319	0.994	2	M2_BE_Bayes
	323	0.857	0	M2_BE_Bayes
	341	0.905	0	M2_BE_Bayes
	347	0.941	0	M2_BE_Bayes
	349	0.569	0	M2_BE_Bayes
	351	0.731	0	M2_BE_Bayes
	357	0.896	0	M2_BE_Bayes
	362	0.730	0	M2_BE_Bayes
	371	0.955	1	M2_BE_Bayes
	384	0.877	0	M2_BE_Bayes
	387	0.961	1	M2_BE_Bayes
	404	0.575	0	M2_BE_Bayes
	408	0.840	0	M2_BE_Bayes
	413	0.988	1	M2_BE_Bayes
	414	0.955	1	M2_BE_Bayes
	415	0.626	0	M2_BE_Bayes
	423	0.823	0	M2_BE_Bayes
	436	0.534	0	M2_BE_Bayes
	467	0.709	0	M2_BE_Bayes
	475	0.521	0	M2_BE_Bayes
	479	0.859	0	M2_BE_Bayes
	7	0.783	0	M8_NE_Bayes
	21	0.923	0	M8_NE_Bayes
	25	0.582	0	M8_NE_Bayes
	27	0.714	0	M8_NE_Bayes
	28	0.999	2	M8_NE_Bayes
	31	0.916	0	M8_NE_Bayes
	36	0.860	0	M8_NE_Bayes
	39	0.934	0	M8_NE_Bayes
	40	0.940	0	M8_NE_Bayes
	41	0.990	2	M8_NE_Bayes
	42	0.733	0	M8_NE_Bayes
	44	0.995	2	M8_NE_Bayes
	45	0.953	1	M8_NE_Bayes
	46	0.661	0	M8_NE_Bayes
	47	0.997	2	M8_NE_Bayes
	48	0.980	1	M8_NE_Bayes
	49	0.869	0	M8_NE_Bayes
	50	0.662	0	M8_NE_Bayes
	51	0.791	0	M8_NE_Bayes
	53	0.888	0	M8_NE_Bayes
	56	0.875	0	M8_NE_Bayes
	63	0.605	0	M8_NE_Bayes
	64	0.572	0	M8_NE_Bayes
	88	0.951	1	M8_NE_Bayes
	89	0.707	0	M8_NE_Bayes
	103	0.957	1	M8_NE_Bayes
	109	0.889	0	M8_NE_Bayes
	111	0.893	0	M8_NE_Bayes
	116	0.927	0	M8_NE_Bayes
	126	0.691	0	M8_NE_Bayes
	140	0.739	0	M8_NE_Bayes
	147	0.997	2	M8_NE_Bayes
	153	0.826	0	M8_NE_Bayes
	156	0.940	0	M8_NE_Bayes
	163	0.691	0	M8_NE_Bayes
	164	0.556	0	M8_NE_Bayes
	166	0.586	0	M8_NE_Bayes
	172	0.843	0	M8_NE_Bayes
	173	0.997	2	M8_NE_Bayes
	185	0.976	1	M8_NE_Bayes
	189	0.874	0	M8_NE_Bayes
	195	0.587	0	M8_NE_Bayes
	209	0.957	1	M8_NE_Bayes
	226	0.832	0	M8_NE_Bayes
	230	0.535	0	M8_NE_Bayes
	234	0.706	0	M8_NE_Bayes
	236	0.998	2	M8_NE_Bayes
	240	0.528	0	M8_NE_Bayes
	242	0.615	0	M8_NE_Bayes
	255	0.573	0	M8_NE_Bayes
	264	0.537	0	M8_NE_Bayes
	275	0.940	0	M8_NE_Bayes
	279	0.547	0	M8_NE_Bayes
	286	0.632	0	M8_NE_Bayes
	288	0.959	1	M8_NE_Bayes
	295	0.841	0	M8_NE_Bayes
	303	0.689	0	M8_NE_Bayes
	306	0.739	0	M8_NE_Bayes
	307	0.554	0	M8_NE_Bayes
	309	0.981	1	M8_NE_Bayes
	310	0.781	0	M8_NE_Bayes
	311	0.542	0	M8_NE_Bayes
	319	0.996	2	M8_NE_Bayes
	323	0.873	0	M8_NE_Bayes
	341	0.924	0	M8_NE_Bayes
	347	0.953	1	M8_NE_Bayes
	349	0.591	0	M8_NE_Bayes
	351	0.757	0	M8_NE_Bayes
	357	0.909	0	M8_NE_Bayes
	362	0.762	0	M8_NE_Bayes
	371	0.967	1	M8_NE_Bayes
	384	0.892	0	M8_NE_Bayes
	387	0.969	1	M8_NE_Bayes
	404	0.586	0	M8_NE_Bayes
	408	0.860	0	M8_NE_Bayes
	413	0.990	2	M8_NE_Bayes
	414	0.964	1	M8_NE_Bayes
	415	0.639	0	M8_NE_Bayes
	423	0.856	0	M8_NE_Bayes
	436	0.544	0	M8_NE_Bayes
	467	0.755	0	M8_NE_Bayes
	475	0.531	0	M8_NE_Bayes
	479	0.887	0	M8_NE_Bayes
	7	0.863	0	M8_BE_Bayes
	21	0.961	1	M8_BE_Bayes
	25	0.704	0	M8_BE_Bayes
	27	0.811	0	M8_BE_Bayes
	28	1.000	2	M8_BE_Bayes
	31	0.957	1	M8_BE_Bayes
	36	0.918	0	M8_BE_Bayes
	39	0.967	1	M8_BE_Bayes
	40	0.970	1	M8_BE_Bayes
	41	0.995	2	M8_BE_Bayes
	42	0.811	0	M8_BE_Bayes
	44	0.998	2	M8_BE_Bayes
	45	0.976	1	M8_BE_Bayes
	46	0.770	0	M8_BE_Bayes
	47	0.999	2	M8_BE_Bayes
	48	0.991	2	M8_BE_Bayes
	49	0.922	0	M8_BE_Bayes
	50	0.753	0	M8_BE_Bayes
	51	0.868	0	M8_BE_Bayes
	53	0.934	0	M8_BE_Bayes
	56	0.930	0	M8_BE_Bayes
	61	0.582	0	M8_BE_Bayes
	63	0.724	0	M8_BE_Bayes
	64	0.696	0	M8_BE_Bayes
	82	0.545	0	M8_BE_Bayes
	88	0.974	1	M8_BE_Bayes
	89	0.807	0	M8_BE_Bayes
	93	0.512	0	M8_BE_Bayes
	103	0.978	1	M8_BE_Bayes
	109	0.939	0	M8_BE_Bayes
	111	0.941	0	M8_BE_Bayes
	116	0.963	1	M8_BE_Bayes
	126	0.777	0	M8_BE_Bayes
	140	0.816	0	M8_BE_Bayes
	147	0.999	2	M8_BE_Bayes
	153	0.893	0	M8_BE_Bayes
	156	0.968	1	M8_BE_Bayes
	162	0.505	0	M8_BE_Bayes
	163	0.777	0	M8_BE_Bayes
	164	0.682	0	M8_BE_Bayes
	166	0.708	0	M8_BE_Bayes
	171	0.583	0	M8_BE_Bayes
	172	0.904	0	M8_BE_Bayes
	173	0.999	2	M8_BE_Bayes
	175	0.506	0	M8_BE_Bayes
	184	0.583	0	M8_BE_Bayes
	185	0.989	1	M8_BE_Bayes
	189	0.925	0	M8_BE_Bayes
	195	0.709	0	M8_BE_Bayes
	209	0.978	1	M8_BE_Bayes
	226	0.897	0	M8_BE_Bayes
	230	0.638	0	M8_BE_Bayes
	234	0.806	0	M8_BE_Bayes
	236	0.999	2	M8_BE_Bayes
	240	0.656	0	M8_BE_Bayes
	241	0.584	0	M8_BE_Bayes
	242	0.712	0	M8_BE_Bayes
	255	0.674	0	M8_BE_Bayes
	262	0.509	0	M8_BE_Bayes
	264	0.623	0	M8_BE_Bayes
	275	0.969	1	M8_BE_Bayes
	279	0.649	0	M8_BE_Bayes
	280	0.568	0	M8_BE_Bayes
	286	0.746	0	M8_BE_Bayes
	288	0.980	1	M8_BE_Bayes
	295	0.900	0	M8_BE_Bayes
	303	0.776	0	M8_BE_Bayes
	306	0.831	0	M8_BE_Bayes
	307	0.657	0	M8_BE_Bayes
	309	0.991	2	M8_BE_Bayes
	310	0.870	0	M8_BE_Bayes
	311	0.645	0	M8_BE_Bayes
	319	0.998	2	M8_BE_Bayes
	323	0.923	0	M8_BE_Bayes
	341	0.960	1	M8_BE_Bayes
	347	0.975	1	M8_BE_Bayes
	349	0.711	0	M8_BE_Bayes
	351	0.844	0	M8_BE_Bayes
	357	0.947	0	M8_BE_Bayes
	358	0.576	0	M8_BE_Bayes
	362	0.849	0	M8_BE_Bayes
	371	0.984	1	M8_BE_Bayes
	384	0.936	0	M8_BE_Bayes
	387	0.984	1	M8_BE_Bayes
	390	0.589	0	M8_BE_Bayes
	404	0.686	0	M8_BE_Bayes
	408	0.916	0	M8_BE_Bayes
	413	0.996	2	M8_BE_Bayes
	414	0.981	1	M8_BE_Bayes
	415	0.732	0	M8_BE_Bayes
	423	0.919	0	M8_BE_Bayes
	429	0.528	0	M8_BE_Bayes
	436	0.647	0	M8_BE_Bayes
	467	0.853	0	M8_BE_Bayes
	470	0.512	0	M8_BE_Bayes
	475	0.634	0	M8_BE_Bayes
	479	0.938	0	M8_BE_Bayes
