# Supplementary material for: Evolution of host-microbe cell adherence by receptor domain shuffling
Source: eLife. 2022 Jan 25;11:e73330. doi: 10.7554/eLife.73330 (PMC8860441; doi:10.7554/eLife.73330)
Supplement: Figure 2—source data 3. [file elife-73330-fig2-data3.zip › Figure 2 - source data 3/site_selection_results/CCM5_mus_ds6_all_evo_data/CCM05_FUBAR.csv]

Site	Partition	&alpha;	&beta;	&beta;-&alpha;	Prob[&alpha;>&beta;]	Prob[&alpha;<&beta;]	BayesFactor[&alpha;<&beta;]
1	1	0.623	0.849	0.225	0.326	0.614	1.692
2	1	0.543	0.781	0.237	0.316	0.624	1.763
3	1	0.484	0.413	-0.071	0.518	0.411	0.742
4	1	0.508	0.731	0.224	0.314	0.626	1.775
5	1	0.615	0.402	-0.212	0.577	0.357	0.590
6	1	0.541	0.412	-0.130	0.546	0.386	0.666
7	1	0.563	2.589	2.026	0.042	0.926	13.199
8	1	7.355	0.414	-6.941	0.994	0.003	0.003
9	1	0.589	0.722	0.133	0.350	0.588	1.516
10	1	0.527	0.750	0.223	0.318	0.622	1.746
11	1	12.634	1.035	-11.599	0.986	0.002	0.002
12	1	0.525	0.734	0.209	0.322	0.617	1.712
13	1	0.622	0.400	-0.222	0.580	0.354	0.582
14	1	0.525	0.702	0.177	0.333	0.606	1.632
15	1	1.621	0.412	-1.209	0.805	0.154	0.194
16	1	0.641	0.727	0.086	0.365	0.573	1.424
17	1	0.914	0.404	-0.510	0.755	0.196	0.259
18	1	0.484	0.419	-0.064	0.514	0.416	0.756
19	1	0.460	0.474	0.013	0.468	0.462	0.912
20	1	2.918	0.422	-2.496	0.916	0.061	0.069
21	1	0.501	3.726	3.225	0.009	0.976	42.822
22	1	0.628	0.758	0.130	0.350	0.589	1.523
23	1	0.527	0.750	0.223	0.318	0.622	1.746
24	1	0.823	1.560	0.737	0.257	0.670	2.151
25	1	0.506	2.871	2.364	0.028	0.949	19.718
26	1	0.622	0.846	0.223	0.326	0.614	1.688
27	1	0.508	1.902	1.394	0.088	0.876	7.495
28	1	0.662	7.816	7.153	0.001	0.986	76.413
29	1	0.544	0.718	0.173	0.335	0.603	1.616
30	1	0.633	0.777	0.143	0.345	0.594	1.553
31	1	0.544	3.840	3.296	0.010	0.970	34.244
32	1	2.904	0.430	-2.474	0.646	0.299	0.454
33	1	1.934	0.797	-1.137	0.605	0.327	0.516
34	1	1.707	0.412	-1.295	0.806	0.153	0.192
35	1	4.779	0.392	-4.387	0.972	0.018	0.020
36	1	2.599	2.801	0.202	0.236	0.642	1.906
37	1	0.521	0.402	-0.119	0.545	0.386	0.668
38	1	3.109	0.401	-2.708	0.915	0.062	0.071
39	1	1.276	4.224	2.948	0.037	0.872	7.258
40	1	0.539	3.837	3.298	0.010	0.971	35.941
41	1	0.454	3.387	2.933	0.008	0.980	52.691
42	1	0.485	1.655	1.170	0.126	0.835	5.359
43	1	0.506	0.400	-0.106	0.539	0.391	0.682
44	1	0.602	5.878	5.277	0.003	0.983	60.121
45	1	0.495	2.610	2.116	0.033	0.943	17.488
46	1	0.634	1.542	0.908	0.150	0.799	4.232
47	1	0.487	6.217	5.730	0.000	0.995	195.303
48	1	0.451	6.110	5.659	0.000	0.996	297.906
49	1	1.650	3.416	1.766	0.112	0.780	3.774
50	1	0.559	1.604	1.045	0.154	0.800	4.237
51	1	0.470	2.002	1.532	0.073	0.897	9.212
52	1	0.547	0.929	0.383	0.274	0.669	2.143
53	1	0.482	3.353	2.871	0.019	0.964	28.701
54	1	1.124	0.420	-0.705	0.769	0.185	0.240
55	1	1.021	0.403	-0.618	0.771	0.183	0.237
56	1	0.578	3.238	2.660	0.027	0.946	18.540
57	1	10.461	0.375	-10.086	0.963	0.027	0.029
58	1	0.960	1.039	0.080	0.398	0.520	1.149
59	1	0.900	0.476	-0.424	0.709	0.237	0.331
60	1	0.622	0.400	-0.222	0.580	0.354	0.582
61	1	0.522	1.203	0.681	0.186	0.764	3.432
62	1	0.680	0.671	-0.009	0.398	0.539	1.241
63	1	0.578	3.283	2.705	0.027	0.946	18.698
64	1	0.527	1.952	1.425	0.088	0.875	7.405
65	1	0.525	0.410	-0.115	0.541	0.390	0.680
66	1	1.101	0.727	-0.374	0.574	0.355	0.584
67	1	1.129	0.413	-0.715	0.773	0.181	0.235
68	1	0.460	0.474	0.014	0.468	0.463	0.914
69	1	0.460	0.474	0.014	0.468	0.463	0.914
70	1	0.576	0.401	-0.174	0.565	0.368	0.617
71	1	0.628	0.847	0.220	0.327	0.613	1.681
72	1	9.454	0.408	-9.046	0.950	0.036	0.040
73	1	0.545	0.745	0.199	0.328	0.612	1.673
74	1	0.545	1.313	0.768	0.179	0.772	3.586
75	1	0.532	0.900	0.368	0.282	0.660	2.064
76	1	0.509	1.880	1.372	0.089	0.875	7.439
77	1	0.631	0.397	-0.234	0.582	0.353	0.578
78	1	0.527	0.765	0.238	0.314	0.626	1.778
79	1	0.522	0.399	-0.124	0.548	0.383	0.659
80	1	0.608	1.126	0.518	0.223	0.721	2.750
81	1	28.292	1.177	-27.116	0.982	0.007	0.008
82	1	11.848	1.188	-10.660	0.940	0.027	0.030
83	1	2.533	0.874	-1.660	0.791	0.138	0.170
84	1	0.621	0.855	0.234	0.323	0.617	1.709
85	1	0.511	2.602	2.091	0.036	0.938	16.024
86	1	0.677	0.371	-0.306	0.614	0.321	0.503
87	1	0.605	1.228	0.623	0.209	0.737	2.983
88	1	1.436	7.020	5.584	0.024	0.902	9.774
89	1	1.001	1.759	0.758	0.227	0.689	2.347
90	1	0.481	1.231	0.750	0.165	0.788	3.947
91	1	1.018	0.742	-0.276	0.555	0.373	0.631
92	1	0.526	0.767	0.241	0.312	0.628	1.792
93	1	0.606	1.156	0.549	0.220	0.725	2.803
94	1	0.609	0.749	0.140	0.350	0.589	1.522
95	1	0.522	0.401	-0.121	0.546	0.385	0.664
96	1	0.917	0.754	-0.162	0.527	0.399	0.705
97	1	0.544	0.714	0.170	0.337	0.602	1.607
98	1	1.493	0.942	-0.552	0.544	0.387	0.670
99	1	0.630	0.708	0.078	0.367	0.571	1.415
100	1	0.917	0.416	-0.500	0.748	0.202	0.269
101	1	0.522	0.402	-0.120	0.545	0.386	0.666
102	1	2.014	0.797	-1.217	0.609	0.324	0.509
103	1	0.479	3.849	3.370	0.007	0.980	53.087
104	1	0.622	0.400	-0.222	0.580	0.354	0.582
105	1	0.460	0.474	0.014	0.468	0.463	0.914
106	1	0.537	1.246	0.709	0.185	0.765	3.455
107	1	0.623	0.408	-0.214	0.575	0.360	0.596
108	1	0.541	0.418	-0.123	0.542	0.390	0.678
109	1	0.548	4.001	3.452	0.017	0.963	27.754
110	1	0.577	0.735	0.157	0.343	0.596	1.565
111	1	1.066	4.670	3.604	0.025	0.910	10.677
112	1	0.634	0.679	0.045	0.378	0.559	1.346
113	1	0.632	0.409	-0.223	0.574	0.360	0.598
114	1	0.632	0.409	-0.223	0.574	0.360	0.598
115	1	1.134	0.413	-0.721	0.773	0.181	0.234
116	1	20.121	6.696	-13.425	0.631	0.202	0.269
117	1	1.713	0.420	-1.293	0.824	0.138	0.170
118	1	0.891	2.069	1.178	0.181	0.765	3.464
119	1	0.622	0.400	-0.222	0.580	0.354	0.582
120	1	0.634	0.733	0.099	0.359	0.579	1.462
121	1	0.623	0.747	0.124	0.354	0.584	1.490
122	1	0.525	0.398	-0.126	0.549	0.382	0.657
123	1	0.486	0.735	0.249	0.301	0.640	1.884
124	1	1.038	0.405	-0.633	0.772	0.182	0.236
125	1	1.076	1.804	0.728	0.229	0.682	2.282
126	1	0.495	1.496	1.001	0.143	0.815	4.665
127	1	0.541	0.413	-0.128	0.545	0.386	0.669
128	1	0.524	0.383	-0.141	0.559	0.371	0.627
129	1	0.625	1.152	0.528	0.225	0.720	2.726
130	1	0.484	0.418	-0.066	0.515	0.415	0.753
131	1	0.613	1.131	0.518	0.225	0.719	2.716
132	1	0.486	0.761	0.274	0.294	0.647	1.948
133	1	0.623	0.850	0.227	0.325	0.615	1.695
134	1	0.609	1.753	1.144	0.120	0.834	5.339
135	1	0.525	0.763	0.238	0.314	0.626	1.780
136	1	0.541	0.413	-0.128	0.545	0.386	0.669
137	1	2.028	0.437	-1.591	0.795	0.163	0.207
138	1	0.460	0.474	0.014	0.468	0.463	0.914
139	1	2.904	0.430	-2.474	0.646	0.299	0.454
140	1	2.904	0.430	-2.474	0.646	0.299	0.454
141	1	0.522	0.402	-0.120	0.545	0.386	0.666
142	1	8.491	0.408	-8.083	0.981	0.012	0.013
143	1	0.459	4.122	3.663	0.003	0.989	94.746
144	1	0.623	0.452	-0.171	0.548	0.387	0.670
145	1	0.631	0.375	-0.256	0.597	0.337	0.539
146	1	0.541	0.419	-0.122	0.541	0.391	0.681
147	1	0.908	3.281	2.373	0.059	0.877	7.540
148	1	1.178	0.405	-0.773	0.783	0.172	0.221
149	1	0.524	0.375	-0.149	0.565	0.366	0.612
150	1	0.544	0.770	0.227	0.319	0.621	1.740
151	1	0.572	0.685	0.113	0.359	0.579	1.457
152	1	0.460	0.474	0.014	0.468	0.463	0.914
153	1	0.623	0.851	0.228	0.325	0.615	1.696
154	1	1.597	0.458	-1.139	0.842	0.119	0.144
155	1	0.541	0.412	-0.130	0.546	0.386	0.666
156	1	0.527	0.720	0.193	0.327	0.612	1.673
157	1	0.569	1.084	0.515	0.220	0.726	2.807
158	1	0.632	0.409	-0.223	0.574	0.360	0.598
159	1	0.570	0.378	-0.192	0.581	0.352	0.576
160	1	0.542	1.208	0.665	0.192	0.756	3.297
161	1	0.541	0.419	-0.122	0.541	0.391	0.681
162	1	0.484	0.413	-0.071	0.518	0.411	0.742
163	1	0.820	0.476	-0.344	0.693	0.252	0.358
164	1	1.184	1.224	0.040	0.389	0.526	1.177
165	1	2.163	2.431	0.267	0.267	0.548	1.288
166	1	0.545	0.737	0.192	0.330	0.609	1.657
167	1	0.523	0.413	-0.109	0.538	0.393	0.687
168	1	7.040	0.385	-6.655	0.986	0.009	0.010
169	1	0.525	0.410	-0.115	0.541	0.390	0.680
170	1	1.898	0.400	-1.498	0.814	0.147	0.183
171	1	0.492	2.954	2.462	0.026	0.954	21.796
172	1	0.526	0.728	0.203	0.324	0.615	1.697
173	1	0.521	2.039	1.518	0.082	0.883	7.981
174	1	0.525	0.436	-0.089	0.524	0.407	0.730
175	1	10.538	1.657	-8.881	0.877	0.049	0.055
176	1	0.524	0.383	-0.141	0.559	0.371	0.627
177	1	0.527	0.727	0.200	0.325	0.614	1.688
178	1	0.576	0.401	-0.174	0.565	0.368	0.617
179	1	0.623	0.452	-0.171	0.548	0.387	0.670
180	1	0.633	0.775	0.142	0.346	0.593	1.550
181	1	0.489	3.297	2.807	0.020	0.962	27.099
182	1	1.059	1.162	0.103	0.390	0.528	1.188
183	1	1.047	0.378	-0.669	0.789	0.167	0.213
184	1	2.234	0.722	-1.512	0.769	0.174	0.224
185	1	2.148	1.149	-0.999	0.481	0.438	0.826
186	1	0.533	2.066	1.532	0.079	0.885	8.154
187	1	1.050	0.378	-0.672	0.789	0.167	0.212
188	1	2.848	1.071	-1.776	0.554	0.370	0.624
189	1	1.042	0.420	-0.622	0.763	0.190	0.249
190	1	0.541	0.403	-0.139	0.552	0.379	0.648
191	1	1.132	0.752	-0.380	0.566	0.362	0.603
192	1	0.814	0.475	-0.339	0.692	0.253	0.359
193	1	0.509	1.858	1.349	0.091	0.873	7.269
194	1	0.541	0.403	-0.139	0.552	0.379	0.648
195	1	0.524	4.992	4.468	0.003	0.985	70.904
196	1	0.525	0.436	-0.089	0.524	0.407	0.730
197	1	1.167	0.389	-0.778	0.791	0.166	0.211
198	1	1.014	0.420	-0.594	0.759	0.193	0.253
199	1	0.631	0.397	-0.234	0.582	0.353	0.578
200	1	0.541	0.413	-0.128	0.545	0.386	0.669
201	1	0.541	0.418	-0.123	0.542	0.390	0.678
202	1	0.577	0.734	0.157	0.343	0.596	1.565
203	1	1.144	0.397	-0.747	0.784	0.172	0.220
204	1	0.541	0.412	-0.130	0.546	0.386	0.666
205	1	1.000	0.420	-0.581	0.757	0.195	0.257
206	1	0.525	0.773	0.248	0.310	0.630	1.806
207	1	0.631	0.397	-0.234	0.582	0.353	0.578
208	1	1.876	2.236	0.361	0.306	0.533	1.211
209	1	0.484	0.411	-0.072	0.519	0.410	0.739
210	1	0.632	0.436	-0.196	0.557	0.378	0.645
211	1	0.458	3.746	3.287	0.006	0.983	60.864
212	1	2.088	0.868	-1.220	0.705	0.224	0.306
213	1	0.522	0.399	-0.124	0.548	0.383	0.659
214	1	2.607	1.099	-1.508	0.651	0.259	0.371
215	1	2.275	0.740	-1.536	0.641	0.296	0.446
216	1	0.541	0.419	-0.122	0.541	0.391	0.681
217	1	0.634	0.746	0.112	0.355	0.584	1.489
218	1	0.541	0.419	-0.122	0.541	0.391	0.681
219	1	0.631	0.385	-0.246	0.590	0.344	0.557
220	1	0.632	0.413	-0.218	0.571	0.364	0.607
221	1	1.021	0.802	-0.219	0.531	0.395	0.694
222	1	1.300	0.729	-0.571	0.595	0.336	0.538
223	1	0.887	0.413	-0.473	0.745	0.205	0.274
224	1	0.632	0.409	-0.223	0.574	0.360	0.598
225	1	0.523	0.418	-0.105	0.535	0.396	0.697
226	1	1.106	1.204	0.097	0.383	0.533	1.211
227	1	2.075	0.421	-1.653	0.884	0.086	0.100
228	1	0.560	3.446	2.886	0.023	0.952	20.923
229	1	0.525	0.436	-0.089	0.524	0.407	0.730
230	1	0.889	0.413	-0.476	0.746	0.205	0.273
231	1	2.904	0.430	-2.474	0.646	0.299	0.454
232	1	0.483	1.997	1.514	0.075	0.893	8.870
233	1	0.576	0.401	-0.174	0.565	0.368	0.617
234	1	0.525	0.410	-0.115	0.541	0.390	0.680
235	1	0.527	0.703	0.176	0.333	0.605	1.629
236	1	2.542	0.748	-1.794	0.778	0.166	0.211
237	1	0.547	5.429	4.882	0.009	0.977	44.825
238	1	0.533	3.234	2.701	0.024	0.953	21.471
239	1	0.562	1.451	0.889	0.169	0.783	3.824
240	1	0.633	0.776	0.143	0.346	0.593	1.550
241	1	1.021	0.415	-0.606	0.763	0.189	0.248
242	1	0.615	0.862	0.247	0.320	0.620	1.731
243	1	0.954	0.405	-0.550	0.762	0.191	0.250
244	1	0.541	0.419	-0.122	0.541	0.391	0.681
245	1	1.191	0.392	-0.800	0.792	0.164	0.209
246	1	1.345	0.404	-0.942	0.793	0.164	0.208
247	1	0.499	3.785	3.287	0.008	0.977	44.471
248	1	0.608	1.289	0.681	0.200	0.747	3.133
249	1	0.576	0.401	-0.174	0.565	0.368	0.617
250	1	2.071	0.417	-1.655	0.884	0.086	0.100
251	1	2.171	0.818	-1.354	0.728	0.205	0.274
252	1	1.181	1.157	-0.024	0.406	0.511	1.109
253	1	2.349	1.182	-1.167	0.601	0.300	0.455
254	1	2.102	0.749	-1.352	0.628	0.307	0.470
255	1	2.187	0.710	-1.477	0.770	0.173	0.223
256	1	1.140	1.134	-0.006	0.406	0.511	1.108
257	1	2.726	0.437	-2.289	0.897	0.076	0.088
258	1	0.544	0.747	0.204	0.326	0.613	1.685
259	1	1.047	0.386	-0.661	0.784	0.171	0.219
260	1	0.522	1.088	0.566	0.202	0.745	3.109
261	1	0.541	0.403	-0.139	0.552	0.379	0.648
262	1	0.484	0.411	-0.072	0.519	0.410	0.739
263	1	0.632	0.409	-0.223	0.574	0.360	0.598
264	1	1.822	1.371	-0.451	0.505	0.382	0.657
265	1	1.915	0.725	-1.190	0.743	0.195	0.258
266	1	1.615	0.417	-1.198	0.864	0.102	0.121
267	1	1.066	1.073	0.007	0.410	0.507	1.092
268	1	0.541	0.402	-0.139	0.552	0.379	0.648
269	1	0.520	1.292	0.772	0.174	0.778	3.722
270	1	1.197	0.412	-0.785	0.779	0.176	0.227
271	1	0.541	0.412	-0.130	0.546	0.386	0.666
272	1	0.594	1.059	0.466	0.233	0.711	2.610
273	1	0.544	0.734	0.190	0.330	0.609	1.653
274	1	0.623	0.408	-0.214	0.575	0.360	0.596
275	1	0.969	2.595	1.626	0.101	0.849	5.985
276	1	0.576	0.401	-0.174	0.565	0.368	0.617
277	1	1.020	0.787	-0.233	0.538	0.389	0.676
278	1	0.541	0.403	-0.139	0.552	0.379	0.648
279	1	2.829	0.414	-2.415	0.911	0.065	0.074
280	1	0.525	0.735	0.209	0.322	0.617	1.713
281	1	0.977	0.774	-0.203	0.534	0.393	0.688
282	1	2.165	1.338	-0.826	0.503	0.409	0.734
283	1	0.894	0.720	-0.174	0.536	0.391	0.681
284	1	0.508	3.110	2.602	0.024	0.954	22.194
285	1	0.523	0.446	-0.077	0.518	0.414	0.749
286	1	0.483	0.401	-0.082	0.526	0.403	0.717
287	1	0.537	0.701	0.164	0.338	0.600	1.592
288	1	1.099	0.738	-0.361	0.567	0.361	0.600
289	1	0.484	0.413	-0.071	0.518	0.411	0.742
290	1	0.544	0.736	0.192	0.329	0.610	1.658
291	1	0.541	2.325	1.784	0.051	0.917	11.750
292	1	0.576	0.401	-0.174	0.565	0.368	0.617
293	1	0.988	0.927	-0.061	0.321	0.618	1.718
294	1	0.555	2.475	1.921	0.060	0.909	10.571
295	1	0.522	0.399	-0.124	0.548	0.383	0.659
296	1	0.548	1.095	0.547	0.211	0.735	2.943
297	1	0.460	0.474	0.014	0.468	0.463	0.914
298	1	1.750	1.113	-0.637	0.565	0.337	0.540
299	1	0.520	1.114	0.594	0.198	0.750	3.191
300	1	0.977	0.729	-0.248	0.553	0.375	0.637
301	1	0.483	0.401	-0.082	0.526	0.403	0.717
302	1	0.828	0.472	-0.357	0.697	0.248	0.351
303	1	0.625	2.338	1.714	0.064	0.897	9.233
