# Supplementary material for: Evolution of host-microbe cell adherence by receptor domain shuffling
Source: eLife. 2022 Jan 25;11:e73330. doi: 10.7554/eLife.73330 (PMC8860441; doi:10.7554/eLife.73330)
Supplement: Figure 2—source data 3. [file elife-73330-fig2-data3.zip › Figure 2 - source data 3/site_selection_results/CCM5_mus_ds6_all_evo_data/CCM05_GARD_MEME.csv]

Codon	alpha	beta1	p1	beta2	p2	LRT	p-value	q-value	Log(L)
1	0.0	0.0	0.255114	1.10462	0.744886	0.538839	0.421037	1.0	-10.56
2	0.0	0.0	0.248147	0.979389	0.751853	0.760178	0.367537	1.0	-9.90975
3	0.0	0.0	0.0	0.0	1.0	0.0	1.0	1.0	0.0
4	0.0	0.0	1.0e-09	0.625139	1.0	0.834702	0.35158	1.0	-8.68962
5	0.0	0.0	0.0	0.0	1.0	0.0	1.0	1.0	0.0
6	0.0	0.0	0.0	0.0	1.0	0.0	1.0	1.0	0.0
7	0.0	0.0	1.00001e-09	3.36074	1.0	2.07858	0.175379	1.0	-23.5592
8	5.02112	0.0	0.0466242	0.0	0.953376	0.0	0.67	1.0	-16.328
9	0.0	0.0	1.00021e-09	0.612632	1.0	0.536561	0.421644	1.0	-9.14917
10	0.0	0.0	1.00001e-09	0.648753	1.0	0.767163	0.366002	1.0	-9.08141
11	8.00697	1.39127	1.0	1.39944	1.00117e-09	0.0	0.67	1.0	-25.5254
12	0.0	0.0	0.251418	0.862063	0.748582	0.755663	0.368534	1.0	-9.36281
13	0.0	0.0	0.0	0.0	1.0	0.0	1.0	1.0	0.0
14	0.0	0.0	0.246706	0.800507	0.753294	0.684146	0.384805	1.0	-9.8992
15	2.74434	0.0	0.0473434	0.0	0.952657	0.0	0.67	1.0	-6.7123
16	0.0	0.0	0.218571	0.784014	0.781429	0.391549	0.463223	1.0	-10.2137
17	1.17734	0.0	0.0478997	0.0	0.9521	0.0	0.67	1.0	-11.0268
18	0.0	0.0	0.0	0.0	1.0	0.0	1.0	1.0	0.0
19	0.0	0.0	0.0	0.0	1.0	0.0	1.0	1.0	0.0
20	3.00578	0.0	0.0479624	0.0	0.952038	0.0	0.67	1.0	-10.6783
21	0.0	0.0	0.00528686	3.14286	0.994713	3.06815	0.103541	1.0	-17.8952
22	0.0	0.0	1.00005e-09	0.700124	1.0	0.524639	0.424838	1.0	-8.95445
23	0.0	0.0	1.00025e-09	0.646123	1.0	0.764562	0.366573	1.0	-9.38685
24	1.10173	1.10172	1.00008e-09	1.90073	1.0	0.202281	0.529898	1.0	-21.1485
25	0.0	0.0	1.0e-09	3.96358	1.0	3.92425	0.0661458	1.0	-21.6293
26	0.0	0.0	0.224819	1.05965	0.775181	0.521092	0.425796	1.0	-10.8171
27	0.0	0.0	1.00001e-09	2.07231	1.0	2.38512	0.148751	1.0	-17.4173
28	0.505317	0.0	1.001e-06	5.17021	0.999999	1.90107	0.193077	1.0	-33.4088
29	0.0	0.0	1.0e-09	0.629121	1.0	0.674531	0.387066	1.0	-9.29685
30	0.0	0.0	0.248811	0.917181	0.751189	0.504011	0.430453	1.0	-10.2747
31	0.0	0.0	0.797051	41.2626	0.202949	4.44958	0.0503564	1.0	-22.2779
32	0.0	0.0	0.0	0.0	1.0	0.0	1.0	1.0	0.0
33	2.57662	0.736314	1.0	0.717091	1.21072e-09	0.0	0.67	1.0	-13.2699
34	7.73398	0.0	0.0473075	0.0	0.952693	0.0	0.67	1.0	-11.7712
35	5.05064	0.0	0.0472878	0.0	0.952712	0.0	0.67	1.0	-19.956
36	4.56057	2.5488	1.0	2.54875	2.68221e-08	0.0	0.67	1.0	-26.8215
37	0.0	0.0	0.0	0.0	1.0	0.0	1.0	1.0	0.0
38	2.10548	0.0	0.0484823	0.0	0.951518	0.0	0.67	1.0	-7.86901
39	2.36623	2.36623	1.00003e-09	3.69954	1.0	0.167441	0.544648	1.0	-31.8831
40	0.0	0.0	0.254178	4.1426	0.745822	2.35315	0.151318	1.0	-23.3268
41	0.0	0.0	1.0e-09	3.70442	1.0	5.02806	0.0373462	1.0	-24.7736
42	0.0	0.0	0.273645	2.94036	0.726355	2.52282	0.138211	1.0	-13.7442
43	0.0	0.0	0.0	0.0	1.0	0.0	1.0	1.0	0.0
44	0.0	0.0	1.00001e-09	5.57004	1.0	2.83713	0.116971	1.0	-31.246
45	0.0	0.0	1.0e-09	2.80279	1.0	3.13853	0.0997747	1.0	-22.4635
46	0.0	0.0	1.00003e-09	1.67625	1.0	1.05418	0.309353	1.0	-16.3925
47	0.0	0.0	1.0e-09	4.75414	1.0	5.00947	0.037706	1.0	-26.5612
48	0.0	0.0	0.219323	6.95294	0.780677	7.3493	0.0113673	1.0	-24.7296
49	2.88552	0.0	0.827753	33.4495	0.172247	3.74136	0.0727601	1.0	-27.8363
50	0.0	0.0	1.00003e-09	2.90572	1.0	2.62451	0.13093	1.0	-17.4258
51	0.0	0.0	0.8646	20.6662	0.1354	2.7175	0.124623	1.0	-14.1853
52	0.0	0.0	1.00001e-09	1.37195	1.0	1.41143	0.252747	1.0	-10.8106
53	0.0	0.0	1.0e-09	3.51785	1.0	3.89878	0.0670287	1.0	-19.3013
54	1.67008	0.0	0.0479997	0.0	0.952	0.0	0.67	1.0	-7.70804
55	1.41811	0.0	0.048087	0.0	0.951913	0.0	0.67	1.0	-8.99684
56	0.0	0.0	1.0e-09	2.3649	1.0	1.67569	0.218371	1.0	-17.336
57	7.8583	0.0	0.0473813	0.0	0.952619	0.0	0.67	1.0	-11.5952
58	1.31313	1.21853	0.999995	1.21854	5.26325e-06	0.0	0.67	1.0	-18.1026
59	1.14535	0.0	0.0373865	0.0	0.962614	0.0	0.67	1.0	-9.58437
60	0.0	0.0	0.0	0.0	1.0	0.0	1.0	1.0	0.0
61	0.0	0.0	0.255253	1.91237	0.744747	1.58979	0.228943	1.0	-14.0421
62	0.0	0.0	0.957939	60.2536	0.0420615	1.7506	0.209586	1.0	-10.2976
63	0.0	0.0	1.0e-09	3.33856	1.0	2.31233	0.154661	1.0	-22.0987
64	0.0	0.0	0.647584	4.80474	0.352416	1.57188	0.231217	1.0	-14.1724
65	0.0	0.0	0.0	0.0	1.0	0.0	1.0	1.0	0.0
66	1.57201	0.635968	1.0	0.636024	2.28888e-07	0.0	0.67	0.966714	-13.2565
67	1.62968	0.0	0.0478466	0.0	0.952153	0.0	0.67	0.97601	-8.72198
68	0.0	0.0	0.0	0.0	1.0	0.0	1.0	1.0	0.0
69	0.0	0.0	0.0	0.0	1.0	0.0	1.0	1.0	0.0
70	0.0	0.0	0.0	0.0	1.0	0.0	1.0	1.0	0.0
71	0.0	0.0	0.248965	1.09829	0.751035	0.522449	0.425429	1.0	-10.4284
72	6.67999	0.0	0.0474218	0.0	0.952578	0.0	0.67	0.957594	-9.82064
73	0.0	0.0	0.510738	1.36135	0.489262	0.681134	0.385511	1.0	-8.85768
74	0.0	0.0	1.00002e-09	2.16847	1.0	2.12108	0.171403	1.0	-15.9299
75	0.0	0.0	0.251154	1.19222	0.748846	0.861614	0.346035	1.0	-10.2263
76	0.0	0.0	1.00001e-09	1.99099	1.0	2.31258	0.15464	1.0	-16.2523
77	0.0	0.0	0.0	0.0	1.0	0.0	1.0	1.0	0.0
78	0.0	0.0	0.0637414	0.733219	0.936259	0.789568	0.361135	1.0	-9.90763
79	0.0	0.0	0.0	0.0	1.0	0.0	1.0	1.0	0.0
80	0.0	0.0	0.953954	43.8159	0.0460461	1.46744	0.244988	1.0	-10.2421
81	25.2867	0.0	0.962375	153.928	0.0376255	1.19095	0.286109	1.0	-19.7946
82	6.03021	1.40542	1.0	1.36246	1.0e-09	0.0	0.67	1.0	-24.0635
83	3.12928	0.0	0.962444	269.237	0.037556	2.30163	0.155551	1.0	-22.0755
84	0.0	0.0	0.24824	1.09141	0.75176	0.552609	0.417399	1.0	-10.4854
85	0.0	0.0	1.00001e-09	2.70345	1.0	2.74147	0.123049	1.0	-18.2784
86	0.0	0.0	0.0	0.0	1.0	0.0	1.0	1.0	0.0
87	0.0	0.0	0.955597	57.9177	0.0444028	1.50003	0.240595	1.0	-10.9074
88	0.0	0.0	0.808144	192.63	0.191856	6.43871	0.0180995	1.0	-33.0198
89	1.44962	0.0	0.837431	13.4449	0.162569	2.73339	0.123577	1.0	-17.8384
90	0.0	0.0	0.842061	6.26146	0.157939	3.70248	0.0742511	1.0	-10.1919
91	1.47484	0.662461	1.0	0.662311	9.53674e-08	0.0	0.67	1.0	-13.2854
92	0.0	0.0	1.00003e-09	0.67057	1.0	0.79586	0.359784	1.0	-9.05292
93	0.0	0.0	0.947672	32.8432	0.0523279	6.23625	0.0200761	1.0	-11.0031
94	0.0	0.0	1.00001e-09	0.634081	1.0	0.484124	0.435973	1.0	-9.36035
95	0.0	0.0	0.0	0.0	1.0	0.0	1.0	1.0	0.0
96	1.13993	0.674501	1.0	0.670493	1.0e-09	0.0	0.67	1.0	-14.6799
97	0.0	0.0	1.00002e-09	0.629115	1.0	0.674525	0.387067	1.0	-9.32931
98	0.0	0.0	0.846951	19.0044	0.153049	3.10897	0.101339	1.0	-17.2065
99	0.0	0.0	0.954903	82.4114	0.0450972	1.2639	0.274544	1.0	-11.0358
100	1.93319	0.0	0.0472738	0.0	0.952726	0.0	0.67	1.0	-10.6322
101	0.0	0.0	0.0	0.0	1.0	0.0	1.0	1.0	0.0
102	4.37398	1.18068	0.996718	8.49856	0.0032822	-2.92752e-05	0.67	0.980725	-14.1243
103	0.0	0.0	0.756221	44.8196	0.243779	5.21238	0.0339626	1.0	-22.5432
104	0.0	0.0	0.0	0.0	1.0	0.0	1.0	1.0	0.0
105	0.0	0.0	0.0	0.0	1.0	0.0	1.0	1.0	0.0
106	0.0	0.0	1.0e-09	2.46883	1.0	1.5678	0.231738	1.0	-12.7526
107	0.0	0.0	0.0	0.0	1.0	0.0	1.0	1.0	0.0
108	0.0	0.0	0.0	0.0	1.0	0.0	1.0	1.0	0.0
109	0.0	0.0	0.198996	6.91165	0.801004	2.5915	0.133248	1.0	-24.1673
110	0.0	0.0	1.00001e-09	1.0019	1.0	0.567816	0.413435	1.0	-7.85387
111	2.73303	2.73301	1.00005e-09	6.57846	1.0	0.707773	0.379326	1.0	-29.3931
112	0.0	0.0	0.224465	1.18505	0.775535	0.425558	0.452896	1.0	-10.3104
113	0.0	0.0	0.0	0.0	1.0	0.0	1.0	1.0	0.0
114	0.0	0.0	0.0	0.0	1.0	0.0	1.0	1.0	0.0
115	2.59072	0.0	0.047303	0.0	0.952697	0.0	0.67	1.0	-7.80893
116	42.289	9.71288	1.0	9.68334	1.00063e-09	0.0	0.67	1.0	-41.2559
117	2.93286	0.0	0.0467811	0.0	0.953219	0.0	0.67	0.985485	-8.99626
118	0.0	0.0	0.95179	74.3245	0.0482102	6.10038	0.0215233	0.931651	-11.8647
119	0.0	0.0	0.0	0.0	1.0	0.0	1.0	1.0	0.0
120	0.0	0.0	1.00011e-09	1.01816	1.0	0.470322	0.439869	1.0	-8.23464
121	0.0	0.0	1.0e-09	1.03214	1.0	0.438306	0.449123	1.0	-8.84102
122	0.0	0.0	0.0	0.0	1.0	0.0	1.0	1.0	0.0
123	0.0	0.0	1.0e-09	1.03053	1.0	0.932939	0.331859	1.0	-8.51235
124	2.467	0.0	0.0474268	0.0	0.952573	0.0	0.67	0.948645	-9.91643
125	2.61588	2.61582	1.00002e-09	4.80766	1.0	0.310979	0.489424	1.0	-22.5836
126	0.0	0.0	1.0e-09	2.70449	1.0	1.96602	0.186389	1.0	-14.7255
127	0.0	0.0	0.0	0.0	1.0	0.0	1.0	1.0	0.0
128	0.0	0.0	0.0	0.0	1.0	0.0	1.0	1.0	0.0
129	0.0	0.0	1.00001e-09	2.06083	1.0	0.874792	0.34336	1.0	-14.7378
130	0.0	0.0	0.0	0.0	1.0	0.0	1.0	1.0	0.0
131	0.0	0.0	0.815901	16.4801	0.184099	1.05504	0.3092	1.0	-15.716
132	0.0	0.0	0.0722008	1.18149	0.927799	0.973586	0.3241	1.0	-9.0184
133	0.0	0.0	0.237151	1.76485	0.762849	0.539773	0.420789	1.0	-10.568
134	0.0	0.0	1.0e-09	3.14396	1.0	1.41836	0.251773	1.0	-14.5838
135	0.0	0.0	0.244572	1.45271	0.755428	0.78439	0.362253	1.0	-9.33366
136	0.0	0.0	0.0	0.0	1.0	0.0	1.0	1.0	0.0
137	4.18277	0.0	0.0473184	0.0	0.952682	0.0	0.67	1.0	-8.93019
138	0.0	0.0	0.0	0.0	1.0	0.0	1.0	1.0	0.0
139	0.0	0.0	0.0	0.0	1.0	0.0	1.0	1.0	0.0
140	0.0	0.0	0.0	0.0	1.0	0.0	1.0	1.0	0.0
141	0.0	0.0	0.0	0.0	1.0	0.0	1.0	1.0	0.0
142	6.89698	0.0	0.0472738	0.0	0.952726	0.0	0.67	1.0	-10.1895
143	0.0	0.0	0.879995	39.986	0.120005	9.76601	0.00332706	1.0	-16.2309
144	0.0	0.0	0.0	0.0	1.0	0.0	1.0	1.0	0.0
145	0.0	0.0	0.0	0.0	1.0	0.0	1.0	1.0	0.0
146	0.0	0.0	0.0	0.0	1.0	0.0	1.0	1.0	0.0
147	2.02123	2.02123	1.00002e-09	4.24	1.0	0.442639	0.447852	1.0	-21.4381
148	2.76258	0.0	0.047388	0.0	0.952612	0.0	0.67	1.0	-9.10574
149	0.0	0.0	0.0	0.0	1.0	0.0	1.0	1.0	0.0
150	0.0	0.0	0.254166	1.61162	0.745834	0.767687	0.365888	1.0	-9.72365
151	0.0	0.0	1.00003e-09	0.908203	1.0	0.501215	0.431222	1.0	-9.38792
152	0.0	0.0	0.0	0.0	1.0	0.0	1.0	1.0	0.0
153	0.0	0.0	0.241774	1.77623	0.758226	0.539911	0.420752	1.0	-10.5763
154	6.79538	0.0	0.0473071	0.0	0.952693	0.0	0.67	1.0	-18.4359
155	0.0	0.0	0.0	0.0	1.0	0.0	1.0	1.0	0.0
156	0.0	0.0	1.0e-09	1.0014	1.0	0.736223	0.372865	1.0	-9.32972
157	0.0	0.0	1.00001e-09	1.99403	1.0	1.17327	0.288995	1.0	-11.9634
158	0.0	0.0	0.0	0.0	1.0	0.0	1.0	1.0	0.0
159	0.0	0.0	0.0	0.0	1.0	0.0	1.0	1.0	0.0
160	0.0	0.0	0.242368	3.04384	0.757632	1.40923	0.253058	1.0	-12.8809
161	0.0	0.0	0.0	0.0	1.0	0.0	1.0	1.0	0.0
162	0.0	0.0	0.0	0.0	1.0	0.0	1.0	1.0	0.0
163	1.59591	0.0	0.0445679	0.0	0.955432	0.0	0.67	0.953099	-8.88835
164	2.86282	1.15812	1.0	1.13983	1.0e-09	0.0	0.67	1.0	-14.8454
165	5.01187	3.13501	0.972634	3.13524	0.0273656	0.0	0.67	1.0	-23.7874
166	0.0	0.0	1.00003e-09	1.01849	1.0	0.668493	0.388494	1.0	-7.83739
167	0.0	0.0	0.0	0.0	1.0	0.0	1.0	1.0	0.0
168	7.00107	0.0	0.0473017	0.0	0.952698	0.0	0.67	1.0	-14.5794
169	0.0	0.0	0.0	0.0	1.0	0.0	1.0	1.0	0.0
170	4.08329	0.0	0.0472961	0.0	0.952704	0.0	0.67	1.0	-6.77387
171	0.0	0.0	0.63832	13.0121	0.36168	3.96979	0.0645965	1.0	-18.9883
172	0.0	0.0	0.223708	1.31781	0.776292	0.736953	0.372701	1.0	-9.93261
173	0.0	0.0	0.859344	31.2746	0.140656	1.92115	0.190982	1.0	-15.9309
174	0.0	0.0	0.0	0.0	1.0	0.0	1.0	1.0	0.0
175	15.8652	3.1682	1.0	3.18306	1.0e-09	0.0	0.67	1.0	-26.0479
176	0.0	0.0	0.0	0.0	1.0	0.0	1.0	1.0	0.0
177	0.0	0.0	0.216519	1.20994	0.783481	0.737218	0.372642	1.0	-9.62281
178	0.0	0.0	0.0	0.0	1.0	0.0	1.0	1.0	0.0
179	0.0	0.0	0.0	0.0	1.0	0.0	1.0	1.0	0.0
180	0.0	0.0	0.918795	26.0238	0.0812048	0.93615	0.331238	1.0	-8.96984
181	0.0	0.0	0.855131	43.2577	0.144869	6.7257	0.0156288	1.0	-16.7716
182	0.0	0.0	0.897848	91.8733	0.102152	3.51301	0.0819786	1.0	-18.9719
183	2.2	0.0	0.0650124	0.0	0.934988	0.0	0.67	1.0	-8.83018
184	4.59088	0.948464	1.0	0.962068	1.49012e-09	0.0	0.67	1.0	-17.016
185	5.01201	1.98131	1.0	1.97984	1.00051e-09	0.0	0.67	1.0	-17.1952
186	0.0	0.0	1.00005e-09	3.79761	1.0	2.41565	0.146344	1.0	-18.3115
187	2.20064	0.0	0.0478992	0.0	0.952101	0.0	0.67	0.962133	-8.65734
188	7.32277	0.0	0.841756	24.2475	0.158244	0.346135	0.477665	1.0	-18.2235
189	2.19758	0.0	0.0480835	0.0	0.951917	0.0	0.67	0.97134	-9.48854
190	0.0	0.0	0.0	0.0	1.0	0.0	1.0	1.0	0.0
191	2.50425	1.00052	1.0	0.991947	1.0e-09	0.0	0.67	1.0	-12.1872
192	1.50256	0.0	0.0499663	0.0	0.950034	0.0	0.67	1.0	-10.6536
193	0.0	0.0	1.00001e-09	2.98752	1.0	2.31918	0.154095	1.0	-13.8959
194	0.0	0.0	0.0	0.0	1.0	0.0	1.0	1.0	0.0
195	0.0	0.0	0.413425	13.5694	0.586575	4.05144	0.0619111	1.0	-24.1919
196	0.0	0.0	0.0	0.0	1.0	0.0	1.0	1.0	0.0
197	2.56298	0.0	0.0474218	0.0	0.952578	0.0	0.67	1.0	-10.0535
198	2.24308	0.0	0.0474629	0.0	0.952537	0.0	0.67	1.0	-11.1369
199	0.0	0.0	0.0	0.0	1.0	0.0	1.0	1.0	0.0
200	0.0	0.0	0.0	0.0	1.0	0.0	1.0	1.0	0.0
201	0.0	0.0	0.0	0.0	1.0	0.0	1.0	1.0	0.0
202	0.0	0.0	1.00006e-09	0.927039	1.0	0.571694	0.412433	1.0	-7.96417
203	2.30004	0.0	0.0479215	0.0	0.952079	0.0	0.67	1.0	-9.35298
204	0.0	0.0	0.0	0.0	1.0	0.0	1.0	1.0	0.0
205	2.02953	0.0	0.064935	0.0	0.935065	0.0	0.67	1.0	-7.2513
206	0.0	0.0	0.262646	1.51342	0.737354	0.855709	0.347242	1.0	-9.98967
207	0.0	0.0	0.0	0.0	1.0	0.0	1.0	1.0	0.0
208	2.25605	2.25605	1.00006e-09	3.99354	1.0	0.252528	0.510302	1.0	-19.6752
209	0.0	0.0	0.0	0.0	1.0	0.0	1.0	1.0	0.0
210	0.0	0.0	0.0	0.0	1.0	0.0	1.0	1.0	0.0
211	0.0	0.0	0.600468	18.2846	0.399532	4.84264	0.0410953	1.0	-22.432
212	4.5786	1.5995	1.0	1.57094	1.0e-09	0.0	0.67	1.0	-18.2761
213	0.0	0.0	0.0	0.0	1.0	0.0	1.0	1.0	0.0
214	5.07905	1.98002	0.619362	2.19567	0.380638	0.0	0.67	1.0	-23.5472
215	4.96125	0.981312	1.0	0.978629	1.0e-09	0.0	0.67	1.0	-13.6948
216	0.0	0.0	0.0	0.0	1.0	0.0	1.0	1.0	0.0
217	0.0	0.0	0.252012	1.31548	0.747988	0.486608	0.435278	1.0	-9.0928
218	0.0	0.0	0.0	0.0	1.0	0.0	1.0	1.0	0.0
219	0.0	0.0	0.0	0.0	1.0	0.0	1.0	1.0	0.0
220	0.0	0.0	0.0	0.0	1.0	0.0	1.0	1.0	0.0
221	2.24285	1.10684	0.918056	1.10567	0.0819443	0.0	0.67	1.0	-16.4871
222	2.90646	0.963308	0.987879	0.963395	0.0121207	0.0	0.67	1.0	-14.4572
223	1.65444	0.0	0.0650153	0.0	0.934985	0.0	0.67	1.0	-9.2501
224	0.0	0.0	0.0	0.0	1.0	0.0	1.0	1.0	0.0
225	0.0	0.0	0.0	0.0	1.0	0.0	1.0	1.0	0.0
226	2.46351	2.21208	1.0	2.20655	1.00117e-09	0.0	0.67	1.0	-16.1835
227	4.6003	0.0	0.047897	0.0	0.952103	0.0	0.67	1.0	-12.6476
228	0.0	0.0	1.0e-09	3.97485	1.0	1.87361	0.195983	1.0	-16.8803
229	0.0	0.0	0.0	0.0	1.0	0.0	1.0	1.0	0.0
230	1.66748	0.0	0.0522628	0.0	0.947737	0.0	0.67	1.0	-7.84214
231	0.0	0.0	0.0	0.0	1.0	0.0	1.0	1.0	0.0
232	0.0	0.0	0.682528	10.3417	0.317472	3.70365	0.0742056	1.0	-14.8705
233	0.0	0.0	0.0	0.0	1.0	0.0	1.0	1.0	0.0
234	0.0	0.0	0.0	0.0	1.0	0.0	1.0	1.0	0.0
235	0.0	0.0	1.0e-09	0.908654	1.0	0.696698	0.381881	1.0	-9.31583
236	5.39395	0.959292	0.993879	6.64854	0.00612111	-0.000162785	0.67	1.0	-15.9565
237	0.0	0.0	1.0e-09	8.71636	1.0	5.36623	0.0313769	1.0	-21.1576
238	0.0	0.0	1.00001e-09	5.27393	1.0	2.6318	0.130424	1.0	-19.5046
239	0.0	0.0	0.907562	25.9844	0.0924381	4.47525	0.0496915	1.0	-11.4849
240	0.0	0.0	0.949765	102.125	0.0502351	1.87369	0.195974	1.0	-10.3103
241	2.11291	0.0	0.0472738	0.0	0.952726	0.0	0.67	1.0	-12.1432
242	0.0	0.0	0.930511	42.6037	0.0694886	1.15299	0.292348	1.0	-10.8398
243	2.06767	0.0	0.0499573	0.0	0.950043	0.0	0.67	1.0	-8.95364
244	0.0	0.0	0.0	0.0	1.0	0.0	1.0	1.0	0.0
245	2.89022	0.0	0.0473346	0.0	0.952665	0.0	0.67	1.0	-7.30517
246	3.12027	0.0	0.0524907	0.0	0.947509	0.0	0.67	1.0	-7.0323
247	0.0	0.0	1.0e-09	5.46227	1.0	3.51603	0.0818489	1.0	-20.8865
248	0.0	0.0	0.217306	1.37004	0.782694	0.504371	0.430354	1.0	-10.1039
249	0.0	0.0	0.0	0.0	1.0	0.0	1.0	1.0	0.0
250	4.44252	0.0	0.0474143	0.0	0.952586	0.0	0.67	1.0	-11.2464
251	2.1286	0.0	0.839915	9.63853	0.160085	0.0547781	0.604251	1.0	-17.593
252	2.48004	2.00599	1.0	2.00656	1.00037e-09	0.0	0.67	1.0	-15.8028
253	4.77058	2.17605	1.0	2.1739	1.0e-09	0.0	0.67	1.0	-21.7775
254	3.94625	0.99911	1.0	0.998735	1.00117e-09	0.0	0.67	1.0	-14.1725
255	5.02146	0.93042	1.0	0.932744	1.0e-09	0.0	0.67	1.0	-17.2926
256	2.56282	2.128	1.0	2.12683	1.00117e-09	0.0	0.67	1.0	-18.9601
257	5.95265	0.0	0.0773242	0.0	0.922676	0.0	0.67	1.0	-8.9606
258	0.0	0.0	1.00001e-09	0.986563	1.0	0.704953	0.379974	1.0	-9.42873
259	2.20949	0.0	0.0474228	0.0	0.952577	0.0	0.67	1.0	-8.10331
260	0.0	0.0	0.934796	36.7349	0.0652035	6.39325	0.0185255	1.0	-11.9342
261	0.0	0.0	0.0	0.0	1.0	0.0	1.0	1.0	0.0
262	0.0	0.0	0.0	0.0	1.0	0.0	1.0	1.0	0.0
263	0.0	0.0	0.0	0.0	1.0	0.0	1.0	1.0	0.0
264	2.09965	1.28843	1.0	1.28732	1.49012e-09	0.0	0.67	1.0	-13.5095
265	4.35976	0.0	0.902555	17.7868	0.0974445	0.132297	0.560806	1.0	-17.4719
266	3.46275	0.0	0.0472961	0.0	0.952704	0.0	0.67	0.995147	-12.2656
267	2.37528	1.97583	1.0	1.98099	1.00024e-09	0.0	0.67	0.990293	-16.979
268	0.0	0.0	0.0	0.0	1.0	0.0	1.0	1.0	0.0
269	0.0	0.0	1.00004e-09	2.18086	1.0	1.67698	0.218216	1.0	-14.0086
270	2.48682	0.0	0.0500489	0.0	0.949951	0.0	0.67	1.0	-7.23512
271	0.0	0.0	0.0	0.0	1.0	0.0	1.0	1.0	0.0
272	0.0	0.0	1.0e-09	1.89476	1.0	1.12564	0.296943	1.0	-11.4699
273	0.0	0.0	0.938279	47.8405	0.0617214	1.59888	0.227798	1.0	-9.23299
274	0.0	0.0	0.0	0.0	1.0	0.0	1.0	1.0	0.0
275	0.0	0.0	0.681189	16.9423	0.318811	0.81158	0.356434	1.0	-21.33
276	0.0	0.0	0.0	0.0	1.0	0.0	1.0	1.0	0.0
277	2.13498	1.07175	0.99875	0.0	0.00124983	0.0	0.67	1.0	-13.9404
278	0.0	0.0	0.0	0.0	1.0	0.0	1.0	1.0	0.0
279	6.42332	0.0	0.0416926	0.0	0.958307	0.0	0.67	1.0	-10.5038
280	0.0	0.0	1.0e-09	0.957594	1.0	0.762897	0.366939	1.0	-8.261
281	2.04516	1.10553	0.982587	0.0	0.017413	0.0	0.67	1.0	-14.9659
282	5.15881	2.2394	1.0	2.23766	1.00117e-09	0.0	0.67	1.0	-17.8876
283	1.76106	0.958208	1.0	0.956559	1.0e-09	0.0	0.67	1.0	-13.7874
284	0.0	0.0	1.00003e-09	3.61188	1.0	2.37356	0.149674	1.0	-17.8104
285	0.0	0.0	0.0	0.0	1.0	0.0	1.0	1.0	0.0
286	0.0	0.0	0.0	0.0	1.0	0.0	1.0	1.0	0.0
287	0.0	0.0	1.0e-09	0.886089	1.0	0.655103	0.391689	1.0	-9.17285
288	2.57694	0.991308	1.0	0.993962	1.00117e-09	0.0	0.67	1.0	-12.1793
289	0.0	0.0	0.0	0.0	1.0	0.0	1.0	1.0	0.0
290	0.0	0.0	1.0e-09	0.941203	1.0	0.677768	0.386303	1.0	-8.08919
291	0.0	0.0	0.199015	4.85003	0.800985	2.16759	0.167163	1.0	-22.605
292	0.0	0.0	0.0	0.0	1.0	0.0	1.0	1.0	0.0
293	0.0	0.0	1.0e-09	1.49213	1.0	0.183636	0.537654	1.0	-14.2559
294	0.0	0.0	0.0538156	3.28991	0.946184	2.3857	0.148705	1.0	-19.8652
295	0.0	0.0	0.0	0.0	1.0	0.0	1.0	1.0	0.0
296	0.0	0.0	0.826035	19.3295	0.173965	1.92736	0.19034	1.0	-14.8785
297	0.0	0.0	0.0	0.0	1.0	0.0	1.0	1.0	0.0
298	4.36315	1.99648	1.0	1.99166	1.00117e-09	0.0	0.67	1.0	-19.558
299	0.0	0.0	0.244159	2.66077	0.755841	1.48653	0.242405	1.0	-15.516
300	2.11534	0.966447	1.0	0.964124	1.0e-09	0.0	0.67	1.0	-13.477
301	0.0	0.0	0.0	0.0	1.0	0.0	1.0	1.0	0.0
302	1.55656	0.0	0.0440008	0.0	0.955999	0.0	0.67	1.0	-9.79311
303	0.0	0.0	1.0e-09	4.23576	1.0	1.93468	0.189585	1.0	-18.9268
