# Supplementary material for: Evolution of host-microbe cell adherence by receptor domain shuffling
Source: eLife. 2022 Jan 25;11:e73330. doi: 10.7554/eLife.73330 (PMC8860441; doi:10.7554/eLife.73330)
Supplement: Figure 2—source data 3. [file elife-73330-fig2-data3.zip › Figure 2 - source data 3/site_selection_results/CCM5_mus_ds6_all_evo_data/CCM05_MEME.csv]

Codon	alpha	beta1	p1	beta2	p2	LRT	p-value	q-value	Log(L)
1	0.0	0.0	0.889427	11.0543	0.110573	0.706037	0.379725	1.0	-10.8301
2	0.0	0.0	0.217043	1.16872	0.782957	0.758291	0.367953	1.0	-9.72783
3	0.0	0.0	0.0	0.0	1.0	0.0	1.0	1.0	0.0
4	0.0	0.0	1.00017e-09	0.771702	1.0	0.83334	0.351864	1.0	-8.81119
5	0.0	0.0	0.0	0.0	1.0	0.0	1.0	1.0	0.0
6	0.0	0.0	0.0	0.0	1.0	0.0	1.0	1.0	0.0
7	0.0	0.0	1.00001e-09	3.41387	1.0	1.9058	0.192582	1.0	-21.2937
8	8.31229	0.0	0.0465862	0.0	0.953414	0.0	0.67	1.0	-17.7441
9	0.0	0.0	1.00001e-09	0.753483	1.0	0.539649	0.420822	1.0	-8.44636
10	0.0	0.0	1.0e-09	0.803324	1.0	0.77013	0.365353	1.0	-9.20013
11	12.1037	1.63489	1.0	1.63447	1.00117e-09	0.0	0.67	1.0	-24.3937
12	0.0	0.0	0.25496	1.08138	0.74504	0.758359	0.367938	1.0	-9.40268
13	0.0	0.0	0.0	0.0	1.0	0.0	1.0	1.0	0.0
14	0.0	0.0	0.251617	1.0029	0.748383	0.687117	0.38411	1.0	-10.0317
15	3.43015	0.0	0.0472961	0.0	0.952704	0.0	0.67	1.0	-6.94979
16	0.0	0.0	1.0e-09	0.757393	1.0	0.395875	0.461887	1.0	-9.95932
17	1.44905	0.0	0.0480843	0.0	0.951916	0.0	0.67	1.0	-10.8183
18	0.0	0.0	0.0	0.0	1.0	0.0	1.0	1.0	0.0
19	0.0	0.0	0.0	0.0	1.0	0.0	1.0	1.0	0.0
20	4.74564	0.0	0.0472961	0.0	0.952704	0.0	0.67	1.0	-11.1446
21	0.0	0.0	1.00001e-09	4.75364	1.0	3.75709	0.0721654	1.0	-18.2611
22	0.0	0.0	1.00005e-09	0.873906	1.0	0.531393	0.423024	1.0	-8.7986
23	0.0	0.0	1.00001e-09	0.803256	1.0	0.770138	0.365351	1.0	-9.18231
24	1.31569	1.31568	1.00018e-09	2.36557	1.0	0.233416	0.517552	1.0	-21.0121
25	0.0	0.0	1.0e-09	3.95362	1.0	3.17931	0.0976571	1.0	-19.7895
26	0.0	0.0	0.923935	23.8438	0.0760654	0.819536	0.354755	1.0	-11.3988
27	0.0	0.0	1.00001e-09	2.57277	1.0	2.39745	0.147774	1.0	-17.7556
28	0.560117	0.560115	1.0e-09	8.86941	1.0	3.22601	0.0952897	1.0	-35.9647
29	0.0	0.0	1.0e-09	0.771709	1.0	0.667389	0.388756	1.0	-9.5715
30	0.0	0.0	1.00002e-09	0.84723	1.0	0.509594	0.428922	1.0	-9.58167
31	0.0	0.0	0.814175	78.9203	0.185825	5.77519	0.0254297	0.963149	-23.9952
32	0.0	0.0	0.0	0.0	1.0	0.0	1.0	1.0	0.0
33	3.20803	0.917434	0.999258	1.68291	0.00074159	0.0	0.67	1.0	-13.6651
34	3.39091	0.0	0.047897	0.0	0.952103	0.0	0.67	0.966714	-8.53757
35	6.23478	0.0	0.0499191	0.0	0.950081	0.0	0.67	1.0	-19.9592
36	6.47046	3.35455	1.0	3.34673	1.00117e-09	0.0	0.67	1.0	-27.093
37	0.0	0.0	0.0	0.0	1.0	0.0	1.0	1.0	0.0
38	4.81923	0.0	0.0472738	0.0	0.952726	0.0	0.67	1.0	-8.92973
39	2.7909	2.7909	1.00001e-09	5.2229	1.0	0.338334	0.480229	1.0	-32.3838
40	0.0	0.0	0.417519	9.73611	0.582481	3.32684	0.0903767	1.0	-25.3269
41	0.0	0.0	0.158849	5.7309	0.841151	5.06046	0.0367276	1.0	-25.2786
42	0.0	0.0	0.256448	3.59111	0.743552	2.54108	0.136873	1.0	-13.6444
43	0.0	0.0	0.0	0.0	1.0	0.0	1.0	1.0	0.0
44	0.0	0.0	0.0241565	6.95285	0.975843	2.96668	0.109231	1.0	-31.4998
45	0.0	0.0	1.0e-09	3.45152	1.0	3.15312	0.0990116	1.0	-22.2021
46	0.0	0.0	1.00003e-09	2.07563	1.0	1.0641	0.307594	1.0	-15.5631
47	0.0	0.0	0.0255664	7.56155	0.974434	6.08813	0.0216589	1.0	-29.5511
48	0.0	0.0	0.472482	13.8282	0.527518	8.24196	0.00721436	0.728651	-25.6057
49	3.42082	0.0	0.847594	61.2277	0.152406	5.25109	0.0332923	1.0	-28.0151
50	0.0	0.0	0.806811	17.4121	0.193189	1.807	0.203226	1.0	-15.9336
51	0.0	0.0	0.754977	18.1688	0.245023	3.6936	0.074596	1.0	-17.0877
52	0.0	0.0	1.0e-09	1.28877	1.0	1.02756	0.314133	1.0	-10.0691
53	0.0	0.0	1.0e-09	4.66738	1.0	4.11498	0.0599	1.0	-20.1258
54	2.04645	0.0	0.0481979	0.0	0.951802	0.0	0.67	1.0	-7.84072
55	1.77218	0.0	0.0473253	0.0	0.952675	0.0	0.67	1.0	-9.36474
56	0.0	0.0	1.00002e-09	4.12264	1.0	2.3159	0.154366	1.0	-19.6778
57	9.96693	0.0	0.0473733	0.0	0.952627	0.0	0.67	1.0	-12.0359
58	1.58741	1.50345	1.0	1.49453	1.12109e-08	0.0	0.67	0.995147	-18.1683
59	1.42837	0.0	0.0473733	0.0	0.952627	0.0	0.67	0.990293	-9.3766
60	0.0	0.0	0.0	0.0	1.0	0.0	1.0	1.0	0.0
61	0.0	0.0	0.766087	9.80346	0.233913	1.78924	0.205207	1.0	-14.2563
62	0.0	0.0	0.962801	137.772	0.0371994	2.58886	0.133436	1.0	-10.4008
63	0.0	0.0	1.00004e-09	4.11307	1.0	2.30958	0.15489	0.998545	-23.1879
64	0.0	0.0	0.292517	4.15737	0.707483	2.26283	0.158822	1.0	-16.9918
65	0.0	0.0	0.0	0.0	1.0	0.0	1.0	1.0	0.0
66	2.00224	0.789843	1.0	0.789589	9.53674e-08	0.0	0.67	1.0	-12.7787
67	2.0562	0.0	0.0472738	0.0	0.952726	0.0	0.67	1.0	-8.75326
68	0.0	0.0	0.0	0.0	1.0	0.0	1.0	1.0	0.0
69	0.0	0.0	0.0	0.0	1.0	0.0	1.0	1.0	0.0
70	0.0	0.0	0.0	0.0	1.0	0.0	1.0	1.0	0.0
71	0.0	0.0	0.92881	27.003	0.0711899	0.855629	0.347259	1.0	-10.8959
72	8.41017	0.0	0.0773311	0.0	0.922669	0.0	0.67	0.985485	-10.3326
73	0.0	0.0	0.56209	1.87206	0.43791	0.718301	0.376918	1.0	-9.17265
74	0.0	0.0	1.0e-09	1.90816	1.0	1.50812	0.239519	1.0	-13.5893
75	0.0	0.0	1.00006e-09	1.1194	1.0	0.900586	0.338199	1.0	-9.51449
76	0.0	0.0	1.0e-09	2.54367	1.0	2.38256	0.148955	1.0	-16.9758
77	0.0	0.0	0.0	0.0	1.0	0.0	1.0	1.0	0.0
78	0.0	0.0	0.220761	1.09714	0.779239	0.78354	0.362437	1.0	-10.0527
79	0.0	0.0	0.0	0.0	1.0	0.0	1.0	1.0	0.0
80	0.0	0.0	0.830241	14.8253	0.169759	1.40831	0.253187	1.0	-14.5587
81	47.7468	0.0	0.966058	425.649	0.0339418	2.0944	0.173888	1.0	-20.1821
82	12.2445	1.80073	1.0	1.79784	1.0e-09	0.0	0.67	1.0	-25.3668
83	3.96431	0.0	0.963806	402.719	0.0361937	2.64736	0.12935	1.0	-22.4996
84	0.0	0.0	0.266134	1.41971	0.733866	0.5774	0.410965	1.0	-10.8296
85	0.0	0.0	1.00001e-09	3.37823	1.0	2.76255	0.121682	1.0	-19.634
86	0.0	0.0	0.0	0.0	1.0	0.0	1.0	1.0	0.0
87	0.0	0.0	1.0e-09	1.73315	1.0	0.988777	0.321257	1.0	-14.3999
88	2.27872	0.648396	0.631292	23.1775	0.368708	2.06909	0.17628	1.0	-32.8822
89	1.78353	0.0491769	0.840015	17.4451	0.159985	2.73231	0.123648	1.0	-18.1944
90	0.0	0.0	0.877331	10.8604	0.122669	4.31139	0.0540949	1.0	-10.3612
91	1.84143	0.813312	1.0	0.814738	1.49012e-09	0.0	0.67	1.0	-13.7937
92	0.0	0.0	1.00003e-09	0.829076	1.0	0.796149	0.359722	1.0	-9.31975
93	0.0	0.0	0.941915	33.4069	0.0580846	5.83287	0.024688	1.0	-10.9236
94	0.0	0.0	1.00001e-09	0.782769	1.0	0.478997	0.437414	1.0	-9.62864
95	0.0	0.0	0.0	0.0	1.0	0.0	1.0	1.0	0.0
96	1.42279	0.836498	1.0	0.837119	1.0e-09	0.0	0.67	1.0	-14.3987
97	0.0	0.0	1.00007e-09	0.771705	1.0	0.667386	0.388757	1.0	-9.60396
98	3.10659	0.0	0.965632	561.543	0.0343681	3.4739	0.0836738	1.0	-16.4249
99	0.0	0.0	0.226424	0.948096	0.773576	0.447786	0.446351	1.0	-10.3258
100	1.52201	0.0	0.0475535	0.0	0.952447	0.0	0.67	1.0	-10.0105
101	0.0	0.0	0.0	0.0	1.0	0.0	1.0	1.0	0.0
102	3.29229	0.91742	0.999242	1.69246	0.000757679	0.0	0.67	1.0	-13.6734
103	0.0	0.0	0.686926	32.3504	0.313074	6.23121	0.020128	1.0	-26.0223
104	0.0	0.0	0.0	0.0	1.0	0.0	1.0	1.0	0.0
105	0.0	0.0	0.0	0.0	1.0	0.0	1.0	1.0	0.0
106	0.0	0.0	1.00001e-09	1.88163	1.0	1.55956	0.232796	1.0	-11.9342
107	0.0	0.0	0.0	0.0	1.0	0.0	1.0	1.0	0.0
108	0.0	0.0	0.0	0.0	1.0	0.0	1.0	1.0	0.0
109	0.0	0.0	1.00003e-09	5.07052	1.0	3.05998	0.103987	1.0	-25.416
110	0.0	0.0	1.00008e-09	0.772735	1.0	0.570947	0.412626	1.0	-8.29669
111	2.13324	0.0	0.732704	50.7791	0.267296	3.14136	0.0996259	1.0	-33.784
112	0.0	0.0	0.945793	33.7346	0.0542075	0.994346	0.320222	1.0	-10.8527
113	0.0	0.0	0.0	0.0	1.0	0.0	1.0	1.0	0.0
114	0.0	0.0	0.0	0.0	1.0	0.0	1.0	1.0	0.0
115	2.06372	0.0	0.0499472	0.0	0.950053	0.0	0.67	1.0	-8.22718
116	24.1705	6.60326	0.786856	7.3873	0.213144	0.0	0.67	1.0	-40.0942
117	3.65105	0.0	0.0480686	0.0	0.951931	0.0	0.67	0.962133	-9.22373
118	0.0	0.0	0.903615	56.3192	0.0963851	9.52253	0.00376438	0.570304	-18.2606
119	0.0	0.0	0.0	0.0	1.0	0.0	1.0	1.0	0.0
120	0.0	0.0	1.0e-09	0.782356	1.0	0.474938	0.43856	1.0	-7.61228
121	0.0	0.0	1.00002e-09	0.799645	1.0	0.443806	0.447511	1.0	-9.27911
122	0.0	0.0	0.0	0.0	1.0	0.0	1.0	1.0	0.0
123	0.0	0.0	1.00005e-09	0.79333	1.0	0.938805	0.330725	1.0	-8.95697
124	1.92745	0.0	0.0472876	0.0	0.952712	0.0	0.67	1.0	-9.47063
125	2.03769	2.03757	1.00288e-09	2.57227	1.0	0.0395269	0.615275	1.0	-20.048
126	0.0	0.0	0.443694	4.0729	0.556306	2.15097	0.168665	1.0	-16.3161
127	0.0	0.0	0.0	0.0	1.0	0.0	1.0	1.0	0.0
128	0.0	0.0	0.0	0.0	1.0	0.0	1.0	1.0	0.0
129	0.0	0.0	1.00003e-09	1.57098	1.0	0.855014	0.347385	1.0	-14.7414
130	0.0	0.0	0.0	0.0	1.0	0.0	1.0	1.0	0.0
131	0.0	0.0	0.239641	2.09166	0.760359	0.871851	0.343955	1.0	-15.4027
132	0.0	0.0	1.00002e-09	0.834363	1.0	0.973323	0.324149	1.0	-8.57185
133	0.0	0.0	0.938152	35.5821	0.0618484	0.939552	0.330581	1.0	-11.029
134	0.0	0.0	1.00003e-09	2.40341	1.0	1.42051	0.25147	1.0	-15.1855
135	0.0	0.0	0.946607	46.3702	0.0533933	1.62665	0.224339	1.0	-9.94738
136	0.0	0.0	0.0	0.0	1.0	0.0	1.0	1.0	0.0
137	3.24775	0.0	0.0474218	0.0	0.952578	0.0	0.67	1.0	-9.87482
138	0.0	0.0	0.0	0.0	1.0	0.0	1.0	1.0	0.0
139	0.0	0.0	0.0	0.0	1.0	0.0	1.0	1.0	0.0
140	0.0	0.0	0.0	0.0	1.0	0.0	1.0	1.0	0.0
141	0.0	0.0	0.0	0.0	1.0	0.0	1.0	1.0	0.0
142	7.78845	0.0	0.0472961	0.0	0.952704	0.0	0.67	0.980725	-11.7312
143	0.0	0.0	0.826534	34.8258	0.173466	12.3669	0.000892079	0.2703	-19.8242
144	0.0	0.0	0.0	0.0	1.0	0.0	1.0	1.0	0.0
145	0.0	0.0	0.0	0.0	1.0	0.0	1.0	1.0	0.0
146	0.0	0.0	0.0	0.0	1.0	0.0	1.0	1.0	0.0
147	1.68695	1.68695	1.0e-09	4.47807	1.0	0.830649	0.352425	1.0	-24.3968
148	2.19586	0.0	0.0475413	0.0	0.952459	0.0	0.67	1.0	-8.31463
149	0.0	0.0	0.0	0.0	1.0	0.0	1.0	1.0	0.0
150	0.0	0.0	0.251345	1.22799	0.748655	0.764288	0.366633	1.0	-9.49819
151	0.0	0.0	1.0e-09	0.699351	1.0	0.505005	0.430179	1.0	-9.33032
152	0.0	0.0	0.0	0.0	1.0	0.0	1.0	1.0	0.0
153	0.0	0.0	0.251799	1.39458	0.748201	0.551239	0.417759	1.0	-10.6117
154	3.03147	0.0	0.0473914	0.0	0.952609	0.0	0.67	1.0	-14.7365
155	0.0	0.0	0.0	0.0	1.0	0.0	1.0	1.0	0.0
156	0.0	0.0	1.00003e-09	0.755665	1.0	0.732332	0.37374	1.0	-8.72544
157	0.0	0.0	1.00001e-09	1.53247	1.0	1.15077	0.292718	1.0	-11.7335
158	0.0	0.0	0.0	0.0	1.0	0.0	1.0	1.0	0.0
159	0.0	0.0	0.0	0.0	1.0	0.0	1.0	1.0	0.0
160	0.0	0.0	0.626755	5.27055	0.373245	1.49084	0.241825	1.0	-12.9666
161	0.0	0.0	0.0	0.0	1.0	0.0	1.0	1.0	0.0
162	0.0	0.0	0.0	0.0	1.0	0.0	1.0	1.0	0.0
163	1.22915	0.0	0.0474207	0.0	0.952579	0.0	0.67	0.97601	-9.33303
164	2.23507	1.86335	1.0	1.85351	1.00024e-09	0.0	0.67	1.0	-18.247
165	3.95677	3.2468	1.0	3.24377	1.00117e-09	0.0	0.67	1.0	-25.6987
166	0.0	0.0	1.0e-09	0.784241	1.0	0.673253	0.387367	1.0	-8.28177
167	0.0	0.0	0.0	0.0	1.0	0.0	1.0	1.0	0.0
168	8.83533	0.0	0.0473699	0.0	0.95263	0.0	0.67	1.0	-16.1966
169	0.0	0.0	0.0	0.0	1.0	0.0	1.0	1.0	0.0
170	3.22501	0.0	0.050979	0.0	0.949021	0.0	0.67	1.0	-7.15114
171	0.0	0.0	0.616307	13.9529	0.383693	3.80689	0.0703157	1.0	-21.4916
172	0.0	0.0	0.945516	37.4427	0.0544841	1.45486	0.246707	1.0	-10.6113
173	0.0	0.0	0.693325	13.4947	0.306675	2.64295	0.129653	1.0	-19.6801
174	0.0	0.0	0.0	0.0	1.0	0.0	1.0	1.0	0.0
175	11.6803	0.0	0.737126	14.3358	0.262874	0.0167922	0.635833	1.0	-26.2709
176	0.0	0.0	0.0	0.0	1.0	0.0	1.0	1.0	0.0
177	0.0	0.0	1.00008e-09	0.780666	1.0	0.737639	0.372547	1.0	-9.51262
178	0.0	0.0	0.0	0.0	1.0	0.0	1.0	1.0	0.0
179	0.0	0.0	0.0	0.0	1.0	0.0	1.0	1.0	0.0
180	0.0	0.0	0.946733	43.9989	0.0532674	1.25048	0.276629	1.0	-9.29945
181	0.0	0.0	0.608419	11.5225	0.391581	4.56793	0.0473642	1.0	-19.9025
182	0.0	0.0	0.912024	78.2076	0.0879759	2.90908	0.112604	1.0	-19.1317
183	1.79243	0.0	0.0500232	0.0	0.949977	0.0	0.67	1.0	-8.74901
184	3.8045	0.791426	1.0	0.810521	1.0e-09	0.0	0.67	0.957594	-16.7255
185	3.70793	1.65232	1.0	1.64272	1.0e-09	0.0	0.67	1.0	-17.6101
186	0.0	0.0	1.00003e-09	3.05912	1.0	2.33302	0.152957	1.0	-17.6162
187	1.79797	0.0	0.0473922	0.0	0.952608	0.0	0.67	1.0	-8.73159
188	5.69589	0.0	0.857896	20.7706	0.142104	0.306829	0.490849	1.0	-19.284
189	1.83654	0.0	0.0473813	0.0	0.952619	0.0	0.67	1.0	-9.39808
190	0.0	0.0	0.0	0.0	1.0	0.0	1.0	1.0	0.0
191	2.05846	0.834573	1.0	0.834663	1.22107e-07	0.0	0.67	1.0	-12.2175
192	1.25329	0.0	0.047883	0.0	0.952117	0.0	0.67	1.0	-9.73952
193	0.0	0.0	1.0e-09	2.52051	1.0	2.36211	0.150593	1.0	-14.1684
194	0.0	0.0	0.0	0.0	1.0	0.0	1.0	1.0	0.0
195	0.0	0.0	0.445517	11.5234	0.554483	4.22371	0.0566121	1.0	-25.1222
196	0.0	0.0	0.0	0.0	1.0	0.0	1.0	1.0	0.0
197	2.13138	0.0	0.0474353	0.0	0.952565	0.0	0.67	1.0	-10.4228
198	1.83673	0.0	0.0474218	0.0	0.952578	0.0	0.67	1.0	-9.86735
199	0.0	0.0	0.0	0.0	1.0	0.0	1.0	1.0	0.0
200	0.0	0.0	0.0	0.0	1.0	0.0	1.0	1.0	0.0
201	0.0	0.0	0.0	0.0	1.0	0.0	1.0	1.0	0.0
202	0.0	0.0	1.0e-09	0.772821	1.0	0.571456	0.412494	1.0	-8.17624
203	1.97591	0.0	0.0474159	0.0	0.952584	0.0	0.67	1.0	-9.7951
204	0.0	0.0	0.0	0.0	1.0	0.0	1.0	1.0	0.0
205	1.70974	0.0	0.0481648	0.0	0.951835	0.0	0.67	1.0	-7.47355
206	0.0	0.0	1.00011e-09	0.909672	1.0	0.845285	0.349387	1.0	-9.56659
207	0.0	0.0	0.0	0.0	1.0	0.0	1.0	1.0	0.0
208	3.58594	3.20023	1.0	3.1962	1.00117e-09	0.0	0.67	1.0	-22.8108
209	0.0	0.0	0.0	0.0	1.0	0.0	1.0	1.0	0.0
210	0.0	0.0	0.0	0.0	1.0	0.0	1.0	1.0	0.0
211	0.0	0.0	0.607727	15.5857	0.392273	5.48063	0.029584	0.995995	-24.7776
212	3.7223	0.0	0.947022	50.2893	0.0529784	0.447955	0.446301	1.0	-18.45
213	0.0	0.0	0.0	0.0	1.0	0.0	1.0	1.0	0.0
214	4.3283	1.66575	1.0	1.65577	1.00117e-09	0.0	0.67	1.0	-23.6823
215	3.62409	0.805107	1.0	0.803389	1.00024e-09	0.0	0.67	1.0	-13.81
216	0.0	0.0	0.0	0.0	1.0	0.0	1.0	1.0	0.0
217	0.0	0.0	1.00003e-09	0.803675	1.0	0.486231	0.435383	1.0	-8.66958
218	0.0	0.0	0.0	0.0	1.0	0.0	1.0	1.0	0.0
219	0.0	0.0	0.0	0.0	1.0	0.0	1.0	1.0	0.0
220	0.0	0.0	0.0	0.0	1.0	0.0	1.0	1.0	0.0
221	1.84156	0.0	0.959734	126.639	0.040266	1.44961	0.247429	1.0	-15.8276
222	2.41926	0.795348	0.999442	1.22314	0.000558293	0.0	0.67	1.0	-15.1693
223	1.3652	0.0	0.0475541	0.0	0.952446	0.0	0.67	1.0	-9.15942
224	0.0	0.0	0.0	0.0	1.0	0.0	1.0	1.0	0.0
225	0.0	0.0	0.0	0.0	1.0	0.0	1.0	1.0	0.0
226	2.03808	1.79809	1.0	1.79598	1.0e-09	0.0	0.67	1.0	-16.3631
227	3.78032	0.0	0.0473017	0.0	0.952698	0.0	0.67	1.0	-13.0403
228	0.0	0.0	1.0e-09	4.54941	1.0	2.46264	0.142717	1.0	-20.2768
229	0.0	0.0	0.0	0.0	1.0	0.0	1.0	1.0	0.0
230	1.37804	0.0	0.0484957	0.0	0.951504	0.0	0.67	1.0	-7.90631
231	0.0	0.0	0.0	0.0	1.0	0.0	1.0	1.0	0.0
232	0.0	0.0	0.786388	13.236	0.213612	4.42697	0.0509497	1.0	-15.4983
233	0.0	0.0	0.0	0.0	1.0	0.0	1.0	1.0	0.0
234	0.0	0.0	0.0	0.0	1.0	0.0	1.0	1.0	0.0
235	0.0	0.0	1.0e-09	0.741178	1.0	0.681044	0.385533	1.0	-9.29829
236	4.44338	0.0	0.869033	8.77001	0.130967	0.0275702	0.625194	1.0	-16.58
237	0.0	0.0	1.00001e-09	7.15953	1.0	4.13614	0.0592452	1.0	-21.5439
238	0.0	0.0	1.00001e-09	4.34375	1.0	2.78277	0.120385	1.0	-20.1319
239	0.0	0.0	0.927202	28.2252	0.0727978	4.98448	0.0381951	0.964427	-11.7169
240	0.0	0.0	0.956144	83.8164	0.0438559	1.67546	0.218399	1.0	-10.4592
241	1.76904	0.0	0.0530158	0.0	0.946984	0.0	0.67	1.0	-11.7836
242	0.0	0.0	0.953601	73.3928	0.0463992	1.52033	0.237904	1.0	-11.1651
243	1.62086	0.0	0.0474726	0.0	0.952527	0.0	0.67	1.0	-9.26975
244	0.0	0.0	0.0	0.0	1.0	0.0	1.0	1.0	0.0
245	2.16283	0.0	0.0473365	0.0	0.952664	0.0	0.67	1.0	-7.64227
246	2.52507	0.0	0.0499618	0.0	0.950038	0.0	0.67	1.0	-7.25479
247	0.0	0.0	1.00001e-09	4.85775	1.0	3.86623	0.0681748	1.0	-22.3785
248	0.0	0.0	1.00003e-09	1.81673	1.0	1.04007	0.311876	1.0	-13.795
249	0.0	0.0	0.0	0.0	1.0	0.0	1.0	1.0	0.0
250	3.63275	0.0	0.0522212	0.0	0.947779	0.0	0.67	0.97134	-11.8666
251	3.76089	0.0	0.894703	13.9603	0.105297	0.0734949	0.592278	1.0	-21.6064
252	2.11721	1.64936	1.0	1.64414	1.21072e-09	0.0	0.67	1.0	-16.3422
253	3.91978	1.78076	1.0	1.78036	1.00117e-09	0.0	0.67	1.0	-21.692
254	3.31039	0.833421	1.0	0.835325	1.21072e-09	0.0	0.67	1.0	-14.0755
255	4.00199	0.773193	1.0	0.774056	1.0e-09	0.0	0.67	1.0	-17.7434
256	2.10262	1.66047	1.0	1.65578	1.0e-09	0.0	0.67	0.953099	-17.9601
257	4.42469	0.0	0.0474218	0.0	0.952578	0.0	0.67	1.0	-9.41731
258	0.0	0.0	1.00005e-09	0.81948	1.0	0.701633	0.38074	1.0	-9.51337
259	1.8052	0.0	0.0500275	0.0	0.949972	0.0	0.67	1.0	-8.17589
260	0.0	0.0	0.947736	39.0703	0.0522644	6.8754	0.0144778	1.0	-12.1497
261	0.0	0.0	0.0	0.0	1.0	0.0	1.0	1.0	0.0
262	0.0	0.0	0.0	0.0	1.0	0.0	1.0	1.0	0.0
263	0.0	0.0	0.0	0.0	1.0	0.0	1.0	1.0	0.0
264	3.34395	2.09247	1.0	2.08864	1.0e-09	0.0	0.67	1.0	-18.1128
265	3.44677	0.0	0.89883	12.1316	0.10117	0.0697131	0.594591	1.0	-18.6453
266	2.85596	0.0	0.0499545	0.0	0.950045	0.0	0.67	1.0	-12.6464
267	1.90219	1.57172	1.0	1.57268	1.0e-09	0.0	0.67	1.0	-17.5229
268	0.0	0.0	0.0	0.0	1.0	0.0	1.0	1.0	0.0
269	0.0	0.0	1.0e-09	1.80039	1.0	1.67657	0.218265	1.0	-14.9549
270	2.12048	0.0	0.0485159	0.0	0.951484	0.0	0.67	0.948645	-7.6613
271	0.0	0.0	0.0	0.0	1.0	0.0	1.0	1.0	0.0
272	0.0	0.0	1.0e-09	1.45264	1.0	0.971198	0.32455	1.0	-11.8275
273	0.0	0.0	0.250933	1.05644	0.749067	0.672302	0.387592	1.0	-8.7826
274	0.0	0.0	0.0	0.0	1.0	0.0	1.0	1.0	0.0
275	0.0	0.0	0.680141	12.3343	0.319859	1.40308	0.253927	1.0	-21.7262
276	0.0	0.0	0.0	0.0	1.0	0.0	1.0	1.0	0.0
277	1.76062	0.0	0.877722	10.5691	0.122278	0.101784	0.57625	1.0	-14.4218
278	0.0	0.0	0.0	0.0	1.0	0.0	1.0	1.0	0.0
279	4.74098	0.0	0.047388	0.0	0.952612	0.0	0.67	1.0	-11.0252
280	0.0	0.0	1.00005e-09	0.788811	1.0	0.75198	0.369349	1.0	-8.50696
281	1.5976	0.0	0.893391	12.7748	0.106609	0.123028	0.565336	1.0	-15.547
282	4.22604	1.80327	0.999995	1.80326	5.26325e-06	0.0	0.67	1.0	-19.1129
283	1.37332	0.783242	1.0	0.785138	1.0e-09	0.0	0.67	1.0	-14.0862
284	0.0	0.0	1.0e-09	4.11055	1.0	3.20861	0.0961648	1.0	-20.303
285	0.0	0.0	0.0	0.0	1.0	0.0	1.0	1.0	0.0
286	0.0	0.0	0.0	0.0	1.0	0.0	1.0	1.0	0.0
287	0.0	0.0	0.0551571	0.781582	0.944843	0.639447	0.395469	1.0	-9.62696
288	1.97086	0.809693	0.999999	0.809749	7.09534e-07	0.0	0.67	1.0	-12.7268
289	0.0	0.0	0.0	0.0	1.0	0.0	1.0	1.0	0.0
290	0.0	0.0	1.00001e-09	0.783959	1.0	0.676092	0.386698	1.0	-8.30214
291	0.0	0.0	1.0e-09	3.08539	1.0	2.23932	0.160839	0.994573	-20.6225
292	0.0	0.0	0.0	0.0	1.0	0.0	1.0	1.0	0.0
293	0.0	0.0	1.00001e-09	1.23481	1.0	0.218883	0.523227	1.0	-14.6961
294	0.0	0.0	0.39626	5.56201	0.60374	2.431	0.145148	1.0	-21.369
295	0.0	0.0	0.0	0.0	1.0	0.0	1.0	1.0	0.0
296	0.0	0.0	0.678115	5.56195	0.321885	1.34434	0.262406	1.0	-14.6781
297	0.0	0.0	0.0	0.0	1.0	0.0	1.0	1.0	0.0
298	3.11754	1.64247	1.0	1.64656	1.0e-09	0.0	0.67	1.0	-19.5411
299	0.0	0.0	1.00003e-09	1.58936	1.0	1.45594	0.246559	1.0	-15.4457
300	1.67714	0.771923	1.0	0.773686	1.0e-09	0.0	0.67	1.0	-13.7835
301	0.0	0.0	0.0	0.0	1.0	0.0	1.0	1.0	0.0
302	1.29869	0.0	0.0373288	0.0	0.962671	0.0	0.67	1.0	-9.70521
303	0.0	0.0	1.00001e-09	3.02033	1.0	1.41324	0.252491	1.0	-19.2451
