# Supplementary material for: Evolution of host-microbe cell adherence by receptor domain shuffling
Source: eLife. 2022 Jan 25;11:e73330. doi: 10.7554/eLife.73330 (PMC8860441; doi:10.7554/eLife.73330)
Supplement: Figure 2—source data 3. [file elife-73330-fig2-data3.zip › Figure 2 - source data 3/site_selection_results/CCM5_mus_ds6_all_evo_data/CCM05_NS_extracted_sites.txt]

PepLen	site	pvalue	sig	Analysis
303	7	0.833	0	M2_NE_Bayes
	21	0.797	0	M2_NE_Bayes
	24	0.524	0	M2_NE_Bayes
	25	0.707	0	M2_NE_Bayes
	28	0.998	2	M2_NE_Bayes
	31	0.768	0	M2_NE_Bayes
	36	0.926	0	M2_NE_Bayes
	39	0.953	1	M2_NE_Bayes
	40	0.812	0	M2_NE_Bayes
	41	0.978	1	M2_NE_Bayes
	42	0.613	0	M2_NE_Bayes
	44	0.998	2	M2_NE_Bayes
	45	0.899	0	M2_NE_Bayes
	47	0.998	2	M2_NE_Bayes
	48	0.996	2	M2_NE_Bayes
	49	0.922	0	M2_NE_Bayes
	51	0.594	0	M2_NE_Bayes
	53	0.940	0	M2_NE_Bayes
	56	0.750	0	M2_NE_Bayes
	63	0.737	0	M2_NE_Bayes
	76	0.506	0	M2_NE_Bayes
	88	0.995	2	M2_NE_Bayes
	103	0.975	1	M2_NE_Bayes
	109	0.893	0	M2_NE_Bayes
	111	0.909	0	M2_NE_Bayes
	116	0.983	1	M2_NE_Bayes
	118	0.700	0	M2_NE_Bayes
	126	0.552	0	M2_NE_Bayes
	143	0.989	1	M2_NE_Bayes
	147	0.933	0	M2_NE_Bayes
	165	0.814	0	M2_NE_Bayes
	171	0.888	0	M2_NE_Bayes
	175	0.568	0	M2_NE_Bayes
	181	0.941	0	M2_NE_Bayes
	186	0.558	0	M2_NE_Bayes
	195	0.972	1	M2_NE_Bayes
	208	0.811	0	M2_NE_Bayes
	211	0.977	1	M2_NE_Bayes
	228	0.910	0	M2_NE_Bayes
	232	0.738	0	M2_NE_Bayes
	237	0.973	1	M2_NE_Bayes
	238	0.924	0	M2_NE_Bayes
	247	0.884	0	M2_NE_Bayes
	264	0.548	0	M2_NE_Bayes
	284	0.690	0	M2_NE_Bayes
	291	0.523	0	M2_NE_Bayes
	294	0.735	0	M2_NE_Bayes
	303	0.750	0	M2_NE_Bayes
	7	0.843	0	M2_BE_Bayes
	21	0.806	0	M2_BE_Bayes
	24	0.546	0	M2_BE_Bayes
	25	0.724	0	M2_BE_Bayes
	27	0.525	0	M2_BE_Bayes
	28	0.998	2	M2_BE_Bayes
	31	0.779	0	M2_BE_Bayes
	36	0.932	0	M2_BE_Bayes
	39	0.955	1	M2_BE_Bayes
	40	0.820	0	M2_BE_Bayes
	41	0.980	1	M2_BE_Bayes
	42	0.633	0	M2_BE_Bayes
	44	0.998	2	M2_BE_Bayes
	45	0.906	0	M2_BE_Bayes
	47	0.999	2	M2_BE_Bayes
	48	0.997	2	M2_BE_Bayes
	49	0.928	0	M2_BE_Bayes
	50	0.514	0	M2_BE_Bayes
	51	0.620	0	M2_BE_Bayes
	53	0.946	0	M2_BE_Bayes
	56	0.763	0	M2_BE_Bayes
	63	0.751	0	M2_BE_Bayes
	76	0.539	0	M2_BE_Bayes
	88	0.996	2	M2_BE_Bayes
	89	0.508	0	M2_BE_Bayes
	103	0.977	1	M2_BE_Bayes
	109	0.900	0	M2_BE_Bayes
	111	0.915	0	M2_BE_Bayes
	116	0.985	1	M2_BE_Bayes
	118	0.715	0	M2_BE_Bayes
	126	0.574	0	M2_BE_Bayes
	143	0.990	2	M2_BE_Bayes
	147	0.939	0	M2_BE_Bayes
	165	0.825	0	M2_BE_Bayes
	171	0.896	0	M2_BE_Bayes
	175	0.596	0	M2_BE_Bayes
	181	0.947	0	M2_BE_Bayes
	186	0.587	0	M2_BE_Bayes
	193	0.525	0	M2_BE_Bayes
	195	0.974	1	M2_BE_Bayes
	208	0.825	0	M2_BE_Bayes
	211	0.979	1	M2_BE_Bayes
	228	0.917	0	M2_BE_Bayes
	232	0.755	0	M2_BE_Bayes
	237	0.976	1	M2_BE_Bayes
	238	0.931	0	M2_BE_Bayes
	239	0.501	0	M2_BE_Bayes
	247	0.890	0	M2_BE_Bayes
	264	0.569	0	M2_BE_Bayes
	284	0.710	0	M2_BE_Bayes
	291	0.560	0	M2_BE_Bayes
	294	0.750	0	M2_BE_Bayes
	303	0.764	0	M2_BE_Bayes
	7	0.882	0	M8_NE_Bayes
	21	0.865	0	M8_NE_Bayes
	24	0.570	0	M8_NE_Bayes
	25	0.782	0	M8_NE_Bayes
	27	0.561	0	M8_NE_Bayes
	28	0.999	2	M8_NE_Bayes
	31	0.843	0	M8_NE_Bayes
	36	0.952	1	M8_NE_Bayes
	39	0.973	1	M8_NE_Bayes
	40	0.875	0	M8_NE_Bayes
	41	0.986	1	M8_NE_Bayes
	42	0.658	0	M8_NE_Bayes
	44	0.999	2	M8_NE_Bayes
	45	0.930	0	M8_NE_Bayes
	47	0.999	2	M8_NE_Bayes
	48	0.998	2	M8_NE_Bayes
	49	0.947	0	M8_NE_Bayes
	50	0.536	0	M8_NE_Bayes
	51	0.661	0	M8_NE_Bayes
	53	0.959	1	M8_NE_Bayes
	56	0.818	0	M8_NE_Bayes
	63	0.807	0	M8_NE_Bayes
	76	0.577	0	M8_NE_Bayes
	85	0.532	0	M8_NE_Bayes
	88	0.997	2	M8_NE_Bayes
	89	0.542	0	M8_NE_Bayes
	103	0.984	1	M8_NE_Bayes
	109	0.930	0	M8_NE_Bayes
	111	0.942	0	M8_NE_Bayes
	116	0.991	2	M8_NE_Bayes
	118	0.755	0	M8_NE_Bayes
	126	0.599	0	M8_NE_Bayes
	143	0.994	2	M8_NE_Bayes
	147	0.954	1	M8_NE_Bayes
	165	0.867	0	M8_NE_Bayes
	171	0.922	0	M8_NE_Bayes
	175	0.636	0	M8_NE_Bayes
	181	0.960	1	M8_NE_Bayes
	186	0.632	0	M8_NE_Bayes
	193	0.563	0	M8_NE_Bayes
	195	0.984	1	M8_NE_Bayes
	208	0.853	0	M8_NE_Bayes
	211	0.986	1	M8_NE_Bayes
	228	0.938	0	M8_NE_Bayes
	232	0.792	0	M8_NE_Bayes
	237	0.982	1	M8_NE_Bayes
	238	0.948	0	M8_NE_Bayes
	239	0.523	0	M8_NE_Bayes
	247	0.926	0	M8_NE_Bayes
	264	0.594	0	M8_NE_Bayes
	275	0.523	0	M8_NE_Bayes
	284	0.768	0	M8_NE_Bayes
	291	0.619	0	M8_NE_Bayes
	294	0.797	0	M8_NE_Bayes
	303	0.817	0	M8_NE_Bayes
	7	0.923	0	M8_BE_Bayes
	21	0.914	0	M8_BE_Bayes
	24	0.651	0	M8_BE_Bayes
	25	0.851	0	M8_BE_Bayes
	27	0.663	0	M8_BE_Bayes
	28	0.999	2	M8_BE_Bayes
	31	0.899	0	M8_BE_Bayes
	36	0.970	1	M8_BE_Bayes
	39	0.984	1	M8_BE_Bayes
	40	0.921	0	M8_BE_Bayes
	41	0.992	2	M8_BE_Bayes
	42	0.729	0	M8_BE_Bayes
	44	1.000	2	M8_BE_Bayes
	45	0.956	1	M8_BE_Bayes
	46	0.576	0	M8_BE_Bayes
	47	1.000	2	M8_BE_Bayes
	48	0.999	2	M8_BE_Bayes
	49	0.966	1	M8_BE_Bayes
	50	0.620	0	M8_BE_Bayes
	51	0.747	0	M8_BE_Bayes
	53	0.975	1	M8_BE_Bayes
	56	0.877	0	M8_BE_Bayes
	63	0.869	0	M8_BE_Bayes
	64	0.532	0	M8_BE_Bayes
	76	0.676	0	M8_BE_Bayes
	85	0.654	0	M8_BE_Bayes
	88	0.998	2	M8_BE_Bayes
	89	0.645	0	M8_BE_Bayes
	103	0.991	2	M8_BE_Bayes
	109	0.956	1	M8_BE_Bayes
	111	0.965	1	M8_BE_Bayes
	116	0.995	2	M8_BE_Bayes
	118	0.819	0	M8_BE_Bayes
	126	0.677	0	M8_BE_Bayes
	143	0.997	2	M8_BE_Bayes
	147	0.971	1	M8_BE_Bayes
	165	0.912	0	M8_BE_Bayes
	171	0.950	1	M8_BE_Bayes
	173	0.537	0	M8_BE_Bayes
	175	0.726	0	M8_BE_Bayes
	181	0.975	1	M8_BE_Bayes
	186	0.725	0	M8_BE_Bayes
	193	0.664	0	M8_BE_Bayes
	195	0.991	2	M8_BE_Bayes
	208	0.898	0	M8_BE_Bayes
	211	0.992	2	M8_BE_Bayes
	228	0.961	1	M8_BE_Bayes
	232	0.851	0	M8_BE_Bayes
	237	0.989	1	M8_BE_Bayes
	238	0.968	1	M8_BE_Bayes
	239	0.607	0	M8_BE_Bayes
	247	0.954	1	M8_BE_Bayes
	264	0.672	0	M8_BE_Bayes
	275	0.633	0	M8_BE_Bayes
	282	0.524	0	M8_BE_Bayes
	284	0.841	0	M8_BE_Bayes
	291	0.726	0	M8_BE_Bayes
	294	0.858	0	M8_BE_Bayes
	299	0.505	0	M8_BE_Bayes
	303	0.877	0	M8_BE_Bayes
