# Supplementary material for: Evolution of host-microbe cell adherence by receptor domain shuffling
Source: eLife. 2022 Jan 25;11:e73330. doi: 10.7554/eLife.73330 (PMC8860441; doi:10.7554/eLife.73330)
Supplement: Figure 2—source data 3. [file elife-73330-fig2-data3.zip › Figure 2 - source data 3/site_selection_results/original_PAML_NS_sites_files/CCM01_NS.txt]

     19   1440

human                           CAG CTC ACT ACT GAA TCC ATG CCA TTC AAT GTT GCA GAG GGG AAG GAG GTT CTT CTC CTT GTC CAC AAT CTG CCC CAG CAA CTT TTT GGC TAC AGC TGG TAC AAA GGG GAA AGA GTG GAT GGC AAC CGT CAA ATT GTA GGA TAT GCA ATA GGA ACT CAA CAA GCT ACC CCA GGG CCC GCA AAC AGC GGT CGA GAG ACA ATA TAC CCC AAT GCA TCC CTG CTG ATC CAG AAC GTC ACC CAG AAT GAC ACA GGA TTC TAC ACC CTA CAA GTC ATA AAG TCA GAT CTT GTG AAT GAA GAA GCA ACT GGA CAG TTC CAT GTA TAC CCG GAG CTG CCC AAG CCC TCC ATC TCC AGC AAC AAC TCC AAC CCT GTG GAG GAC AAG GAT GCT GTG GCC TTC ACC TGT GAA CCT GAG ACT CAG GAC ACA ACC TAC CTG TGG TGG ATA AAC AAT CAG AGC CTC CCG GTC AGT CCC AGG CTG CAG CTG TCC AAT GGC AAC AGG ACC CTC ACT CTA CTC AGT GTC ACA AGG AAT GAC ACA GGA CCC TAT GAG TGT GAA ATA CAG AAC CCA GTG AGT GCG AAC CGC AGT GAC CCA GTC ACC TTG AAT GTC ACC TAT GGC CCG GAC ACC CCC ACC ATT TCC CCT TCA GAC ACC TAT TAC CGT CCA GGG GCA AAC CTC AGC CTC TCC TGC TAT GCA GCC TCT AAC CCA CCT GCA CAG TAC TCC TGG CTT ATC AAT GGA ACA CAG CAA AGC ACA CAA GAG CTC TTT ATC CCT AAC ATC ACT GTG AAT AAT AGT GGA TCC TAT ACC TGC CAC GCC AAT AAC TCA GTC ACT GGC TGC AAC AGG ACC ACA GTC AAG ACG ATC ATA GTC ACT GAG CTA AGT CCA GTA AAG CCC CAA ATC AAA GCC AGC AAG ACC ACA GTC ACA GGA GAT AAG GAC TCT GTG AAC CTG ACC TGC TCC ACA AAT GAC ACT GGA ATC TCC ATC CGT TGG TTC TTC AAA AAC CAG CTC CCG TCC TCG GAG AGG ATG AAG CTG TCC CAG GGC AAC ACC ACC CTC AGC ATA AAC CCT GTC AAG AGG GAG GAT GCT GGG ACG TAT TGG TGT GAG GTC TTC AAC CCA ATC AGT AAG AAC CAA AGC GAC CCC ATC ATG CTG AAC GTA AAC AGA CAA GAA AAT GGC CTC TCA CCT GGG GCC ATT GCT GGC ATT GTG ATT GGA GTG GCC CTG GTT GCT CTG ATA GTA GCC CTG GCA TGT TTT CTG CAT TTC GGG AAG GGC AGG GCA AGC GAC CAG CGT GAT CTC ACA GAG CAC AAA CCC TCA GTC TCC AAC CAC ACT CAG GAC CAC TCC AAT GAC CCA CCT AAC AAG ATG AAT GAA GTT ACT TAT TCT ACC CTG AAC TTT GAA GCC CAG CAA CCC ACA CAA CCA ACT TCA GCC TCC CCA TCC CTA ACA GCC ACA GAA ATA ATT TAT TCA GAA GTA AAA AAG 
chimpanzee                      CAG CTC ACT ACT GAA TCC ATG CCA TTC AAT GTT GCA GAG GGG AAG GAG GTT CTT CTA CTT GTC TAC AAT CTG CCC CAG CAA CTT TTT GGC TAC AGC TGG TAC AAA GGG GAA AGA GTG GAT GGC AAC CGT CAA ATT GTA GGA TAT GTA ATA GGA ACT CAA CAA GCT ACC CCA GGG CCC GCA TAC AGC GGT CGA GAG ACA ACA TAC CCC AAT GCA TCC CTG CTG ATC CAG AAC GTC ACC CAG AAT GAC ACA GGA TTC TAC ACC CTA CAA GTC ATA AAG TCA GAT CTT GTG AAT GAA GAA GCA ACT GGA CAG TTC CAT GTA TAC CCG GAG CTG CCC AAG CCC TCC ATC TCC AGC AAC AAC TCC AAC CCC GTG GAG GAC AAG GAT GCT GTG GCC TTC ACC TGT GTA TCT GAG ACT CAG GAC ACA ACC TAC CTG TGG TGG ATA AAC AAT CAG AGC CTC CCA GTC AGT CCC AGG CTG CAG CTG TCC AAT GGC AAC AGG ACC CTC ACT CTA CTC AGT GTC ACA AGG AAT GAC ACA GGA CCC TAT GAG TGT GAA ATA CAG AAC CCA GTG AGT GCG AAC CGC AGT GAC CCA GTC ACC TTG AAT GTC ACC TAT GGC CCG GAC ACC CCC ACC ATT TCC CCT TCA GAC ACC TAT TAC CGT CCA GGG GCA AAC CTC AGC CTC TCC TGC TAT GCA GCC TCT AAC CCA CCT GCA CAG TAC TCC TGG CTT ATC AAT GGA ACA CAG CAA AGC ACA CAA GAG CTC TTT ATC CCC AAC ATC ACT GTG AAT AAT AGT GGA TCC TAT ACC TGC CAC GCC AAT AAC TCA GTC ACT GGC CGC AAC AGG ACC ACA GTC AAG ACG ATC ATA GTC ACT GAG CTA AGT CCA GTA AAG CCC CAA ATC AAA GCC AGC AAG ACC ACA GTC ACA GGA GAT AAG GAC TCT GTG AAC CTG ACC TGC TCC ACA AAT GAC ACT GGA ATC TCC ATC CGT TGG TTC TTC AAA AAC CAG CTC CCG TCC TCG GAG AGG ATG AAG CTG TCC CAG GGC AAC ACC ACC CTC AGC ATA AAC CCT GTC AAG AGG GAG GAT GCT GGG ACG TAT TGG TGT GAG GTC TTC AAC CCA ATC AGT AAG AAC CAA AGC GAC CCC ATC ATG CTG AAT GTA AAC AGA CAA GAA AAT GGC CTC TCA CCT GGG GCC ATT GCT GGC ATT GTG ATT GGA CTG GCC CTG GTT GCT CTG ATA TTA GCC CTG GCA TGT TTT CTG CAT TTC GGG AAG GGC AGG GCA AGC GAC CAG CGT GAT CTC ACA GAG CAC AAA CCC TCA GTC TCC AAC CAC ACT CAG GAC CAC TCC AAT GAC CCA CCT AAC AAG ATG AAT GAA GTT ACT TAT TCT ACC CTG AAC TTT GAA GCC CAG CAA CCC ACA CAA CCA ACT TCA GCC TCC CCA TCC CCA ACA GCC ACA GAA ATA ATT TAT TCA GAA GTA AAA AAG 
bonobo                          AAG CTC ACC ATT GAA TCC ACG CCG TTC AAT GTC GCA GAA GGG AAG GAG GTT CTT CTA CTC ACC CAC AAT CTG CCC CAG AAT CAT ATT GGC TAC ACC TGG TAC AAA GGG GAA AGA GTG GAT GGC AAC CGT CTA ATT GTA GCA CAT GCA ATA CAA AAT CAA CAA ACC ACC CGA GGG CCC GCA CAC AGC GGT CGA GAG ACA GTA TAC CCC AAT GCA TCC CTG CTG ATC CAG AAC GTC ACC CAG AAT AAC ACA GGA TTC TAC ACC CTA CAA GTC ATA AAG TCA GAT CTT GTG AAT GAA GAA GCA ACT GGA CAG TTC CAT GTA TAC CCG GAG CTG CCC AAG CCC TCC ATC TCC AGC AAC AAC TCC AAC CCC GTG GAG GAC AAG GAT GCT GTG GCC TTC ACC TGT GAA CCT GAG ACT CAG AAC ACA ACC TAC CTG TGG TGG GTA AAT GGT CAG AGC CTC CCG GTC AGT CCC AGG CTG CAG CTG TCC AAT GGC AAC AGG ACC CTC ACT CTA CTC AGT GTC ACA GGG AAT GAC ATA GGA CCC TAT GAA TGT GAA ATA CAG AAC CCA GCG AGT GTG AAA CGC AGT GAC CCA GTC ACC TTG AAT GTC ACC TAT GGC CCG GAC ACC CCC ACC ATT TCC CCT TCA GAC ACC TAT TAC CGT CCA GGG GCA AAC CTC AGC CTC TCC TGC TAT GCA GCC TCT AAC CCA CCT GCA CAG TAC TCC TGG CTT ATC AAT GGA ACA CAG CAA AGC ACA CAA GAG CTC TTT ATC CCC AAC ATC ACT GTG AAT AAT AGT GGA TCC TAT ACC TGC CAC GCC AAT AAC TTA GTC ACT GGC CGC AAC AGG ACC ACA GTC AAG ACG ATC ATA GTC ACT GAG CTA AGT CCA GTA AAG CCC CAA ATC AAA GCC AGC AAG ACC ACA GTC ACA GGA GAT AAG GAC TCT GTG AAC CTG ACC TGC TCC ACA AAT GAC ACT GGA ATC TCC ATC CGT TGG TTC TTC AAA AAC CAG CTC CCG TCC TCG GAG AGG ATG AAG CTG TCC CAG GGC AAC ACC ACC CTC AGC ATA AAC CCT GTC AAG AGG GAG GAT GCT GGG ACG TAT TGG TGT GAG GTC TTC AAC CCA ATC AGT AAG AAC CAA AGC GAC CCC ATC ATG CTG AAT GTA AAC AGA CAA GAA AAT GGA CTC TCA CCT GGG GAC ATT GCT GGC ATT GTG ATT GGA CTG GCC CTG GTT GCT CTG ATA TTA GCC CTG GCA TGT TTT CTG CAT TTC AGA AGG GGC AGG GCA AGC GAC CAG CGT GAT CTC ACA GAG CAC AAA CCC TCA GTC TCC AAC CAC ACT CAG GAC CAC TCC AAT GAC CCA CCT AAT AAG ATG AAT GAA GTT ACT TAT TCT ACC CTG AAC TTT GAA GCC CAG CAA CCC ACA CAA CCA ACT TCA GCC TCC CCA TCC CTA ACA GCC ACA GAA ATA ATT TAT TCA GAA GTA AAA AAG 
gorilla                         CAG CTC ACT ACT GAA TCC ATG CCA TTC AAT GTC GCA GAG GGG AAG GAG GTT CTT CTA CTT GTC CAC AAT CTG CCC CAG CCT CTT TTT GGC TAC AGC TGG TAC AAA GGG GAA AGA GTG GAT GGC AAC CGT CAA ATT GTA GGA TAT GTA ATA GCA ACT CAA CAA GCT ACC CCA GGG CCC GCA TAC AGT GGT CGA GAG ACA ATA AAC CCC AAT GCA TCC CTG CTG ATC CAG AAC GTC ACC CAG AAT GAC ACA GGA TTC TAT ACC CTA CAA GTC ATA AAG TCA GAT CTT GTG AAT GAA GAA GCA ACT GGA CAG TTC CAT GTA TAC CCG GAG CTG CCC AAG CCC TCC ATC TCC AGC AAC AAC TCC AAC CCC GTG GAG GAC AAG GAT GCT GTG GCC TTC ACC TGT GAA CCT GAG ACT CAG GAC ACA ACC TAC CTG TGG TGG ATA AAC AAT CAG AGC CTC CCG GTC AGT CCC AGG CTG CAG CTG TCC AAT GGC AAC AGG ACC CTC ACT CTA CTC AGC GTC AAA AGG AAC GAT GCA GGA CCC TAT CAA TGT GAA ATA CGG GAC CGA TAT GGT GGC ATC CGC AGT TAC CCA GTC ACC CTG AAT GTC CTC TAT GGC CCG GAC ACC CCC ACC ATT TCC CCT TCA GAC ACC TAT TAC CAT CCA GGG GCA AAC CTC AGC CTC TCC TGC TAT GCA GCC TCT AAC CCA CCT GCA CAG TAC TCC TGG CTT ATC AAT GGA ACA CAG CAA AGC ACA CAA GAG CTC TTT ATC CCC AAC ATC ACT GTG AAT AAT AGT GGA TCC TAT ACC TGC CAC GCC AAT AAC TCA GTC ACT GGC CGC AAC AGG ACC ACA GTC AAG ACG ATC ATA GTC TCT GAG CTA AGT CCA GTA AAG CCC CAA ATC AAA GCC AGC AAG ACC ACA GTC ACA GGA GAT AAG GAC TCT GTG AAC CTG ACC TGC TCC ACA AAT GAC ACT GGA ATC TCC ATC CGT TGG TTC TTC AAA AAC CAG CTC CCG TCC TCA GAG AGG ATG AAG CTG TCC CAG GGC AAC ACC ACC CTC AGC ATA AAC CCT GTC AAG AGG GAG GAT GCT GGG ACG TAT TGG TGT GAG GTC TTC AAC CCA ATC AGT AAG AAC CAA AGC GAC CCC ATC ATG CTG AAC GTA AAC AGA CAA GAA AAT GGC CTC TCA CCT GGG GCC ATT GCT GGC ATT GTG ATT GGA CTG GCC CTG GTT GTT CTG ATA GTA GCC CTG GCA TGT TTT CTG CAT TTC GGG AAG GGC AGG GCA AGC GAC CAG CGT GAT CTC ACA GAG CAC AAA CCC TCA GTC TCC AAC CAC ACT CAG GAC CAC TCC AAT GAC CCA CCT AAC AAG ATG AAT GAA GTT ACT TAT TCT ACC CTG AAC TTC GAA GCC CAG CAA CCC ACA CAA CCA ACT TCA GCC TCC CCA TCC CCA ACA GCC ACA GAA ATA ATT TAT TCA GAA GTA AAA AAG 
orangutan                       CAG CTC ACT ACT GAA TCC ACG CCA TTC AAT GTC GCA GAG GGG AAG GAG GTT CTT CTA CTC GTC CAC AAT CTG CCC CAG AAT CCT CTT GGC TAC AAC TGG TAC AAA GGG GAA ATG GTG GAC GCC AAC CAT CGA ATT ATA GGA TAT GTA ATA TCA GAT CAA CTA ACT ACC CCA GGG CCT GCA TAC AGC AGT CGA GAG AAA ATA TAC CCC AAT GCA TCC CTG CTG ATC CAG AAC GTC ACC CAG AAT GAC ACA GGA TTC TAC ACC CTA CAA GTC ATA AAG TCA GAT CTT GTG AAT GAA GAA GCA ACT GGA CAG TTC CAT GTA TAC CCG GAG ACT CCC AAG CCC TTC ATC TCC AGC AAC AAC TCC AAC CCC GTG GAG GAC AAC GAT GCT GTG GCC TTA ACC TGT GAA CCT GGG ACT CAG GAC ACA ACC TAC CTG TGG TGG ATA AAC AAT CAG AGC CTC CTG ATC AGT CCC AGG CTG CAG CTG TCC AAT GGC AAC AGG ACC CTC ACT CTA CTC AGT GTC ACA AGG AAT GAC GCA GGA CCC TAT GAG TGT GAA ATA CAG AAC CCA GTG AGT GCG AAC CGC AGT GAC CCA GTC ACC TTG AAT GTC ACC TAT GGC CCG GAC ACC CCC ACC ATT TCC CCT TCA GAC ACC TAT TAC CGT CCA GGG GCA AAC CTC AGC CTC TCC TGC TAT GCA GCC TCT AAC CCA CCT GCA CAG TAC TCC TGG CTT ATC AAT GGA ACA CAG CAA AGC ACA CAA GAG CTC TTT ATC CCC AAC ATC ACT GTG AAT AAT AGT GGA TCC TAT ACC TGC CAC GCC AAT AAC TCA GTC ACT GGC CGC AAC AGG ACC ACA GTC AAA ACG ATC ATA GTC ACT GAG CTA AGT CCA GTA AAG CCC CAA ATC AAA GCC AGC AAG ACC ACA GTC ACC GAA GAT AAG GAC TCT GTG AAC CTG ACC TGC TCC ACA AAT GAC ACT GGA ATC TCC ATC AGT TGG TTC TTC GAA AAC CAG CTC CCG TCC TCG GAG AGG ATG AAG CTG TCC CAG GGC AAC ACC ACC CTC AGC ATA AAC CCT GTC AAG AGG GAG GAT GCG GGG AAG TAT TGG TGT GAG GTC TTC AAC TCA ATC AGT AAG AAC CAA AGC GAC CCC ATC ATG CTG ACC GTA AAG AGA CAA GAA AAT GGC CTC TCA GCT GGG GCC ATT GCT GGC ATT GTG ATT GGA TTG GCC CTG GTT GCT CTG ATA GTA GCC CTG GCA TGT TTT CTG CAT TTC AGG AAG GGC AGG GCA AGC GAC CAG CGT GAT CTC ACA GAG CAC AAA CCC TCA GTC TCC AAC CAC ACT CAG GAC CAC TCC AAT GAC CCA CCT AAC AAG ATG AAT GAA GTT ACT TAT TCT ACC CTG AAC TTT GAA GCC CAG CAA CCC ACA CAA TCA ACT TCA GCC TCC CCA TCC CCA ACA GCC ACA GAA ATA ATT TAT TCA GAA GTA AAA AAG 
AGM                             CAG CTC ACT ATT GAA TCC AGG CCG TTC AAT GTC GCA GAG GGG AAG GAG GTT CTT CTA CTT GCC CAC AAT CTG CCC CAG AAT ACT TTA GGC TAC AAC TGG CAC AAA GGG GAA AGA GTG GAT GCC AAA CGT CTA ATT GTA GCA TAT GTA ATA GGA ACT CAA CAA ACT ACC CCA GGG CCC GCA CAC AGC GGT CGA GAG AGA ATA TAC TCC AAT GCA TCC CTG CTG ATC CAG AAC GTC ACC CAG AAT GAC ACA GGA TCC TAC ACC CTA CAA GTC ATA AAG CAA GAT CTT GTG AAT GAA GAA GCA ACT GGC CAG TTC CGG GTA TAT CCG GAG CTG CCC AAG CCC AAC ATC ACC ATC AAC AAC TCC AAC CCC GTG GAG GAC AAG GAT GCT GTG ACC TTC ACC TGT GAA TCT GAG GCT CAG GAC ACA ACC TAC CTG TGG TGG GTA AAT GGT CAG AGC CTC CCG GTC AGT TCC AGG CTG CAG CTC TCC AAT GGC AAT AAG ACC CTC ACT CTA CTC AGT GTC TTA AGG AAT GAC ACA GGA CCC TAT GAG TGT GAA ATA CAG AAC CCA GTG AGT GCC AAC CGC AGT GAC CCA GTC ACC TTG AAT GTC ACC TAT GGC CCA GAC GCC CCC ACC ATT TCC CCT TCA GAC ACC TAT TAC CAT CCA GGG GCA AAC CTC AGC CTC TCC TGC TCT GCG GCC TCT AAC CCA CCT GCA CAA TAT TCC TGG CTT ATT AAT GGA ACA CAG CAA AGC ACA CAA GAG CTG TTT ATC CCC AAC ATC ACT GTG AAT AAT AGT GGA TCC TAT ACC TGC CAC GCC AAT AAC TCA GTC ACT GGC CAC AAC AGG ACC ACA GTC AAG ATG ATC ATA GTC TCT GAA CTA AGT CCA GTA CAG CCC CAA ATC AAA GCC AGC AAG ACC ACA GTC ACA GAA GAT AAG GAC TCT GTG AAC CTG ACC TGC TCC ACA AAT GAC ACT GGA ATC TCC ATC AGT TGG TTC TTC GAG GAC CAA CTC CCG TCC TCA GAG AGG ATG AAG CTG TCC CAG GAC AAT GCC ACC CTC AGC ATA AAC CCT GTC AAG AGA GAG GAT GCT GGG AAG TAT TCG TGT GAG GTC TTC AAC CTA ATC AGT AAG AAC CGA AGT GAC CCC ATC GTG CTC ATC GTA AAC AGA CAA GAA AAT AGC CTC ACA GCT GGG GCC ATT GCT GGC ATT GTG ATT GGA CTG GCC CTG GTT GTT CTG ATA GCA GCC CTG GCA TGT TTT CTG CAT TTT AGG AAG GGC AGG GCA ACC GAC CAG CGT GAT CTC ACA GAG CAC AAA CCC TCA GTC TCC AAC CAC ACT CAG GAC CAT TCC AAC GAC CCA CCT AAC AAG ATG AAT GAA GTT ACT TAT TCT ACC CTG AAC TTT GAA GCC CAG CAA CCC ACA AAA CCA ACT TCA GCC TCC TCA TCC CCA ACA GCC ACA GAA ATA ATT TAT TCA GAA GTA AAA AAG 
baboon                          CAG CTC ACT ATT GAA TCC AGG CCG TTC AAT GTC GCA GAG GGG AAG GAG GTT CTT CTA CTC GCC CAC AAT CTG TCC CAG AAT CTT ATT GGC TAC AAC TGG TAC AAA GGG GAA AGA GTG GAT GCC AAA CGT CTA ATT GTA GCA TAT GTA ATA GGA ACT CAA CAA ACT ACC CCA GGG CCC GCA CAC AGC GGT CGA GAG ATA ATA TAC TCC AAT GCA TCC CTG CTG ATC CAG AAC GTC ACC CAG AAT GAC ACA GGA TCC TAC ACC CTA CAA GTC ATA AAG GAA GAT CTT GTG AAT GAA GAA GCA ACT GGC CAG TTC CGG GTA TAT CCG GAG CTG CCC AAG CCC TAC ATC GCC ATC AAC AAC TCC AAC CCC GTG GAG GAC AAG GAT GCT GTG ACC TTC ACC TGT GAA TCT GAG GCT CAG GAC ACA ACC TAC CTG TGG TGG GTA AAC AAT CAG AGC CTC CCG GTC AGT TCC AGG CTG CAG CTC TCC AAT GGC AAT AAG ACC CTC ACT CTA CTC AGT GTC TTA AGG AAT GAC ACA GGA CCC TAT GAG TGT GAA ATA CAG AAC CCA GTG AGT GCC AAC CGC AGT GAC ACA GTC ACC TTG AAT GTC ACC TAT GGC CCA GAC ACC CCC ACC ATT TCC CCT TCA GAC ACC TAT TAC CGT CCA GGG GCA AAC CTC AGC CTC TCC TGC TCT GCG GCC TCT AAC CCA CCT GCA AAA TAT TCC TGG CTT ATT AAT GAA ACA CAG CAA AGC ACA CAA GAG CTG TTT ATC CCC AAC ATC ACT GTG AAT AAT AGT GGA TCC TAT ACC TGC CAC GCC AAT AAC TCA GTC ACT GGC CGC AAC AGG ACC ACA GTC AAG ATG ATC ATA GTC TCT GAA CTA AGT CCA GTA CAG CCC CAA ATC AAA GCC AGC AAG ACC ACA GTC ACA GAA GAT AAG GAT TCT GTG AAC CTG ACC TGC TCC ACA AAT GAC ACT GGA ATC TCC ATC AGT TGG TTC TTC AAG GAC CAG CTC CCG TCC TCA GAG AGG ATG AAG CTG TCC CAG GAC AAT GCC ACC CTC AGC ATA AAC CCT GTC AAG AGA GAG GAT GCT GGG AAG TAT TCG TGT GAG GTC TTC AAC CTA ATC AGT AAG AAC CGA AGC GAC CCC ATC GTG CTC ATC GTA AAC AGA CAA AAA AAT AGC CTC CCA GCT GGG GCC ATT GCT GGC ATT GTG ATT GGA CTG GCC CTG GTT GTT CTG ATA GCA GCC CTG GCG TGT TTT CTG CAT TTT AGG AAG GGC AGG GCA ACT GAC CAG CGT GAT CTC ACA GAG CAC AAA CCC TCA GTC TCC AAC CAC ACT CAG GAC CAC TCC AAC GAC CCA CCT AAC AAG ATG AAT GAA GTT ACT TAT TCT ACC CTG AAC TTT GAA GCC CAG CAA CCC ACA AAA CCA ACT TCA GCC TCC TCA TCC CCA ACA GCC ACA GAA ATA ATT TAT TCA GAA GTA AAA AAG 
sootyM                          CAG CTC ACT ATT GAA TCC AGG CCG TTC AAT ATC GCA GAG GGG AAG GAG GTT CTT CTA CTC GCC CAC AAT CTG CCC CAG AAT CTT ATT GGC TAC AAC TGG CAC AAA GGG GAA AGA GTG GAT GCC AAA CGT CTA ATT GTA GCA TAT GTA ATA GGA ACT CAA CAA ACT ACC CCA GGG CCC GCA TAC AGC GGT CGA GAG ATA ATA TAC TCC AAT GCA TCC CTG CTG ATC CAA AAC GTC ACC CAG AAT GAC ACA GGA TCC TAC ACC CTA CAA GTC ATA AAG GAA GAT CTT GTG AAT GAA GAA GCA ACT GGC CAG TTC CGG GTA TAT CCG GAG CTG CCC AAG CCC TAC ATC GCC ATC AAC AAC TCC AAC CCC GTG GAG GAC AAG GAT GCT GTG ACC TTC ACC TGT GAA TCT GAG GCT CAG GAC ACA ACC TAC CTG TGG TGG GTA AAC AAT CAG AGC CTC CCG GTC AGT TCC ACG CTG CAG CTC TCC AAT GGC AAT AAG ACC CTC ACT CTA CTC AGT GTC TTA AGG AAT GAC ACA GGA CCC TAT GAG TGT GAA ATA CAG AAC CCA GTG AGT GCC AAC CGC AGT GAC CCA GTC ACC TTG AAT GTC ACC TAT GGC CCA GAC ACC CCT ACC ATT TCC CCT TCA GAC ACC TAT TAC CAT CCA GGG GCA AAC CTC AGC CTC TCC TGC TCT GCG GCC TCT AAC CCA CCT GCA CAA TAT TCC TGG CTT ATT AAT GGA ACA CAG CAA AGC ACA CAA GAG CTG TTT ATC CCC AAC ATC ACT GTG AAT AAT AGT GGA TCC TAT ACC TGC CAT GCC AGT AAC TCA GTC ACT GGC CGC AAC AGG ACC ACA GCC AAG ATG ATC ATA GTC TCT GAA CTA AGT CCA GTA CAG CCC CAA ATC AAA GCC AGC AAG ACC ACA GTC ACA GAA GAT AAG GAT TCT GTG AAC CTG ACC TGC TCC ACA AAT GAC ACT GGA ATC TCC ATC AGT TGG TTC TTC AAG GAC CAG CTC CCG TCC TCA GAG AGG ATG AAG CTG TCC CAG GAC AAT GCC ACC CTC AGC ATA AAC CCT GTC AAG AGA GAG GAT GCT GGG AAG TAT TCG TGT GAG GTC TTC AAC CTA ATC AGT AAG AAC CGA AGC GAC CCC ATC GTG CTC ATC GTA AAC AGA CAA GAA AAT AGC CTC ACA GCT GGG GCC ATT GCT GGC ATT GTG ATT GGA CTG GCC CTG GTT GTT CTG ATA GCA GCC CTG GCA TGT TTT CTG CAT TTT AGG AAG GGC AGG GCA ACT GAC CAG CGT GAT CTC ACA GAG CAC AAA CCC TCA GTC TCC AAC CGC ACT CAG GAC CAC TCC AAC GAC CCA CCT AAC AAG ATG AAT GAA GTT ACT TAT TCT ACC CTG AAC TTT GAA GCC CAG CAA CCC ACA AAA CCA ACT TCA GCC TCC TCA TCC CCA ACA GCC ACA GAA ATA ATT TAT TCA GAA GTA AAA AAG 
drill                           CAG CTC ACT ATT GAA TCC AGG CCG TTC AAT ATC GCA GAG GGG AAG GAG GTT CTT CTA CTC GCC CAC AAT CTG CCC CAG AAT CTT ATT GGC TAC AAC TGG TAC AAA GGG GAA AGA GTG GAT GCC AAA CGT CTA ATT GTA GCA TAT GTA ATA GGA ACT CAA CAA ACT ACC CCA GGG CCC GCA CAC AGC GGT CGA GAG ATA ATA TAC TCC AAT GCA TCC CTG CTG ATC CAG AAC GTC ACC CAG AAT GAC ACA GGA TCC TAC ACC CTA CAA GTC ATA AAG GAA GAT CTT GTG AAT GAA GAA GCA ACT GGC CAG TTC CGG GTA TAT CCG GAG CTG CCC AAG CCC TAC ATC GCC ATC AAC AAC TCC AAC CCC GTG GAG GAC AAG GAT GCT GTG ACC TTC ACC TGT GAA TCT GAG GCT CAG GAC ACA ACC TAC CTG TGG TGG GTA AAC AAT CAG AGC CTC CCG GTC AGT TCC AGG CTG CAG CTC TCC AAT GGC AAT AAG ATC CTC ACT CTA CTC AGT GTC TTA AGG AAT GAC ACA GGA CCC TAT GAG TGT GAA ATA CAG AAC CCA GTG AGT GCC AAC CGC AGT GAC CCA GTC ACC TTG AAT GTC ACC TAT GGC CCA GAC ACC CCC ACC ATT TCC CCT TCA GAC ACC TAT TAC CGT CCA GGG GCA AAC CTC AGC CTC TCC TGC TCT GCG GCC TCT AAC CCA CCT GCA CAA TAT TCC TGG CTT ATT AAT GGA ACA CAG CAA AGC GCA CAA GAG CTG TTT ATC CCC AAC ATC ACT GTG AAT AAT AGT GGA TCC TAT ACC TGC CAC GCC AGT AAC TCA GTC ACT GGC CGC AAC AGG ACC ACA GTC AAG ATG ATC ATA GTC TCT GAA CTA AGT CCA GTA CAG CCC CAA ATC AAA GCC AGC AAG ACC ACA GTC ACA GAA GAT AAG GAT TCT GTG AAC CTG ACC TGC TCC ACA AAT GAC ACT GGA ATC TCC ATC AGT TGG TTC TTC AAG GAC CAG CTC CCG TCC TCA GAG AGG ATG AAG CTG TCC CAG GAC AAT GCC ACC CTC AGC ATA AAC CCT GTC AAG AGA GAG GAT GCT GGG AAG TAT TCG TGT GAG GTC TTC AAC CTA ATC AGT AAG AAC CGA AGC GAC CCC ATC GTG CTC ATC GTA AAC AGA CAA GAA AAT AGC CTC CCA GCT GGG GTC ATT GCT GGC ATT GTG ATT GGA CTG GCC CTG GTT GTT CTG ATA GCA GCC CTG GCG TGT TTT CTG CAT TTT AGC AAG GGC AGG GCA ACT GAC CAG CGT GAT CTC ACA GAG CAC AAA CCC TCA GTC TCC AAC CGC ACT CAG GAC CAC TCC AAC GAC CCA CCT AAC AAG ATG AAT GAA GTT ACT TAT TCT ACC CTG AAC TTT GAA GCC CAG CAA CCC ACA AAA CCA ACT TCA GCC TCC TCA TCC CCA ACT GCC ACA GAA ATA ATT TAT TCA GAA GTA AAA AAG 
PTmac                           CAG CTC ACT ATT GAA TCC AGG CCG TTC AAT GTC GCA GAG GGG AAG GAG GTT CTT CTA CTC GCC CAC AAT CTG TCC CAG AAT CTT TTT GGC TTC AAC TGG TAC AAA GGG GAA AGA GTG GAT GCC AAA CGT CTA ATT GTA GCA TAT GTA ATA GGA ACT CAA CAA ACT ACC CCA GGG CCT GCA TAC AGC GGT CGA GAG ATA GTA TAC TCC AAT GCA TCC CTG CTG ATC CAG AAC GTC ACC CAG AAT GAC ACA GGA TCC TAC ACC CTA CAA GTC ATA AAG GGA GAT CTT GTG AAT GAA GAA GCA ACT GGC CAG TTC CGG GTA TAT CCG GAG CTG CCC AAG CCC AAC ATC ACC ATC AAC AAC TCC AAC CCC GTG GAG GAC AAG GAT GCT GTG ACC TTC ACC TGT GAA TCT GAG GCT CAG GAC ACA ACC TAC CTG TGG TGG GTA AAC AAT CAG AGC CTC CCG GTC AGT TCC AGG CTG CAG CTC TCC AAT GGC AAT AAG ACC CTC ACT CTA CTC AGT GTC TTA AGG AAT GAC ACA GGA CCC TAT GAG TGT GAA ATA CAG AAC CCA GTG AGT GCC AAC CGC AGT GAC CCA GTC ACC TTG AAT GTC ACC TAT GGC CCG GAT ACC CCC ACC ATT TCC CCT TCA GAC ACC TAT TAC CGT CCA GGG GCA AAC CTC AGC CTC TCC TGC TCT GCG GCC TCT AAC CCA CCT GCA CAA TAT TCC TGG CTT ATT AAT GGA ACA CAG CAA AGC ACA CAA GAG CTG TTT ATC CCC AAC ATC ACT GTG AAT AAT AGT GGA TCC TAT ACC TGC CAC GCC AAT AAC TCA GTC ACT GGC CGC AAC AGG ACC ACA GTC AAG ATG ATC ATA GTC TCT GAA CTA AGT CCA GTA CAG CCC CAA ATC AAA GCC AGC AAG ACC ACA GTC ACA GAA GAT AAG GAT TCT GTG AAC CTG ACC TGC TCC ACA AAT GAC ACT GGA ATC TCC ATC AGT TGG TTC TTC AAG GAT CAG CTC CCG TCC TCA GAG AGG ATG AAG CTG TCC CAG GAC AAT GCC ACC CTC AGC ATA AAC CCT GTC AAG AGA GAG GAT GCT GGG AAT TAT TCG TGT GAG GTC TTC AAC CTA ATC AGT AAG AAC CGA AGC GAC CCC ATC ATG CTC ATC GTA AAC AGA CAA GAA AAT AGC CTC CCA GCT GGG GCC ATT GCT GGC ATT GTG ATT GGA CTG GCC CTG GTT GTT CTG ATA GCA GCC CTG GCG TGT TTT CTG CAT TTT AGG AAG GGC AGG GCA ACC GAC CAG CGT GAT CTC ACA GAG CAC AAA CCC TCA GTC TCC AAC CAC ACT CAG GAC CAC TCC AAC GAC CCA CCT AAC AAG ATG AAT GAA GTT ACT TAT TCT ACC CTG AAC TTT GAA GCC CAG CAA CCC ACA AAA CCA ACT TCA GCC TCC TCA TCC CCA ACA GCC ACA GAA ATA ATT TAT TCA GAA GTA AAA AAG 
CEmac                           CAG CTC ACT ATT GAA TCC AGG CCG TTC AAT GTC GCA GAG GGG AAG GAG GTT CTT CTA CTC GCC CAC AAT CTG CCC CAG AAT CTT ATT GGC TAC AAC TGG CAC AAA GGG GAA AGA GTG GAT GCC AAA CGT CTA ATT GTA GCA TAT GTA ATA GAA ACT AAA CAA ACT ACC CCA GGG CCT GCA CAC AGC GGT CGA GAG ATG ATA TAC TCC AAT GCA TCC CTG CTG ATC CAG AAC GTC ACC CAG AAT GAC ACA GGA TCC TAC ACC CTA CAA GTC ATA AAG GGA GAT CTT GTG AAT GAA GAA GCA ACT GGC CAG TTC CGG GTA TAT CCG GAG CTG CCC AAG CCC AAC ATC ACC ATC AAC AAC TCC AAC CCC GTG GAG GAC AAG GAT GCT GTG ACC TTC ACC TGT GAA TCT GAG GCT CAG GAC ACA ACC TAC CTG TGG TGG GTA AAC AAT CAG AGC CTC CCG GTC AGT TCC AGG CTA CAG CTC TCC AAT GGC AAT AAG ACC CTC ACT CTA CTC AGT GTC TTA AGG AAT GAC ACA GGA CCC TAT GAG TGT GAA ATA CAG AAC CCA GTG AGT GCC AAC CGC AGT GAC CCA GTC ACC TTG AAT GTC ACC TAT GGC CCG GAT ACC CCC ACC ATT TCC CCT TCA GAC ACC TAT TAC CGT CCA GGG GCA AAC CTC AGC CTC TCC TGC TCT GCG GCC TCT AAC CCA CCT GCA CAA TAT TCC TGG CTT ATT AAT GGA ACA CAG CAA AGC ACA CAA GAG CTG TTT ATC CCC AAC ATC ACT GTG AAT AAT AGT GGA TCC TAT ACC TGC CAC GCC AAT AAC TCA GTC ACT GGC CGC AAC AGG ACC ACA GTC AAG ATG ATC ATA GTC TCT GAA CAA AGT CTA GTA CAG CCC CAA ATC AAA GCC AGC AAG ACC ACA GTC ACA GAA GAT AAG GAT TAT GTG AAC CTG ACC TGC TCC ACA AAT GAC ACT GGA ATC TCC ATC AGT TGG TTC TTC AAG GAC CAG CTC CCG TCC TCA GAG AGG ATG AAA CTG TCC CAG GAC AAT GCC ACC CTC AGC ATA AAC CCT GTC AAG AGA GAG GAT GCT GGG AAT TAT TCG TGT GAG GTC TTC AAC CTA ATC AGT AAG AAC CGA AGC GAC CCC ATC GTG CTC ATC GTA AAC AGA CAA GAA AAT ATC CTC CCA GCT GGG GCC ATT GCT GGC ATT GTG ATT GGA CTG GCC CTG GTT GTT CTG ATA GCA GCC CTG GCA TAT TTT CTG CAT TTT AGG AAG GGC AGG GCA ACC GAC CAG CGT GAT CTC ACA GAG CAC AAA CCC TCA GTC TCC AAC CAC ACT CAG GAC CAC TCC AAC GAC CCA CCT AAC AAG ATG AAT GAA GTT ACT TAT TCT ACC CTG AAC TTT GAA GCC CAG CAA CCC ACA AAA CCA ACT TCA GCC TCC TCA TCC CCA ACA GCC ACA GAA ATA ATT TAT TCA GAA GTA AAA AAG 
rhesus                          CAG CTC ACT ATT GAA TCC AGG CCG TTC AAT GTC GCA GAG GGG AAG GAG GTT CTT CTA CTC GCC CAC AAT CTG CCC CAG AAT CTT ATT GGC TAC AAC TGG CAC AAA GGG GAA AGA GTG GAT GCC AAA CGT CTA ATT GTA GCA TAT GTA ATA GAA ACT CAA CAA ACT ACC CCA GGG CCC GCA CAC AGC GGT CGA GAG ATG ATA TAC TCC AAT GCA TCC CTG CTG ATC CAG AAC GTC ACC CAG AAT GAC ACA GGA TCC TAC ACC CTA CAA GTC ATA AAG GGA GAT CTT GTG AAT GAA GAA GCA ACT GGC CAG TTC CGG GTA TAT CCG GAG CTG CCC AAG CCC AAC ATC ACC ATC AAC AAC TCC AAC CCC GTG GAG GAC AAG GAT GCT GTG ACC TTC ACC TGT GAA TCT GAG GCT CAG GAC ACA ACC TAC CTG TGG TGG GTA AAC AAT CAG AGC CTC CCG GTC AGT TCC AGG CTA CAG CTC TCC AAT GGC AAT AAG ACC CTC ACT CTA CTC AGT GTC TTA AGG AAT GAC ACA GGA CCC TAT GAG TGT GAA ATA CAG AAC CCA GTG AGT GCC AAC TGC AGT GAC CCA GTC ACC TTG AAT GTC ACC TAT GGC CCG GAT ACC CCC ACC ATT TCC CCT TCA GAC ACC TAT TAC CGT CCA GGG GCA AAC CTC AGC CTC TCC TGC TCT GCG GCC TCT AAC CCA CCT GCA CAA TAT TCC TGG CTT ATT AAT GGA ACA CAG CAA AGC ACA CAA GAG CTG TTT ATC CCC AAC ATC ACT GTG AAT AAT AGT GGA TCC TAT ACC TGC CAC GCC AAT AAC TCA GTC ACT GGC CGC AAC AGG ACC ACA GTC AAG ATG ATC ATA GTC TCT GAA CAA AGT CTA GTA CAG CCC CAA ATC AAA GCC AGC AAG ACC ACA GTC ACA GAA GAT AAG GAT TAT GTG AAC CTG ACC TGC TCC ACA AAT GAC ACT GGA ATC TCC ATC AGT TGG TTC TTC AAG GAC CAG CTC CCG TCC TCA GAG AGG ATG AAG CTT TCC CAG GAC AAT GCC ACC CTC AGC ATA AAC CCT GTC AAG AGA GAG GAT GCT GGG AAT TAT TCG TGT GAG GTC TTC AAC CTA ATC AGT AAG AAC CGA AGC GAC CCC ATC GTG CTC ATC GTA AAC AGA CAA GAA AAT ATC CTC CCA GCT GGG GCC ATT GCT GGC ATT GTG ATT GGA CTG GCC CTG GTT GTT CTG ATA GCA GCC CTG GCA TAT TTT CTG CAT TTT AGG AAG GGC AGG GCA ACC GAC CAG CGT GAT CTC ACA GAG CAC AAA CCC TCA GTC TCC AAC CAC ACT CAG GAC CAC TCC AAC GAC CCA CCT AAC AAG ATG AAT GAA GTT ACT TAT TCT ACC CTG AAC TTT GAA GCC CAG CAA CCC ACA AAA CCA ACT TCA GCC TCC TCA TCC CCA ACA GCC ACA GAA ATA ATT TAT TCA GAA GTA AAA AAG 
colobus                         CAG CTC ACT ATT GAA TCC AGG CCG TTC AAT GTC GCA GAG GGG AAG GAG GTT CTT CTA CTT GCT CAC AAT CTG CCC CAG AAT ATT TTA GGC TTC AGC TGG TAC AAA GGG GAA AGA GTA GAT AAC AAA CGT CTA ATT GTA GCA TAT GTA ATG AGA ACT CAA CAA ACT ACC CCA GGG CCC GCA CAC AGC GGT CGA GAG ACA GTA TAC TCC AAT GCA TCC CTG CTG ATC CAG AAC GTC ACC CAG AAT GAC ACA GGA TCC TAC ACC ATA CAA GTC ATA AAG GAA GAT CTT GTG AAT GAA GAA GCA ACT GGC CAG TTC CGG GTA TAT CCG GAG CTG CCC AAG CCC TAC ATC ACC ATC AAC AAC TCC TAC CCC ATG GAG GAC AAG GAT GCT GTG ACC TTA ACC TGT GAA CCT GAG ACT CAA GAC ACA ACC TAT CTG TGG TGG GTA AAT GGT CAG AGC CTC CCG GTC AGT TCC AGG CTG CAG CTC TCC AAT GGC AAC AGG ATC CTC ACT CTA CTC AGT GTC CTA AGG AAT GAC ACA GGA CCC TAT GAG TGT GAA ACA CAG AAC CCA GTG AGT GCC AAC CGC AGT GAC CCA GTC ACC TTG AAT GTC ACC TAT GGC CCA GAC ACC CCC ACC ATT TCC CCT TCA GAC ACC TAT TAC CGT CCA GGG GCA AAC CTC AAC CTC TCC TGC TCT GCG GCC TCT AAC CCA CCT GCA CAA TAT TCC TGG CTT ATT AAT GGA ACA CAG CAA AAC GCA CAA GAG CTG TTT ATC CCC AGC ATC ACT GTG AAT AAT AGT GGA TCC TAT ACC TGC CAC GCC AAT AAC TCA GTC ACT GGC CGC AAC AGG ACC ACA GTC AAG ACA ATC ATA GTC TCT GAA CTA AGT CCA GTA CAG CCC CAA ATC AAA GCC AGC AAG ACC ACA GTC ACA GAA GAT AAG GAC TCT GTG AAC CTG ACC TGC TCC ACA AAT GAC ACT GGA ATC TCC ATC AGT TGG TTC TTC AAG GAC CAG CTC CCG TCC TCG GAG AGG ATG AAG CTG TCC CAG GAC AAC ACC ACC CTC AGC ATA AAC CCT GTC AAG AGA GAG GAT GCT GGG AAG TAT TCA TGT GAG GTC TTC AAC CTA ATC AGT AAG AAC CAA AGC GAC CCC ATC GTG CTC ATC GTA AAC AGA CAA GAA AAT GGC CTC CCA GCT GGG GCC ATT GCT GGC ATT GTG ATT GGA CTG GCC CTG GTT GTT CTG ATA GCA GCC CTG GCA TGT TTT CTG CAT TTT AGG AAG GGC AGG GCA AGC GAC CAG CGT GAT CTC ACA GAG CAC AAA CCC TCA GTC TCC AAC CAC ACT CAG GAC CAC TCC AAC GAC CCA CCT AAC AAG ATG AAT GAA GTT ACT TAT TCT ACC CTG AAC TTT GAA GCC CAG CAA CCC TCA CAA CCA ACT TCG GCC TCC TCA TCC CCA ACA GCC ACA GAA ATA ATT TAT TCA GAA GTA AAA AAG 
BSNM                            CAG CTC ACT ATT GAA TCC AGA CCG TTC AAT GTC GCA GAG GGG AAG GAG GTT CTT CTA CTT GCC CAC AAT CTG CCC CAG AAT ACT TTA GGC TTC AGC TGG TAC AAA GGG GAA AGA GTA GAT GCC AAA CGT CTA ATT GTA GCA TAT GTA ATG CGA ACG CAA CAA ACT ACC CCA GGG CCC GCA CAC AGC GGT CGA GAG ACA ATA TAC TCC AAT GCA TCC CTG CTG ATC CAG AAC GTC ACC CAG AAT GAC ACA GGA TCC TAC ACC ATA CAA GCC ATA AAG GAA GAT CTT GTG AAT GAA GAA GCA ACT GGC CAG TTC CGG GTA TAT CCG GAG CTG CCC AAG CCC TAC ATC ACC ATC AAC AAC TCC AAC CCC GTG GAG GAC AAG GAT GCT GTG ACC TTA ACC TGT GAA CCT GAG ACT CAA GAC ACA ACC TAT CTG TGG TGG GTA AAC AAT CAG AGC CTC CCG GTC AGT TCC AGG CTG CAG CTC TCC AAT GGC AAC AGG ACC CTC ACT CTA CTC AGT GTC ATA AGG AAT GAC ACA GGA CCC TAT GAG TGT GAA ACA CAG AAC CCA GTG AGT GCC AAC CGC AGT GAC CCA GTC ACC TTG AAT GTC ACC TAT GGC CCG GAC ACC CCC ACC ATT TCC CCT TCA GAC ACC TAT TAC CGT CCA GGG GCA AAC CTC AAC CTC TCC TGC TCT GCG GCC TCT AAC CCA CCT GCA CAA TAT TCC TGG CTT ATT AAT GGA ACA CAG CAA AAC GCA CAA GAG CTG TTT ATC CCC AGC ATC ACT GTG AAT AAT AGT GGA TCC TAT ACC TGC CAC GCC AAT AAC TCA GTC ACT GGC CGC AAC AGG ACC ACA GTC AAG ACA ATC ATA GTC TTT GAA CTA AGT CCA GTA CAG CCC CAA ATC AAA GCC AGC AAG ACC ACA GTC ACA GAA GAT AAG GAC TCT GTG AAC CTG ACC TGC TCC ACA AAT GAC ACT GGA ATC TCC ATC AGT TGG TTC TTC AAG GAC CAG CTC CCA TCC TCG GAG AGG ATG AAG CTG TCC CAG GAC AAC ACC ACC CTC AGC ATA AAC CCT GTC AAG AGA GAG GAT GCT GGG AAG TAT TCA TGT GAG GTC TTC AAC CTA ATC AGT AAG AAC CGA AGC GAC CCC ATC ATG CTC ACT GTA AAC AGA CAA GAA AAT GGC CTC ACA GCT GGG GCC ATT GCT GGC ATT GTG ATT GGA CTG GCC CTG GTT GTT CTG ATA GCA GCC CTG GCA TGT TTT CTG CAT TTT AGG AAG GGC AGG GCA AGC GAC CAG CGT GAT CTC ACA GAG CAC AAA CCC TCA GTC TCC AAC CAC ACT CAG GAC CAC TCC AAC GAC CCA CCT AAC AAG ATG AAT GAA GTT ACT TAT TCT ACC CTG AAC TTT GAA GCC CAG CAA CCC ACA CAA CCA ACT TCA GCC TCC TCA TCC CCA ACA GCC ACA GAA ATA ATT TAT TCA GAA GTG AAA AAG 
GSNM                            CAG CTC ACT ATT GAA TCC AGA CCG TTC AAT GTC GCA GAG GGG AAG GAG GTT CTT CTA CTT GCC CAC AAT CTG CCC CAG AAT ACT TTA GGC TTC AGC TGG TAC AAA GGG GAA AGA GTA GAT GCC AAA CGT CTA ATT GTA GCA TAT GTA ATG CGA ACG CAA CAA ACT ACC CCA GGG CCC GCA CAC AGC GGT CGA GAG ACA ATA TAC TCC AAT GCA TCC CTG CTG ATC CAG AAC GTC ACC CAG AAT GAC ACA GGA TCC TAC ACC ATA CAA GCC ATA AAG GAA GAT CTT GTG AAT GAA GAA GCA ACT GGC CAG TTC CGG GTA TAT CCG GAG CTG CCC AAG CCC TAC ATC ACC ATC AAC AAC TCC AAC CCC GTG GAG GAC AAG GAT GCT GTG ACC TTA ACC TGT GAA CCT GAG ACT CAA GAC ACA ACC TAT CTG TGG TGG GTA AAC AAT CAG AGC CTC CCA GTC AGT TCC AGG CTG CAG CTC TCC AAT GGC AAC AGG ACC CTC ACT CTA CTC AGT GTC ATA AGG AAT GAC ACA GGA CCC TAT GAG TGT GAA ACA CAG AAC CCA GTG AGT GCC AAC CGC AGT GAC CCA GTC ACC TTG AAT GTC ACC TAT GGC CCG GAC ACC CCC ACC ATT TCC CCT TCA GAC ACC TAT TAC CGT CCA GGG GCA AAC CTC AAC CTC TCC TGC TCT GCG GCC TCT AAC CCA CCT GCA CAA TAT TCC TGG CTT ATT AAT GGA ACA CAG CAA AAC GCA CAA GAG CTG TTT ATC CCC AGC ATC ACT GTG AAT AAT AGT GGA TCC TAT ACC TGC CAC GCC AAT AAC TCA GTC ACT GGC CGC AAC AGG ACC ACA GTC AAG ACA ATC ATA GTC TCT GAA CTA AGT CCA GTA CAG CCC CAA ATC AAA GCC AGC AAG ACC ACA GTC ACA GAA GAT AAG GAC TCT GTG AAC CTG ACC TGC TCC ACA AAT GAC ACT GGA ATC TCC ATC AGT TGG TTC TTC AAG GAC CAG CTC CCA TCC TCG GAG AGG ATG AAG CTG TCC CAG GAC AAC ACC ACC CTC AGC ATA AAC CCT GTC AAG AGA GAG GAT GCT GGG AAG TAT TCA TGT GAG GTC TTC AAC CTA ATC AGT AAG AAC CGA AGC GAC CCC ATC ATG CTC ACT GTA AAC AGA CAA GAA AAT GGC CTC ACA GCT GGG GCC ATT GCT GGC ATT GTG ATT GGA CTG GCC CTG GTT GTT CTG ATA GCA GCC CTG GCA TGT TTT CTG CAT TTT AGG AAG GGC AGG GCA AGC GAC CAG CGT GAT CTC ACA GAG CAC AAA CCC TCA GTC TCC AAC CAC ACT CAG GAC CAC TCC AAC GAC CCA CCT AAC AAG ATG AAT GAA GTT ACT TAT TCT ACC CTG AAC TTT GAA GCC CGG CAA CCC ACA CAA CCA ACT TCA GCC TCC TCA TCC CCA ACA GCC ACA GAA ATA ATT TAT TCA GAA GTG AAA AAG 
nightM                          CAG CTC ACT ATT GAA TCC ATG CCA TCC AAT GTC GCA GAG GGG AAG GAG GTT CTT CTA CTC ACC CAC AAT CTG CCC CAG AAT ACT ACC GGC TTC AAC TGG TAC AAA GGG GAA AGC GTG GAC AGC ACC CGT CGA ATT ATG GGA TAT GTA ACA ACA ACT CAA CAA ACT ATC CCA GGG CCC GCA CAC AGC GGC CGA GAG ACA ATA TAC CCC AAT GCC TCC CTG CTG ATC CAG AAC GTC ACC CTG AAT GAC ACA GGA TTC TAC AGG CTA CAA GTC ATA ATG GCA GAT CTT GTG AAT GAA GAA GCA ACT GGC CAG TTC CGT GTA TAC CCG GAG CTG TCC AAG CCC TAC ATC ACC AGC AAC AAC TAC AAC CCC GTG GAG GAT GAG GAT GTT GTG GCC TTA ACC TGT GAA CCT GAG ACT CAG AAC ACA ACC TAC CTG TGG TGG GTG AAC AAT CAG AAC CTC CCG GTC AGT CCC AGG CTG TTG CTC TCC AGT GAC AAC AGG ACC CTC ACT CTA CTC AAC GTC ACA AGG AAT GAC ACA GGA CCC TAT GAG TGT GAA ATA CAG AAC CCA GTG AGT GCA AAC CGC AGT GAC CCA GTC ACC CTG AAT GTG ACC TAT GGC CCG GAC ACC CCC ACC ATT TCC CCT TCA AAA ACC TCT TAC TAT CCA GGG GCA AAT CTC AGC CTC TTC TGC GAT GCA GCC TCT AAC CCA CCT GCA GAG TAC TCT TGG CTT ATC AAT GGA ACA CAG AAA AAC ACA CAA GAG CTC TTT ATC TCC AAC ATC ACT GTG GAT CAT AGT GGA TCC TAT GCC TGC GTC GCC CTT AAC CCA GTC ACT GGC CGC AAC AGG ACC ACG GTC AAG ACA ATC ACA GTC TCT AAA CTA AAT CAA GTG CGG CCT GAA GTT CAA GCC ACC AGC ACC ACA GTC ACA GAA GAC AAG GAC TCT GTG AAC CTG ACC TGC TCC ACA AAT GAC ACT GAA ATC TCC ATC AAG TGG TTC TTT AAT AGC CAG ATC TTA TCC TCA GAG AGG ATA AAG CTA TTC CAG GAC AAC AGA ACC CTC AGA ATA GAC CCT GTC AAA AGG GAG GAT GCT GGG GAG TAT TAT TGT GAG GTC TCC AAC CCA ATC AGT GTC AAC CAA AGT GAC CCC ATA AGC CTG ACT GTG AAA AGA GAA AGT TCT GGC CTC TCA GGG GGG GCC ATT GCT GGC ATT GTG ATT GGA CTG GCC GGG GTG GCC CTA ATA GCC CTG GTG GTG TAT TTT CTG CAT TCC AGG AAG GGC AGG GCA AGC GAC CAG CGT GAT CTC ACA GAG CAC AAA CTC TCA GAC TCC AAC CAC ACT CAG GAC CAC TCT GAC AAC TCT CCT AAC AAG ATG AAG GAA GTT ACT TAC TCT TCC CTG AAC TTC ACA GCC CAG CAA CCC AGA CAA CCA ATG TCA GCC TCC TCA TCC CCA ACA ACC ACA GAC ATA ATT TAT TCA GAA GTA AAA AAG 
capuchin                        CAG CTC ACT ATT GAA TCC GTG CCA TCC AAT GCT GCA GAG GGG AAG GAC GTT CTT CTA CTC ACC CAC AAT CTG CCC CAG AAT ATT AAT GGC TTC AAC TGG TAC AAA GGG CAA AGC GTG GAC GGC ACC CGT CGA ATT ATA GGA TAT GTA ATA GCA ACT CAA CTA ACT ACC CCA GGG CCC GCA TAC AGC AGC CAA GAG ACA ATA TAC CCC AAT GCC TCC CTG CTG ATC CAG AAC GTC ACC CTG AAT GAC ACA GGA TTC TAC ACC CTG CAA GTC ATA AAG GTA GAT CTT GTG AAT GAA GAA GCA ACT GGC CAG TTC CGT GTA TAC CCG GAG TTG TCT AAG CCC TAC ATC AAC AGC AAC AAC TCC AAC CCT GTG GAG GAC GAG GAT GCT GTG GTC TTA ACC TGT GAA ACT GAG GCT CAG AAC ACA ACC TAC CTG TGG TGG GTG AAC AAT CAG AGC GTC CCG GTC AGT CCC AGG CTG TTG CTC TCC AGT GAC AAC AGG ACC CTC ACT CTA CTC AAC GTC ACA AGG AAT GAC ACA GGA CCC TAT GAG TGT GAA ATA CAG AAC CCA GTG AGT GTG AAC CGC AGT GAC CCA GTC ACC CTG AAT GTC ACC TAT GGC CCG GAC ACC CCC ACC ATT TCC CCT TCA AAA ACC TCT TAC TAT TCA GGG GCA AAT CTC AGC CTC TTC TGC GAT GCA GCC TCT AAC CCA CCT GCA GAG TAC TCT TGG CTT ATC AAT GGA ACA CAG ATA AAC ACC CAA GAG CTC TTT ATC TCC AAC ATC ACT GTG AAT CGT AGT GGA TCC TAT GCC TGC GTC GCC CTT AAC CCA GTC ACT GGC CGC AAC AGG ACC ACA GTC AAG ACA ATC ACA GTC TCT AAA CTA AAT CAA GTG CGG CCT GAA GTT CAA GCC ACC AGC ACT ACA GTC ACA GAA GAC AAG GAC TCT GTG AGC CTG ACC TGC TTC ACA AAT GAC ACT GAA ATC TCC ATC AAG TGG TTC TTT AAT AAC CAG ATC TTA TCC TCA GAG AGG ATA AAG CTA TTC CAG GAC AAC AGA ACC CTC AGA ATA GAT CCT GTC AAG AGG CAG GAT GCT GGG CAG TAT TAT TGT GAG GTC TCC AAC CCA ATC AGT GTC AAC CAA AGT GAC CCT ATA ATG CTG ACC GTG AAA AGA GAA AGT TCT GGC CTC TCA CGG GGG GCC ATT GCT GGC ATT GTG ATT GGA CTG GCC GGG ATG GCT CTG ATA GCC CTG GTG GTG TAT TTT CTG CAT TCC AGG AAG GGC AGG GCA AGC GAC CAG CGT GAT CTC ACA GAG CAC AAA CTC TCA GAC TCC AAC CAC ACT CAG GAC CAC TCT GAC AAC TCT CCT AAC AAG ATG AAT GAA GTT ACT TAC TCT TCC CTG AAC TTC ACA GCC CAG CAA CCC GGA CAA CCA ACG TCA GCC TCC TCA TCC CCA ACA ATC ACA GAC ACA ATT TAT TCA GAA GTA AAA AAG 
squirrelM                       CAG CTC ACT ATT GAA TCC GTG CCA TCC AAT GCT GCA GAG GGG AAG GAG GTT CTT CTA CTC GCC CGC AAT CTG CCC CAG GAT ACT ACT GGC TTC AAC TGG CAC AAA GGG GGA AGC GTG GAC AGC ACC CGT CAA ATT ACA GGA TAT GTA ATA GCA ACT CAA CTA ACT ACC CGA GGG CCC GCA TAC AGC GGC CGA GAG ACA GTA TAC CCC AAT GCC TCC CTG CTG ATC CAG AAC GTC ACC CTG AAT GAC ACA GGA TTC TAT ACA CTA CAA GTC ATA ACG GCA AAT CTT GTG AAT ACA GAA GCA ACA GGC CAG TTC CGT GTA TAC CTG GAG CTG TCC AAG CCC TAC ATC AAC AGC AGC AAC TCC AAC CCC GTG GAG GAT GAG GAT GTT GTG GCC TTA ACC TGT GAA ACT GAG GCT CAG AAC ACA ACC AAC CTG TGG TGG GTG AAC AAT CAG AGC CTC CCG GTC AGT CCC AGG CTG GTG CTC TCC AAT GAC AAC AGG ACC CTC ACT CTA CTC AAC ATC ACA AGG AAT GAC ACA GGA CCC TAT GAG TGT GAA ATA CAG AAC CCA GTG AGT GCG AAC CGC AGT GAC CCA GTC ACC CTG AAT ATC ACC TAT GGC CCG GAC ACC CCC ACC ATT TCC CCT TCA AAA ACC TCT TAC TAT CCA GGG GCA AAT CTC AGC CTC TTC TGC GAT GCA GCC TCT AAC CCA CCT GCA GAG TAC TCT TGG CTT ATC AAT GGA ACA CAG ATA AAC ACA CAA GAG CTC TTT ATC TCC AAC ATC ACT GTG AAT CAT AGT GGA TCC TAT GCC TGC GTC GCC CTT AAC CCA GTC ACT GGC CGC AAC AGG ACC ACA GTC AAG ACA ATC ACA GTC TCT AAA CTA AAT CAA GTG CAG CCT GAA GTT CAA GCC ACC AGC ACT ACA GTC ACA GAA AAC AAG GAC TCT GTG AAC CTG ACC TGC TCC ACA AAT GAC ACT GAA ATC TCC ATC AAG TGG TTC TTT AAT AGT CAG ATC TTA TCC TCA GAG AGG ATA AAG CTA TTC CAG GAC AAC AGA ACC CTC AGA ATA GAC CCT GTC AAG AGG GAG GAT GCT GGG CAG TAT TAT TGT GAG GTC TCC AAC CCA ATC AGT GTC AAC CAA AGT GAC CCC ATA ATG CTG ATC GTG AAA AGA GAA AGT TCT GGT CTC TCA GGG GGG GCC ATT GCT GGC ATT GTG ATT GGA CTA GCC GGG ATG GCT CTG ATA GCC CTG GTA GTG TAT TTT CTG CAT TCC AGG AAG GGC AGG GCA AGC GAC CAG CGT GAT CTC ACA GAG CAC AAA CTC TCA GAC TCC AAC CAC ACT CAG GAC CAC TCT GAC AAC TCT CCT AAC AAG ATG AAT GAA GTT ACT TAC TCT TCC CTG AAC TTC ACA GGC CAG CAA CCC AGA CAA CCA ACG TCA GCC TCC TCA TCC CCA ACA ACC ACA GAC GTA ATT TAT TCA GAA GTA AAA ATG 
marmoset                        CAG CTC ACT ACT GAA TCC ATG CCA TCC AAT GCT GCA GAG GGG AAA GAG GTT CTT CTA CTC ACC TAC AAT GTG CCC CAG AAT ACG AAT GGC TTC AAC TGG TAC AAA GGG GAA AGA GTG GAC AGC ACC GTT CGA ATT ATA GGA TAT GTG ATA GCA AGT CAA CTA ACC ACC CCA GGG CCC GCA TAC AGC GGC CGA GAG GTA ATA TAC TCC AAT GCC TCC CTG CTG ATC CGG AAC GTC ACC CTG AAT GAC ACA GGA TTC TAC ACC CTG CAA GTC ATA AAG GCA GAT CTT GTG AAT GAA GAA GCA ACT GTC CAG TTC CAT GTA TAC CCG GAG CTG TCC AAG CCC TAC ATC AAC AGC AGC AAC TCC AAC CCC GTG GAG GAC GAG GAT GTT GTG GCC TTA ACC TGT GAA ACT GAG GCT CAG AAC ACA AAC TAC TTG TGG TGG GTG AAC AAT CAG AGC CTC CCG GTC AGT TCC AGG CTG TTG CTC TCC AAT GAC AAC AGG ACC CTT ACT CTA CTC AAC GTC ACA AGG AAT GAC ACA GGA CCC TAT GAG TGT GAA ATA CAG AAC CCA GTG AGT GTG AAC CGC AGT GAC CCA GTC ACA CTG AAT GTC ACC TAT GGC CCG GAC ACC CCC ACC ATT TCC CCT TCA AAA ACC TCT TAC TAT CCA GGG GCA AAT CTC AGC CTC TTC TGC GAT GCA GCC TCT AAC CCA CCT GCA GAG TAC TCT TGG CTT ATC AAT GGA ACA CAG AAA AAC ACA CAA GAG CTC TTT ATC TCC AAC ATC ACT GTG GAT GAC AGT GGA TCC TAT GCC TGC GTC GCC CTT AAC CCA GTC ACT GGC CGA AAC AGG ACC ACA GTC AAG ACA ATC ATA GTC TCT AAA CTA AAT CAA GTG CAG CCT GAA GTT CAA GCC ACC AGC ACC ACA GTC ACG GAA GAC AAG GAC TCT GTG AAC CTG ACC TGC TCC ACG AAT GAC ACT GAA ATC TCC ATC AAG TGG TTC TTT AAT AAC CAG ATC TTA TCC TCA GAG AGG ATA AAG CTA TTC CAG GAC AAC AGA ACC CTC AGA ATA GAC CCT GTC AAG AGG GAG GAT GCT GGG CAG TAT TAT TGT GAG GTC TCT AAC CCA ATC AGT GTC AAC CAA AGT GAC CCT ATA AGG CTG ACC GTG AAA AGA GAA AGT TCT GGC CTC TCA GGG GGG GCC ATT GCT GGC ATT GTG ATT GGA CTG GCA GGG GTG GCT CTG ATA GGC CTA GTG GTG TAT TTT CAG CAT TCC AGG AAG GGC AGG GCA AGC GAC CAA CGT GAT CTC ACA GAG CAC AAA CTC TCA GAC TCC AAC CAC ACT CAG GAC CAC TCT GAC AAC TCT CCT AAC AAG ATG AAG GAA GTT ACT TAC TCT TCC CTG AAC TTC ACA GCC CAG CAA CCC AGA CAA CCA ACG TCA GCC TCC TCA TCC CCA ACA ACC ACA GAC ATA ATT TAT TCA GAA GTA AAA AAG 


Printing out site pattern counts


        19        972  P

human                           AAA AAA AAA AAC AAC AAC AAC AAC AAC AAC AAC AAC AAC AAC AAC AAC AAC AAC AAC AAC AAG AAG AAG AAG AAG AAG AAG AAG AAG AAG AAG AAG AAT AAT AAT AAT AAT AAT AAT AAT AAT AAT ACA ACA ACA ACA ACA ACA ACA ACA ACA ACA ACC ACC ACC ACC ACC ACC ACC ACC ACC ACC ACC ACC ACG ACG ACT ACT ACT ACT ACT ACT ACT ACT AGA AGA AGC AGC AGC AGC AGC AGC AGC AGC AGC AGC AGG AGG AGG AGG AGG AGT AGT AGT AGT ATA ATA ATA ATA ATA ATA ATA ATC ATC ATC ATC ATG ATG ATG ATG ATT CAA CAA CAA CAA CAA CAA CAA CAA CAA CAC CAC CAC CAC CAC CAG CAG CAG CAG CAG CAG CAG CAG CAG CAG CAG CAT CAT CCA CCA CCA CCA CCA CCA CCA CCA CCA CCA CCA CCC CCC CCC CCC CCC CCC CCC CCC CCC CCG CCG CCG CCG CCT CCT CCT CCT CCT CGA CGC CGT CGT CGT CGT CTA CTA CTA CTA CTC CTC CTC CTC CTC CTC CTG CTG CTG CTG CTG CTG CTG CTG CTG CTG CTG CTG CTT CTT CTT GAA GAA GAA GAA GAA GAA GAA GAC GAC GAC GAC GAC GAC GAC GAC GAC GAC GAG GAG GAG GAG GAG GAG GAG GAT GAT GAT GAT GCA GCA GCA GCA GCA GCC GCC GCC GCC GCC GCC GCC GCG GCT GCT GCT GCT GCT GGA GGA GGA GGA GGA GGA GGA GGC GGC GGC GGC GGC GGG GGG GGT GTA GTA GTA GTA GTA GTC GTC GTC GTC GTC GTC GTC GTC GTG GTG GTG GTG GTG GTT GTT GTT TAC TAC TAC TAC TAC TAC TAC TAT TAT TAT TAT TAT TCA TCA TCA TCA TCA TCC TCC TCC TCC TCC TCC TCC TCG TCT TCT TGC TGC TGG TGG TGT TGT TTC TTC TTC TTC TTC TTC TTC TTG TTT TTT TTT 
chimpanzee                      ... ... ... ... ... ... ... ... ... ... ... ... ... ... ... ... ... ... ..T T.. ... ... ... ... ... ... ... ... ... ... ... ... ... ... ... ... ... ... ... ... ... ... ... ... ... ... ... ... ... ... ... ... ... ... ... ... ... ... ... ... ... ... ... ... ... ... ... ... ... ... ... ... ... ... ... ... ... ... ... ... ... ... ... ... ... ... ... ... ... ... ... ... ... ... ... .C. ... ... ... ... ... ... ... ... ... ... ... ... ... ... ... ... ... ... ... ... ... ... ... ... ... ... ... ... T.. ... ... ... ... ... ... ... ... ... ... ... ... ... ... ... ... ... ... ... ... ... ... ... ... ... ... ... ... ... ... ... ... ... ..A ... ... ... ..C ..C ... ... T.. ... ... ... ... ... ... .C. ... ... ... ..A ... ... ... ... ... ... ... ... ... ... ... ... ... ... ... ... ... ... ... ... ... ... ... ... ... ... .T. ... ... ... ... ... ... ... ... ... ... ... ... ... ... ... ... ... ... ... ... ... ... ... ... ... .T. ... ... ... ... ... ... ... ... ... ... ... ... ... ... ... ... ... ... ... ... ... ... ... ... ... ... ... ... ... ... ... ... T.. ... ... ... ... ... ... ... ... C.. ... ... ... ... ... ... ... ... ... ... ... ... ... ... ... ... ... ... ... ... ... ... ... ... ... ... ... ... ... ... ... ... ... ... C.. ... ... ... ... ... ... ... ... ... ... ... ... ... ... ... ... 
bonobo                          ... ... ... ..A ... ... ... ... ... ... ... ... ... ... ... ... ..T ..T ..T C.. ... ... ... ... ... ... ... ... ... ... ... .G. ... ... ... ... ... ... ... ... ... GG. ... ... ... ... ... ... ... ... ... .T. ... ... ... ... ... ... ... ... ... ... ... ... ... ... .A. ..C ... ... ... ... ... .T. ... ... .C. ... ... ... ... ... ... ... ... ... ... ... ... ... G.. ... ... ... ... G.. ... ... ... ... ... G.. ... ... ... ... .C. ... ... ... ... A.T ... ... ... ... ... ... ... .T. ... ... ... ... ... A.. ... ... ... ... ... ... ... ... ... ... ... ... ... ... ... ... ... ... ... ... ... ..G .G. ... ... ... ... ... ... ... ... ... ... ... ... ... ..C ..C ... ... ... ... ... ... ... ... ... ... ... ... ... ..A ... ... ... ... ... ... ... ... ... ... ... ... ... ... ... ... ... .A. ..C ... ... ... ... ... ... ... ... A.. A.. ... ... ... ... ... ... ... ... ..A ..A ... ... ... ... ... ... ... ... ... ... ... ... ... ... .A. ... ... ... ... ... ... .T. A.C ... ... ... ... CA. .C. ... ... ... ... ... ..A ... ... ... ... A.A ... ... ... ... ... ... T.. AC. ... ... ... ... ... ... ... C.. .C. ... ... ... ..C ... ... ... ... ... ... ... ... ... C.. ... ... ... ... ... ... ... ... .T. ... ... ... ... ... ... ... ... ... ... C.. ... ... ... ... ... ... ... ... ... ... ... ... ... A.. ... ... 
gorilla                         ... ... ... .T. ... ... ... ... ... ... ... ... ... ... ... G.. ... ... ... T.. ... ... ... ... ... ... ... ... ... ... ... ... ..C ... ... ... ... ... ... ... ... ... .A. ... ... ... ... ... ... ... ... G.. ... ... ... ... ... ... ... ... ... ... ... CT. ... ... ... ... ... ... ... ... T.. ... ... ... ... ... ... ... ... ... ... ... ... ..T ... ... ... ... ... ..C ... ... G.. ... ... ... ... ... ... ... ... ... ... ... ... ... ... ... ... .CT ... ... ... ... ... ... ... ... ... ... ... ... ... ... ... ... ... ... ... ... ... ... ... .G. ... ... ... ... ... ... ... ... ... ... .G. ... ... ... ... ... ... ... ... ... ... ... ... ... ... ... ..C ..C ... ... ... ... ... .A. ... ... ... .C. ... ... ... ..A ... ... ... ... ... ... ... ... ... ... ... ... ... ... ... ... ... ... ... ... ... ... ... ... ... ... ... ... ... ... ... ... ... ... ... ..T T.. C.A ... ... ... ... ... ... ... ... ... ... ... ... ... ... .T. ... ... ... ... ... ... ... .GC ... ... ... ... .T. .C. ... ... ... ... ... ... ... ... ... ... ... ... ... ... ... ... ... ... ... ... ... ... ... ... ... ... ... C.. TAT ... ... ... ..C ... ... A.. ... ... ... ... ... ..T ... ... ... ... ... ... ... ... ... ... ... ... ... ... ... ... ... ..A ... ... C.. ... ... ... ... ... ... ... ... ... ... ... ... C.. ... ..C ... 
orangutan                       ... ... G.. ... ... ... ... ... ... ... ... ... ... ... ..G ... ... ... .C. T.. ..A ..C ... ... ... ... ... ... ... ... ... ... ... ... ... ... ... ... ... ... ... ... ... .A. ... ... ... ... ... ... ..C G.. ... ... ... ... ... ... ... ... ... ... ... ... .A. ... GA. ... ... ... ... ... ... ... ... .TG .A. ... ... ... ... ... ... ... ... ... ... ... ... ... ... ... ... ... ... ... ... ... ... ... ... ... ... ... ... ... .C. ... ... ... ... A.T ... ... ... ... ... ... .T. .G. ... ... ... ... ... ... ... ... ... ... ... ... ... ... ... ... ... ... ... ... ... ... ... ... T.. T.. ... ... ... ... ... ... ... ... ... ... ... ..T .T. ... ... ... ..C ..C ... G.. ... ... ... ... A.. .A. ... .C. ... ... ... ..A ... ... ... ... ... ACT ... ... ... ... ... ... ... ... ... ... ... .C. ..C ... ... ... ... ... ... ... ... ... ... ... ... ... ... ... ... ... ... ... ... ... ... ... ... .G. ..C ... ... ... ... ... ... ... .T. ... ... ... ... ... ... ... ... A.. ..G ... ... ... TC. ... .A. ... ... ... ... ... .C. ... ... ... A.. ... A.. A.. ... ... ... ... ... A.. ... ... ... ... ... ... T.. ... ... ... ... ..C ... ... ... ... ... ... ... ... ... ... ... ... ... ... ... ... ... ... ... ... ... ... ... ... ... .T. ... ... ... C.. ... ... ... ... ... ..A ... ... ... ... ... ... ... C.. ... ... 
AGM                             ... ... G.G ... ..A ... ... ... ... ... ... ... ..T G.. ... ... ... ..T .T. C.. ... ... ... ... ... ... ... ... ... ... C.. ... ... ..C ... ... ... ... ... ... ... GG. TT. .G. ... ... ... ... ... ... ... ... ... ... ... ... ... ... ... ... ... G.. G.. ... .A. .T. ... ... ... ... ... G.. T.. .T. ... ... .A. .C. ... ... ... ... ... ..T .T. ... .A. ..A ... ... ... ... ... ... ... ... ... ... ... ... ... G.. ... ... ... ..T .G. ... ... G.. ... A.T A.. ... ... ... ... .G. ... .T. ... ... ... ..T ... ... ..A ..A ... ... ... ... ... ... ... ... ... .GG ... ... ... ... ... T.. ... .T. ... ..G ... ... ... ... ... ... ... ... T.. ... ... ..A ... ... ..C ..C ... G.. T.. ... ... .A. A.. ... ... .C. ... ... ... ..A ... ... ... ... ..G ... ..C ..C ... ... ... ... ... ... ... ... ... AC. ... ... ... ... ... ... ... ... ... ... ... ... ... ... ... ... ... ... ... ... ... ..A ... ... ... ... ... ... ... ... ... ... ... ..G .T. ... A.. ... ... ... ... ... ..C A.. ... ... ... .T. ... .C. .A. ... ... ... ..C A.. .C. .A. ... ... A.. ... ... ... ... ... ... .C. .C. ... ... ... ... ... ... ... C.. ... ... ... ... ..C ... ... ... C.. ... ... ... ..T ... ... ... ... ... .C. A.. CA. ... ... ... A.. ... ... ... ... ... AA. ..A ... ... CA. ... .C. ... ... ... ... .C. ... ... ... ... ..T ... ..A ... ... 
baboon                          ... ... ..G ... ..A ... ... ... ... ... ... ... ..T G.. ... ... ... ... .T. C.. ... ... ... ... ... ... ... ... ... ... C.. ... ... ..C ... ... ... ... ... ... ... ... TT. .T. ... ... ... ... ... ... ... ... ... ... ... ... ... ... ... ... ... ... G.. ... .A. .T. ... ... ... ... ... G.. T.. .T. ... ... .A. .CT ... ... ... ... ... ... .T. ... .A. ..A ... ... ... ... ... ... ... ... ... ... ... ... ... G.. ... ... ... ..T .G. ... ... G.. ... A.T A.. ... ... ... ... .G. ... .T. ... ... ... ... ... ... A.A ... ... ... ... ... ... ... ... ... ... .GG A.. ... ... ... ... T.. ... .T. ... ..G ... ... ... ... ... ... ... T.. T.. ... ... ..A ... ... ..C ..C ... G.. T.. ... ... ... A.. ... ... .C. ... ... ... ..A ... ... ... ... ..G ... ..C ..C ... ... ... ... ... ... ... ... ... ... ..C ... A.. ... ... ... ... ... ... ... ... ... ... ... ... ... ..T ... ... ... ... ..A ... ... ... ... ... ... ... ... ... ... ..G ..G .T. ... A.. ... ... ... ... ... ..C A.. ... ... ... .T. ... .C. .A. .A. ... ... ..C A.. .C. .A. ... ... A.. ... ... ... ... ... ... .C. .C. ... ... ... ... ... ... ... C.. ... ... ... ... ..C ... ... ... ... ... ... ... ..T ... ... ... ... ... .C. C.. GA. ... ... ... G.. ... ... ... ... ... .A. ..A ... ... C.. ... .C. ... ... ... ... .C. ... ... ... ... ..T ... A.. ... ... 
sootyM                          ... ... ..G ... ..A ... ... ... ... ... ... ... ..T G.. ... ... ... ... .T. T.. ... ... ... ... ... ... ... ... ... ... C.. ... ... ..C ... ... ... ... ... ... .G. ... TT. .T. ... ... ... ... ... ... ... ... ... ... ... ... ... ... ... ... ... ... G.. ... .A. .T. ... ... ... ... ... G.. T.. .T. ... ... .A. .CT ... ... ... ... ... ... .T. ... .A. ..A .C. ... ... ... ... ... ... ... ... ... ... ... ... G.. ... ... ... ..T .G. ... ... G.. ... A.T A.. ... ... ... ... .G. ... .T. ... ..T .G. ... ... ... ..A ... ..A ... ... ... ... ... ... ... ... .GG ... ... ... ... ... T.. ... .T. ... ..G ... ... ... ... ... ... ..T ... T.. ... ... ..A ... ... ..C ..C ... G.. T.. ... ... .A. A.. ... ... .C. ... ... ... ..A ... ... ... ... ..G ... ..C ..C ... ... ... ... ... ... ... ... ... ... ..C ... ... ... ... ... ... ... ... ... ... ... ... ... ... ... ..T ... ... ... ... ..A ... ... ... ... ... ... ... ... ... ... ... ..G .T. ... A.. ... ... ... ... ... ..C A.. ... ... ... .T. ... .C. .A. ... ... ... ..C A.. .C. .A. ... ... A.. ... ... ... ... ... ... .C. .C. ... .C. ... ... ... ... ... C.. ... ... ... ... A.C ... ... ... C.. ... ... ... ..T ... ... ... ... ... .C. A.. GA. ... ... ... G.. ... ... ... ... ... .A. ..A ... ... C.. ... .C. ... ... ... ... .C. ... ... ... ... ..T ... A.. ... ... 
drill                           ... ... ..G ... ..A ... ... ... ... ... ... ... ..T G.. ... ... ... ... .T. C.. ... ... ... ... ... ... ... ... ... ... C.. ... ... ..C ... ... ... ... ... ... .G. ... TT. .T. ... ... ... ... ..T G.. ... ... ... ... ... ... ... ... ... ... .T. ... G.. ... .A. .T. ... ... ... ... ... G.. T.. .T. ... ... .A. .CT ... ... ... ... ... ... .T. ... .A. ..A ... ... ... ... ... ... ... ... ... ... ... ... ... G.. ... ... ... ..T .G. ... ... G.. ... A.T A.. ... ... ... ... .G. ... .T. ... ... .G. ... ... ... ..A ... ... ... ... ... ... ... ... ... ... .GG ... ... ... ... ... T.. ... .T. ... ..G ... ... ... ... ... ... ... ... T.. ... ... ..A ... ... ..C ..C ... G.. T.. ... ... ... A.. ... ... .C. ... ... ... ..A ... ... ... ... ..G ... ..C ..C ... ... ... ... ... ... ... ... ... ... ..C ... ... ... ... ... ... ... ... ... ... ... ... ... ... ... ..T ... ... ... ... ..A ... ... ... ... ... ... ... ... ... ... ..G ..G .T. .T. A.. ... ... ... ... ... ..C A.. ... ... ... .T. ... .C. .A. ... ... ... ..C A.. .C. .A. ... ... A.C ... ... ... ... ... ... .C. .C. ... ... ... ... ... ... ... C.. ... ... ... ... A.C ... ... ... ... ... ... ... ..T ... ... ... ... ... .C. C.. GA. ... ... ... G.. ... ... ... ... ... .A. ..A ... ... C.. ... .C. ... ... ... ... .C. ... ... ... ... ..T ... A.. ... ... 
PTmac                           ... ... ..G ... ..A ... ... ... ... ... ... ... ..T G.T ... ... ... ... .T. T.. ... ... ... ... ... ... ... ... ... ... C.. ... ... ..C ... ... ... ... ... ... ... ... TT. .T. ... ... ... ... ... ... ... ... ... ... ... ... ... ... ... ... ... ... G.. ... .AT .T. ... ... ... ... ... G.. T.. .T. ... ... .A. .C. ... ... ... ... ... ... .T. ... .A. ..A ... ... ... ... ... ... ... G.. ... ... ... ... ... G.. ... ... ... ..T .G. ... ... ... ... A.T A.. ... ... ... ... .G. ... .T. ... ... ... ... ... ... ..A ... ... ... ... ... ... ... ... ... ... .GG ... ... ... ... ... T.. ... .T. ... ..G ... ... ... ... ... ... ... T.. T.. ..T ... ... ... ... ..C ..C ... G.. T.. ... ... ... A.. ... ... .C. ... ... ... ..A ... ... ... ... ..G ... ..C ..C ... ... ... ... ... ... ... ... ... ... ..C ... ... ... ... ... ... ... ... ... ... ... ... ... ... ..T ..T ... ... ... ... ..A ... ... ... ... ... ... ... ... ... ... ..G ..G .T. ... A.. ... ... ... ... ... ..C A.. ... ... ... .T. ... .C. .A. ... ... ... ..C A.. .C. .A. ... ... A.. ... ... ... ... ... ... .C. .C. ... ... ... ... ... ... ... C.. ... ... ... ... ..C ... ... ... ... ... ... .T. ..T ... ... ... ... ... .C. C.. GG. ... ... ... A.. ... ... ... ... ... AA. ..A ... ... C.. ... .C. ... ... ... ... .C. ... ... ... ... ..T ... ... ... ... 
CEmac                           ... ... ..G ... ..A ... ... ... ... ... ... ... ..T G.. ... ... ... ... .T. C.. ... ... ..A ... ... ... ... ... ... ... C.. ... ... ..C ... ... ... ... ... ... ... ... TT. .TG ... ... ... ... ... ... ... ... ... ... ... ... ... ... ... ... ... ... G.. ... .AT .T. ... ... ... ... ... G.. T.. .T. ... ... .A. .C. ... ... ... ... ... ... .T. ... .A. ..A ... ... ... ... ... ... ... ... ... ... ... ... ... G.. ... ... ... ..T .G. ... ... G.. ... A.T A.. A.. ... ... ... .G. ... .T. ... ... ... ... ... ... ..A ... ... ... ... ... ... ... ... ... ... .GG ... ... ... ... .T. T.. ... .T. ... ..G ... ... ... ... ... ... ... ... T.. ..T ... ... ... ... ..C ..C ... G.. T.. ... ... ... A.. ... ... .C. .A. ... ... ..A ... ... ... ... ..G ... ..C ..C ..A ... ... ... ... ... ... ... ... ... ..C ... ... ... ... ... ... ... ... ... ... ... ... ... ... ..T ..T ... ... ... ... ..A ... ... ... ... ... ... ... ... ... ... ... ..G .T. ... A.. ... ... ... ... ... ..C A.. ... ... ... .T. .A. .C. .A. ... ... ... ..C AT. .C. .A. ... ... A.. ... ... ... ... ... ... .C. .C. ... ... ... ... ... ... ... C.. ... ... ... ... ..C ... ... ... C.. ... ... ... ..T ... ... ... ... ... .C. C.. GG. ... ... ... A.. ... ... ... ... ... AA. ..A .A. ... C.. ... .C. ... .A. ... ... .C. ... ... ... ... ..T ... A.. ... ... 
rhesus                          ... ... ..G ... ..A ... ... ... ... ... ... ... ..T G.. ... ... ... ... .T. C.. ... ... ... ... ... ... ... ... ... ... C.. ... ... ..C ... ... ... ... ... ... ... ... TT. .TG ... ... ... ... ... ... ... ... ... ... ... ... ... ... ... ... ... ... G.. ... .AT .T. ... ... ... ... ... G.. T.. .T. ... ... .A. .C. ... ... ... ... ... ... .T. ... .A. ..A ... ... ... ... ... ... ... ... ... ... ... ... ... G.. ... ... ... ..T .G. ... ... G.. ... A.T A.. ... ... ... ... .G. ... .T. ... ... ... ... ... ... ..A ... ... ... ... ... ... ... ... ... ... .GG ... ... ... ... .T. T.. ... .T. ... ..G ... ... ... ... ... ... ... ... T.. ... ... ... ... ... ..C ..C ... G.. T.. ... T.. ... A.. ... ... .C. .A. ... ... ..A ... ... ... ... ..G ... ..C ..C ..A ... ... ... ... ... ... ... ..T ... ..C ... ... ... ... ... ... ... ... ... ... ... ... ... ... ..T ..T ... ... ... ... ..A ... ... ... ... ... ... ... ... ... ... ... ..G .T. ... A.. ... ... ... ... ... ..C A.. ... ... ... .T. .A. .C. .A. ... ... ... ..C AT. .C. .A. ... ... A.. ... ... ... ... ... ... .C. .C. ... ... ... ... ... ... ... C.. ... ... ... ... ..C ... ... ... C.. ... ... ... ..T ... ... ... ... ... .C. C.. GG. ... ... ... A.. ... ... ... ... ... AA. ..A .A. ... C.. ... .C. ... .A. ... ... .C. ... ... ... ... ..T ... A.. ... ... 
colobus                         ... ... ..G ... ..A ... ... ... ... ... .G. T.. ... G.. ... ... ... ..T .T. C.. ... ... ... ... ... ... ... ... ... ... C.. ... ... ..C ... ... ... ... ... ... ... GG. CT. ... ... ... ... T.. ... G.. ... ... ... ... ... ... ... ... ... ... .T. ... ... ... .A. ..A ... ... ... ... ... ... T.. .T. ... ... ... ... .A. .A. ... ... ... ... .T. ... ... ..A ... ... ... ... ... ... ... G.. .C. ... ... ... ..G G.. ... ... ... ..T .G. ... ... G.. ... A.T ... ... ... ... ... ... ... .T. ... ... ... ... ... ... ..A ... ... ..A ... ... ... ... ... ... ... .GG ... ... ... ... ... T.. ... .T. ... ..G ... ... ... ... ... ... ... ... T.. ... ... ..A ... ... ..C ..C ... G.. ... ... ... ... A.. ... ... .C. ... A.. ... ..A ... ... ... ... ..G ... ..C ..C ... ... ... ... ... ... ... ... ... A.. ... ... ... ... ... ... ... ... ... ... ... ... ... ... ... ... ... ... ... ... ... ..A ... ... ... ... ... ... ... ... ... ... ... ..G .T. ... A.. ... ... ... ... ... ..C A.. ... ... ... .T. A.. .C. .A. ... ... ... ..C ... AA. .A. ... ... A.. ... ... ... ... ... ... .C. .CT ... ... ... ... ... ... ... C.. ... A.. ..A ... ..C ... ... ... ... ... ..T .T. ..T ... ... ... ... ... .C. C.. GA. ... ..G ... A.. ... ... ... ... ... .A. ... ... ... C.. ... .CA ... ... ... ..A .C. ... ... ... ... ..T ... ..A ... ... 
BSNM                            ... ... ..G ... ..A ... ... ... ... ... .G. ... ... G.. ... ... ... ... .CT C.. ... ... ... ... ... ... ... ... ... ... C.. ... ... ..C ... ... ... ... ... ... ... ... .T. ... ... ... ... ... ... G.. ... ... ... ... ... ... ... ... ... ... ... ... ... ... .A. ..A ..G ... ... ... ... ... TT. .T. ... ... ... ... .A. .A. ... ... ... ... .T. ... ... ..A ... ... ... ... ... ... ... ... .C. ... ... ... ..G G.. ... ... ... ..T .GA ... ... ... ... A.T ... ... ... ... ... .G. ... .T. ... ... ... ... ... ... ..A ... ... ..A ... ... ... ... ... ... ... .GG ... ... ... ... ... T.. ... .T. ... ..G ... ... ... ... ... ... ... ... T.. ... ... ... ..A ... ..C ..C ... G.. ... ... ... ... A.. ... ... .C. ... A.. ... ..A ... ... ... ... ..G ... ..C ..C ... ... ... ... ... ... ... ... ... AC. ... ... ... ... ... ... ... ... ... ... ... ... ... ... ... ... ... ... ... ... ... ..A ... ... ... ... ... ... ... ... ... ... ... ..G .T. ... A.. ... ... ... ... ... ..C A.. ... ... ... .T. C.. .C. .A. ... ... ... ..C ... .C. .A. ... ... A.. ... ... ... ... ... ..G .C. .C. ... ... .C. ... ... ... ... C.. ... ... ..A ... ..C ... ... ... ... ... ..T .T. ..T ... ... ... ... ... .C. A.. GA. ... ... ... A.. ... ... ... ... ... .A. ... ... ... C.. ... .CA ... ... ... ..A .C. ... ... ... ... ..T ... ..A ... ... 
GSNM                            ... ... ..G ... ..A ... ... ... ... ... .G. ... ... G.. ... ... ... ... .CT C.. ... ... ... ... ... ... ... ... ... ... C.. ... ... ..C ... ... ... ... ... ... ... ... .T. ... ... ... ... ... ... G.. ... ... ... ... ... ... ... ... ... ... ... ... ... ... .A. ..A ..G ... ... ... ... ... T.. .T. ... ... ... ... .A. .A. ... ... ... ... .T. ... ... ..A ... ... ... ... ... ... ... ... .C. ... ... ... ..G G.. ... ... ... ..T .GA ... ... ... ... A.T ... ... ... ... ... .G. ... .T. ... ... ... ... ... ... ..A ... ... ..A ... ... ... ... .G. ... ... .GG ... ... ... ... ... T.. ... .T. ... ..G ... ... ... ... ... ... ... ... T.. ... ..A ... ..A ... ..C ..C ... G.. ... ... ... ... A.. ... ... .C. ... A.. ... ..A ... ... ... ... ..G ... ..C ..C ... ... ... ... ... ... ... ... ... AC. ... ... ... ... ... ... ... ... ... ... ... ... ... ... ... ... ... ... ... ... ... ..A ... ... ... ... ... ... ... ... ... ... ... ..G .T. ... A.. ... ... ... ... ... ..C A.. ... ... ... .T. C.. .C. .A. ... ... ... ..C ... .C. .A. ... ... A.. ... ... ... ... ... ..G .C. .C. ... ... .C. ... ... ... ... C.. ... ... ..A ... ..C ... ... ... ... ... ..T .T. ..T ... ... ... ... ... .C. A.. GA. ... ... ... A.. ... ... ... ... ... .A. ... ... ... C.. ... .CA ... ... ... ..A .C. ... ... ... ... ..T ... ..A ... ... 
nightM                          ... C.. ..T ... .C. ... ... ... ..T G.. ... ... ... .G. ..A ... ... ... .CT C.. ... G.. ... ..A ... ... ... .GC .T. GTC CG. ... ... G.C ..G ... .G. C.. G.. TC. CT. ... ... ... ... ... ..G .G. ... ... ... ... ... ... ... ... .GG .T. G.. T.. ... ... .GA ... GA. ..A ... ... ... ... .TG ... T.. .T. ... ..C .A. ... .A. ... .A. .C. ..A ..T ... ... ... ... ... ... ... .AC .A. ... ... ... ... .C. ... ... .C. G.G ..A ... G.T ... ... ..A ... .GC ... A.T ... ... A.. ... G.. ... ... .G. ... GT. ... ... ... ... G.. ... ... ... ... ... .T. TT. ... ... ... .G. ... ... ... T.T .A. T.. ... ... ... ... ... ... ... ..T .T. T.. ... ... ... ... ... ... TTA ... ..C T.C ... GGG ... ... ... TA. AAG ... ... .C. ... ... ... ..A A.. ... ... ... ... ... ..C ... ... ..A ... ... ... ... GG. G.. ..A AC. ..C ... AGT AC. ... ... ... ..C ... A.. ... A.A A.. ... ..T ... ... ... ... ... ... A.A ... ... ... ... ..C ..C ... ... ... ..C .TG ... .T. ... ... A.. CTG ... ... ... ..A A.. ... ... .T. ..C AC. ... .A. ... .A. ... ..C ... A.. .A. .A. ... A.. ... ..C A.G ... ..G ... .CC AC. ... ... ... .A. ... ... ..G C.. ... ... ... ... ..C ..G ... ... ... ... ... .T. ... ... ... ..C ... .C. G.. ... G.. ... ... C.. A.. .A. ... ... ..T .T. .A. ..A ... ... C.. ... .AT ... .A. ... ..A ... .C. .C. ... ..T .C. C.. ACC ..C ... 
capuchin                        ... C.. ..T ... .C. ... ... .G. ..T G.T ... ... ... ... ..A ... ... ... .C. T.. ... G.. ... ... ... ... ... .GC ... GTC CG. ... ... G.C ... ... .G. CG. ... TC. CT. ... ... ... ... ... ... GG. ... ..C ... ... ... ... ... ..T ... ... G.. T.. ... ... .GA ... CA. ..A ... ... ... ... ..G G.. T.. .T. ... ..C .A. ... .A. ... ... .C. ..A ..T ... ... ... ... ... ... ... .AC .A. ... ... ... ... .C. .C. ... ... G.G ..A ... G.T ... G.. ..A ... ... ... A.T ... ... AT. ... G.. ... .T. .G. ... GT. ... ... ... ... G.. ... ... ... ... ... .T. TT. ... ... ... .G. ... ... T.. T.T .A. T.. ... ... ... ... ... ... ..T ..T .T. T.T ... ... ... ... ... ... TTA ... ... T.C ... .GG A.. .A. ... TA. AAG ... ... .C. ... ..G ... ..A A.. ... ... G.. ... T.. ..C ... ... ... ... ... ... ... GG. G.. ..A A.. ..C ... AGT AC. C.. ... ... ..C ... A.. ... A.A A.. ... ... ... ... ... ... ... ... A.A C.. ..C ... ... ..C ..C ... ... ... ..C .TG ... .T. ... .T. AT. CTG ... ... ... .T. A.. ... ... ... ... .C. ... .A. ... .A. ... ..C ... ... .A. .A. ... A.. ... A.C A.. ... ..G ... .CC AC. ... ... ... .A. ... ... ... C.. ... ... ... ... .C. A.G ... ... ... ... ... .T. ... ... ... ..C ... .C. G.. ... GT. ... ... C.. AA. ... ... .T. ..T .T. .A. ..A ... ... C.. ... .AT ... .A. ... ..A ... .C. .C. ... ..T .C. C.. AA. ..C ... 
squirrelM                       ... C.. ..T ... .C. ... .G. ... ..T G.. ... ... ... .GT ..A ... ... ... .T. T.. ... G.. ... ... ... ... .T. .GC .C. GTC C.. ... ... G.C ... ... ... C.. ... TC. CT. ... ... ... ... ... ... .G. ... ... ... ... ... ... ... ..T ..A ... G.. T.. ... ... .GA ... CA. ..A ... ... ..A ... ..G G.. T.. .T. ... ..C .A. ... .A. ... ... .C. ..A ..T ... ... ... ... ... ... ... .AC .A. ... ... G.. ... .C. G.. ... ... G.G ..A ... G.T ... G.. ..A ... ... ... G.T ... ... AT. ... G.. ... .T. ... ... GT. ... ... .G. ... G.. ... ... ... ... ... .T. GT. ... ... ... .G. ... ... ... T.T .A. T.. ... ... ... ... .G. ... ... ..T .T. T.. ... ... ... ... ... ... TTA .T. ..C T.C ... GGG A.. ... ... TA. AAG ... ... .C. ... ... ... ..A A.. ... ... ... ... ... ..C ... ... ... ... ... ... ... GG. G.A ..A AC. ..C ... AGT AC. .G. AC. ... ..C ... A.. ... A.A A.. ... ..T ... ... ... ... ... ... A.A ... ... ... ... ..C A.C A.. ... ... ..C .TG ... .T. ... ... A.. CTG ... ... .G. ... A.. ... ... .T. ... .C. ... .A. ... .A. ... ..C ..T A.. .A. .A. ... A.. ... ..C AC. ... ..G ... .CC .C. ... ... ... .A. A.. ... A.. C.A ... ... ... ... .C. A.G ... ... C.. ... A.. .T. ... ..T ... ..C ... .C. G.. ... G.. ... ... C.. AA. ... ... ... ..T .T. .A. ..A ... ... C.. ... .AT ... .A. ... ..A ... .C. .C. ... ..T .C. C.. AC. ..C ... 
marmoset                        ... C.. ..T ... .C. ... .G. ... ..T G.. ... ... ... ... ..A ... ... ... .C. T.. ... G.. ... ... ..A ... ... .GC ... GTC C.. ... ... G.C ..G ... ... G.C G.. TC. CT. ... ... GT. ... ..G ... .G. ... ... ..G ... .A. ..A ... ... ... ... G.. T.. ... ... .GA ... CA. ..A .G. ... ... ... ..G G.. T.. ... ... ... .A. ... .A. ... ... .C. ..A ..T ... ... ... ... ... ... ... .AC .A. ... ... ... ... ... ... ... ... G.G ..A ... G.T ... ... ..A ... .G. ... A.T ... ... A.. ... G.. ... .T. .G. ... GT. ... ... T.. ... G.. ... .G. ... ..A ... .T. TT. ... ... ... ... ... ... ... T.T .A. T.. ... ... ... ... ... ... ..T ..T .T. T.. ... ... T.. ... ... ... TTA ... ..C T.C ... GGG A.. ... ... TA. AAG GT. ... .C. ... ..G ... ..A A.. ... ..T ... ... ... ..C ... ... ... .A. ... G.. T.. GG. G.. ..A ACG ..C ... AGT AC. ... ... ... ..C ... A.. ... A.A A.. ... ... ... ... ... ... ... ... A.A ... ... ... ... ..C ..C ... ... ... ..C .TG ... .TG ... ... A.. CTA ..A ... ... .T. A.C ... ... .T. ... .C. ... .A. ... .A. ... .TC ... A.. .A. .A. ... A.. ... ..C A.. ... ..G ... .GC AC. ... ... ... .A. ... ... ... C.. ... ... ... ... .C. ..G ... ... ... ... ... .T. ... ... ... ..C ... .C. G.. ... G.. ... ... C.. AA. ... ... ... ..T .T. .A. ..A ... ... C.A ... .AT ... .A. ... ..A ... .C. .CT ... ..T .C. C.. AA. ..C ... 

    3    1    1    1    1    9    1    1    1    1    1    1    2    1    1
    1    1    1    1    1    1    1    1    1    1    3    1    1    1    1
    1    1    1    1    1    8    1    1    1    1    1    1    1    1    6
    1    1    1    1    1    1    1    1    1    7    1    1    1    1    1
    1    1    1    1    1    1    1    1    1    6    1    1    1    1    1
    1    1    1    1    1    1    1    1    1    1    1    1    1    1    3
    1    1    1    4    1    1    1    1    1    3    1    1    1    8    1
    1    1    1    1    1    6    1    1    1    1    3    2    1    1    1
    1    1    1    1    1    1    1    1    1    1    1    6    1    1    1
    1    1    1    1    1    1    1    1    1    1    1    1    1    1    3
    1    1    1    1    1    1    2    1    1    1    1    1    1    1    4
    1    1    1    1    1    1    1    1    1    1    1    1    1    1    7
    1    1    1    1    1    1    1    1    1    4    1    1    1    1    1
    1    1    3    1    1    1    1    5    1    1    1    1    1    1    4
    1    1    1    1    1    1    1    1    1    1    7    1    1    1    1
    3    6    1    1    1    1    1    1    1    1    1    4    1    1    1
    1    1    1    1    1    1    1    1    1    4    1    1    1    1    1
    5    1    6    1    1    1    2    1    1    1    1    1    1    1    1
    7    1    1    1    1    1    5    1    1    2    1    1    1    1    1
    2    1    1    1    5    1    1    1    1    3    1    1    1    1   10
    1    2    2    1    1    1    2    1    3    1    5    1    3    1    1
    1    1    2    1    1    1    1    1    2

CODONML (in paml version 4.9h, March 2018)  CEACAM1seq.txt
Model: One dN/dS ratio, 
Codon frequency model: F3x4
Site-class models: 
ns =  19  ls = 480

Codon usage in sequences
--------------------------------------------------------------------------------------------------------------------------------------
Phe TTT   4   4   3   3   3   4 | Ser TCT   3   4   3   4   3   6 | Tyr TAT   9   9   8  11   9  10 | Cys TGT   4   4   4   4   4   4
    TTC   8   8   8   9   8   6 |     TCC  18  18  18  18  17  19 |     TAC   8  10   8   8   9   5 |     TGC   4   3   3   3   3   3
Leu TTA   0   1   2   0   1   2 |     TCA   7   7   6   8  10   7 | *** TAA   0   0   0   0   0   0 | *** TGA   0   0   0   0   0   0
    TTG   1   1   1   0   2   1 |     TCG   1   1   1   0   1   1 |     TAG   0   0   0   0   0   0 | Trp TGG   6   6   6   6   6   5
--------------------------------------------------------------------------------------------------------------------------------------
Leu CTT   5   5   3   5   4   4 | Pro CCT   8   5   6   7   7   4 | His CAT   2   2   4   3   3   3 | Arg CGT   4   4   4   3   2   2
    CTC  12  11  12  12  12  12 |     CCC  12  14  14  14  13  12 |     CAC   5   4   6   5   5   7 |     CGC   1   2   2   2   2   1
    CTA   4   4   6   4   5   6 |     CCA  11  13   9  11  10  10 | Gln CAA  12  12  11  12   9  11 |     CGA   1   1   2   2   2   2
    CTG  15  16  16  17  15  15 |     CCG   4   3   5   4   3   4 |     CAG  16  16  15  15  16  15 |     CGG   0   0   0   1   0   1
--------------------------------------------------------------------------------------------------------------------------------------
Ile ATT   6   6   8   6   6   8 | Thr ACT  13  13  10  12  14  12 | Asn AAT  17  18  21  16  18  19 | Ser AGT   7   7   7   6   9   9
    ATC  11  11  11  12  12  12 |     ACC  18  18  22  17  20  19 |     AAC  26  24  23  25  25  22 |     AGC  10  10   9  10   9   7
    ATA   9   8   8   9  10   8 |     ACA  15  16  14  13  12  14 | Lys AAA   5   5   6   6   6   6 | Arg AGA   2   2   3   2   1   4
Met ATG   4   4   3   4   4   3 |     ACG   2   2   3   2   2   0 |     AAG  14  14  14  14  14  15 |     AGG   7   7   7   7   8   7
--------------------------------------------------------------------------------------------------------------------------------------
Val GTT   4   4   3   4   3   4 | Ala GCT   5   5   4   4   4   5 | Asp GAT   6   6   6   7   6   6 | Gly GGT   1   1   2   2   0   2
    GTC  14  14  14  15  14  14 |     GCC  10  10   9  10  11  14 |     GAC  13  13  12  12  14  15 |     GGC   9   9   8  10   8   7
    GTA   6   7   7   7   6   7 |     GCA  10   9  11  11  10  10 | Glu GAA  11  10  13  11  13  13 |     GGA  10  10   9   9   8   7
    GTG   9   8   8   7   8   9 |     GCG   1   1   1   0   2   1 |     GAG  13  13  11  12  12  13 |     GGG   7   7   7   7   7   6
--------------------------------------------------------------------------------------------------------------------------------------

--------------------------------------------------------------------------------------------------------------------------------------
Phe TTT   4   4   4   5   4   4 | Ser TCT   6   6   6   6   5   5 | Tyr TAT  10  10  10  10  12  12 | Cys TGT   4   4   4   4   3   3
    TTC   6   6   6   7   6   6 |     TCC  20  19  19  20  19  19 |     TAC   7   7   7   6   5   5 |     TGC   3   3   3   3   3   4
Leu TTA   1   1   1   1   1   1 |     TCA   7   7   7   7   7   7 | *** TAA   0   0   0   0   0   0 | *** TGA   0   0   0   0   0   0
    TTG   1   1   1   1   1   1 |     TCG   1   1   1   1   1   1 |     TAG   0   0   0   0   0   0 | Trp TGG   5   5   5   5   5   5
--------------------------------------------------------------------------------------------------------------------------------------
Leu CTT   4   4   4   4   4   5 | Pro CCT   4   5   4   5   5   4 | His CAT   1   3   1   1   1   1 | Arg CGT   3   2   3   3   3   3
    CTC  13  13  13  13  13  13 |     CCC  11  11  12  10  11  12 |     CAC   6   4   5   5   7   7 |     CGC   2   3   3   2   2   1
    CTA   6   6   6   6   7   7 |     CCA  10  10  11  10   9   9 | Gln CAA   8  10   9   9   9  10 |     CGA   2   2   2   2   2   2
    CTG  15  15  15  15  14  13 |     CCG   4   4   4   5   5   5 |     CAG  16  15  16  16  16  16 |     CGG   1   1   1   1   1   1
--------------------------------------------------------------------------------------------------------------------------------------
Ile ATT   9   9   9   8   9   9 | Thr ACT  12  12  13  11  11  11 | Asn AAT  19  18  18  20  20  20 | Ser AGT   8   9   9   8   8   8
    ATC  12  13  14  12  13  13 |     ACC  18  18  17  20  20  20 |     AAC  22  22  22  23  23  23 |     AGC   8   8   9   8   7   7
    ATA   9   9   9   8   8   8 |     ACA  14  14  11  13  13  13 | Lys AAA   8   6   6   6   8   6 | Arg AGA   3   3   3   3   3   3
Met ATG   3   3   3   4   4   4 |     ACG   0   1   0   0   0   0 |     AAG  16  16  16  15  14  15 |     AGG   7   6   6   7   7   7
--------------------------------------------------------------------------------------------------------------------------------------
Val GTT   4   4   4   4   4   4 | Ala GCT   5   5   5   5   5   5 | Asp GAT   7   7   7   9   8   8 | Gly GGT   1   1   1   1   1   1
    GTC  14  12  14  14  14  14 |     GCC  14  15  13  13  13  13 |     GAC  14  14  14  12  13  13 |     GGC   7   7   7   7   7   7
    GTA   7   7   7   8   7   7 |     GCA   9  10  10   9  10  10 | Glu GAA  14  14  14  13  14  14 |     GGA   6   7   7   8   7   7
    GTG   9   9   9   8   9   9 |     GCG   2   1   2   2   1   1 |     GAG  12  12  12  12  12  12 |     GGG   6   6   6   6   6   6
--------------------------------------------------------------------------------------------------------------------------------------

--------------------------------------------------------------------------------------------------------------------------------------
Phe TTT   4   5   4   3   3   3 | Ser TCT   5   4   5   9  10   9 | Tyr TAT  11  11  11   9   9  10 | Cys TGT   4   4   4   3   3   3
    TTC   6   6   6   7   8   7 |     TCC  19  19  19  17  16  18 |     TAC   6   5   5  10  10   7 |     TGC   3   3   3   3   3   3
Leu TTA   2   2   2   2   2   2 |     TCA   7   7   7   7   8   7 | *** TAA   0   0   0   0   0   0 | *** TGA   0   0   0   0   0   0
    TTG   1   1   1   1   2   0 |     TCG   2   1   1   0   0   0 |     TAG   0   0   0   0   0   0 | Trp TGG   5   5   5   5   5   5
--------------------------------------------------------------------------------------------------------------------------------------
Leu CTT   4   4   4   4   4   4 | Pro CCT   5   5   5   6   7   5 | His CAT   1   1   1   2   1   2 | Arg CGT   3   3   3   3   4   3
    CTC  12  12  12  13  12  13 |     CCC  12  12  12  10   8  10 |     CAC   6   6   6   5   4   4 |     CGC   2   2   2   2   2   3
    CTA   6   5   5   6   5   7 |     CCA  11  10  11  10   9   9 | Gln CAA  12  11  11   9  10   9 |     CGA   1   3   3   2   1   2
    CTG  15  15  15  14  15  15 |     CCG   4   4   3   3   3   2 |     CAG  15  15  14  13  15  15 |     CGG   1   1   2   1   2   0
--------------------------------------------------------------------------------------------------------------------------------------
Ile ATT   9   8   8   7   8   7 | Thr ACT  12  13  13  13  12  13 | Asn AAT  17  17  17  14  17  17 | Ser AGT   8   8   8   8   8   8
    ATC  13  11  11  11  11  13 |     ACC  19  20  20  19  19  16 |     AAC  23  24  24  25  25  26 |     AGC   8   8   8   9   9   9
    ATA   6   8   8   8  10   8 |     ACA  14  16  16  18  17  21 | Lys AAA   5   5   5   8   6   6 | Arg AGA   4   4   4   4   3   4
Met ATG   4   4   4   5   3   4 |     ACG   0   1   1   1   1   2 |     AAG  15  15  15  10  11   9 |     AGG   8   7   7   9   8   8
--------------------------------------------------------------------------------------------------------------------------------------
Val GTT   4   4   4   4   3   4 | Ala GCT   5   4   4   2   6   5 | Asp GAT   6   6   6   7   6   6 | Gly GGT   2   1   1   0   0   1
    GTC  14  13  13  14  16  12 |     GCC  10  13  13  12  10  11 |     GAC  15  15  15  17  18  16 |     GGC   8   8   8   8   8   8
    GTA   9   7   7   3   4   6 |     GCA  11  11  11   9   8   9 | Glu GAA  14  14  14  12  11  10 |     GGA   6   6   6   6   7   7
    GTG   7   8   8  15  15  14 |     GCG   1   1   1   0   0   1 |     GAG  12  12  12  15  12  14 |     GGG   6   6   6   8   7   8
--------------------------------------------------------------------------------------------------------------------------------------

------------------------------------------------------
Phe TTT   3 | Ser TCT  10 | Tyr TAT   9 | Cys TGT   3
    TTC   7 |     TCC  19 |     TAC  11 |     TGC   3
Leu TTA   2 |     TCA   7 | *** TAA   0 | *** TGA   0
    TTG   2 |     TCG   0 |     TAG   0 | Trp TGG   5
------------------------------------------------------
Leu CTT   5 | Pro CCT   6 | His CAT   2 | Arg CGT   1
    CTC  12 |     CCC   7 |     CAC   3 |     CGC   1
    CTA   6 |     CCA  10 | Gln CAA   9 |     CGA   3
    CTG  12 |     CCG   3 |     CAG  14 |     CGG   1
------------------------------------------------------
Ile ATT   6 | Thr ACT  10 | Asn AAT  16 | Ser AGT   8
    ATC  10 |     ACC  19 |     AAC  26 |     AGC   8
    ATA  11 |     ACA  14 | Lys AAA   8 | Arg AGA   5
Met ATG   2 |     ACG   4 |     AAG  11 |     AGG   9
------------------------------------------------------
Val GTT   5 | Ala GCT   5 | Asp GAT   6 | Gly GGT   0
    GTC  15 |     GCC   9 |     GAC  19 |     GGC   8
    GTA   3 |     GCA  10 | Glu GAA  12 |     GGA   6
    GTG  17 |     GCG   0 |     GAG  14 |     GGG   8
------------------------------------------------------

Codon position x base (3x4) table for each sequence.

#1: human          
position  1:    T:0.15208    C:0.23333    A:0.34583    G:0.26875
position  2:    T:0.23333    C:0.28750    A:0.32708    G:0.15208
position  3:    T:0.20417    C:0.37292    A:0.21458    G:0.20833
Average         T:0.19653    C:0.29792    A:0.29583    G:0.20972

#2: chimpanzee     
position  1:    T:0.15833    C:0.23333    A:0.34375    G:0.26458
position  2:    T:0.23333    C:0.28958    A:0.32500    G:0.15208
position  3:    T:0.20208    C:0.37292    A:0.21875    G:0.20625
Average         T:0.19792    C:0.29861    A:0.29583    G:0.20764

#3: bonobo         
position  1:    T:0.14792    C:0.23958    A:0.35208    G:0.26042
position  2:    T:0.23542    C:0.28333    A:0.32917    G:0.15208
position  3:    T:0.20000    C:0.37292    A:0.22292    G:0.20417
Average         T:0.19444    C:0.29861    A:0.30139    G:0.20556

#4: gorilla        
position  1:    T:0.15417    C:0.24375    A:0.33542    G:0.26667
position  2:    T:0.23750    C:0.28125    A:0.32708    G:0.15417
position  3:    T:0.20208    C:0.37917    A:0.21875    G:0.20000
Average         T:0.19792    C:0.30139    A:0.29375    G:0.20694

#5: orangutan      
position  1:    T:0.15833    C:0.22500    A:0.35417    G:0.26250
position  2:    T:0.23542    C:0.28958    A:0.33125    G:0.14375
position  3:    T:0.19792    C:0.37917    A:0.21458    G:0.20833
Average         T:0.19722    C:0.29792    A:0.30000    G:0.20486

#6: AGM            
position  1:    T:0.15208    C:0.22708    A:0.34375    G:0.27708
position  2:    T:0.23958    C:0.28750    A:0.33333    G:0.13958
position  3:    T:0.21250    C:0.36458    A:0.22292    G:0.20000
Average         T:0.20139    C:0.29306    A:0.30000    G:0.20556

#7: baboon         
position  1:    T:0.15625    C:0.22083    A:0.35000    G:0.27292
position  2:    T:0.24375    C:0.28542    A:0.33333    G:0.13750
position  3:    T:0.21042    C:0.36875    A:0.21667    G:0.20417
Average         T:0.20347    C:0.29167    A:0.30000    G:0.20486

#8: sootyM         
position  1:    T:0.15417    C:0.22500    A:0.34792    G:0.27292
position  2:    T:0.24167    C:0.28958    A:0.32917    G:0.13958
position  3:    T:0.21458    C:0.36458    A:0.22083    G:0.20000
Average         T:0.20347    C:0.29306    A:0.29931    G:0.20417

#9: drill          
position  1:    T:0.15417    C:0.22708    A:0.34375    G:0.27500
position  2:    T:0.24792    C:0.28125    A:0.32708    G:0.14375
position  3:    T:0.21250    C:0.37083    A:0.21458    G:0.20208
Average         T:0.20486    C:0.29306    A:0.29514    G:0.20694

#10: PTmac          
position  1:    T:0.15833    C:0.22292    A:0.34583    G:0.27292
position  2:    T:0.24583    C:0.28542    A:0.32708    G:0.14167
position  3:    T:0.21667    C:0.36458    A:0.21458    G:0.20417
Average         T:0.20694    C:0.29097    A:0.29583    G:0.20625

#11: CEmac          
position  1:    T:0.15000    C:0.22708    A:0.35000    G:0.27292
position  2:    T:0.24583    C:0.28125    A:0.33750    G:0.13542
position  3:    T:0.21458    C:0.36667    A:0.21875    G:0.20000
Average         T:0.20347    C:0.29167    A:0.30208    G:0.20278

#12: rhesus         
position  1:    T:0.15208    C:0.22708    A:0.34792    G:0.27292
position  2:    T:0.24583    C:0.28125    A:0.33750    G:0.13542
position  3:    T:0.21458    C:0.36875    A:0.21667    G:0.20000
Average         T:0.20417    C:0.29236    A:0.30069    G:0.20278

#13: colobus        
position  1:    T:0.15625    C:0.22917    A:0.34375    G:0.27083
position  2:    T:0.24167    C:0.28542    A:0.32917    G:0.14375
position  3:    T:0.20833    C:0.36667    A:0.22500    G:0.20000
Average         T:0.20208    C:0.29375    A:0.29931    G:0.20486

#14: BSNM           
position  1:    T:0.15208    C:0.22708    A:0.35208    G:0.26875
position  2:    T:0.23542    C:0.29375    A:0.32708    G:0.14375
position  3:    T:0.20417    C:0.36875    A:0.22708    G:0.20000
Average         T:0.19722    C:0.29653    A:0.30208    G:0.20417

#15: GSNM           
position  1:    T:0.15208    C:0.22708    A:0.35208    G:0.26875
position  2:    T:0.23333    C:0.29583    A:0.32500    G:0.14583
position  3:    T:0.20417    C:0.36875    A:0.22917    G:0.19792
Average         T:0.19653    C:0.29722    A:0.30208    G:0.20417

#16: nightM         
position  1:    T:0.15833    C:0.21458    A:0.35208    G:0.27500
position  2:    T:0.24375    C:0.28333    A:0.32500    G:0.14792
position  3:    T:0.19583    C:0.37917    A:0.21667    G:0.20833
Average         T:0.19931    C:0.29236    A:0.29792    G:0.21042

#17: capuchin       
position  1:    T:0.16458    C:0.21250    A:0.35000    G:0.27292
position  2:    T:0.25208    C:0.27917    A:0.32292    G:0.14583
position  3:    T:0.21042    C:0.37292    A:0.21042    G:0.20625
Average         T:0.20903    C:0.28819    A:0.29444    G:0.20833

#18: squirrelM      
position  1:    T:0.15417    C:0.21458    A:0.35625    G:0.27500
position  2:    T:0.24792    C:0.28750    A:0.31458    G:0.15000
position  3:    T:0.20833    C:0.36667    A:0.22292    G:0.20208
Average         T:0.20347    C:0.28958    A:0.29792    G:0.20903

#19: marmoset       
position  1:    T:0.16875    C:0.19792    A:0.34792    G:0.28542
position  2:    T:0.24583    C:0.27708    A:0.33333    G:0.14375
position  3:    T:0.19792    C:0.36875    A:0.22083    G:0.21250
Average         T:0.20417    C:0.28125    A:0.30069    G:0.21389

Sums of codon usage counts
------------------------------------------------------------------------------
Phe F TTT      71 | Ser S TCT     109 | Tyr Y TAT     190 | Cys C TGT      70
      TTC     131 |       TCC     351 |       TAC     139 |       TGC      59
Leu L TTA      26 |       TCA     137 | *** * TAA       0 | *** * TGA       0
      TTG      20 |       TCG      15 |       TAG       0 | Trp W TGG     100
------------------------------------------------------------------------------
Leu L CTT      80 | Pro P CCT     103 | His H CAT      35 | Arg R CGT      56
      CTC     235 |       CCC     217 |       CAC     100 |       CGC      37
      CTA     107 |       CCA     193 | Gln Q CAA     193 |       CGA      37
      CTG     282 |       CCG      72 |       CAG     289 |       CGG      16
------------------------------------------------------------------------------
Ile I ATT     146 | Thr T ACT     230 | Asn N AAT     339 | Ser S AGT     151
      ATC     226 |       ACC     359 |       AAC     453 |       AGC     161
      ATA     162 |       ACA     278 | Lys K AAA     117 | Arg R AGA      60
Met M ATG      69 |       ACG      22 |       AAG     263 |       AGG     139
------------------------------------------------------------------------------
Val V GTT      74 | Ala A GCT      88 | Asp D GAT     126 | Gly G GGT      19
      GTC     264 |       GCC     223 |       GAC     274 |       GGC     149
      GTA     122 |       GCA     188 | Glu E GAA     241 |       GGA     139
      GTG     186 |       GCG      19 |       GAG     237 |       GGG     126
------------------------------------------------------------------------------


Codon position x base (3x4) table, overall

position  1:    T:0.15548    C:0.22500    A:0.34814    G:0.27138
position  2:    T:0.24134    C:0.28553    A:0.32851    G:0.14463
position  3:    T:0.20691    C:0.37039    A:0.21930    G:0.20340
Average         T:0.20124    C:0.29364    A:0.29865    G:0.20647

Codon frequencies under model, for use in evolver (TTT TTC TTA TTG ... GGG):
  0.00797549  0.01427727  0.00845309  0.00784024
  0.00943579  0.01689141  0.01000084  0.00927578
  0.01085623  0.01943421  0.00000000  0.00000000
  0.00477950  0.00855598  0.00000000  0.00469844
  0.01154140  0.02066076  0.01223254  0.01134568
  0.01365461  0.02444371  0.01447230  0.01342306
  0.01571015  0.02812341  0.01665092  0.01544373
  0.00691645  0.01238143  0.00733063  0.00679916
  0.01785767  0.03196779  0.01892705  0.01755484
  0.02112739  0.03782105  0.02239257  0.02076911
  0.02430785  0.04351454  0.02576349  0.02389564
  0.01070162  0.01915743  0.01134247  0.01052014
  0.01392055  0.02491977  0.01475416  0.01368448
  0.01646938  0.02948255  0.01745562  0.01619009
  0.01894864  0.03392078  0.02008335  0.01862731
  0.00834221  0.01493375  0.00884177  0.00820074


Model 1: NearlyNeutral (2 categories)


TREE #  1:  (((((1, (2, 3)), 4), 5), (((((12, 11), 10), (7, (8, 9))), 6), (13, (15, 14)))), ((18, 17), (19, 16)));   MP score: 539
This is a rooted tree.  Please check!
lnL(ntime: 36  np: 39):  -5299.415015      +0.000000
  20..21   21..22   22..23   23..24   24..1    24..25   25..2    25..3    23..4    22..5    21..26   26..27   27..28   28..29   29..30   30..12   30..11   29..10   28..31   31..7    31..32   32..8    32..9    27..6    26..33   33..13   33..34   34..15   34..14   20..35   35..36   36..18   36..17   35..37   37..19   37..16 
 0.148455 0.036805 0.026479 0.005841 0.017984 0.004154 0.011920 0.104567 0.066792 0.075478 0.082507 0.034556 0.011376 0.011128 0.022046 0.005513 0.005139 0.015501 0.006982 0.011114 0.006428 0.021218 0.011163 0.034641 0.031990 0.035563 0.022151 0.004288 0.002138 0.184591 0.008190 0.074025 0.066126 0.006095 0.088575 0.067841 3.416776 0.457214 0.062453

Note: Branch length is defined as number of nucleotide substitutions per codon (not per neucleotide site).

tree length =  1.369362

(((((1: 0.017984, (2: 0.011920, 3: 0.104567): 0.004154): 0.005841, 4: 0.066792): 0.026479, 5: 0.075478): 0.036805, (((((12: 0.005513, 11: 0.005139): 0.022046, 10: 0.015501): 0.011128, (7: 0.011114, (8: 0.021218, 9: 0.011163): 0.006428): 0.006982): 0.011376, 6: 0.034641): 0.034556, (13: 0.035563, (15: 0.004288, 14: 0.002138): 0.022151): 0.031990): 0.082507): 0.148455, ((18: 0.074025, 17: 0.066126): 0.008190, (19: 0.088575, 16: 0.067841): 0.006095): 0.184591);

(((((human: 0.017984, (chimpanzee: 0.011920, bonobo: 0.104567): 0.004154): 0.005841, gorilla: 0.066792): 0.026479, orangutan: 0.075478): 0.036805, (((((rhesus: 0.005513, CEmac: 0.005139): 0.022046, PTmac: 0.015501): 0.011128, (baboon: 0.011114, (sootyM: 0.021218, drill: 0.011163): 0.006428): 0.006982): 0.011376, AGM: 0.034641): 0.034556, (colobus: 0.035563, (GSNM: 0.004288, BSNM: 0.002138): 0.022151): 0.031990): 0.082507): 0.148455, ((squirrelM: 0.074025, capuchin: 0.066126): 0.008190, (marmoset: 0.088575, nightM: 0.067841): 0.006095): 0.184591);

Detailed output identifying parameters

kappa (ts/tv) =  3.41678


MLEs of dN/dS (w) for site classes (K=2)

p:   0.45721  0.54279
w:   0.06245  1.00000

dN & dS for each branch

 branch          t       N       S   dN/dS      dN      dS  N*dN  S*dS

  20..21      0.148   1048.9    391.1   0.5713   0.0411   0.0720   43.1   28.1
  21..22      0.037   1048.9    391.1   0.5713   0.0102   0.0178   10.7    7.0
  22..23      0.026   1048.9    391.1   0.5713   0.0073   0.0128    7.7    5.0
  23..24      0.006   1048.9    391.1   0.5713   0.0016   0.0028    1.7    1.1
  24..1       0.018   1048.9    391.1   0.5713   0.0050   0.0087    5.2    3.4
  24..25      0.004   1048.9    391.1   0.5713   0.0012   0.0020    1.2    0.8
  25..2       0.012   1048.9    391.1   0.5713   0.0033   0.0058    3.5    2.3
  25..3       0.105   1048.9    391.1   0.5713   0.0290   0.0507   30.4   19.8
  23..4       0.067   1048.9    391.1   0.5713   0.0185   0.0324   19.4   12.7
  22..5       0.075   1048.9    391.1   0.5713   0.0209   0.0366   21.9   14.3
  21..26      0.083   1048.9    391.1   0.5713   0.0228   0.0400   24.0   15.6
  26..27      0.035   1048.9    391.1   0.5713   0.0096   0.0167   10.0    6.6
  27..28      0.011   1048.9    391.1   0.5713   0.0032   0.0055    3.3    2.2
  28..29      0.011   1048.9    391.1   0.5713   0.0031   0.0054    3.2    2.1
  29..30      0.022   1048.9    391.1   0.5713   0.0061   0.0107    6.4    4.2
  30..12      0.006   1048.9    391.1   0.5713   0.0015   0.0027    1.6    1.0
  30..11      0.005   1048.9    391.1   0.5713   0.0014   0.0025    1.5    1.0
  29..10      0.016   1048.9    391.1   0.5713   0.0043   0.0075    4.5    2.9
  28..31      0.007   1048.9    391.1   0.5713   0.0019   0.0034    2.0    1.3
  31..7       0.011   1048.9    391.1   0.5713   0.0031   0.0054    3.2    2.1
  31..32      0.006   1048.9    391.1   0.5713   0.0018   0.0031    1.9    1.2
  32..8       0.021   1048.9    391.1   0.5713   0.0059   0.0103    6.2    4.0
  32..9       0.011   1048.9    391.1   0.5713   0.0031   0.0054    3.2    2.1
  27..6       0.035   1048.9    391.1   0.5713   0.0096   0.0168   10.1    6.6
  26..33      0.032   1048.9    391.1   0.5713   0.0089   0.0155    9.3    6.1
  33..13      0.036   1048.9    391.1   0.5713   0.0098   0.0172   10.3    6.7
  33..34      0.022   1048.9    391.1   0.5713   0.0061   0.0107    6.4    4.2
  34..15      0.004   1048.9    391.1   0.5713   0.0012   0.0021    1.2    0.8
  34..14      0.002   1048.9    391.1   0.5713   0.0006   0.0010    0.6    0.4
  20..35      0.185   1048.9    391.1   0.5713   0.0511   0.0895   53.6   35.0
  35..36      0.008   1048.9    391.1   0.5713   0.0023   0.0040    2.4    1.6
  36..18      0.074   1048.9    391.1   0.5713   0.0205   0.0359   21.5   14.0
  36..17      0.066   1048.9    391.1   0.5713   0.0183   0.0320   19.2   12.5
  35..37      0.006   1048.9    391.1   0.5713   0.0017   0.0030    1.8    1.2
  37..19      0.089   1048.9    391.1   0.5713   0.0245   0.0429   25.7   16.8
  37..16      0.068   1048.9    391.1   0.5713   0.0188   0.0329   19.7   12.9


Time used:  4:18


Model 2: PositiveSelection (3 categories)


TREE #  1:  (((((1, (2, 3)), 4), 5), (((((12, 11), 10), (7, (8, 9))), 6), (13, (15, 14)))), ((18, 17), (19, 16)));   MP score: 539
This is a rooted tree.  Please check!
check convergence..
lnL(ntime: 36  np: 41):  -5244.558197      +0.000000
  20..21   21..22   22..23   23..24   24..1    24..25   25..2    25..3    23..4    22..5    21..26   26..27   27..28   28..29   29..30   30..12   30..11   29..10   28..31   31..7    31..32   32..8    32..9    27..6    26..33   33..13   33..34   34..15   34..14   20..35   35..36   36..18   36..17   35..37   37..19   37..16 
 0.150710 0.034484 0.026529 0.004986 0.018992 0.004571 0.012444 0.111893 0.072055 0.083168 0.093107 0.035425 0.010036 0.011798 0.023316 0.005740 0.005322 0.015945 0.007602 0.011646 0.006647 0.022124 0.011700 0.038065 0.034772 0.036356 0.025066 0.004494 0.002183 0.236898 0.008058 0.079439 0.068642 0.006446 0.095387 0.071521 3.935777 0.442657 0.436921 0.143087 5.223323

Note: Branch length is defined as number of nucleotide substitutions per codon (not per neucleotide site).

tree length =  1.487570

(((((1: 0.018992, (2: 0.012444, 3: 0.111893): 0.004571): 0.004986, 4: 0.072055): 0.026529, 5: 0.083168): 0.034484, (((((12: 0.005740, 11: 0.005322): 0.023316, 10: 0.015945): 0.011798, (7: 0.011646, (8: 0.022124, 9: 0.011700): 0.006647): 0.007602): 0.010036, 6: 0.038065): 0.035425, (13: 0.036356, (15: 0.004494, 14: 0.002183): 0.025066): 0.034772): 0.093107): 0.150710, ((18: 0.079439, 17: 0.068642): 0.008058, (19: 0.095387, 16: 0.071521): 0.006446): 0.236898);

(((((human: 0.018992, (chimpanzee: 0.012444, bonobo: 0.111893): 0.004571): 0.004986, gorilla: 0.072055): 0.026529, orangutan: 0.083168): 0.034484, (((((rhesus: 0.005740, CEmac: 0.005322): 0.023316, PTmac: 0.015945): 0.011798, (baboon: 0.011646, (sootyM: 0.022124, drill: 0.011700): 0.006647): 0.007602): 0.010036, AGM: 0.038065): 0.035425, (colobus: 0.036356, (GSNM: 0.004494, BSNM: 0.002183): 0.025066): 0.034772): 0.093107): 0.150710, ((squirrelM: 0.079439, capuchin: 0.068642): 0.008058, (marmoset: 0.095387, nightM: 0.071521): 0.006446): 0.236898);

Detailed output identifying parameters

kappa (ts/tv) =  3.93578


MLEs of dN/dS (w) for site classes (K=3)

p:   0.44266  0.43692  0.12042
w:   0.14309  1.00000  5.22332

dN & dS for each branch

 branch          t       N       S   dN/dS      dN      dS  N*dN  S*dS

  20..21      0.151   1041.8    398.2   1.1293   0.0519   0.0459   54.0   18.3
  21..22      0.034   1041.8    398.2   1.1293   0.0119   0.0105   12.4    4.2
  22..23      0.027   1041.8    398.2   1.1293   0.0091   0.0081    9.5    3.2
  23..24      0.005   1041.8    398.2   1.1293   0.0017   0.0015    1.8    0.6
  24..1       0.019   1041.8    398.2   1.1293   0.0065   0.0058    6.8    2.3
  24..25      0.005   1041.8    398.2   1.1293   0.0016   0.0014    1.6    0.6
  25..2       0.012   1041.8    398.2   1.1293   0.0043   0.0038    4.5    1.5
  25..3       0.112   1041.8    398.2   1.1293   0.0385   0.0341   40.1   13.6
  23..4       0.072   1041.8    398.2   1.1293   0.0248   0.0220   25.8    8.7
  22..5       0.083   1041.8    398.2   1.1293   0.0286   0.0254   29.8   10.1
  21..26      0.093   1041.8    398.2   1.1293   0.0321   0.0284   33.4   11.3
  26..27      0.035   1041.8    398.2   1.1293   0.0122   0.0108   12.7    4.3
  27..28      0.010   1041.8    398.2   1.1293   0.0035   0.0031    3.6    1.2
  28..29      0.012   1041.8    398.2   1.1293   0.0041   0.0036    4.2    1.4
  29..30      0.023   1041.8    398.2   1.1293   0.0080   0.0071    8.4    2.8
  30..12      0.006   1041.8    398.2   1.1293   0.0020   0.0017    2.1    0.7
  30..11      0.005   1041.8    398.2   1.1293   0.0018   0.0016    1.9    0.6
  29..10      0.016   1041.8    398.2   1.1293   0.0055   0.0049    5.7    1.9
  28..31      0.008   1041.8    398.2   1.1293   0.0026   0.0023    2.7    0.9
  31..7       0.012   1041.8    398.2   1.1293   0.0040   0.0036    4.2    1.4
  31..32      0.007   1041.8    398.2   1.1293   0.0023   0.0020    2.4    0.8
  32..8       0.022   1041.8    398.2   1.1293   0.0076   0.0067    7.9    2.7
  32..9       0.012   1041.8    398.2   1.1293   0.0040   0.0036    4.2    1.4
  27..6       0.038   1041.8    398.2   1.1293   0.0131   0.0116   13.7    4.6
  26..33      0.035   1041.8    398.2   1.1293   0.0120   0.0106   12.5    4.2
  33..13      0.036   1041.8    398.2   1.1293   0.0125   0.0111   13.0    4.4
  33..34      0.025   1041.8    398.2   1.1293   0.0086   0.0076    9.0    3.0
  34..15      0.004   1041.8    398.2   1.1293   0.0015   0.0014    1.6    0.5
  34..14      0.002   1041.8    398.2   1.1293   0.0008   0.0007    0.8    0.3
  20..35      0.237   1041.8    398.2   1.1293   0.0815   0.0722   85.0   28.8
  35..36      0.008   1041.8    398.2   1.1293   0.0028   0.0025    2.9    1.0
  36..18      0.079   1041.8    398.2   1.1293   0.0273   0.0242   28.5    9.6
  36..17      0.069   1041.8    398.2   1.1293   0.0236   0.0209   24.6    8.3
  35..37      0.006   1041.8    398.2   1.1293   0.0022   0.0020    2.3    0.8
  37..19      0.095   1041.8    398.2   1.1293   0.0328   0.0291   34.2   11.6
  37..16      0.072   1041.8    398.2   1.1293   0.0246   0.0218   25.6    8.7


Naive Empirical Bayes (NEB) analysis
Positively selected sites (*: P>95%; **: P>99%)
(amino acids refer to 1st sequence: human)

            Pr(w>1)     post mean +- SE for w

     4 T      0.703         3.968
     7 M      0.886         4.742
    21 V      0.917         4.872
    27 Q      0.995**       5.201
    28 L      1.000**       5.223
    29 F      1.000**       5.223
    34 Y      0.761         4.214
    38 R      0.709         3.992
    41 G      0.980*        5.140
    43 R      0.830         4.506
    44 Q      0.979*        5.136
    46 V      0.839         4.545
    51 G      1.000**       5.223
    52 T      0.914         4.859
    54 Q      0.833         4.517
    61 N      0.989*        5.178
    66 T      0.995**       5.204
    67 I      0.939         4.968
    93 S      0.987*        5.166
   105 H      0.688         3.897
   110 L      0.686         3.889
   114 S      0.807         4.407
   116 S      0.784         4.312
   135 P      0.955*        5.032
   137 T      0.648         3.733
   148 N      0.994**       5.197
   158 Q      0.624         3.625
   172 T      0.915         4.863
   176 T      0.592         3.498
   187 V      0.874         4.693
   189 A      0.883         4.727
   216 R      0.991**       5.184
   258 N      0.610         3.575
   267 N      0.677         3.856
   284 T      0.792         4.345
   290 K      0.852         4.597
   321 R      0.571         3.409
   355 T      0.908         4.836
   357 W      0.839         4.543
   373 M      0.955*        5.032
   375 N      0.701         3.961
   380 E      0.809         4.417
   384 S      0.958*        5.047
   385 P      0.812         4.427
   397 L      0.554         3.329
   402 V      0.673         3.842
   411 G      0.613         3.588
   459 T      0.647         3.729


Bayes Empirical Bayes (BEB) analysis (Yang, Wong & Nielsen 2005. Mol. Biol. Evol. 22:1107-1118)
Positively selected sites (*: P>95%; **: P>99%)
(amino acids refer to 1st sequence: human)

            Pr(w>1)     post mean +- SE for w

     4 T      0.770         4.007 +- 1.739
     7 M      0.914         4.604 +- 1.250
    21 V      0.938         4.699 +- 1.114
    27 Q      0.996**       4.941 +- 0.664
    28 L      1.000**       4.957 +- 0.615
    29 F      1.000**       4.957 +- 0.614
    31 Y      0.545         3.077 +- 1.982
    34 Y      0.822         4.214 +- 1.594
    38 R      0.779         4.038 +- 1.710
    41 G      0.985*        4.896 +- 0.774
    43 R      0.868         4.418 +- 1.455
    44 Q      0.984*        4.892 +- 0.791
    46 V      0.880         4.459 +- 1.399
    51 G      1.000**       4.957 +- 0.615
    52 T      0.935         4.690 +- 1.141
    54 Q      0.870         4.426 +- 1.447
    61 N      0.992**       4.924 +- 0.708
    66 T      0.996**       4.943 +- 0.659
    67 I      0.955*        4.771 +- 1.013
    93 S      0.989*        4.915 +- 0.733
   105 H      0.740         3.887 +- 1.838
   110 L      0.742         3.894 +- 1.828
   114 S      0.856         4.357 +- 1.489
   116 S      0.838         4.286 +- 1.546
   135 P      0.965*        4.816 +- 0.944
   137 T      0.725         3.822 +- 1.827
   148 N      0.995**       4.938 +- 0.672
   158 Q      0.685         3.659 +- 1.931
   172 T      0.935         4.693 +- 1.137
   176 T      0.680         3.633 +- 1.895
   187 V      0.904         4.562 +- 1.303
   189 A      0.912         4.593 +- 1.261
   216 R      0.993**       4.928 +- 0.699
   258 N      0.695         3.696 +- 1.873
   267 N      0.749         3.919 +- 1.784
   269 S      0.502         2.895 +- 2.030
   284 T      0.839         4.296 +- 1.557
   290 K      0.885         4.487 +- 1.387
   321 R      0.663         3.563 +- 1.912
   325 K      0.575         3.202 +- 1.977
   355 T      0.931         4.673 +- 1.163
   357 W      0.874         4.440 +- 1.439
   363 P      0.515         2.950 +- 2.033
   368 Q      0.532         3.020 +- 2.032
   373 M      0.966*        4.818 +- 0.935
   375 N      0.776         4.026 +- 1.710
   380 E      0.857         4.363 +- 1.482
   384 S      0.968*        4.827 +- 0.923
   385 P      0.853         4.356 +- 1.512
   397 L      0.627         3.417 +- 1.988
   402 V      0.746         3.909 +- 1.790
   406 C      0.552         3.103 +- 2.029
   411 G      0.698         3.706 +- 1.870
   459 T      0.725         3.819 +- 1.827


The grid (see ternary graph for p0-p1)

w0:   0.050  0.150  0.250  0.350  0.450  0.550  0.650  0.750  0.850  0.950
w2:   1.500  2.500  3.500  4.500  5.500  6.500  7.500  8.500  9.500 10.500


Posterior on the grid

w0:   0.127  0.320  0.326  0.179  0.045  0.001  0.000  0.000  0.000  0.000
w2:   0.000  0.000  0.012  0.567  0.380  0.036  0.005  0.000  0.000  0.000

Posterior for p0-p1 (see the ternary graph) (YWN2015, fig. 1)

 0.000
 0.000 0.000 0.000
 0.000 0.000 0.000 0.000 0.000
 0.000 0.000 0.000 0.000 0.000 0.001 0.000
 0.000 0.000 0.000 0.000 0.000 0.000 0.064 0.027 0.000
 0.000 0.000 0.000 0.000 0.000 0.000 0.000 0.018 0.252 0.008 0.000
 0.000 0.000 0.000 0.000 0.000 0.000 0.000 0.000 0.000 0.080 0.212 0.001 0.000
 0.000 0.000 0.000 0.000 0.000 0.000 0.000 0.000 0.000 0.000 0.001 0.104 0.087 0.000 0.000
 0.000 0.000 0.000 0.000 0.000 0.000 0.000 0.000 0.000 0.000 0.000 0.000 0.003 0.069 0.027 0.000 0.000
 0.000 0.000 0.000 0.000 0.000 0.000 0.000 0.000 0.000 0.000 0.000 0.000 0.000 0.000 0.004 0.033 0.009 0.000 0.000

sum of density on p0-p1 =   1.000000

Time used: 10:08


Model 7: beta (10 categories)


TREE #  1:  (((((1, (2, 3)), 4), 5), (((((12, 11), 10), (7, (8, 9))), 6), (13, (15, 14)))), ((18, 17), (19, 16)));   MP score: 539
This is a rooted tree.  Please check!
lnL(ntime: 36  np: 39):  -5300.077823      +0.000000
  20..21   21..22   22..23   23..24   24..1    24..25   25..2    25..3    23..4    22..5    21..26   26..27   27..28   28..29   29..30   30..12   30..11   29..10   28..31   31..7    31..32   32..8    32..9    27..6    26..33   33..13   33..34   34..15   34..14   20..35   35..36   36..18   36..17   35..37   37..19   37..16 
 0.129773 0.036864 0.026598 0.005905 0.018036 0.004176 0.011948 0.104819 0.066966 0.075601 0.082810 0.034682 0.011454 0.011144 0.022095 0.005526 0.005157 0.015543 0.007016 0.011147 0.006442 0.021284 0.011198 0.034684 0.032000 0.035722 0.022172 0.004300 0.002143 0.203281 0.008272 0.074171 0.066293 0.006018 0.088751 0.068041 3.456672 0.026955 0.015954

Note: Branch length is defined as number of nucleotide substitutions per codon (not per neucleotide site).

tree length =  1.372030

(((((1: 0.018036, (2: 0.011948, 3: 0.104819): 0.004176): 0.005905, 4: 0.066966): 0.026598, 5: 0.075601): 0.036864, (((((12: 0.005526, 11: 0.005157): 0.022095, 10: 0.015543): 0.011144, (7: 0.011147, (8: 0.021284, 9: 0.011198): 0.006442): 0.007016): 0.011454, 6: 0.034684): 0.034682, (13: 0.035722, (15: 0.004300, 14: 0.002143): 0.022172): 0.032000): 0.082810): 0.129773, ((18: 0.074171, 17: 0.066293): 0.008272, (19: 0.088751, 16: 0.068041): 0.006018): 0.203281);

(((((human: 0.018036, (chimpanzee: 0.011948, bonobo: 0.104819): 0.004176): 0.005905, gorilla: 0.066966): 0.026598, orangutan: 0.075601): 0.036864, (((((rhesus: 0.005526, CEmac: 0.005157): 0.022095, PTmac: 0.015543): 0.011144, (baboon: 0.011147, (sootyM: 0.021284, drill: 0.011198): 0.006442): 0.007016): 0.011454, AGM: 0.034684): 0.034682, (colobus: 0.035722, (GSNM: 0.004300, BSNM: 0.002143): 0.022172): 0.032000): 0.082810): 0.129773, ((squirrelM: 0.074171, capuchin: 0.066293): 0.008272, (marmoset: 0.088751, nightM: 0.068041): 0.006018): 0.203281);

Detailed output identifying parameters

kappa (ts/tv) =  3.45667

Parameters in M7 (beta):
 p =   0.02696  q =   0.01595


MLEs of dN/dS (w) for site classes (K=10)

p:   0.10000  0.10000  0.10000  0.10000  0.10000  0.10000  0.10000  0.10000  0.10000  0.10000
w:   0.00000  0.00000  0.00000  0.09417  0.99977  1.00000  1.00000  1.00000  1.00000  1.00000

dN & dS for each branch

 branch          t       N       S   dN/dS      dN      dS  N*dN  S*dS

  20..21      0.130   1048.3    391.7   0.6094   0.0368   0.0604   38.6   23.7
  21..22      0.037   1048.3    391.7   0.6094   0.0105   0.0172   11.0    6.7
  22..23      0.027   1048.3    391.7   0.6094   0.0075   0.0124    7.9    4.9
  23..24      0.006   1048.3    391.7   0.6094   0.0017   0.0028    1.8    1.1
  24..1       0.018   1048.3    391.7   0.6094   0.0051   0.0084    5.4    3.3
  24..25      0.004   1048.3    391.7   0.6094   0.0012   0.0019    1.2    0.8
  25..2       0.012   1048.3    391.7   0.6094   0.0034   0.0056    3.6    2.2
  25..3       0.105   1048.3    391.7   0.6094   0.0298   0.0488   31.2   19.1
  23..4       0.067   1048.3    391.7   0.6094   0.0190   0.0312   19.9   12.2
  22..5       0.076   1048.3    391.7   0.6094   0.0215   0.0352   22.5   13.8
  21..26      0.083   1048.3    391.7   0.6094   0.0235   0.0386   24.6   15.1
  26..27      0.035   1048.3    391.7   0.6094   0.0098   0.0162   10.3    6.3
  27..28      0.011   1048.3    391.7   0.6094   0.0033   0.0053    3.4    2.1
  28..29      0.011   1048.3    391.7   0.6094   0.0032   0.0052    3.3    2.0
  29..30      0.022   1048.3    391.7   0.6094   0.0063   0.0103    6.6    4.0
  30..12      0.006   1048.3    391.7   0.6094   0.0016   0.0026    1.6    1.0
  30..11      0.005   1048.3    391.7   0.6094   0.0015   0.0024    1.5    0.9
  29..10      0.016   1048.3    391.7   0.6094   0.0044   0.0072    4.6    2.8
  28..31      0.007   1048.3    391.7   0.6094   0.0020   0.0033    2.1    1.3
  31..7       0.011   1048.3    391.7   0.6094   0.0032   0.0052    3.3    2.0
  31..32      0.006   1048.3    391.7   0.6094   0.0018   0.0030    1.9    1.2
  32..8       0.021   1048.3    391.7   0.6094   0.0060   0.0099    6.3    3.9
  32..9       0.011   1048.3    391.7   0.6094   0.0032   0.0052    3.3    2.0
  27..6       0.035   1048.3    391.7   0.6094   0.0098   0.0162   10.3    6.3
  26..33      0.032   1048.3    391.7   0.6094   0.0091   0.0149    9.5    5.8
  33..13      0.036   1048.3    391.7   0.6094   0.0101   0.0166   10.6    6.5
  33..34      0.022   1048.3    391.7   0.6094   0.0063   0.0103    6.6    4.0
  34..15      0.004   1048.3    391.7   0.6094   0.0012   0.0020    1.3    0.8
  34..14      0.002   1048.3    391.7   0.6094   0.0006   0.0010    0.6    0.4
  20..35      0.203   1048.3    391.7   0.6094   0.0577   0.0947   60.5   37.1
  35..36      0.008   1048.3    391.7   0.6094   0.0023   0.0039    2.5    1.5
  36..18      0.074   1048.3    391.7   0.6094   0.0211   0.0345   22.1   13.5
  36..17      0.066   1048.3    391.7   0.6094   0.0188   0.0309   19.7   12.1
  35..37      0.006   1048.3    391.7   0.6094   0.0017   0.0028    1.8    1.1
  37..19      0.089   1048.3    391.7   0.6094   0.0252   0.0413   26.4   16.2
  37..16      0.068   1048.3    391.7   0.6094   0.0193   0.0317   20.2   12.4


Time used: 40:04


Model 8: beta&w>1 (11 categories)


TREE #  1:  (((((1, (2, 3)), 4), 5), (((((12, 11), 10), (7, (8, 9))), 6), (13, (15, 14)))), ((18, 17), (19, 16)));   MP score: 539
This is a rooted tree.  Please check!
check convergence..
lnL(ntime: 36  np: 41):  -5244.543154      +0.000000
  20..21   21..22   22..23   23..24   24..1    24..25   25..2    25..3    23..4    22..5    21..26   26..27   27..28   28..29   29..30   30..12   30..11   29..10   28..31   31..7    31..32   32..8    32..9    27..6    26..33   33..13   33..34   34..15   34..14   20..35   35..36   36..18   36..17   35..37   37..19   37..16 
 0.172800 0.034291 0.026534 0.005021 0.018986 0.004571 0.012441 0.111909 0.072013 0.083140 0.093303 0.035396 0.010060 0.011799 0.023307 0.005739 0.005322 0.015948 0.007595 0.011648 0.006640 0.022125 0.011704 0.038039 0.034762 0.036362 0.025049 0.004495 0.002183 0.214684 0.008037 0.079446 0.068606 0.006463 0.095392 0.071462 3.936853 0.873644 0.314697 0.254874 5.123548

Note: Branch length is defined as number of nucleotide substitutions per codon (not per neucleotide site).

tree length =  1.487274

(((((1: 0.018986, (2: 0.012441, 3: 0.111909): 0.004571): 0.005021, 4: 0.072013): 0.026534, 5: 0.083140): 0.034291, (((((12: 0.005739, 11: 0.005322): 0.023307, 10: 0.015948): 0.011799, (7: 0.011648, (8: 0.022125, 9: 0.011704): 0.006640): 0.007595): 0.010060, 6: 0.038039): 0.035396, (13: 0.036362, (15: 0.004495, 14: 0.002183): 0.025049): 0.034762): 0.093303): 0.172800, ((18: 0.079446, 17: 0.068606): 0.008037, (19: 0.095392, 16: 0.071462): 0.006463): 0.214684);

(((((human: 0.018986, (chimpanzee: 0.012441, bonobo: 0.111909): 0.004571): 0.005021, gorilla: 0.072013): 0.026534, orangutan: 0.083140): 0.034291, (((((rhesus: 0.005739, CEmac: 0.005322): 0.023307, PTmac: 0.015948): 0.011799, (baboon: 0.011648, (sootyM: 0.022125, drill: 0.011704): 0.006640): 0.007595): 0.010060, AGM: 0.038039): 0.035396, (colobus: 0.036362, (GSNM: 0.004495, BSNM: 0.002183): 0.025049): 0.034762): 0.093303): 0.172800, ((squirrelM: 0.079446, capuchin: 0.068606): 0.008037, (marmoset: 0.095392, nightM: 0.071462): 0.006463): 0.214684);

Detailed output identifying parameters

kappa (ts/tv) =  3.93685

Parameters in M8 (beta&w>1):
  p0 =   0.87364  p =   0.31470 q =   0.25487
 (p1 =   0.12636) w =   5.12355


MLEs of dN/dS (w) for site classes (K=11)

p:   0.08736  0.08736  0.08736  0.08736  0.08736  0.08736  0.08736  0.08736  0.08736  0.08736  0.12636
w:   0.00070  0.02272  0.10935  0.28313  0.51527  0.73689  0.89156  0.96970  0.99586  0.99994  5.12355

dN & dS for each branch

 branch          t       N       S   dN/dS      dN      dS  N*dN  S*dS

  20..21      0.173   1041.8    398.2   1.1301   0.0595   0.0526   62.0   21.0
  21..22      0.034   1041.8    398.2   1.1301   0.0118   0.0104   12.3    4.2
  22..23      0.027   1041.8    398.2   1.1301   0.0091   0.0081    9.5    3.2
  23..24      0.005   1041.8    398.2   1.1301   0.0017   0.0015    1.8    0.6
  24..1       0.019   1041.8    398.2   1.1301   0.0065   0.0058    6.8    2.3
  24..25      0.005   1041.8    398.2   1.1301   0.0016   0.0014    1.6    0.6
  25..2       0.012   1041.8    398.2   1.1301   0.0043   0.0038    4.5    1.5
  25..3       0.112   1041.8    398.2   1.1301   0.0385   0.0341   40.1   13.6
  23..4       0.072   1041.8    398.2   1.1301   0.0248   0.0219   25.8    8.7
  22..5       0.083   1041.8    398.2   1.1301   0.0286   0.0253   29.8   10.1
  21..26      0.093   1041.8    398.2   1.1301   0.0321   0.0284   33.5   11.3
  26..27      0.035   1041.8    398.2   1.1301   0.0122   0.0108   12.7    4.3
  27..28      0.010   1041.8    398.2   1.1301   0.0035   0.0031    3.6    1.2
  28..29      0.012   1041.8    398.2   1.1301   0.0041   0.0036    4.2    1.4
  29..30      0.023   1041.8    398.2   1.1301   0.0080   0.0071    8.4    2.8
  30..12      0.006   1041.8    398.2   1.1301   0.0020   0.0017    2.1    0.7
  30..11      0.005   1041.8    398.2   1.1301   0.0018   0.0016    1.9    0.6
  29..10      0.016   1041.8    398.2   1.1301   0.0055   0.0049    5.7    1.9
  28..31      0.008   1041.8    398.2   1.1301   0.0026   0.0023    2.7    0.9
  31..7       0.012   1041.8    398.2   1.1301   0.0040   0.0035    4.2    1.4
  31..32      0.007   1041.8    398.2   1.1301   0.0023   0.0020    2.4    0.8
  32..8       0.022   1041.8    398.2   1.1301   0.0076   0.0067    7.9    2.7
  32..9       0.012   1041.8    398.2   1.1301   0.0040   0.0036    4.2    1.4
  27..6       0.038   1041.8    398.2   1.1301   0.0131   0.0116   13.6    4.6
  26..33      0.035   1041.8    398.2   1.1301   0.0120   0.0106   12.5    4.2
  33..13      0.036   1041.8    398.2   1.1301   0.0125   0.0111   13.0    4.4
  33..34      0.025   1041.8    398.2   1.1301   0.0086   0.0076    9.0    3.0
  34..15      0.004   1041.8    398.2   1.1301   0.0015   0.0014    1.6    0.5
  34..14      0.002   1041.8    398.2   1.1301   0.0008   0.0007    0.8    0.3
  20..35      0.215   1041.8    398.2   1.1301   0.0739   0.0654   77.0   26.0
  35..36      0.008   1041.8    398.2   1.1301   0.0028   0.0024    2.9    1.0
  36..18      0.079   1041.8    398.2   1.1301   0.0274   0.0242   28.5    9.6
  36..17      0.069   1041.8    398.2   1.1301   0.0236   0.0209   24.6    8.3
  35..37      0.006   1041.8    398.2   1.1301   0.0022   0.0020    2.3    0.8
  37..19      0.095   1041.8    398.2   1.1301   0.0328   0.0291   34.2   11.6
  37..16      0.071   1041.8    398.2   1.1301   0.0246   0.0218   25.6    8.7


Naive Empirical Bayes (NEB) analysis
Positively selected sites (*: P>95%; **: P>99%)
(amino acids refer to 1st sequence: human)

            Pr(w>1)     post mean +- SE for w

     4 T      0.743         4.041
     7 M      0.909         4.742
    21 V      0.938         4.866
    27 Q      0.996**       5.108
    28 L      1.000**       5.123
    29 F      1.000**       5.124
    34 Y      0.805         4.307
    38 R      0.754         4.090
    41 G      0.986*        5.065
    43 R      0.855         4.515
    44 Q      0.984*        5.056
    46 V      0.871         4.584
    51 G      1.000**       5.124
    52 T      0.932         4.837
    54 Q      0.858         4.525
    61 N      0.992**       5.092
    66 T      0.997**       5.110
    67 I      0.955*        4.935
    93 S      0.990*        5.081
   105 H      0.711         3.900
   110 L      0.711         3.902
   114 S      0.844         4.470
   116 S      0.824         4.387
   135 P      0.964*        4.974
   137 T      0.690         3.818
   148 N      0.996**       5.105
   158 Q      0.648         3.632
   172 T      0.932         4.840
   176 T      0.637         3.594
   187 V      0.896         4.688
   189 A      0.906         4.731
   216 R      0.993**       5.095
   258 N      0.655         3.670
   267 N      0.717         3.934
   284 T      0.822         4.373
   290 K      0.875         4.598
   321 R      0.617         3.514
   325 K      0.516         3.086
   355 T      0.927         4.819
   357 W      0.861         4.540
   373 M      0.966*        4.982
   375 N      0.752         4.084
   380 E      0.846         4.478
   384 S      0.967*        4.986
   385 P      0.838         4.440
   397 L      0.583         3.356
   402 V      0.715         3.923
   411 G      0.657         3.682
   459 T      0.689         3.816


Bayes Empirical Bayes (BEB) analysis (Yang, Wong & Nielsen 2005. Mol. Biol. Evol. 22:1107-1118)
Positively selected sites (*: P>95%; **: P>99%)
(amino acids refer to 1st sequence: human)

            Pr(w>1)     post mean +- SE for w

     4 T      0.846         4.101 +- 1.469
     7 M      0.953*        4.526 +- 0.924
    11 V      0.557         2.942 +- 1.966
    21 V      0.973*        4.605 +- 0.753
    22 H      0.549         2.911 +- 1.969
    27 Q      0.998**       4.701 +- 0.460
    28 L      1.000**       4.708 +- 0.432
    29 F      1.000**       4.708 +- 0.432
    31 Y      0.653         3.326 +- 1.895
    32 S      0.624         3.210 +- 1.914
    34 Y      0.901         4.317 +- 1.234
    38 R      0.863         4.169 +- 1.400
    41 G      0.994**       4.686 +- 0.520
    43 R      0.914         4.373 +- 1.172
    44 Q      0.991**       4.674 +- 0.564
    46 V      0.935         4.454 +- 1.046
    51 G      1.000**       4.708 +- 0.432
    52 T      0.965*        4.572 +- 0.832
    54 Q      0.916         4.378 +- 1.165
    57 P      0.558         2.941 +- 1.997
    61 N      0.997**       4.696 +- 0.484
    66 T      0.998**       4.702 +- 0.457
    67 I      0.980*        4.629 +- 0.692
    93 S      0.995**       4.689 +- 0.509
   105 H      0.790         3.875 +- 1.666
   110 L      0.796         3.900 +- 1.646
   114 S      0.921         4.397 +- 1.131
   116 S      0.909         4.350 +- 1.194
   131 F      0.561         2.950 +- 1.995
   135 P      0.981*        4.636 +- 0.679
   137 T      0.810         3.955 +- 1.588
   146 I      0.563         2.959 +- 1.995
   148 N      0.998**       4.700 +- 0.464
   158 Q      0.739         3.671 +- 1.787
   172 T      0.965*        4.573 +- 0.829
   176 T      0.772         3.803 +- 1.690
   187 V      0.943         4.484 +- 1.002
   189 A      0.952*        4.523 +- 0.929
   216 R      0.997**       4.695 +- 0.486
   226 Y      0.524         2.800 +- 2.005
   258 N      0.786         3.859 +- 1.654
   267 N      0.829         4.031 +- 1.529
   269 S      0.571         2.993 +- 1.991
   284 T      0.894         4.292 +- 1.276
   288 P      0.561         2.951 +- 1.996
   290 K      0.927         4.423 +- 1.101
   321 R      0.760         3.755 +- 1.716
   325 K      0.679         3.433 +- 1.862
   326 N      0.509         2.748 +- 1.969
   355 T      0.963*        4.565 +- 0.847
   357 W      0.915         4.374 +- 1.174
   363 P      0.583         3.041 +- 1.985
   366 K      0.532         2.838 +- 1.976
   368 Q      0.600         3.111 +- 1.974
   373 M      0.984*        4.648 +- 0.642
   375 N      0.870         4.195 +- 1.369
   380 E      0.922         4.402 +- 1.123
   384 S      0.983*        4.641 +- 0.663
   385 P      0.902         4.323 +- 1.239
   397 L      0.693         3.483 +- 1.868
   402 V      0.827         4.023 +- 1.536
   406 C      0.621         3.193 +- 1.957
   411 G      0.788         3.867 +- 1.649
   459 T      0.810         3.957 +- 1.587
   468 L      0.527         2.812 +- 2.005


The grid 

p0:   0.050  0.150  0.250  0.350  0.450  0.550  0.650  0.750  0.850  0.950
p :   0.100  0.300  0.500  0.700  0.900  1.100  1.300  1.500  1.700  1.900
q :   0.100  0.300  0.500  0.700  0.900  1.100  1.300  1.500  1.700  1.900
ws:   1.500  2.500  3.500  4.500  5.500  6.500  7.500  8.500  9.500 10.500


Posterior on the grid

p0:   0.000  0.000  0.000  0.000  0.000  0.000  0.000  0.006  0.994  0.000
p :   0.030  0.066  0.091  0.116  0.132  0.140  0.141  0.129  0.097  0.057
q :   0.030  0.071  0.095  0.106  0.116  0.122  0.124  0.123  0.115  0.097
ws:   0.000  0.000  0.009  0.776  0.213  0.002  0.000  0.000  0.000  0.000

Time used: 1:12:00
