# Supplementary material for: Evolution of host-microbe cell adherence by receptor domain shuffling
Source: eLife. 2022 Jan 25;11:e73330. doi: 10.7554/eLife.73330 (PMC8860441; doi:10.7554/eLife.73330)
Supplement: Figure 2—source data 3. [file elife-73330-fig2-data3.zip › Figure 2 - source data 3/site_selection_results/original_PAML_NS_sites_files/CCM05_NS.txt]

     16   1437

human                           AAG CTC ACT ATT GAA TCC ACG CCG TTC AAT GTC GCA GAG GGG AAG GAG GTG CTT CTA CTT GTC CAC AAT CTG CCC CAG CAT TTT GGC TAC AGC TGG TAC AAA GGT AGA GTG GAT GGC AAC CGT CAA ATT ATA GTA ATA GGA ACT CAA CAA GCT ACC CCA CCC GCA TAC AGT GGT CGA GAG ATA ATA TAC CCC AAT GCA TCC CTG CTG ATC CAG AAC ATC ATC CAG AAT GAC ACA GGA TTC TAC ACC CTA CAC GTC ATA AAG TCA GAT CTT GTG AAT GAA GAA GCA ACT GGC CAG TTC CGG GTA TAC CCG GAG CTG CCC AAG CCC TCC ATC TCC AGC AAC AAC TCC AAA CCC GTG GAG GAC AAG GAT GCT GTG GCC TTC ACC TGT GAA CCT GAG ACT CAG GAC GCA ACC TAC CTG TGG TGG GTA AAC AAT CAG AGC CTC CCG GTC AGT CCC AGG CTG CAG CTG TCC AAT GGC AAC AGG ACC CTC ACT CTA TTC AAT GTC ACA AGA AAT GAC ACA GCA AGC TAC AAA TGT GAA ACC CAG AAC CCA GTG AGT GCC AGG CGC AGT GAT TCA GTC ATC CTG AAT GTC CTC TAT GGC CCG GAT GCC CCC ACC ATT TCC CCT CTA AAC ACA TCT TAC AGA TCA GGG GAA AAT CTG AAC CTC TGC CAT GCA GCC TCT AAC CCA CCT GCA CAG TAT TCT TGG CTG ATT GAT GGG AAC ATC CAG CAA CAC ACA CAA GAG CTC TTT ATC TCC AAC ATC ACT GAG AAG AAC AGC GGA CTC TAT ACC TGC CAG GCC AAT AAC TCA GCC AGT GGC CAC AGC AGG ACT ACA GTC AAG ACA ATC ACA GTC TCT GCG GAG CTG CCC AAG CCC TCC ATC TCC AGC AAC AAC TCC AAA CCC GTG GAG GAC AAG GAT GCT GTG GCC TTC ACC TGT GAA CCT GAG GCT AAC ACA ACC TAC CTG TGG TGG GTA AAT GGT CAG AGC CTC CCA GTC AGT CCC AGG CTG CAG CTG TCC AAT GGC AAC AGG ACC CTC ACT CTA TTC AAT GTC ACA AGA AAT GAC GCA AGA GCC TAT GTA TGT GGA ATC CAG AAC TCA GTG AGT GCA AAC CGC AGT GAC CCA GTC ACC CTG GAT GTC CTC TAT GGG CCG GAC ACC CCC ATC ATT TCC CCC CCA GAC TCG TCT TAC CTT TCG GGA GCG AAC CTC AAC CTC TGC CAC TCG GCC TCT AAC CCA TCC CCG CAG TAT TCT TGG CGT ATC AAT GGG ATA CCG CAG CAA CAC ACA CAA GTT CTC TTT ATC GCC AAA ATC ACG CCA AAT AAT AAC GGG ACC TAT GCC TGT TTT GTC TCT AAC TTG GCT ACT GGC CGC AAT AAT TCC ATA GTC AAG AGC ATC ACA GTC TCT GCA TCT GGA GGT CTC TCA GCT GGG GCC ACT GTC GGC ATC ATG ATT GGA GTG CTG GTT GGG GTT GCT CTG ATA 
chimpanzee                      AAG CTC ACT ATT GAA TCC ACG CCG TTC AAT GTC GCA GAG GGG AAG GAG GTG CTT CTA CTT GTC CAC AAT CTG CCC CAG CAT TTT GGC TAC GTC TGG TAC AAA GGG AGA GTG GAT GCC AAC CAT CAA ATT ATA GTA ATA GGA ACT CAA CAA GCT ACC CCA CCC GCA TAC AGT GGT CGA GAG ACA GTA TAC CCC AAT GCA TCC CTG CTG ATC CAG AAC ATC ATC CAG AAT GAC ACA GGA TTC TAT ACC CTA CAC ATC ATA AAG TCA GAT CTT GTG AAT GAA GAA GCA ACT GGC CAG TTC CGG GTA TAC CCG GAG CTG CCC AAG CCC TCC ATC TCC AGC AAC AAC TCC AAA CCC GTG GAG GAC AAG GAT GCT GTG GCC TTC ACC TGT GAA CCT GAG ACT CAG GAC ACA ACC TAC CTG TGG TGG GTA AAC AAT CAG AGC CTC CCG GTC AGT CCC AGG CTG CAG CTG TCC AAT GGC AAC AGG ACC CTC ACT CTA TTC AAT GTC ACA AGA AAT GAC ACA GCA AGC TAC AAA TGT GAA ACC CAG AAC CCA GTG AGT GCC GGG CAC AGT GAT TCA GTC ATC CTG AAT GTC CTC TAT GGC CCG GAT GCC CCC ACC ATT TCC CCT CTA AAC ACA TCT TAC AGA TCA GGG GAA AAT CTG AAC CTC TGC CAT GCA GCC TCT AAC CCA CCT GCA CAG TAT TCT TGG CTG ATT GAT GGG AAC ATC CAG CAA CAC ACA CAA GAG CTC TTT ATC TCC AAC ATC ACT GAG AAG AAC AGC AGA CTC TAT ACC TGC CAG GCC AAT AAC TCA GCC AGT GGC CAC AGC AGG ACT ACA GTC AAG ACA ATC ACA GTC TCT GCG GAG CTG CCC AAG CCC TCC ATC TCC AGC AAC AAC TCC AAA CCC GTG GAG GAC AAG GAT GCT GTG GCC TTC ACC TGT GAA CCT GAG GCT AAC ACA ACC TAC CTG TGG TGG GTA AAT GGT CAG AGC CTC CCG GTC AGT CCC AGG CTG CAG CTG TCC AAT GGC AAC AGG ACC CTC ACT CTA TTC AAT GTC ACA AGA AAT GAC ACA GGA GCC TAT GCA TGT GGA ATC CAG AAC TCA GTG AGT GCA AAC CAC AGT GAC CCA GTC ACC CTG GAT GTC CTC TAT GGG CCG GAC ACC CCC ATC ATT TCC CCC CCA GAC TCG TCT TAC CTT TCG GGA GCG AAC CTC AAC CTC TGC CAC TCG GCC TCT AAC CCA TCC CCG CAG TAT TCT TGG CGT ATC AAT GGG ATA CCG CAG CAA CAC ACA CAA GTT CTC TTT ATC GCC AAA ATC ACG CCA AAT AAT AAT GGG ACC TAT GCC TGT TTT GTC TCT AAC TTG GCT ACT GGC CGC AAT AAT TCC ATA GTC AAG AGC ATC ACA GTC TCT GCA TCT GGA GGT CTC TCA GCT GGG GCC ACT GTC AGC ATC ATG ATT GGA GTG CTG GTT GGG GTT GCT CTG ATA 
bonobo                          AAG CTC ACT ATT GAA TCC ACG CCA TTC AAT GTC GCA GAG GGG AAG GAG GTG CTT CTA CTT GTC CAC AAT CTG CCC CAG CAT TTT GGC TAC GTC TGG TAC AAA GGG AGA GTG GAT GGC AAC CAT CAA ATT ATA GTA ATA GGA ACT CAA CAA GCT ACC CCA CCC GCA TAC AGC AGT CGA GAG ACA ATA TAC CCC AAT GCA TCC CTG CTG ATC CAG AAC ATC ATC CAG AAT GAC ACA GGA TTC TAT ACC CTA CAC ATC ATA AAG TCA GAT CTT GTG AAT GAA GAA GCA ACT GGC CAG TTC CGG GTA TAC CCG GAG CTG CCC AAG CCC TCC ATC TCC AGC AAC AAC TCC AAA CCC GTG GAG GAC AAG GAT GCT GTG GCC TTC ACC TGT GAA CCT GAG ACT CAG GAC ACA ACC TAC CTG TGG TGG GTA AAC AAT CAG AGC CTC CCG GTC AGT CCC AGG CTG CAG CTG TCC AAT GGC AAC AGG ACC CTC ACT CTA TTC AAT GTC ACA AGA AAT GAC ACA GCA AGC TAC AAA TGT GAA ACC CAG AAC CCA GTG AGT GCC AGG CAC AGT GAT TCA GTC ATC CTG AAT GTC CTC TAT GGC CCG GAT GCC CCC ACC ATT TCC CCT CTA AAC ACA TCT TAC AGA TCA GGG GAA AAT CTG AAC CTC TGC CAT GCA GCC TCT AAC CCA CCT GCA CAG TAT TCT TGG CTG ATT GAT GGG AAC ATC CAG CAA CAC ACA CAA GAG CTC TTT ATC TCC AAC ATC ACT GAG AAG AAC AGC AGA CTC TAT ACC TGC CAG GCC AAT AAC TCA GCC AGT GGC CAC AGC AGG ACT ACA GTC AAG ACA ATC ACA GTC TCT GCG GAG CTG CCC AAG CCC TCC ATC TCC AGC AAC AAC TCC AAA CCC GTG GAG GAC AAG GAT GCT GTG GCC TTC ACC TGT GAA CCT GAG GCT AAC ACA ACC TAC CTG TGG TGG GTA AAT GGT CAG AGC CTC CCG GTC AGT CCC AGG CTG CAG CTG TCC AAT GGC AAC AGG ACC CTC ACT CTA TTC AAT GTC ACA AGA AAT GAC GCA GGA GCC TAT GCA TGT GGA ATC CAG AAC TCA GTG AGT GCA AAC CAC AGT GAC CCA GTC ACC CTG GAT GTC CTC TAT GGG CCG GAC ACC CCC ATC ATT TCC CCC CCA GAC TCG TCT TAC CTT TCG GGA GCG AAC CTC AAC CTC TGC CAC TCG GCC TCT AAC CCA TCC CCG CAG TAT TCT TGG CGT ATC AAT GGG ATA CCG CAG CAA CAC ACT CAA GTT CTC TTT ATC GCC AAA ATC ACG CCA AAT AAT AAT GGG ACC TAT GCC TGT TTT GTC TCT AAC TTG GCT ACT GGC CGC AAT AAT TCC ATA GTC AAG AGC ATC ACA GTC TCT GCA TCT GGA GGT CTC TCA GCT GGG GCC ACT GTC AGC ATC ATG ATT GGA GTG CTG GTT GGG GTT GCT CTG ATA 
orangutan                       CAG CTC ACT ACT GAA TCC ACG CCA TTC AGT GTT GCA GAG GGG AAG GAG GTT CTT CTA CTC ATC CAC AAT CTG CCC CAG AGT ATT GGC TAC AAC TGG TAC AAA GGG ATG GTG GAC GCC AAC CAT CGA ATT ATA GTA ATA TCA GAT CAA CTA ACT ACC CCA CCT GCA TAC AGC AGT CGA GAG ACA ATA TAC CCC AAT GCA TCC CTG CTG ATC CAG AAC GTC ATC CAG AAT GAC AAA GGA TTC TAC ACC CTA CAA GTC ATA AAG TCA GAT CTT GTG AAT GAA GAA GCA ACT GGC CAG GTC CGG GTA TAC CCG GAG CTG CCC AAG CCC TCC ATC TCC AGC AAC AAC TCC AAC CCC GTG GAG GAC AAG GAT GCT GTG GCC TTA ACC TGT GAA CCT GGG ACT CAG GAC ACA ACC TAC CTG TGG TGG GTA AAA AAT CAG AGC CTC CCG GTC AGT CCC AGG CTG GAG CTG TCC AAT GAC AAC AGG ACC CTC ACT CTA TTC AAT GTC ACA AGA AAT GAC AGA GCA ATC TAC GAA TGT GAA ACC CAG AAC CCA GTG AGT GTC AGG CGC AGT GAC CCA GTC ATC CTG AAT GTT CTC TAT GGC CCG GAT GCC CCC ACC ATT TCC CCT CTA AAC ACA TCT TAC AGA TCA GGG GAA AAT CTG AAC CTC TGC CAT GCA GCC TCT AAC CCA CCT GCA CAG TAT TCT TGG CTG ATT GAT GGG AAC ATC CAG CAA CAC ACA CAA GAG CTC TTT ATC TCC AAC ATC ACT GAG AAG AAT AGC AGA CTC TAT ACC TGC CAA GCC AAT AAC TCA GCC AGT GGC CAC AGC AGG ACT ACA GTC AAG ACA ATC AGA GTC TCT GCG GAG CTG CCC AAG CCC TCC ATC TCC AGC AAC AAC TCC AAC CCC ATA GAG GAC AAG GAT GCT GTA GTC TTA ACC TGT GAA CCT GAG GCT GAC ACA ACC TAC CTG TGG TGG GTA AAC AAT CAG AGC CTC CCG GTC AGT CCC AGG CTG CAG CTG TCC AAT GGC AAC AGG ACC CTC ACT CTA TTC AAT GTC ACA AGA AAT GAC ACA GGA GCC TAT GAA TGT GGA ATC CAG AAC TCA GTG AGT GCA AAC CAC AGT GAC CCA GTC ACC CTG GAT GTC TTC TAT GGC CCG GAC ACC CCC ATC ATT TCC CCC TCA GAC TCG TCT TAC CAT TCG GGA GAA AAC CTC AGC CTC TGC CAC TCA GCC TCT AAC CCA TCC CCG CAG TAT TCT TGG CGT ATC AAT GGG ACA CGG CAG CAA CAC ACA CAA GTT CTC TTT ATC GCC AAA ATC ACG TCA AAT AAT AAC GGG GCC TAT GCC TGT TTT GTC TCT AAC TTG GCT ACT GGC CGC AAT AAT TCC ATA GTC AAG AGC ATC ACA GTC TCT GCA CCT GGA GGT GTC TCA GCT GGG GCC ACT GTC GGC ATC ATG ATT GGA GTG CTG CTT GGG GTT GCT CTG ACA 
gorilla                         CAG GTC ACT ATT GAA TCC ACG CCG TTC AAT GTC GCA GAG GGG AAG GAG GTG CTT CTA CTC GCC CAC AGT CTG CCC CAG AAT ATT GGC TAC ACC TGG TAC AAA GGG AGA GTG GAT GGC AAC AGT CTA ATT GTA GCA GTA GGA ATT CAA CAA GCT ACC CCA CCC GCA TAC AGT GGT CGG GAG ACA ATA AAC CCC AAT GCA TCC CTG CTG ATC CAG AAC GTC ATC CAG AAT GAC ACA GGA TTC TAC ACC CTA CAA GTC ATA AAG TCA GAT CTT GTG AAT GAA GAA GCA ACT GGC CAG TTC CGG GTA TAC CCG GAG CTG CCC AAG CCC TCC ATC TCC AGC AAC AAC TCC AAA CCC GTG GAG GAC AAG GAT GCT GTG GTT TTA ACC TGT CAA CCT GAG ACT CAG AAC ACA ACC TAC CTG TGG TGG GTA AAC AAT CAG AGC CTC CTG GTC AGC CCC AGG CTG CTG CTC TCC ACT GAC AAC AGG ACC GTC GTT CTA CTC AGC GCC ACA AAG AAT GAC ATA GGA CCC TAT GAA TGT GAA ACC CAG AAC CCA GTG AGT GCC AGG CGC AGT GAC CCA GTC ACC CTG AAT GTC CGC CAT GGC CCG GAT GCC CCC ACC ATT TCC CCT CTA AAC ACA CCT TAC AGA TCA GGG GAA AAT CTG AAC CTC TGC CAT GCA GCC TCT AAC CCA CCT GCA CAG TAT TCT TGG CTG ATT GAT GGG AAC ATC CAG CAA CAC ACA CAA GAG CTC TTT ATC TCC AAC ATC ACT GAG AAG AAC AGC GGA CTC TAT ACC TGC CAG GCC AAT AAC TCA GCC AGT GGC CAC AGC AGG ACT ACA GTC AAG ACA ATC ACA GTC TCT GCA GAG CCA CCC AAA CCC TTC ATC ACC ACC AAC AAC TCC AAC CCC GTG GAG GAT GAG GAT GCT GTA GCC TTA ACC TGT GAA CCT GAA ATT AAC ACA ACC TAC CTG TGG TGG GTA AAC AAT CAG AGC CTC CCG GTC AGT CCC AGG CTG CAG CTG TCC AAT GAC AAC AGG ACC CTC ACT CTA CTC AGT GTC ACA AGG AAT GAT GTA GGA CCC TAT GAG TGT GGA ATC CAG AAC GAA TTA AGT GTT GAC CAC AGT GAC CCA GTC ATC CTG AAT GTC CTC TAT GGG CCG GAC ACC CCC ATC ATT TCC CCC CCA GAC TCG TCT TAC CTT TCG GGA GCG AAC CTC AAC CTC TGC CAC TCG GCC TCT AAC CCA TCT CCG CAG TAT TCT TGG CGT ATC AAT GGG ATA CTG CAG CAA CAC ACA CAA GTT CTC TTT ATC GCC AAA ATC ACG CCA AAT AAT AAC GGG GCC TAT GCC TGT TTT GTC TCT AAC TTG GCT ACT GGC CGC AAT AAT TCC ATA GTC AAG AGC ATC ACA GTC TCT GCA TCT GGA GGT CTC TCA GCT GGG GCC ACT GTC GGC ATC ATG ATT GGA GTG CTG GTT GGG GTT GCT CTG ATA 
colobus                         CAG CTC ACT ATT GAA TCC AGG CCG TTC AAT GTC GCA GAG GAG AAG GAG GTT CTT CTA CTT GCC CAC AAT CTG CCC CAG AAT ATT GGC TAC ATC TGG CAC AAA GGA AGA GTG GAT GCC AGC CAT CGA ATT GGA GTA ATA GGA ACT CAG CAA ACT ACC CCA CCC GCA TAC AGC GGT CGA GAG ACA ATA TAC TCC AAT GCA TCC CTG CTG ATC CAG AAC GTC ACC CAG AAT GAC ACA GGA TTC TAT ACC CTA CAA GTC ATA AAG GAC AGT CTT GTG AAT GAA GAA GCA ACT GGC CAG TTC CGG GTA CAC ACG GAG CTG CCC AAG CCC TAC ATC ATC AGC AAC AAC TCC AAC CCC GTG GAG GAC AAG GAT GCT GTG ACC TTA ACC TGT GAA CCT GAG ACT CAG GAC ACA ACC TAC CTG TGG CGG GTA AAC AAT CAG AGC CTC CTG GTC AGT CCC AGG CTG GAG CTG TCC CGT GAC AAC AGG ACC CTC ACT CTA TTC AAT GTT CCA AGA AAT GAC ACA GCG TTC TAC GAA TGT GAA ACC CAG AAC CCA GTG AGT GTC AGA CGC AGC GAC CCA CTC ACC CTG AAT GTC CTC TAT GGT CCA GAT GCA CCC ACC ATT TCC CCT CTA AAC ACA TCT TAC AGA GCA GGG GAA AAT CTG AAC CTC TGC CAT GCC GCC TCT AAC CCA TCT GCA CAG TAC TCT TGG TTT GTC AAT GGG GTG TTC CAG CAA TCC ACA CAA GAG CTC TTT ATC CCC AAC ATC ACC GTG AAT AAT AGC GGA TCC TAT ATG TGC CAA GCC CGT AAC TCA GCC ACT GGC CTC AAT AGG ACC ACA GTC ACA GCG ATC ACA GTC TAT GCG GAG CTG CCC AAG CCC TAC ATC ACC AGC AAC AAC TCC AAC CCC GTG GAG GAC AAG GAT GCT GTG ACC TTC ACC TGT GAA CCT GAG ACT GAC ACA ACC TAC CTG TGG TGG GTA AAT GGT CAG AGC CTC CTG GTC AGT TCC AGG CTG CAG CTC TCC AAT GGC AAC AGG ACC CTC ACT CTA CTC AAT GTC ACA AGG AAT GAC ACA GGA CCC TAT GAA TGT GGA ATC CAG GAC TCA GTG AGC GCA AAA CGC AGT GAC CCA GTC ACC CTG AAT GTC TCC TAT GGC CCG GAC ACC CCC ATC ATA TCC CCC CCA GAC TTG TCT TAC AAT TCC GGA GCA AAC CTC AAC CTC TGC CAC GCG GAC TCC AAC CCA TCC CCG CAG TAT TCT TGG CTT ATC AAT GGG ACA CTG TGG CAA CAC ACA AAA GTT CTC TTT ATC CCC AAA ATC ACA TCA AAC AAT AAC GGG GCG TAT GCC TGT TTT GTC TCT AAC TTG GCT ACT GGT CGC AAT AAC TCC ATA GTC AAG AAC ATC TCA GTC TCC GCA CCT GGA GGT CTC TCA GCT AGG GCC ACT GTC GGC ATC ATA ATT GGA GTG CTG GTT GGG GTT GCT CTG ATA 
BSNM                            CAG CTC ACT ATT GAA TCC AGG CCA TTC AAT GTC ACA GAG GGG AAG GAG GTT CTT CTA CTT GCC CAC AAT CTG CCC CAG AAT TTG GGC TAC ATC TGG TAC AAA GGA AGA GTG GAT GCC AAC GGT CGA ATT GGA GTA ATA GGA AAT CAA CAA ACT ACC CCA CCC GCA CAC AGC GGT CGA GAG ACA ATA TAC TCC AAT GCA TCT CTG CTG ATC CAG AAC GTC ACC CAG AAT GAC ACA GGA TCC TAC ACC CTA CAA GCC ATA AAG GAA GAT CTT GTG AAT GAA GAA GCA ACT GGC CAG TTC CGG GTA TAT CTG GAG CTG CCC AAG CCC TAC ATC ATC AGC AAC AAC TCC AAC CCC GTG GAG GAC AAG GAT GCT GTG ACC TTA ACC TGT GAA CCT GAG ACT CAG GAC ACA ACC TAT CTG TGG TGG ATA AAC AAT CAG AGC CTC CCG GTC AGT CCC AGG CTG GAG CTG TCC AGT GAC AAC AGG ACC CTC ACT CTA CTC AAT GTT CCA AGA AAT GAC ACA GCG TTC TAC GAA TGT GAA ACC CAG AAC CCA GTG AGT GTC AGA CGC AGC GAC GCA GTC ACC CTG AAT GTC CTC TAT GGT CCA GAT GCG CCC ACC ATT TCC CCT CTA AAC ACA TCT TAC AGA GCA GGG GAA AAT CTG AAC CTC TGC CAT GCA GCC TCT AAC CCA TCT GCA CAG TAC TCT TGG TTT GTC AAT GGG GTG TTC CAG CAA TCC ACA CAA GAG CTC TTT ATC CCC AAC ATC ACC ATG AAT AAT AGC GGA TCC TAT ATG TGC CAA GCC CAT AAC TCA GCC ACT GGC CTC AAT AGG ACC ACA GTC ACG GCG ATC ACA GTC TAT GCA GAG CTG CCC AAG CCC TAC ATC ACC AGC AAC AAC TCC AAC CCC GTG GAG GAC AAG GAT GCT GTG ACC TTA ACC TGT GGA TCT GAG GCT GAC CCA ACC TAC CTG TGG TGG GTA AAT GGT CAG AGC CTC CTG GTC AGT CCC AGG CTG CAG CTC TCC AAT GGC AAC AGG ACC CTC ACT CTA CTC AAT GTC ACA AGG AAT GAC ACA GGA CGC TAT GAA TGT GGA ATC CAG GAC TCA GTG AGT GCA AAG CGC AGC AAC CCA GTC ACC CTG AAT GTC CTC TAT GGC CCG GAC ACC CCC ATC ATA TCC CCC CCA GAC TTG TCT TAC AAT TCG GGA GCA AAT CTC AAC CTC TGC CAC GCG GAC TCT AAC CCA TCC CCG CAG TAT TCT TGG CTT ATC AAT GGG ACA CTG CAG CAA CAC ACA AAA GTT CTC TTT ATC TCC AAA ATC ACA TCA AAC AAT AAC GGG GCC TAT GCC TGT TTT GTC TCT AAC TTG GAT ACT GGT CGC AAT AAC TCC ATA GTC AAG AAC ATC TCA GTC TCC GCA CCT GGA GGT CTC TCA GCT AGG GCC ACT GTC GGC ATC ATA ATT GGA GTG CTG GTT GGG GTT GCT CTG ATA 
GSNM                            CAG CTC ACT ATT GAA TCC AGG CCA TTC AAT GTC ACA GAG GGG AAG GAG GTT CTT CTA CTT GCC CAC AAT CTG CCC CAG AAT TTG GGC TAC ATC TGG TAC AAA GGA AGA GTG GAT GCC AAC GGT CGA ATT GGA GTA ATA GGA AAT CAA CAA ACT ACC CCA CCC GCA CAC AGC GGT CGA GAG ACA ATA TAC TCC AAT GCA TCT CTG CTG ATC CAG AAC GTC ACC CAG AAT GAC ACA GGA TCC TAC ACC CTA CAA GCC ATA AAG GAA GAT CTT GTG AAT GAA GAA GCA ACT GGC CAG TTC CGG GTA TAT GTG GAG CTG CCC AAG CCC TAC ATC ATC AGC AAC AAC TCC AAC CCC GTG GAG GAC AAG GAT GCT GTG ACC TTA ACC TGT GAA CCT GAG ACT CAG GAC ACA ACC TAT CTG TGG TGG ATA AAC AAT CAG AGC CTC CCG GTC AGT CCC AGG CTG GAG CTG TCC AGT GAC AAC AGG ACC CTC ACT CTA CTC AAT GTT CCA AGA AAT GAC ACA GCG TTC TAC GAA TGT GAA ACC CAG AAC CCA GTG AGT GTC AGA CGC AGC GAC GCA GTC ACC CTG AAT GTC CTC TAT GGT CCA GAT GCG CCC ACC ATT TCC CCT CTA AAC ACA TCT TAC AGA GCA GGG GAA AAT CTG AAC CTC TGC CAT GCA GCC TCT AAC CCA TCT GCA CAG TAC TCT TGG TTT GTC AAT GGG GTG TTC CAG CAA TCC ACA CAA GAG CTC TTT ATC CCC AAC ATC ACC ATG AAT AAT AGC GGA TCC TAT ATG TGC CAA GCC CAT AAC TCA GCC ACT GGC CTC AAT AGG ACC ACA GTC ATG GCG ATC ACA GTC TAT GCA GAG CTG CCC AAG CCC TAC ATC ACC AGC AAC AAC TCC AAC CCC GTG GAG GAC AAG GAT GCT GTG ACC TTA ACC TGT GGA TCT GAG GCT GAC CCA ACC TAT CTG TGG TGG GTA AAT GGT CAG AGC CTC CTG GTC AGT CCC AGG CTG CAG CTC TCC AAT GGC AAC AGG ACC CTC ACT CTA CTC AAT GTC ACA AGG AAT GAC ACA GGA CGC TAT GAA TGT GGA ATC CAG GAC TCA GTG AGT GCA AAG CGC AGC AGC CCA GTC ACC CTG AAT GTC CTC TAT GGC CCG GAC ACC CCC ATC ATA TCC CCC CCA GAC TTG TCT TAC AAT TCG GGA GCA AAT CTC AAC CTC TGC CAC GCG GAC TCT AAC CCA TCC CCA CAG TAT TCT TGG CTT ATC AAT GGG ACA CTG CAG CAA CAC ACA AAA GTT CTC TTT ATC TCC AAA ATC ACA TCA AAC AAT AAC GGG GCC TAT GCC TGT TTT GTC TCT AAC TTG GAT ACT GGT CGC AAT AAC TCC ATA GTC AAG AAC ATC TCA GTC TCC GCA CCT GGA GGT CTC TCA GCT AGG GCC ACT GTC GGC ATC ATA ATT GGA GTG CTG GTT GGG GTT GCT CTG ATA 
drill                           CAG CTC ACT ATT GAA TCC AGG CCG TTC AAT GTC GCA GAG GGG AAG GAG GTT CTT CTA CTT GCC CAC AAT CTG CCC CAT AAT TTT GGC TAC ATC TGG TAC AAG GGA AGA GTG GAT GCC AGC CGT CGA ATT GGA GTA ATA GGA ATT AAA CAA ATT ACC CTA CCC GCA CAC AGC GGT CGA GAG ACA ATA TAC TTC AAT GCA TCC CTG CTG ATC CAG AAC GTC ACC CAG AAT GAC ACA GGA TCC ATC ACC CTA CAA GCC ATA AAG GAA GAT CTT GTG AAT GAA GAA GCA ACT GGC CGC TTC CGG GTA TAC CCG GAG CTG CCC AAG CCC TAC ATC TCC AGC AAC AAC TCC AAT CCC GTG GAG GAC AAG GAT GCT GTG ACC TTA ACC TGT GAA CCT GAG ACT CAG GAC ACA ACC TAC CTG TGG TGG GTA AAC AAT CAG AGT CTC CCG GTC AGT CCC AGG CTG GAG CTG TCC AGT GAC AAC AGG ACC CTC ACT CTA TTC AAT ATT CCA AGA AAT GAC ACA ACA TCC TAC GAA TGT GAA ACC CAG AAC CCA GTG AGT GTC AGA CGC AGC GAG TCA GTC ACC CTG AAT GTC CTC TAT GGC CCG GAT GCG CCC ACC ATT TCC CCT CTA AAC ACA TCT TAC AGA GCA GGG GAA AAT CTG AAC CTC TGC CAC GCA GCC TCT AAC CCA GCT GCA CAG TAC TCT TGG TTT GTC AAT GGG ACG TTC CAG CAA TCC GCA CAA GAG CTC TTT ATC CCC AAC ATC ACC GTG AAT AAT AGC GGA TCC TAT ATG TGC CAA GCC CAT AAC TCA GCC ACT GGC CTC AAT AGG ACC ACA GTC ACG GCG ATC ACA GTC TAT GTG GAG CTG CCC AAG CCC TAC ATC TCC AGC AAC AAC TCC AAC CCC ATA GAG GAC AAG GAT GCT GTG ACC TTA ACC TGT GAA CCT GTG GCT AAC ACA ACC TAC CTG TGG TGG GTA AAC AAT CAG AGC CTC TCG GTC AGT CCC AGG CTG CAG CTC TCC AAT GGC AAC AGG ATC CTC ACT CTA CTC AGT GTC ACA CGG AAT GAC ACA GGA CCC TAT GAA TGT GGA ATC CAG AAC TCA GAG AGT GCA AAA CGC AGT GAC CCA GTC ACC CTG AAT GTC ACC TAT GGC CCG GAC ACC CCC ATC ATA TCC CCC CCA GAC TTG TCT TAC CGT TCG GGA GCA AAC CTC AAC CTC TGC CAC TCG GAC TCT AAC CCA TCC CCG CAG TAT TCT TGG CTT ATC AAT GGG ACA CTG CGG CAA CAC ACA CAA GTT CTC TTT ATC TCC AAA ATC ACA TCC AAC AAC AAC GGG GCC TAT GCC TGT TTT GTC TCT AAC TTG GCT ACT GGT CGC AAT AAC TCC ATA GTC AAG AAC ATC TCA GTC TCC GCA CCT GGA GGT CTC TCA GCT AGG GCT ACT GTC AGC ATC ATA ATT GGA ATG CTG GTT GGG GTT GCT CTG ATG 
rhesus                          CAG CTC ACT ATT GAA TCC AGG CCG TTC AAT GTT GCA GAG GGG AAG GAG GTT CTT CTA CTT GCC CAC AAT GTG TCC CAG AAT TTT GGC TAC ATC TGG TAC AAG GGG AGA GTG GAT GCC AGC CGT CGA ATT GGA GTA ATA AGA ACT CAA CAA ATT ACC CCA CCC GCA CAC AGC GGT CGA GAG ACA ATA GAC TTC AAT GCA TCC CTG CTG ATC CAC AAT GTC ACC CAG AGT GAC ACA GGA TCC TAC ACC CTA CAA GTC ATA AAG GAA GAT CTT GTG AAT GAA GAA GCA ACT GGC CAG TTC CGG GTA TAC CCG GAG CTG CCC AAG CCC TAC ATC TCC AGC AAC AAC TCC AGC CCC GTG GAG GAC AAG GAT GCT GTG GCC TTA ACC TGT GAA CCT GAG ACT CAG GAC ACA ACC TAC CTG TGG TGG GTA AAC AAT CAG AGC CTC CCG GTC AGT CCC AGG CTG GAG CTG TCC AGT GAC AAC AGG ACC CTC ACT GTA TTC AAT ATT CCA AGA AAT GAC ACA ACA TCC TAC AAA TGT GAA ACC CAG AAC CCA GTG AGT GTC AGA CGC AGC GAC CCA GTC ACC CTG AAT GTC CTC TAT GGC CCG GAT GCG CCC ACC ATT TCC CCT CTA AAC ACA CCT TAC AGA GCA GGG GAA AAT CTG AAC CTC TGC CAC GCA GCC TCT AAC CCA ACT GCA CAG TAC TTT TGG TTT GTC AAT GGG ACG TTC CAG CAA TCC ACA CAA GAG CTC TTT ATC CCC AAC ATC ACC GTG AAT AAT AGC GGA TCC TAT ATG TGC CAA GCC CAT AAC TCA GCC ACT GGC CTC AAT AGG ACC ACA GTC ACG ATG ATC ACA GTC TAC GTG GAG CTG CCC AAG CCC TAC ATC TCC AGC AAC AAC TCC AAC CCC ATA GAG GAC AAG GAT GCT GTG ACC TTA ACC TGT GAA CCT GTG GCT AAC ACA ACC TAC CTG TGG TGG GTA AAC AAT CAG AGC CTC TCG GTC AGT CCC AGG CTG CAG CTC TCC AAT GGC AAC AGG ATC CTC ACT CTA CTC AGT GTC ACA CGG AAT GAC ACA GGA CCC TAT GAA TGT GGA ATC CAG AAC TCA GAG AGT GCA AAA CGC AGT GAC CCA GTC ACC CTG AAT GTC ACC TAT GGC CCA GAC ACC CCC ATC ATA TCC CCC CCA GAC TTG TCT TAC CGT TCG GGA GCA AAC CTC AAC CTC TGC CAC TCG GAC TCT AAC CCA TCC CCG CAG TAT TCT TGG CTT ATC AAT GGG ACA CTG CGG CAA CAC ACA CAA GTT CTC TTT ATC TCC AAA ATC ACA TCA AAC AAT AAC GGG GCC TAT GCC TGT TTT GTC TCT AAC TTG GCT ACT GGT CGC AAT AAC TCC ATA GTC AAG AAC ATC TCA GTC TCC GCA CCT GGA GGT CTC TCA GCT AGG GCT ACT GTC GGC ATC ATA ATT GGA ATG CTG GTT GGG GTT GCT CTG ATG 
CEmac                           CAG CTC ACT ATT GAA TCC AGG CCG TTC AAT GTT GCA GAG GGG AAG GAG GTT CTT CTA CTT GCC CAC AAT GTG TCC CAG AAT TTT GGC TAC ATC TGG TAC AAG GGA AGA GTG GAT GCC AGC CGT CGA ATT GGA GTA ATA AGA ACT CAA CAA ATT ACC CCA CCC GCA CAC AGC GGT CGA GAG ACA ATA GAC TTC AAT GCA TCC CTG CTG ATC CAC AAT GTC ACC CAG AGT GAC ACA GGA TCC TAC ACC ATA CAA GTC ATA AAG GAA GAT CTT GTG AAT GAA GAA GCA ACT GGC CAG TTC CGG GTA TAC CCG GAG CTG CCC AAG CCC TAC ATC TCC AGC AAC AAC TCC AAC CCC GTG GAG GAC AAG GAT GCT GTG GCC TTA ACC TGT GAA CCT GAG ACT CAG GAC ACA ACC TAC CTG TGG TGG GTA AAC AAT CAG AGC CTC CCG GTC AGT CCC AGG CTG GAG CTG TCC AGT GAC AAC AGG ACC CTC ACT GTA TTC AAT ATT CCA AGA AAT GAC ACA ACA TCC TAC AAA TGT GAA ACC CAG AAC CCA GTG AGT GTC AGA CGC AGC GAC CCA GTC ACC CTG AAT GTC CTC TAT GGC CCG GAT GCG CCC ACC ATT TCC CCT CTA AAC ACA CCT TAC AGA GCA GGG GAA AAT CTG AAC CTC TGC CAC GCA GCC TCT AAC CCA GCT GCA CAG TAC TCT TGG TTT GTC AAT GGG ACG TTC CAG CAA TCC ACA CAA GAG CTC TTT ATA CCC AAC ATC ACC GTG AAT AAT AGC GGA TCC TAT ATG TGC CAA GCC CAT AAC TCA GCC ACT GGC CTC AAT AGG ACC ACA GTC ACG GCG ATC ACA GTC TAT GTG GAG CTG CCC AAG CCC TAC ATC TCC AGC AAC AAC TCC AAC CCC ATA GAG GAC AAG GAT GCT GTG ACC TTA ACC TGT GAA CCT GTG GCT AAC ACA ACC TAC CTG TGG TGG GTA AAC AAT CAG AGC CTC TCG GTC AGT CCC AGG CTG CAG CTC TCC AAT GGC AAC AGG ATC CTC ACT CTA CTC AGT GTC ACA CGG AAT GAC ACA GGA CCC TAT GAA TGT GGA ATC CAG AAC TCA GAG AGT GCA AAA CGC AGT GAC CCA GTC ACC CTG AAT GTC ACC TAT GGC CCA GAC ACC CCC ATC ATA TCC CCC CCA GAC TTG TCT TAC CGT TCG GGA GCA AAC CTC AAC CTC TGC CAC TCG GAC TCT AAC CCA TCC CCG CAG TAT TCT TGG CTT ATC AAT GGG ACA CTG CGG CAA CAC ACA CAA GTT CTC TTT ATC TCC AAA ATC ACA TCA AAC AAT AAC GGG GCC TAT GCC TGT TTT GTC TCT AAC TTG GCT ACC GGT CGC AAT AAC TCC ATA GTC AAG AAC ATC TCA GTC TCC GCA CCT GGA GGT CTC TCA GCT AGG GCT ACT GTC GGC ATC ATA ATT GGA ATG CTG GTT GGG GTT GCT CTG ATG 
baboon                          CAG CTC ACT ATT GAA TCC AGG CCG TTC AAT GTC GCA GAG GGG AAG GAG GTT CTT CTA CTT GCC CAC AAT CTG TCC CAG AAT CTT GGC TAC ATC TGG TAT AAG GGA AGA GTG GAT GCC AAC CGT CGA ATT GAA ATA ATA AGA ACT AAT CAA ACT ACC CCA CCC GCA CAC AGC GGT CGA GAG ATA ATA TAC TCC AAT GCA TCC CTG CTG ATC CAG AAC GTC ACC CAG AAT GAC ACA GGA TCC TAC ACT CTA CAA GTC ATA AAG GAA GAT CTT GTG AAT GAA GAA GCA ACT GGC CGG TTC CGG GTA TAC CTG GAG CTG CCC AAG CCC TAC ATC TCC AGC AAC AAC TCC AGC CCC ATA GAG GAC AAG GAT GCT GTG ACC TTA ACC TGT GAA CCT GAG ACT CAG GAC ACA ACC TAC CTG TGG TGG GTA AAC AAT CAG AGC CTC TGG GTC AGT TCC AGG CTG GAG CTG TCC AAT CAC AAC AGG ACC CTC ACT CTA TTC AAT ATT CCA AGA AAT GAC ACA ACA TCC TAC GAA TGT GAA ACC CAG AAC CCA GTG AGT GTC AGA CGC AGC GAC CCA GTC ACC CTG AAT GTC ACC TAT GGC CCG GAT GCG CCC ACC ATT TCC CCT CTA AAC ACA CTT TAC AGA GCA GGA GAA AAT CTG AAC CTC TGC CAC GCA GCC TCT AAC CCA GCT GCA CAG TAC TCT TGG TTT GTC AAT GGG GTG TTC CAG CAA TCC ACA CAA GAG CTC TTT ATC CCC AAC ATC ACC GTG AAT AAT AGC GGA TCC TAT ATG TGC CAA GCC CAT AAC TCA GCC ACT GGC CTC AAT AGG ACC ACA GTC ACG GCG ATC ACA GTC TAC GTG GAG CTG CCC AAG CCC TAC ATC ACC AGC AAC AAC TCC AAC CCC ATA GAG GAC AAG GAT GCT GTG ACC TTA ACC TGT GAA CCT GTG GCT AAC ACA ACC TAC CTG TGG TGG GTA AAC AAT CAG AGC CTC TCG GTC AGT CCC AGG CTG GAG CTG TCC AAT GGC AAC AGG ACC CTC ACT CTA CTC AGT GTC ACA CGG AAT GAC ACA GGA CCC TAT GAA TGT GGA ATC CAG AAC TCA GAG AGT GCA AAA CGC AGT GAC CCA GTC ACC TTG AAT GTC ACC TAT GGC CCG GAC ACC CCC ATC ATA TCC CCC CCA GAC TTG TCT TAC CGT TCG GGA GCA AAC CTC AAC CTC TGC CAC TCG GAC TCT AAC CCA TCC CCG CAG TAT TCT TGG CTT ATC AAT GGG ACA CTG CGG CAA CAC ACA CAA GTT CTC TTT ATC TCC AAA ATC ACA TCC AAC AAT AAC GGG GCC TAT GCC TGT TTT GTC TCT AAC TTG GCT ACT GGT CGC AAT AAC TCC ATA ATC AAG AAC ATC TCA GTC TCC GCA CCT GGA GGT CTC TCA GCT AGG GCT ACT GTC GGC ATC ATA ATT GGA ATG CTG GTT GGG GTT GCT CTG ATG 
AGM                             CAG CTC ACT ATT GAA TCC AGG CCG TTC AAT GTC GCA GAG GGG AAG GAG GTT CTT CTA CTT GCC CAC AAT CTG TCC CAG AAT TTT GGC TAC ATC TGG TAC AAG GGA AGA GTG GAT GCC AAA CGT CGA ATT GTA GGA ATA GGA ACT CAT CAA ACT ACC CCA CCC GCG TAC AGC GGT CGA GAG ACA ATA GAC TCC AAT GCA TCC CTG CTG ATC CAG AAC GTC ACC CAG AAT GAC ACA GGA TTC TAT ACC TTA CAA GTC ATA AAG GAA GAT CTT GTG AAT GAA GAA GCA ACT GGC CAG TTC CGG GTA TAC CCG GAG CTG CCC AAG CCC AAC ATC ACT ATC AAC AAC TCC AAG CCC GTG GAG GAC AAG GAT GCT GTG ACC TTC ACC TGT GAA CCT GAG ACT CAG GAC ACA ACC TAC CTG TGG TGG GTA AAC AAT CAG AGC CTC CCG GTC AGT CCC AGG CTG GAG CTG TCC AGT GAC AAC AGG ACC CTC ACT GTA TTC AAT ATT CCA AGA AAT GAC ACA ACA TTC TAC GAA TGT GAA ACC CAG AAC CCA GTG AGT GTC AGA CGC AGC GAC CCA GTC ACC CTG AAT GTT CTC TAT GGC CCG GAT GCG CCC ACC ATT TCC CCT CTA AAC ACA CCT TAC AGA GCA GGG GAA AAT CTG AAC CTC TGC CAC GCA GCC TCT AAC CCA GCT GCA CAG TAC TCT TGG TTT GTC GAT GGG GTG TTC CAG CAA TCC ACA CAA GAG CTC TTT ATC CCC AAC ATC TCC GTG AAT AAT AGC GGA TCC TAT ATG TGC CAA GCC CAT AAG TCA GGC ACT GGC CTC AAT AGG ACC ACG GTC ACG GCG ATC ACA GTC TAC GTG GAG CTT CCC AAG CCC TAC ATC ACC AGC AAC AAC TCC AAC CCC ATA GAG GAC AAG GAT GCT GTG ACC TTA ACC TGT GAA TCT GTG GCT AAC ACA ACC TAC CTG TGG TGG GTA AAC AAT CAG AGC CTC TCG GTC AGT CCC AGG CTG CAG CTC TCC AAT GGC AAC AGG ATC CTC ACT CTA CTC AGT GTC ACA AGG AAT GAC ACA GGA CCC TAT GAA TGT GGA ATC CAG AAC TCA GAG AGT GCA AAA CGC AGT GAC CCA GTC ACC CTG AAT GTC ACC TAT GGC CCG GAC ACC CCC ATC ATA TCC CCC CCA GAC TTG TCT TAC CGT TCG GGA GCA AAC CTC AAC CTC TGC CAC TCG GAC TCT AAC CCA TCC CCG CAG TAT TCT TGG CTT ATC AAT GGG ACA CTG CGG CAA CAC ACA CAA GTT CTC TTT ATC TCC AAA ATC ACA TCA AAC AAT AAC GGG GCC TAT GCC TGT TTT GTC TCT AAC TTG GCT ACT GGT CGC AAT AAC TCC ATA GTC AAG AAC ATC TCA GTC TCC GCA CCT GGA GGT CTC TCA GCT AGG GCT ACT GTC AGC ATC ATA ATT GGA ATG CTG GTT GGG GTT GCT CTG ATG 
squirrelM                       CAG CTC ACT ATT GAA TCC GTG CCA TCC AAT GCT GCA GAG GGG AAG GAG GTT CTT CTA CTC ACC CGC AAT CTG TCC CAG GAT ACT GGC TTC AAC TGG TAC AAA GGG AGC GTG GAC AGC ACC CGT CGA ATT ATA GGA ATA GCA ACT CAA CTA ACT ACC CGA CCC GCA TAC AGC GGC CGA GAG ACA ATA TAC CCC AAT GCC TCC CTG CTG ATC CAG AAT GTC ACC CTG AGT GAC ACA GGA TTC TAC ATG CTA CAA GTC ATA ACG GCA AAT CTT GTG AAT ACA GAA GCA GCA GGC CAG TTC CGT GTA TAC CCG GAG CTG TCC AAG CCC TCC ATC ACC AGC AAC AAC TCC AAT CCC GTG GAG AAC AAG GAT GCT GTG GCC TTA ACC TGT GAA CCT GAG ACT CAG GAC ACA ACC TAC CTG TGG CGG GTA AAT GGT CAG AGT CTC CTG GTC AGC CCC AGG CTG CAG CTG TCC AGT GAC AAC AGG ACC CTC ACT CTA TTC AAT ATC ACA AGA AAC GAC ACA GGA CCC TAT GAA TGT GAA ACC CAG AAT CCA GTG AGT GGG AAA CAC AGT GAC CCA GCC ACC CTG AAT GTT CTC TAT GGC CCG GAT GCC CCC ACC ATT TCC CCT CTA GAC ACA TCT TAC GGA TCA GGG GAA AAT CTG AAC CTC TGC CAT GCA GCC TCT AAC CCA CCT GCA CAG TAT GCT TGG CTG ATT AAT GGG AGC CTC CAG CAA AAC GCG GGA GAG CTC TTT GTC TCC AAC ATC ACT GAG AAG AAC AGT GGA CTC TAT ACC TGC CAT GCC AAT AAC TCG GCC ACA GGC CGC AAC AGG ACC ACA GTG AAG GCA ATC ACA GTC TCT GGG GAG CTG CCC AAG CCC TAC ATC ACC AGC AAC AAC TCC AAC CCT GTG GAG AAC AAG GAT GCT GTG GCC TTA ACC TGT GCA CCT GAG ACT GAA TCT ACC TAC CTG TGG TGG GTA AAT GGT CAG AGC CTC CTG GTC AGT CCC GGG CTG CAG CTG TCC AGT GAC AAC AGG ACC CTC ACT CTA CTG ACT GTC ACA AGG AAT GAC ACA GGA CCC TAT CAG TGT GGA ATC CAG AAC CCA GTG AGT GCA AAC CAC AGT GAT CCA GTC ACT CTG GAT GTC TTC TAT GGC CCG GAC ACC CCC ACC ATT TCC CCT CCA GAC GCA TCT TAC CGT TTA GGA GCT AAC CTC AAC CTC TGC CAC TCG GCA TCT AAC CCA CCC CCG ACG TAT TCT TGG TAT ATC AAT GGG ACG TCG AAG TCA AAC ACA CAA GTG CTC TTC ATT GCC CAA ATC ACT TCA GAT CAT AAC GGT GCC TAC GCC TGT CGT GTC TCT AAC TCA GCG ACT GGC CGC AAT AAT TCC ACA GTC AAG AAC ATC ACA GTC TCC GTA CCA GAC GTT GTC TCA GCT GGG ACC ACT GCC AGC ATC ATG ACT GGA GTG CTG GCT GGG GTG GCT CTG ATA 
capuchin                        CAG CTC ACT ATT GAA TCC GTG CCA TCC AAT GCT GCA GAG GGG AAG GAC GTT CTT CTA CTC ACC CAC AAT CTG CCC CAG AAT ATT GGC TTC AAC TGG TAC AAA GGG GGT GTG GAC GGT ACC CGT CGA ATT ATA GGA GTA GCA ACT CAA CTA ACT ACC CCA CCC GCA CAC AGC GGC CGA GAG ACA ATA TAC CCC AAT GCC TCC CTG CTG ATC CAG AAC GTC ACC CTG AAT GAC ACA GGA TTC TAC ACC CTG CAA GTC ATA AAG GTG GAT CTT GTG AAT GAA GAA GCA ACT GGC CAG TTC CGT GTA TAC CCG GAG CTG CCC AAG CCC TAC GTC AAC AGC AAC AAC TCT GAC CCC GTG GAG AAC AGG GAT GTT GTG GCC TTA ACC TGT GAA CCT GAG ACT CAG GAC ACA ACC TAC CTA TGG CGG GTA AAT GGT CAG AGC CTC CCT GTC AGC CCC AGG CTG CAG CTG TCC AGT GAC AAC AGG ACC TTC ACT CTA TTC AAT ATC ACA AGA AAT GAC ACA GGA CCC TAC GAA TGT GAA ACC CAG AAC CCA GTG AGT GCC CAC CGC AGT GAC CCA GTC ACT CCA AAT GTC CTC TAT GGC CCG GAT GCC CCC ACC ATT TTC CCT CTA GAC ACA TCT TAC AGA TCA GGG GAA AAT CTG AAC CTC TGC CAT GCA GCC TCT AAC CCA CCT GCA CAG TAT GCT TGG CTG ATT GAT GGG AGC CTC CAG CAC AAC ACA GGA GAG CTC TTT GTC TCC AAC ATC ACT GAG AAG AAC AGT GGA CTC TAT ACC TGC CAC GCC AAT AAC CTG GCC ACA GGC CGC AAC AGG ACC ACA GCG AAG ACA ATC ACA GTC TCC GCG GAG CTG CCC AAG CCC TAC ATC AAC AGC AAC AAC TCC AAC CCC GTG GAG AAC AAG GAT GTT GTG GCC TTA ACC TGT GAA CCG GAG ACT AAC TCA ACC TAC CTG TGG TGG GTA AAT GGT CAG AGC CTC CTG GTC AGT CCC AGG CTG CAG CTG TCC AGT GAC AAC AGG ACC CTC ACT TTA CTC AGC ATC ACA AGG AAT GAC AAA GGA CCC TAT GAG TGT GAA ATC CAG AAC CCA GTG AGT GCA AAC CGC AGT GAT CCC GTC ACC CTG GAT GTC TTC TAT GGC CCG GAC ACC CCC ATC ATT TCC CCT CCA GAC TCA TCT TAC CGT TTA GGA GCA AAC CTC AAC CTC TGC CAC TCG GCC TCT AAC CCA CCC CCG AAG TAT TCT TGG TAT ATC AAT GGG ACG TTG CAG TCA AAC ACA CAA GTG CTC TTC ATC CCC CAA ATC ACT TCA AGT GAT AAC GGG GCC TAC GCC TGT TTT GTC TCT AAC TCA GCG ACT AGC CGC TAT AAT TCC ACA GTC AAG AAA ATC ACA GTC TCC GTA CCA GAC GTT GTC TCA GCT GGG ACC ACT GTC AGC ATC ATG ACT GGA GTG CTG GCC GCG GTG GCT CTC ACA 
nightM                          CAG CTC ACT ATT GAA TCC ATG CCA TCC AAT GTC GCA GAG GGG AAG GAG GTT CTT CTA CTC ATC CAC AAT CTG CCC CAG AAT ACT GGC TTC AAC TGG TAC AAA GGG AGC GTG GAC AGC ACC CGT CGA ATT ATG GGA ACA ACA ACT CAA CAA ACT ATC CTA CCC GCA CAC AGC GGC CGA GAG ACA ATA TAC CCC AAT GCC TCC CTG CTG ATC CAG AAC GTC AAC CTG AAT GAC ACA GGA TTC TAC AGG CTA CAA GTC ATA ACG GCA GAT CTT GTG AAT GAA GAA GCA ACT GGC CAG TTC CGT GTA TAC CCG GAG CTG CCC AAG CCC AAC ATC ACC AGC AAC AAC TCC AAC CCT GTG GAG AAC AAG GAT GCT GTT GCC TTA ACC TGT GAC CCT GAG ATT CAG AAC ACA ACC TAC TTG TGG TGG GTA AAT GGT CAG AGC CTC CTG GTC AGT CCC AGG CTG CAG CTG TCC AGT GAC AAC AGG ACC CTC ACT CTA CTC AGT GTC ACA AGG AAT GAC ACA GGA CCC TAT GAA TGT GGA ATC CAG AAC TCA GTG AGT GCA AAC CGC AGT GAC CCA GTC ACT CTG AAT GTC CTC TAT GGC CCG GAT GCC CCC ACC ATT TCC CCT CTA GAC ACA TCT TAC AGA TCA GGG GAA AAT CTG AAC CTC TGC CAT GCA GCC TCT AAC CCA CCT GCA CAA TAT GCT TGG CTG ATT GAT GGG AGC CTC CAG CAA AAC ACA GGA GAG CTC TTT GTC TCC AAC ATC ACC GAG AAG AAC AGC GGA CTC TAT ACC TGC CAT GCC AAT AAC TCG GCC ACA GGC CGC AAC AGG ATC GCA GTG AAG ACA ATC ACA GTC GCT GCG GAG CTG CCC AAG CCC AAC ATC ACC AGC AAC AAC TCC AAC CCT GTG GAG AAC AAG GAT GCT GTT GCC TTA ACC TGT GAC CCT GAG ATT GAC ACA ACC TAC CTG TGG TGG GTA AAT GGT CAG AGC CTC CTG GTC AGT CCC AGG CTG CAG CTG TCC AGT GAC AAC AGG ACC CTC ACT CTA CTC AGT GTC ACA AGG AAT GAC ACA GGA CCC TAT GAA TGT GGA ATC CAG AAC TCA GTG AGT GCA AAC CGC AGT GAC CCA GTC ACC CTG GAT GTC TTC TAT GGC CCG GAC ACC CCC ATC ATT TCC CCT CCA GAC TTG TCT TAC CAT TCA GGA GAA AAA CTC AAC CTC TGC CAC TCG GCC TCT AAC CCA CCC CCG CAG TAT TCT TGG TAT ATC AAT GAG ACG TCG CAG TCA CAC ACA CAA GTG CTC TTC ATC TCC AAA ATC ACT TCA AAT CAT AAC GGG GCC TAC GCC TGT TTT GTC TCT AAC TTG GCA ACT GGC CGC AAT AAT TCC GCA GTC AAG AAC ATC ACA GTC TCC GTA CCA GAT GTC CTC TCA GCT GGG ACC ACT GTC AGC ATC CTG ATG GGA GTG CTG GCC GCG ATG GCT CTG ACA 


Printing out site pattern counts


        16       1074  P

human                           AAA AAA AAA AAA AAA AAC AAC AAC AAC AAC AAC AAC AAC AAC AAC AAC AAC AAC AAC AAC AAG AAG AAG AAG AAG AAG AAG AAG AAT AAT AAT AAT AAT AAT AAT AAT AAT AAT AAT AAT AAT AAT AAT AAT ACA ACA ACA ACA ACA ACA ACA ACA ACA ACA ACA ACC ACC ACC ACC ACC ACC ACC ACG ACG ACT ACT ACT ACT ACT ACT ACT ACT AGA AGA AGA AGA AGA AGC AGC AGC AGC AGC AGC AGC AGC AGC AGG AGG AGG AGT AGT AGT AGT AGT AGT AGT ATA ATA ATA ATA ATA ATA ATA ATA ATC ATC ATC ATC ATC ATC ATC ATC ATC ATG ATT ATT ATT ATT ATT CAA CAA CAA CAA CAA CAA CAA CAC CAC CAC CAC CAC CAC CAG CAG CAG CAG CAG CAG CAG CAG CAG CAG CAG CAT CAT CCA CCA CCA CCA CCA CCA CCA CCC CCC CCC CCC CCC CCC CCC CCC CCC CCC CCG CCG CCG CCG CCG CCG CCG CCT CCT CCT CGA CGC CGC CGC CGG CGT CGT CTA CTA CTA CTA CTC CTC CTC CTC CTC CTC CTC CTG CTG CTG CTG CTG CTG CTG CTG CTG CTG CTT CTT CTT GAA GAA GAA GAA GAA GAC GAC GAC GAC GAC GAC GAG GAG GAG GAG GAG GAT GAT GAT GAT GAT GAT GCA GCA GCA GCA GCA GCA GCA GCA GCA GCA GCC GCC GCC GCC GCC GCC GCC GCC GCC GCC GCG GCG GCT GCT GCT GCT GCT GGA GGA GGA GGA GGA GGC GGC GGC GGC GGC GGC GGC GGG GGG GGG GGG GGG GGG GGG GGG GGT GGT GGT GGT GTA GTA GTA GTA GTC GTC GTC GTC GTC GTC GTC GTC GTC GTC GTC GTG GTG GTG GTG GTG GTG GTG GTG GTT GTT GTT TAC TAC TAC TAC TAC TAC TAC TAC TAC TAC TAT TAT TAT TAT TCA TCA TCA TCA TCA TCA TCC TCC TCC TCC TCC TCC TCC TCC TCC TCC TCG TCG TCG TCT TCT TCT TCT TCT TCT TCT TGC TGG TGG TGT TTC TTC TTC TTC TTC TTC TTC TTG TTT TTT TTT TTT 
chimpanzee                      ... ... ... ... ... ... ... ... ... ... ... ... ... ... ... ... ... ... ... ..T ... ... ... ... ... ... ... ... ... ... ... ... ... ... ... ... ... ... ... ... ... ... ... ... ... ... ... ... ... ... ... ... ... ... ... ... ... ... ... ... ... ... ... ... ... ... ... ... ... ... ... ... ... ... ... ... G.. ... ... ... ... ... ... ... ... GT. ... ... G.. ... ... ... ... ... ... ... .C. ... ... ... ... ... ... G.. ... ... ... ... ... ... ... ... ... ... ... ... ... ... ... ... ... ... ... ... ... ... ... ... ... ... ... ... ... ... ... ... ... ... ... ... ... ... ... ... ... ... ... ... ... ... ... ..G ... ... ... ... ... ... ... ... ... ... ... ... ... ... ... ... ... ... ... ... ... .A. .A. ... ... .A. ... ... ... ... ... ... ... ... ... ... ... ... ... ... ... ... ... ... ... ... ... ... ... ... ... ... ... ... ... ... ... ... ... ... ... ... ... ... ... ... ... ... ... ... ... ... ... A.. A.. ... ... ... ... ... ... ... ... ... ... ... ... ... ... ... ... ... ... ... ... ... ... ... ... ... A.. ... ... ... ... A.. .C. ... ... ... ... ... ... ... ... ... ... ... ... ... ..G ... ... ... .C. ... ... ... A.. ... ... ... ... ... ... ... ... ... ... ... ... ... ... ... ... ... ... ... ... ... ... ... ... ... ... ... ... ... ... ..T ... ... ... ... ... ... ... ... ... ... ... ... ... ... ... ... ... ... ... ... ... ... ... ... ... ... ... ... ... ... ... ... ... ... ... ... ... ... ... ... ... ... ... ... ... ... 
bonobo                          ... ... ... ... ... ... ... ... ... ... ... ... ... ... ... ... ... ... ... ..T ... ... ... ... ... ... ... ... ... ... ... ... ... ... ... ... ... ... ... ... ... ... ... ... ... ... ... ... ... ... ... ... ... ... ..T ... ... ... ... ... ... ... ... ... ... ... ... ... ... ... ... ... ... ... ... ... G.. ... ... ... ... ... ... ... ... GT. ... ... ... ..C ... ... ... ... ... ... .C. ... ... ... ... ... ... ... ... ... ... ... ... ... ... ... ... ... ... ... ... ... ... ... ... ... ... ... ... ... ... ... ... ... ... ... ... ... ... ... ... ... ... ... ... ... ... ... ... ... ... ... ... ... ... ..G ... ... ... ... ... ... ... ... ... ... ..A ... ... ... ... ... ... ... ... ... ... .A. .A. ... ... .A. ... ... ... ... ... ... ... ... ... ... ... ... ... ... ... ... ... ... ... ... ... ... ... ... ... ... ... ... ... ... ... ... ... ... ... ... ... ... ... ... ... ... ... ... ... ... ... A.. ... ... ... ... ... ... ... ... ... ... ... ... ... ... ... ... ... ... ... ... ... ... ... ... ... ... A.. ... ... ... ... A.. ... ... ... ... ... ... ... ... ... ... ... ... ... ... ..G A.. ... ... .C. ... ... ... A.. ... ... ... ... ... ... ... ... ... ... ... ... ... ... ... ... ... ... ... ... ... ... ... ... ... ... ... ... ... ... ..T ... ... ... ... ... ... ... ... ... ... ... ... ... ... ... ... ... ... ... ... ... ... ... ... ... ... ... ... ... ... ... ... ... ... ... ... ... ... ... ... ... ... ... ... ... ... 
orangutan                       ... ... ..C ..C G.. ..A ... ... ... ... ... ... ... ... ... ... ..T .G. G.. ... ... ... ... ... ... ... ... C.. ..C ... ... ... ... ... ... ... ... ... ... ... ... ... ... .G. .A. ... ... ... ... ... ... ... .G. .G. ... ... ... ... ... ... ... G.. ... ... ... ... ... ... ... ... ... GA. ... ... ... .TG G.. ... ... ... ... ... ... ... .T. .A. ... ... ... ..C ... ... ... ... ... ... .C. .C. .C. ... ... ... ... ... ... ... ... ... ... ... ... ... G.. ... .C. ... ... ... ... ... ... ... ... ... .G. .T. ..A ... ... ... ... ... ..A ... ... ... ... ... ... ... ... ... G.. AG. ... ... ... ... ... T.. T.. ..G ... ... ... ... ... ... ... ... ... ..T ..A ... ... ... ... ... .G. ... ... ... ... .A. ... ... ... .A. ... ... ... ... ... ... ... ... ... ... G.. T.. ... ... ... ... ... ... ... ... ... ... .A. ..C ... ... ... ... ... ... ... ... ... ... ... ... ... ... ... ... .G. ..C ..C ... ... ... ... A.. A.. ... ... ... ... ... ... ... ... ... ... ... ... ... ... ... ... .T. .T. .AA ... A.. ... ... ... ... A.. ... ... ... TC. ... .C. .A. ... ... ... ... ..C ... ... ... ... ... ... ... ..G A.. AA. ... .A. ... ... ... ... A.. ... ... ... ... ... ... ... ..T ..T A.A ..A ... ... ... ... ... ..T C.. ... ... ... ... ... ... ... ... ... ... ... ... ... ... ... ... C.. ... ... ... ... ... ... ... ... ... ... ... ... ... ... ... ..A ... ... C.. ... ... ... ... ... ... ... ... ... ... G.. ..A ..A ... ... ... ... ... A.. ... ... ... 
gorilla                         ... ... ... ..C G.. ... ... ... ... ... ... ... ... ... ... G.. ... ... ... ... ..A ... ... ... ... ... G.. C.. ..C ... ... ... ... ... ... ... ... ... ... .C. .GC .G. .G. ... ... ... ... ... ... ... ... ... ... .T. ... ... ... ... ... ... .T. G.. ... ... ... ... ... ... ... ... GT. .T. .AG ... ..G ... G.. .C. ... ... ... ... ... ... CC. .C. ... ... ... ... ..C ... ... ... ... ... .C. ... ... ... ... G.. G.. ... .C. ... ... ... ... ... ... ... G.. ... ... ... ... ... ... ... ... ... ... ... .T. ... ..A ... ... ... ... ... ... ... ... ... ... ... ... ... ... ... .T. A.. ... ... ... ... ... ... ... ..G ... ... ... ... ... ... ... ... ... ... ... ... ... ... ... .T. .T. ... ... ... ..G .A. ... ... ... A.. ... ... ... ... ... .G. ... ... G.. G.. ... ... .CA ..C ... ... ... ... ... ... ... ... ... ..C ... C.. ... ... ... ... A.. ... ... ... ..T ..T ..A ... ... ... ... ..C ... A.. ... ... ... A.. .T. ... ... ... ... ... ... .G. .TT C.. ... ... ... ... ... ... .TT ... ... ... ..A ... AT. ... ... ... ... ... ... ... ... ... ... .A. .A. ... ... ... ... ... ... ... ... ... ... ... ..G ... AA. ... .AG .C. ... ... ... .C. .C. ... ... ... ... ... ... ... ... ... ..A ... ... ... ... T.A ... ... ... ... A.. ... ... ... ... ... ... ... ..T ... C.. ... ... ... C.. GA. ... ... ... ... A.. ... ... ... ... ... ... ... ..T .T. ... ... ... ... C.. ... ... ... ... ... ... ... ... ... ... ..A ..A C.. C.. ... ... ... A.. ... ... ... 
colobus                         ... ... ..C ..C G.. ... ... ... ... ... ... ... .G. G.. GTG ..A ..T ... G.. ... ... ... ... ... ..T .CA ... C.. ... ..C ..C ... ... ... ... ... ... ... CG. CG. ... ... ... ... ... ... ... ... ... C.. G.G T.. ... ... ... ... ... ... ... .TG ... G.G ..A .G. ..C ..C ... ... ... ... ... ... ... ... ..G ... G.. ... .A. .AT ... ... ... ... TT. .T. ... ... ..A ..C ... .C. ..C ..C ... ... .C. .C. ... ... ... ... GG. ... .C. .C. ... ... ... ... ... T.. G.. ..A ... ..A ... ... G.C A.. ... ... ... ..G .G. ... ..A ... ... ... .T. TC. ..A ... ... ... ... ... ... ... ... TG. G.. A.. ... ... ... ... ... ... T.. .TG ... ... ... ... ... ... ... T.. T.. ... ... A.. ..A ... ... .T. .T. ... ... T.. ... ... ... ... ... .A. .T. ... ... ... ... ... ... TC. ... ... ... TC. ... ... ..C ... ... ... ... ... ... T.T AA. ... ... ... ... ... ... ... ... ... ... ... ... ... ... ... ... .T. ... ..C ... A.. A.. AG. ... A.. A.. ... ... ... ... ... ..C ..G ... C.. C.. .A. ..A ... ... ... A.. A.. .T. ..A ... A.. A.. ... ... ... ... ... ... ... ... ... .C. .A. ... ... ..T ..T ..C A.. .A. ... ... ... ... ... ..A ... ... ... .A. ... ... ... ... .C. ..T C.. ... ... ... ... ... ... ... ... ... ... ... ... ... ... ..T ... ... ... ... C.. C.. ... ... ... ... ... ... ..T ... ..C ... ... C.. ... GAC G.. ... ... A.. AT. C.. .A. ... ... ... ... ... .A. G.. ..C .T. C.. ... .A. ..C ..C ... ... ... C.. ... ... ... ..A ... C.. ... ... ... ... A.. ... ... ... 
BSNM                            ... ... ..C ..C G.. ... ... ... ... ... ... ..T ... G.. GTG ..G ..T ... G.. ... ... ... ... ... ..T .C. ... C.. ... ..C ..C ... ... ... ... ... ... ... C.. .G. ... ... ... ... ... ... ... ... C.. C.. G.G T.. ... ... ... ... ... ... ... .TG ... G.. ..A .G. ..C ..C ... ... ... ... ... .A. ... ... ..G ... G.. ... .A. .AT ... ... ... ... TT. .T. ... ... ..A ..C ... .C. ..C ... ..C ... .C. .C. ... ... ... ... GG. ... .C. .C. ... ... ... ... ... T.. G.. ..A ... ..A ... ... G.C A.. ... ... ... ... .G. ... ..A ... ... ... .T. TC. ..A ... ... ... ... ... ... ... ... ... G.. A.. ... ... ... ... ... ... T.. .TG ... ... ... ... ... ... ... ... T.. ... ..A .T. ..A ... ... ... .T. ... T.. T.. ... ... ... ... ... G.. .T. ... ... ... ... ... ... TC. ... ... ... ... ... ... ..C ... ... ... ... ... ... T.T AA. ... ... ... ... ... ... .G. ... A.. ... ... ... ... ... ... ... AT. ... ..C ... A.. A.. ... ... A.. A.. A.. ... ... ... ... ... ..G ... CG. T.. .A. ..G ... ... ... A.. A.. .T. ..A ..A A.. ... .A. ... ... ... ... ... ... ... ... .C. .A. ... ... ..T ..T ..C A.. ... ... ... ... ... ... ..A ... ... ... .A. ... A.. ... .C. .C. ..T ... ... ... ... ... ... ... ... ... ... ... ... ... ... ... ..T ... ... ... ... ... ..T C.. ... ... ... ..T ... ... ... ..C ... ... G.. ... GA. G.. ... ... A.. AT. C.. .A. ... ... ... ..T ... .A. G.. ... .T. C.. ... .A. ..C ... ... ... ... ... ... ... ... ..A ..A C.. C.. .C. ... ... ..G ... ... ... 
GSNM                            ... ... ..C ..C G.. ... ... ... ... ... ... ..T ... G.. GTG ..G ..T ... G.. ... ... ... ... ... ..T .T. ... C.. ... ..C ..C ... ... ... ... ... ... ... C.. .G. ... ... ... ... ... ... ... ... C.. C.. G.G T.. ... ... ... ... ... ... ... .TG ... G.. ..A .G. ..C ..C ... ... ... ... ... .A. ... ... ..G ... G.. ... .A. .AT ... ... ... ... TT. .T. ... ... ..A ..C ... .C. ..C ... ..C ... .C. .C. ... ... ... ... GG. ... .C. .C. ... ... ... ... ... T.. G.. ..A ... ..A ... ... G.C A.. ... ... ... ... .G. ... ..A ... ... ... .T. TC. ..A ... ... ... ... ... ... ... ... ... G.. A.. ... ... ... ... ... ... T.. .TG ... ... ... ... ... ... ... ... T.. ... ..A GT. ..A ..A ... ... .T. ... T.. T.. ... ... ... ... ... G.. .T. ... ... ... ... ... ... TC. ... ... ... ... ... ... ..C ... ... ... ... ... ... T.T AA. ... ... ... ... ... ... .G. ... AG. ... ... ... ... ... ... ... AT. ... ..C ... A.. A.. ... ... A.. A.. A.. ... ... ... ... ... ..G ... CG. T.. .A. ..G ... ... ... A.. A.. .T. ..A ..A A.. ... .A. ... ... ... ... ... ... ... ... .C. .A. ... ... ..T ..T ..C A.. ... ... ... ... ... ... ..A ... ... ... .A. ... A.. ... .C. .C. ..T ... ... ... ... ... ... ... ... ... ... ... ... ... ... ... ..T ... ... ... ... ... ..T C.. ... ... ..T ..T ... ... ... ..C ... ... G.. ... GA. G.. ... ... A.. AT. C.. .A. ... ... ... ..T ... .A. G.. ... .T. C.. ... .A. ..C ... ... ... ... ... ... ... ... ..A ..A C.. C.. .C. ... ... ..G ... ... ... 
drill                           ... ..G ..T ..C G.. ... ... ... ... ... ... ... .G. ... .CG ..A ..T ... ... ... ... ... ... ... ..T .C. ... C.. ..C ..C ..C ..C ... ... ... ... ... ... C.. .G. ... ... .G. ... ... ... ... G.. ... C.. G.G T.. ... ... ... ... ... ... .T. .TG ... G.. ..A .G. ..C ..C ... ... ... ... ... .T. ... ... C.G ... G.. ... .A. .AT ... ... ... ..T TC. .T. ... ... ..A ..C ... .C. ..C ... ... ... .C. .C. ..G ... ... ... GG. ... .C. .C. ... ... ... ... ... T.. G.. ..A ... ..A ... ... G.C ... ... ... ... A.. .G. ... ..A ... ... ... .T. TC. ..A ... ... ... ... ... ... ..T .GC .G. G.. A.. ..C ... ... ... .T. ... T.C T.G ... ... ... ... ... ... ... ... TT. ... ... ... ... ... ... ... .T. ... ... G.. ... ... ... ... ... ... .T. ... ... ... ... ... ... TC. ... ... ... AC. ... ... ..C ... ... ... ... ... ... T.T .G. ... ... ... ... ... ... ... ... ... ... ... ... ... .T. ... ... .T. ... ..G ... A.. A.. ... ... A.. A.. ... ... ... ... ... ... A.. ... C.. T.. .A. ..G ... ... ..T A.. A.. .T. ..A .T. AT. ... ... ... ... ... ... ... ... ... A.. .C. .A. ... ... ... ..T ..C A.. ... ... ... ... ... ... ..A ... AA. ... .A. ... ... ... .C. .C. A.T ... ... ... ... ... ... ... ... A.A ... A.. ... ... ... .A. ..T ... ... ... ... ... ... C.. ... ... ... ... ... AT. ... ..C ... ... ... ... GA. G.. ... ... ... ... C.. .A. ... ... ... ... ... .A. ... ... .T. C.. ... .A. ..C ... ... ... ... ... ... ... ... ..A ..A C.. ... .C. ... ... ... ... ... ... 
rhesus                          ... ..G .GC ..C ... ... ... ... ... ... ..T ... .G. ... .CG ..A ..T ... ... ... ... ... ... ... ..T .C. ... C.. ..C ..C ..C ... ... ... ... ... ... .G. C.. .G. ... ... .G. ... ... ... ... ... ... C.. .TG T.. ... ... ... ... ... ... .T. .TG ... G.. ..A .G. ..C ..C ... ... ... ... ... ... ... ... C.G ... G.. ... .A. .AT ... ... ... ... TC. .T. ... ... ..A ..C ... .C. ..C ... ... ... .C. .C. ..G ... ... ... GG. ... .C. .C. ... ... ... ... ... T.. G.. ..A ... ..A ... ... G.C ... ... ... ... ... .G. ... ..A ... ... ... .T. TC. ..A ..C ... ... ... ... ... ... ... .G. G.. A.. ..C ... ... ... ... ... T.. T.G ... ... ... ... ... ... T.. ... TT. ... ... ... ... ... ..A ... .T. ... ... A.. ... ... ... ... ... ... .T. ... ... ... G.. ... ... TC. ... ... ... AC. ... ... ..C ... ... ... ... ... G.. T.T .G. ... ... ... ... ... ... ... ... ... ... ... ... ... .T. ... ... .T. ... ..C ... A.. A.. ... ... A.. A.. ... ... ... ... ... ... A.. ... C.. T.. .A. ..G ... ... ..T ... A.. .T. ..A .T. AT. ... ... ... ... ... ... ... ... A.. ... .C. .A. ... ... ... ..T ..C A.. ... ... ... ... ... ... ..G ... AA. ... .A. ... ... ... ... .C. A.T ... ... ... ... ... ... ... ..T A.A ... A.. ... ... ... .A. ..T ... ... ... G.. ... ... C.. ... ... ... ... ... ... ... ..C ... ... C.. ... GA. G.. ... ... ... ... C.. .A. ... ... ... ... ... .A. ... ... .T. C.. C.. .AC ..C ... ... .T. ... ... ... ... ... ..A ..A C.. ... .C. ... ... ... ... ... ... 
CEmac                           ... ..G ..C ..C ... ... ... ... ... ... ..T ... .G. ... .CG ..A ..T ... ... ... ... ... ... ... ..T .C. ... C.. ..C ..C ..C ... ... ... ... ... ... .G. C.. .G. ... ... .G. ... ... ... ... ... ... C.. G.G T.. ... ... ... ... ... ... .T. .TG ... G.. ..A .G. ..C ..C ..C ... ... ... ... ... ... ... C.G ... G.. ... .A. .AT ... ... ... ... TC. .T. ... ... ..A ..C ... .C. ..C ... ... ... .C. .C. ..G ... ... ... GG. ... .C. .C. ..A ... ... ... ... T.. G.. ..A ... ..A ... ... G.C ... ... ... ... ... .G. ... ..A ... ... ... .T. TC. ..A ..C ... ... ... ... ... ... ... .G. G.. A.. ..C ... ... ... ... ... T.. T.G ... ... ... ... ... ... T.. ... TT. ... ... ... ... ... ..A ... .T. ... ... G.. ... ... ... ... ... ... .T. A.. ... ... G.. ... ... TC. ... ... ... AC. ... ... ..C ... ... ... ... ... G.. T.T .G. ... ... ... ... ... ... ... ... ... ... ... ... ... .T. ... ... .T. ... ..C ... A.. A.. ... ... A.. A.. ... ... ... ... ... ... A.. ... C.. T.. .A. ..G ... ... ..T ... A.. .T. ..A .T. AT. ... ... ... ... ... ... ... ... A.. ... .C. .A. ... ... ... ..T ..C A.. ... ... ... ... ... ... ..A ... AA. ... .A. ... ... ... ... .C. A.T ... ... ... ... ... ... ... ..T A.A ... A.. ... ... ... .A. ..T ... ... ... G.. ... ... C.. ... ... ... ... ... ... ... ..C ... ... C.. ... GA. G.. ... ... ... ... C.. .A. ... ... ... ... ... .A. ... ... .T. C.. C.. .A. ..C ... ... ... ... ... ... ... ... ..A ..A C.. ... .C. ... ... ... ... ... ... 
baboon                          ... ..G .GC ..C G.. ... ... ... ... ... ... ... ... ... GTG ..A ..T ... ... ... ... ... ... ... ..T .C. ... C.. ..C ..C ..C ... ... ... ... ... ... ... C.. ... ... ... .G. ... ... ... ... ... ... C.. G.G T.. ... ... ... ... ... ..T ... .TG ... G.. ..A .G. ..C ..C ... ... ... ... ... ... ... ... C.G ... G.. ... .A. .AT ... ... ... ... TC. .T. ... ... ..A ..C ... .C. ..C ... ... ... ... .C. ..G ... ... ... GA. ... .C. .C. ... ... ... ... ... T.. G.. ..A ... ..A ... ... G.C ... ... ... ... A.T .G. ... ..A ... ... ... .T. TC. ..A ... ... ... ... ... G.. ... .G. .G. G.. A.. ..C ... ... ... ... ... T.C T.G ... ... ... ... ... T.. T.. ... T.. ... ... .T. ... ... ... TG. .T. ... ... G.. ... ... ... ... ... ... .T. ... ... ... ... AC. ... TC. ... ... ... AC. ... ... ... ... ... ... ... T.. ... T.T .G. ... ... ... ... ... ... ... ... ... ... ... ... ... .T. ... ... .T. ... ..C ... A.. A.. ... ... A.. A.. ... ... ... ... ... ... A.. ... C.. T.. .A. ..G ... ... ..T A.. A.. .T. ..A .T. A.. ... ... ... ... ... ... ... ... A.. ... .C. CA. ... ... ... ..T ..C A.. ... ..A ... ... ... ... ..A ... AA. ... .A. A.. ... ... ... .C. A.T ... A.. ... ... ... ... ... ... A.A ... A.. A.A ... ... .A. ..T ... ... ... ... ..T ... C.. ... ... ... ... ... ... ... ..C ... ... C.. ... GA. G.. ... ... A.. ... C.. .A. ... ... ... ... ... .A. ... ... .T. C.. CT. .AC ..C ... ... ... ... ... ... ... ... ..A ..A C.. ... .C. ... ... C.. ... ... ... 
AGM                             ... ..G ..G ..C G.. ... ... ... ... ..G ... ... ..A ... GTG ..A ..T ... ... ... ... ... ... ... ..T .C. ... C.. ..C ..C ..C ... ... ... ... ... ... ... C.. .G. ... ... .G. ... ... ... ..G ... ... C.. G.G T.. ... ... ... ... ... ... .T. .TG ... G.. ..A .G. ..C T.C ... ... ... ... ... ... ... ... ..G ... G.. ... .A. .AT ... ... .T. ... TT. .T. ... ... ..A ..C ... .C. ..C ... ... ... .C. .C. ..G ... ... ... G.. ... .C. .C. ... ... ... ... ... T.. G.. ..A ... ..A ... ... G.C ... ... ... ... ..T .G. ... ..A ... ... ... .T. TC. ..A ... ... ... ... ... ... ... ... .G. G.. A.. ..C ... ... ... ... ... T.. T.G ... ... ... ... ... ... T.. ... T.. ... ... ... ... ... ... ... .T. ... T.. G.. ... ... ... ... ... ... .T. T.. ... ... G.. ... ... TC. ... ... ... AC. ..T ... ..C ... ... ... ... ... ... T.T .G. ... ... ... ... ... ... ... ... ... ... ... ... ... .T. ... ... .T. ... ..C ... A.. ... ... ... A.. A.. ... ... ... ... ..G ... A.. ... C.. T.. .A. ..G ... .G. ..T A.. A.. .T. ..A .T. A.. ... ... ... ... ... ... ... ... ... A.. .C. .A. ... ... ... ..T ..C A.. ... ... ... ... ... ... ..A ... AA. ... .A. .G. ... ... ... .C. A.T ... ... ... ... ... ... ..T ... A.A ... A.. ... ... ... .A. ..T ... ... ... G.. ... ... ... ... ... ... ... ... ..T ... ..C ... ... C.. ... GA. G.. ... ... A.. A.T C.. AA. ... ... ... ... ... .A. ... ... .T. C.. C.. .AC ..C ... ... ... ... ... ... ... ... ... ..A C.. ... ... ... ... ... ... ... ... 
squirrelM                       C.. ... ..T ..C G.. ..T ... ..T G.. ... ..T ... .C. ... .G. ... ... ... G.A ... ... ... ... .C. ... ... ... C.. ... ... G.. C.. ..C ... ... .G. GG. .G. ... .G. ... ... .C. ... ... ... ... G.G T.T ... G.. ... ... ... ... ... ... .TG ... ... ..T G.. ..T GT. ..C ... ... ... ... G.A ... ... ... G.. ..G ..C G.. ... .A. .A. ... ..T ... ..T CC. .A. ... G.. .AA ..C ..C .CA ... ... ... ... .C. .CG ... .C. ... ... ... ... .C. .C. G.. .C. ... ... ..T C.. G.. ... ... ... .C. ... ... ... ... GG. TC. ... .G. .T. ..A A.. ... .G. .G. A.. ..T ... AC. ... ... .T. ... ... ... A.. ... G.. ... ... ... ... .G. ... T.. .TG ... ... ..T ..T T.. ... T.. ... ... ... ..A ... ... ... ... .T. T.. ... ... ... ... .A. .A. ... ..T ... TA. ... ... ... ... ... ... ... ... ... G.. T.. ... ... ... ... ... ... ... ... ... ... .G. ..C ... ... AC. ... ... .C. ... ..T A.. ... A.. ... ... ... ... ... ... ..C ..C ... A.. A.. ... A.. A.. ... ... ..C .T. ... ... .G. ... C.. ... ..A ... ... ... A.. ... ... .GG ..T .G. A.. A.. ..G ... ... ... .AC ... ... .C. A.. A.. .A. .A. ... ... ... ..C ... ... ... ... ... ... ..T ..G ..C ... .T. CAG .G. ... ... ... AC. A.. .C. ... .C. ... ... ..G ..T .CT ... ... ... ... ... ... ... ..T .C. ..G ..G ... ... ... ... ... .T. ... ... ..T ... ... ... ..C ... C.. C.. G.. ... ... ..G A.. A.. ... ... ... ... ... ... C.. .A. ... .TA G.A C.A ... ... ..C ... ... G.. ... C.. ... ... ... ..A ..A C.G ... ... .C. .CA AC. CG. ..C ... 
capuchin                        C.. ... G.C ..C G.. ..T ... ... G.. ... ... ... .C. ... .G. ... ... ... ... ... ... ... .G. ... ... ... ... C.. ... ... .G. G.. ... ... T.. .G. GG. ... ... .G. ... ... .GC ... ... ... ... ... T.. ... ... ... ... ... ... ... ... ... ... ... ... G.. ..T GT. ..C ... ... ... ... ... ... ... ... ... ..G G.T G.. ... .AA .A. ... ..T ... ... CC. .A. ... ... CAC ..C ..C .CA ... ... ... ... .C. .CG .C. .C. ... G.. ... ... .CT .C. G.. ... ... G.. ... C.. G.. ... ... ... .C. ... ... ... ..C GG. TC. ... .G. .T. ..A A.. ... ... .G. A.. ..C ... A.. ... ... .T. ... ... ... ... ... A.. ... ... ... ..C ... ... T.. .TG ... ... ... ..T ... ... ... ... ... ... ..A ... ... ... ... ..T TT. ... ..G ... ... ... ... ... ..T ... TA. ..G ... T.. ... ... ... ... ... T.. G.. T.. ... ... ... .CA ..A ..C ... ... ... ... .G. ..C ... ... ... ... ... ... ... ..T A.. ... A.. ... ... ..C ... ... ... ..C ..C ... ... ... ... A.. AA. ... ... ..C .T. ... ... .G. ... C.. C.. ... ... ... ... A.. ... ... ... ..A ... A.. A.. ..G ... .T. ... .AC .A. ... .C. A.. ..T .A. .A. ... ... A.. ..C ... ... ... .C. ... ... ... ..G ..C ... .T. .AG .G. ... ... ... AC. A.. ... ... ... A.. ... .CG ... .CT ... ... ... ... ... ... ... ..T .CC ..G ..G ... ... ... C.. ... .T. ... ... ... ... ... ... ..C ... C.. C.. GTG ... ... CTG AA. AA. ... .A. ... ..T .T. ... C.. .A. ... .TA ..A C.A ... ..C ..C ... ... G.. ... C.. ... ... ... ..A ..A C.. ... ... .C. .CA A.. ... ..C ... 
nightM                          ... ... ..C ..C G.. ..T ... ... G.. ... ... ..A .C. ... .G. ... ... ... G.. ... ... ... ... .C. ... ... ... C.. ... ... ... C.. ... ... ... .G. GG. ... ... .G. .G. ... .G. ... ... ... G.. ... ... ... ... ... ... ... ... ... .T. .GG ... ... ... G.. ..T .T. .TC ..C ... ... .T. ... ... ... ..G ... ..G ..C G.. ... .A. .A. ... ... ... ... CC. .A. ... ... .AC ..C ... .CA ... ... ... ... .C. .CG .C. GC. ... .C. ..G ... .CT .A. G.. ... ... ... ... C.. G.. C.. ... ... ..G ... ... ... ... GG. TC. ... .G. ... ..A ... ... ... .G. A.. ..T ... ... ..A ... .T. ... ... ... ... ... A.. ... ... T.. ... .T. ... T.. .TG ... ..T ..T ..T ... ... ... ... ... ... ..A ... ... ... ... .T. T.. ... ... ... ... ... ... ... ..T ... TA. ... ... ... ... ... ... ... ... ... ... T.. ... ... ... ... T.. ... ... ... ... ... .A. ..C ... ..C ... ... .G. ..C A.. ... A.. ... A.. ... ... ... ... ... ... ..C ..C ... ... ... ... A.. A.. ... ... ..C .T. ... ... .G. ... C.. T.. ... ... ... ... A.. ... ... ..A .AA ... A.. AT. ..A ... ... ... .AT ... ... AC. A.. A.. .A. .A. ... ... ... ..C ... ... ... .C. .A. ... ... ..G ..C ... .TC .A. .G. ... ... ... A.. ... ... ... ... ... ... ..G ... ... ... ..T ... ... ... ..T ... ..T .CC A.G ..G ... ... ... C.. ... .T. ... ... ..T ... ... ... ..C ... C.. ... G.. ... ... ..G A.. A.. ... AA. ... ... ... ... C.. AA. ... ..A .T. C.A ... G.. ..C ... ... G.. ... ... ... ... ... ..A ..A C.. C.. ... .C. ... AC. ... ..C ... 

    1    1    1    1    1    1   11    1    1    1    1    1    1    1    1
    1    1    1    1    1    1    3    1    1    1    1    1    1    1    1
    1    1    1    6    1    1    1    1    1    1    1    1    1    1    1
    2    1    1    1    1    1    1    1    1    1    7    2    1    1    1
    1    1    1    1    1    1    1    3    1    1    1    1    1    1    1
    1    1    1    1    1    1    1    1    1    1    1    4    1    1    1
    1    1    1    1    1    2    1    1    1    1    1    1    1    1    1
    1    1    1    9    1    1    1    1    1    1    1    1    2    1    1
    1    1    1    1    1    1    1    1    1    1    1    1    1    1    1
    1    6    1    1    1    1    1    1    1    1    2    1    1    1    1
    1    1    5    1    1    1    1    1    1    1    1    1    1    1    1
    1    1    1    1    2    1    1    1    1    1    1    1    1    1    1
    2    1    1    1    8    1    1    1    1    1    1    1    1    1    1
    1    8    1    1    1    1    1    2    1    1    3    1    1    1    1
    1    4    1    1    1    1    7    1    1    1    1    1    1    1    3
    1    1    1    2    1    1    1    1    1    1    1    1    1    1    3
    1    1    1    1    1    1    1    1    1    1    2    2    1    1    1
    3    1    1    1    1    1    3    1    1    1    1    1    1    1    1
    1    1    1    1    1    1    1    1    1    2    1    1    1    1    1
    1    1    7    1    1    1    1    1    1    1    3    1    1    1    1
    1    1    1    1    1    1    2    1    1    1    1    1    1    1    1
    4    1    1    1    1    1    1    1    1    1    1    6    1    1    1
    1    1    1    1    1    1    1    1    1    1    4    1    3    1    6
    5    1    1    1    1    1    1    1    1    1    1    1    1

CODONML (in paml version 4.9h, March 2018)  CEACAM5seq.fasta
Model: One dN/dS ratio, 
Codon frequency model: F3x4
Site-class models: 
ns =  16  ls = 479

Codon usage in sequences
--------------------------------------------------------------------------------------------------------------------------------------
Phe TTT   4   4   4   3   3   4 | Ser TCT  10  10  10   9  10   7 | Tyr TAT   7   8   8   7   7   8 | Cys TGT   5   5   5   5   5   5
    TTC   7   7   7   5   4   7 |     TCC  15  15  15  15  12  18 |     TAC  11  10  10  11   9  11 |     TGC   3   3   3   3   3   3
Leu TTA   0   0   0   2   3   1 |     TCA   6   6   6   9   4   5 | *** TAA   0   0   0   0   0   0 | *** TGA   0   0   0   0   0   0
    TTG   1   1   1   1   1   2 |     TCG   3   3   3   2   3   0 |     TAG   0   0   0   0   0   0 | Trp TGG   7   7   7   7   7   7
--------------------------------------------------------------------------------------------------------------------------------------
Leu CTT   4   4   4   3   3   4 | Pro CCT   4   4   4   6   5   4 | His CAT   2   3   3   3   2   2 | Arg CGT   2   1   1   1   1   2
    CTC  14  14  14  13  15  16 |     CCC  14  14  14  13  16  15 |     CAC   6   8   8   6   6   5 |     CGC   3   1   1   2   3   3
    CTA   5   5   5   6   6   5 |     CCA   8   7   8   7   9   9 | Gln CAA   7   7   7   7   8   6 |     CGA   1   1   1   2   0   2
    CTG  17  17  17  17  18  18 |     CCG   7   8   7   6   6   3 |     CAG  16  16  16  15  16  15 |     CGG   1   1   1   2   2   2
--------------------------------------------------------------------------------------------------------------------------------------
Ile ATT   6   6   6   6   9   5 | Thr ACT  10  10  11  11   9  11 | Asn AAT  21  22  22  21  19  24 | Ser AGT   8   8   8  10  10   5
    ATC  17  18  18  18  16  15 |     ACC  14  14  14  13  16  19 |     AAC  25  24  24  25  28  24 |     AGC   9   9  10   9   8   9
    ATA   8   6   7   6   6   7 |     ACA  12  15  13  14  13  15 | Lys AAA   5   5   5   4   4   4 | Arg AGA   5   5   5   6   2   4
Met ATG   1   1   1   2   1   1 |     ACG   2   2   2   2   2   1 |     AAG  10  10  10   9   8   7 |     AGG   6   5   6   6   7   8
--------------------------------------------------------------------------------------------------------------------------------------
Val GTT   3   3   3   5   6   5 | Ala GCT   7   7   7   6   6   5 | Asp GAT   8   8   8   7   8   4 | Gly GGT   4   3   2   1   2   5
    GTC  17  17  17  19  18  17 |     GCC  12  13  12  12  13   8 |     GAC   9   9   9  13  10  15 |     GGC   9   7   8   8   7   6
    GTA   5   5   4   5   7   4 |     GCA  11  10  11   9   9  10 | Glu GAA   7   7   7  10   9   9 |     GGA   7   7   7   6   9  10
    GTG  10  10  10   7   8  11 |     GCG   2   2   2   1   1   5 |     GAG  11  11  11  11  12  12 |     GGG   8  10   9   9   9   5
--------------------------------------------------------------------------------------------------------------------------------------

--------------------------------------------------------------------------------------------------------------------------------------
Phe TTT   4   4   5   6   5   4 | Ser TCT  10  10   7   5   6   6 | Tyr TAT   9  10   7   6   7   7 | Cys TGT   5   5   5   5   5   5
    TTC   4   4   5   5   5   4 |     TCC  15  15  19  19  19  21 |     TAC  11  10  12  13  12  13 |     TGC   3   3   3   3   3   3
Leu TTA   2   2   2   2   2   2 |     TCA   5   5   5   5   5   4 | *** TAA   0   0   0   0   0   0 | *** TGA   0   0   0   0   0   0
    TTG   3   3   2   2   2   3 |     TCG   1   1   3   3   3   3 |     TAG   0   0   0   0   0   0 | Trp TGG   7   7   7   7   7   8
--------------------------------------------------------------------------------------------------------------------------------------
Leu CTT   4   4   4   4   4   6 | Pro CCT   3   3   4   5   5   4 | His CAT   2   2   2   1   1   1 | Arg CGT   0   0   2   2   2   2
    CTC  17  17  15  15  15  13 |     CCC  14  14  15  14  14  13 |     CAC   4   4   5   6   6   6 |     CGC   4   4   4   3   3   3
    CTA   5   5   6   4   3   5 |     CCA  10  11   6   9   9   8 | Gln CAA   7   7   7   8   8   7 |     CGA   2   2   2   2   2   2
    CTG  18  17  16  15  15  17 |     CCG   3   2   6   5   5   4 |     CAG  15  15  12  13  13  12 |     CGG   1   1   3   3   3   4
--------------------------------------------------------------------------------------------------------------------------------------
Ile ATT   4   4   7   6   6   5 | Thr ACT   9   9   8  10   8  11 | Asn AAT  26  26  22  22  22  24 | Ser AGT   5   5   8   8   8   6
    ATC  15  15  16  15  14  15 |     ACC  19  19  18  17  18  20 |     AAC  25  24  27  25  26  27 |     AGC   8   9   8   9   8   8
    ATA   8   8   7   7   9  10 |     ACA  14  14  14  15  15  14 | Lys AAA   3   3   3   3   3   2 | Arg AGA   4   4   4   5   5   5
Met ATG   2   3   3   4   3   3 |     ACG   1   0   2   2   2   1 |     AAG   8   8   8   8   8   8 |     AGG   8   8   7   7   7   7
--------------------------------------------------------------------------------------------------------------------------------------
Val GTT   5   5   4   5   5   4 | Ala GCT   5   5   8   7   8   8 | Asp GAT   6   6   5   5   5   5 | Gly GGT   6   6   3   3   3   3
    GTC  17  17  17  17  17  17 |     GCC   9   9   8   8   8   7 |     GAC  13  13  11  13  13  11 |     GGC   6   6   6   7   7   7
    GTA   3   3   4   5   5   3 |     GCA  11  11  11  10  10  10 | Glu GAA   9   9  10   9   9  11 |     GGA  11  11  10   8   9   9
    GTG  10  11   9  10  10   9 |     GCG   4   4   2   1   2   2 |     GAG  11  11  12  11  11  12 |     GGG   6   6   6   7   6   5
--------------------------------------------------------------------------------------------------------------------------------------

------------------------------------------------------------------------------------------------------
Phe TTT   5   1   2   2 | Ser TCT   7   8   7   6 | Tyr TAT   7   8   8   8 | Cys TGT   5   5   5   5
    TTC   7   6   8   5 |     TCC  17  15  11  13 |     TAC  12  11  12   9 |     TGC   3   3   3   3
Leu TTA   2   3   4   2 |     TCA   5   5   7   7 | *** TAA   0   0   0   0 | *** TGA   0   0   0   0
    TTG   2   0   1   3 |     TCG   3   3   1   3 |     TAG   0   0   0   0 | Trp TGG   7   6   6   7
------------------------------------------------------------------------------------------------------
Leu CTT   5   2   2   2 | Pro CCT   4   6   5   7 | His CAT   2   3   1   4 | Arg CGT   2   4   3   2
    CTC  15  14  15  17 |     CCC  14  13  18  14 |     CAC   4   3   6   4 |     CGC   3   3   4   4
    CTA   3   6   5   6 |     CCA   8   9  10   7 | Gln CAA   7   5   4   6 |     CGA   2   3   2   2
    CTG  15  21  18  20 |     CCG   6   4   5   4 |     CAG  14  14  14  14 |     CGG   2   1   1   0
------------------------------------------------------------------------------------------------------
Ile ATT   5   6   6   7 | Thr ACT  11  15  14  11 | Asn AAT  21  19  16  17 | Ser AGT   7  10   9  10
    ATC  16  11  13  16 |     ACC  18  20  18  15 |     AAC  26  27  30  32 |     AGC   7   9  10  10
    ATA   7   5   3   2 |     ACA  14  15  16  18 | Lys AAA   3   2   3   3 | Arg AGA   4   1   2   1
Met ATG   3   2   1   4 |     ACG   2   3   1   2 |     AAG  10   9   9   8 |     AGG   8   5   7   8
------------------------------------------------------------------------------------------------------
Val GTT   5   3   4   3 | Ala GCT   8   8   4   6 | Asp GAT   6   7   8   7 | Gly GGT   3   3   4   2
    GTC  17  13  16  18 |     GCC   6  12  12  11 |     GAC  13  12  14  14 |     GGC   7   7   6   7
    GTA   5   4   5   4 |     GCA   9  13   8  11 | Glu GAA  10   7   9   7 |     GGA  10  10   8  10
    GTG  10  13  13   9 |     GCG   3   2   4   2 |     GAG  11  11  11  12 |     GGG   6  10   7   6
------------------------------------------------------------------------------------------------------

Codon position x base (3x4) table for each sequence.

#1: human          
position  1:    T:0.16493    C:0.23173    A:0.33194    G:0.27140
position  2:    T:0.24843    C:0.28601    A:0.30271    G:0.16284
position  3:    T:0.21921    C:0.38622    A:0.18163    G:0.21294
Average         T:0.21086    C:0.30132    A:0.27209    G:0.21573

#2: chimpanzee     
position  1:    T:0.16493    C:0.23173    A:0.33403    G:0.26931
position  2:    T:0.24635    C:0.29228    A:0.30898    G:0.15240
position  3:    T:0.22129    C:0.38205    A:0.17954    G:0.21712
Average         T:0.21086    C:0.30202    A:0.27418    G:0.21294

#3: bonobo         
position  1:    T:0.16493    C:0.23173    A:0.33820    G:0.26514
position  2:    T:0.24635    C:0.29019    A:0.30898    G:0.15449
position  3:    T:0.22129    C:0.38413    A:0.17954    G:0.21503
Average         T:0.21086    C:0.30202    A:0.27557    G:0.21155

#4: orangutan      
position  1:    T:0.16493    C:0.22756    A:0.33820    G:0.26931
position  2:    T:0.24635    C:0.28184    A:0.31106    G:0.16075
position  3:    T:0.21712    C:0.38622    A:0.19415    G:0.20251
Average         T:0.20946    C:0.29854    A:0.28114    G:0.21086

#5: gorilla        
position  1:    T:0.14823    C:0.24217    A:0.32985    G:0.27975
position  2:    T:0.25887    C:0.27975    A:0.30480    G:0.15658
position  3:    T:0.21921    C:0.38413    A:0.18580    G:0.21086
Average         T:0.20877    C:0.30202    A:0.27349    G:0.21573

#6: colobus        
position  1:    T:0.16284    C:0.23173    A:0.33194    G:0.27349
position  2:    T:0.25470    C:0.28184    A:0.30480    G:0.15866
position  3:    T:0.20877    C:0.39875    A:0.18998    G:0.20251
Average         T:0.20877    C:0.30411    A:0.27557    G:0.21155

#7: BSNM           
position  1:    T:0.16493    C:0.22756    A:0.33194    G:0.27557
position  2:    T:0.25261    C:0.27766    A:0.31106    G:0.15866
position  3:    T:0.21503    C:0.38413    A:0.19624    G:0.20459
Average         T:0.21086    C:0.29645    A:0.27975    G:0.21294

#8: GSNM           
position  1:    T:0.16493    C:0.22547    A:0.33194    G:0.27766
position  2:    T:0.25470    C:0.27557    A:0.30898    G:0.16075
position  3:    T:0.21712    C:0.38205    A:0.19833    G:0.20251
Average         T:0.21225    C:0.29436    A:0.27975    G:0.21364

#9: drill          
position  1:    T:0.17119    C:0.22756    A:0.33820    G:0.26305
position  2:    T:0.25470    C:0.28392    A:0.29854    G:0.16284
position  3:    T:0.21086    C:0.39457    A:0.18998    G:0.20459
Average         T:0.21225    C:0.30202    A:0.27557    G:0.21016

#10: rhesus         
position  1:    T:0.16910    C:0.22756    A:0.34029    G:0.26305
position  2:    T:0.25470    C:0.28184    A:0.29854    G:0.16493
position  3:    T:0.20877    C:0.39457    A:0.19207    G:0.20459
Average         T:0.21086    C:0.30132    A:0.27697    G:0.21086

#11: CEmac          
position  1:    T:0.16910    C:0.22547    A:0.33820    G:0.26722
position  2:    T:0.25052    C:0.28601    A:0.30063    G:0.16284
position  3:    T:0.20877    C:0.39248    A:0.19624    G:0.20251
Average         T:0.20946    C:0.30132    A:0.27836    G:0.21086

#12: baboon         
position  1:    T:0.17328    C:0.22338    A:0.34656    G:0.25678
position  2:    T:0.25052    C:0.28392    A:0.30480    G:0.16075
position  3:    T:0.21086    C:0.39248    A:0.19207    G:0.20459
Average         T:0.21155    C:0.29993    A:0.28114    G:0.20738

#13: AGM            
position  1:    T:0.17119    C:0.22129    A:0.33820    G:0.26931
position  2:    T:0.25470    C:0.28184    A:0.30480    G:0.15866
position  3:    T:0.21503    C:0.38622    A:0.18580    G:0.21294
Average         T:0.21364    C:0.29645    A:0.27627    G:0.21364

#14: squirrelM      
position  1:    T:0.15449    C:0.23173    A:0.33194    G:0.28184
position  2:    T:0.22965    C:0.31524    A:0.28810    G:0.16701
position  3:    T:0.22547    C:0.37370    A:0.18372    G:0.21712
Average         T:0.20320    C:0.30689    A:0.26792    G:0.22199

#15: capuchin       
position  1:    T:0.15658    C:0.23591    A:0.32985    G:0.27766
position  2:    T:0.24217    C:0.29436    A:0.30271    G:0.16075
position  3:    T:0.20459    C:0.40919    A:0.17954    G:0.20668
Average         T:0.20111    C:0.31315    A:0.27070    G:0.21503

#16: nightM         
position  1:    T:0.15240    C:0.23591    A:0.34238    G:0.26931
position  2:    T:0.25052    C:0.28601    A:0.30271    G:0.16075
position  3:    T:0.20668    C:0.40084    A:0.17954    G:0.21294
Average         T:0.20320    C:0.30759    A:0.27488    G:0.21434

Sums of codon usage counts
------------------------------------------------------------------------------
Phe F TTT      60 | Ser S TCT     128 | Tyr Y TAT     122 | Cys C TGT      80
      TTC      90 |       TCC     254 |       TAC     177 |       TGC      48
Leu L TTA      29 |       TCA      89 | *** * TAA       0 | *** * TGA       0
      TTG      28 |       TCG      38 |       TAG       0 | Trp W TGG     111
------------------------------------------------------------------------------
Leu L CTT      59 | Pro P CCT      73 | His H CAT      34 | Arg R CGT      27
      CTC     239 |       CCC     229 |       CAC      87 |       CGC      48
      CTA      80 |       CCA     135 | Gln Q CAA     108 |       CGA      28
      CTG     276 |       CCG      81 |       CAG     230 |       CGG      28
------------------------------------------------------------------------------
Ile I ATT      94 | Thr T ACT     168 | Asn N AAT     344 | Ser S AGT     125
      ATC     248 |       ACC     272 |       AAC     419 |       AGC     140
      ATA     106 |       ACA     231 | Lys K AAA      55 | Arg R AGA      62
Met M ATG      35 |       ACG      27 |       AAG     138 |       AGG     110
------------------------------------------------------------------------------
Val V GTT      68 | Ala A GCT     105 | Asp D GAT     103 | Gly G GGT      53
      GTC     271 |       GCC     160 |       GAC     192 |       GGC     111
      GTA      71 |       GCA     164 | Glu E GAA     139 |       GGA     142
      GTG     160 |       GCG      39 |       GAG     181 |       GGG     115
------------------------------------------------------------------------------


Codon position x base (3x4) table, overall

position  1:    T:0.16362    C:0.22991    A:0.33586    G:0.27062
position  2:    T:0.24974    C:0.28614    A:0.30389    G:0.16023
position  3:    T:0.21438    C:0.38948    A:0.18776    G:0.20838
Average         T:0.20925    C:0.30184    A:0.27584    G:0.21307

Codon frequencies under model, for use in evolver (TTT TTC TTA TTG ... GGG):
  0.00898125  0.01631711  0.00786611  0.00872979
  0.01029042  0.01869563  0.00901273  0.01000232
  0.01092859  0.01985504  0.00000000  0.00000000
  0.00576226  0.01046887  0.00000000  0.00560093
  0.01261958  0.02292724  0.01105269  0.01226626
  0.01445911  0.02626929  0.01266382  0.01405429
  0.01535580  0.02789840  0.01344918  0.01492588
  0.00809658  0.01470985  0.00709128  0.00786989
  0.01843519  0.03349302  0.01614622  0.01791905
  0.02112245  0.03837523  0.01849982  0.02053107
  0.02243237  0.04075509  0.01964709  0.02180432
  0.01182780  0.02148873  0.01035922  0.01149665
  0.01485415  0.02698700  0.01300981  0.01443827
  0.01701941  0.03092084  0.01490623  0.01654291
  0.01807488  0.03283841  0.01583064  0.01756882
  0.00953025  0.01731454  0.00834694  0.00926342


Model 1: NearlyNeutral (2 categories)


TREE #  1:  (((((1, (2, 3)), 5), 4), ((((10, 11), (12, 9)), 13), (6, (8, 7)))), ((14, 15), 16));   MP score: 647
This is a rooted tree.  Please check!
check convergence..
lnL(ntime: 30  np: 33):  -5810.013614      +0.000000
  17..18   18..19   19..20   20..21   21..1    21..22   22..2    22..3    20..5    19..4    18..23   23..24   24..25   25..26   26..10   26..11   25..27   27..12   27..9    24..13   23..28   28..6    28..29   29..8    29..7    17..30   30..31   31..14   31..15   30..16 
 0.117259 0.042691 0.037978 0.043325 0.015048 0.020184 0.008670 0.008678 0.165283 0.101703 0.157454 0.056474 0.017280 0.028587 0.015108 0.006700 0.007030 0.067454 0.041576 0.055112 0.020594 0.066450 0.063840 0.010875 0.000004 0.062807 0.051513 0.132447 0.118837 0.105039 3.809938 0.380862 0.056326

Note: Branch length is defined as number of nucleotide substitutions per codon (not per neucleotide site).

tree length =  1.646001

(((((1: 0.015048, (2: 0.008670, 3: 0.008678): 0.020184): 0.043325, 5: 0.165283): 0.037978, 4: 0.101703): 0.042691, ((((10: 0.015108, 11: 0.006700): 0.028587, (12: 0.067454, 9: 0.041576): 0.007030): 0.017280, 13: 0.055112): 0.056474, (6: 0.066450, (8: 0.010875, 7: 0.000004): 0.063840): 0.020594): 0.157454): 0.117259, ((14: 0.132447, 15: 0.118837): 0.051513, 16: 0.105039): 0.062807);

(((((human: 0.015048, (chimpanzee: 0.008670, bonobo: 0.008678): 0.020184): 0.043325, gorilla: 0.165283): 0.037978, orangutan: 0.101703): 0.042691, ((((rhesus: 0.015108, CEmac: 0.006700): 0.028587, (baboon: 0.067454, drill: 0.041576): 0.007030): 0.017280, AGM: 0.055112): 0.056474, (colobus: 0.066450, (GSNM: 0.010875, BSNM: 0.000004): 0.063840): 0.020594): 0.157454): 0.117259, ((squirrelM: 0.132447, capuchin: 0.118837): 0.051513, nightM: 0.105039): 0.062807);

Detailed output identifying parameters

kappa (ts/tv) =  3.80994


MLEs of dN/dS (w) for site classes (K=2)

p:   0.38086  0.61914
w:   0.05633  1.00000

dN & dS for each branch

 branch          t       N       S   dN/dS      dN      dS  N*dN  S*dS

  17..18      0.117   1048.4    388.6   0.6406   0.0339   0.0530   35.6   20.6
  18..19      0.043   1048.4    388.6   0.6406   0.0124   0.0193   13.0    7.5
  19..20      0.038   1048.4    388.6   0.6406   0.0110   0.0172   11.5    6.7
  20..21      0.043   1048.4    388.6   0.6406   0.0125   0.0196   13.1    7.6
  21..1       0.015   1048.4    388.6   0.6406   0.0044   0.0068    4.6    2.6
  21..22      0.020   1048.4    388.6   0.6406   0.0058   0.0091    6.1    3.5
  22..2       0.009   1048.4    388.6   0.6406   0.0025   0.0039    2.6    1.5
  22..3       0.009   1048.4    388.6   0.6406   0.0025   0.0039    2.6    1.5
  20..5       0.165   1048.4    388.6   0.6406   0.0478   0.0747   50.1   29.0
  19..4       0.102   1048.4    388.6   0.6406   0.0294   0.0459   30.9   17.9
  18..23      0.157   1048.4    388.6   0.6406   0.0456   0.0711   47.8   27.6
  23..24      0.056   1048.4    388.6   0.6406   0.0163   0.0255   17.1    9.9
  24..25      0.017   1048.4    388.6   0.6406   0.0050   0.0078    5.2    3.0
  25..26      0.029   1048.4    388.6   0.6406   0.0083   0.0129    8.7    5.0
  26..10      0.015   1048.4    388.6   0.6406   0.0044   0.0068    4.6    2.7
  26..11      0.007   1048.4    388.6   0.6406   0.0019   0.0030    2.0    1.2
  25..27      0.007   1048.4    388.6   0.6406   0.0020   0.0032    2.1    1.2
  27..12      0.067   1048.4    388.6   0.6406   0.0195   0.0305   20.5   11.8
  27..9       0.042   1048.4    388.6   0.6406   0.0120   0.0188   12.6    7.3
  24..13      0.055   1048.4    388.6   0.6406   0.0160   0.0249   16.7    9.7
  23..28      0.021   1048.4    388.6   0.6406   0.0060   0.0093    6.2    3.6
  28..6       0.066   1048.4    388.6   0.6406   0.0192   0.0300   20.2   11.7
  28..29      0.064   1048.4    388.6   0.6406   0.0185   0.0288   19.4   11.2
  29..8       0.011   1048.4    388.6   0.6406   0.0031   0.0049    3.3    1.9
  29..7       0.000   1048.4    388.6   0.6406   0.0000   0.0000    0.0    0.0
  17..30      0.063   1048.4    388.6   0.6406   0.0182   0.0284   19.1   11.0
  30..31      0.052   1048.4    388.6   0.6406   0.0149   0.0233   15.6    9.0
  31..14      0.132   1048.4    388.6   0.6406   0.0383   0.0598   40.2   23.3
  31..15      0.119   1048.4    388.6   0.6406   0.0344   0.0537   36.1   20.9
  30..16      0.105   1048.4    388.6   0.6406   0.0304   0.0475   31.9   18.4


Time used:  3:11


Model 2: PositiveSelection (3 categories)


TREE #  1:  (((((1, (2, 3)), 5), 4), ((((10, 11), (12, 9)), 13), (6, (8, 7)))), ((14, 15), 16));   MP score: 647
This is a rooted tree.  Please check!
lnL(ntime: 30  np: 35):  -5766.891075      +0.000000
  17..18   18..19   19..20   20..21   21..1    21..22   22..2    22..3    20..5    19..4    18..23   23..24   24..25   25..26   26..10   26..11   25..27   27..12   27..9    24..13   23..28   28..6    28..29   29..8    29..7    17..30   30..31   31..14   31..15   30..16 
 0.068627 0.043646 0.038185 0.046023 0.015223 0.021239 0.008892 0.009035 0.176654 0.109283 0.171356 0.058186 0.016340 0.029563 0.015530 0.007003 0.007055 0.070859 0.043013 0.059668 0.023169 0.069924 0.067206 0.011269 0.000004 0.126745 0.054067 0.140691 0.125628 0.110832 4.282300 0.425339 0.379161 0.174880 3.616808

Note: Branch length is defined as number of nucleotide substitutions per codon (not per neucleotide site).

tree length =  1.744915

(((((1: 0.015223, (2: 0.008892, 3: 0.009035): 0.021239): 0.046023, 5: 0.176654): 0.038185, 4: 0.109283): 0.043646, ((((10: 0.015530, 11: 0.007003): 0.029563, (12: 0.070859, 9: 0.043013): 0.007055): 0.016340, 13: 0.059668): 0.058186, (6: 0.069924, (8: 0.011269, 7: 0.000004): 0.067206): 0.023169): 0.171356): 0.068627, ((14: 0.140691, 15: 0.125628): 0.054067, 16: 0.110832): 0.126745);

(((((human: 0.015223, (chimpanzee: 0.008892, bonobo: 0.009035): 0.021239): 0.046023, gorilla: 0.176654): 0.038185, orangutan: 0.109283): 0.043646, ((((rhesus: 0.015530, CEmac: 0.007003): 0.029563, (baboon: 0.070859, drill: 0.043013): 0.007055): 0.016340, AGM: 0.059668): 0.058186, (colobus: 0.069924, (GSNM: 0.011269, BSNM: 0.000004): 0.067206): 0.023169): 0.171356): 0.068627, ((squirrelM: 0.140691, capuchin: 0.125628): 0.054067, nightM: 0.110832): 0.126745);

Detailed output identifying parameters

kappa (ts/tv) =  4.28230


MLEs of dN/dS (w) for site classes (K=3)

p:   0.42534  0.37916  0.19550
w:   0.17488  1.00000  3.61681

dN & dS for each branch

 branch          t       N       S   dN/dS      dN      dS  N*dN  S*dS

  17..18      0.069   1043.1    393.9   1.1606   0.0238   0.0205   24.8    8.1
  18..19      0.044   1043.1    393.9   1.1606   0.0151   0.0130   15.8    5.1
  19..20      0.038   1043.1    393.9   1.1606   0.0132   0.0114   13.8    4.5
  20..21      0.046   1043.1    393.9   1.1606   0.0159   0.0137   16.6    5.4
  21..1       0.015   1043.1    393.9   1.1606   0.0053   0.0045    5.5    1.8
  21..22      0.021   1043.1    393.9   1.1606   0.0074   0.0063    7.7    2.5
  22..2       0.009   1043.1    393.9   1.1606   0.0031   0.0027    3.2    1.0
  22..3       0.009   1043.1    393.9   1.1606   0.0031   0.0027    3.3    1.1
  20..5       0.177   1043.1    393.9   1.1606   0.0612   0.0527   63.8   20.8
  19..4       0.109   1043.1    393.9   1.1606   0.0379   0.0326   39.5   12.9
  18..23      0.171   1043.1    393.9   1.1606   0.0594   0.0512   61.9   20.1
  23..24      0.058   1043.1    393.9   1.1606   0.0202   0.0174   21.0    6.8
  24..25      0.016   1043.1    393.9   1.1606   0.0057   0.0049    5.9    1.9
  25..26      0.030   1043.1    393.9   1.1606   0.0102   0.0088   10.7    3.5
  26..10      0.016   1043.1    393.9   1.1606   0.0054   0.0046    5.6    1.8
  26..11      0.007   1043.1    393.9   1.1606   0.0024   0.0021    2.5    0.8
  25..27      0.007   1043.1    393.9   1.1606   0.0024   0.0021    2.5    0.8
  27..12      0.071   1043.1    393.9   1.1606   0.0246   0.0212   25.6    8.3
  27..9       0.043   1043.1    393.9   1.1606   0.0149   0.0128   15.5    5.1
  24..13      0.060   1043.1    393.9   1.1606   0.0207   0.0178   21.6    7.0
  23..28      0.023   1043.1    393.9   1.1606   0.0080   0.0069    8.4    2.7
  28..6       0.070   1043.1    393.9   1.1606   0.0242   0.0209   25.3    8.2
  28..29      0.067   1043.1    393.9   1.1606   0.0233   0.0201   24.3    7.9
  29..8       0.011   1043.1    393.9   1.1606   0.0039   0.0034    4.1    1.3
  29..7       0.000   1043.1    393.9   1.1606   0.0000   0.0000    0.0    0.0
  17..30      0.127   1043.1    393.9   1.1606   0.0439   0.0378   45.8   14.9
  30..31      0.054   1043.1    393.9   1.1606   0.0187   0.0161   19.5    6.4
  31..14      0.141   1043.1    393.9   1.1606   0.0487   0.0420   50.8   16.5
  31..15      0.126   1043.1    393.9   1.1606   0.0435   0.0375   45.4   14.8
  30..16      0.111   1043.1    393.9   1.1606   0.0384   0.0331   40.1   13.0


Naive Empirical Bayes (NEB) analysis
Positively selected sites (*: P>95%; **: P>99%)
(amino acids refer to 1st sequence: human)

            Pr(w>1)     post mean +- SE for w

     7 T      0.733         2.916
    21 V      0.885         3.315
    25 P      0.519         2.352
    27 H      0.657         2.714
    28 F      0.998**       3.612
    31 S      0.875         3.289
    36 R      0.818         3.139
    39 G      0.900         3.356
    40 N      0.909         3.379
    41 R      0.984*        3.576
    42 Q      0.696         2.810
    44 I      0.991**       3.594
    45 V      0.933         3.442
    46 I      0.600         2.566
    47 G      0.996**       3.605
    48 T      0.969*        3.537
    49 Q      0.834         3.180
    50 Q      0.622         2.612
    51 A      0.743         2.942
    53 P      0.857         3.241
    56 Y      0.828         3.167
    63 Y      0.541         2.409
    64 P      0.508         2.324
    88 S      0.930         3.434
    89 D      0.649         2.694
   103 P      0.939         3.457
   109 S      0.848         3.218
   111 S      0.854         3.233
   116 K      0.892         3.333
   126 F      0.651         2.691
   140 W      0.702         2.827
   147 P      0.996**       3.606
   153 Q      0.782         3.044
   156 N      0.915         3.393
   163 L      0.652         2.691
   166 V      0.521         2.358
   172 A      0.803         3.099
   173 S      0.995**       3.604
   185 R      0.963*        3.521
   189 S      0.839         3.194
   195 L      0.523         2.363
   209 S      0.938         3.455
   226 P      0.789         3.063
   234 D      0.648         2.691
   236 N      0.997**       3.609
   242 Q      0.573         2.481
   255 G      0.531         2.368
   264 S      0.501         2.256
   275 T      0.916         3.397
   279 S      0.505         2.297
   286 S      0.569         2.484
   288 S      0.938         3.454
   295 V      0.802         3.095
   303 F      0.650         2.687
   306 E      0.684         2.786
   307 P      0.513         2.318
   309 A      0.971*        3.541
   310 N      0.713         2.866
   311 T      0.501         2.287
   319 G      0.993**       3.598
   323 P      0.840         3.197
   341 N      0.894         3.339
   347 A      0.933         3.440
   349 A      0.528         2.376
   351 V      0.704         2.840
   357 S      0.883         3.309
   362 R      0.706         2.844
   371 L      0.949         3.484
   384 S      0.861         3.253
   387 L      0.955*        3.500
   404 Q      0.544         2.404
   408 R      0.823         3.151
   413 P      0.985*        3.578
   414 Q      0.948         3.480
   415 Q      0.597         2.546
   423 A      0.805         3.107
   436 F      0.502         2.290
   467 G      0.682         2.784
   479 I      0.845         3.210


Bayes Empirical Bayes (BEB) analysis (Yang, Wong & Nielsen 2005. Mol. Biol. Evol. 22:1107-1118)
Positively selected sites (*: P>95%; **: P>99%)
(amino acids refer to 1st sequence: human)

            Pr(w>1)     post mean +- SE for w

     7 T      0.757         2.971 +- 1.193
    21 V      0.894         3.356 +- 0.906
    25 P      0.561         2.417 +- 1.331
    27 H      0.687         2.772 +- 1.269
    28 F      0.999**       3.654 +- 0.444
    31 S      0.885         3.332 +- 0.930
    36 R      0.835         3.191 +- 1.058
    39 G      0.909         3.399 +- 0.862
    40 N      0.917         3.424 +- 0.835
    41 R      0.987*        3.622 +- 0.526
    42 Q      0.720         2.867 +- 1.267
    44 I      0.993**       3.638 +- 0.488
    45 V      0.941         3.496 +- 0.752
    46 I      0.635         2.625 +- 1.305
    47 G      0.996**       3.648 +- 0.461
    48 T      0.973*        3.585 +- 0.603
    49 Q      0.851         3.240 +- 1.028
    50 Q      0.649         2.663 +- 1.332
    51 A      0.767         3.000 +- 1.180
    53 P      0.872         3.302 +- 0.977
    56 Y      0.843         3.214 +- 1.034
    63 Y      0.580         2.471 +- 1.325
    64 P      0.551         2.389 +- 1.331
    88 S      0.939         3.488 +- 0.762
    89 D      0.679         2.751 +- 1.275
   103 P      0.947         3.511 +- 0.731
   109 S      0.862         3.269 +- 0.992
   111 S      0.868         3.287 +- 0.979
   116 K      0.901         3.379 +- 0.885
   126 F      0.678         2.744 +- 1.310
   140 W      0.726         2.884 +- 1.260
   147 P      0.996**       3.649 +- 0.460
   153 Q      0.802         3.102 +- 1.123
   156 N      0.924         3.446 +- 0.816
   163 L      0.678         2.744 +- 1.310
   164 F      0.535         2.345 +- 1.331
   166 V      0.563         2.423 +- 1.329
   172 A      0.822         3.158 +- 1.088
   173 S      0.996**       3.647 +- 0.463
   185 R      0.968*        3.569 +- 0.632
   189 S      0.856         3.255 +- 1.017
   195 L      0.564         2.427 +- 1.329
   209 S      0.946         3.509 +- 0.734
   226 P      0.809         3.121 +- 1.112
   230 S      0.526         2.307 +- 1.376
   234 D      0.678         2.747 +- 1.276
   236 N      0.998**       3.652 +- 0.451
   240 H      0.512         2.280 +- 1.333
   242 Q      0.602         2.527 +- 1.358
   255 G      0.562         2.411 +- 1.371
   264 S      0.526         2.288 +- 1.420
   275 T      0.926         3.451 +- 0.811
   279 S      0.537         2.338 +- 1.375
   286 S      0.606         2.545 +- 1.318
   288 S      0.945         3.505 +- 0.735
   295 V      0.819         3.147 +- 1.098
   303 F      0.676         2.740 +- 1.311
   306 E      0.711         2.842 +- 1.246
   307 P      0.544         2.360 +- 1.375
   309 A      0.975*        3.589 +- 0.595
   310 N      0.738         2.915 +- 1.200
   311 T      0.533         2.329 +- 1.377
   319 G      0.994**       3.642 +- 0.478
   323 P      0.857         3.258 +- 1.017
   341 N      0.905         3.392 +- 0.877
   347 A      0.941         3.495 +- 0.754
   349 A      0.569         2.441 +- 1.330
   351 V      0.731         2.898 +- 1.226
   357 S      0.896         3.370 +- 0.911
   362 R      0.730         2.894 +- 1.221
   371 L      0.955*        3.532 +- 0.693
   384 S      0.877         3.314 +- 0.965
   387 L      0.961*        3.552 +- 0.665
   404 Q      0.575         2.448 +- 1.368
   408 R      0.840         3.210 +- 1.051
   413 P      0.988*        3.625 +- 0.521
   414 Q      0.955*        3.534 +- 0.696
   415 Q      0.626         2.594 +- 1.347
   423 A      0.823         3.156 +- 1.075
   436 F      0.534         2.332 +- 1.375
   467 G      0.709         2.833 +- 1.229
   475 G      0.521         2.295 +- 1.376
   479 I      0.859         3.260 +- 1.000


The grid (see ternary graph for p0-p1)

w0:   0.050  0.150  0.250  0.350  0.450  0.550  0.650  0.750  0.850  0.950
w2:   1.500  2.500  3.500  4.500  5.500  6.500  7.500  8.500  9.500 10.500


Posterior on the grid

w0:   0.140  0.311  0.332  0.181  0.037  0.001  0.000  0.000  0.000  0.000
w2:   0.000  0.025  0.792  0.181  0.001  0.000  0.000  0.000  0.000  0.000

Posterior for p0-p1 (see the ternary graph) (YWN2015, fig. 1)

 0.000
 0.000 0.000 0.000
 0.000 0.000 0.000 0.000 0.000
 0.000 0.000 0.000 0.000 0.005 0.000 0.000
 0.000 0.000 0.000 0.000 0.000 0.022 0.081 0.000 0.000
 0.000 0.000 0.000 0.000 0.000 0.000 0.033 0.147 0.033 0.000 0.000
 0.000 0.000 0.000 0.000 0.000 0.000 0.000 0.009 0.151 0.093 0.004 0.000 0.000
 0.000 0.000 0.000 0.000 0.000 0.000 0.000 0.000 0.001 0.038 0.158 0.021 0.000 0.000 0.000
 0.000 0.000 0.000 0.000 0.000 0.000 0.000 0.000 0.000 0.001 0.006 0.045 0.076 0.003 0.000 0.000 0.000
 0.000 0.000 0.000 0.000 0.000 0.000 0.000 0.000 0.000 0.000 0.001 0.007 0.007 0.030 0.026 0.001 0.000 0.000 0.000

sum of density on p0-p1 =   1.000000

Time used:  9:58


Model 7: beta (10 categories)


TREE #  1:  (((((1, (2, 3)), 5), 4), ((((10, 11), (12, 9)), 13), (6, (8, 7)))), ((14, 15), 16));   MP score: 647
This is a rooted tree.  Please check!
check convergence..
lnL(ntime: 30  np: 33):  -5811.236972      +0.000000
  17..18   18..19   19..20   20..21   21..1    21..22   22..2    22..3    20..5    19..4    18..23   23..24   24..25   25..26   26..10   26..11   25..27   27..12   27..9    24..13   23..28   28..6    28..29   29..8    29..7    17..30   30..31   31..14   31..15   30..16 
 0.095341 0.043268 0.038479 0.043640 0.015220 0.020374 0.008758 0.008769 0.166760 0.102521 0.158582 0.057090 0.017495 0.028857 0.015249 0.006766 0.007091 0.068046 0.041984 0.055545 0.020604 0.067031 0.064437 0.010981 0.000004 0.085798 0.052224 0.133673 0.119757 0.105873 3.857603 0.024493 0.009448

Note: Branch length is defined as number of nucleotide substitutions per codon (not per neucleotide site).

tree length =  1.660214

(((((1: 0.015220, (2: 0.008758, 3: 0.008769): 0.020374): 0.043640, 5: 0.166760): 0.038479, 4: 0.102521): 0.043268, ((((10: 0.015249, 11: 0.006766): 0.028857, (12: 0.068046, 9: 0.041984): 0.007091): 0.017495, 13: 0.055545): 0.057090, (6: 0.067031, (8: 0.010981, 7: 0.000004): 0.064437): 0.020604): 0.158582): 0.095341, ((14: 0.133673, 15: 0.119757): 0.052224, 16: 0.105873): 0.085798);

(((((human: 0.015220, (chimpanzee: 0.008758, bonobo: 0.008769): 0.020374): 0.043640, gorilla: 0.166760): 0.038479, orangutan: 0.102521): 0.043268, ((((rhesus: 0.015249, CEmac: 0.006766): 0.028857, (baboon: 0.068046, drill: 0.041984): 0.007091): 0.017495, AGM: 0.055545): 0.057090, (colobus: 0.067031, (GSNM: 0.010981, BSNM: 0.000004): 0.064437): 0.020604): 0.158582): 0.095341, ((squirrelM: 0.133673, capuchin: 0.119757): 0.052224, nightM: 0.105873): 0.085798);

Detailed output identifying parameters

kappa (ts/tv) =  3.85760

Parameters in M7 (beta):
 p =   0.02449  q =   0.00945


MLEs of dN/dS (w) for site classes (K=10)

p:   0.10000  0.10000  0.10000  0.10000  0.10000  0.10000  0.10000  0.10000  0.10000  0.10000
w:   0.00000  0.00000  0.01209  0.99998  1.00000  1.00000  1.00000  1.00000  1.00000  1.00000

dN & dS for each branch

 branch          t       N       S   dN/dS      dN      dS  N*dN  S*dS

  17..18      0.095   1047.8    389.2   0.7012   0.0285   0.0406   29.9   15.8
  18..19      0.043   1047.8    389.2   0.7012   0.0129   0.0184   13.5    7.2
  19..20      0.038   1047.8    389.2   0.7012   0.0115   0.0164   12.0    6.4
  20..21      0.044   1047.8    389.2   0.7012   0.0130   0.0186   13.7    7.2
  21..1       0.015   1047.8    389.2   0.7012   0.0045   0.0065    4.8    2.5
  21..22      0.020   1047.8    389.2   0.7012   0.0061   0.0087    6.4    3.4
  22..2       0.009   1047.8    389.2   0.7012   0.0026   0.0037    2.7    1.5
  22..3       0.009   1047.8    389.2   0.7012   0.0026   0.0037    2.7    1.5
  20..5       0.167   1047.8    389.2   0.7012   0.0498   0.0711   52.2   27.7
  19..4       0.103   1047.8    389.2   0.7012   0.0306   0.0437   32.1   17.0
  18..23      0.159   1047.8    389.2   0.7012   0.0474   0.0676   49.7   26.3
  23..24      0.057   1047.8    389.2   0.7012   0.0171   0.0243   17.9    9.5
  24..25      0.017   1047.8    389.2   0.7012   0.0052   0.0075    5.5    2.9
  25..26      0.029   1047.8    389.2   0.7012   0.0086   0.0123    9.0    4.8
  26..10      0.015   1047.8    389.2   0.7012   0.0046   0.0065    4.8    2.5
  26..11      0.007   1047.8    389.2   0.7012   0.0020   0.0029    2.1    1.1
  25..27      0.007   1047.8    389.2   0.7012   0.0021   0.0030    2.2    1.2
  27..12      0.068   1047.8    389.2   0.7012   0.0203   0.0290   21.3   11.3
  27..9       0.042   1047.8    389.2   0.7012   0.0125   0.0179   13.1    7.0
  24..13      0.056   1047.8    389.2   0.7012   0.0166   0.0237   17.4    9.2
  23..28      0.021   1047.8    389.2   0.7012   0.0062   0.0088    6.5    3.4
  28..6       0.067   1047.8    389.2   0.7012   0.0200   0.0286   21.0   11.1
  28..29      0.064   1047.8    389.2   0.7012   0.0193   0.0275   20.2   10.7
  29..8       0.011   1047.8    389.2   0.7012   0.0033   0.0047    3.4    1.8
  29..7       0.000   1047.8    389.2   0.7012   0.0000   0.0000    0.0    0.0
  17..30      0.086   1047.8    389.2   0.7012   0.0256   0.0366   26.9   14.2
  30..31      0.052   1047.8    389.2   0.7012   0.0156   0.0223   16.4    8.7
  31..14      0.134   1047.8    389.2   0.7012   0.0399   0.0570   41.9   22.2
  31..15      0.120   1047.8    389.2   0.7012   0.0358   0.0510   37.5   19.9
  30..16      0.106   1047.8    389.2   0.7012   0.0316   0.0451   33.2   17.6


Time used: 35:59


Model 8: beta&w>1 (11 categories)


TREE #  1:  (((((1, (2, 3)), 5), 4), ((((10, 11), (12, 9)), 13), (6, (8, 7)))), ((14, 15), 16));   MP score: 647
This is a rooted tree.  Please check!
lnL(ntime: 30  np: 35):  -5766.930169      +0.000000
  17..18   18..19   19..20   20..21   21..1    21..22   22..2    22..3    20..5    19..4    18..23   23..24   24..25   25..26   26..10   26..11   25..27   27..12   27..9    24..13   23..28   28..6    28..29   29..8    29..7    17..30   30..31   31..14   31..15   30..16 
 0.083845 0.043724 0.038103 0.046043 0.015202 0.021247 0.008890 0.009031 0.176601 0.109248 0.171180 0.058165 0.016348 0.029546 0.015521 0.006999 0.007049 0.070825 0.042985 0.059622 0.023127 0.069867 0.067192 0.011264 0.000004 0.111315 0.053995 0.140613 0.125568 0.110789 4.282915 0.790894 0.470082 0.410978 3.531884

Note: Branch length is defined as number of nucleotide substitutions per codon (not per neucleotide site).

tree length =  1.743910

(((((1: 0.015202, (2: 0.008890, 3: 0.009031): 0.021247): 0.046043, 5: 0.176601): 0.038103, 4: 0.109248): 0.043724, ((((10: 0.015521, 11: 0.006999): 0.029546, (12: 0.070825, 9: 0.042985): 0.007049): 0.016348, 13: 0.059622): 0.058165, (6: 0.069867, (8: 0.011264, 7: 0.000004): 0.067192): 0.023127): 0.171180): 0.083845, ((14: 0.140613, 15: 0.125568): 0.053995, 16: 0.110789): 0.111315);

(((((human: 0.015202, (chimpanzee: 0.008890, bonobo: 0.009031): 0.021247): 0.046043, gorilla: 0.176601): 0.038103, orangutan: 0.109248): 0.043724, ((((rhesus: 0.015521, CEmac: 0.006999): 0.029546, (baboon: 0.070825, drill: 0.042985): 0.007049): 0.016348, AGM: 0.059622): 0.058165, (colobus: 0.069867, (GSNM: 0.011264, BSNM: 0.000004): 0.067192): 0.023127): 0.171180): 0.083845, ((squirrelM: 0.140613, capuchin: 0.125568): 0.053995, nightM: 0.110789): 0.111315);

Detailed output identifying parameters

kappa (ts/tv) =  4.28292

Parameters in M8 (beta&w>1):
  p0 =   0.79089  p =   0.47008 q =   0.41098
 (p1 =   0.20911) w =   3.53188


MLEs of dN/dS (w) for site classes (K=11)

p:   0.07909  0.07909  0.07909  0.07909  0.07909  0.07909  0.07909  0.07909  0.07909  0.07909  0.20911
w:   0.00568  0.05760  0.16305  0.31028  0.47964  0.64835  0.79534  0.90544  0.97199  0.99805  3.53188

dN & dS for each branch

 branch          t       N       S   dN/dS      dN      dS  N*dN  S*dS

  17..18      0.084   1043.1    393.9   1.1605   0.0290   0.0250   30.3    9.9
  18..19      0.044   1043.1    393.9   1.1605   0.0151   0.0131   15.8    5.1
  19..20      0.038   1043.1    393.9   1.1605   0.0132   0.0114   13.8    4.5
  20..21      0.046   1043.1    393.9   1.1605   0.0160   0.0137   16.6    5.4
  21..1       0.015   1043.1    393.9   1.1605   0.0053   0.0045    5.5    1.8
  21..22      0.021   1043.1    393.9   1.1605   0.0074   0.0063    7.7    2.5
  22..2       0.009   1043.1    393.9   1.1605   0.0031   0.0027    3.2    1.0
  22..3       0.009   1043.1    393.9   1.1605   0.0031   0.0027    3.3    1.1
  20..5       0.177   1043.1    393.9   1.1605   0.0612   0.0527   63.8   20.8
  19..4       0.109   1043.1    393.9   1.1605   0.0379   0.0326   39.5   12.8
  18..23      0.171   1043.1    393.9   1.1605   0.0593   0.0511   61.9   20.1
  23..24      0.058   1043.1    393.9   1.1605   0.0202   0.0174   21.0    6.8
  24..25      0.016   1043.1    393.9   1.1605   0.0057   0.0049    5.9    1.9
  25..26      0.030   1043.1    393.9   1.1605   0.0102   0.0088   10.7    3.5
  26..10      0.016   1043.1    393.9   1.1605   0.0054   0.0046    5.6    1.8
  26..11      0.007   1043.1    393.9   1.1605   0.0024   0.0021    2.5    0.8
  25..27      0.007   1043.1    393.9   1.1605   0.0024   0.0021    2.5    0.8
  27..12      0.071   1043.1    393.9   1.1605   0.0245   0.0211   25.6    8.3
  27..9       0.043   1043.1    393.9   1.1605   0.0149   0.0128   15.5    5.1
  24..13      0.060   1043.1    393.9   1.1605   0.0207   0.0178   21.5    7.0
  23..28      0.023   1043.1    393.9   1.1605   0.0080   0.0069    8.4    2.7
  28..6       0.070   1043.1    393.9   1.1605   0.0242   0.0209   25.3    8.2
  28..29      0.067   1043.1    393.9   1.1605   0.0233   0.0201   24.3    7.9
  29..8       0.011   1043.1    393.9   1.1605   0.0039   0.0034    4.1    1.3
  29..7       0.000   1043.1    393.9   1.1605   0.0000   0.0000    0.0    0.0
  17..30      0.111   1043.1    393.9   1.1605   0.0386   0.0332   40.2   13.1
  30..31      0.054   1043.1    393.9   1.1605   0.0187   0.0161   19.5    6.3
  31..14      0.141   1043.1    393.9   1.1605   0.0487   0.0420   50.8   16.5
  31..15      0.126   1043.1    393.9   1.1605   0.0435   0.0375   45.4   14.8
  30..16      0.111   1043.1    393.9   1.1605   0.0384   0.0331   40.0   13.0


Naive Empirical Bayes (NEB) analysis
Positively selected sites (*: P>95%; **: P>99%)
(amino acids refer to 1st sequence: human)

            Pr(w>1)     post mean +- SE for w

     7 T      0.783         2.957
    21 V      0.923         3.330
    25 P      0.582         2.418
    27 H      0.714         2.771
    28 F      0.999**       3.529
    31 S      0.916         3.311
    36 R      0.860         3.163
    39 G      0.934         3.359
    40 N      0.940         3.375
    41 R      0.990**       3.506
    42 Q      0.733         2.814
    44 I      0.995**       3.518
    45 V      0.953*        3.409
    46 I      0.661         2.630
    47 G      0.997**       3.525
    48 T      0.980*        3.480
    49 Q      0.869         3.185
    50 Q      0.662         2.622
    51 A      0.791         2.978
    53 P      0.888         3.235
    56 Y      0.875         3.202
    63 Y      0.605         2.478
    64 P      0.572         2.391
    88 S      0.951*        3.402
    89 D      0.707         2.753
   103 P      0.957*        3.419
   109 S      0.889         3.240
   111 S      0.893         3.251
   116 K      0.927         3.341
   126 F      0.691         2.700
   140 W      0.739         2.830
   147 P      0.997**       3.525
   153 Q      0.826         3.069
   156 N      0.940         3.374
   163 L      0.691         2.700
   164 F      0.556         2.348
   166 V      0.586         2.429
   172 A      0.843         3.116
   173 S      0.997**       3.525
   185 R      0.976*        3.470
   189 S      0.874         3.197
   195 L      0.587         2.431
   209 S      0.957*        3.418
   226 P      0.832         3.085
   230 S      0.535         2.276
   234 D      0.706         2.750
   236 N      0.998**       3.528
   240 H      0.528         2.273
   242 Q      0.615         2.493
   255 G      0.573         2.380
   264 S      0.537         2.265
   275 T      0.940         3.376
   279 S      0.547         2.308
   286 S      0.632         2.551
   288 S      0.959*        3.424
   295 V      0.841         3.108
   303 F      0.689         2.696
   306 E      0.739         2.838
   307 P      0.554         2.329
   309 A      0.981*        3.483
   310 N      0.781         2.954
   311 T      0.542         2.296
   319 G      0.996**       3.521
   323 P      0.873         3.194
   341 N      0.924         3.333
   347 A      0.953*        3.407
   349 A      0.591         2.441
   351 V      0.757         2.887
   357 S      0.909         3.292
   362 R      0.762         2.900
   371 L      0.967*        3.446
   384 S      0.892         3.246
   387 L      0.969*        3.450
   404 Q      0.586         2.416
   408 R      0.860         3.161
   413 P      0.990**       3.507
   414 Q      0.964*        3.436
   415 Q      0.639         2.558
   423 A      0.856         3.152
   436 F      0.544         2.302
   467 G      0.755         2.885
   475 G      0.531         2.265
   479 I      0.887         3.235


Bayes Empirical Bayes (BEB) analysis (Yang, Wong & Nielsen 2005. Mol. Biol. Evol. 22:1107-1118)
Positively selected sites (*: P>95%; **: P>99%)
(amino acids refer to 1st sequence: human)

            Pr(w>1)     post mean +- SE for w

     7 T      0.863         3.113 +- 0.961
    21 V      0.961*        3.387 +- 0.563
    25 P      0.704         2.669 +- 1.262
    27 H      0.811         2.969 +- 1.087
    28 F      1.000**       3.492 +- 0.240
    31 S      0.957*        3.376 +- 0.586
    36 R      0.918         3.267 +- 0.775
    39 G      0.967*        3.403 +- 0.528
    40 N      0.970*        3.412 +- 0.507
    41 R      0.995**       3.481 +- 0.294
    42 Q      0.811         2.964 +- 1.105
    44 I      0.998**       3.487 +- 0.265
    45 V      0.976*        3.427 +- 0.473
    46 I      0.770         2.854 +- 1.166
    47 G      0.999**       3.490 +- 0.250
    48 T      0.991**       3.468 +- 0.345
    49 Q      0.922         3.277 +- 0.765
    50 Q      0.753         2.798 +- 1.215
    51 A      0.868         3.128 +- 0.946
    53 P      0.934         3.311 +- 0.712
    56 Y      0.930         3.302 +- 0.720
    61 I      0.582         2.313 +- 1.384
    63 Y      0.724         2.724 +- 1.236
    64 P      0.696         2.645 +- 1.271
    82 T      0.545         2.204 +- 1.402
    88 S      0.974*        3.423 +- 0.483
    89 D      0.807         2.955 +- 1.097
    93 E      0.512         2.113 +- 1.402
   103 P      0.978*        3.433 +- 0.457
   109 S      0.939         3.326 +- 0.681
   111 S      0.941         3.333 +- 0.671
   116 K      0.963*        3.393 +- 0.550
   126 F      0.777         2.866 +- 1.173
   140 W      0.816         2.978 +- 1.094
   147 P      0.999**       3.490 +- 0.250
   153 Q      0.893         3.196 +- 0.871
   156 N      0.968*        3.407 +- 0.523
   162 T      0.505         2.095 +- 1.403
   163 L      0.777         2.866 +- 1.173
   164 F      0.682         2.606 +- 1.286
   166 V      0.708         2.681 +- 1.256
   171 T      0.583         2.318 +- 1.383
   172 A      0.904         3.229 +- 0.831
   173 S      0.999**       3.490 +- 0.250
   175 K      0.506         2.098 +- 1.403
   184 A      0.583         2.330 +- 1.361
   185 R      0.989*        3.463 +- 0.364
   189 S      0.925         3.285 +- 0.753
   195 L      0.709         2.682 +- 1.256
   209 S      0.978*        3.432 +- 0.459
   226 P      0.897         3.207 +- 0.858
   230 S      0.638         2.473 +- 1.349
   234 D      0.806         2.953 +- 1.099
   236 N      0.999**       3.491 +- 0.243
   240 H      0.656         2.534 +- 1.312
   241 T      0.584         2.320 +- 1.383
   242 Q      0.712         2.681 +- 1.274
   255 G      0.674         2.575 +- 1.317
   262 N      0.509         2.106 +- 1.403
   264 S      0.623         2.416 +- 1.383
   275 T      0.969*        3.408 +- 0.521
   279 S      0.649         2.504 +- 1.340
   280 A      0.568         2.274 +- 1.390
   286 S      0.746         2.787 +- 1.205
   288 S      0.980*        3.439 +- 0.439
   295 V      0.900         3.216 +- 0.848
   303 F      0.776         2.863 +- 1.175
   306 E      0.831         3.023 +- 1.044
   307 P      0.657         2.525 +- 1.333
   309 A      0.991**       3.469 +- 0.340
   310 N      0.870         3.135 +- 0.930
   311 T      0.645         2.492 +- 1.344
   319 G      0.998**       3.488 +- 0.260
   323 P      0.923         3.279 +- 0.763
   341 N      0.960*        3.383 +- 0.576
   347 A      0.975*        3.426 +- 0.475
   349 A      0.711         2.689 +- 1.253
   351 V      0.844         3.060 +- 1.012
   357 S      0.947         3.349 +- 0.647
   358 V      0.576         2.296 +- 1.387
   362 R      0.849         3.075 +- 0.996
   371 L      0.984*        3.451 +- 0.403
   384 S      0.936         3.318 +- 0.701
   387 L      0.984*        3.450 +- 0.407
   390 A      0.589         2.333 +- 1.381
   404 Q      0.686         2.608 +- 1.304
   408 R      0.916         3.260 +- 0.788
   413 P      0.996**       3.481 +- 0.293
   414 Q      0.981*        3.443 +- 0.430
   415 Q      0.732         2.740 +- 1.245
   423 A      0.919         3.269 +- 0.768
   429 N      0.528         2.159 +- 1.401
   436 F      0.647         2.499 +- 1.341
   467 G      0.853         3.086 +- 0.978
   470 I      0.512         2.115 +- 1.402
   475 G      0.634         2.462 +- 1.352
   479 I      0.938         3.322 +- 0.687


The grid 

p0:   0.050  0.150  0.250  0.350  0.450  0.550  0.650  0.750  0.850  0.950
p :   0.100  0.300  0.500  0.700  0.900  1.100  1.300  1.500  1.700  1.900
q :   0.100  0.300  0.500  0.700  0.900  1.100  1.300  1.500  1.700  1.900
ws:   1.500  2.500  3.500  4.500  5.500  6.500  7.500  8.500  9.500 10.500


Posterior on the grid

p0:   0.000  0.000  0.000  0.000  0.000  0.000  0.029  0.925  0.046  0.000
p :   0.012  0.041  0.082  0.118  0.148  0.165  0.167  0.139  0.086  0.041
q :   0.012  0.051  0.070  0.086  0.106  0.120  0.131  0.140  0.144  0.140
ws:   0.000  0.031  0.945  0.024  0.000  0.000  0.000  0.000  0.000  0.000

Time used: 54:59
