# Supplementary material for: Evolution of host-microbe cell adherence by receptor domain shuffling
Source: eLife. 2022 Jan 25;11:e73330. doi: 10.7554/eLife.73330 (PMC8860441; doi:10.7554/eLife.73330)
Supplement: Figure 2—source data 3. [file elife-73330-fig2-data3.zip › Figure 2 - source data 3/site_selection_results/original_PAML_NS_sites_files/CCM08_NS.txt]

     19   1194

human                           CAG CTC ACT ATT GAA GCT GTG CCA TCC AAT GCT GCA GAG GGG AAG GAG GTT CTT CTA CTT GTC CAC AAT CTG CCC CAG GAC CCT CGT GGC TAC AAC TGG TAC AAA GGG GAA ACA GTG GAT GCC AAC CGT CGA ATT ATA GGA TAT GTA ATA TCA AAT CAA CAG ATT ACC CCA GGG CCT GCA TAC AGC AAT CGA GAG ACA ATA TAC CCC AAT GCA TCC CTG CTG ATG CGG AAC GTC ACC AGA AAT GAC TCC TAC ACC CTA CAA GTC ATA AAG CTA AAT CTT ATG AGT GAA GAA GTA ACT GGC CAG TTC AGC GTA CAT CCG GAG ACT CCC AAG CCC TCC ATC TCC AGC AAC AAC TCC AAC CCC GTG GAG GAC AAG GAT GCT GTG GCC TTC ACC TGT GAA CCT GAG ACT CAG AAC ACA ACC TAC CTG TGG TGG GTA AAT GGT CAG AGT CTC CCG GTC AGT CCC AGG CTG CAG CTG TCC AAT GGC AAC AGG ACC CTC ACT CTA CTC AGT GTC ACA AGG AAT GAC GTA GGA CCC TAT GAA TGT GAA ATA CAG AAC CCA GCG AGT GCA AAC TTC AGT GAC CCA GTC ACC CTG AAT GTC CTC TAT GGC CCA GAT GCC CCC ACC ATT TCC CCT TCA GAC ACC TAT TAC CAT GCA GGG GTA AAT CTC AAC CTC TCC TGC CAT GCG GCC TCT AAT CCA CCC TCA CAG TAT TCT TGG TCT GTC AAT GGC ACA TTC CAG CAA TAC ACA CAA AAG CTC TTT ATC CCC AAC ATC ACT ACA AAG AAC AGC GGA TCC TAT GCC TGC CAC ACC ACT AAC TCA GCC ACT GGC CGC AAC AGG ACC ACA GTC AGG ATG ATC ACA GTC TCT GCT GCA ATC GGC TTT GAA ACA AGC CGT TCC CCA AAT GGG AGG AGG AGC CCC TTG GAT GAC GGA GGA GCA GCT CAG ACT GCT CCC ATC TCT GCT CCC AGC TCC CTG GTG AGG TGT ATG GAA GTG CTC AGG CCT ATC CCA AAT CTG GCT AAA AGT TGC CAG TTG AAG CCA AGC CTC CCC CCA GTC AGG CTG CAC AAA AAT GGG AAG ACA GGG AGC CTC CGG GAA GAC TCC CCC TGC CAT AGA GAC CTG CCA CAA CTA AGA CAC GCT TTA GTA CAA GGA AGT TCT CCT GGC CTC GCT AGA GCC ACT GTC AGC ATC ATG ATT GGA GTA CTG GCC AGG GTG GCT CTG ATA 
chimpanzee                      CAG CTC ACT ATT GAA GCT GTG CCA TCC AAT GCT GCA GAG GGG AAG GAG GTT CTT CTA CTT GTC CAC AAT CTG CCC CAG GAC CCT CGT GGC TAC AAC TGG TAC AAA GGG GAA ACA GTG GAT GCC AAC CGT CGA ATT ATA GGA TAT GTA ATA TCA AAT CAA CAA ATT ACC CCA GGG CCT GCA TAC AGC AAT CGA GAG ACA ATA TAC CCC AAT GCA TCC CTG CTG ATG CGG AAC GTC ACC AGA AAT GAC TCC TAC ACC CTA CAA GTC ATA AAG CTA AAT CTT ATG AGT GAA GAA GTA ACT GGC CAG TTC AGC GTA CAT CCG GAG ACT CCC AAG CCC TCC ATC TCC AGC AAC AAC TCC AAC CCC GTG GAG GAC AAG GAT GCT GTG GCC TTC ACC TGT GAA CCT GAG ACT CAG AAC ACA ACC TAC CTG TGG TGG GTA AAT GGT CAG AGC CTC CCG GTC AGT CCC AGG CTG CAG CTG TCC AAT GGC AAC AGG ACC CTC ACT CTA CTC AGT GTC ACA AGG AAT GAC GTA GGA CCC TAT GAA TGT GAA ATA CAG AAC CCA GCG AGT GCA AAC TTC AGT GAC CCA GTC ACC CTG AAT GTC CTC TAT GGC CCA GAT GCC CCC ACC ATT TCC CCT TCA GAC ACC TAT TAC CAT GCA GGG GTA AAT CTC AAC CTC TCC TGC CAT GCA GCC TCT AAT CCA CCC TCA CAG TAT TCT TGG TCT GTC AAT GGC ACA TTC CAG CAA CAC ACA CAA AAG CTC TTT ATC CCC AAC ATC ACT ACA AAG AAC AGC GGA TCC TAT GCC TGC CAC ACC ACT AAC TCA GCC ACT GGC CGC AAC AGG ACC ACA GTC AGG ATG ATC ACA GTC TCT GCT GCA ATC GGC TTT GAA ACA AGC CGT TCC CCA AAT GAG AGG AGG AGC CCC TTG GAT GAT GGA GGA GCA GCT CAG ACT GCT CCC ATC TCT GCT CCC AGC TCC CTG GTG AGG TGT ATG GAA GTG CTC AGG CCT ATC CCA AAT CTG GCT AAA AGT TGC CAG TTG AAG CCA AGC CTC CCC CCA GTC AGG CTG CAC AAA AAT GGG AAG ACA GGG AGC CTC CGG GAA GAC TCC GCC TGC CAT AGA GAC CTG CCA CAA CTA AGA CAC GCT TTA GTA CAA GGA AGT TCT CCT GGC CTC GCT AGG GCC ACT GTC AGC ATC ATG ATT GGA GTA CTT GCC AGG GTG GCT CTG ATA 
bonobo                          CAG CTC ACT ATT GAA GCT GTG CCA TCC AAT GCT GCA GAG GGG AAG GAG GTT CTT CTA CTT GTC CAC AAT CTG CCC CAG GAC CCT CGT GGC TAC AAC TGG TAC AAA GGG GAA ACA GTG GAT GCC AAC CGT CGA ATT ATA GGA TAT GTA ATA TCA AAT CAA CAA ATT ACC CCA GGG CCT GCA TAC AGC AAT CGA GAG ACA ATA TAC CCC AAT GCA TCC CTG CTG ATG CGG AAC GTC ACC AGA AAT GAC TCC TAC ACC CTA CAA GTC ATA AAG CTA AAT CTT ATG AGT GAA GAA GTA ACT GGC CAG TTC AGC GTA CAT CCG GAG ACT CCC AAG CCC TCC ATC TCC AGC AAC AAC TCC AAC CCC GTG GAG GAC AAG GAT GCT GTG GCC TTC ACC TGT GAA CCT GAG ACT CAG AAC ACA ACC TAC CTG TGG TGG GTA AAT GGT CAG AGC CTC CCG GTC AGT CCC AGG CTG CAG CTG TCC AAT GGC AAC AGG ACC CTC ACT CTA CTC AGT GTC ACA AGG AAT GAC GTA GGA CCC TAT GAA TGT GAA ATA CAG AAC CCA GCG AGT GCA AAC TTC AGT GAC CCA GTC ACC CTG AAT GTC CTC TAT GGC CCA GAT GCC CCC ACC ATT TCC CCT TCA GAC ACC TAT TAC CAT GCA GGG GTA AAT CTC AAC CTC TCC TGC CAT GCA GCC TCT AAT CCA CCC TCA CAG TAT TCT TGG TCT GTC AAT GGC ACA TTC CAG CAA CAC ACA CAA AAG CTC TTT ATC CCC AAC ATC ACT ACA AAG AAC AGC GGA TCC TAT GCC TGC CAC ACC ACT AAC TCA GCC ACT GGC CGC AAC AGG ACC ACA GTC AGG ATG ATC ACA GTC TCT GCT GCA ATC GGC TTT GAA ACA AGC CGT TCC CCA AAT GAG AGG AGG AGC CCC TTG GAT GAT GGA GGA GCA GCT CAG ACT GCT CCC ATC TCT GCT CCC AGC TCC CTG GTG AGG TGT ATG GAA GTG CTC AGG CCT ATC CCA AAT CTG GCT AAA AGT TGC CAG TTG AAG CCA AGC CTC CCC CCA GTC AGG CTG CAC AAA AAT GGG AAG ACA GGG AGC CTC CGG GAA GAC TCC GCC TGC CAT AGA GAC CTG CCA CAA CTA AGA CAC GCT TTA GTA CAA GGA AGT TCT CCT GGC CTC GCT AGG GCC ACT GTC AGC ATC ATG ATT GGA GTA CTT GCC AGG GTG GCT CTG ATA 
gorilla                         CAG CTC ACT ATT GAA GCC GTG CCA TCC AAT GCT GCA GAG GGG AAG GAG GTT CTT CTA CTT GTC CAC AAT CTG CCC CAG GAC CCT CGT GGC TAC AAC TGG TAC AAA GGG GAA ACG GTG GAT GCC AAC CGT CGA ATT ACA GGA TAT GTA ATA TCA AAT CAA CAA ATT ACC CCA GGG CCT GCA TAC AGC AAT CGA GAG ACA ATA TAC CCC AAT GCA TCC CTG CTG ATG CGG AAT GTC ACC AGA AAT GAC TCC TAC ACC CTA CAA GTC ATA AAG CTA AAT CTT ATG AGT GAA GAA GTA ACT GGC CAG TTC AGC GTA CAT CCG GAG ACT CCC AAG CCC TCC ATC TCC AGC AAC AAC TCC AAC CCC GTG GAG GAC AAG GAT GCT GTG GCC TTC ACC TGT GAA CCT GAG ACT CAG AAC ACA ACC TAC CTG TGG TGG GTA AAT GGT CAG AGC CTC CCA GTC AGT CCC AGG CTG CAG CTG TCC AAT GGC AAC AGG ACC CTC ACT CTA CTC AGT GTC ACA AGG AAT GAC GTA GGA CCC TAT GAA TGT GAA ATA CGG AAC CCA GCG AGT GCA AAC TTC AGT GAC CCA GTC ACC CTG AAT GTC CTC TAT GGC CCA GAT GCC CCC ACC ATT TCC CCT TCA GAC ACC TAT TAC CAT GCA GGG GTA AAT CTC AAC CTC TCC TGC CAT GCG GCC TCT AAT CCA CCC TCA CAG TAT TCT TGG TCT GTC AAT GGC ACA TTC CAG CAA CAC ACA CAA AAG CTC TTT ATC CCC AAC ATC ACT ACA AAG AAC AGC GGA TCC TAT GCC TGC CAC GCC ACT AAC TCA GCC ACT GGC CGC AAC AGG ACC ACA GTC AGG ATG ATC ACA GTC TCT GCT GCA ATC GGC TTT GAA ACA AGC CGT TCC CCA AAT GAG AGG AGG AGC CCC TTG GAT GAC GGA GGA GCA GCT CAG GCT GCT CCC ATC TCT GCT CCC AGC TCC CTG GTG AGG TGT ATG GAA GTG CTC AGG CCT ATC CCA AAT CTG GCT AAA AGT TGC CAG TTG AAG CCA AGC CTC CCC CCA GTC AGG CTG CAC AAA AAT GGG AAG ACA GGG AGC CTC CGG GAA GAC TCC CCC TGC CAT AGA GAC CTG CCA CAA CTA AGA CAC GCT TTA GTA CAA GGA AGT TCT CCT GGC CTC GCT AGG GCC ACT GTC AGC ATC ATG ATT GGA GTA CTT GCC AGG GTG GCT CTG ATA 
orangutan                       CAG CTC ACT ATT GAA GCT GTG CCA TCC AAT GCT GCA GAG GGG AAG GAG GTT CTT CTA CTT GTC CAC AAT CTG CCC CAG GAC CCT CTT GGC TAC AAC TGG TAC AAA GGG GAA ATG GTG GAT GCC AAC CGT CGA ATT ATA GGA TAT GTA ACA TCA AAT CAA CTA ACT ACC CCA GGG CCT GCA TAC AGC AGT CGA GAG ACA ATA TAC CCC AAT GCA TCC CTG CTG ATG CGG AAC GTC ACC AGA AAT GAC TCC TAC ACC CTG CAA GTC ATA AAG CTA AAT CTT GTG AGT GAA GAA GTA ACT GGC CAT TTC AGC GTA CAT CCG GAG ACT CCC AAG CCC TCC ATC TCC AGC AAC AAC TCC AAC CCC GTG GAG GAC AAG GAT GCT GTG GCC TTA ACC TGT GAA CCT GAG ACT CAG AAC ACA ACC TAC CTG TGG TGG GTA AAT GGT CAG AGC CTC CCG GTC AGT CCC AGA CTG CAG CTG TCC AAT GGC AAC AGG ACC CTC ACT CTA CTC AGT GTC ACA AGG AAT GAC GCA GGA CCC TAT GAG TGT GAA ATA CAG AAC CCA GCG AGT GTG AAC TTC AGT GAC CCA GTC ACC CTG AAT GTC CTC TAT GGC CCA GAT GCC CCC ACC ATT TCC CCT TCA GAC ACC TAT TAC CAT GCA GGG GTA AAT CTC AAC CTC TCC TGC CAT GCG GCC TCT AAT CCA CCC TCA CAG TAT TCT TGG TCT GTC AAT GGC ACA TTC CAG CAA CAC ACA CCA AAG CTC TTT ATC CCC AAC ATC ACT GCA AAG AAC AGC GGA TCC TAT GCC TGC CAC GCC ACT AAC TCA GCC ACT GGC CGC AAC AGG ACC ACA GTC AGG ATG ATC ACA GTC TCT GCT GCA ATC GGC TTT GAA ACA AGC TGT TCC CCA AAT GAG AGG AGG AGC CCC TTG GAT GAG GGA GGA GCA GCT CAG ACT GCT CCC ATC TCT GCT CCC AGC TCC CTG GTG AGG TGT ATG GAG GTG CCC AGG CCT GTC CCA AAT CTG GCT AAA AGT TGC CAG TTG AAG CCA AGC CTC CCC CCG GTC AGG CTG CAC AAA AAT GGG AAG GCA GGG AGC CTC CAG GAA GAC TCC CCC TGC CAT AGA GAC CTG CCA CAA CTA AGA CAC GCT TTA GTA CAA GGA AGT TCT CCT GGC CTC GCT AGG GCC ACT GTC AGC ATC ATG ATT GGA GTA CTT GCC AGG GTG ACT CTG ATA 
colobus                         CAG CTC ACT ATT GAA GCT GTG CCA TTC AAT GCT GCA GAG GGG AAG GAG GTT CTT CTA CTT GTC CAC AAT CTA CCC CAG GAC CCT CTT GGC TAC AAT TGG TGC AAA GGG GAA ATG GTG GAC GCC AAT CGT CGA ATT ATA GGA TAT GTA ATA GCA ACT CAA GTA AAT ATC TCA GGG CCT GCA GAC AGC GGT CGA GAG ACA ATA TAC CCC AAT GCA ACC CTG CTG ATG CAG AAC GTC ACC AGA AAT GAC TCC TAC ACC CTA CAA GTC ATA ACG CTA AAT CTT GTG AAT GAA GAA GTA ACT GGC CAA TTC AGC GTA CAT CCG GAG ACT CCC AAG CCC TCC ATC TCC AGC AAC AAC TCC AAT CCC GTG GAA GAC AGG GAT GCT GTG GCC TTA ACC TGT GAA CCT GAG ACT CAG AAC ACA ACC TAC CTG TGG TGG GTA AAT GGT CAG AGC CTC CCG GTC AGT CCC AGG CTG CAG CTC TCC AAT GGC AAC AGG ACC CTC ACT CTA CTC AGT GTC ACA AGG AAT GAT GCA GGA CCC TAT GAG TGT GAA ATA CAG AAC CCA GTG AGT GTG AAC TTC AGT GAT CCA GTC ACC CTG AAT GTG TTC TAT GGC CCA GAT GCC CCC AAC ATT TCC CCT TCA GAC ACC TAT TAC CTT CCA GGG GTA AAT CTC AAC CTC TCC TGC CAT GTG GCC TCT AAT CCA CCG GCA CAG TAT TCT TGG TCT GTC AAT GGC ACA TTC CAG CAA CAC ACA CAA AAG CTC TTT ATC CCC AAC ATC ACT GCA AAG AAC AGC GGA TCC TAT GCC TGC CAC GCC ACT AAC TCA GCC ACT TGC CGC AAC AGG ACC ACA GTC AGG ATG ATC ACA GTT TCT GCT AAA ATC GGC TTT GAA ACA AGC CGT TCT CCA AAT GAG AGG AGG AGC CCC TTG GAT GAG GGA GGA ACA GCT CAG ACT GCT CCC ATC TCT GCT CCC AGC TCC CTG GTG GGG TGT ATG GAG GTG CCC AGG CCT GTC CCA AAT CTG GCT AAA AGT TGC CTG TTG AAG CCA AAC CTC CCC CAA GTC AGG CTG CAG AAA AAT GGG AAG ACA GGG AGC CTC CAG GAA GAC TTC CCC TGC CAT AGA GAC CTG CCA AAA CTA AGA CAC GCT TCA ATG CAA GGA AGT TCT CCT GGC CTC GCT AGG GCC ACT GTC AGC ATC ATG ACT GGA ATA CTT GCC AGG GTG GCT CTG ACA 
BSNM                            CAG CTC ACT ATT GAA GCT GTG CCA TCC AAT GCT GCA GAG GGA AAG GAG GTT CTT CTG CTT GTC CAC AAT CTG CCC CAG GAC ACT CTT GGC TAC AAC TGG TAC AAA GGG GAA ATA GTG GAC GCC AAT CAT CGA ATT ATA GGA TAT GTA ATA GCA ACT CAA GTA AAT ACC TCA GGG CCT GCA GAC AGC GGT CGA GAG ACA ATA TAC CCC AAT GCA ACC CTG CTG ATG CAG AAC GTC ACC AGA AAT GAC TCC TAC ACC CTA CAA GTC ATA ACG CTA AAT CTT GTG AAT GAA GAA GTA ACT GGC CAA TTC AGC GTA CAT CCG GAG ACT CCC AAG CCC TCC ATC TCC AGC AAC AAC TCC AAT CCC GTG GAA GAC AGG GAT GCT GTG GCC TTA ACC TGT GAA CCT GAG ACT CAG AAC ACA ACC TAC CTG TGG TGG GTA AAT GGT CAG AGC CTC CCG GTC AGT CCC AGG CTG CAG CTC TCC AAT GGC AAC AGG ACC CTC ACT CTA CTC AGT GTC ACA AGG AAT GAC GCA GGA CCC TAT GAG TGT GAA ATA CAG AAC CCA GTG AGT GTG AAC TTC AGT GAT CCA GTC ACC CTG AAT GTG CTC TAT GGC CCA GAT GCC CCC AAC ATT TCC CCT TCA GAC ACC TAT TAC CTT CCA GGG GTA AAT CTC AAC CTC TCC TGC CAT GCG GCC TCT AAT CCA CCG GCA CAG TAT TCT TGG TCT GTC AAT GGC ACA TTC CAG CAA CAC ACA CAA AAG CTC TTT ATC CCC AAC ATC ACT GCA AAG AAC AGC GGA TCC TAT GCC TGC CAC GCC ACT AAC TCA GCC ACT TGC CGC AAC AGG ACC ACA GTC AGG ATG ATC ACA GTC TCT GCT AAA ATC GGC TTT GAA ACA AGC CGT TCT CCA AAT GAG AGG AGG AGC CCC TTG GAT GAG GGA GGA GCA GCT CAG ACT GCT CCC ATC TCT GCT CCC AGC TCC CTG GTG GGG TGT ATG GAG GTG CCC AGG CCT GTC CCA AAT CTG GCT AAA AGT TGC CTG TTG AAG CCA AAC CTC CCC CAA GTC AGG CTG CAG AAA AAT GGG AAG ACA GGG AGC CTC CAG GAA GAC TTC CCC TGC CAT AGA GAC CTG CCA AAA CGA AGA CAC GCT TCA ATG CAA GGA AGT TCT CCT GGC CTC GCT AGG GCC ACT GTC AGC ATC ATG ACT GCA ATA CTT GCC AGG GTG GCT CTG ACA 
GSNM                            CAG CTC ACT ATT GAA GCT GTG CCA TCC AAT GCT GCA GAG GGA AAG GAG GTT CTT CTG CTT GTC CAC AAT CTG CCC CAG GAC ACT CTT GGC TAC AAC TGG TAC AAA GGG GAA ATG GTG GAC GCC AAT CAT CGA ATT ATA GGA TAT GTA ATA GCA ACT CAA GTA AAT ACC TCA GGG CCT GCA GAC AGC GGT CGA GAG ACA ATA TAC CCC AAT GCA ACC CTG CTG ATG CAG AAC GTC ACC AGA AAT GAC TCC TAC ACC CTA CAA GTC ATA ACG CTA AAT CTT GTG AAT GAA GAA GTA ACT GGC CAA TTC AGC GTA CAT CCG GAG ACT CCC AAG CCC TCC ATC TCC AGC AAC AAC TCC AAT CCC GTG GAA GAC AGG GAT GCT GTG GCC TTA ACC TGT GAA CCT GAG ACT CAG AAC ACA ACC TAC CTG TGG TGG GTA AAT GGT CAG AGC CTC CCG GTC AGT CCC AGG CTG CAG CTC TCC AAT GGC AAC AGG ACC CTC ACT CTA CTC AGT GTC ACA AGG AAT GAC GCA GGA CCC TAT GAG TGT GAA ATA CAG AAC CCA GTG AGT GTG AAC TTC AGT GAT CCA GTC ACC CTG AAT GTG CTC TAT GGC CCA GAT GCC CCC AAC ATT TCC CCT TCA GAC ACC TAT TAC CTT CCA GGG GTA AAT CTC AAC CTC TCC TGC CAT GCG GCC TCT AAT CCA CCG GCA CAG TAT TCT TGG TCT GTC AAT GGC ACA TTC CAG CAA CAC ACA CAA AAG CTC TTT ATC CCC AAC ATC ACT GCA AAG AAC AGC GGA TCC TAT GCC TGC CAC GCC ACT AAC TCA GCC ACT TGC CGC AAC AGG ACC ACA GTC AGG ATG ATC ACA GTC TCT GCT AAA ATC GGC TTT GAA ACA AGC CGT TCT CCA AAT GAG AGG AGG AGC CCC TTG GAT GAG GGA GGA GCA GCT CAG ACT GCT CCC ATC TCT GCT CCC AGC TCC CTG GTG GGG TGT ATG GAG GTG CCC AGG CCT GTC CCA AAT CTG GCT AAA AGT TGC CTG TTG AAG CCA AAC CTC CCC CAA GTC AGG CTG CAG AAA AAT GGG AAG ACA GGG AGC CTC CAG GAA GAC TTC CCC TGC CAT AGA GAC CTG CCA AAA CTA AGA CAC GCT TCA ATG CAA GGA AGT TCT CCT GGC CTC GCT AGG GCC ACT GTC AGC ATC ATG ACT GCA ATA CTT GCC AGG GTG GCT CTG ACA 
baboon                          CAG CTC ACT ATT GAA GCT GTG CCA TCC AAT GCT GCA GAG GGG AAG GAA GTT CTT CTA CTT GTC CAC AAT CTG CCC CAG GAC CCT CTT GGC TAC AAC TGG TAC AAA GGG GAA ACG GTG GAC GCC AAT CGT CGA ATT ATA GGA TAT GTA ATA GCA ACT CAA GTA AAT ATC TCA GGG CCT GCA GAC AGC GGT CGA GAG ACA ATA TAC CCC AAT GCA ACC CTG CTG ATG CAG AAC GTC ACC AGA AAT GAC TCC TAC ACC CTA CAA GTC ATA ACG CTA AAT CTT GTG AAT GAA GAA GTA ACT GGC CAA TTC AGC GTA CAT CCG GAG ACT CCC AAG CCC TCC ATC TCC AGC AAC AAC TCC AAT CCC GTG GAA GAC AGA GAT GCT GTG GCC TTA ACC TGT GAA CCT GAG ACT CAG AAC ACA ACC TAC TTG TGG TGG GTA AAT GAT CAG AGC CTC CCG GTC AGT CCC AGG CTG CAG CTC TCC AAT GGC AAC AGG ACT CTC ACT CTA CTC AAT GTC ACA AGG AAT GAC ACA GGA CCC TAT GAG TGT GAA ATA CAG AAC CCA GCA AGT GTG AAC TTC AGT GAC CCA GTC ACC CTG AAT GTC CTC TAT GGC CCA GAT GCC CCC AAC ATT TCC CCT TCA GAC ACC TAT TAC CTT CCA GGG GTA AAT CTC AAC CTC TTC TGC CAT GCG GCC TCT AAT CCA CTG GCA CAA TAT TCT TGG TCT GTC AAT GGC ACA TTC CAG CAA CAC ACA CAA AAG CTC TTT ATC CCC AAC ATC ACT GCA AAG AAC AGC GGA TCC TAT GCC TGC CAC GCC ACT AAC TCA GCC ACT GGT CGC AAC AGG ACC ACA GTC AGG ATG ATC ACA GTC TCT GCT GAA ATC GGC TTT GAA ACA AGC CAT TCT CCA AAT GAG AGG AGG AGC CCC TTG GAT GAG GGA GGA ACA GCT CAG ACT GCT CCC ATC TCT GCT CCC AGC TCC CTG GTG GGG TGT ATG GAG GTG CCC AGG CCT GTC CCA AAT CTG GCT AAA AGT TGC CTG TTG AAG CCA AAC CTC CCC CAA GTC AGG CTG CAG AAA AAT GGG AAG ACA GGG AGC CTC CAG GAA GAC TCC CCC TGC CAT AGA GAC CTG CCA AAA CTA AGA CAC GCT TCA GTA CAA GGA AGT TCT CCT GGC CTC GCT AGG GCC ACT GTC AGC ATC ATG ATT GGA ATA CTT GCC AGG GTG GCT CTG ACA 
PTmac                           CAG CTC ACT ATT GAA GCT GTG CCA TCC AAT GCT GCA GAG GGG AAA GAA GTT CTT CTA CTT GTC CAC AAT CTG CCC CAG GAC CCT CTT GGC TAC AAC TGG TAC AAA GGG GAA ACG GTG GAC GCC AAT CGT CGA ATT ATA GGA TAT GTA ATA GCA ACT CAA GTA AAT ATC TCA GGG CCT GCA GAC AGC GGT CGA GAG ACA ATA TAC CCC AAT GCA ACC CTG CTG ATG CAG AAC GTC ACC AGA AAT GAC TCC TAC ACC CTA CAA GTC ATA ACG CTA AAT CTT GTG AAT GAA GAA GTA ACT GGC CAA TTC AGC GTA CAT CCG GAG ACT CCC AAG CCC TCC ATC TCC AGC AAC AAC TCC AAT CCC GTG GAA GAC AGG GAT GCT GTG GCC TTA ACC TGT GAA CCT GAG ACT CAG AAC ACA ACC TAC CTG TGG TGG GTA AAT GGT CAG AGC CTC CCG GTC AGT CCC AGG CTG CAG CTC TCC GAT GGC AAC AGG ACC CTC ACT CTA CTC AAT GTC ACA AGG AAT GAC ACA GGA CCC TAT GAG TGT GAA ATA CAG AAC CCA GTG AGT GTG AAC TTC AGT GAT CCA GTC ACC CTG AAT GTC CTC TAT GGC CCA GAT GCC CCC AAC ATT TCC CCT TCA GAC ACC TAT TAC CTT CCA GGG GTA AAT CTC AAC CTC TCC TGC CAT GCG GCC TCT AAT CCA CTG GCA CAG TAT TCT TGG TCT GTC AAT GGC ACA TTC CAG CAA CAC ACA CAA AAG CTC TTT ATC CCC AAC ATC ACT GCA AAG AAC AGT GGA TCC TAT GCC TGC CAC GCC ACT AAC TCA GCC ACT GGC CAC AAC GGG ACC ACA GTC AGG ATG ATC ACA GTC TCT GCT GAA ATC GGC TTT GAA ACA AGC CGT TCT CCA AAT GAG AGG AGG AGC CCC TTG GAT GAG GGA GGA GCA GCT CAG ACT GCT CCC ATC TCT GCT CCC AGC TCC ATG GTG GGG TGT ATG GAG GTG CCC AGG CCT GTC CCA AAT CTG GCT AAA AGT TGC CTG TTG AAG CCA AAC CTC CCC CAA GTC AGG CTG CAG AAA AAT GGG AAG ACA AGG AGC CTC CAG AAA GAC TCC CCC TGC CAT AGA GAC CTG CCA AAA CTA AGA CAC GCT TCA GTA CAA GGA AGT TCT CCT GGC CTC GCT AGG GCC ACT GTC AGC ATC ATG ATT GGA ATA CTT GCC AGG GTG GCT CTG ACA 
CEmac                           CAG CTC ACT ATT GAA GCT GTG CCA TCC AAT GCT GCA GAG GGG AAG GAA GTT CTT CTA CTT GTC CAC AAT CTG CCC CAG GAC CCT CTT GGC TAC AAC TGG TAC AAA GGG GAA ACG GTG GAC GCC AAT CGT CGA ATT ATA GGA TAT GTA ATA GCA ACT CAA GTA AAT ATC TCA GGG CCT GCA GAC AGC GGT CGA GAG ACA ATA TAC CCC AAT GCA ACC CTG CTG ATG CAG AAC GTC ACC AGA AAT GAC TCC TAC ACC CTA CAA GTC ATA ACG CTA AAT CTT GTG AAT GAA GAA GTA ACT GGC CAA TTC AGC GTA CAT CCG GAG ACT CCC AAG CCC TCC ATC TCC AGC AAC AAC TCC AAT CCC GTG GAA GAC AGG GAT GCT GTG GCC TTA ACC TGT GAA CCT GAG ACT CAG AAC ACA ACC TAC CTG TGG TGG GTA AAT GGT CAG AGC CTC CCG GTC AGT CCC AGG CTG CAG CTC TCC GAT GGC AAC AGG ACC CTC ACT CTA CTC AAT GTC ACA AGG AAT GAC ACA GGA CCC TAT GAG TGT GAA ATA CAG AAC CCA GTG AGT GTG AAC TTC AGT GAT CCA GTC ACC CTG AAT GTC CTC TAT GGC CCA GAT GCC CCC AAC ATT TCC CCT TCA GAC ACC TAT TAC CTT CCA GGG GTA AAT CTC AAC CTC TCC TGC CAT GCG GCC TCT AAT CCA CTG GCA CAG TAT TCT TGG TCT GTC AAT GGC ACA TTC CAG CAA CAC ACA CAA AAC CTC TTT ATC CCC AAC ATC ACT GCA AAG AAC AGC GGA TCC TAT GCC TGC CAT GCC ACT AAC TCA GCC ACT GGC CAC AAC GGG ACC ACA GTC AGG ATG ATC ACA GTC TCT GCT GAA ATC GGC TTT GAA ACA AGC CGT TCT CCA AAT GAG AGG AGG AGC CCC TTG GAT GAG GGA GGA GCA GCT CAG ACT GCT CCC ATC TCT GCT CCC AGC TCC CTG GTG GGG TGT ATG GAG GTG CCC AGG CCT GTC CCA AAT CTG GCT AAA AGT TGC CTG TTG AAG CCA AAC CTC CCC CAA GTC AGG CTG CAG AAA AAT GGG AAG ACA GGG AGC CTC CAG AAA GAC TTC CCC TGC CAT AGA GAC CTG CCA AAA CTA AGA CAC GCT TCA GTA CAA GGA AGT TCT CCT GGC CTC GCT AGG GCC ACT GTC AGC ATC ATG ATT GGA ATA CTT GCC AGG GTG GCT CTG ACA 
rhesus                          CAG CTC ACT ATT GAA GCT GTG CCA TCC AAT GCT GCA GAG GGG AAG GAA GTT CTT CTA CTT GTC CAC AAT CTG CCC CAG GAC CCT CTT GGC TAC AAC TGG TAC AAA GGG GAA ACG GTG GAC GCC AAT CGT CGA ATT ATA GGA TAT GTA ATA GCA ACT CAA GTA AAT ATC TCA GGG CCT GCA GAC AGC GGT CGA GAG ACA ATA TAC CCC AAT GCA ACC CTG CTG ATG CAG AAC GTC ACC AGA AAT GAC TCC TAC ACC CTA CAA GTC ATA ACG CTA AAT CTT GTG AAT GAA GAA GTA ACT GGC CAA TTC AGC GTA CAT CCG GAG ACT CCC AAG CCC TCC ATC TCC AGC AAC AAC TCC AAT CCC GTG GAA GAC AGG GAT GCT GTG GCC TTA ACC TGT GAA CCT GAG ACT CAG AAC ACA ACC TAC CTG TGG TGG GTA AAT GGT CAG AGC CTC CCG GTC AGT CCC AGG CTG CAG CTC TCC GAT GGC AAC AGG ACC CTC ACT CTA CTC AAT GTC ACA AGG AAT GAC ACA GGA CCC TAT GAG TGT GAA ATA CAG AAC CCA GTG AGT GTG AAC TTC AGT GAT CCA GTC ACC CTG AAT GTC CTC TAT GGC CCA GAT GCC CCC AAC ATT TCC CCT TCA GAC ACC TAT TAC CTT CCA GGG GTA AAT CTC AAC CTC TCC TGC CAT GCG GCC TCT AAT CCA CTG GCA CAG TAT TCT TGG TCT GTC AAT GGC ACA TTC CAG CAA CAC ACA CAA AAC CTC TTT ATC CCC AAC ATC ACT GCA AAG AAC AGC GGA TCC TAT GCC TGC CAT GCC ACT AAC TCA GCC ACT GGC CAC AAC GGG ACC ACA GTC AGG ATG ATC ACA GTC TCT GCT GAA ATC GGC TTT GAA ACA AGC CGT TCT CCA AAT GAG AGG AGG AGC CCC TTG GAT GAG GGA GGA GCA GCT CAG ACT GCT CCC ATC TCT GCT CCC AGC TCC CTG GTG GGG TGT ATG GAG GTG CCC AGG CCT GTC CCA AAT CTG GCT AAA AGT TGC CTG TTG AAG CCA AAC CTC CCC CAA GTC AGG CTG CAG AAA AAT GGG AAG ACA GGG AGC CTC CAG AAA GAC TTC CCC TGC CAT AGA GAC CTG CCA AAA CTA AGA CAC GCT TCA GTA CAA GGA AGT TCT CCT GGC CTC GCT AGG GCC ACT GTC AGC ATC ATG ATT GGA ATA CTT GCC AGG GTG GCT CTG ACA 
sootyM                          CAG CTC ACT ATT GAA GCT GTG CCA TCC AAT GCT GCA GAG GGG AAG GAA GTT CTT CTA CTT GTC CAC AAT CTG CCC CAG GAC CCT CTT GGC TAC AAC TGG TAC AAA GGG GAA ACG GTG GAC GCC AAT CGT CGA ATT ATA GGA TAT GTA ATA GCA ACT CAA GTA AAT ATC TCA GGG CCT GCA GAC AGC GGT CGA GAG ACA ATA TAC CCC AAT GCA ACC CTG CTG ATG CAG AAT GTC ACC AGA AAT GAC TCC TAC ACC CTA CAA GTC ATA ACG CTA AAT CTT GTG AAT GAA GAA GTA ACT GGC CAA TTC AGC GTA CAT CCG GAG ACT CCC AAG CCC TCC ATC TCC AGC AAC AAC TCC AAT CCT GTG GAA GAC AGA GAT GCT GTG GCC TTA ACC TGT GAA CCT GAG ACT CAG AAC ACA ACC TAC CTA TGG TGG GTA AAT GAT CAG AGC CTC CCA GTC AGT CCC AGG CTG CAG CTC TCC AAT GGC AAC AGG ACC CTC ACT CTA CTC AAT GTC ACA AGG AAT GAC ACA GGA CCC TAT GAG TGT GAA ATA CAG AAC CCA GTG AGT GTG AAC TTC AGT GAC CCA GTC ACC CTG AAT GTC CTC TAT GGC CCA GAT GCC CCC AAC ATT TCC CCT TCA GAC ACC TAT TAC CTT CCA GGG GTA AAT CTC AAC CTC TCC TGC CAT GCG GCT TCT AAT CCA CTG GCA CAG TAT TCT TGG TCT GTC AAT GGC ACA TTC CAG CAA CAC ACA CAA AAG CTC TTT ATG CCC AAC ATC ACT GCA AAG AAC AGC GGA TCC TAT GCC TGC CAC GCC ACT AAC TCA GCC ACT GGT CGC AAC AGG ACC ACA GTC AGG ATG ATC ACA GTC TCT GCT GAA ATC GGC TTT GAA ACA AGC CAT TCT CCA AAT GAG AGG AGG AGC CCC TTG GAT GAG GGA GGA ACA GCT CAG ACT GCT CCC ATC TCT GCT CCC AGC TCC CTG GTG GGG TGT ACG GAG GTG CCC AGG CCT GTC CCA AAT CTG GCT AAA AGT TGC CTG TTG AAG CCA AAC CTC CCC CAA GTC AGG CTG CAG AAA AAT GGG AAG ACA GGG AGC CTC CAG GAA GAC TCC CCC TGC CAT AGA GAC CTG CCA AAA CTA AGA CAC GCT TCA GTA CAA GGA AGT TCT CCT GGC CTC GCT AGG GCC ACT GTC AGC ATC ATG ATT GGA ATA CTT GCC AGG GTG GCT CTG ACA 
drill                           CAG CTC ACT ATT GAA GCT GTG CCA TCC AAT GCT GCA GAG GGG AAG GAA GTT CTT CTA CTT GTC CAC AAT CTG CCC CAG GAC CCT CTT GGC TAC AAC TGG TAC AGA GGG GAA ACG GTA GAC GCC AAT CGT CGA ATT ATA GGA TAT GTA ATA GCA ACT CAA GTA AAT ATC TCA GGG CCT GCA GAC AGC GGT CGA GAG ACA ATA TAC CCC AAT GCA ACC CTG CTG ATG CAG AAC GTC ACC AGA AAT GAC TCC TAC ACC CTA CAA GTC ATA ACG CTA AAT CTT GTG AAT GAA GAA GTA ACT GGC CAA TTC AGC GTA CAT CCG GAG ACT CCC AAG CCC TCC ATC TCC AGC AAC AAC TCC AAT CCT GTG GAA GAC AGA GAT GCT GTG GCC TTA ACC TGT GAA CCT GAG ACT CAG AAT ACA ACC TAC CTA TGG TGG GTA AAT GAT CAG AGC CTC CCA GTC AGT CCC AGG CTG CAG CTC TCC AAT GGC AAC AGG ACC CTC ACT CTA CTC AAT GTC ACA AGG AAT GAC ACA GGA CCC TAT GAG TGT GAA ATA CAG AAC CCA GTG AGT GTG AAC TTC AGT GAC CCA GTC ACC CTG AAT GTC CTC TAT GGC CCA GAT GCC CCC AAC ATT TCC CCT TCA GAC ACC TAT TAC CTT CCA GGG GTA AAT CTC AAC CTC TCC TGC CAT GCG GCT TCT AAT CCA CTG GCA CAG TAT TCT TGG TCT GTC AAT GGC ACA TTC CAG CAA CAC ACA CAA AAG TTC TTT ATG CCC AAC ATC ACT GCA AAG AAC AGC GGA TCC TAT GCC TGC CAC GCC ACT AAC TCA GCC ACT GGT CGC AAC AGG ACC ACA GTC AGG ATG ATC ACA GTC TCT GCT GAA ATC GGC TTT GAA ACA AGC CAT TCT CCA AAT GAG AGG AGG AGC CCC TTG GAT GAG GGA GGA ACA GCT CAG ACT GCT CCC ATC TCT GCT CCC AGC TCC CTG GTG GGG TGT ACA GAG GTG CCC AGG CCC GTC CCA AAT CTG GCT AAA AGT TGC CTG TTG AAG CCA AAC CTC CCC CAA GTC AGG CTG CAG AAA AAT GGG AAG ACA GGG AGC CTC CAG GAA GAC TCC CCC TGC CAT AGA GAC CTG CCA AAA CTA AGA CAC GCT TCA GTA CAA GGA AGT TCT CCT GGC CTC GCT AGG GCC ACT GTC AGC ATC ATG ATT GGA ATA CTT GCC AGG GTG GCT CTG ACA 
AGM                             CAG CTC ACT ATT GAA GCT GTG CCA TCC AAT GCT GCA GAG GGG AAG GAA GTT CTT CTA CTT GTC CAC AAT CTG CCC CAG GAC CCT CTT GGC TAC AAC TGG TAC AAA GGG GAA ACA GTG GAC ACC AAT CGT CGA ATT ATA GGA TAT GTA ATA GCA ACT CAA GTA AAT ATC TCA GGG CCT GCG TAC AGC AGT CGA GAG ACA ATA TAC CCC AAT GCA ACC CTG CTG ATG CAG AAC GTC ACC AGA AAT GAC TCC TAC ACC CTA CAA GTC ATA ATG CTA AAT CTT GTG AAT GAA GAA GTA ACT GGC CAA TTC AGC GTA CAT CCG GAG ACT CCC AAG CCC TCC ATC TCC AGC AAC AAC TCC AAT CCC GTG GAA GAC AGA GAT GCT GTG GCC TTA ACC TGT GAA CCT GAG ACT CAG AAC ACA ACC TAC CTG TGG TGG GTA AAT GGT CAG AGC CTC CCC GTC AGT CCC AGG CTG CAG CTC TCG GAT GGC AAC AGG ACC CTC ACT CTA CTC AAT GTC ACA AGG AAT GAC ACA GGA CCC TAT GAG TGT GAA ATA CAG AAC CCA GTG AGT GTG AAC TTC AGT GAC CCA GTC ACC CTG AAT GTC CTC TAT GGC CCA GAT GCC CCC AAC ATT TCC CCT TCA GAC ACC TAT TAC CTT CCA GGG GTA AAT CTC AAC CTC TTC TGC CAT GCG GCC TCT AAT CCA CTG GCA CAG TAT TCT TGG TCT GTC AAT GGC ACA TTC CAG CAA CAC ACA CAA AAG CTC TTT ATC CCC AAC ATC ACT GCA AAG AAC AGC GGA TCC TAT GCC TGC CAC GCC ACT AAC TCA GCC ACT GGC CAC AAC AGG ACC ACA GTC AGG ATG ATC ACA GTC TCT GCT GAA ATC GGC TTT GAA ACA AGC CAT TCT CCA AAT GAG AGG AGG AGC CCC TTG GAT GAG GGA GGA ACA GCT CAG ACT GCT CCC ATC TCT GCT CCC AGC TCC CTG ATG GGG TGT ATG GAG GTG CCC AGG CCT GTC CCA AAT CTG GCT AAA AGT TGC CTG TTG AAG CCA AAC CTC CCC CAA GTC AGG CTG CAG AAA AAT GGG AAG ACA GGG AGC CTC CAG GAA GAC TCC CCC TGC CAT AGA GAC CTG CCA AAA CTA AGA CAC GCT TCA GTA CAA GGA AGT TCT CCT GGC CTC GCT AGG GCC ACT GTC AGT ATC ATG ATT GGA ATA CTT GCC AGG GTG GCT CTG ACA 
marmoset                        CAG TTC AGT ATT GAA GCT GTG CCA CCC AAT GCT GCA GAA GGG AAG GAG GTT CTT CTG CTT GTC CAC AAT CTG CCC CAG GAA CTT CTT GGC TAC AAC TGG TAC AAA GGG GAA ACG GTG GAT GCC AAA CGG CGA ATT ATA GGA TAT GTA GTG AGA CCT CAA ATA ACT ACC CCA GGG CCC GCA TAC AGC GGT CGA GAG GCA CTA TAC CCC AAT GCA TCC CTA CTG ATG CAG AAC GTC ACC AGA AAT GAC TTC TAC ACT CTA CAA GTC GTA AAG CTA GAT CTT GTG AAT GAA GAA GTA ACG GGC CAG TTC AGC GTA CAC CTG GAG CTG TCC AAG CCC TAC ATC ACC AGC AAC AAC TCC AGC CCT GTG GAG AAC AAG GAT GCT GTG GCC TTA ACC TGT GAA CCT GAG ACT CAG GAC ACA ACC TAC CTG TGG TGG GTA AAT GGT CAG AGG CTC CTG GTC AGT CCC AGG CTG CAG CTG TCC AGT GAC AAC AGG ACC CTC ACT CTA CTC AGC GTC ACA AGG AAT GAC ACA GGA CCC TAT GAG TGT GAA ATA CAG AAC CCA GTG AGT GCG AAC TTC AGT GAC CCA GTC ACC CTG AAT GTC CTC TAT GGC CCA GAA GCC CCC ATC ATT TCC CCT TCA GAC ACC TAT TAC TAC CCA GGA GGA AAT CTC AGC CTC TCC TGC CAT GCA ACC TCT AAT CCA GCC TCA CGG TAT TCT TGG TCT GTA AAC GGC ACA TTC CAG CAA CAC AAA CAA AAG CTC TTT ATC CCC AAC ATT ACT GTG AAG AAC AGC GGA TCC TAT GCC TGC CAC GCC GTG AAC CCA GCC ACT GGC CAC AAC AGG ACC ACA GTC AAG ATG ATC ACA GTG TCT GCT GTA ATC GGC TTT GAA ACA AGC CAT TCC CCA AAC GAG AGA AGG AGT CCC TTG GAT GGG GGA GGA GCA GCT CAG ACT GCT CCC TTC TCT ACT CCC AGC ACC CCA GTG GGC TGT ATG GAG GTG TCC AGG CCT GTC CCA AAT CTC GCT AAA AGA TGC CAG TTG AAG CCA AGC CTC CCC CTG GTC AGG CTG CAG GGA AAT GGG AAG ACA GGG AGC CTC CGG GAA GAC TCC CCC TGC CAG AGA GAC CTG CCA CAA CTA AGA CAC GCT TCG GTA CCA GAT AGT TCT CCT GTC CTC GCT GGG GCT ACT GTC AGC ATC ATG ATT GGA GTG CTG GCC AGG GTG GCT CTG ATA 
nightM                          CAG CTC AGT ATT GAA GCT GTG CCA CCC AAT GCT GCA GAG GGG AAG GAG GTT CTT CTG CTT GTC CAC AAT CTG CCC CAG GAC CCT TTT GGC TAC AAC TGG TAC AAA GGG GAA ACA GTG GAT GCC AAA CAG CGA ATT ACA GGA TAT GTA GTG AGA TCT CAA ATA ACT ACC ACA GGG CCC GCA TAC AGC GGT CGA GAG GCA CTA TAC CCC AAT GCA TCC CTA CTG ATG CAG AAC GTC ACC AGA AAT GAC TCC TAC ACC CTA CAA GTC ATA AAG CTA GAT CTT GTG AAT GAA GAA GTA ACG GGC CAG TTC AGC GTA CAC CTG GAG CTG TCC AAG CCC TAC ATC ACC AGC AAC AAC TCC AAC CCT GTG GAG AAC AAG GAT GCT GTT GCC TTA ACC TGT GAA CCT GAG ACT CAG GAC ACA ACC TAC CTG TGG TGG GTA AAT GGT CAG AGC CTC CTG GTC AGT CCC AGG CTG CAG CTG TCC AGT GAC AAC AGG ACC CTC ACT CTA CTC AGC ATC ACA AGG AAT GAC ACA GGA CCC TAT GAG TGT GAA ATA CAG AAC CCA GTG AGT GCG AAC TTC AGT GAC CCA GTC ACC CTG AAT GTC CTC TAT GGC CCA GAT GCC CCC ATC ATT TCT CCT TCA GAC ACC TAT TAC TAC CCA GGA GGA AAT CTC AGC CTC TCC TGC CAT GCA GCC TCT AAT CCA GCC TCA CAG TAT TCT TGG TCT GTA AAT GGC ACA TTC CAG CAA CAC AAA CAA AAG CTC TTT ATC CCC AAC ATT ACT GTG AAG AAC AGC GGA TCC TAC ACC TGC CAT GCC ATG AAC CCA GCC ACT GGC CGC AAC AGG ACC ACA GTC AAG ATG ATC ACA GTG TCT GCT GCA ATC GGC TTT GAA ACA AGC CAT TCC CCC AAC GAG AGG AGG AGT CCC TTG GTT GGG GGA GGA GCA GCT CAG ACT GCT CCC TTC TCT GTT CCC AGC ACC CCA GTG GGC TGT ATG GAG GTA TCC AGG CCT GCC CCA AAT CTG GCT AAA AGA TGC CAG TTG AAG CCA AGC CTC CCC CTG GTC AGG CTG CAG AGA AAA GGG AAG ACA AGG AGC CTC CGG GAA GAC TCC CCC TGC CAT AGA GAC CTG CCA CAA CTA AGA CAC GCT TCA GTA CCA GAT AGT TCT CTT GTC CTC GCT GGG GCC ACT GTC AGC ATC ATG ATT GGA GTG CTG GCC AGG GTG GCT CTG ATA 
capuchin                        CAG CTC AGT ACT GAA GCT GTG CCA TCG AAT GCT GCA GAG GGG AAG GAT GTT CTT CTG CTT GTC CAC AAT CTG CCC CAG GAC CCT CTT GGC TAC AAC TGG TAC AAA GGG GAA ATG GTG GAT GCC AAA CAG CGA ATT ATA GGA TAT GTA GTG AGA TCT CAA ATA ACT ACC ACA GGG CCC GCA TAC AGC GGT CGA GAG ACA GTG TAC CCC AAT GCA TCC CTA CTG ATG CAG AAT GTC ACC AGA AAT GAC TTC TAC ACT CTA CAA GTC ATA AAG CTA GAT CTT GTG AAT GAA GAA GTA ACG GGC CAG TTC AGC GTA CAC CTG GAG CTG TCC AAG CCC TAC ATC ACC AGC AAC AAC TCC AGC CCT GTG GAG AAC AAG GAT GCT GTG GCC TTA ACC TGT GAA CCT GAG ACT CAG GAC ACA ACC TAC CTG TGG TGG GTA AAT GGT CAG AGC CTC CTG GTC AGT CCC AGG CTG CAG CTG TCC AGT GAC AAC AGG ACC CTC ACT CTA CTC AGA GTC ACA AGG AAT GAC ACA GGA CCC TAT GAG TGT GAA ATA CAG AAC CCA GTG AGT GCG AAC TTC AGT GAC CCA GTC ACC CTG AAT GTC CTC TAT GGC CCA GAT GCC CCC ATC ATT TCC CCT TCA AAC ACC TAT TAC TAC CCA GGA GGA AAT CTC AGC CTC TCC TGC CAT GCA GCC TCT AAT CCA GCC TCA CAG TAT TCT TGG TCT GTA AAT GGC ACA TTC CAG CAA AAC AAA CAA AAG CTC TTT ATC CCC AAC ATT ACT GTG AAG AAC AGT GGA TCC TAC ACC TGC CAC GCC ATG AAC CCA GCC ACT GGC CGC AAC AGG ACC ACA GTC AAG ATG ATC ACA GTG TCT GCT GCA ATC GGC TTT GAA ACA AGC CGT TCC CCA AAT GAG AGG AGG AGT CCC TTG GAT GGG GGA GAA GCA GCT CAG ACT GCT CCC TTC TCC GCT CCC AGC ACC CCA GTG GGC TGT ATG GAG GTG TCC AGG CCT GCC CCA AAT CTG GCT AAA AGA TGC CAG TTG AAG CCA AGC CTC CCC CTG GTC AGG CTG CAG GGA AAT GGG AAG ACA GGG AGC CTC CGG GAA GAC TCC CCC TGC CAT AGA GAT CTG CCA CAA CTC AGA CAC GCT TCA GTA CCA GAT AGT TCT CCT GTC CTC GCT GGG GCC ACT TTC AGC ATC ATG ATT GGA GTG CTG GCC AGG GTG GCT CTG ATA 
squirrelM                       CAG CTC AGT ATT GAA GCT GTG CCA CCC AAT GCT GCA GAG GGG AAG GAG GTT CTT CTG CTT GTC CAC AAT CTG CCC CAG GAC GCT CTT GGC TAC AAC TGG TAC AAA GGG AAA ATG GTG GAG GCC AAA TGG CGA ATT ACA GGA TAC GTA GTG AGA TCT CAA ATA ACT ACC ACA GGG CCC GCA TAC AGC GGT CGA GAG GCA CTA TAC CCC AAT GCA TCC CTA CTG ATG CAG AAC GTC ACT GGA AAT GAC TTC TAC ACC CTA CAA GTC ATA AAG CTA GAT CTT GTG AAT GAA GAA GTA ACG GGC CAG TTC AGC GTA CAC CGG GAG CTG TCC AAG CCC TAC ATC ATC AGC AAC AAC TCC AGC CCT GTG GAG AAC AAG GAT GCT GTG GCC TTA ACC TGT GAA CCT GAG ACT CAG GAC ACA ACC TAC CTG TGG CGG GTA AAT GGT CAG AGC CTC CTC GTC AGT CCC AGG CTG CAG CTG TCC AGT GAC AAC AGG ACC CTC ACT CTA CTC AGC ATC ACA AGG AAT GAC ACA GGA CCC TAT GAG TGT GAA ATA CAG AAT CCA GTG AGT GCG AAC TTC AGT GAC CCA GTC ACC CTG AAT GTC CTC TAT GGC CCA GAT GCC CCC ATC ATT TCC CCT TCA GAC ACC TAT TAC TAC CCA GGA GGA AAT CTC AGC CTC TCC TGC CAT GCA GCC TCT AAT CCA GCC TCA CAG TAT TCT TGG TCT GTA AAT GGC ACA TTC CAG CAA CAC AAA CAA AAG CTC TTT ATC CAC AAC ATT ACT GTG AAG AAC AGC GGA TTC TAC ACC TGC CAC GCC ATG AAC CCA GCC ACT GGC CGC AAC AGG ACC ACA GTC AAG ATG ATC ACA GTG CCT GCT GCA ATC GGC TTT GAA ACA AGC CAT TTC CCA AAC GAG AGG AGG AGT CCC TTG GAT GGG GGA GAA GCA GCT CAG ACT GCT CCC TTC TCC GCT CCC AGC ACC CCA GTG GGC TGT ATG GAG GTG TCC AGG CCT GTC CCA AAT CTA GCT AAA AGA TGC CAG TTG AAG CCA AGC CTC CCC CTA GTC AGG CTG CAG GGA AAG GGG AAG ACA GGG AGC CTC CGG GAA GAC TTC CCC TGC CAT AGA GAC CTG CCA CAA CTA AGA CAC GCT TCA GTA CCA GAT AGT TCT CCT GTC CTC GCT GGG GCC ACT GTC AGC ATC ATG ATT GGA GTG CTG GCC AGG GTG GCT CTG ATA 


Printing out site pattern counts


        19        729  P

human                           AAA AAA AAA AAC AAC AAC AAC AAC AAC AAC AAC AAG AAG AAG AAG AAG AAT AAT AAT AAT AAT AAT AAT AAT ACA ACA ACA ACA ACA ACA ACC ACC ACC ACC ACC ACC ACC ACT ACT ACT ACT ACT ACT AGA AGA AGA AGC AGC AGC AGC AGC AGG AGG AGG AGG AGG AGG AGT AGT AGT AGT AGT ATA ATA ATA ATA ATA ATA ATC ATC ATC ATC ATC ATG ATG ATG ATT ATT ATT ATT CAA CAA CAA CAA CAC CAC CAC CAG CAG CAG CAG CAG CAG CAT CAT CAT CAT CCA CCA CCA CCA CCC CCC CCC CCC CCC CCC CCG CCG CCT CCT CCT CCT CCT CGA CGC CGG CGG CGT CGT CGT CTA CTA CTA CTA CTC CTC CTC CTC CTC CTG CTG CTG CTG CTG CTG CTG CTG CTT GAA GAA GAA GAA GAC GAC GAC GAC GAC GAC GAC GAC GAG GAG GAG GAG GAT GAT GAT GAT GCA GCA GCA GCA GCA GCA GCC GCC GCC GCC GCC GCG GCG GCT GCT GCT GCT GGA GGA GGA GGA GGC GGC GGC GGC GGG GGG GGG GGG GGG GGT GTA GTA GTA GTA GTA GTC GTC GTC GTC GTC GTC GTG GTG GTG GTG GTG GTT TAC TAC TAC TAC TAT TAT TAT TCA TCA TCA TCA TCC TCC TCC TCC TCC TCC TCC TCC TCC TCC TCC TCC TCC TCT TCT TCT TGC TGG TGG TGT TTA TTC TTC TTG TTT 
chimpanzee                      ... ... ... ... ... ... ... ... ... ... ... ... ... ... ... ... ... ... ... ... ... ... ... ... ... ... ... ... ... ... ... ... ... ... ... ... ... ... ... ... ... ... ... ... ... ..G ... ... ... ... ... ... ... ... ... ... ... ..C ... ... ... ... ... ... ... ... ... ... ... ... ... ... ... ... ... ... ... ... ... ... ... ... ... ... ... ... ... ..A ... ... ... ... ... ... ... ... ... ... ... ... ... ... ... ... ... ... G.. ... ... ... ... ... ... ... ... ... ... ... ... ... ... ... ... ... ... ... ... ... ... ... ... ... ... ... ... ... ... ..T ... ... ... ... ... ... ... ... ... ... ... ... ..T ... ... ... ... ... ... ... ... ... ... ... ... ... ... ... ... ... ... ... ..A ... ... ... ... ... ... ... ... ... ... ... ... ... .A. ... ... ... ... ... ... ... ... ... ... ... ... ... ... ... ... ... ... ... ... ... ... C.. ... ... ... ... ... ... ... ... ... ... ... ... ... ... ... ... ... ... ... ... ... ... ... ... ... ... ... ... ... ... ... ... ... ... ... 
bonobo                          ... ... ... ... ... ... ... ... ... ... ... ... ... ... ... ... ... ... ... ... ... ... ... ... ... ... ... ... ... ... ... ... ... ... ... ... ... ... ... ... ... ... ... ... ... ..G ... ... ... ... ... ... ... ... ... ... ... ..C ... ... ... ... ... ... ... ... ... ... ... ... ... ... ... ... ... ... ... ... ... ... ... ... ... ... ... ... ... ..A ... ... ... ... ... ... ... ... ... ... ... ... ... ... ... ... ... ... G.. ... ... ... ... ... ... ... ... ... ... ... ... ... ... ... ... ... ... ... ... ... ... ... ... ... ... ... ... ... ... ..T ... ... ... ... ... ... ... ... ... ... ... ... ..T ... ... ... ... ... ... ... ... ... ... ... ... ... ... ... ... ... ... ... ..A ... ... ... ... ... ... ... ... ... ... ... ... ... .A. ... ... ... ... ... ... ... ... ... ... ... ... ... ... ... ... ... ... ... ... ... ... C.. ... ... ... ... ... ... ... ... ... ... ... ... ... ... ... ... ... ... ... ... ... ... ... ... ... ... ... ... ... ... ... ... ... ... ... 
gorilla                         ... ... ... ... ... ... ... ... ... ... ..T ... ... ... ... ... ... ... ... ... ... ... ... ... ... ... ... ... ... ..G ... ... ... ... ... ... G.. ... ... ... ... ... G.. ... ... ..G ... ... ... ... ... ... ... ... ... ... ... ..C ... ... ... ... .C. ... ... ... ... ... ... ... ... ... ... ... ... ... ... ... ... ... ... ... ... ... ... ... ... ..A ... ... ... ... .G. ... ... ... ... ... ... ... ... ... ... ... ... ... ... ..A ... ... ... ... ... ... ... ... ... ... ... ... ... ... ... ... ... ... ... ... ... ... ... ... ... ... ... ... ... ..T ... ... ... ... ... ... ... ... ... ... ... ... ... ... ... ... ... ... ... ... ... ... ... ... ... ... ... ... ... ... ... ... ... ... ..C ... ... ... ... ... ... ... ... ... ... ... .A. ... ... ... ... ... ... ... ... ... ... ... ... ... ... ... ... ... ... ... ... ... ... C.. ... ... ... ... ... ... ... ... ... ... ... ... ... ... ... ... ... ... ... ... ... ... ... ... ... ... ... ... ... ... ... ... ... ... ... 
orangutan                       ... ... ... ... ... ... ... ... ... ... ... ... ... ... ... ... ... ... ... ... ... ... ... .G. ... ... ... G.. G.. .TG ... ... ... ... ... ... G.. ... ... ... ... ... ... ... ... ..G ... ... ... ... ... ..A ... ... ... ... ... ..C ... ... ... ... ... .C. ... ... ... ... ... ... ... ... G.. ... ... G.. .C. ... ... ... ... ... ... .C. ... ... ... .TA ... ... ... ..T ... ... ... ... ... ... ... ... ..G ... ... ... ... ... ... ... ... ... ... ... ... ... ... ... .A. ... ... .T. T.. ... ... ... ..G .C. ... ... ... ... ... ... ... ... ... ... ... ..T ... ... ... ... ..G ... ... ... ... ... ... ... ..G ... ... ... ... ... ... ... ... ... ... ... ... ... .TG ... ... ... ... ... ... ... ... A.. ... ... ... ... ... ... ... ... ... ... .A. ... ... ... ... ... .C. ... ... ... ... ... ... ... ... ... ... ... ... ... ... ... ... C.. ... ... ... ... ... ... ... ... ... ... ... ... ... ... ... ... ... ... ... ... ... ... ... ... ... ... ... ... ... ... ... ..A ... ... ... 
colobus                         ... ... ... ... ... ... ... ..T ..T ..T ... ... ... ... .C. .G. ... ... ... ... ... ... .C. GG. ... ... ... ... G.. .TG .A. ... ... ... ... .T. G.. ... ... ... ... ... ... ... ... ..G .A. ... ... ... ... ... ... ... ... ... G.. ..C .A. ... ... ... ... ... .C. ... ... ... ... ... ... ... G.. ... ... G.. .A. .C. ... ... A.. ... ... ... ... ... ..G GTA ... ... .T. ..A ... ... ... ... .T. ... ... T.. .A. ... ... ... ... ..G ... ... ... ... ... ... ... ... ... ... .A. .A. ... .T. ... ... ... ... ... .C. ... ... ... T.. ..A ..C ... ... ... ... ... ..T ... ... ... ... ..G ... ... ... ... ... ..T ..T ..G ..A ... ... ... ..C ... ... ... AA. A.. C.. ... ... .TG ... ... ... ... ... .T. .T. ... ... ... ... ... ... ... ... ... ... ... T.. .A. ... ... ... ... ... .C. A.. A.G ... ... ... ... ... ... ..G ..T ... ... ... ... ... ... C.. G.. ... .G. ... ... ... G.. G.. ... ... A.. ... ... ... ... ... ... ... ... ... ..T .T. .T. ... ... ... ... ... ... ... .C. ..A ... ... ... 
BSNM                            ... ... ... ... ... ... ... ... ..T ..T ... ... ... ... .C. .G. ... ... ... ... ... ... .C. GG. ... ... ... ... G.. .T. .A. ... ... ... ... ... G.. ... ... ... ... ... ... ... ... ..G .A. ... ... ... ... ... ... ... ... ... G.. ..C .A. ... ... ... ... ... .C. ... ... ... ... ... ... ... G.. ... ... G.. .A. .C. ... ... A.. ... ... ... ... ... ..G GTA ... ... .T. ..A ... ... ... ... .T. ... ... T.. .A. ... ... ... ... ..G ... ... ... A.. ... ... ... ... ... ... .A. .A. .A. .T. ... .G. ... ..G ... .C. ... ... ... ... ... ..C ... ... ... ... ... ..T ... ... ... ... ..G ... ... ... ... ... ... ..T ..G ..A ... ... ... ..C ... ... ... AA. ... C.. ... ... .TG ... ... ... ... ... ... .T. ... ... ... ... .C. ... ... ... ... ... ... T.. .A. ..A ... ... ... ... .C. A.. A.G ... ... ... ... ... ... ..G ... ... ... ... ... ... ... C.. G.. ... ... ... ... ... G.. G.. ... ... A.. ... ... ... ... ... ... ... ... ... ..T ... .T. ... ... ... ... ... ... ... .C. ..A ... ... ... 
GSNM                            ... ... ... ... ... ... ... ... ..T ..T ... ... ... ... .C. .G. ... ... ... ... ... ... .C. GG. ... ... ... ... G.. .TG .A. ... ... ... ... ... G.. ... ... ... ... ... ... ... ... ..G .A. ... ... ... ... ... ... ... ... ... G.. ..C .A. ... ... ... ... ... .C. ... ... ... ... ... ... ... G.. ... ... G.. .A. .C. ... ... A.. ... ... ... ... ... ..G GTA ... ... .T. ..A ... ... ... ... .T. ... ... T.. .A. ... ... ... ... ..G ... ... ... A.. ... ... ... ... ... ... .A. .A. .A. .T. ... ... ... ..G ... .C. ... ... ... ... ... ..C ... ... ... ... ... ..T ... ... ... ... ..G ... ... ... ... ... ... ..T ..G ..A ... ... ... ..C ... ... ... AA. ... C.. ... ... .TG ... ... ... ... ... ... .T. ... ... ... ... .C. ... ... ... ... ... ... T.. .A. ..A ... ... ... ... .C. A.. A.G ... ... ... ... ... ... ..G ... ... ... ... ... ... ... C.. G.. ... ... ... ... ... G.. G.. ... ... A.. ... ... ... ... ... ... ... ... ... ..T ... .T. ... ... ... ... ... ... ... .C. ..A ... ... ... 
baboon                          ... ... ... ... ... ... ... ... ..T ..T ... ... ... ... .C. .GA ... ... ... ... ... ... .C. GG. ... ... ... ... G.. ..G .A. ... ... ... ..T .T. G.. ... ... ... ... ... ... ... ... ..G .A. ... ... ... ... ... ... ... ... ... G.. ..C .A. .A. ... ... ... ... .C. ... ... ... ... ... ... ... G.. ... ... G.. .A. ... ... ... A.. ... ... ... ... ... ..G GTA ..A ... .T. ..A ... ... ... ... .T. ... ... T.. .A. ... ... ... ... .TG ... ... ... ... ... ... ... ... ... ... .A. .A. ... .T. .A. ... ... ... ... .C. ... ... ... ... ... ..C ... ... ... ... T.. ..T ... ... ... ... ..G ... ... ... ... ... ... ... ..G ..A ..A ... ... ..C ... ... ... .A. A.. C.. ... ... .TG ... ... ... ... ... ... ..A ... ... ... ... ... ... ... ... ... ... ... ..T .A. ... ... ... ... .A. AC. A.. ... ... ... ... ... ... ... ... ... ... ... ... ... ... ... C.. G.. ... ... ... ... ... G.. G.. ... ... A.. ... ... ... ... ... ... ... ... .T. ..T ... ... ... ... ... ... ... ... ... .C. ..A ... ... ... 
PTmac                           ... ... ... ... ... ... ... ... ..T ..T ... ..A ... ... .C. .G. ... ... ... ... ... G.. .C. GG. ... ... ... ... G.. ..G .A. ... ... ... ... .T. G.. ... ... ... ... ... ... ... ... ..G .A. ... ... ... ..T ... ... ... ... G.. G.. ..C .A. .A. ... ... ... ... .C. ... ... ... ... ... ... ... G.. ... ... G.. .A. ... ... ... A.. ... ... ... ... ... ..G GTA ... ... .T. ..A ... ... ... ... .T. ... ... T.. .A. ... ... ... ... .TG ... ... ... ... ... ... ... ... ... .A. .A. .A. ... .T. ... ... ... ... ... .C. ... ... ... ... ... ..C A.. ... ... ... ... ..T ... A.. ... ... ..G ... ... ... ... ... ... ..T ..G ..A ..A ... ... ..C ... ... ... .A. ... C.. ... ... .TG ... ... ... ... ... ... .T. ... ... ... ... ... ... ... ... ... ... ... ... .A. ... A.. ... ... ... AC. A.. ... ... ... ... ... ... ... ... ... ... ... ... ... ... ... C.. G.. ... ... ... ... ... G.. G.. ... ... A.. ... ... ... ... ... ... ... ... ... ..T ... ... ... ... ... ... ... ... ... .C. ..A ... ... ... 
CEmac                           ... ... ... ... ... ... ... ... ..T ..T ... ... ..C ... .C. .G. ... ... ... ... ... G.. .C. GG. ... ... ... ... G.. ..G .A. ... ... ... ... .T. G.. ... ... ... ... ... ... ... ... ..G .A. ... ... ... ... ... ... ... ... G.. G.. ..C .A. .A. ... ... ... ... .C. ... ... ... ... ... ... ... G.. ... ... G.. .A. ... ... ... A.. ... ... ... ... ..T ..G GTA ... ... .T. ..A ... ... ... ... .T. ... ... T.. .A. ... ... ... ... .TG ... ... ... ... ... ... ... ... ... .A. .A. .A. ... .T. ... ... ... ... ... .C. ... ... ... ... ... ..C ... ... ... ... ... ..T ... A.. ... ... ..G ... ... ... ... ... ... ..T ..G ..A ..A ... ... ..C ... ... ... .A. ... C.. ... ... .TG ... ... ... ... ... ... .T. ... ... ... ... ... ... ... ... ... ... ... ... .A. ... ... ... ... ... AC. A.. ... ... ... ... ... ... ... ... ... ... ... ... ... ... ... C.. G.. ... ... ... ... ... G.. G.. ... ... A.. ... ... ... ... ... ... ... ... ... ..T ... .T. ... ... ... ... ... ... ... .C. ..A ... ... ... 
rhesus                          ... ... ... ... ... ... ... ... ..T ..T ... ... ..C ... .C. .G. ... ... ... ... ... G.. .C. GG. ... ... ... ... G.. ..G .A. ... ... ... ... .T. G.. ... ... ... ... ... ... ... ... ..G .A. ... ... ... ... ... ... ... ... G.. G.. ..C .A. .A. ... ... ... ... .C. ... ... ... ... ... ... ... G.. ... ... G.. .A. ... ... ... A.. ... ... ... ... ..T ..G GTA ... ... .T. ..A ... ... ... ... .T. ... ... T.. .A. ... ... ... ... .TG ... ... ... ... ... ... ... ... ... .A. .A. .A. ... .T. ... ... ... ... ... .C. ... ... ... ... ... ..C ... ... ... ... ... ..T ... A.. ... ... ..G ... ... ... ... ... ... ..T ..G ..A ..A ... ... ..C ... ... ... .A. ... C.. ... ... .TG ... ... ... ... ... ... .T. ... ... ... ... ... ... ... ... ... ... ... ... .A. ... ... ... ... ... AC. A.. ... ... ... ... ... ... ... ... ... ... ... ... ... ... ... C.. G.. ... ... ... ... ... G.. G.. ... ... A.. ... ... ... ... ... ... ... ... ... ..T ... .T. ... ... ... ... ... ... ... .C. ..A ... ... ... 
sootyM                          ... ... ... ... ... ... ... ... ..T ..T ..T ... ... ... .C. .GA ... ... ... ... ... ... .C. GG. ... ... ... ... G.. ..G .A. ... ... ... ... .T. G.. ... ... ... ... ... ... ... ... ..G .A. ... ... ... ... ... ... ... ... ... G.. ..C .A. .A. ... ... ... ... .C. ... ... ... ... ... ... ..G G.. .C. ... G.. .A. ... ... ... A.. ... ... ... ... ... ..G GTA ... ... .T. ..A ... ... ... ... .T. ... ... T.. .A. ... ... ... ..T .TG ... ..A ... ... ... ... ... ... ... ... .A. .A. ... .T. .A. ... ... ... ... .C. ... ... ... ... ... ..C ... ... ... ... ..A ..T ... ... ... ... ..G ... ... ... ... ... ... ... ..G ..A ..A ... ... ..C ... ... ... .A. A.. C.. ... ... .TG ... ... ... ... ..T ... .T. ... ... ... ... ... ... ... ... ... ... ... ..T .A. ... ... ... ... .A. AC. A.. ... ... ... ... ... ... ... ... ... ... ... ... ... ... ... C.. G.. ... ... ... ... ... G.. G.. ... ... A.. ... ... ... ... ... ... ... ... ... ..T ... ... ... ... ... ... ... ... ... .C. ..A ... ... ... 
drill                           ... ... .G. ... ... ... ..T ... ..T ..T ... ... ... ... .C. .GA ... ... ... ... ... ... .C. GG. ... ... ... ... G.. ..G .A. ... ... ... ... .T. G.. ... ... ... ... ... ... ... ... ..G .A. ... ... ... ... ... ... ... ... ... G.. ..C .A. .A. ... ... ... ... .C. ... ... ... ... ... ... ..G G.. .CA ... G.. .A. ... ... ... A.. ... ... ... ... ... ..G GTA ... ... .T. ..A ... ... ... ... .T. ... ... T.. .A. ... ... ... ..T .TG ... ..A ... ... ..C ... ... ... ... ... .A. .A. ... .T. .A. ... ... ... ... .C. ... ... T.. ... ... ..C ... ... ... ... ..A ..T ... ... ... ... ..G ... ... ... ... ... ... ... ..G ..A ..A ... ... ..C ... ... ... .A. A.. C.. ... ... .TG ... ... ... ... ..T ... .T. ... ... ... ... ... ... ... ... ... ... ... ..T .A. ... ... ... ... .A. AC. A.. ... ... ... ... ... ... ... ... ... ..A ... ... ... ... ... C.. G.. ... ... ... ... ... G.. G.. ... ... A.. ... ... ... ... ... ... ... ... ... ..T ... ... ... ... ... ... ... ... ... .C. ..A ... ... ... 
AGM                             ... ... ... ... ... ... ... ... ..T ..T ... ... ... ... .T. .GA ... ... ... ... ... G.. .C. .G. ... ... ... ... G.. ... .A. ... ... ... ... .T. G.. ... ... ... ... ... ... ... ... ..G .A. ... ... ..T ... ... ... ... ... ... G.. ..C .A. .A. ... ... ... ... .C. ... ... ... ... ... ... ... G.. ... ... G.. .A. ... ... ... A.. ... ... ... ... ... ..G GTA ... ... .T. ..A ... ... ... ... .T. ... ... T.. .A. ... ... ... ... .TG ... ..C ... ... ... ... ... ... ... .A. .A. .A. ... .T. .A. ... ... ... ... .C. ... ... ... ... ... ..C ... ... ... ... ... ..T ... ... ... ... ..G ... ... ... ... ... ... ... ..G ..A ..A ... ... ..C ... ... ... .A. A.. C.. ... ..G .TG A.. ... ... ... ... ... .T. ... ... ... ... ... ... ... ... ... ... ... ... .A. ... ... ... ... ... AC. A.. ... ... ... ... ... ... ... ... ... ... A.. ... ... ... ... C.. ... ... ... ... ... ... G.. G.. ... ... A.. ... ... ... ... ... ... ... ..G .T. ..T ... ... ... ... ... ... ... ... ... .C. ..A ... ... ... 
marmoset                        ... GG. ... ... ... .G. G.. ... ..A .G. ... ... ... ... ... ... ..C ..C ... ... G.. .G. CC. GG. .A. ... G.. ... GTG ..G .T. ... ... ..T ... ... G.. ..G ... .G. CTG GTG ... ... ... G.G ... ... ..T ... ... ... .A. ..A ... ... G.C ..G .A. ..C ..A ... ... G.G ... ... C.. G.. ... ..T T.. ... G.. ... ... G.. .C. ... ... ... ... ... .C. ... ... ... ..G ATA .G. ... ... ... ... ..C ..G ... T.C ... ... ... .TG ... ... T.. ..T G.. ... .T. .T. .T. ... ..C ... ... ... .A. ... .A. ..G .T. .A. ... ... ..G ... TC. ... T.. ... ... ... ... .CA ..A ..C ... ... ... ... ... ... ... ..G A.. ..A ... ... ... ... ... .GG ... ... ..A ... ... ..A ... ... .T. ... C.. ... ... ..G ... ... ... ..T A.. ..A .T. ... ... A.. ... ... .AT ... ... .A. ... .T. ... .A. ... ... ..A ... ... AC. ..G ... .G. ... ..A ... ... ... ... ..G ... ... ... ... ... ... C.. ... ... ... ... ... ... AG. ... C.. ... ... A.. A.. .A. ... ... ... .T. ... ... ... C.. ... ... ... ... ... ... ... ... .CG ..A ... ... ... 
nightM                          ... .G. ... ... ... .G. G.. ... ..A ... ... ... ... ... ... ... ..C ... ..A ... G.. .G. TC. GG. .A. ... G.. ... GTG ... .T. ... ... ... ... ... G.. ..G ... .G. CTG .TG ... ... ... G.G ... ... ..T ... ... ... .A. ... ... ... G.C ..C .A. ..C ..A ... .C. G.G ... ... C.. ... ... ..T T.. ... GC. ... ... G.. .C. ... ... ... ... ... .C. ... ... ..T ..G ATA ... ... ... ... ... ..C ... ... T.C ... ..C A.. .TG ... ... T.. ..T G.. ... .T. .T. ... ... ..C ... .T. ... ... ... .A. .AG TT. .A. ... ... ..G ... TC. ... ... ... ... ... ... .CA ..A ... ... ... ... ... ... ... ... ..G A.. ... ... ... ... ... ... .GG ... ... ... ... ... ... ... .T. ... ... C.. ... ... ..G ... A.. ... ... ... ..A .T. ... ... .T. ... ... .AT ... ... .A. ... .T. ... .A. ... A.. ..A ... ... AC. ..G ... .G. ... ..A A.. ... ... ... ..G ... ... ..A ... ..T ... C.. ... ... ... ..C ... ... AG. ... C.. ... ... A.. A.. .A. ... ... ..T ... ... ... ... C.. ... ... ... ... ... ... ... ... .C. ..A ... ... ... 
capuchin                        ... GG. ... ... ... .G. G.. ... ..A .G. ..T ... ... ... ... ... ... ... ... ... G.. .G. TC. GG. .A. ... ... ... GTG .TG .T. ... ... ..T ... ... G.. ..G ... .G. CTG .TG ... ... ... G.G ... ... ..T ... ..T ... .A. ... ... ... G.C ..C .A. ..A ..A ... ... G.G ... ... G.G ... ... ..T T.. ... GC. ... ... G.. .C. ... .C. ... ... ... .C. ... ... ... ..G ATA ... ... ... ... ... ..C ... ... T.C ... ... A.. .TG ... ... T.. ..T G.. ... .T. .T. ... ... ..C ... ... ... ... ... .A. .AG .T. ... ..C ... ..G ... TC. ... ... ... ... ... ... .CA ..A ... ... ... ... ... ... ... ... ..G A.. ... A.. ... ..T ... ... .GG ... ..T ... ... ... ... ... ... ... ... C.. ... ... ..G ... A.. ... ... ... ..A .T. ... ... ... ... ... .AT .A. ... .A. ... .T. ... .A. ... ... ..A ... ... AC. ..G ... .G. ... ..A ... ... T.. ... ..G ... ... ... ... ... ... A.. ... ... ... ..C ... ... AG. ... C.. ... ... A.. A.. .A. ... ... ... .T. ... ... ... ..G ... ..C ... ... ... ... ... ... .C. ..A ... ... ... 
squirrelM                       ... GG. ... ... ..T .G. G.. ... ..A .G. ... ... ... ... ... ... ..C ... ..G ... G.. .G. TC. GG. .A. ... G.. ... GTG .TG .T. ... ..T ... ... ... G.. ..G ... .G. CTG .TG ... ... G.. G.G ... ... ..T ... ... ... .A. ... ... ... G.C ..C .A. ..C ..A ... .C. G.G ... ... C.. ... ... ..T T.. ... G.. ... ... G.. .C. ... ... ... ... ... .C. ... ... ... ..G ATA ... ... ... ... ... ..C ... ... T.C ... ... A.. .T. .A. ... T.. ..T G.. ... .TC .G. G.. ... ..C ... ... ... ... ... .A. T.G .T. .A. ... ... ..G ... TC. ... ... ... ... ... ... .CA ..A ..A ... ... ... ... ... A.. ... ..G A.. ... ... ... ... ... ... .GG ... ... ... ... ..G ... ... ... ... ... C.. ... ... ..G ... A.. ... ... ... ..A .T. ... ... ... ... ... .AT .A. ... .A. ... .T. ... .A. ... ... ..A ... ... AC. ..G ... .G. ... ..A A.. ... ... ... ..G ... ... ... ... ... ... C.. ... ... ... ..C ..C ... AG. ... C.. ... ... A.. AT. .A. ... .T. ... .T. ... ... .T. C.. .T. ..C C.. ... ... C.. ... ... .C. ..A ... ... ... 

    1    1    1    8    1    1    1    1    1    1    1    1    1    4    1
    1    1    1    1   10    1    1    1    1    1    6    1    1    1    1
    1    5    1    1    1    1    1    1    5    1    1    1    1    2    1
    1    1    6    1    1    1    1    1    1    6    1    1    1    1    1
    1    4    1    1    1    1    1    1    4    1    1    1    1    1    3
    1    1    1    1    2    1    3    1    1    2    1    1    1    1    7
    1    1    1    1    1    1    1    8    1    1    1    1   10    1    1
    1    1    1    1    1    1    1    2    1    2    1    1    1    1    1
    1    1    2    1    1    1    8    1    1    1    1    1    1    1    1
    6    1    1    3    1    1    6    2    1    1    1    2    1    1    1
    1    1    1    1    3    1    1    1    1    1    1    1    2    1    1
    1    1    4    1    1    1    1    1    1    1    8    1    1    1    4
    1    5    1    1    1    1    1    1    3    1    1    1    1    1    4
    1    1    7    1    1    1    1    1    1    3    1    1    1    1    5
    1    1    1    4    1    1    1    1    1    1    1    1    1    1    1
    1    1    1    1    1    1    1    1    4    4    1    3    3    1    1
    3    2    2

CODONML (in paml version 4.9j, February 2020)  CEACAM8seq.txt
Model: One dN/dS ratio, 
Codon frequency model: F3x4
Site-class models: 
ns =  19  ls = 398

Codon usage in sequences
--------------------------------------------------------------------------------------------------------------------------------------
Phe TTT   2   2   2   2   2   2 | Ser TCT   6   6   6   6   6   7 | Tyr TAT   6   6   6   6   6   6 | Cys TGT   3   3   3   3   4   3
    TTC   4   4   4   4   3   6 |     TCC  13  13  13  13  13   9 |     TAC   8   7   7   7   7   5 |     TGC   4   4   4   4   4   6
Leu TTA   1   1   1   1   2   1 |     TCA   4   4   4   4   4   4 | *** TAA   0   0   0   0   0   0 | *** TGA   0   0   0   0   0   0
    TTG   2   2   2   2   2   2 |     TCG   0   0   0   0   0   0 |     TAG   0   0   0   0   0   0 | Trp TGG   4   4   4   4   4   4
--------------------------------------------------------------------------------------------------------------------------------------
Leu CTT   3   4   4   4   5   6 | Pro CCT   6   6   6   6   6   6 | His CAT   4   4   4   4   5   3 | Arg CGT   3   3   3   3   1   2
    CTC  12  12  12  12  11  11 |     CCC  15  14  14  15  16  15 |     CAC   4   5   5   5   5   4 |     CGC   1   1   1   1   1   1
    CTA   5   5   5   5   5   6 |     CCA  11  11  11  12  11  10 | Gln CAA   6   7   7   7   5   7 |     CGA   2   2   2   2   2   2
    CTG  13  12  12  12  13  11 |     CCG   2   2   2   1   3   3 |     CAG  12  11  11  10  11  12 |     CGG   2   2   2   3   1   0
--------------------------------------------------------------------------------------------------------------------------------------
Ile ATT   5   5   5   5   4   3 | Thr ACT  10  10  10   9  12  12 | Asn AAT  17  17  17  18  16  20 | Ser AGT   8   7   7   7   8   6
    ATC   8   8   8   8   7   8 |     ACC  11  11  11  10  10   9 |     AAC  15  15  15  14  15  14 |     AGC  10  11  11  11  11  10
    ATA   6   6   6   5   5   6 |     ACA  11  11  11  11   9  11 | Lys AAA   3   3   3   3   3   5 | Arg AGA   4   3   3   3   4   3
Met ATG   5   5   5   5   5   6 |     ACG   0   0   0   1   0   1 |     AAG   8   8   8   8   8   6 |     AGG  11  12  12  12  11  12
--------------------------------------------------------------------------------------------------------------------------------------
Val GTT   1   1   1   1   1   2 | Ala GCT  11  11  11  11  10  11 | Asp GAT   4   5   5   4   4   5 | Gly GGT   1   1   1   1   1   2
    GTC  12  12  12  12  13  11 |     GCC   8   9   9  10   9   9 |     GAC   9   8   8   9   8   8 |     GGC   8   8   8   8   8   7
    GTA   8   8   8   8   7   6 |     GCA   7   8   8   7   9   7 | Glu GAA  10  10  10  10   8   9 |     GGA   7   7   7   7   7   7
    GTG   7   7   7   7   9  12 |     GCG   2   1   1   2   2   0 |     GAG   6   7   7   7  10   9 |     GGG   7   6   6   6   6   7
--------------------------------------------------------------------------------------------------------------------------------------

--------------------------------------------------------------------------------------------------------------------------------------
Phe TTT   2   2   2   2   2   2 | Ser TCT   7   7   7   7   7   7 | Tyr TAT   6   6   6   6   6   6 | Cys TGT   3   3   3   3   3   3
    TTC   4   4   4   3   4   4 |     TCC  10  10  10  11  10  10 |     TAC   6   6   6   6   6   6 |     TGC   5   5   4   4   4   4
Leu TTA   1   1   1   1   1   1 |     TCA   4   4   4   4   4   4 | *** TAA   0   0   0   0   0   0 | *** TGA   0   0   0   0   0   0
    TTG   2   2   3   2   2   2 |     TCG   0   0   0   0   0   0 |     TAG   0   0   0   0   0   0 | Trp TGG   4   4   4   4   4   4
--------------------------------------------------------------------------------------------------------------------------------------
Leu CTT   6   6   6   6   6   6 | Pro CCT   5   5   6   6   6   6 | His CAT   4   4   4   3   4   4 | Arg CGT   1   1   1   2   2   2
    CTC  12  12  12  12  12  12 |     CCC  15  15  15  15  15  15 |     CAC   4   4   4   5   4   4 |     CGC   1   1   1   0   0   0
    CTA   3   4   5   5   5   5 |     CCA  10  10  10  10  10  10 | Gln CAA   7   7   8   7   7   7 |     CGA   3   2   2   2   2   2
    CTG  13  13  12  12  13  13 |     CCG   3   3   2   2   2   2 |     CAG  12  12  11  12  12  12 |     CGG   0   0   0   0   0   0
--------------------------------------------------------------------------------------------------------------------------------------
Ile ATT   3   3   4   4   4   4 | Thr ACT  13  13  12  11  11  11 | Asn AAT  19  19  20  19  19  19 | Ser AGT   6   6   5   6   5   5
    ATC   7   7   8   8   8   8 |     ACC  10  10   8   9   9   9 |     AAC  15  15  15  15  16  16 |     AGC  10  10  10   9  10  10
    ATA   7   6   6   6   6   6 |     ACA  10  10  12  11  11  11 | Lys AAA   5   5   4   6   5   5 | Arg AGA   3   3   4   3   3   3
Met ATG   5   6   4   5   4   4 |     ACG   1   1   2   2   2   2 |     AAG   6   6   6   5   5   5 |     AGG  12  12  11  12  11  11
--------------------------------------------------------------------------------------------------------------------------------------
Val GTT   1   1   1   1   1   1 | Ala GCT  11  11  11  11  11  11 | Asp GAT   4   4   4   5   5   5 | Gly GGT   2   2   2   2   2   2
    GTC  12  12  13  13  13  13 |     GCC   9   9   9   9   9   9 |     GAC   9   9  10   9   9   9 |     GGC   7   7   7   8   8   8
    GTA   6   6   7   7   7   7 |     GCA   9   9   7   7   7   7 | Glu GAA   9   9  11  10  10  10 |     GGA   7   7   7   7   7   7
    GTG  11  11   9  10  10  10 |     GCG   1   1   1   1   1   1 |     GAG   9   9   8   8   8   8 |     GGG   6   6   7   7   8   8
--------------------------------------------------------------------------------------------------------------------------------------

--------------------------------------------------------------------------------------------------------------------------------------
Phe TTT   2   2   2   2   3   2 | Ser TCT   7   7   7   6   8   6 | Tyr TAT   6   6   6   6   5   5 | Cys TGT   3   3   3   3   3   3
    TTC   3   4   4   6   4   6 |     TCC  11  11   9  10  10  11 |     TAC   6   6   7   9  10  10 |     TGC   4   4   4   4   4   4
Leu TTA   1   1   1   1   1   1 |     TCA   4   4   4   2   3   3 | *** TAA   0   0   0   0   0   0 | *** TGA   0   0   0   0   0   0
    TTG   2   2   2   2   2   2 |     TCG   0   0   1   1   0   1 |     TAG   0   0   0   0   0   0 | Trp TGG   4   4   4   4   4   4
--------------------------------------------------------------------------------------------------------------------------------------
Leu CTT   6   6   6   5   4   4 | Pro CCT   7   6   6   6   5   6 | His CAT   4   4   4   2   4   2 | Arg CGT   1   1   1   0   0   1
    CTC  12  11  12  11  11  12 |     CCC  14  15  16  14  15  13 |     CAC   4   4   5   6   4   4 |     CGC   1   1   0   0   1   1
    CTA   6   6   5   6   6   4 |     CCA  11  11  10  14  12  13 | Gln CAA   7   7   7   5   5   5 |     CGA   2   2   2   2   2   2
    CTG  12  12  13  15  16  16 |     CCG   1   1   1   0   0   0 |     CAG  12  12  12  13  14  14 |     CGG   0   0   0   3   1   1
--------------------------------------------------------------------------------------------------------------------------------------
Ile ATT   4   4   4   5   5   4 | Thr ACT  11  11  11   9   7   9 | Asn AAT  21  21  19  12  12  15 | Ser AGT   5   5   7   7   7   8
    ATC   7   7   8   6   7   6 |     ACC   9   9  10  11  12  11 |     AAC  14  14  15  14  14  13 |     AGC  10  10   9  12  12  11
    ATA   6   6   6   4   4   5 |     ACA  12  13  13   8  11  10 | Lys AAA   4   3   4   4   5   4 | Arg AGA   4   5   4   6   6   6
Met ATG   4   4   6   4   5   6 |     ACG   3   2   0   2   1   1 |     AAG   6   6   6   9   9   9 |     AGG  11  11  11   9  10   9
--------------------------------------------------------------------------------------------------------------------------------------
Val GTT   1   1   1   1   4   1 | Ala GCT  12  12  11  11  10  11 | Asp GAT   4   4   4   5   5   8 | Gly GGT   2   2   1   2   2   2
    GTC  13  13  13  12  10  10 |     GCC   8   8   8   8  10  10 |     GAC  10  10   9   8   9   7 |     GGC   7   7   8   7   7   7
    GTA   7   8   7   8   7   6 |     GCA   6   6   5   6   7   6 | Glu GAA  11  11  11  11   8   9 |     GGA   7   7   7   9   8   8
    GTG  10   9   9  14  11  14 |     GCG   1   1   2   1   1   1 |     GAG   8   8   8   8   9   8 |     GGG   7   7   7   7   6   7
--------------------------------------------------------------------------------------------------------------------------------------

------------------------------------------------------
Phe TTT   2 | Ser TCT   5 | Tyr TAT   4 | Cys TGT   3
    TTC   8 |     TCC   8 |     TAC  11 |     TGC   4
Leu TTA   1 |     TCA   3 | *** TAA   0 | *** TGA   0
    TTG   2 |     TCG   0 |     TAG   0 | Trp TGG   4
------------------------------------------------------
Leu CTT   4 | Pro CCT   6 | His CAT   3 | Arg CGT   0
    CTC  12 |     CCC  13 |     CAC   6 |     CGC   1
    CTA   8 |     CCA  13 | Gln CAA   5 |     CGA   2
    CTG  12 |     CCG   0 |     CAG  13 |     CGG   3
------------------------------------------------------
Ile ATT   5 | Thr ACT   8 | Asn AAT  13 | Ser AGT   7
    ATC   8 |     ACC  10 |     AAC  12 |     AGC  13
    ATA   4 |     ACA  10 | Lys AAA   5 | Arg AGA   4
Met ATG   6 |     ACG   1 |     AAG  10 |     AGG   9
------------------------------------------------------
Val GTT   1 | Ala GCT  12 | Asp GAT   5 | Gly GGT   2
    GTC  11 |     GCC   9 |     GAC   9 |     GGC   7
    GTA   6 |     GCA   7 | Glu GAA   8 |     GGA   9
    GTG  13 |     GCG   1 |     GAG  10 |     GGG   7
------------------------------------------------------

Codon position x base (3x4) table for each sequence.

#1: human          
position  1:    T:0.14322    C:0.25377    A:0.33166    G:0.27136
position  2:    T:0.23618    C:0.29397    A:0.28141    G:0.18844
position  3:    T:0.22613    C:0.35678    A:0.21357    G:0.20352
Average         T:0.20184    C:0.30151    A:0.27554    G:0.22111

#2: chimpanzee     
position  1:    T:0.14070    C:0.25377    A:0.33166    G:0.27387
position  2:    T:0.23618    C:0.29397    A:0.28392    G:0.18593
position  3:    T:0.22864    C:0.35678    A:0.21608    G:0.19849
Average         T:0.20184    C:0.30151    A:0.27722    G:0.21943

#3: bonobo         
position  1:    T:0.14070    C:0.25377    A:0.33166    G:0.27387
position  2:    T:0.23618    C:0.29397    A:0.28392    G:0.18593
position  3:    T:0.22864    C:0.35678    A:0.21608    G:0.19849
Average         T:0.20184    C:0.30151    A:0.27722    G:0.21943

#4: gorilla        
position  1:    T:0.14070    C:0.25628    A:0.32663    G:0.27638
position  2:    T:0.23367    C:0.29648    A:0.28141    G:0.18844
position  3:    T:0.22613    C:0.35930    A:0.21357    G:0.20101
Average         T:0.20017    C:0.30402    A:0.27387    G:0.22194

#5: orangutan      
position  1:    T:0.14322    C:0.25377    A:0.32161    G:0.28141
position  2:    T:0.23618    C:0.30151    A:0.27889    G:0.18342
position  3:    T:0.22864    C:0.35427    A:0.20352    G:0.21357
Average         T:0.20268    C:0.30318    A:0.26801    G:0.22613

#6: colobus        
position  1:    T:0.13819    C:0.24874    A:0.33166    G:0.28141
position  2:    T:0.24874    C:0.28643    A:0.28392    G:0.18090
position  3:    T:0.24121    C:0.33417    A:0.21106    G:0.21357
Average         T:0.20938    C:0.28978    A:0.27554    G:0.22529

#7: BSNM           
position  1:    T:0.13568    C:0.24874    A:0.33166    G:0.28392
position  2:    T:0.23869    C:0.29648    A:0.28894    G:0.17588
position  3:    T:0.23367    C:0.34171    A:0.21106    G:0.21357
Average         T:0.20268    C:0.29564    A:0.27722    G:0.22446

#8: GSNM           
position  1:    T:0.13568    C:0.24874    A:0.33166    G:0.28392
position  2:    T:0.24121    C:0.29648    A:0.28894    G:0.17337
position  3:    T:0.23367    C:0.34171    A:0.20854    G:0.21608
Average         T:0.20352    C:0.29564    A:0.27638    G:0.22446

#9: baboon         
position  1:    T:0.13568    C:0.24874    A:0.32915    G:0.28643
position  2:    T:0.24372    C:0.29146    A:0.29397    G:0.17085
position  3:    T:0.23618    C:0.34171    A:0.22111    G:0.20101
Average         T:0.20519    C:0.29397    A:0.28141    G:0.21943

#10: PTmac          
position  1:    T:0.13317    C:0.24874    A:0.32915    G:0.28894
position  2:    T:0.24372    C:0.29146    A:0.29146    G:0.17337
position  3:    T:0.23618    C:0.34171    A:0.21608    G:0.20603
Average         T:0.20436    C:0.29397    A:0.27889    G:0.22278

#11: CEmac          
position  1:    T:0.13317    C:0.25126    A:0.32412    G:0.29146
position  2:    T:0.24623    C:0.28894    A:0.29146    G:0.17337
position  3:    T:0.23618    C:0.34422    A:0.21357    G:0.20603
Average         T:0.20519    C:0.29481    A:0.27638    G:0.22362

#12: rhesus         
position  1:    T:0.13317    C:0.25126    A:0.32412    G:0.29146
position  2:    T:0.24623    C:0.28894    A:0.29146    G:0.17337
position  3:    T:0.23618    C:0.34422    A:0.21357    G:0.20603
Average         T:0.20519    C:0.29481    A:0.27638    G:0.22362

#13: sootyM         
position  1:    T:0.13317    C:0.25126    A:0.32915    G:0.28643
position  2:    T:0.24121    C:0.29397    A:0.29397    G:0.17085
position  3:    T:0.24121    C:0.33417    A:0.22111    G:0.20352
Average         T:0.20519    C:0.29313    A:0.28141    G:0.22027

#14: drill          
position  1:    T:0.13568    C:0.24874    A:0.32915    G:0.28643
position  2:    T:0.24121    C:0.29397    A:0.29146    G:0.17337
position  3:    T:0.23869    C:0.33668    A:0.22613    G:0.19849
Average         T:0.20519    C:0.29313    A:0.28224    G:0.21943

#15: AGM            
position  1:    T:0.13568    C:0.25126    A:0.33417    G:0.27889
position  2:    T:0.24874    C:0.28643    A:0.29397    G:0.17085
position  3:    T:0.23367    C:0.34422    A:0.21608    G:0.20603
Average         T:0.20603    C:0.29397    A:0.28141    G:0.21859

#16: marmoset       
position  1:    T:0.14070    C:0.25628    A:0.30653    G:0.29648
position  2:    T:0.25628    C:0.27387    A:0.28141    G:0.18844
position  3:    T:0.20603    C:0.34673    A:0.21608    G:0.23116
Average         T:0.20101    C:0.29229    A:0.26801    G:0.23869

#17: nightM         
position  1:    T:0.14322    C:0.25126    A:0.31910    G:0.28643
position  2:    T:0.25126    C:0.28141    A:0.28392    G:0.18342
position  3:    T:0.21106    C:0.35176    A:0.21357    G:0.22362
Average         T:0.20184    C:0.29481    A:0.27219    G:0.23116

#18: capuchin       
position  1:    T:0.14573    C:0.24623    A:0.31910    G:0.28894
position  2:    T:0.24874    C:0.28141    A:0.28392    G:0.18593
position  3:    T:0.21859    C:0.34171    A:0.20603    G:0.23367
Average         T:0.20436    C:0.28978    A:0.26968    G:0.23618

#19: squirrelM      
position  1:    T:0.13819    C:0.25377    A:0.31407    G:0.29397
position  2:    T:0.25879    C:0.26633    A:0.28643    G:0.18844
position  3:    T:0.20101    C:0.35678    A:0.21357    G:0.22864
Average         T:0.19933    C:0.29229    A:0.27136    G:0.23702

Sums of codon usage counts
------------------------------------------------------------------------------
Phe F TTT      39 | Ser S TCT     125 | Tyr Y TAT     110 | Cys C TGT      58
      TTC      83 |       TCC     205 |       TAC     136 |       TGC      80
Leu L TTA      20 |       TCA      71 | *** * TAA       0 | *** * TGA       0
      TTG      39 |       TCG       3 |       TAG       0 | Trp W TGG      76
------------------------------------------------------------------------------
Leu L CTT      97 | Pro P CCT     112 | His H CAT      70 | Arg R CGT      28
      CTC     223 |       CCC     279 |       CAC      86 |       CGC      14
      CTA      99 |       CCA     210 | Gln Q CAA     123 |       CGA      39
      CTG     245 |       CCG      30 |       CAG     228 |       CGG      18
------------------------------------------------------------------------------
Ile I ATT      80 | Thr T ACT     200 | Asn N AAT     333 | Ser S AGT     122
      ATC     142 |       ACC     189 |       AAC     276 |       AGC     200
      ATA     106 |       ACA     206 | Lys K AAA      79 | Arg R AGA      74
Met M ATG      94 |       ACG      22 |       AAG     134 |       AGG     209
------------------------------------------------------------------------------
Val V GTT      23 | Ala A GCT     210 | Asp D GAT      89 | Gly G GGT      32
      GTC     230 |       GCC     169 |       GAC     167 |       GGC     142
      GTA     134 |       GCA     135 | Glu E GAA     185 |       GGA     139
      GTG     190 |       GCG      22 |       GAG     155 |       GGG     128
------------------------------------------------------------------------------


Codon position x base (3x4) table, overall

position  1:    T:0.13819    C:0.25139    A:0.32610    G:0.28432
position  2:    T:0.24385    C:0.28934    A:0.28709    G:0.17971
position  3:    T:0.22851    C:0.34660    A:0.21423    G:0.21066
Average         T:0.20352    C:0.29578    A:0.27581    G:0.22490

Codon frequencies under model, for use in evolver (TTT TTC TTA TTG ... GGG):
  0.00787500  0.01194467  0.00738282  0.00725977
  0.00934409  0.01417296  0.00876009  0.00861409
  0.00927149  0.01406284  0.00000000  0.00000000
  0.00580376  0.00880304  0.00000000  0.00535034
  0.01432572  0.02172901  0.01343037  0.01320653
  0.01699820  0.02578257  0.01593582  0.01567022
  0.01686613  0.02558225  0.01581200  0.01554847
  0.01055784  0.01601395  0.00989798  0.00973301
  0.01858350  0.02818713  0.01742203  0.01713167
  0.02205027  0.03344547  0.02067213  0.02032759
  0.02187895  0.03318561  0.02051152  0.02016966
  0.01369576  0.02077349  0.01283977  0.01262578
  0.01620216  0.02457515  0.01518953  0.01493637
  0.01922469  0.02915967  0.01802315  0.01772276
  0.01907532  0.02893311  0.01788311  0.01758506
  0.01194075  0.01811151  0.01119445  0.01100788


Model 1: NearlyNeutral (2 categories)


TREE #  1:  (((((1, (2, 3)), 4), 5), (((((12, 11), 10), (9, (13, 14))), 15), (6, (8, 7)))), ((19, 18), (16, 17)));   MP score: 312
This is a rooted tree.  Please check!
lnL(ntime: 36  np: 39):  -3524.309705      +0.000000
  20..21   21..22   22..23   23..24   24..1    24..25   25..2    25..3    23..4    22..5    21..26   26..27   27..28   28..29   29..30   30..12   30..11   29..10   28..31   31..9    31..32   32..13   32..14   27..15   26..33   33..6    33..34   34..8    34..7    20..35   35..36   36..19   36..18   35..37   37..16   37..17 
 0.121933 0.030410 0.043091 0.004922 0.015646 0.007739 0.000004 0.000004 0.015793 0.025655 0.072274 0.013614 0.000004 0.015047 0.007731 0.000004 0.000004 0.010333 0.010794 0.015529 0.015722 0.002444 0.015647 0.037482 0.023534 0.022475 0.016555 0.000004 0.005144 0.104680 0.007137 0.059811 0.053461 0.000004 0.064845 0.050403 5.304415 0.376591 0.000001

Note: Branch length is defined as number of nucleotide substitutions per codon (not per neucleotide site).

tree length =  0.889879

(((((1: 0.015646, (2: 0.000004, 3: 0.000004): 0.007739): 0.004922, 4: 0.015793): 0.043091, 5: 0.025655): 0.030410, (((((12: 0.000004, 11: 0.000004): 0.007731, 10: 0.010333): 0.015047, (9: 0.015529, (13: 0.002444, 14: 0.015647): 0.015722): 0.010794): 0.000004, 15: 0.037482): 0.013614, (6: 0.022475, (8: 0.000004, 7: 0.005144): 0.016555): 0.023534): 0.072274): 0.121933, ((19: 0.059811, 18: 0.053461): 0.007137, (16: 0.064845, 17: 0.050403): 0.000004): 0.104680);

(((((human: 0.015646, (chimpanzee: 0.000004, bonobo: 0.000004): 0.007739): 0.004922, gorilla: 0.015793): 0.043091, orangutan: 0.025655): 0.030410, (((((rhesus: 0.000004, CEmac: 0.000004): 0.007731, PTmac: 0.010333): 0.015047, (baboon: 0.015529, (sootyM: 0.002444, drill: 0.015647): 0.015722): 0.010794): 0.000004, AGM: 0.037482): 0.013614, (colobus: 0.022475, (GSNM: 0.000004, BSNM: 0.005144): 0.016555): 0.023534): 0.072274): 0.121933, ((squirrelM: 0.059811, capuchin: 0.053461): 0.007137, (marmoset: 0.064845, nightM: 0.050403): 0.000004): 0.104680);

Detailed output identifying parameters

kappa (ts/tv) =  5.30442


MLEs of dN/dS (w) for site classes (K=2)

p:   0.37659  0.62341
w:   0.00000  1.00000

dN & dS for each branch

 branch          t       N       S   dN/dS      dN      dS  N*dN  S*dS

  20..21      0.122    840.0    354.0   0.6234   0.0345   0.0553   29.0   19.6
  21..22      0.030    840.0    354.0   0.6234   0.0086   0.0138    7.2    4.9
  22..23      0.043    840.0    354.0   0.6234   0.0122   0.0195   10.2    6.9
  23..24      0.005    840.0    354.0   0.6234   0.0014   0.0022    1.2    0.8
  24..1       0.016    840.0    354.0   0.6234   0.0044   0.0071    3.7    2.5
  24..25      0.008    840.0    354.0   0.6234   0.0022   0.0035    1.8    1.2
  25..2       0.000    840.0    354.0   0.6234   0.0000   0.0000    0.0    0.0
  25..3       0.000    840.0    354.0   0.6234   0.0000   0.0000    0.0    0.0
  23..4       0.016    840.0    354.0   0.6234   0.0045   0.0072    3.8    2.5
  22..5       0.026    840.0    354.0   0.6234   0.0073   0.0116    6.1    4.1
  21..26      0.072    840.0    354.0   0.6234   0.0204   0.0328   17.2   11.6
  26..27      0.014    840.0    354.0   0.6234   0.0038   0.0062    3.2    2.2
  27..28      0.000    840.0    354.0   0.6234   0.0000   0.0000    0.0    0.0
  28..29      0.015    840.0    354.0   0.6234   0.0043   0.0068    3.6    2.4
  29..30      0.008    840.0    354.0   0.6234   0.0022   0.0035    1.8    1.2
  30..12      0.000    840.0    354.0   0.6234   0.0000   0.0000    0.0    0.0
  30..11      0.000    840.0    354.0   0.6234   0.0000   0.0000    0.0    0.0
  29..10      0.010    840.0    354.0   0.6234   0.0029   0.0047    2.5    1.7
  28..31      0.011    840.0    354.0   0.6234   0.0031   0.0049    2.6    1.7
  31..9       0.016    840.0    354.0   0.6234   0.0044   0.0070    3.7    2.5
  31..32      0.016    840.0    354.0   0.6234   0.0044   0.0071    3.7    2.5
  32..13      0.002    840.0    354.0   0.6234   0.0007   0.0011    0.6    0.4
  32..14      0.016    840.0    354.0   0.6234   0.0044   0.0071    3.7    2.5
  27..15      0.037    840.0    354.0   0.6234   0.0106   0.0170    8.9    6.0
  26..33      0.024    840.0    354.0   0.6234   0.0067   0.0107    5.6    3.8
  33..6       0.022    840.0    354.0   0.6234   0.0064   0.0102    5.3    3.6
  33..34      0.017    840.0    354.0   0.6234   0.0047   0.0075    3.9    2.7
  34..8       0.000    840.0    354.0   0.6234   0.0000   0.0000    0.0    0.0
  34..7       0.005    840.0    354.0   0.6234   0.0015   0.0023    1.2    0.8
  20..35      0.105    840.0    354.0   0.6234   0.0296   0.0475   24.9   16.8
  35..36      0.007    840.0    354.0   0.6234   0.0020   0.0032    1.7    1.1
  36..19      0.060    840.0    354.0   0.6234   0.0169   0.0271   14.2    9.6
  36..18      0.053    840.0    354.0   0.6234   0.0151   0.0242   12.7    8.6
  35..37      0.000    840.0    354.0   0.6234   0.0000   0.0000    0.0    0.0
  37..16      0.065    840.0    354.0   0.6234   0.0183   0.0294   15.4   10.4
  37..17      0.050    840.0    354.0   0.6234   0.0142   0.0229   12.0    8.1


Time used:  2:39


Model 2: PositiveSelection (3 categories)


TREE #  1:  (((((1, (2, 3)), 4), 5), (((((12, 11), 10), (9, (13, 14))), 15), (6, (8, 7)))), ((19, 18), (16, 17)));   MP score: 312
This is a rooted tree.  Please check!
check convergence..
lnL(ntime: 36  np: 41):  -3516.694364      +0.000000
  20..21   21..22   22..23   23..24   24..1    24..25   25..2    25..3    23..4    22..5    21..26   26..27   27..28   28..29   29..30   30..12   30..11   29..10   28..31   31..9    31..32   32..13   32..14   27..15   26..33   33..6    33..34   34..8    34..7    20..35   35..36   36..19   36..18   35..37   37..16   37..17 
 0.121269 0.030030 0.044291 0.005043 0.015817 0.007835 0.000004 0.000004 0.015965 0.025733 0.076084 0.014249 0.000004 0.015339 0.007850 0.000004 0.000004 0.010501 0.010875 0.015777 0.015978 0.002502 0.015852 0.037954 0.023586 0.022813 0.016840 0.000004 0.005205 0.115357 0.006457 0.061108 0.054453 0.000004 0.067385 0.050879 5.643726 0.669604 0.066256 0.250180 2.463550

Note: Branch length is defined as number of nucleotide substitutions per codon (not per neucleotide site).

tree length =  0.913052

(((((1: 0.015817, (2: 0.000004, 3: 0.000004): 0.007835): 0.005043, 4: 0.015965): 0.044291, 5: 0.025733): 0.030030, (((((12: 0.000004, 11: 0.000004): 0.007850, 10: 0.010501): 0.015339, (9: 0.015777, (13: 0.002502, 14: 0.015852): 0.015978): 0.010875): 0.000004, 15: 0.037954): 0.014249, (6: 0.022813, (8: 0.000004, 7: 0.005205): 0.016840): 0.023586): 0.076084): 0.121269, ((19: 0.061108, 18: 0.054453): 0.006457, (16: 0.067385, 17: 0.050879): 0.000004): 0.115357);

(((((human: 0.015817, (chimpanzee: 0.000004, bonobo: 0.000004): 0.007835): 0.005043, gorilla: 0.015965): 0.044291, orangutan: 0.025733): 0.030030, (((((rhesus: 0.000004, CEmac: 0.000004): 0.007850, PTmac: 0.010501): 0.015339, (baboon: 0.015777, (sootyM: 0.002502, drill: 0.015852): 0.015978): 0.010875): 0.000004, AGM: 0.037954): 0.014249, (colobus: 0.022813, (GSNM: 0.000004, BSNM: 0.005205): 0.016840): 0.023586): 0.076084): 0.121269, ((squirrelM: 0.061108, capuchin: 0.054453): 0.006457, (marmoset: 0.067385, nightM: 0.050879): 0.000004): 0.115357);

Detailed output identifying parameters

kappa (ts/tv) =  5.64373


MLEs of dN/dS (w) for site classes (K=3)

p:   0.66960  0.06626  0.26414
w:   0.25018  1.00000  2.46355

dN & dS for each branch

 branch          t       N       S   dN/dS      dN      dS  N*dN  S*dS

  20..21      0.121    838.1    355.9   0.8845   0.0389   0.0440   32.6   15.7
  21..22      0.030    838.1    355.9   0.8845   0.0096   0.0109    8.1    3.9
  22..23      0.044    838.1    355.9   0.8845   0.0142   0.0161   11.9    5.7
  23..24      0.005    838.1    355.9   0.8845   0.0016   0.0018    1.4    0.7
  24..1       0.016    838.1    355.9   0.8845   0.0051   0.0057    4.3    2.0
  24..25      0.008    838.1    355.9   0.8845   0.0025   0.0028    2.1    1.0
  25..2       0.000    838.1    355.9   0.8845   0.0000   0.0000    0.0    0.0
  25..3       0.000    838.1    355.9   0.8845   0.0000   0.0000    0.0    0.0
  23..4       0.016    838.1    355.9   0.8845   0.0051   0.0058    4.3    2.1
  22..5       0.026    838.1    355.9   0.8845   0.0083   0.0093    6.9    3.3
  21..26      0.076    838.1    355.9   0.8845   0.0244   0.0276   20.5    9.8
  26..27      0.014    838.1    355.9   0.8845   0.0046   0.0052    3.8    1.8
  27..28      0.000    838.1    355.9   0.8845   0.0000   0.0000    0.0    0.0
  28..29      0.015    838.1    355.9   0.8845   0.0049   0.0056    4.1    2.0
  29..30      0.008    838.1    355.9   0.8845   0.0025   0.0028    2.1    1.0
  30..12      0.000    838.1    355.9   0.8845   0.0000   0.0000    0.0    0.0
  30..11      0.000    838.1    355.9   0.8845   0.0000   0.0000    0.0    0.0
  29..10      0.011    838.1    355.9   0.8845   0.0034   0.0038    2.8    1.4
  28..31      0.011    838.1    355.9   0.8845   0.0035   0.0039    2.9    1.4
  31..9       0.016    838.1    355.9   0.8845   0.0051   0.0057    4.2    2.0
  31..32      0.016    838.1    355.9   0.8845   0.0051   0.0058    4.3    2.1
  32..13      0.003    838.1    355.9   0.8845   0.0008   0.0009    0.7    0.3
  32..14      0.016    838.1    355.9   0.8845   0.0051   0.0058    4.3    2.0
  27..15      0.038    838.1    355.9   0.8845   0.0122   0.0138   10.2    4.9
  26..33      0.024    838.1    355.9   0.8845   0.0076   0.0086    6.3    3.0
  33..6       0.023    838.1    355.9   0.8845   0.0073   0.0083    6.1    2.9
  33..34      0.017    838.1    355.9   0.8845   0.0054   0.0061    4.5    2.2
  34..8       0.000    838.1    355.9   0.8845   0.0000   0.0000    0.0    0.0
  34..7       0.005    838.1    355.9   0.8845   0.0017   0.0019    1.4    0.7
  20..35      0.115    838.1    355.9   0.8845   0.0370   0.0418   31.0   14.9
  35..36      0.006    838.1    355.9   0.8845   0.0021   0.0023    1.7    0.8
  36..19      0.061    838.1    355.9   0.8845   0.0196   0.0222   16.4    7.9
  36..18      0.054    838.1    355.9   0.8845   0.0175   0.0198   14.6    7.0
  35..37      0.000    838.1    355.9   0.8845   0.0000   0.0000    0.0    0.0
  37..16      0.067    838.1    355.9   0.8845   0.0216   0.0244   18.1    8.7
  37..17      0.051    838.1    355.9   0.8845   0.0163   0.0185   13.7    6.6


Naive Empirical Bayes (NEB) analysis
Positively selected sites (*: P>95%; **: P>99%)
(amino acids refer to 1st sequence: human)

            Pr(w>1)     post mean +- SE for w

     9 S      0.945         2.374
    28 P      0.961*        2.400
    29 R      0.865         2.217
    38 T      0.989*        2.447
    43 R      0.988*        2.446
    46 I      0.939         2.364
    50 I      0.899         2.285
    51 S      0.959*        2.398
    52 N      0.960*        2.399
    54 Q      0.950         2.382
    55 I      0.837         2.165
    56 T      0.732         1.958
    57 P      0.963*        2.404
    61 Y      0.805         2.102
    63 N      0.960*        2.399
    66 T      0.833         2.156
    67 I      0.829         2.149
    76 R      0.616         1.685
    83 S      0.805         2.102
    90 K      0.826         2.143
   101 Q      0.562         1.569
   106 P      0.880         2.246
   108 T      0.887         2.260
   114 S      0.800         2.092
   119 N      0.747         1.989
   129 F      0.611         1.674
   143 W      0.617         1.687
   150 P      0.538         1.518
   159 N      0.947         2.378
   168 S      0.797         2.086
   169 V      0.751         1.995
   174 V      0.954*        2.389
   182 Q      0.556         1.556
   185 A      0.865         2.218
   187 A      0.837         2.164
   205 T      0.719         1.931
   214 H      0.846         2.181
   215 A      0.532         1.505
   222 S      0.803         2.099
   230 P      0.832         2.154
   231 S      0.529         1.499
   232 Q      0.555         1.554
   244 Y      0.800         2.091
   246 Q      0.555         1.554
   255 T      0.836         2.163
   262 A      0.717         1.928
   266 T      0.892         2.272
   268 S      0.539         1.519
   272 R      0.947         2.377
   283 S      0.514         1.467
   285 A      0.953*        2.388
   292 R      0.995**       2.456
   303 D      0.828         2.147
   305 G      0.546         1.535
   306 A      0.953*        2.388
   314 A      0.822         2.134
   318 L      0.880         2.247
   320 R      0.537         1.513
   325 L      0.804         2.100
   328 I      0.930         2.348
   336 Q      0.570         1.587
   343 P      0.883         2.251
   347 H      0.541         1.524
   348 K      0.951*        2.384
   349 N      0.809         2.110
   353 G      0.852         2.193
   356 R      0.882         2.250
   359 S      0.944         2.373
   367 Q      0.519         1.477
   368 L      0.569         1.584
   372 L      0.598         1.646
   373 V      0.684         1.834
   374 Q      0.562         1.568
   375 G      0.710         1.889
   378 P      0.510         1.457


Bayes Empirical Bayes (BEB) analysis (Yang, Wong & Nielsen 2005. Mol. Biol. Evol. 22:1107-1118)
Positively selected sites (*: P>95%; **: P>99%)
(amino acids refer to 1st sequence: human)

            Pr(w>1)     post mean +- SE for w

     9 S      0.777         2.514 +- 1.062
    28 P      0.846         2.704 +- 1.061
    29 R      0.645         2.190 +- 1.119
    38 T      0.959*        2.993 +- 0.960
    43 R      0.956*        2.988 +- 0.968
    46 I      0.757         2.462 +- 1.064
    50 I      0.687         2.286 +- 1.092
    51 S      0.838         2.683 +- 1.060
    52 N      0.841         2.692 +- 1.062
    54 Q      0.798         2.572 +- 1.065
    55 I      0.594         2.061 +- 1.103
    57 P      0.857         2.735 +- 1.058
    61 Y      0.540         1.926 +- 1.079
    63 N      0.840         2.686 +- 1.058
    66 T      0.584         2.037 +- 1.098
    67 I      0.580         2.027 +- 1.099
    83 S      0.539         1.924 +- 1.077
    90 K      0.575         2.013 +- 1.096
   106 P      0.676         2.273 +- 1.126
   108 T      0.685         2.291 +- 1.119
   114 S      0.532         1.909 +- 1.076
   159 N      0.786         2.537 +- 1.062
   168 S      0.530         1.903 +- 1.077
   174 V      0.817         2.623 +- 1.064
   185 A      0.642         2.183 +- 1.114
   187 A      0.592         2.055 +- 1.101
   214 H      0.608         2.097 +- 1.107
   222 S      0.537         1.920 +- 1.077
   230 P      0.585         2.040 +- 1.102
   244 Y      0.533         1.911 +- 1.077
   255 T      0.593         2.059 +- 1.104
   266 T      0.674         2.255 +- 1.094
   272 R      0.784         2.534 +- 1.063
   285 A      0.814         2.617 +- 1.065
   292 R      0.981*        3.042 +- 0.925
   303 D      0.576         2.016 +- 1.094
   306 A      0.813         2.612 +- 1.065
   314 A      0.567         1.995 +- 1.093
   318 L      0.677         2.275 +- 1.126
   325 L      0.539         1.924 +- 1.079
   328 I      0.722         2.369 +- 1.059
   343 P      0.683         2.291 +- 1.128
   348 K      0.801         2.579 +- 1.061
   349 N      0.547         1.944 +- 1.083
   353 G      0.619         2.124 +- 1.110
   356 R      0.681         2.285 +- 1.127
   359 S      0.776         2.510 +- 1.062


The grid (see ternary graph for p0-p1)

w0:   0.050  0.150  0.250  0.350  0.450  0.550  0.650  0.750  0.850  0.950
w2:   1.500  2.500  3.500  4.500  5.500  6.500  7.500  8.500  9.500 10.500


Posterior on the grid

w0:   0.253  0.306  0.281  0.129  0.028  0.003  0.000  0.000  0.000  0.000
w2:   0.019  0.552  0.315  0.075  0.026  0.008  0.003  0.001  0.000  0.000

Posterior for p0-p1 (see the ternary graph) (YWN2015, fig. 1)

 0.000
 0.000 0.000 0.000
 0.000 0.000 0.000 0.000 0.001
 0.000 0.000 0.000 0.000 0.000 0.005 0.015
 0.000 0.000 0.000 0.000 0.000 0.000 0.015 0.054 0.009
 0.000 0.000 0.000 0.000 0.000 0.000 0.001 0.021 0.080 0.036 0.001
 0.000 0.000 0.000 0.000 0.000 0.000 0.000 0.002 0.033 0.070 0.067 0.010 0.000
 0.000 0.000 0.000 0.000 0.000 0.000 0.000 0.001 0.002 0.027 0.066 0.060 0.039 0.003 0.000
 0.000 0.000 0.000 0.000 0.000 0.000 0.000 0.001 0.003 0.002 0.008 0.053 0.068 0.039 0.020 0.001 0.000
 0.000 0.000 0.000 0.000 0.000 0.000 0.000 0.000 0.003 0.004 0.003 0.004 0.019 0.065 0.052 0.024 0.010 0.000 0.000

sum of density on p0-p1 =   1.000000

Time used:  9:43


Model 7: beta (10 categories)


TREE #  1:  (((((1, (2, 3)), 4), 5), (((((12, 11), 10), (9, (13, 14))), 15), (6, (8, 7)))), ((19, 18), (16, 17)));   MP score: 312
This is a rooted tree.  Please check!
lnL(ntime: 36  np: 39):  -3524.422187      +0.000000
  20..21   21..22   22..23   23..24   24..1    24..25   25..2    25..3    23..4    22..5    21..26   26..27   27..28   28..29   29..30   30..12   30..11   29..10   28..31   31..9    31..32   32..13   32..14   27..15   26..33   33..6    33..34   34..8    34..7    20..35   35..36   36..19   36..18   35..37   37..16   37..17 
 0.109407 0.030234 0.042882 0.004890 0.015561 0.007695 0.000004 0.000004 0.015710 0.025508 0.071958 0.013546 0.000004 0.014960 0.007688 0.000004 0.000004 0.010275 0.010738 0.015444 0.015638 0.002428 0.015563 0.037278 0.023398 0.022349 0.016467 0.000004 0.005115 0.116391 0.007077 0.059522 0.053188 0.000004 0.064528 0.050137 5.280071 0.007571 0.005000

Note: Branch length is defined as number of nucleotide substitutions per codon (not per neucleotide site).

tree length =  0.885603

(((((1: 0.015561, (2: 0.000004, 3: 0.000004): 0.007695): 0.004890, 4: 0.015710): 0.042882, 5: 0.025508): 0.030234, (((((12: 0.000004, 11: 0.000004): 0.007688, 10: 0.010275): 0.014960, (9: 0.015444, (13: 0.002428, 14: 0.015563): 0.015638): 0.010738): 0.000004, 15: 0.037278): 0.013546, (6: 0.022349, (8: 0.000004, 7: 0.005115): 0.016467): 0.023398): 0.071958): 0.109407, ((19: 0.059522, 18: 0.053188): 0.007077, (16: 0.064528, 17: 0.050137): 0.000004): 0.116391);

(((((human: 0.015561, (chimpanzee: 0.000004, bonobo: 0.000004): 0.007695): 0.004890, gorilla: 0.015710): 0.042882, orangutan: 0.025508): 0.030234, (((((rhesus: 0.000004, CEmac: 0.000004): 0.007688, PTmac: 0.010275): 0.014960, (baboon: 0.015444, (sootyM: 0.002428, drill: 0.015563): 0.015638): 0.010738): 0.000004, AGM: 0.037278): 0.013546, (colobus: 0.022349, (GSNM: 0.000004, BSNM: 0.005115): 0.016467): 0.023398): 0.071958): 0.109407, ((squirrelM: 0.059522, capuchin: 0.053188): 0.007077, (marmoset: 0.064528, nightM: 0.050137): 0.000004): 0.116391);

Detailed output identifying parameters

kappa (ts/tv) =  5.28007

Parameters in M7 (beta):
 p =   0.00757  q =   0.00500


MLEs of dN/dS (w) for site classes (K=10)

p:   0.10000  0.10000  0.10000  0.10000  0.10000  0.10000  0.10000  0.10000  0.10000  0.10000
w:   0.00000  0.00000  0.00000  0.00000  1.00000  1.00000  1.00000  1.00000  1.00000  1.00000

dN & dS for each branch

 branch          t       N       S   dN/dS      dN      dS  N*dN  S*dS

  20..21      0.109    840.2    353.8   0.6000   0.0305   0.0508   25.6   18.0
  21..22      0.030    840.2    353.8   0.6000   0.0084   0.0140    7.1    5.0
  22..23      0.043    840.2    353.8   0.6000   0.0119   0.0199   10.0    7.0
  23..24      0.005    840.2    353.8   0.6000   0.0014   0.0023    1.1    0.8
  24..1       0.016    840.2    353.8   0.6000   0.0043   0.0072    3.6    2.6
  24..25      0.008    840.2    353.8   0.6000   0.0021   0.0036    1.8    1.3
  25..2       0.000    840.2    353.8   0.6000   0.0000   0.0000    0.0    0.0
  25..3       0.000    840.2    353.8   0.6000   0.0000   0.0000    0.0    0.0
  23..4       0.016    840.2    353.8   0.6000   0.0044   0.0073    3.7    2.6
  22..5       0.026    840.2    353.8   0.6000   0.0071   0.0118    6.0    4.2
  21..26      0.072    840.2    353.8   0.6000   0.0200   0.0334   16.8   11.8
  26..27      0.014    840.2    353.8   0.6000   0.0038   0.0063    3.2    2.2
  27..28      0.000    840.2    353.8   0.6000   0.0000   0.0000    0.0    0.0
  28..29      0.015    840.2    353.8   0.6000   0.0042   0.0069    3.5    2.5
  29..30      0.008    840.2    353.8   0.6000   0.0021   0.0036    1.8    1.3
  30..12      0.000    840.2    353.8   0.6000   0.0000   0.0000    0.0    0.0
  30..11      0.000    840.2    353.8   0.6000   0.0000   0.0000    0.0    0.0
  29..10      0.010    840.2    353.8   0.6000   0.0029   0.0048    2.4    1.7
  28..31      0.011    840.2    353.8   0.6000   0.0030   0.0050    2.5    1.8
  31..9       0.015    840.2    353.8   0.6000   0.0043   0.0072    3.6    2.5
  31..32      0.016    840.2    353.8   0.6000   0.0044   0.0073    3.7    2.6
  32..13      0.002    840.2    353.8   0.6000   0.0007   0.0011    0.6    0.4
  32..14      0.016    840.2    353.8   0.6000   0.0043   0.0072    3.6    2.6
  27..15      0.037    840.2    353.8   0.6000   0.0104   0.0173    8.7    6.1
  26..33      0.023    840.2    353.8   0.6000   0.0065   0.0109    5.5    3.8
  33..6       0.022    840.2    353.8   0.6000   0.0062   0.0104    5.2    3.7
  33..34      0.016    840.2    353.8   0.6000   0.0046   0.0076    3.9    2.7
  34..8       0.000    840.2    353.8   0.6000   0.0000   0.0000    0.0    0.0
  34..7       0.005    840.2    353.8   0.6000   0.0014   0.0024    1.2    0.8
  20..35      0.116    840.2    353.8   0.6000   0.0324   0.0540   27.2   19.1
  35..36      0.007    840.2    353.8   0.6000   0.0020   0.0033    1.7    1.2
  36..19      0.060    840.2    353.8   0.6000   0.0166   0.0276   13.9    9.8
  36..18      0.053    840.2    353.8   0.6000   0.0148   0.0247   12.4    8.7
  35..37      0.000    840.2    353.8   0.6000   0.0000   0.0000    0.0    0.0
  37..16      0.065    840.2    353.8   0.6000   0.0180   0.0299   15.1   10.6
  37..17      0.050    840.2    353.8   0.6000   0.0140   0.0233   11.7    8.2


Time used: 31:01


Model 8: beta&w>1 (11 categories)


TREE #  1:  (((((1, (2, 3)), 4), 5), (((((12, 11), 10), (9, (13, 14))), 15), (6, (8, 7)))), ((19, 18), (16, 17)));   MP score: 312
This is a rooted tree.  Please check!
lnL(ntime: 36  np: 41):  -3516.695820      +0.000000
  20..21   21..22   22..23   23..24   24..1    24..25   25..2    25..3    23..4    22..5    21..26   26..27   27..28   28..29   29..30   30..12   30..11   29..10   28..31   31..9    31..32   32..13   32..14   27..15   26..33   33..6    33..34   34..8    34..7    20..35   35..36   36..19   36..18   35..37   37..16   37..17 
 0.088137 0.030028 0.044260 0.005046 0.015814 0.007833 0.000004 0.000004 0.015959 0.025749 0.076074 0.014228 0.000004 0.015337 0.007849 0.000004 0.000004 0.010499 0.010875 0.015774 0.015976 0.002502 0.015849 0.037955 0.023599 0.022810 0.016839 0.000004 0.005205 0.148433 0.006480 0.061078 0.054456 0.000004 0.067352 0.050855 5.643361 0.712611 37.361113 98.857112 2.397574

Note: Branch length is defined as number of nucleotide substitutions per codon (not per neucleotide site).

tree length =  0.912879

(((((1: 0.015814, (2: 0.000004, 3: 0.000004): 0.007833): 0.005046, 4: 0.015959): 0.044260, 5: 0.025749): 0.030028, (((((12: 0.000004, 11: 0.000004): 0.007849, 10: 0.010499): 0.015337, (9: 0.015774, (13: 0.002502, 14: 0.015849): 0.015976): 0.010875): 0.000004, 15: 0.037955): 0.014228, (6: 0.022810, (8: 0.000004, 7: 0.005205): 0.016839): 0.023599): 0.076074): 0.088137, ((19: 0.061078, 18: 0.054456): 0.006480, (16: 0.067352, 17: 0.050855): 0.000004): 0.148433);

(((((human: 0.015814, (chimpanzee: 0.000004, bonobo: 0.000004): 0.007833): 0.005046, gorilla: 0.015959): 0.044260, orangutan: 0.025749): 0.030028, (((((rhesus: 0.000004, CEmac: 0.000004): 0.007849, PTmac: 0.010499): 0.015337, (baboon: 0.015774, (sootyM: 0.002502, drill: 0.015849): 0.015976): 0.010875): 0.000004, AGM: 0.037955): 0.014228, (colobus: 0.022810, (GSNM: 0.000004, BSNM: 0.005205): 0.016839): 0.023599): 0.076074): 0.088137, ((squirrelM: 0.061078, capuchin: 0.054456): 0.006480, (marmoset: 0.067352, nightM: 0.050855): 0.000004): 0.148433);

Detailed output identifying parameters

kappa (ts/tv) =  5.64336

Parameters in M8 (beta&w>1):
  p0 =   0.71261  p =  37.36111 q =  98.85711
 (p1 =   0.28739) w =   2.39757


MLEs of dN/dS (w) for site classes (K=11)

p:   0.07126  0.07126  0.07126  0.07126  0.07126  0.07126  0.07126  0.07126  0.07126  0.07126  0.28739
w:   0.21354  0.23480  0.24790  0.25860  0.26838  0.27799  0.28806  0.29945  0.31393  0.33879  2.39757

dN & dS for each branch

 branch          t       N       S   dN/dS      dN      dS  N*dN  S*dS

  20..21      0.088    838.1    355.9   0.8844   0.0283   0.0320   23.7   11.4
  21..22      0.030    838.1    355.9   0.8844   0.0096   0.0109    8.1    3.9
  22..23      0.044    838.1    355.9   0.8844   0.0142   0.0161   11.9    5.7
  23..24      0.005    838.1    355.9   0.8844   0.0016   0.0018    1.4    0.7
  24..1       0.016    838.1    355.9   0.8844   0.0051   0.0057    4.3    2.0
  24..25      0.008    838.1    355.9   0.8844   0.0025   0.0028    2.1    1.0
  25..2       0.000    838.1    355.9   0.8844   0.0000   0.0000    0.0    0.0
  25..3       0.000    838.1    355.9   0.8844   0.0000   0.0000    0.0    0.0
  23..4       0.016    838.1    355.9   0.8844   0.0051   0.0058    4.3    2.1
  22..5       0.026    838.1    355.9   0.8844   0.0083   0.0093    6.9    3.3
  21..26      0.076    838.1    355.9   0.8844   0.0244   0.0276   20.5    9.8
  26..27      0.014    838.1    355.9   0.8844   0.0046   0.0052    3.8    1.8
  27..28      0.000    838.1    355.9   0.8844   0.0000   0.0000    0.0    0.0
  28..29      0.015    838.1    355.9   0.8844   0.0049   0.0056    4.1    2.0
  29..30      0.008    838.1    355.9   0.8844   0.0025   0.0028    2.1    1.0
  30..12      0.000    838.1    355.9   0.8844   0.0000   0.0000    0.0    0.0
  30..11      0.000    838.1    355.9   0.8844   0.0000   0.0000    0.0    0.0
  29..10      0.010    838.1    355.9   0.8844   0.0034   0.0038    2.8    1.4
  28..31      0.011    838.1    355.9   0.8844   0.0035   0.0039    2.9    1.4
  31..9       0.016    838.1    355.9   0.8844   0.0051   0.0057    4.2    2.0
  31..32      0.016    838.1    355.9   0.8844   0.0051   0.0058    4.3    2.1
  32..13      0.003    838.1    355.9   0.8844   0.0008   0.0009    0.7    0.3
  32..14      0.016    838.1    355.9   0.8844   0.0051   0.0057    4.3    2.0
  27..15      0.038    838.1    355.9   0.8844   0.0122   0.0138   10.2    4.9
  26..33      0.024    838.1    355.9   0.8844   0.0076   0.0086    6.3    3.0
  33..6       0.023    838.1    355.9   0.8844   0.0073   0.0083    6.1    2.9
  33..34      0.017    838.1    355.9   0.8844   0.0054   0.0061    4.5    2.2
  34..8       0.000    838.1    355.9   0.8844   0.0000   0.0000    0.0    0.0
  34..7       0.005    838.1    355.9   0.8844   0.0017   0.0019    1.4    0.7
  20..35      0.148    838.1    355.9   0.8844   0.0476   0.0538   39.9   19.2
  35..36      0.006    838.1    355.9   0.8844   0.0021   0.0024    1.7    0.8
  36..19      0.061    838.1    355.9   0.8844   0.0196   0.0222   16.4    7.9
  36..18      0.054    838.1    355.9   0.8844   0.0175   0.0198   14.6    7.0
  35..37      0.000    838.1    355.9   0.8844   0.0000   0.0000    0.0    0.0
  37..16      0.067    838.1    355.9   0.8844   0.0216   0.0244   18.1    8.7
  37..17      0.051    838.1    355.9   0.8844   0.0163   0.0184   13.7    6.6


Naive Empirical Bayes (NEB) analysis
Positively selected sites (*: P>95%; **: P>99%)
(amino acids refer to 1st sequence: human)

            Pr(w>1)     post mean +- SE for w

     3 T      0.501         1.340
     9 S      0.983*        2.363
    28 P      0.989*        2.375
    29 R      0.918         2.224
    38 T      0.999**       2.396
    43 R      0.999**       2.395
    46 I      0.981*        2.357
    50 I      0.948         2.287
    51 S      0.989*        2.374
    52 N      0.989*        2.375
    54 Q      0.985*        2.367
    55 I      0.897         2.179
    56 T      0.808         1.991
    57 P      0.990**       2.377
    61 Y      0.871         2.124
    63 N      0.989*        2.375
    66 T      0.893         2.171
    67 I      0.890         2.165
    76 R      0.665         1.687
    83 S      0.871         2.124
    90 K      0.888         2.161
    95 S      0.538         1.418
   101 Q      0.610         1.571
   106 P      0.929         2.247
   108 T      0.935         2.260
   114 S      0.866         2.115
   119 N      0.822         2.020
   129 F      0.659         1.676
   143 W      0.665         1.688
   146 G      0.511         1.361
   150 P      0.586         1.521
   159 N      0.984*        2.364
   168 S      0.864         2.110
   169 V      0.825         2.027
   174 V      0.987*        2.370
   182 Q      0.604         1.559
   185 A      0.918         2.225
   187 A      0.896         2.178
   205 T      0.796         1.966
   214 H      0.903         2.193
   215 A      0.580         1.507
   217 V      0.544         1.430
   222 S      0.870         2.122
   230 P      0.892         2.169
   231 S      0.577         1.501
   232 Q      0.603         1.556
   244 Y      0.866         2.115
   245 T      0.502         1.343
   246 Q      0.603         1.556
   255 T      0.896         2.178
   262 A      0.795         1.963
   266 T      0.942         2.275
   268 S      0.587         1.522
   272 R      0.984*        2.364
   283 S      0.562         1.469
   285 A      0.987*        2.370
   292 R      1.000**       2.397
   303 D      0.890         2.164
   305 G      0.594         1.538
   306 A      0.987*        2.369
   314 A      0.884         2.153
   318 L      0.929         2.248
   320 R      0.582         1.511
   325 L      0.870         2.123
   328 I      0.977*        2.349
   336 Q      0.618         1.589
   343 P      0.931         2.252
   347 H      0.589         1.527
   348 K      0.986*        2.368
   349 N      0.874         2.131
   352 T      0.501         1.341
   353 G      0.908         2.203
   356 R      0.931         2.251
   359 S      0.983*        2.362
   362 H      0.541         1.425
   367 Q      0.567         1.479
   368 L      0.617         1.586
   372 L      0.646         1.648
   373 V      0.738         1.842
   374 Q      0.610         1.571
   375 G      0.765         1.899
   378 P      0.557         1.459
   382 R      0.509         1.356
   390 G      0.539         1.421


Bayes Empirical Bayes (BEB) analysis (Yang, Wong & Nielsen 2005. Mol. Biol. Evol. 22:1107-1118)
Positively selected sites (*: P>95%; **: P>99%)
(amino acids refer to 1st sequence: human)

            Pr(w>1)     post mean +- SE for w

     9 S      0.877         2.549 +- 0.858
    28 P      0.919         2.649 +- 0.793
    29 R      0.747         2.244 +- 1.024
    38 T      0.983*        2.793 +- 0.645
    43 R      0.981*        2.790 +- 0.651
    46 I      0.863         2.515 +- 0.879
    50 I      0.795         2.354 +- 0.972
    51 S      0.915         2.640 +- 0.799
    52 N      0.917         2.644 +- 0.797
    54 Q      0.891         2.581 +- 0.840
    55 I      0.699         2.130 +- 1.051
    56 T      0.545         1.766 +- 1.071
    57 P      0.925         2.665 +- 0.781
    61 Y      0.645         2.000 +- 1.068
    63 N      0.917         2.643 +- 0.797
    66 T      0.690         2.108 +- 1.054
    67 I      0.685         2.097 +- 1.057
    76 R      0.505         1.662 +- 1.131
    83 S      0.644         1.999 +- 1.068
    90 K      0.680         2.084 +- 1.059
   106 P      0.775         2.312 +- 1.002
   108 T      0.785         2.334 +- 0.991
   114 S      0.637         1.982 +- 1.070
   119 N      0.563         1.807 +- 1.073
   129 F      0.502         1.654 +- 1.131
   143 W      0.508         1.669 +- 1.133
   159 N      0.883         2.563 +- 0.851
   168 S      0.634         1.975 +- 1.071
   169 V      0.567         1.816 +- 1.073
   174 V      0.902         2.609 +- 0.822
   185 A      0.746         2.241 +- 1.023
   187 A      0.697         2.125 +- 1.051
   205 T      0.527         1.723 +- 1.066
   214 H      0.713         2.163 +- 1.044
   222 S      0.643         1.994 +- 1.069
   230 P      0.690         2.109 +- 1.056
   244 Y      0.638         1.983 +- 1.071
   255 T      0.698         2.126 +- 1.052
   262 A      0.525         1.718 +- 1.066
   266 T      0.783         2.326 +- 0.984
   272 R      0.882         2.560 +- 0.852
   285 A      0.900         2.605 +- 0.825
   292 R      0.993**       2.814 +- 0.616
   303 D      0.682         2.089 +- 1.057
   306 A      0.900         2.603 +- 0.826
   314 A      0.673         2.067 +- 1.061
   318 L      0.776         2.314 +- 1.001
   325 L      0.644         1.998 +- 1.069
   328 I      0.838         2.454 +- 0.909
   343 P      0.781         2.325 +- 0.997
   348 K      0.893         2.587 +- 0.835
   349 N      0.652         2.018 +- 1.067
   353 G      0.724         2.188 +- 1.038
   356 R      0.779         2.322 +- 0.998
   359 S      0.876         2.547 +- 0.860
   373 V      0.555         1.781 +- 1.120
   375 G      0.579         1.838 +- 1.116


The grid 

p0:   0.050  0.150  0.250  0.350  0.450  0.550  0.650  0.750  0.850  0.950
p :   0.100  0.300  0.500  0.700  0.900  1.100  1.300  1.500  1.700  1.900
q :   0.100  0.300  0.500  0.700  0.900  1.100  1.300  1.500  1.700  1.900
ws:   1.500  2.500  3.500  4.500  5.500  6.500  7.500  8.500  9.500 10.500


Posterior on the grid

p0:   0.000  0.000  0.000  0.000  0.011  0.020  0.046  0.507  0.405  0.011
p :   0.059  0.109  0.157  0.183  0.167  0.126  0.087  0.057  0.035  0.020
q :   0.032  0.039  0.063  0.080  0.096  0.112  0.127  0.140  0.151  0.159
ws:   0.034  0.631  0.315  0.016  0.003  0.001  0.000  0.000  0.000  0.000

Time used: 1:04:13
