# Supplementary material for: Evolution of host-microbe cell adherence by receptor domain shuffling
Source: eLife. 2022 Jan 25;11:e73330. doi: 10.7554/eLife.73330 (PMC8860441; doi:10.7554/eLife.73330)
Supplement: Figure 2—source data 3. [file elife-73330-fig2-data3.zip › Figure 2 - source data 3/site_selection_results/original_PAML_NS_sites_files/CCM16_NS.txt]

     19   1347

human                           GAG ATC TCT ATC ACC CTG GAG CCT GCC CAG CCG AGC GAA GGG GAC AAC GTC ACG CTG GTC GTC CAT GGG CTT TCG GGG GAA CTG CTC GCC TAC AGC TGG TAT GCG GGG CCC ACA CTC AGC GTG TCA TAC CTG GTG GCC AGC TAC ATC GTG AGC ACA GGC GAT GAG ACT CCT GGC CCG GCC CAC ACG GGG CGG GAG GCT GTG CGC CCC GAT GGC AGC CTG GAC ATC CAG GGC ATC CTG CCC CGG CAC TCA GGC ACC TAC ATC CTG CAG ACC TTC AAC AGG CAG TTG CAG ACC GAG GTG GGC TAC GGA CAC GTG CAG GTC CAT GAG ATC CTG GCC CAG CCC ACA GTC TTG GCC AAC AGC ACA GCG CTG GTG GAA CGT CGA GAC ACC CTG CGC CTT ATG TGC AGC AGC CCC AGC CCC ACC GCC GAG GTC CGC TGG TTC TTC AAC GGT GGG GCC CTG CCC GTC GCT CTC CGC CTG GGC CTG TCC CCT GAC GGC CGG GTG CTG GCC AGG CAT GGC ATC CGC CGG GAG GAG GCC GGC GCC TAT CAG TGT GAG GTG TGG AAC CCG GTC AGT GTC AGC CGC AGC GAG CCC ATC AAC CTG ACC GTG TAC TTT GGC CCA GAG CGT GTG GCC ATC CTC CAG GAT TCC ACC ACC CGC ACA GGC TGC ACC ATC AAA GTT GAC TTC AAC ACG TCC CTC ACC CTG TGG TGC GTG TCC AGG TCC TGC CCA GAG CCC GAG TAT GTG TGG ACC TTC AAC GGG CAG GCC CTA AAG AAC GGC CAA GAC CAC CTC AAC ATC AGC AGC ATG ACA GCC GCC CAG GAG GGG ACG TAC ACA TGT ATT GCG AAG AAC ACC AAG ACC CTG CTA TCT GGA TCT GCC TCA GTC GTG GTC AAG CTC TCT GCT GCA GCA GTT GCC ACG ATG ATC GTG CCC GTG CCC ACC AAG CCA ACG GAG GGC CAG GAC GTA ACA CTG ACC GTG CAG GGC TAC CCC AAG GAC CTG CTG GTC TAC GCC TGG TAC CGC GGG CCT GCC TCC GAG CCC AAC CGG CTG CTC AGC CAG CTG CCG TCA GGA ACC TGG ATT GCA GGC CCC GCG CAC ACA GGC CGG GAG GTG GGC TTC CCC AAC TGC TCG CTG TTG GTG CAG AAG CTG AAC CTC ACA GAC ACT GGC CGC TAC ACA CTC AAG ACT GTC ACA GTG CAG GGC AAG ACT GAG ACA CTG GAA GTG GAG CTG CAG GTG GCC CGT GAG TGT GTG GGA AGG GGC AAG GCG TGC CCC TTT TTA GAC AAG GGC TCC CAA AAG GAG CCT CTT CCT CCA TCA GGC GGG GAC ATA GAC CAA AGA TGG ATA CCC ATC CAT CAG GCT GAA GGA AGC CTT GTC TCC TCC GCC 
chimpanzee                      GAG ATC TCT ATC ACC CTG GAG CCT GCC CAG CCG AGC GAA GGG GAC AAC GTC ACG CTG GTC GTC CAT GGG CTT TCG GGG GAA CTG CTC GCC TAC AGC TGG TAT GCG GGG CCC ACA CTC AGC GTG TCA TAC CTG GTG GCC AGC TAC ATC GTG AGC ACA GGC GAT GAG ACT CCT GGC CCG GCC CAC ACG GGG CGG GAG GCT GTG CGC CCC GAT GGC AGC CTG GAC ATC CAG GGC ATC CTG CCC CGG CAC TCA GGC ACC TAC ATC CTG CAG ACC TTC AAC AGG CAG TTG CAG ACC GAG GTG GGC TAC GGA CAC GTG CAG GTC CAT GAG ATC CTG GCC CAG CCC ACA GTC TTG GCC AAC AGC ACA GCG CTG GTG GAA CGT CGA GAC ACC CTG CGC CTC ATG TGC AGC AGC CCC AGC CCC ACC GCC GAG GTC CGC TGG TTC TTC AAC GGT GGG GCC CTG CCC GTC GCT CTC CGC CTG GGC CTG TCC CCT GAC GGC CGG GTG CTG GCC AGG CAC GGC ATC CGC CGG GAG GAG GCC GGC GCC TAT CAG TGT GAG GTG TGG AAC CCG GTC AGT GTC AGC CGC AGC GAG CCC ATC AAC CTG ACC GTG TAC TTT GGC CCA GAG CGT GTG GCC ATC CTC CAG GAT TCC ACC ACC CGC ACA GGC TGC ACC ATC AAA GTT GAC TTC AAC ATG TCC CTC ACC CTG TGG TGC GTG TCC AGG TCC TGC CCA GAG CCC GAG TAT GTG TGG ACC TTC AAC GGG CAG GCC CTA AAG AAT GGC CAA GAC CAC CTC AAC ATC AGC AGC ATG ACA GCC GCC CAG GAG GGG ACG TAC ACA TGT ATT GCG AAG AAC ACC AAG ACC CTG CTA TCT GGA TCT GCC TCA GTC GTG GTC AAG CTC TCT GCT GCA GCA GTT GCC ACG ATG ATC GTG CCC GTG CCC ACC AAG CCA ACG GAG GGC CAG GAC GTA ACA CTG ACT GTG CAG GGC TAC CCC AAG GAC CTG CTG GTC TAC GCC TGG TAC CGC GGG CCT GCC TCC GAG CCC AAC CGG CTG CTC AGC CAG CTG CCG TCA GGA ACC TGG ATT GCA GGC CCC GCG CAC ACA GGC CGG GAG GTG GGC TTC CCC AAC TGC TCG CTG TTG GTG CAG AAG CTG AAC CTC ACA GAC ACT GGC CGC TAC ACA CTC AAG ACC GTC ACA GTG CAG GGC AAG ACT GAG ACA CTG GAA GTG GAG CTG CAG GTG GCC CGT GAG TGT GTG GGA AGG GGC AAG GCG TGC CCC TTT TTA GAC AAG GGC TCC CAA AAG GAG CCT CTT CCT CCA TCA GGC GGG GAC ATA GAC CAA AGA TGG ATA CCC ATC CAT CAG GCT GAA GGA AGC CTT GTC TCC TCC ATC 
bonobo                          GAG ATC TCT ATC ACC CTG GAG CCT GCC CAG CCG AGC GAA GGG GAC AAC GTC ACG CTG GTC GTC CAT GGG CTT TCG GGG GAA CTG CTC GCC TAC AGC TGG TAT GCG GGG CCC ACA CTC AGC GTG TCA TAC CTG GTG GCC AGC TAC ATC GTG AGC ACA GGC GAT GAG ACT CCT GGC CCG GCC CAC ACG GGG CGG GAG GCT GTG CGC CCC GAT GGC AGC CTG GAC ATC CAG GGC ATC CTG CCC CGG CAC TCA GGC ACC TAC ATC CTG CAG ACC TTC AAC AGG CAG TTG CAG ACC GAG GTG GGC TAC GGA CAC GTG CAG GTC CAT GAG ATC CTG GCC CAG CCC ACA GTC TTG GCC AAC AGC ACA GCG CTG GTG GAA CGT CGA GAC ACC CTG CGC CTC ATG TGC AGC AGC CCC AGC CCC ACC GCC GAG GTC CGC TGG TTC TTC AAC GGT GGG GCC CTG CCC GTC GCT CTC CGC CTG GGC CTG TCC CCT GAC GGC CGG GTG CTG GCC AGG CAC GGC ATC CGC CGG GAG GAG GCC GGC GCC TAT CAG TGT GAG GTG TGG AAC CCG GTC AGT GTC AGC CGC AGC GAG CCC ATC AAC CTG ACC GTG TAC TTT GGC CCA GAG CGT GTG GCC ATC CTC CAG GAT TCC ACC ACC CGC ACA GGC TGC ACC ATC AAA GTT GAC TTC AAC ACG TCC CTC ACC CTG TGG TGC GTG TCC AGG TCC TGC CCA GAG CCC GAG TAT GTG TGG ACC TTC AAC GGG CAG GCC CTA AAG AAT GGC CAA GAC CAC CTC AAC ATC AGC AGC ATG ACA GCT GCC CAG GAG GGG ACG TAC ACA TGT ATT GCG AAG AAC ACC AAG ACC CTG CTA TCT GGA TCT GCC TCA GTC GTG GTC AAG CTC TCT GCT GCA GCA GTT GCC ACG ATG ATC GTG CCC GTG CCC GCC AAG CCA ACG GAG GGC CAG GAC GTA ACA CTG ACT GTG CAG GGC TAC CCC AAG GAC CTG CTG GTC TAC GCC TGG TAC CGC GGG CCT GCC TCC GAG CCC AAC CGG CTG CTC AGC CAG CTG CCG TCA GGA ACC TGG ATT GCA GGC CCC GCG CAC ACA GGC CGG GAG GTG GGC TTC CCC AAC TGC TCG CTG TTG GTG CAG AAG CTG AAC CTC ACA GAC ACT GGC CGC TAC ACA CTC AAG ACC GTC ACA GTG CAG GGC AAG ACT GAG ACA CTG GAA GTG GAG CTG CAG GTG GCC CGT GAG TGT GTG GGA AGG GGC AAG GCG TGC CCC TTT TTA GAC AAG GGC TCC CAA AAG GAG CCT CTT CCT CCA TCA GGC GGG GAC ATA GAC CAA AGA TGG ATA CCC ATC CAT CAG GCT GAA GGA AGC CTT GTC TCC TCC GTC 
gorilla                         GAG ATC TCT ATC ACC CTG GAG CCT GCC CAG CCG AGC GAA GGG GAC AAC GTC ACG CTG GTC GTC CAT GGG CTT TCG GGG GAA CTG CTC GCC TAC AGC TGG TAT GCG GGG CCC ACA CTC AGC GTG TCA TAC CTG GTG GCC AGC TAC ATC GTG AGC ACA GGC GAT GAG ACT CCT GGC CCG GCC CAC ACG GGG CGG GAG GCT GTG CGC CCC GAT GGC AGC CTG GAC ATC CAG GGC ATC CTG CCC CGG CAC TCA GGC ACC TAC ATC CTG CAG ACC TTC AAC AGG CAG TTG CAG ACT GAG GTG GGC TAC GGA CAC GTG CAG GTC CAT GAG ATC CTG GCC CAG CCC ACA GTC TTG GCC AAC AGC ACA GCG CTG GTG GAA CGT CGA GAC ACC CTG CGC CTT ATG TGC AGC AGC CCC AGC CCC ACC GCC GAG GTC CGC TGG TTC TTC AAC GGT GGG GCC CTG CCC GTC GCT CTC CGC CTG GGC CTG TCC CCT GAC GGC CGG GTG CTG GCC AGG CAT GGC ATC CGC CGG GAG GAG GCC GGC GCC TAT CAG TGT GAG GTG TGG AAC CCG GTC AGT GTC AGC CGC AGC GAG CCC ATC AAC CTG ACC GTG TAC TTT GGC CCA GAG CGT GTG GCC ATC CTC CAG GAT TCC ACC ACC CGC ACA GGC TGC ACC ATC AAA GTT GAC TTC AAC ACG TCC CTC ACC CTG TGG TGC GTG TCC AGG TCC TGC CCA GAG CCC GAG TAT GTG TGG ACC TTC AAC GGG CAG GCC CTA AAG AAC GGC CAA GAC CAC CTC AAC ATC AGC AGC ATG ACA GCC GCC CAG GAG GGG ACG TAC ACA TGT ATT GCG AAG AAC ACC AAG ACC CTG CTA TCT GGA TCT GCC TCA GTC GTG GTC AAG CTC TCT GCT GCA GCA GTT GCC ACG ATG ATC GTG CCC GTG CCC ACC AAG CCA ACG GAG GGC CAG GAC GTA ACA CTG ACC GTG CAG GGC TAC CCC AAG GAC CTG CTG GTC TAC GCC TGG TAC CGC GGG CCT GCC TCC GAG CCC AAC CGG CTG CTC AGC CAG CTG CCG TCA GGA ACC TGG ATT GCA GGC CCC GCG CAC ACA GGC CGG GAG GTG GGC TTC CCC AAC TGC TCG CTG TTG GTG CAG AAG CTG AAC CTC ACA GAC ACT GGC CGC TAC ACA CTC AAG ACC GTC ACA GTG CAG GGC AAG ACT GAG ACA CTG GAA GTG GAG CTG CAG GTG GCC CGT GAG TGT GTG GGA AGG GGC AAG GCA TGC CCC TTT TTA GAC AAG GGC TCC CAA AAG GAG CCT ATT CCT CCA TCA GGC GGG GAC ATA GAC CAA AGA TGG ATA CCC ATC CAT CAG GCT GAA GGA AGC CTT GTC TCC TCC GTC 
orangutan                       GAG ATC TCT ATC ACC CTG GAG CCT GCC CAG CCA ACC CAA GGG GAC AAC GTT ACG CTG GTC GTC CAC GGG CTT TCA GGG GAA CTG CTT GCC TAC AAC TGG TAT GCG GGG CCC ACA CTC AGC GTG TCG TAC CTG GTG GCC AGC TAC ATT GTG AGC ACA GGC GAT GAG ACT CCT GGT CCG GCC TAC ACG GGG CGG GAG GCT GTG CGC CCC GAT GGC AGC CTG GAC ATC CAG GGC ATC CTG CCC CGG CAC TCA GGC ACC TAC ATC CTG CAG ACC TTC AAC AGG CAG TTG CAG ACT GAG GTG GGC TAC GGA CAC GTG CAG GTC CAT GAG ATC CTG GCC CAG CCC ACA GTC TTG GCC AAC AGC ACA GCC CTG GTG GAG CGT CGA GAC ACC CTG CGC CTT ATG TGC AGC AGC CCC AGC CCC ACC GCC GAG GTC CGC TGG TTC TTC AAC GGT GGG GCC CTG CCC GTC GCT CTC CGC ATG GGC CTG TCC CCT GAC GGC CGG GTG CTG GCC AGG CAT GGC ATC CGC CGG GAG GAG GCC GGC GCC TAT CAG TGT GAG GTG TGG AAC CCG GTC AGT GTC AGC CGC AGC GAG CCC ATC AAC CTG ACG GTG TAC TTT GGC CCA GAA CGT GTG GCC ATC CTC CAG GAT TCC ACC ACC CGC ACA GGC TGT ACC ATC AAA GTT GAC TTC AAC ACG TCC CTC ACC CTG TGG TGC GTG TCC AGG TCC TGC CCA GAG CCC GAG TAT GTG TGG ACC TTC AAT GGG CAG GCC CTA AAG AAC GGC CAA GAC CAC CTC AAC ATC AGC AGC ATG ACA GCC ACC CAG GAG GGG ACG TAC ACA TGT ATT GTG AAG AAC ACC AAG ACC CTG CTA TCT GGA TCT GCC TCA GTC GTG GTC AAG CTC TCT GCT GCA GCA GTT GCC ATG ATG ATC GTG CCC GTG CCC ACC AAG CCA ATG GAG GGC CAG GAC GTG ACA CTG ACC GTG CAG GGC TAC CCC AAG GAC CTG CTG GTC TAC GCC TGG TAC CGC GGG CCT GCC TCC GAG CCC AAC CGG CTG CTC AGC CAG CTG CCG TCA GGA ACC TGG ATT GCA GGC CCC GCG CAC ACA GGC CGG GAG GTG GGC TTC CCC AAC TGC TCG CTG TTG GTG CAG AAG CTG AAC CTC ACA GAC ACT GGC CGC TAC ACA CTC AAG ACC GTC ACA GTG CAG GGC AAG ACT GAG ACA CTG GAA GTG GAG CTG CAG GTG GCC CGT GAG TGT GTG GGA AGG GGC AAG GCA TGC CAC TTT TTA GAT AAG GGC TCC CAA AAG GAG CCT CTT CCT CCG TCA GGC GGG GAC ATA GAC CAA AGA TGG ATG CCC GTC CAT CAG GCT GAA GGA AAC CTT GTC TCC TCC GTC 
baboon                          GAG ATC TCT ATC ACC CTG GAG CCT GCC CAG CCA ACC GAA GGG GAC AAC ATC ACG CTG GTC GTC CAC GGG CTT TCG GGG GAA CTG CTC GCC TAC AAC TGG TAC GCG GGG CCC ACG CTC AGC GTA TCG TAC CTG GTG GCC AGC TAC ATT GTG AGC ACA GGC GAT GAG ACT CCT GGC CCG GCC CAC ACG GGG CGG GAG GCT GTG CGC CCC GAT GGC AGC CTG GAC ATC CAG GGC GTC CTG CCC CGG CAC TCA GGC ACC TAC ATC CTG CAG ACG TAC AAC AGG CAG TTT CAG ACT GAG GTG GGC TAC GGA CAC ATG CAG GTC TAT GAG ATC CTG GCC CAG CCC ACA GTC TTG GCC AAC AGC ACG GCA CTG GTG GAG CGT CGA GAC ACC CTA CGC CTT ATG TGC GGC AGC CCC AGC ACC ACA GCT GAG GTC CGC TGG TTC TTC AAC GGT GGG GCC CTG CCC GTC GCT CTC CGC CTG GGC CTG TCC CCT GAC GGC CGG GTG CTG GCC AGG CAT GGC ATC CGC CGG GAG GAG GCC GGT GCC TAT CAA TGT GAG GTG TGG AAC CCG GTC AGT GTC AGC CGC AGT GAG CCC ATC AAC CTG ACC GTG TAC TTT GGC CCA GAA CGT GTG GCC ATC CTC CAG GAT TCC ACC ACC CGC ACA GGC TGC ACC ATC AAA GTT GAC TTC AAC ACG TCC CTC ACC CTG TGG TGC GTG TCC AGG TCC TGC CCA GAG CCC GAG TAT GTG TGG GCC TTC AAT GGG CAG GCC CTA AAG AAC GGT CAA GAC CAC GTC AAC ATC AGC AGC ATG ACA GCT GCC CAG GAG GGG ACG TAC ACA TGT ATT GCG AAG AAC ACC AAG ACC CTG CTA TCT GGA TCT GCC TCA GTC GTG GTC AAG CTC TCT GCT GCA GCA GTT GCC ATG ATG ATC GTG CCC GTG CCC ACC AAG CCA ATG GAG GGC CAG GAC GTG ACG CTG ACC GTG CAG GGC TAC CCC AAG GAC CTG CTG GTC TAC GCC TGG TAC CGC GGG CCT GCC TCC GAG CCC AAC CGG CTG CTC AGC CAG CTG CCG TCA GGA ACC TGG ATT GCA GGC CCC GCA CAC ACA GGC CGG GAG GTG GGC TTC CCC AAC TGC TCA CTG TTG GTG CAA AAG CTG AAC CTC ACA GAC ACT GGC CGC TAC ACA CTC AAG ACC GTC ACA CTG CAG GGC AAG ACC GAG ACA CTG GAA GTG GAG CTG CAG GTG GCC CGT GAG TGT GTG GGA AAG GGC AAG GCA TGC CCC TTT TTA GAC AAG GGC TCC CAA AAG GAG CCT CTT CCT CCA TCA GGC GGG GAC ATA GAC CAA AGA TGG ATA TCC CTC CAT CAG ACT GAA GGA GAC CTT GTC TCC TCC GTC 
PTmac                           GAG ATC TCT ATC ACC CTG GAG CCT GCC CAG CCG ACC GAA GGG GAC AAC ATC ACG CTG GTC GTC CAC GGG CTT TCG GGG GAA CTG CTC GCC TAC AAC TGG TAC GCG GGG CCC ACG CTC AGC GTA TCG TAC CTG GTG GCC AGC TAC ATT GTG AGC ACA GGC GAT GAG ACT CCT GGC CCG GCC CAC ACG GGG CGG GAG GCT GTG CGC CCC GAT GGC AGC CTG GAC ATC CAG GGC GTC CTG CCC CGG CAC TCA GGC ACC TAC ATC CTG CAG ACG TAC AAC AGG CAG TTT CAG ACT GAG GTG GGC TAC GGA CAC ATG CAG GTC TAT GAG ATC CTG GCC CAG CCC ACA GTC TTG GCC AAC AGC ACG GCA CTG GTG GAG CGT CGA GAC ACC CTA CGC CTT ATG TGT GGC AGC CCC AGC ACC ACA GCT GAG GTC CGC TGG TTC TTC AAC GGT GGG GCC CTG CCC GTC GCT CTC CGC CTG GGC CTG TCC CCT GAT GGC CGG GTG CTG GCC AGG CAT GGC ATC CGC CGG GAG GAG GCC GGT GCC TAT CAA TGT GAG GTG TGG AAC CCG GTC AGT GTC AGC CGC AGT GAG CCC ATC AAC CTG ACC GTG TAC TTT GGC CCA GAA CGT GTG GCC ATC CTC CAG GAT TCC ACC ACC CGC ACA GGC TGC ACC ATC AAA GTT GAC TTC AAC ACG TCC CTC ACC CTG TGG TGC GTG TCC AGG TCC TGC CCA GAG CCC GAG TAT GTG TGG GCC TTC AAT GGG CAG GCC CTA AAG AAC GGT CAA GAC CAC ATC AAC ATC AGC AGC ATG ACA GCT GCC CAG GAG GGG ACG TAC ACA TGT ATT GCG AAG AAC ACC AAG ACC CTG CTA TCT GGA TCT GCC TCA GTC GTG GTC AAG CTC TCT GCT GCA GCA GTT GCC ATG ATG ATC GTG CCC GTG CCC ACC AAG CCA ATG GAG GGC CAG GAC GTG ACG CTG ACC GTG CAG GGC TAC CCC AAG GAC CTG CTG GTC TAC GCC TGG TAC CGC GGG CCT GCC TCC GAG CCC AAC CGG CTG CTC AGC CAG CTG CCG TCA GGA ACC TGG ATT GCA GGC CCC GCA CAC ACA GGC CGG GAG GTG GGC TTC CCC AAC TGC TCA CTG TTG GTG CAA AAG CTG AAC CTC ACA GAC ACT GGC CGC TAC ACA CTC AAG ACC GTC ACA CTG CAG GGC AAG ACC GAG ACA CTG GAA GTG GAG CTG CAG GTG GCC CGT GAG TGT GTG GGA AAG GGC AAG GCA TGC CCC TTT TTA GAC AAG GGC TCC CAA AAG GAG CCT CTT CCT CCA TCA GGC GGG GAC ATA GAC CAA AGA TGG ATA TCC CTC CAT CAG ACT GAA GGA GGC CTT GTC TCC TCC GTC 
rhesus                          GAG ATC TCT ATC ACC CTG GAG CCT GCC CAG CCG ACC GAA GGG GAC AAC ATC ACG CTG GTC GTC CAC GGG CTT TCG GGG GAA CTG CTC GCC TAC AAC TGG TAC GCG GGG CCC ACG CTC AGC GTA TCG TAC CTG GTG GCC AGC TAC ATT GTG AGC ACA GGC GAT GAG ACT CCT GGC CCG GCC CAC ACG GGG CGG GAG GCT GTG CGC CCC GAT GGC AGC CTG GAC ATC CAG GGC GTC CTG CCC CGG CAC TCA GGC ACC TAC ATC CTG CAG ACG TAC AAC AGG CAG TTT CAG ACT GAG GTG GGC TAC GGA CAC ATG CAG GTC TAT GAG ATC CTG GCC CAG CCC ACA GTC TTG GCC AAC AGC ACG GCA CTG GTG GAG CGT CGA GAC ACC CTA CGC CTT ATG TGC GGC AGC CCC AGC ACC ACA GCT GAG GTC CGC TGG TTC TTC AAC GGT GGG GCC CTG CCC GTC GCT CTC CGC CTG GGC CTG TCC CCT GAC GGC CGG GTG CTG GCC AGG CAT GGC ATC CGC CGG GAG GAG GCC GGT GCC TAT CAA TGT GAG GTG TGG AAC CCG GTC AGT GTC AGC CGC AGT GAG CCC ATC AAC CTG ACC GTG TAC TTT GGC CCA GAA CGT GTG GCC ATC CTC CAG GAT TCC ACC ACC CGC ACA GGC TGC ACC ATC AAA GTT GAC TTC AAC ACG TCC CTC ACC CTG TGG TGC GTG TCC AGG TCC TGC CCA GAG CCC GAG TAT GTG TGG GCC TTC AAT GGG CAG GCC CTA AAG AAC GGT CAA GAC CAC ATC AAC ATC AGC AGC ATG ACA GCT GCC CAG GAG GGG ACG TAC ACA TGT ATT GCG AAG AAC ACC AAG ACC CTG CTA TCT GGA TCT GCC TCA GTC GTG GTC AAG CTC TCT GCT GCA GCA GTT GCC ATG ATG ATC GTG CCC GTG CCC ACC AAG CCA ATG GAG GGC CAG GAC GTG ACG CTG ACC GTG CAG GGC TAC CCC AAG GAC CTG CTG GTC TAC GCC TGG TAC CGC GGG CCT GCC TCC GAG CCC AAC CGG CTG CTC AGC CAG CTG CCG TCA GGA ACC TGG ATT GCA GGC CCC GCA CAC ACA GGC CGG GAG GTG GGC TTC CCC AAC TGC TCA CTG TTG GTG CAA AAG CTG AAC CTC ACA GAC ACT GGC CGC TAC ACG CTC AAG ACC GTC ACA CTG CAG GGC AAG ACC GAG ACA CTG GAA GTG GAG CTG CAG GTG GCC CGT GAG TGT GTG GGA AAG GGC AAG GCA TGC CCC TTT TTA GAC AAG GGC TCC CAA AAG GAG CCT CTT CCT CCA TCA GGC GGG GAC ATA GAC CAA AGA TGG ATA TCC CTC CAT CAG ACT GAA GGA GGC CTT GTC TCC TCC GTC 
sootyM                          GAG ATC TCT ATC ACC CTG GAG CCT GCC CAG CCG ACC GAA GGG GAC AAC ATC ACG CTG GTC GTC CAC GGG CTT TCG GGG GAA CTG CTC GCC TAC AAC TGG TAC GCG GGG CCC ACG CTC AGC GTA TCG TAC CTG GTG GCC AGC TAC ATT GTG AGC ACA GGC GAT GAG ACT CCT GGC CCG GCC CAC ACG GGG CGG GAG GCT GTG CGC CCC GAT GGC AGC CTG GAC ATC CAG GGC GTC CTG CCC CGG CAC TCA GGC ACC TAC ATC CTG CAG ACG TAC AAC AGG CAG TTT CAG ACT GAG GTG GGC TAC GGA CAC ATG CAG GTC TAT GAG ATC CTG GCC CAG CCC ACA GTC TTG ACC AAC AGC ACG GCA CTG GTG GAG CGT CGA GAC ACC CTA CGC CTT ATG TGC GGC AGC CCC AGC ACC ACA GCT GAG GTC CGC TGG TTC TTC AAC GGT GGG GCC CTG CCC GTC GCT CTC CGC CTG GGC CTG TCC CCT GAC GGC CGG GTG CTG GCC AGG CAT GGC ATC CGC CGG GAG GAG GCC GGT GCC TAT CAA TGT GAG GTG TGG AAC CCG GTC AGT GTC AGC CGC AGT GAG CCC ATC AAC CTG ACC GTG TAC TTT GGC CCA GAA CGT GTG GCC ATC CTC CAG GAT TCC ACC ACC CGC ACA GGC TGC ACC ATC AAA GTT GAC TTC AAC ACG TCC CTC ACC CTG TGG TGC GTG TCC AGG TCC TGC CCA GAG CCC GAG TAT GTG TGG GCC TTC AAT GGG CAG GCC CTA AAG AAC GGT CAA GAC CAC GTC AAC ATC AGC AGC ATG ACA GCT GCC CAG GAG GGG ACG TAC ACA TGT ATT GCG AAG AAC ACC AAG ACC CTG CTA TCT GGA TCT GCC TCG GTC GTG GTC AAG CTC TCT GCT GCA GCA GTT GCC ATG ATG ATC GTG CCC GTG CCC ACC AAG CCA ATG GAG GGC CAG GAC GTG ACG CTG ACC GTG CAG GGC TAC CCC AAG GAC CTG CTG GTC TAC GCC TGG TAC CGC GGG CCT GCC TCC GAG CCC AAC CGG CTG CTC AGC CAG CTG CCG TCA GGA ACC TGG ATT GCA GGC CCC GCA CAC ACA GGC CGG GAG GTG GGC TTC CCC AAC TGC TCA CTG TTG GTG CAA AAG CTG AAC CTC ACA GAC ACT GGC CGC TAC ACA CTC AAG ACC GTC ACA CTG CAG GGC AAG ACC GAG ACA CTG GAA GTG GAG CTG CAG GTG GCC CGT GAG TGT GTG GGA AAG GGC AAG GCA TGC CCC TTT TTA GAC AAG GGC TCC CAA AAG GAG CCT CTT CCT CCA TCA GGC GGG GAC ATA GAC CAA AGA TGG ATA TCC CTC CAT CAG ACT GAA GGA GAC CTT GTC TCC TCC GTC 
drill                           GAG ATC TCT ATC ACC CTG GAG CCT GCC CAG CCG ACC GAA GGG GAC AAC ATC ACG CTG GTC GTC CAC GGG CTT TCG GGG GAA CTG CTC GCC TAC AAC TGG TAC GCG GGG CCC ACG CTC AGC GTA TCG TAC CTG GTG GCC AGC TAC ATT GTG AGC ACA GGC GAT GAG ACT CCT GGC CCG GCC CAC ACG GGG CGG GAG GCT GTG CGC CCC GAT GGC AGC CTG GAC ATC CAG GGC GTC CTG CCC CGG CAC TCA GGC ACC TAC ATC CTG CAG ACG TAC AAC AGG CAG TTT CAG ACT GAG GTG GGC TAC GGA CAC ATG CAG GTC TAT GAG ATC CTG GCC CAG CCC ACA GTC TTG GCC AAC AGC ACG GCA CTG GTG GAG CGT CGA GAC ACC CTA CGC CTT ATG TGC GGC AGC CCC AGC ACC ACA GCT GAG GTC CGC TGG TTC TTC AAC GGT GGG GCC CTG CCC GTC GCT CTC CGC CTG GGC CTG TCC CCT GAC GGC CGG GTG CTG GCC AGG CAT GGC ATC CGC CGG GAG GAG GCC GGT GCC TAT CAA TGT GAG GTG TGG AAC CCG GTC AGT GTC AGC CGC AGT GAG CCC ATC AAC CTG ACC GTG TAC TTT GGC CCA GAA CGT GTG GCC ATC CTC CAG GAT TCC ACC ACC CGC ACA GGC TGC ACC ATC AAA GTT GAC TTC AAC ACG TCC CTC ACC CTG TGG TGC GTG TCC AGG TCC TGC CCA GAG CCC GAG TAT GTG TGG GCC TTC AAT GGG CAG GCC CTA AAG AAC GGT CAA GAC CAC GTC AAC ATC AGC AGC ATG ACA GCT GCC CAG GAG GGG ACG TAC ACA TGT ATT GCG AAG AAC ACC AAG ACC CTG CTA TCT GGA TCT GCC TCA GTC GTG GTC AAG CTC TCT GCT GCA GCA GTT GCC ATG ATG ATC GTG CCC GTG CCC ACC AAA CCA ATG GAG GGC CAG GAC GTG ACG CTG ACC GTG CAG GGC TAC CCC AAG GAC CTG CTG GTC TAT GCC TGG TAC CGC GGG CCT GCC TCT GAG CCC AAC CGG CTG CTC AGC CAG CTG CCG TCA GGA ACC TGG ATT GCA GGC CCC GCA CAC ACA GGC CGG GAG GTG GGC TTC CCC AAC TGC TCA CTG TTG GTG CAA AAG CTG AAC CTC ACA GAC ACT GGC CGC TAC ACA CTC AAG ACC GTC ACA CTG CAG GGC AAG ACC GAG ACA CTG GAA GTG GAG CTG CAG GTG GCC CGT GAG TGT GTG GGA AAG GGC AAG GCA TGC CCC TTT TTA GAC AAG GGC TCC CAA AAG GAG CCT CTT CCT CCA TCA GGC GGG GAC ATA GAC CAA AGA TGG ATA TCC CTC CAT CAG ACT GAA GGA GAC CTT GTC TCC TCC GTC 
CEmac                           GAG ATC TCT ATC ACC CTG GAG CCT GCC CAG CCC ACC GAA GGG GAC AAC ATC ACG CTG GTC GTC CAC GGG CTT TCG GGG GAA CTG CTC GCC TAC AAC TGG TAC GCG GGG CCC ACG CTC AGC GTA TCG TAC CTG GTG GCC AGC TAC ATT GTG AGC ACA GGC GAT GAG ACT CCT GGC CCG GCC CAC ACG GGG CGG GAG GCT GTG CGC CCC GAT GGC AGC CTG GAC ATC CAG GGC GTC CTG CCC CGG CAC TCA GGC ACC TAC ATC CTG CAG ACG TAC AAC AGG CAG TTT CAG ACT GAG GTG GGC TAC GGA CAC ATG CAG GTC TAT GAG ATC CTG GCC CAG CCC ACA GTC TTG GCC AAC AGC ACG GCA CTG GTG GAG CGT CGA GAC ACC CTA CGC CTT ATG TGC GGC AGC CCC AGC ACC ACA GCT GAG GTC CGC TGG TTC TTC AAC GGT GGG GCC CTG CCC GTC GCT CTC CGC CTG GGC CTG TCC CCT GAC GGC CGG GTG CTG GCC AGG CAT GGC ATC CGC CGG GAG GAG GCC GGT GCC TAT CAA TGT GAG GTG TGG AAC CCG GTC AGT GTC AGC CGC AGT GAG CCC ATC AAC CTG ACC GTG TAC TTT GGC CCA GAA CGT GTG GCC ATC CTC CAG GAT TCC ACC ACC CGC ACA GGC TGC ACC ATC AAA GTT GAC TTC AAC ACG TCC CTC ACC CTG TGG TGC GTG TCC AGG TCC TGC CCA GAG CCT GAG TAT GTG TGG GCC TTC AAT GGG CAG GCC CTA AAG AAC GGT CAA GAC CAC ATC AAC ATC AGC AGC ATG ACA GCT GCC CAG GAG GGG ACA TAC ACA TGT ATT GCG AAG AAC ACC AAG ACC CTG CTA TCT GGA TCT GCC TCA GTC GTG GTC AAG CTC TCT GCT GCA GCA GTT GCC ATG ATG ATC GTG CCC GTG CCC ACC AAG CCA ATG GAG GGC CAG GAC GTG ACG CTG ACC GTG CAG GGC TAC CCC AAG GAC CTG CTG GTC TAC GCC TGG TAC CGC GGG CCT GCC TCC GAG CCC AAC CGG CTG CTC AGC CAG CTG CCG TCA GGA ACC TGG ATT GCA GGC CCC GCA CAC ACA GGC CGG GAG GTG GGC TTC CCC AAC TGC TCA CTG TTG GTG CAA AAG CTG AAC CTC ACA GAC ACT GGC CGC TAC ACA CTC AAG ACC GTC ACA CTG CAG GGC AAG ACC GAG ACA CTG GAA GTG GAG CTG CAG GTG GCC CGT GAG TGT GTG GGA AAG GGC AAG GCA TGC CCC TTT TTA GAC AAG GGC TCC CAA AAG GAG CCT CTT CCT CCA TCA GGC GGG GAC ATA GAC CAA AGA TGG ATA TCC CTC CAT CAG ACT GAA GGA GGC CTT GTC TCC TCC GTC 
AGM                             GAG ATC TCT ATC ACC CTG GAG CCT GCC CAG CCG ACC GAA GGG GAC AAC GTC ACG CTG GTC GTC CAT GGG CTT TCG GGG GAA CTG CTC GCC TAC AAC TGG TAC GCG GGG CCC ACG CTC AGC GTG TCG TAC CTG GTG GCC AGC TAC ATC GTG AGC ACA GGC GAT GAG ACT CCT GGC CCG GCC CAC ACG GGG CGG GAG GCT GTG CGC CCC GAT GGC AGC CTG GAC ATC CAG GGC GTC CTG CCC CGG CAC TCA GGC ACC TAC ATC CTG CAG ACG TAC AAC AGG CAG TTT CAG ACT GAG GTG GGC TAC GGA CAC ATG CAG GTC TAT GAG ATC CTG GCC CAG CCC ACA GTC TTG GCC AAC AGC ACG GCA CTG GTG GAG CGT CGA GAC ACC CTA CGC CTT ATG TGC AGC AGC CCC AGC ACC ACA GCT GAG GTC CGC TGG TTC TTC AAC GGT GGG GCC CTG CCC GTC GCT CTC CGC CTG GGC CTG TCC CCC GAT GGC CGG GTG CTG GCC AGG CAT GGC ATC CGC CGG GAG GAG GCC GGT GCC TAT CAA TGT GAG GTG TGG AAC CCG GTC AGT GTC AGC CGC AGT GAG CCC ATC AAC CTG ACC GTG TAC TTT GGC CCA GAA CGT GTG GCC ATC CTC CAG GAT TCC ACC ACC CGC ACA GGC TGC ACC ATC AAA GTT GAC TTC AAC ACG TCC CTC ACC CTG TGG TGT GTG TCC AGG TCC TGC CCA GAG CCC GAG TAT GTG TGG GCC TTC AAT GGG CAG GCC CTA AAG AAC GGT CAA GAC CAC GTC AAC ATC AGC AGC ATG ACA GCT GCC CAG GAG GGG ACG TAC ACA TGT ATT GCA AAG AAC ACC AAG ACC CTG CTA TCT GGA TCT GCC TCA GTT GTG GTC AAG CTC TCT GCT GCA GCA GTT GCC ATG ATG ATC GTG CCC GTG CCC ACC AAG CCA ATG GAG GGC CAG GAC GTG ACG CTG ACC GTG CAG GGC TAC CCC AAG GAC CTG CTG GTC TAC GCC TGG TAC CGC GGG CCT GCC TCC GAG CCC AAC CGG CTG CTC AGC CAG CTG CCG TCA GGA ACC TGG ATT GCA GGC CCC GCG CAC ACA GGC CGG GAG GTG GGC TTC CCC AAC TGC TCA CTG TTG GTG CAA AAG CTG AAC CTC ACA GAC ACT GGC CGC TAC ACA CTC AAG ACG GTC ACA CTG CAG GGC AAG ACC GAG ACA CTG GAA GTG GAG CTG CAG GTG GCC CGT GAG TGT GTG GGA AAG GGC AAG GCA TGC CCC TTT TTA GAC AAG GGC TCC CAA AAG GAG CCT CTT CCT CCA TCA GGC GGG GAC AGA GAC CAA AGA TGG ATA TCC CTC CAT CAG ACT GAA GGA GGC CTT GTC TCC TCC GTC 
BSNM                            GAG ATC TCT ATC ACC CTG GAG CCT GCC CAG CCG ACT GAA GGG GAC AAC GTC ACG CTG GTT GTC CAT GGG CTT TCG GGG GAA CTG CTC GCC TAC AAC TGG TAT GCG GGG CCC ACA CTC AGC GTA TCG TAC CTG GTG GCC AGC TAC ATC GTG AGC ACA GGC GAT GAA ACT CCT GGC CCG GCC CAC ACG GGG CAG GAG GCT GTG CGC CCC GAT GGC AGC CTG GAC ATC CAG GGC GTC CTG CCC CGG CAC TCA GGC ACC TAC ATC CTG CAG ACG TAC AAC AGG CAG TTT CAG ACT GAG GTG GGC TAC GGA CAC ATG CAG GTC TAT GAG ATC CTG GCC CAG CCC ACA GTC TTG GCC AAC AGC ACG GCA CTG GTG GAG CGT CGA GAC ACC CTG CGC CTT ATG TGC GGC AGC CCC AGC ACC ACA GCC GAG GTC CGC TGG TTC TTC AAT GGT GGG GCC CTG CCC ATC GCT CTC CGC CTG GGC CTG TCC CCC GAC GGC CGG GTG CTG GCC AGG CAT GGC ATC CGC CGG GAG GAG GCC GGT GCC TAT CAA TGT GAG GTG TGG AAC GCG GTC AGT GCC AGC CGC AGT GAG CCC ATC AAC CTG ACC GTG TAC TTT GGC CCA GAA CGT GTG GCC ATC CTC CAG GAT TCC ACC ACC CGC ACA GGC TGC ACC ATC AAA GTT GAC TTC AAC ACG TCC CTC ACC CTA TGG TGC GTG TCC AGG TCC TGC CCA GAG CCC GAG TAT GTG TGG GCC TTC AAT GGG CAG GCC CTA AAG AAT GGT CAA GAC CAC ATC AAC ATC AGC AGT ATG ACA GCT GCC CAG GAG GGG ACG TAC ACA TGT ATT GCG AAG AAC ACC AAG ACC CTG CTA TCT GGA TCT GCC TCA GTC GTG GTC AAG CTC TCT GCT GCA GCA GTT GCC ATG ATG ATC GTG CCC GTG CCC ACC AAG CCA ATG GAG GGC CAG GAC GTG ACG CTG ACC GTG CAG GGC TAC CCC AAG GAC CTG CTG GTC TAC GCC TGG TAC CGC GGG CCT GCC TCC GAG CCC AAC CGG CTG CTC AGC CAG CTG CCA TCA GGA ACC TGG ATT GCA GGC CCC GCG CAC ACA GGC CGG GAG GTG GGC TTC CCC AAC TGC TCA CTG TTG GTG CAA AAG CTG AAC CTC ACA GAC ACT GGC CGC TAC ACA CTC AAG ACC GTC ACA CTG CAG GGC AAG ACC GAG ACA CTG GAA GTG GAG CTG CAG GTG GCC CGT GAG TGT GTG GGA AAG GGC AAG GCA TGC CCC TTT TTA GAC AAG GGC TCC CAA AAG GAG CCT CTT CCT CCA TCA GGC GGG GAC ATA GAC CAA AGA TGG ATA TCC CTC TAT CAG ACT GAA GGA GGC CTT GTC TCC TCC GTC 
GSNM                            GAG ATC TCT ATC ACC CTG GAG CCT GCC CAG CCG ACT GAA GGG GAC AAC GTC ACG CTG GTC GTC CAT GGG CTT TCG GGG GAA CTG CTC GCC TAC AAC TGG TAT GCG GGG CCC ACA CTC AGC GTA TCG TAC CTG GTG GCC AGC TAC ATC GTG AGC ACA GGC GAT GAA ACT CCT GGC CCG GCC CAC ACG GGG CAG GAG GCT GTG CGC CCC GAT GGC AGC CTG GAC ATC CAG GGC GTC CTG CCC CGG CAC TCA GGC ACC TAC ATC CTG CAG ACG TAC AAC AGG CAG TTT CAG ACT GAG GTG GGC TAC GGA CAC ATG CAG GTC TAT GAG ATC CTG GCC CAG CCC ACA GTC TTG GCC AAC AGC ACG GCA CTG GTG GAG CGT CGA GAC ACC CTG CGC CTT ATG TGC GGC AGC CCC AGC ACC ACA GCC GAG GTC CGC TGG TTC TTC AAT GGT GGG GCC CTG CCC ATC GCT CTC CGC CTG GGC CTG TCC CCC GAC GGC CGG GTG CTG GCC AGG CAT GGC ATC CGC CGG GAG GAG GCC GGT GCC TAT CAA TGT GAG GTG TGG AAC GCG GTC AGT GCC AGC CGC AGC GAG CCC ATC AAC CTG ACC GTG TAC TTT GGC CCA GAA CGT GTG GCC ATC CTC CAG GAT TCC ACC ACC CGC ACA GGC TGC ACC ATC AAA GTT GAC TTC AAC ACG TCC CTC ACC CTA TGG TGC GTG TCC AGG TCC TGC CCA GAG CCC GAG TAT GTG TGG GCC TTC AAT GGG CAG GCC CTA AAG AAC GGT CAA GAC CGC ATC AAC ATC AGC AGT ATG ACA GCT GCC CAG GAG GGG ACG TAC ACA TGT ATT GCG AAG AAC ACC AAG ACC CTG CTA TCT GGA TCT GCC TCA GTC GTG GTC AAG CTC TCT GCT GCA GCA GTT GCC ATG ATG ATC GTG CCC GTG CCC ACC AAG CCA ATG GAG GGC CAG GAC GTG ACG CTG ACC GTG CAG GGC TAC CCC AAG GAC CTG CTG GTC TAC GCC TGG TAC CGC GGG CCT GCC TCC GAG CCC AAC CGG CTG CTC AGC CAG CTG CCA TCA GGA ACC TGG ATT GCA GGC CCC GCG CAC ACA GGC CGG GAG GTG GGC TTC CCC AAC TGC TCA CTG TTG GTG CAA AAG CTG AAC CTC ACA GAC ACT GGC CGC TAC ACA CTC AAG ACC GTC ACA CTG CAG GGC AAG ACC GAG ACA CTG GAA GTG GAG CTG CAG GTG GCC CGT GAG TGT GTG GGA AAG GGC AAG GCA TGC CCC TTT TTA GAC AAG GGC TCC CAA AAG GAG CCT CTT CCT CCA TCA GGC GGG GAC ATA GAC CAA AGA TGG ATA TCC CTC TAT CAG ACT GAA GGA GGC CTT GTC TCC TCC GTC 
colobus                         GAG ATC TCT ATC ACC CTG GAG CCT GCC CAG CCG ACC GAA GGG GAC AAC GTC ACG CTG GTC GTC CAT GGG CTT TCG GGG GAA CTG CTC GCC TAC AAC TGG TAC GCG GGG CCC ACA CTC AGC GTA TCG TAC CTG GTG GCC AGC TAC ATC GTG AGC ACA GGC GAT GAG ACT CCT GGC CCG GCC CAC ACG GGG CGG GAG GCT GTG CGC CCC GAT GGC AGC CTG GAC ATC CAG GGC GTC CTG CCC CGG CAC TCA GGC ACC TAC ATC CTG CAG ACG TAC AAC AGA CAG TTT CAG ACT GAG GTG GGC TAC GGA CAC ATG CAG GTC TAT GAG ATC CTG GCC CAG CCC ACA GTC TTG GCC AAC AGC ACG GCA CTG GTG GAG CGT CGA GAC ACC CTG CGC CTT ATG TGC GGC AGC CCC AGC ACC ACA GCC GAG GTC CGC TGG TTC TTC AAC GGT GGG GCC CTG CCC GTC GCT CTC CGC CTG GGC CTG TCC CCC GAC GGC CGG GTG CTG GCC AGG CAT GGC ATC CGC CGG GAG GAG GCT GGT GCC TAT CAA TGT GAG GTG TGG AAC GCG GTC AGT GCC AGC CGC AGC GAG CCC ATC AAC CTG ACC GTG TAC TTT GGC CCA GAA CGT GTG GCC ATC CTC CAG GAT TCC ACC ACC CGC ACA GGC TGC ACC ATC AAA GTT GAC TTC AAC ACA TCC CTT ACC CTG TGG TGC GTG TCC AGG TCC TGC CCA GAG CCC GAG TAT GTG TGG GCC TTT AAT GGG CAG GCC CTA AAG AAC GGT CAA GAC CAC ATC AAC ATC AGC AGT ATG ACA GCT GCC CAG GAG GGA ACG TAC ACG TGT ATT GCG AAG AAC ACC AAG ACC CTG CTA TCT GGA TCT GCC TCA GTC GTG GTC AAG CTC TCT GCT GCA GCA GTT GCC ATG ATG ATC ATG CCC GTG CCC ACC AAG CCA ATG GAG GGC CAG GAC GTG ACG CTG ACC GTG CAG GGC TAC CCC AAG GAC CTG CTG GTC TAC GCC TGG TAC CGC GGG CCT GCC TCC GAG CCC AAC CGG CTG CTC AGC CAG CTG CCA TCA GGA ACC TGG ATT GCA GGC CCC GCA CAC ACA GGC CGG GAG GTG GGC TTC CCC AAC TGC TCA CTG TTG GTG CAA AAG CTG AAC CTC ACA GAC ACT GGC CGC TAC ACA CTC AAG ACC GTC ACA CTG CAG GGC AAG ACC GAG ACA CTG GAA GTG GAG CTG CAG GTG GCC CGT GAG TGT GTG GGA AAG GGC AAG GCA TGC CCC TTT TTA GAC AAG GGC TCC CAA AAG GAG CCT CTT CCT CCA TCA GGC GGG GAC ATA GAC CAA AGA TGG ATA TCC CTC CAT CAG ACT GAA GGA GGC CTT GTC TCC TCC GTC 
nightM                          GAG ATC TCT ATC ACC CTG GAG CCT GCC CAG CCG ACC GAA GGG GAC AAC GTC ACG CTG GTC GTC CAC GGG CTT TCA GGG GAA CTG CTC GCC TAC AAC TGG TAC GCG GGG CCC ACG CTC AGC GTG TCG TAC CTG CTG GCC AGC TAC ATC GTG AGC ACG GGC GAT GCG ACA CCT GGC CCC GTC TAC ACG GGG CGG GAG GCT GTG CGC CCC GAC GGC AGC CTG GAC ATC CAG GGC GTC CTG CCC GGG CAC TCA GGC ACC TAC ATC CTA CAG ACC TTC AAC AGG CAG TTT CAG ACC GAG GTG GGC TAC GGA CAC GTG CAG GTC TAT GAG ATC TTG GCC CAG CCC ACA GTC TTG GCC AAC AGC ACA GCA CTG GTG GAG CGT CGA GAC ACC CTG CGT TTG ACG TGC AGC AGC CCT AGC CCC ACC GCC GAG GTC CGC TGG TTC TTC AAC GGT GGA GCC CTG CCC GTC GCT CTC CGC CTG GGA CTG TCC CCC GAC GGG AGG ACG ATA AGC AGG CAT GGC ATC CGC CGG GAG GAG GCC GGT GCT TAT CAG TGT GAG GTG TGG AAC CCG GTC AGT GTC AGC CGC AGC AAG CCC ATC AAC CTG ACC GTG TAC TTT GGC CCA GAA CGT GTG GCC ATC CTC CAG GAT TCC ACC ACC CGC ACA GGC TGC ACC ATC AAA GTT GAC TTC AAC ACG TCC CTC ACC CTG TGG TGC GTG TCC AGG TCC TGC CCA GAG CCC GAG TAT GTG TGG GCC TTC AAC GGG CAG GCC CTA AGG AAC GGC CAA GAC CAC CTC AAC ATC AGC AGT ATG ACC ACG GCC CAG GAG GGG ACG TAC ACG TGT ATT GTG AAG AAC ACC AAG ACC CTG CTC TCT GGA TCT GCC TCA GTG GTG GTC AAG CTC TCT GCT GCA GCA GTT GCC ATG ATG ATC GTG CCC GTG CCC ACC AAG CCG ATG GAG GGC CAG GAC GTG ACG CTG ACC GTG CAG GGC TAC CCC AAG GAC CTG CTG GTC TAC GCC TGG TAC CGC GGG CCT GCC TCT GAG CCC AAC CGG CTG CTC AGC CAG CTG CCT TCA GGG ACC TGG ATT GCA GGC CCT GCA CAC ACA GGC CGG GAG GTG GGC TTC CCC AAC TGC TCG CTG TTG GTG CAG AAG CTG AAC CTC ACG GAC ACT GGC CGC TAC ACA CTC AAG ACT GTC ACG CTG CAG GGC AAG ACT GAG ACA CTG GAC GTG GAG CTT CAG GTG ACC CGT GAG TAT GCA GGA AGG GGA AAG GCA TGC CCC TTG TTA GAT GGG GGG TTC CAA AAG GAG TCT CTT CCT CCA TCA GGC GGG GAC ATA GAC CAA AGA TGG ATA TGC CTC CAT CAG ACT GAA GGA AGC CTT GTC TCC TCC ATC 
marmoset                        GAG ATC TCT ATC ACC CTG GAG CCT GCC CAG CCA ACC GAA GGG GAC AAC ATC ACG CTG GTC GTC CAC GGG CTT TCA GGG GAA CTG CTC GCC TAC AAC TGG TAC GCG GGG CCC ACG CTC AGC GTG TCG TAC CTG CTG GCC AGC TAC ATC GTG AGC ACA GGC GAT GAG ACA CCT GGC CCC GTC TAC ACG GGG CGG GAG GCT GTG CGC CCC GAC GGC AGC CTG GAC ATC CAG GGC GTC CTG CCC GGG CAC TCA GGC ACC TAC ATC CTA CAG ACC TTC AAC AGG CAG TTT CAG ACC GAG GTG GGC TAC GGA CAC GTG CAG GTC TAT GAG ATC TTG GCC CAG CCC ACA GTC TTG GCC AAC AGC ACA GCA CTG GTG GAG CGT CGA GAC ACC CTG CGT TTG ACG TGC AGC AGC CCT AGC CCC ACT GCC GAG GTC CGC TGG TTC TTC AAC GGT GGA GCC CTG CCT GTC GCT CTC CGC CTG GGA CTG TCC CCC GAT GGG AGG ACG ATA AGC AGG CAT GGC ATC CGC CGG GAG GAG GCC GGC ACC TAT CAG TGT GAG GTG TGG AAC CCG GTC AGT GTC AGC CGC AGC AAG CCC GTC AAC CTG ACC GTG TAC TTT GGC CCA GAA CGT GTG GCC ATC CTC CAG GAT TCC ACC ACC CGC ACA GGC TGC ACC ATC AAA GTT GAC TTC AAC ACG TCC CTC ACC CTG TGG TGC GTG TCC AGG TCC TGC CCA GAG CCC GAG TAT GTG TGG GCC TTC AAC GGG CAG GCC CTA AGG AAC GGC CAA GAC CAC CTC AAC ATC AGC AGC ATG ACC GCG GCC CAG GAG GGG ACG TAC ACG TGT ATT GTG AAG AAC ACC AAG ACC CTG CTC TCC GGA TCT GCC TCA GTG GTG GTC AAG CTC TCT GCT GCA GCA GTT GCC ATG ATG ATC GTG CCC GTG CCC ACC AAG CCA ATG GAG GGC CAG GAC GTG ACG CTG ACC GTG CAG GGC TAC CCC AAG GAC CTG CTG GTC TAC GCC TGG TAC CGT GGG CCT GCC TCT GAG CCC AAC CGG CTG CTC AGC CAG CTG CCT TCA GGG ACC TGG ATT GCA GGC CCT GCA CAC ACA GGC CGG GAG GTG GGC TTC CCC AAC TGC TCG CTG TTG GTG CAG AAG CTG AAC CTC ACG GAC ACT GGC CGC TAC ACA CTC AAG ACT GTC ACA CTG CAG GGC AAG ACT GAG ACA CTG GAC GTG GAG CTG CAG GTG ACC CGT GAG TAT GCA GGA AGG AGA AAG GCA TGG CCC TTG TTA GAT GGG GGC TTC CAA AAG GAG TCT CTT CCT CCA TCA GGC GGG GAC ATA GAC CAA AGA TGG ATA TGC CTC CGT CAG ACT GAA GGA AGC CTT GTC TCC TCC ATC 
squirrelM                       GAG ATC TCT ATC ACC CTG GAG CCT GCC CAG CCG ACC GAA GGG GAC AAC GTC ACG CTG CTC GTC CAC GGG CTT TCA GGG GAA CTG CTC GCC TAC AAC TGG TAC GCG GGG CCC ACG CTC AGC GTG TCG TAC CTG CTG GCC AGC TAC ATC GTG AGC ACA GGC GAC GAG ACA CCT GGC CCC GTC TAC ACG GGG CGG GAG GCT GTG CGC CCC GAC GGC AGC CTG GAC ATC CAG GGC ATC CTG CCT GGG CAC TCA GGC ACC TAC ATC CTG CAG ACC TTC AAC AGG CAG TTT CAG ACC GAG GTG GGC TAC GGA CAC GTG CAG GTC TAT GAG ATC CTG GCC CAG CCC ACA GTC TTG GCC AAC AGC ACA GCA CTG GTG GAG CGT CGA GAC ACC CTG CGT TTG ACA TGC AGC AGC CCT AGC CCC ACC GCC GAG GTC CGC TGG TTC TTC AAC GGT GGA GCC CTG CCC GTC GCT CTC CGC CTG GGA CTG TCC CCC GAT GGG AGG ACG ATA AGC AGG CAT GGC ATC CGC CGG GAG GAG GCA GGC GCC TAT CAG TGT GAG GTG TGG AAC CCG GTC AGT GTC AGC CGC AGC AAG CCC GTC AAC CTG ACC GTG TAC TTC GGC CCA GAA CGT GTG GCC ATC CTC CAG GAT TCC ACC ACC CGC ACA GGC TGC ACC ATC AAA GTG GAC TTT AAC ACG TCC CTC ACC CTG TGG TGC GTG TCC AGG TCC TGC CCA GAG CCC GAG TAT GTG TGG GCC TTC AAC GGG CAG GCC CTA AGG AAC GGC CAG GAC CAC CTC AAT ATC AGC AGC ATG ACC GCC GCC CAG GAG GGG ACG TAC ACG TGT ATC GTG AAG AAC ACC AAG ACC CTG CTC TCC GGA TCT GCC TCA GTG GTG GTC AAG CTC TCC GCT GCA GCA GTT GCC ATG ATG ATC GTG CCC GTG CCC ACC AAG CCG ATG GAG GGC CAG GAC GTG ACG CTG ACC GTG CAG GGC TAC CCC AAG GAC CTG CTG GTC TAC GCC TGG TAC CGC GGG CCT GCC TCT GAG CCC AAC CGG CTG CTC AGC CAG CTG CCT TCA GGG ACC TGG ATT GCA GGC CCC GCG CAC ACT GGC CGG GAG GTG GGC TTC CCC AAC TGC TCG CTG TTG GTG CAG AAG CTG AAC CTC ACG GAC ACT GGC CGC TAC ACA CTC AAG ACT GTC ACG CTG CAG GGC AAG ACT GAG ACA CTG GAC GTG GAG CTG CAG GTG ACC CGT GAG TAT GCA GGA AGG GGA AAG GCA TGC CCC TTG TTA GAT GGG GGC TTC CAA AAG GAG TCT CTT CCT CCA TCA GGC GGG GAC ATA GAC CAA AGA TGG ATA TGC CTC CAT CAG ACT GAA GGA AGC CTT GGC TCC TCC ATC 
capuchin                        GAG ATC TCT ATC ACC CTG GAG CCT GCC CAG CCG ACC GAA GGG GAC AAC GTC ACG CTG GTC GTC CAC GGG CTT TCC GGG GAA CTG CTC GCC TAC AAC TGG TAT GCA GGG CCC ACG CTC AGC GTG TCG TAC CTG CTG GCC AGC TAC ATT GTG AGC ACA GGC GAT GCG ACA CCT GGC CCC GTC TAC ACG GGG CGG GAG GCT GTG CGC CCC GAC GGC AGC CTG GAC ATC CAG GGC GTC CTG CCC GGG CAC TCA GGC ACC TAC ATC CTG CAG ACC TTC AAC AGG CAG TTT CAG ACC GAG GTG GGC TAC GGA CAC GTG CAG GTC TAT GAG ATC TTG GCC CAG CCC ACA GTC CTG GCC AAC AGC ACA GCA CTG GTG GAA CGT CGA GAC ACC CTG CGT TTG ACA TGC AGC AGC CCT AGC CCC ACC GCC GAG GTC CGC TGG TTC TTC AAC GGT GGA GCC CTG CCT GTC GCT CTC CGC CTG GGA CTG TCC CCC GAT GGG AGG ACG ATC AGC AGG CAT GGC ATC CGC CGG GAG GAG GCC GGC GCC TAT CAG TGT GAG GTG TGG AAC GCG GTC AGT GTC AGC CGC AGC AAG CCC ATC AAC CTG ACG GTG TAC TTT GGC CCA GAA CGT GTG GCC ATC CTC CAG GAT TCC ACC ACC CGC ACA GGC TGC ACC ATC AAA GTT GAC TTC AAC ACG TCC CTC ACC CTG TGG TGC GTG TCC AGG TCC TGC CCA GAG CCC GAG TAT GTG TGG GCC TTC AAC GGG CAG GCC CTA AGG AAC GGC CAA GAC CAC CTC AAC ATC AGC AGC ATG ACC GCT GCC CAG GAG GGG ACG TAC ACA TGT ATT GTG AAG AAC ACC AAG ACT CTG CTC TCT GGA TCT GCC TCA GTG GTG GTC AAG CTC TCC GCT GCA GCA GTT GCC ATG ATG ATC GTG CCC GTG CCC ACC AAG CCG ATG GAG GGC CAG GAC GTG ACG CTG ACC GTG CAG GGC TAC CCC AAG GAC CTG CTG GTC TAT GCC TGG TAC CGC GGG CCT GTC TCT GAG CCC AAC CGG CTG CTC AGC CAG CTG CCT TCA GGG ACC TGG ATT GCA GGC CCC GCA CAC ACA GGC CGG GAG GTG GGC TTC CCC AAC TGC TCG CTG TTG GTG CAG AAG CTG AAC CTC ACA GAC GCT GGC CGC TAC ACA CTC AAG ACC GTC ACG CTG CAG GGC AAG ACT GAG ACA CTG GAT GTG GAG CTG CAG GTG ACC CGT GAG TAT GCA GGA AGG GGA AAG GCA TGT CCC TTG TTA GAT GGG GGG TTC CAA AAG GAG TCT CTT CCT ACA TCA AGC GGA GAC ATA GAC CAA AGA TGG ATA TGC CTC CAT CAG ACT GAA GGA AGC CTT GTC TCC TCC ATC 


Printing out site pattern counts


        19        654  P

human                           AAA AAC AAC AAC AAC AAC AAG AAG AAG AAG ACA ACA ACA ACA ACA ACA ACA ACA ACA ACA ACA ACC ACC ACC ACC ACC ACC ACC ACC ACC ACG ACG ACG ACG ACT ACT ACT ACT AGA AGC AGC AGC AGC AGC AGC AGC AGG AGG AGG AGT ATA ATA ATC ATC ATC ATC ATC ATG ATG ATT ATT CAA CAA CAC CAC CAC CAG CAG CAT CAT CAT CAT CCA CCA CCA CCC CCC CCC CCC CCC CCC CCC CCC CCC CCG CCG CCG CCG CCT CCT CCT CGA CGC CGC CGC CGG CGG CGG CGG CGT CTA CTA CTC CTC CTC CTC CTG CTG CTG CTG CTG CTG CTG CTG CTT CTT CTT GAA GAA GAA GAA GAC GAC GAC GAG GAG GAG GAG GAT GAT GAT GCA GCC GCC GCC GCC GCC GCC GCC GCC GCC GCC GCC GCC GCG GCG GCG GCG GCG GCT GCT GGA GGA GGC GGC GGC GGC GGC GGC GGC GGC GGC GGG GGG GGG GGG GGT GTA GTC GTC GTC GTC GTC GTC GTC GTG GTG GTG GTG GTG GTG GTG GTG GTT GTT TAC TAC TAT TAT TCA TCA TCA TCC TCC TCC TCG TCG TCT TCT TCT TGC TGC TGC TGC TGC TGG TGT TGT TTA TTC TTC TTC TTC TTG TTG TTG TTT TTT 
chimpanzee                      ... ... ... ... ... ..T ... ... ... ... ... ... ... ... ... ... ... ... ... ... ... ... ... ... ... ... ... ... ... ..T ... ... ... .T. ..C ... ... ... ... ... ... ... ... ... ... ... ... ... ... ... ... ... ... ... ... ... ... ... ... ... ... ... ... ... ... ... ... ... ..C ... ... ... ... ... ... ... ... ... ... ... ... ... ... ... ... ... ... ... ... ... ... ... ... ... ... ... ... ... ... ... ... ... ... ... ... ... ... ... ... ... ... ... ... ... ..C ... ... ... ... ... ... ... ... ... ... ... ... ... ... ... ... ... AT. ... ... ... ... ... ... ... ... ... ... ... ... ... ... ... ... ... ... ... ... ... ... ... ... ... ... ... ... ... ... ... ... ... ... ... ... ... ... ... ... ... ... ... ... ... ... ... ... ... ... ... ... ... ... ... ... ... ... ... ... ... ... ... ... ... ... ... ... ... ... ... ... ... ... ... ... ... ... ... ... ... ... ... ... ... 
bonobo                          ... ... ... ... ... ..T ... ... ... ... ... ... ... ... ... ... ... ... ... ... ... ... ... ... ... ... ... ... G.. ..T ... ... ... ... ..C ... ... ... ... ... ... ... ... ... ... ... ... ... ... ... ... ... ... ... ... ... ... ... ... ... ... ... ... ... ... ... ... ... ..C ... ... ... ... ... ... ... ... ... ... ... ... ... ... ... ... ... ... ... ... ... ... ... ... ... ... ... ... ... ... ... ... ... ... ... ... ... ... ... ... ... ... ... ... ... ..C ... ... ... ... ... ... ... ... ... ... ... ... ... ... ... ... ... .T. ... ... ... ... ... ... ... ... ... ... ..T ... ... ... ... ... ... ... ... ... ... ... ... ... ... ... ... ... ... ... ... ... ... ... ... ... ... ... ... ... ... ... ... ... ... ... ... ... ... ... ... ... ... ... ... ... ... ... ... ... ... ... ... ... ... ... ... ... ... ... ... ... ... ... ... ... ... ... ... ... ... ... ... ... ... 
gorilla                         ... ... ... ... ... ... ... ... ... ... ... ... ... ... ... ... ... ... ... ... ... ... ... ... ... ... ... ..T ... ... ... ... ... ... ..C ... ... ... ... ... ... ... ... ... ... ... ... ... ... ... ... ... ... ... ... ... ... ... ... ... ... ... ... ... ... ... ... ... ... ... ... ... ... ... ... ... ... ... ... ... ... ... ... ... ... ... ... ... ... ... ... ... ... ... ... ... ... ... ... ... ... ... ... ... ... ... ... ... ... ... ... ... ... ... ... A.. ... ... ... ... ... ... ... ... ... ... ... ... ... ... ... ... .T. ... ... ... ... ... ... ... ... ... ... ... ..A ... ... ... ... ... ... ... ... ... ... ... ... ... ... ... ... ... ... ... ... ... ... ... ... ... ... ... ... ... ... ... ... ... ... ... ... ... ... ... ... ... ... ... ... ... ... ... ... ... ... ... ... ... ... ... ... ... ... ... ... ... ... ... ... ... ... ... ... ... ... ... ... ... 
orangutan                       ... ... ... ... ..T ... ... ... ... ... ... ... ... ... ... ... ... ... ... ... ... ... ... ... ... ... ..G ..T ... ... ... ... .T. ... ..C ... ... ... ... .A. .A. .C. ... ... ... ... ... ... ... ... ... ..G ... ... ... ..T G.. ... ... ... ... ... ... ... ... T.. ... ... ... ..C ... ... ... ... ..G .A. ... ... ... ... ... ... ... ... ..A ... ... ... ... ... ... ... ... ... ... ... ... ... ... ... ... ... ... ... ... ..T A.. ... ... ... ... ... ... ... ... ... ... C.. ... ... ..G ... ... ..T ..A ... ... ... ... ... ... ... .T. A.. ... ... ... ... ... ... ... ... ... ... ..A ..C ... ... .T. ... ... ... ... ... ... ... ... ... ... ... ... ..T ... ... ... ... ... ..G ... ... ... ... ... ... ..T ... ... ... ... ... ... ... ... ... ... ... ... ... ... ... ... ..G ... ... ... ..A ... ... ... ... ... ... ... ... ..T ... ... ... ... ... ... ... ... ... ... ... ... ... 
baboon                          ... ... ... ... ..T ... ... ... ... ... ... ... ... ... ... ... ... ... ..G ..G ..G ..A ... ... ..G G.. ... ..T ... ... ... ... .T. ... ..C ..C ... ... ... .A. GA. .C. ... ... ..T G.. .A. ... ... ... ... ... ... ... G.. ..T C.. ... ... ... ... ... ... ... ... ... ..A ... ... ..C ... T.. ... ... ... ... A.. ... ... ... ... ... ... T.. ..A ... ... ... ... ... ... ... ... ... ... ... ... ... ... ... ... ... ... ... G.. ... ... ..A ... ... ... ... ... ... ... ... ... ... ... ... ..G ... ... ... ..A ... ... ... ... ... ... ... .T. ... ... ... ... ... ... ... ... ... ..T ..T ..A ..A ..A ... ... A.. ... ... ... ... ... ... ... ... ... ..T ..T ... ... ... ... ... ... ..G ... ... ... ... ... ... A.. A.. C.. ..A ... ... ... ... ... ... ... ... ... ..C ... ... ... ..G ... ... ... ... ..A ... ... ... ... ... ... ... ... ... ... ... ... .A. ... ... ... ... ... ..T ... ... 
PTmac                           ... ... ... ... ..T ... ... ... ... ... ... ... ... ... ... ... ... ... ..G ..G ..G ..A ... ... ..G G.. ... ..T ... ... ... ... .T. ... ..C ..C ... ... ... .A. G.. .C. ... ... ..T G.. .A. ... ... ... ... ... ... ... G.. ..T C.. ... ... ... ... ... ... ... ... ... ..A ... ... ..C ... T.. ... ... ... ... A.. ... ... ... ... ... ... T.. ... ... ... ... ... ... ... ... ... ... ... ... ... ... ... ... ... ... ... ... A.. ... ... ..A ... ... ... ... ... ... ... ... ... ... ... ... ..G ... ..T ... ..A ... ... ... ... ... ... ... .T. ... ... ... ... ... ... ... ... ... ..T ..T ..A ..A ..A ... ... A.. ... ... ... ... ... ... ... ... ... ..T ..T ... ... ... ... ... ... ..G ... ... ... ... ... ... A.. A.. C.. ..A ... ... ... ... ... ... ... ... ... ..C ... ... ... ..G ... ... ... ... ..A ... ... ... ... ... ... ..T ... ... ... ... ... .A. ... ... ... ... ... ..T ... ... 
rhesus                          ... ... ... ... ..T ... ... ... ... ... ... ... ... ... ... ... ... ..G ..G ..G ..G ..A ... ... ..G G.. ... ..T ... ... ... ... .T. ... ..C ..C ... ... ... .A. G.. .C. ... ... ..T G.. .A. ... ... ... ... ... ... ... G.. ..T C.. ... ... ... ... ... ... ... ... ... ..A ... ... ..C ... T.. ... ... ... ... A.. ... ... ... ... ... ... T.. ... ... ... ... ... ... ... ... ... ... ... ... ... ... ... ... ... ... ... ... A.. ... ... ..A ... ... ... ... ... ... ... ... ... ... ... ... ..G ... ... ... ..A ... ... ... ... ... ... ... .T. ... ... ... ... ... ... ... ... ... ..T ..T ..A ..A ..A ... ... A.. ... ... ... ... ... ... ... ... ... ..T ..T ... ... ... ... ... ... ..G ... ... ... ... ... ... A.. A.. C.. ..A ... ... ... ... ... ... ... ... ... ..C ... ... ... ..G ... ... ... ... ..A ... ... ... ... ... ... ... ... ... ... ... ... .A. ... ... ... ... ... ..T ... ... 
sootyM                          ... ... ... ... ..T ... ... ... ... ... ... ... ... ... ... ... ... ... ..G ..G ..G ..A ... ... ..G G.. ... ..T ... ... ... ... .T. ... ..C ..C ... ... ... .A. GA. .C. ... ... ..T G.. .A. ... ... ... ... ... ... ... G.. ..T C.. ... ... ... ... ... ... ... ... ... ..A ... ... ..C ... T.. ... ... ... ... A.. ... ... ... ... ... ... T.. ... ... ... ... ... ... ... ... ... ... ... ... ... ... ... ... ... ... ... ... G.. ... ... ..A ... ... ... ... ... ... ... ... ... ... ... ... ..G ... ... ... ..A ... ... ... ... ... ... ... .T. ... A.. ... ... ... ... ... ... ... ..T ..T ..A ..A ..A ... ... A.. ... ... ... ... ... ... ... ... ... ..T ..T ... ... ... ... ... ... ..G ... ... ... ... ... ... A.. A.. C.. ..A ... ... ... ... ... ... ... ... ... ..C ... ... ..G ..G ... ... ... ... ..A ... ... ... ... ... ... ... ... ... ... ... ... .A. ... ... ... ... ... ..T ... ... 
drill                           ... ... ... ... ..T ... ..A ... ... ... ... ... ... ... ... ... ... ... ..G ..G ..G ..A ... ... ..G G.. ... ..T ... ... ... ... .T. ... ..C ..C ... ... ... .A. GA. .C. ... ... ..T G.. .A. ... ... ... ... ... ... ... G.. ..T C.. ... ... ... ... ... ... ... ... ... ..A ... ... ..C ... T.. ... ... ... ... A.. ... ... ... ... ... ... T.. ... ... ... ... ... ... ... ... ... ... ... ... ... ... ... ... ... ... ... ... G.. ... ... ..A ... ... ... ... ... ... ... ... ... ... ... ... ..G ... ... ... ..A ... ... ... ... ... ... ... .T. ... ... ... ... ... ... ... ... ... ..T ..T ..A ..A ..A ... ... A.. ... ... ... ... ... ... ... ... ... ..T ..T ... ... ... ... ... ... ..G ... ... ... ... ... ... A.. A.. C.. ..A ... ... ... ... ... ... ... ... ..T ..C ... ... ... ..G ... ... ..T ... ..A ... ... ... ... ... ... ... ... ... ... ... ... .A. ... ... ... ... ... ..T ... ... 
CEmac                           ... ... ... ... ..T ... ... ... ... ... ... ... ... ... ... ... ... ... ..G ..G ..G ..A ... ... ..G G.. ... ..T ... ... ..A ... .T. ... ..C ..C ... ... ... .A. G.. .C. ... ... ..T G.. .A. ... ... ... ... ... ... ... G.. ..T C.. ... ... ... ... ... ... ... ... ... ..A ... ... ..C ... T.. ... ... ... ... A.. ... ... ... ... ... ..T T.. ..C ... ... ... ... ... ... ... ... ... ... ... ... ... ... ... ... ... ... ... A.. ... ... ..A ... ... ... ... ... ... ... ... ... ... ... ... ..G ... ... ... ..A ... ... ... ... ... ... ... .T. ... ... ... ... ... ... ... ... ... ..T ..T ..A ..A ..A ... ... A.. ... ... ... ... ... ... ... ... ... ..T ..T ... ... ... ... ... ... ..G ... ... ... ... ... ... A.. A.. C.. ..A ... ... ... ... ... ... ... ... ... ..C ... ... ... ..G ... ... ... ... ..A ... ... ... ... ... ... ... ... ... ... ... ... .A. ... ... ... ... ... ..T ... ... 
AGM                             ... ... ... ... ..T ... ... ... ... ... ... ... ... ... ... ... ... ... ..G ..G ..G ..A ... ... ..G G.. ... ..T ... ... ... ... .T. ... ..G ..C ... ... ... .A. G.. .C. ... ... ..T ... .A. ... ... ... .G. ... ... ... G.. ... C.. ... ... ... ... ... ... ... ... ... ..A ... ... ... ... T.. ... ... ... ... A.. ... ... ... ... ... ... T.. ... ... ... ... ..C ... ... ... ... ... ... ... ... ... ... ... ... ... ... ... G.. ... ... ..A ... ... ... ... ... ... ... ... ... ... ... ... ..G ... ..T ... ..A ... ... ... ... ... ... ... .T. ... ... ... ... ... ... ... ... ... ..T ..T ..A ..A ... ... ..A A.. ... ... ... ... ... ... ... ... ... ..T ..T ... ... ... ... ... ... ..G ... ... ... ... ... ..T ... A.. C.. ... ... ... ... ... ... ... ... ... ... ..C ... ... ... ..G ... ... ... ... ..A ... ... ... ... ... ..T ... ... ... ... ... ... .A. ... ... ... ... ... ..T ... ... 
BSNM                            ... ... ... ..T ..T ..T ... ... ... ... ... ... ... ... ... ... ... ... ... ..G ..G ..A ... ... ..G G.. ... ..T ... ... ... ... .T. ... ..C ..C ... ... ... .A. G.. .CT ... ..T ..T G.. .A. ... ... ... ... ... ... ... G.. ... C.. ... ... ... ... ... ... ... ... ... ..A ... ... ... T.. T.. ... ... ... ... A.. ... ... ... ... ... ... T.. ... ..A ... G.. ..C ... ... ... ... ... ... .A. ... ... ... ... ... ... ... ... A.. ... ... ... ..A ... ... ... ... ... ... ... ... ... ... ... ..G ... ... ... ..A ..A ... ... ... ... ... ... .T. ... ... ... ... ... ... ... ... ... ... ..T ..A ..A ... ... ... A.. ... ... ... ... ... ... ... ... ... ..T ..T ... ... ... ... ... ... ..G A.. .C. ... ... ..T ... ... A.. C.. ..A ... ... ... ... ... ... ... ... ... ... ... ... ... ..G ... ... ... ... ..A ... ... ... ... ... ... ... ... ... ... ... ... .A. ... ... ... ... ... ..T ... ... 
GSNM                            ... ... ... ..T ..T ... ... ... ... ... ... ... ... ... ... ... ... ... ... ..G ..G ..A ... ... ..G G.. ... ..T ... ... ... ... .T. ... ..C ..C ... ... ... .A. G.. .CT ... ..T ... G.. .A. ... ... ... ... ... ... ... G.. ... C.. ... ... ... ... ... ... ... .G. ... ..A ... ... ... T.. T.. ... ... ... ... A.. ... ... ... ... ... ... T.. ... ..A ... G.. ..C ... ... ... ... ... ... .A. ... ... ... ... ... ... ... ... A.. ... ... ... ..A ... ... ... ... ... ... ... ... ... ... ... ..G ... ... ... ..A ..A ... ... ... ... ... ... .T. ... ... ... ... ... ... ... ... ... ... ..T ..A ..A ... ... ... A.. ... ... ... ... ... ... ... ... ... ..T ..T ... ... ... ... ... ... ..G A.. .C. ... ... ... ... ... A.. C.. ..A ... ... ... ... ... ... ... ... ... ... ... ... ... ..G ... ... ... ... ..A ... ... ... ... ... ... ... ... ... ... ... ... .A. ... ... ... ... ... ..T ... ... 
colobus                         ... ... ... ... ..T ... ... ... ... ... ... ... ... ... ... ... ..G ... ... ..G ..G ..A ... ... ..G G.. ... ..T ... ... ... ... .T. ..A ..C ..C ... ... ... .A. G.. .C. ... ..T ... G.. .A. ..A ... ... ... ... ... ... G.. ... C.. ... ... ... ... ... ... ... ... ... ..A ... ... ... ... T.. ... ... ... ... A.. ... ... ... ... ... ... T.. ... ..A ... G.. ..C ... ... ... ... ... ... ... ... ... ... ... ... ... ... ..T A.. ... ... ... ... ... ... ... ... ... ... ... ... ... ... ... ..G ... ... ... ..A ... ... ... ... ... ... ... .T. ... ... ... ... ... ... ... ... ..T ... ..T ..A ..A ..A ... ... A.. ... ... ... ... ... ... ... ... ... ..T ..T ... ..A ... ... ... ... ..G ... .C. ... ... ... ... ... A.. C.. ..A A.. ... ... ... ... ... ... ... ... ..C ... ... ... ..G ... ... ... ... ..A ... ... ... ... ... ... ... ... ... ... ... ... .A. ... ... ..T ... ... ..T ... ... 
nightM                          ... ... ... ... ... ... ... ... .G. GG. ... ... ..C ..G ..G ..G ..G ... ..G ... ..G ... ... ... ... G.. ... ... ... ... ... ... .T. ... ... ... ..A ... ... .A. ... .C. ... ..T ... ... ... ... ... ... ... ... ... ... G.. ... C.. .C. ... ... ... ... ... ... ... T.. ... ... ... ..C ... T.. ... ..G ... ... ... ... ... ... ..T ..T ... TG. ... ..T ..C ... ..C ... T.. ... ... ... ..T ... A.. ... G.. ... ... ..C ... ... ... ... ... ... ... A.A ..A ... ..T T.. T.G ... ... ... ... ..C ..G ... ... ..T ..A .C. A.. ... ..C ... ... ... AT. ... ... A.. AG. ... ... ..T .T. ... ... A.G ..A ..A ..A ... .T. A.. ... ... ..G ..A ..A ... ... ..G ..G ... ..T ... ... ..A ... ... ... ..G ... ... ... ... ... ..G ... ... C.. ... ... AC. C.. .CA ... ... ... ... ... ..C ... ... ... ..G ... .T. ..T ..A ... ... ... ... ... ... ... ... ... ... .A. ... ... ... ... ... ... ... ... ..T ..G ... 
marmoset                        ... ... ... ... ... ... ... ... .G. GG. ... ... ..C ... ... ..G ..G ... ..G ... ..G ..T ... ... ... G.. ... ... ... ... ... ... .T. ... ... ... ..A ... ... .A. ... .C. ... ... ... ... ... ... ... ... ... ... ... G.. G.. ... C.. .C. ... ... ... ... ... ... ... T.. ... ... ... ..C .G. T.. ... ... ... ... ... ... ... ..T ..T ..T ... TG. ..A ..T ..C ... ..C ... T.. ... ... ..T ..T ... A.. ... G.. ... ... ..C ... ... ... ... ... ... ... A.A ..A ... ... T.. T.G ... ... ... ... ..C ..G ... ..T ..T ..A ... A.. ... ..C ... ... ... AT. ... ... A.. AG. ... ... A.. .T. ... ... ..G ..A ..A ..A ... .T. A.. ... ... ..G A.A ..A ... ... ... ..G ... ... ... ... ..A ... ... ... ..G ... ... ... ... ... ..G A.. ... C.. ... ... AC. C.. .CA ... ... ... ... ... ..C ... ... ... ..G ... .T. ..T ..A ... ..C ... ... ... ..G ... ... ... ... .A. ... ... ... ... ... ... ... ... ..T ..G ... 
squirrelM                       ... ... ..T ... ... ... ... ... .G. GG. ... ..T ..C ... ..G ..G ..G ... ..G ... ..G ... ... ... ... G.. ... ... ... ... ... ... .T. ... ... ... ..A ... ... .A. ... .C. ... ... ... ... ... ... ... ... ... ... ... G.. ... ... C.. .CA ... ..C ... ... ..G ... ... T.. ... ... ... ..C ... T.. ... ..G ... ... ... ... ..T ... ... ..T ... TG. ... ..T ..C ... ..C ... T.. ... ... ... ..T ... A.. ... G.. ... ... ..C ... ... ... ... ... ... ... A.A ... ... ... ... T.G ... ... ... ... ..C ..G ... ..T ..T ..A ... A.. ... ..C ..C ... ... AT. ... ... A.. AG. ... ... ... .T. ..A ... ... ..A ..A ... ... .T. A.. ... ... ..G ..A ..A ... ... ... ..G ... ... ... ... ..A ... ... ... ..G ... ... .G. ... C.. ..G ... ... C.. ... ... AC. C.. .CA ... ..G ... ... ... ..C ... ... ... ..G ... .T. ..T ..A ... ..C ..C ... ... ... ... ... ... ... .A. ... ... ... ... ..T ... ... ... ..T ..G ..C 
capuchin                        ... ... ... ... ... ... ... ... .G. GG. ... ... ..C ... ..G ... ... ... ..G ... ..G ... ... ..T ... G.. ..G ... ... ... ... ... .T. ... ..C ... ..A G.. ... .A. ... .C. ... ... ... ... ... ... ... ... ... ... ... ... G.. ..T C.. .CA ... ... ... ... ... ... ... T.. ... ... ... ..C ... T.. ... ..G A.. ... ... ... ... ..T ... ..T ... TG. ... ..T ..C G.. ..C ... T.. ... ... ... ..T ... A.. ... G.. ... ... ..C ... ... ... ... ... ... ... A.C ... ... ... T.. T.G ... ... ... ... ..T ... ... ..T ..T ..A .C. A.. ... ..C ... ... ... AT. ... ... A.. AG. ... .T. ... .T. ... ... ..T ..A ..A ..A ..A .T. A.. ... ... ..G ..A ..A A.. ... ..G ..G ... ... ... ... ..A ..A ... ... ..G ... ... ... ... ... ..G ... ... C.. ... ... AC. C.. .CA ... ... ... ... ..T ... ... ... ... ..G ... .T. ..T ..C ... ... ..C ... ... ..T ... ... ... ... .A. ... ... ... ... ... ... C.. ... ..T ..G ... 

    1   10    1    1    1    1    1    9    1    1    3    1    1    1    1
    1    1    1    1    1    1    1    9    1    1    1    1    1    1    1
    1    2    2    1    1    1    1    1    1    1    1    1   10    1    1
    1    1    1    2    1    1    1   10    1    1    1    1    1    2    1
    1    2    1    3    1    1    2   16    1    1    1    1    2    1    1
    1    1    9    1    1    1    1    1    1    1    1    1    1    1    4
    1    1    7    1    1    1    1    3    1    3    1    1    7    1    1
    1    1    1    1    1    1   19    1    1    1    1    2    1    2    1
    1   10    1    1    1    1    1   19    1    1    1    3    1    1    1
    1    1   10    1    1    1    1    1    1    1    1    1    1    1    1
    3    4    1    1    1    1   15    1    1    1    1    1    1    1    1
    7    1    1    1    1    1    8    1    1    1    1    1    1    1    1
    1    1   16    1    1   10    1    1    2    3    1    1    7    1    1
    1    1    1    1    2    2    1    1    1    1    8    1    2    1    1
    3    1    1    1    1    1    1    1

CODONML (in paml version 4.9h, March 2018)  CEACAM16seq.txt
Model: One dN/dS ratio, 
Codon frequency model: F3x4
Site-class models: 
ns =  19  ls = 449

Codon usage in sequences
--------------------------------------------------------------------------------------------------------------------------------------
Phe TTT   2   2   2   2   2   3 | Ser TCT   4   4   4   4   4   4 | Tyr TAT   3   3   3   3   3   3 | Cys TGT   3   3   3   3   4   3
    TTC   6   6   6   6   6   5 |     TCC   9   9   9   9   9  10 |     TAC  11  11  11  11  12  13 |     TGC   6   6   6   6   5   6
Leu TTA   1   1   1   1   1   1 |     TCA   5   5   5   5   5   5 | *** TAA   0   0   0   0   0   0 | *** TGA   0   0   0   0   0   0
    TTG   3   3   3   3   3   2 |     TCG   2   2   2   2   2   2 |     TAG   0   0   0   0   0   0 | Trp TGG   8   8   8   8   8   8
--------------------------------------------------------------------------------------------------------------------------------------
Leu CTT   4   3   3   3   5   4 | Pro CCT   6   6   6   6   6   6 | His CAT   4   3   3   4   3   2 | Arg CGT   3   3   3   3   3   3
    CTC  10  11  11  10   9  10 |     CCC  17  17  17  17  16  15 |     CAC   5   6   6   5   6   6 |     CGC   9   9   9   9   9   9
    CTA   2   2   2   2   2   3 |     CCA   4   4   4   4   4   5 | Gln CAA   3   3   3   3   4   5 |     CGA   1   1   1   1   1   1
    CTG  26  26  26  26  25  26 |     CCG   4   4   4   4   4   3 |     CAG  18  18  18  18  18  16 |     CGG   6   6   6   6   6   6
--------------------------------------------------------------------------------------------------------------------------------------
Ile ATT   2   2   2   3   3   3 | Thr ACT   4   4   4   4   4   4 | Asn AAT   0   1   1   0   1   1 | Ser AGT   1   1   1   1   1   2
    ATC  14  15  14  14  12  12 |     ACC  17  17  16  17  18  17 |     AAC  14  13  13  14  15  14 |     AGC  16  16  16  16  13  11
    ATA   2   2   2   2   1   2 |     ACA  13  13  13  13  13  11 | Lys AAA   1   1   1   1   1   1 | Arg AGA   1   1   1   1   1   1
Met ATG   3   4   3   3   7   6 |     ACG   6   5   6   6   5   8 |     AAG  12  12  12  12  12  13 |     AGG   4   4   4   4   4   3
--------------------------------------------------------------------------------------------------------------------------------------
Val GTT   2   2   2   2   3   2 | Ala GCT   4   4   5   4   4   5 | Asp GAT   3   3   3   3   4   3 | Gly GGT   1   1   1   1   2   3
    GTC  14  14  15  15  15  16 |     GCC  21  20  20  20  20  19 |     GAC  12  12  12  12  11  13 |     GGC  23  23  23  23  22  22
    GTA   1   1   1   1   0   1 |     GCA   3   3   3   4   4   6 | Glu GAA   5   5   5   5   4   5 |     GGA   5   5   5   5   5   5
    GTG  23  23  23  23  25  21 |     GCG   5   5   5   4   2   2 |     GAG  22  22  22  22  22  22 |     GGG  10  10  10  10  10  10
--------------------------------------------------------------------------------------------------------------------------------------

--------------------------------------------------------------------------------------------------------------------------------------
Phe TTT   3   3   3   3   3   3 | Ser TCT   4   4   4   5   4   4 | Tyr TAT   3   3   3   4   3   3 | Cys TGT   4   3   3   3   3   4
    TTC   5   5   5   5   5   5 |     TCC  10  10  10   9  10  10 |     TAC  13  13  13  12  13  13 |     TGC   5   6   6   6   6   5
Leu TTA   1   1   1   1   1   1 |     TCA   5   5   4   5   5   5 | *** TAA   0   0   0   0   0   0 | *** TGA   0   0   0   0   0   0
    TTG   2   2   2   2   2   2 |     TCG   2   2   3   2   2   2 |     TAG   0   0   0   0   0   0 | Trp TGG   8   8   8   8   8   8
--------------------------------------------------------------------------------------------------------------------------------------
Leu CTT   4   4   4   4   4   4 | Pro CCT   6   6   6   6   7   5 | His CAT   2   2   2   2   2   3 | Arg CGT   3   3   3   3   3   3
    CTC  10  10  10  10  10  10 |     CCC  15  15  15  15  15  16 |     CAC   6   6   6   6   6   5 |     CGC   9   9   9   9   9   9
    CTA   3   3   3   3   3   3 |     CCA   4   4   4   4   4   4 | Gln CAA   5   5   5   5   5   5 |     CGA   1   1   1   1   1   1
    CTG  26  26  26  26  26  26 |     CCG   4   4   4   4   3   4 |     CAG  16  16  16  16  16  16 |     CGG   6   6   6   6   6   6
--------------------------------------------------------------------------------------------------------------------------------------
Ile ATT   3   3   3   3   3   2 | Thr ACT   4   4   4   4   4   4 | Asn AAT   1   1   1   1   1   1 | Ser AGT   2   2   2   2   2   2
    ATC  13  13  12  12  13  12 |     ACC  17  17  18  17  17  16 |     AAC  14  14  14  14  14  14 |     AGC  11  11  11  11  11  12
    ATA   2   2   2   2   2   1 |     ACA  11  10  11  11  12  11 | Lys AAA   1   1   1   2   1   1 | Arg AGA   1   1   1   1   1   2
Met ATG   6   6   6   6   6   6 |     ACG   8   9   8   8   7   9 |     AAG  13  13  13  12  13  13 |     AGG   3   3   3   3   3   3
--------------------------------------------------------------------------------------------------------------------------------------
Val GTT   2   2   2   2   2   3 | Ala GCT   5   5   5   5   5   5 | Asp GAT   4   3   3   3   3   4 | Gly GGT   3   3   3   3   3   3
    GTC  15  15  16  16  15  16 |     GCC  19  19  18  19  19  19 |     GAC  11  12  13  13  12  11 |     GGC  23  23  22  22  23  22
    GTA   1   1   1   1   1   0 |     GCA   6   6   6   6   6   6 | Glu GAA   5   5   5   5   5   5 |     GGA   5   5   5   5   5   5
    GTG  21  21  21  21  21  22 |     GCG   2   2   2   2   2   2 |     GAG  22  22  22  22  22  22 |     GGG  10  10  10  10  10  10
--------------------------------------------------------------------------------------------------------------------------------------

--------------------------------------------------------------------------------------------------------------------------------------
Phe TTT   3   3   4   2   2   2 | Ser TCT   4   4   4   6   5   4 | Tyr TAT   5   5   3   4   4   4 | Cys TGT   3   3   3   2   2   2
    TTC   5   5   4   7   7   7 |     TCC  10  10  10   7   8   9 |     TAC  12  12  13  13  13  13 |     TGC   6   6   6   7   6   7
Leu TTA   1   1   1   1   1   1 |     TCA   5   5   5   5   5   5 | *** TAA   0   0   0   0   0   0 | *** TGA   0   0   0   0   0   0
    TTG   2   2   2   5   5   4 |     TCG   2   2   2   2   2   2 |     TAG   0   0   0   0   0   0 | Trp TGG   8   8   8   8   9   8
--------------------------------------------------------------------------------------------------------------------------------------
Leu CTT   4   4   5   4   3   3 | Pro CCT   5   5   5   7   8   7 | His CAT   2   2   3   2   1   2 | Arg CGT   3   3   3   4   6   4
    CTC  10  10   9  12  12  13 |     CCC  16  16  16  16  15  16 |     CAC   5   4   5   5   5   5 |     CGC   9  10   9   8   7   8
    CTA   3   3   2   2   2   1 |     CCA   5   5   5   3   5   3 | Gln CAA   5   5   5   3   3   2 |     CGA   1   1   1   1   1   1
    CTG  26  26  27  24  25  27 |     CCG   2   2   2   3   1   3 |     CAG  17  17  16  18  18  19 |     CGG   5   5   6   4   4   4
--------------------------------------------------------------------------------------------------------------------------------------
Ile ATT   2   2   2   2   2   1 | Thr ACT   5   5   4   4   5   5 | Asn AAT   3   2   1   0   0   1 | Ser AGT   3   2   2   2   1   1
    ATC  14  14  13  13  13  14 |     ACC  16  16  17  19  19  19 |     AAC  12  13  14  15  15  14 |     AGC  10  11  11  14  15  15
    ATA   2   2   2   3   3   3 |     ACA  12  12  12   7   9   8 | Lys AAA   1   1   1   1   1   1 | Arg AGA   1   1   2   1   2   1
Met ATG   6   6   7   4   4   4 |     ACG   7   7   7  13  10  10 |     AAG  13  13  13  11  11  11 |     AGG   3   3   2   6   6   6
--------------------------------------------------------------------------------------------------------------------------------------
Val GTT   3   2   2   2   2   1 | Ala GCT   4   4   5   4   3   3 | Asp GAT   3   3   3   3   4   3 | Gly GGT   3   3   3   2   1   1
    GTC  13  14  15  15  15  13 |     GCC  21  21  20  16  16  17 |     GAC  12  12  12  13  12  13 |     GGC  23  23  23  18  20  21
    GTA   1   1   1   0   0   0 |     GCA   5   5   6   7   7   7 | Glu GAA   6   6   5   4   4   4 |     GGA   5   5   6   7   6   7
    GTG  21  21  20  22  22  23 |     GCG   4   4   3   2   2   2 |     GAG  21  21  22  20  21  21 |     GGG  10  10   9  14  13  13
--------------------------------------------------------------------------------------------------------------------------------------

------------------------------------------------------
Phe TTT   2 | Ser TCT   5 | Tyr TAT   6 | Cys TGT   3
    TTC   7 |     TCC   9 |     TAC  11 |     TGC   6
Leu TTA   1 |     TCA   4 | *** TAA   0 | *** TGA   0
    TTG   4 |     TCG   2 |     TAG   0 | Trp TGG   8
------------------------------------------------------
Leu CTT   3 | Pro CCT   7 | His CAT   2 | Arg CGT   4
    CTC  12 |     CCC  16 |     CAC   5 |     CGC   8
    CTA   1 |     CCA   2 | Gln CAA   3 |     CGA   1
    CTG  27 |     CCG   2 |     CAG  18 |     CGG   4
------------------------------------------------------
Ile ATT   3 | Thr ACT   3 | Asn AAT   0 | Ser AGT   1
    ATC  13 |     ACC  18 |     AAC  15 |     AGC  16
    ATA   2 |     ACA  12 | Lys AAA   1 | Arg AGA   1
Met ATG   4 |     ACG   9 |     AAG  11 |     AGG   6
------------------------------------------------------
Val GTT   2 | Ala GCT   5 | Asp GAT   5 | Gly GGT   1
    GTC  16 |     GCC  16 |     GAC  11 |     GGC  18
    GTA   0 |     GCA   8 | Glu GAA   5 |     GGA   8
    GTG  22 |     GCG   2 |     GAG  19 |     GGG  13
------------------------------------------------------

Codon position x base (3x4) table for each sequence.

#1: human          
position  1:    T:0.14031    C:0.27171    A:0.24499    G:0.34298
position  2:    T:0.25612    C:0.27617    A:0.25167    G:0.21604
position  3:    T:0.10245    C:0.45434    A:0.10468    G:0.33853
Average         T:0.16630    C:0.33408    A:0.20045    G:0.29918

#2: chimpanzee     
position  1:    T:0.14031    C:0.27171    A:0.24722    G:0.34076
position  2:    T:0.26058    C:0.27171    A:0.25167    G:0.21604
position  3:    T:0.10022    C:0.45657    A:0.10468    G:0.33853
Average         T:0.16704    C:0.33333    A:0.20119    G:0.29844

#3: bonobo         
position  1:    T:0.14031    C:0.27171    A:0.24276    G:0.34521
position  2:    T:0.25835    C:0.27394    A:0.25167    G:0.21604
position  3:    T:0.10245    C:0.45434    A:0.10468    G:0.33853
Average         T:0.16704    C:0.33333    A:0.19970    G:0.29993

#4: gorilla        
position  1:    T:0.14031    C:0.26949    A:0.24722    G:0.34298
position  2:    T:0.25835    C:0.27394    A:0.25167    G:0.21604
position  3:    T:0.10245    C:0.45434    A:0.10690    G:0.33630
Average         T:0.16704    C:0.33259    A:0.20193    G:0.29844

#5: orangutan      
position  1:    T:0.14254    C:0.26949    A:0.24722    G:0.34076
position  2:    T:0.26503    C:0.26726    A:0.25835    G:0.20935
position  3:    T:0.11581    C:0.44098    A:0.10245    G:0.34076
Average         T:0.17446    C:0.32591    A:0.20267    G:0.29696

#6: baboon         
position  1:    T:0.14477    C:0.26726    A:0.24276    G:0.34521
position  2:    T:0.26058    C:0.27171    A:0.26058    G:0.20713
position  3:    T:0.11359    C:0.44098    A:0.11581    G:0.32962
Average         T:0.17298    C:0.32665    A:0.20638    G:0.29399

#7: PTmac          
position  1:    T:0.14477    C:0.26726    A:0.24499    G:0.34298
position  2:    T:0.26058    C:0.27171    A:0.25835    G:0.20935
position  3:    T:0.11804    C:0.43653    A:0.11359    G:0.33185
Average         T:0.17446    C:0.32517    A:0.20564    G:0.29473

#8: rhesus         
position  1:    T:0.14477    C:0.26726    A:0.24499    G:0.34298
position  2:    T:0.26058    C:0.27171    A:0.25835    G:0.20935
position  3:    T:0.11359    C:0.44098    A:0.11136    G:0.33408
Average         T:0.17298    C:0.32665    A:0.20490    G:0.29547

#9: sootyM         
position  1:    T:0.14477    C:0.26726    A:0.24499    G:0.34298
position  2:    T:0.26058    C:0.27171    A:0.26058    G:0.20713
position  3:    T:0.11359    C:0.44098    A:0.11136    G:0.33408
Average         T:0.17298    C:0.32665    A:0.20564    G:0.29473

#10: drill          
position  1:    T:0.14477    C:0.26726    A:0.24276    G:0.34521
position  2:    T:0.26058    C:0.27171    A:0.26058    G:0.20713
position  3:    T:0.11804    C:0.43653    A:0.11581    G:0.32962
Average         T:0.17446    C:0.32517    A:0.20638    G:0.29399

#11: CEmac          
position  1:    T:0.14477    C:0.26726    A:0.24499    G:0.34298
position  2:    T:0.26058    C:0.27171    A:0.25835    G:0.20935
position  3:    T:0.11581    C:0.44098    A:0.11581    G:0.32739
Average         T:0.17372    C:0.32665    A:0.20638    G:0.29324

#12: AGM            
position  1:    T:0.14477    C:0.26726    A:0.24276    G:0.34521
position  2:    T:0.25835    C:0.27171    A:0.25835    G:0.21158
position  3:    T:0.11804    C:0.43430    A:0.11136    G:0.33630
Average         T:0.17372    C:0.32442    A:0.20416    G:0.29770

#13: BSNM           
position  1:    T:0.14699    C:0.26281    A:0.24499    G:0.34521
position  2:    T:0.25835    C:0.27394    A:0.26058    G:0.20713
position  3:    T:0.12249    C:0.43207    A:0.11804    G:0.32739
Average         T:0.17595    C:0.32294    A:0.20787    G:0.29324

#14: GSNM           
position  1:    T:0.14699    C:0.26281    A:0.24499    G:0.34521
position  2:    T:0.25835    C:0.27394    A:0.25835    G:0.20935
position  3:    T:0.11581    C:0.43875    A:0.11804    G:0.32739
Average         T:0.17372    C:0.32517    A:0.20713    G:0.29399

#15: colobus        
position  1:    T:0.14477    C:0.26503    A:0.24499    G:0.34521
position  2:    T:0.25835    C:0.27394    A:0.25835    G:0.20935
position  3:    T:0.11581    C:0.43875    A:0.12027    G:0.32517
Average         T:0.17298    C:0.32591    A:0.20787    G:0.29324

#16: nightM         
position  1:    T:0.15367    C:0.25835    A:0.25612    G:0.33185
position  2:    T:0.26281    C:0.26949    A:0.24944    G:0.21826
position  3:    T:0.11136    C:0.44098    A:0.10022    G:0.34744
Average         T:0.17595    C:0.32294    A:0.20193    G:0.29918

#17: marmoset       
position  1:    T:0.15367    C:0.25835    A:0.25835    G:0.32962
position  2:    T:0.26281    C:0.26726    A:0.24944    G:0.22049
position  3:    T:0.10913    C:0.44098    A:0.10913    G:0.34076
Average         T:0.17520    C:0.32220    A:0.20564    G:0.29696

#18: squirrelM      
position  1:    T:0.15145    C:0.26281    A:0.25390    G:0.33185
position  2:    T:0.26058    C:0.26726    A:0.25167    G:0.22049
position  3:    T:0.09800    C:0.45434    A:0.09800    G:0.34967
Average         T:0.17001    C:0.32814    A:0.20119    G:0.30067

#19: capuchin       
position  1:    T:0.15145    C:0.25612    A:0.25612    G:0.33630
position  2:    T:0.26503    C:0.26726    A:0.24944    G:0.21826
position  3:    T:0.11581    C:0.43875    A:0.10913    G:0.33630
Average         T:0.17743    C:0.32071    A:0.20490    G:0.29696

Sums of codon usage counts
------------------------------------------------------------------------------
Phe F TTT      49 | Ser S TCT      81 | Tyr Y TAT      68 | Cys C TGT      57
      TTC     107 |       TCC     177 |       TAC     233 |       TGC     113
Leu L TTA      19 |       TCA      93 | *** * TAA       0 | *** * TGA       0
      TTG      53 |       TCG      39 |       TAG       0 | Trp W TGG     153
------------------------------------------------------------------------------
Leu L CTT      72 | Pro P CCT     116 | His H CAT      46 | Arg R CGT      63
      CTC     199 |       CCC     301 |       CAC     103 |       CGC     167
      CTA      45 |       CCA      77 | Gln Q CAA      77 |       CGA      19
      CTG     493 |       CCG      61 |       CAG     325 |       CGG     104
------------------------------------------------------------------------------
Ile I ATT      46 | Thr T ACT      79 | Asn N AAT      17 | Ser S AGT      31
      ATC     250 |       ACC     328 |       AAC     265 |       AGC     247
      ATA      39 |       ACA     214 | Lys K AAA      20 | Arg R AGA      22
Met M ATG      97 |       ACG     148 |       AAG     233 |       AGG      73
------------------------------------------------------------------------------
Val V GTT      40 | Ala A GCT      84 | Asp D GAT      63 | Gly G GGT      41
      GTC     283 |       GCC     360 |       GAC     229 |       GGC     417
      GTA      13 |       GCA     104 | Glu E GAA      93 |       GGA     104
      GTG     416 |       GCG      54 |       GAG     409 |       GGG     202
------------------------------------------------------------------------------


Codon position x base (3x4) table, overall

position  1:    T:0.14559    C:0.26585    A:0.24722    G:0.34134
position  2:    T:0.26034    C:0.27148    A:0.25566    G:0.21252
position  3:    T:0.11171    C:0.44297    A:0.11007    G:0.33525
Average         T:0.17255    C:0.32677    A:0.20431    G:0.29637

Codon frequencies under model, for use in evolver (TTT TTC TTA TTG ... GGG):
  0.00432044  0.01713217  0.00425698  0.01296587
  0.00450524  0.01786497  0.00443906  0.01352046
  0.00424263  0.01682362  0.00000000  0.00000000
  0.00352677  0.01398497  0.00000000  0.01058402
  0.00788951  0.03128483  0.00777361  0.02367680
  0.00822697  0.03262300  0.00810611  0.02468954
  0.00774742  0.03072140  0.00763360  0.02325038
  0.00644020  0.02553778  0.00634559  0.01932735
  0.00733641  0.02909159  0.00722863  0.02201692
  0.00765021  0.03033593  0.00753783  0.02295866
  0.00720428  0.02856765  0.00709844  0.02162040
  0.00598870  0.02374743  0.00590072  0.01797239
  0.01012974  0.04016818  0.00998093  0.03039984
  0.01056302  0.04188632  0.01040785  0.03170015
  0.00994730  0.03944476  0.00980117  0.02985234
  0.00826889  0.03278925  0.00814742  0.02481536


Model 1: NearlyNeutral (2 categories)


TREE #  1:  (((((1, (2, 3)), 4), 5), (((((8, 11), 7), (6, (9, 10))), 12), (15, (14, 13)))), ((18, 19), (17, 16)));   MP score: 251
This is a rooted tree.  Please check!
lnL(ntime: 36  np: 39):  -3269.755349      +0.000000
  20..21   21..22   22..23   23..24   24..1    24..25   25..2    25..3    23..4    22..5    21..26   26..27   27..28   28..29   29..30   30..8    30..11   29..7    28..31   31..6    31..32   32..9    32..10   27..12   26..33   33..15   33..34   34..14   34..13   20..35   35..36   36..18   36..19   35..37   37..17   37..16 
 0.042543 0.030038 0.025304 0.004527 0.004530 0.009243 0.004549 0.004538 0.002284 0.046327 0.045524 0.008727 0.008868 0.000004 0.000004 0.002242 0.006734 0.004480 0.004484 0.002237 0.000004 0.004485 0.006725 0.023066 0.010867 0.019100 0.020106 0.002571 0.006426 0.107340 0.004224 0.044441 0.058007 0.007319 0.029244 0.022165 7.819013 0.905380 0.071936

Note: Branch length is defined as number of nucleotide substitutions per codon (not per neucleotide site).

tree length =  0.623276

(((((1: 0.004530, (2: 0.004549, 3: 0.004538): 0.009243): 0.004527, 4: 0.002284): 0.025304, 5: 0.046327): 0.030038, (((((8: 0.002242, 11: 0.006734): 0.000004, 7: 0.004480): 0.000004, (6: 0.002237, (9: 0.004485, 10: 0.006725): 0.000004): 0.004484): 0.008868, 12: 0.023066): 0.008727, (15: 0.019100, (14: 0.002571, 13: 0.006426): 0.020106): 0.010867): 0.045524): 0.042543, ((18: 0.044441, 19: 0.058007): 0.004224, (17: 0.029244, 16: 0.022165): 0.007319): 0.107340);

(((((human: 0.004530, (chimpanzee: 0.004549, bonobo: 0.004538): 0.009243): 0.004527, gorilla: 0.002284): 0.025304, orangutan: 0.046327): 0.030038, (((((rhesus: 0.002242, CEmac: 0.006734): 0.000004, PTmac: 0.004480): 0.000004, (baboon: 0.002237, (sootyM: 0.004485, drill: 0.006725): 0.000004): 0.004484): 0.008868, AGM: 0.023066): 0.008727, (colobus: 0.019100, (GSNM: 0.002571, BSNM: 0.006426): 0.020106): 0.010867): 0.045524): 0.042543, ((squirrelM: 0.044441, capuchin: 0.058007): 0.004224, (marmoset: 0.029244, nightM: 0.022165): 0.007319): 0.107340);

Detailed output identifying parameters

kappa (ts/tv) =  7.81901


MLEs of dN/dS (w) for site classes (K=2)

p:   0.90538  0.09462
w:   0.07194  1.00000

dN & dS for each branch

 branch          t       N       S   dN/dS      dN      dS  N*dN  S*dS

  20..21      0.043   1058.9    288.1   0.1597   0.0067   0.0418    7.1   12.0
  21..22      0.030   1058.9    288.1   0.1597   0.0047   0.0295    5.0    8.5
  22..23      0.025   1058.9    288.1   0.1597   0.0040   0.0248    4.2    7.2
  23..24      0.005   1058.9    288.1   0.1597   0.0007   0.0044    0.8    1.3
  24..1       0.005   1058.9    288.1   0.1597   0.0007   0.0044    0.8    1.3
  24..25      0.009   1058.9    288.1   0.1597   0.0015   0.0091    1.5    2.6
  25..2       0.005   1058.9    288.1   0.1597   0.0007   0.0045    0.8    1.3
  25..3       0.005   1058.9    288.1   0.1597   0.0007   0.0045    0.8    1.3
  23..4       0.002   1058.9    288.1   0.1597   0.0004   0.0022    0.4    0.6
  22..5       0.046   1058.9    288.1   0.1597   0.0073   0.0455    7.7   13.1
  21..26      0.046   1058.9    288.1   0.1597   0.0071   0.0447    7.6   12.9
  26..27      0.009   1058.9    288.1   0.1597   0.0014   0.0086    1.4    2.5
  27..28      0.009   1058.9    288.1   0.1597   0.0014   0.0087    1.5    2.5
  28..29      0.000   1058.9    288.1   0.1597   0.0000   0.0000    0.0    0.0
  29..30      0.000   1058.9    288.1   0.1597   0.0000   0.0000    0.0    0.0
  30..8       0.002   1058.9    288.1   0.1597   0.0004   0.0022    0.4    0.6
  30..11      0.007   1058.9    288.1   0.1597   0.0011   0.0066    1.1    1.9
  29..7       0.004   1058.9    288.1   0.1597   0.0007   0.0044    0.7    1.3
  28..31      0.004   1058.9    288.1   0.1597   0.0007   0.0044    0.7    1.3
  31..6       0.002   1058.9    288.1   0.1597   0.0004   0.0022    0.4    0.6
  31..32      0.000   1058.9    288.1   0.1597   0.0000   0.0000    0.0    0.0
  32..9       0.004   1058.9    288.1   0.1597   0.0007   0.0044    0.7    1.3
  32..10      0.007   1058.9    288.1   0.1597   0.0011   0.0066    1.1    1.9
  27..12      0.023   1058.9    288.1   0.1597   0.0036   0.0227    3.8    6.5
  26..33      0.011   1058.9    288.1   0.1597   0.0017   0.0107    1.8    3.1
  33..15      0.019   1058.9    288.1   0.1597   0.0030   0.0188    3.2    5.4
  33..34      0.020   1058.9    288.1   0.1597   0.0032   0.0197    3.3    5.7
  34..14      0.003   1058.9    288.1   0.1597   0.0004   0.0025    0.4    0.7
  34..13      0.006   1058.9    288.1   0.1597   0.0010   0.0063    1.1    1.8
  20..35      0.107   1058.9    288.1   0.1597   0.0168   0.1054   17.8   30.4
  35..36      0.004   1058.9    288.1   0.1597   0.0007   0.0041    0.7    1.2
  36..18      0.044   1058.9    288.1   0.1597   0.0070   0.0436    7.4   12.6
  36..19      0.058   1058.9    288.1   0.1597   0.0091   0.0570    9.6   16.4
  35..37      0.007   1058.9    288.1   0.1597   0.0011   0.0072    1.2    2.1
  37..17      0.029   1058.9    288.1   0.1597   0.0046   0.0287    4.9    8.3
  37..16      0.022   1058.9    288.1   0.1597   0.0035   0.0218    3.7    6.3


Time used:  5:32


Model 2: PositiveSelection (3 categories)


TREE #  1:  (((((1, (2, 3)), 4), 5), (((((8, 11), 7), (6, (9, 10))), 12), (15, (14, 13)))), ((18, 19), (17, 16)));   MP score: 251
This is a rooted tree.  Please check!
lnL(ntime: 36  np: 41):  -3269.755349      +0.000000
  20..21   21..22   22..23   23..24   24..1    24..25   25..2    25..3    23..4    22..5    21..26   26..27   27..28   28..29   29..30   30..8    30..11   29..7    28..31   31..6    31..32   32..9    32..10   27..12   26..33   33..15   33..34   34..14   34..13   20..35   35..36   36..18   36..19   35..37   37..17   37..16 
 0.060916 0.030038 0.025304 0.004527 0.004530 0.009243 0.004549 0.004538 0.002284 0.046327 0.045523 0.008727 0.008868 0.000004 0.000004 0.002242 0.006734 0.004480 0.004484 0.002237 0.000004 0.004485 0.006725 0.023066 0.010867 0.019100 0.020106 0.002571 0.006426 0.088967 0.004224 0.044441 0.058007 0.007319 0.029244 0.022165 7.819067 0.905380 0.046824 0.071936 1.000000

Note: Branch length is defined as number of nucleotide substitutions per codon (not per neucleotide site).

tree length =  0.623277

(((((1: 0.004530, (2: 0.004549, 3: 0.004538): 0.009243): 0.004527, 4: 0.002284): 0.025304, 5: 0.046327): 0.030038, (((((8: 0.002242, 11: 0.006734): 0.000004, 7: 0.004480): 0.000004, (6: 0.002237, (9: 0.004485, 10: 0.006725): 0.000004): 0.004484): 0.008868, 12: 0.023066): 0.008727, (15: 0.019100, (14: 0.002571, 13: 0.006426): 0.020106): 0.010867): 0.045523): 0.060916, ((18: 0.044441, 19: 0.058007): 0.004224, (17: 0.029244, 16: 0.022165): 0.007319): 0.088967);

(((((human: 0.004530, (chimpanzee: 0.004549, bonobo: 0.004538): 0.009243): 0.004527, gorilla: 0.002284): 0.025304, orangutan: 0.046327): 0.030038, (((((rhesus: 0.002242, CEmac: 0.006734): 0.000004, PTmac: 0.004480): 0.000004, (baboon: 0.002237, (sootyM: 0.004485, drill: 0.006725): 0.000004): 0.004484): 0.008868, AGM: 0.023066): 0.008727, (colobus: 0.019100, (GSNM: 0.002571, BSNM: 0.006426): 0.020106): 0.010867): 0.045523): 0.060916, ((squirrelM: 0.044441, capuchin: 0.058007): 0.004224, (marmoset: 0.029244, nightM: 0.022165): 0.007319): 0.088967);

Detailed output identifying parameters

kappa (ts/tv) =  7.81907


MLEs of dN/dS (w) for site classes (K=3)

p:   0.90538  0.04682  0.04780
w:   0.07194  1.00000  1.00000

dN & dS for each branch

 branch          t       N       S   dN/dS      dN      dS  N*dN  S*dS

  20..21      0.061   1058.9    288.1   0.1597   0.0096   0.0598   10.1   17.2
  21..22      0.030   1058.9    288.1   0.1597   0.0047   0.0295    5.0    8.5
  22..23      0.025   1058.9    288.1   0.1597   0.0040   0.0248    4.2    7.2
  23..24      0.005   1058.9    288.1   0.1597   0.0007   0.0044    0.8    1.3
  24..1       0.005   1058.9    288.1   0.1597   0.0007   0.0044    0.8    1.3
  24..25      0.009   1058.9    288.1   0.1597   0.0015   0.0091    1.5    2.6
  25..2       0.005   1058.9    288.1   0.1597   0.0007   0.0045    0.8    1.3
  25..3       0.005   1058.9    288.1   0.1597   0.0007   0.0045    0.8    1.3
  23..4       0.002   1058.9    288.1   0.1597   0.0004   0.0022    0.4    0.6
  22..5       0.046   1058.9    288.1   0.1597   0.0073   0.0455    7.7   13.1
  21..26      0.046   1058.9    288.1   0.1597   0.0071   0.0447    7.6   12.9
  26..27      0.009   1058.9    288.1   0.1597   0.0014   0.0086    1.4    2.5
  27..28      0.009   1058.9    288.1   0.1597   0.0014   0.0087    1.5    2.5
  28..29      0.000   1058.9    288.1   0.1597   0.0000   0.0000    0.0    0.0
  29..30      0.000   1058.9    288.1   0.1597   0.0000   0.0000    0.0    0.0
  30..8       0.002   1058.9    288.1   0.1597   0.0004   0.0022    0.4    0.6
  30..11      0.007   1058.9    288.1   0.1597   0.0011   0.0066    1.1    1.9
  29..7       0.004   1058.9    288.1   0.1597   0.0007   0.0044    0.7    1.3
  28..31      0.004   1058.9    288.1   0.1597   0.0007   0.0044    0.7    1.3
  31..6       0.002   1058.9    288.1   0.1597   0.0004   0.0022    0.4    0.6
  31..32      0.000   1058.9    288.1   0.1597   0.0000   0.0000    0.0    0.0
  32..9       0.004   1058.9    288.1   0.1597   0.0007   0.0044    0.7    1.3
  32..10      0.007   1058.9    288.1   0.1597   0.0011   0.0066    1.1    1.9
  27..12      0.023   1058.9    288.1   0.1597   0.0036   0.0227    3.8    6.5
  26..33      0.011   1058.9    288.1   0.1597   0.0017   0.0107    1.8    3.1
  33..15      0.019   1058.9    288.1   0.1597   0.0030   0.0188    3.2    5.4
  33..34      0.020   1058.9    288.1   0.1597   0.0032   0.0197    3.3    5.7
  34..14      0.003   1058.9    288.1   0.1597   0.0004   0.0025    0.4    0.7
  34..13      0.006   1058.9    288.1   0.1597   0.0010   0.0063    1.1    1.8
  20..35      0.089   1058.9    288.1   0.1597   0.0140   0.0874   14.8   25.2
  35..36      0.004   1058.9    288.1   0.1597   0.0007   0.0041    0.7    1.2
  36..18      0.044   1058.9    288.1   0.1597   0.0070   0.0436    7.4   12.6
  36..19      0.058   1058.9    288.1   0.1597   0.0091   0.0570    9.6   16.4
  35..37      0.007   1058.9    288.1   0.1597   0.0011   0.0072    1.2    2.1
  37..17      0.029   1058.9    288.1   0.1597   0.0046   0.0287    4.9    8.3
  37..16      0.022   1058.9    288.1   0.1597   0.0035   0.0218    3.7    6.3


Naive Empirical Bayes (NEB) analysis
Bayes Empirical Bayes (BEB) analysis (Yang, Wong & Nielsen 2005. Mol. Biol. Evol. 22:1107-1118)
Positively selected sites (*: P>95%; **: P>99%)
(amino acids refer to 1st sequence: human)

            Pr(w>1)     post mean +- SE for w


The grid (see ternary graph for p0-p1)

w0:   0.050  0.150  0.250  0.350  0.450  0.550  0.650  0.750  0.850  0.950
w2:   1.500  2.500  3.500  4.500  5.500  6.500  7.500  8.500  9.500 10.500


Posterior on the grid

w0:   0.993  0.007  0.000  0.000  0.000  0.000  0.000  0.000  0.000  0.000
w2:   0.987  0.012  0.001  0.000  0.000  0.000  0.000  0.000  0.000  0.000

Posterior for p0-p1 (see the ternary graph) (YWN2015, fig. 1)

 0.000
 0.000 0.000 0.000
 0.000 0.000 0.000 0.000 0.000
 0.000 0.000 0.000 0.000 0.000 0.000 0.000
 0.000 0.000 0.000 0.000 0.000 0.000 0.000 0.000 0.000
 0.000 0.000 0.000 0.000 0.000 0.000 0.000 0.000 0.000 0.000 0.000
 0.000 0.000 0.000 0.000 0.000 0.000 0.000 0.000 0.000 0.000 0.000 0.000 0.000
 0.000 0.000 0.000 0.000 0.000 0.000 0.000 0.000 0.000 0.000 0.000 0.000 0.000 0.000 0.000
 0.000 0.000 0.000 0.000 0.000 0.000 0.000 0.000 0.000 0.000 0.000 0.000 0.000 0.000 0.000 0.000 0.468
 0.000 0.000 0.000 0.000 0.000 0.000 0.000 0.000 0.000 0.000 0.000 0.000 0.000 0.000 0.000 0.000 0.001 0.325 0.206

sum of density on p0-p1 =   1.000000

Time used: 11:55


Model 7: beta (10 categories)


TREE #  1:  (((((1, (2, 3)), 4), 5), (((((8, 11), 7), (6, (9, 10))), 12), (15, (14, 13)))), ((18, 19), (17, 16)));   MP score: 251
This is a rooted tree.  Please check!
check convergence..
lnL(ntime: 36  np: 39):  -3267.711852      +0.000000
  20..21   21..22   22..23   23..24   24..1    24..25   25..2    25..3    23..4    22..5    21..26   26..27   27..28   28..29   29..30   30..8    30..11   29..7    28..31   31..6    31..32   32..9    32..10   27..12   26..33   33..15   33..34   34..14   34..13   20..35   35..36   36..18   36..19   35..37   37..17   37..16 
 0.070113 0.030157 0.025062 0.004504 0.004539 0.009206 0.004560 0.004514 0.002281 0.046180 0.045006 0.008656 0.008862 0.000004 0.000004 0.002237 0.006718 0.004469 0.004474 0.002232 0.000004 0.004475 0.006709 0.022967 0.010846 0.019067 0.020068 0.002568 0.006406 0.078223 0.004168 0.044505 0.057607 0.007258 0.029201 0.022029 7.750390 0.254766 1.480963

Note: Branch length is defined as number of nucleotide substitutions per codon (not per neucleotide site).

tree length =  0.619877

(((((1: 0.004539, (2: 0.004560, 3: 0.004514): 0.009206): 0.004504, 4: 0.002281): 0.025062, 5: 0.046180): 0.030157, (((((8: 0.002237, 11: 0.006718): 0.000004, 7: 0.004469): 0.000004, (6: 0.002232, (9: 0.004475, 10: 0.006709): 0.000004): 0.004474): 0.008862, 12: 0.022967): 0.008656, (15: 0.019067, (14: 0.002568, 13: 0.006406): 0.020068): 0.010846): 0.045006): 0.070113, ((18: 0.044505, 19: 0.057607): 0.004168, (17: 0.029201, 16: 0.022029): 0.007258): 0.078223);

(((((human: 0.004539, (chimpanzee: 0.004560, bonobo: 0.004514): 0.009206): 0.004504, gorilla: 0.002281): 0.025062, orangutan: 0.046180): 0.030157, (((((rhesus: 0.002237, CEmac: 0.006718): 0.000004, PTmac: 0.004469): 0.000004, (baboon: 0.002232, (sootyM: 0.004475, drill: 0.006709): 0.000004): 0.004474): 0.008862, AGM: 0.022967): 0.008656, (colobus: 0.019067, (GSNM: 0.002568, BSNM: 0.006406): 0.020068): 0.010846): 0.045006): 0.070113, ((squirrelM: 0.044505, capuchin: 0.057607): 0.004168, (marmoset: 0.029201, nightM: 0.022029): 0.007258): 0.078223);

Detailed output identifying parameters

kappa (ts/tv) =  7.75039

Parameters in M7 (beta):
 p =   0.25477  q =   1.48096


MLEs of dN/dS (w) for site classes (K=10)

p:   0.10000  0.10000  0.10000  0.10000  0.10000  0.10000  0.10000  0.10000  0.10000  0.10000
w:   0.00000  0.00035  0.00258  0.00967  0.02611  0.05812  0.11449  0.20868  0.36501  0.64938

dN & dS for each branch

 branch          t       N       S   dN/dS      dN      dS  N*dN  S*dS

  20..21      0.070   1059.0    288.0   0.1434   0.0103   0.0716   10.9   20.6
  21..22      0.030   1059.0    288.0   0.1434   0.0044   0.0308    4.7    8.9
  22..23      0.025   1059.0    288.0   0.1434   0.0037   0.0256    3.9    7.4
  23..24      0.005   1059.0    288.0   0.1434   0.0007   0.0046    0.7    1.3
  24..1       0.005   1059.0    288.0   0.1434   0.0007   0.0046    0.7    1.3
  24..25      0.009   1059.0    288.0   0.1434   0.0013   0.0094    1.4    2.7
  25..2       0.005   1059.0    288.0   0.1434   0.0007   0.0047    0.7    1.3
  25..3       0.005   1059.0    288.0   0.1434   0.0007   0.0046    0.7    1.3
  23..4       0.002   1059.0    288.0   0.1434   0.0003   0.0023    0.4    0.7
  22..5       0.046   1059.0    288.0   0.1434   0.0068   0.0471    7.2   13.6
  21..26      0.045   1059.0    288.0   0.1434   0.0066   0.0459    7.0   13.2
  26..27      0.009   1059.0    288.0   0.1434   0.0013   0.0088    1.3    2.5
  27..28      0.009   1059.0    288.0   0.1434   0.0013   0.0090    1.4    2.6
  28..29      0.000   1059.0    288.0   0.1434   0.0000   0.0000    0.0    0.0
  29..30      0.000   1059.0    288.0   0.1434   0.0000   0.0000    0.0    0.0
  30..8       0.002   1059.0    288.0   0.1434   0.0003   0.0023    0.3    0.7
  30..11      0.007   1059.0    288.0   0.1434   0.0010   0.0069    1.0    2.0
  29..7       0.004   1059.0    288.0   0.1434   0.0007   0.0046    0.7    1.3
  28..31      0.004   1059.0    288.0   0.1434   0.0007   0.0046    0.7    1.3
  31..6       0.002   1059.0    288.0   0.1434   0.0003   0.0023    0.3    0.7
  31..32      0.000   1059.0    288.0   0.1434   0.0000   0.0000    0.0    0.0
  32..9       0.004   1059.0    288.0   0.1434   0.0007   0.0046    0.7    1.3
  32..10      0.007   1059.0    288.0   0.1434   0.0010   0.0068    1.0    2.0
  27..12      0.023   1059.0    288.0   0.1434   0.0034   0.0234    3.6    6.8
  26..33      0.011   1059.0    288.0   0.1434   0.0016   0.0111    1.7    3.2
  33..15      0.019   1059.0    288.0   0.1434   0.0028   0.0195    3.0    5.6
  33..34      0.020   1059.0    288.0   0.1434   0.0029   0.0205    3.1    5.9
  34..14      0.003   1059.0    288.0   0.1434   0.0004   0.0026    0.4    0.8
  34..13      0.006   1059.0    288.0   0.1434   0.0009   0.0065    1.0    1.9
  20..35      0.078   1059.0    288.0   0.1434   0.0115   0.0798   12.1   23.0
  35..36      0.004   1059.0    288.0   0.1434   0.0006   0.0043    0.6    1.2
  36..18      0.045   1059.0    288.0   0.1434   0.0065   0.0454    6.9   13.1
  36..19      0.058   1059.0    288.0   0.1434   0.0084   0.0588    8.9   16.9
  35..37      0.007   1059.0    288.0   0.1434   0.0011   0.0074    1.1    2.1
  37..17      0.029   1059.0    288.0   0.1434   0.0043   0.0298    4.5    8.6
  37..16      0.022   1059.0    288.0   0.1434   0.0032   0.0225    3.4    6.5


Time used: 36:26


Model 8: beta&w>1 (11 categories)


TREE #  1:  (((((1, (2, 3)), 4), 5), (((((8, 11), 7), (6, (9, 10))), 12), (15, (14, 13)))), ((18, 19), (17, 16)));   MP score: 251
This is a rooted tree.  Please check!
lnL(ntime: 36  np: 41):  -3267.711951      +0.000000
  20..21   21..22   22..23   23..24   24..1    24..25   25..2    25..3    23..4    22..5    21..26   26..27   27..28   28..29   29..30   30..8    30..11   29..7    28..31   31..6    31..32   32..9    32..10   27..12   26..33   33..15   33..34   34..14   34..13   20..35   35..36   36..18   36..19   35..37   37..17   37..16 
 0.107159 0.030157 0.025062 0.004504 0.004540 0.009206 0.004560 0.004514 0.002281 0.046180 0.045006 0.008656 0.008862 0.000004 0.000004 0.002237 0.006718 0.004469 0.004474 0.002232 0.000004 0.004475 0.006709 0.022968 0.010846 0.019067 0.020068 0.002568 0.006406 0.041176 0.004168 0.044505 0.057607 0.007258 0.029201 0.022029 7.750382 0.999990 0.254771 1.481074 1.000000

Note: Branch length is defined as number of nucleotide substitutions per codon (not per neucleotide site).

tree length =  0.619875

(((((1: 0.004540, (2: 0.004560, 3: 0.004514): 0.009206): 0.004504, 4: 0.002281): 0.025062, 5: 0.046180): 0.030157, (((((8: 0.002237, 11: 0.006718): 0.000004, 7: 0.004469): 0.000004, (6: 0.002232, (9: 0.004475, 10: 0.006709): 0.000004): 0.004474): 0.008862, 12: 0.022968): 0.008656, (15: 0.019067, (14: 0.002568, 13: 0.006406): 0.020068): 0.010846): 0.045006): 0.107159, ((18: 0.044505, 19: 0.057607): 0.004168, (17: 0.029201, 16: 0.022029): 0.007258): 0.041176);

(((((human: 0.004540, (chimpanzee: 0.004560, bonobo: 0.004514): 0.009206): 0.004504, gorilla: 0.002281): 0.025062, orangutan: 0.046180): 0.030157, (((((rhesus: 0.002237, CEmac: 0.006718): 0.000004, PTmac: 0.004469): 0.000004, (baboon: 0.002232, (sootyM: 0.004475, drill: 0.006709): 0.000004): 0.004474): 0.008862, AGM: 0.022968): 0.008656, (colobus: 0.019067, (GSNM: 0.002568, BSNM: 0.006406): 0.020068): 0.010846): 0.045006): 0.107159, ((squirrelM: 0.044505, capuchin: 0.057607): 0.004168, (marmoset: 0.029201, nightM: 0.022029): 0.007258): 0.041176);

Detailed output identifying parameters

kappa (ts/tv) =  7.75038

Parameters in M8 (beta&w>1):
  p0 =   0.99999  p =   0.25477 q =   1.48107
 (p1 =   0.00001) w =   1.00000


MLEs of dN/dS (w) for site classes (K=11)

p:   0.10000  0.10000  0.10000  0.10000  0.10000  0.10000  0.10000  0.10000  0.10000  0.10000  0.00001
w:   0.00000  0.00035  0.00258  0.00967  0.02611  0.05811  0.11449  0.20867  0.36499  0.64935  1.00000

dN & dS for each branch

 branch          t       N       S   dN/dS      dN      dS  N*dN  S*dS

  20..21      0.107   1059.0    288.0   0.1434   0.0157   0.1094   16.6   31.5
  21..22      0.030   1059.0    288.0   0.1434   0.0044   0.0308    4.7    8.9
  22..23      0.025   1059.0    288.0   0.1434   0.0037   0.0256    3.9    7.4
  23..24      0.005   1059.0    288.0   0.1434   0.0007   0.0046    0.7    1.3
  24..1       0.005   1059.0    288.0   0.1434   0.0007   0.0046    0.7    1.3
  24..25      0.009   1059.0    288.0   0.1434   0.0013   0.0094    1.4    2.7
  25..2       0.005   1059.0    288.0   0.1434   0.0007   0.0047    0.7    1.3
  25..3       0.005   1059.0    288.0   0.1434   0.0007   0.0046    0.7    1.3
  23..4       0.002   1059.0    288.0   0.1434   0.0003   0.0023    0.4    0.7
  22..5       0.046   1059.0    288.0   0.1434   0.0068   0.0471    7.2   13.6
  21..26      0.045   1059.0    288.0   0.1434   0.0066   0.0459    7.0   13.2
  26..27      0.009   1059.0    288.0   0.1434   0.0013   0.0088    1.3    2.5
  27..28      0.009   1059.0    288.0   0.1434   0.0013   0.0090    1.4    2.6
  28..29      0.000   1059.0    288.0   0.1434   0.0000   0.0000    0.0    0.0
  29..30      0.000   1059.0    288.0   0.1434   0.0000   0.0000    0.0    0.0
  30..8       0.002   1059.0    288.0   0.1434   0.0003   0.0023    0.3    0.7
  30..11      0.007   1059.0    288.0   0.1434   0.0010   0.0069    1.0    2.0
  29..7       0.004   1059.0    288.0   0.1434   0.0007   0.0046    0.7    1.3
  28..31      0.004   1059.0    288.0   0.1434   0.0007   0.0046    0.7    1.3
  31..6       0.002   1059.0    288.0   0.1434   0.0003   0.0023    0.3    0.7
  31..32      0.000   1059.0    288.0   0.1434   0.0000   0.0000    0.0    0.0
  32..9       0.004   1059.0    288.0   0.1434   0.0007   0.0046    0.7    1.3
  32..10      0.007   1059.0    288.0   0.1434   0.0010   0.0068    1.0    2.0
  27..12      0.023   1059.0    288.0   0.1434   0.0034   0.0234    3.6    6.8
  26..33      0.011   1059.0    288.0   0.1434   0.0016   0.0111    1.7    3.2
  33..15      0.019   1059.0    288.0   0.1434   0.0028   0.0195    3.0    5.6
  33..34      0.020   1059.0    288.0   0.1434   0.0029   0.0205    3.1    5.9
  34..14      0.003   1059.0    288.0   0.1434   0.0004   0.0026    0.4    0.8
  34..13      0.006   1059.0    288.0   0.1434   0.0009   0.0065    1.0    1.9
  20..35      0.041   1059.0    288.0   0.1434   0.0060   0.0420    6.4   12.1
  35..36      0.004   1059.0    288.0   0.1434   0.0006   0.0043    0.6    1.2
  36..18      0.045   1059.0    288.0   0.1434   0.0065   0.0454    6.9   13.1
  36..19      0.058   1059.0    288.0   0.1434   0.0084   0.0588    8.9   16.9
  35..37      0.007   1059.0    288.0   0.1434   0.0011   0.0074    1.1    2.1
  37..17      0.029   1059.0    288.0   0.1434   0.0043   0.0298    4.5    8.6
  37..16      0.022   1059.0    288.0   0.1434   0.0032   0.0225    3.4    6.5


Naive Empirical Bayes (NEB) analysis
Bayes Empirical Bayes (BEB) analysis (Yang, Wong & Nielsen 2005. Mol. Biol. Evol. 22:1107-1118)
Positively selected sites (*: P>95%; **: P>99%)
(amino acids refer to 1st sequence: human)

            Pr(w>1)     post mean +- SE for w

   186 P      0.521         1.019 +- 0.539
   258 L      0.693         1.232 +- 0.425
   437 P      0.523         1.022 +- 0.537
   439 H      0.694         1.211 +- 0.463
   444 S      0.663         1.203 +- 0.440
   449 A      0.610         1.150 +- 0.464


The grid 

p0:   0.050  0.150  0.250  0.350  0.450  0.550  0.650  0.750  0.850  0.950
p :   0.100  0.300  0.500  0.700  0.900  1.100  1.300  1.500  1.700  1.900
q :   0.100  0.300  0.500  0.700  0.900  1.100  1.300  1.500  1.700  1.900
ws:   1.500  2.500  3.500  4.500  5.500  6.500  7.500  8.500  9.500 10.500


Posterior on the grid

p0:   0.000  0.000  0.000  0.000  0.000  0.000  0.000  0.000  0.000  1.000
p :   0.990  0.010  0.000  0.000  0.000  0.000  0.000  0.000  0.000  0.000
q :   0.000  0.000  0.000  0.015  0.092  0.184  0.218  0.199  0.162  0.130
ws:   0.998  0.002  0.000  0.000  0.000  0.000  0.000  0.000  0.000  0.000

Time used: 1:10:48
