# Supplementary material for: Evolution of host-microbe cell adherence by receptor domain shuffling
Source: eLife. 2022 Jan 25;11:e73330. doi: 10.7554/eLife.73330 (PMC8860441; doi:10.7554/eLife.73330)
Supplement: Figure 2—source data 3. [file elife-73330-fig2-data3.zip › Figure 2 - source data 3/site_selection_results/original_PAML_NS_sites_files/CCM20_NS.txt]

     17   1884

human                           ATG GGG CCT GCT GAC TCA TGG GGA CAC CAC TGG ATG GGA ATC CTG CTT TCA GGA CAA CGG CAG GAC CCT GTG AGA AGA AAG CCA GAG GGA AGG GGC CAT GGC AGG CTT TCC ACA GAG AGG CTT CCT GTC TCG GCC TCG CTT TGT ACC GTA TGG AGT CCT CCA GCT GCA GCC CAG CTC ACC CTC AAT GCC AAC CCA CTT GAT GCC ACC CAA AGT GAG GAT GTT GTT CTG CCT GTG TTT GGG ACC CCC AGG ACA CCC CAG ATT CAT GGC AGA TCC AGA GAG CTG GCC AAA CCC TCC ATT GCA GTC AGC CCA GGC ACT GCC ATA GAG CAG AAG GAC ATG GTG ACC TTC TAC TGC ACC ACT AAG GAC GTC AAC ATT ACC ATC CAC TGG GTT TCC AAC AAC CTC TCC ATT GTG TTC CAT GAG CGC ATG CAG CTG TCC AAG GAT GGC AAG ATC CTC ACC ATT CTC ATT GTC CAG CGG GAG GAC TCA GGG ACT TAC CAA TGT GAA GCT CGA GAT GCC CTT CTG AGC CAG AGG AGC GAC CCC ATC TTC CTG GAT GTG AAG TAT GGT CCT GAT CCT GTT GAA ATC AAA TTG GAG TCT GGT GTT GCC AGT GGG GAG GTG GTT GAG GTG ATG GAG GGC TCC AGC ATG ACC TTC TTA GCG GAA ACA AAG TCT CAC CCA CCC TGT GCC TAT ACT TGG TTT CTC CTT GAC TCC ATT CTG TCT CAC ACC ACG AGA ACA TTC ACC ATC CAT GCT GTG TCC AGA GAA CAT GAG GGC CTG TAC AGG TGC TTG GTG TCC AAC AGT GCC ACC CAC CTG TCC AGC CTG GGT ACT CTG AAG GTC GTA CTT GAA ACA CTG ACC ATG CCT CAA GTC GTG CCT TCA AGC CTG AAC CTT GTG GAG AAT GCT AGG TCT GTG GAC CTG ACC TGC CAA ACC GTC AAT CAG AGT GTG AAT GTC CAG TGG TTC CTA AGT GGC CAG CCC CTC CTG CCC AGT GAG CAC CTG CAG CTG TCA GCT GAC AAC AGG ACC CTA ATC ATC CAT GGC CTC CAG CGG AAT GAC ACC GGG CCC TAT GCC TGT GAG GTC TGG AAC TGG GGC AGC CGG GCC CGG AGT GAG CCC CTT GAG CTG ACC ATC AAC TAT GGT CCT GAC CAA GTG CAC ATC ACC AGG GAG TCG GCA TCT GAG ATG ATC AGC ACC ATA GAG GCA GAG CTC AAC TCC AGC CTG ACC CTG CAG TGT TGG GCC GAG TCC AAG CCA GGT GCT GAG TAT CGC TGG ACT CTT GAA CAC TCC ACC GGG GAG CAC CTG GGT GAG CAG CTG ATT ATC AGG GCT CTG ACC TGG GAA CAC GAC GGG ATC TAC AAC TGC ACA GCC TCC AAC TCT CTC ACT GGC CTG GCC CGC TCC ACT TCA GTC CTG GTC AAG GTG GTA GGT CCC CAG TCC TCC TCC CTG TCC TCA GGG GCC ATC GCT GGT ATT GTC ATC GGG ATC CTG GCT GTC ATT GCT GTG GCC TCA GAA CTG GGC TAT TTT CTC TGC ATC AGA AAT GCC AGA CGG CCC TCA AGG AAA ACA ACA GAG GAC CCC AGT CAT GAG ACC TCA CAA CCC ATC CCG AAG GAG GAG CAC CCC ACA GAG CCC AGT TCC GAA AGC CTG AGT CCT GAG TAT CGC AAT ATA TCC CAG CTT CAG GGA CGG ATC AGA GTC GAA CTG ATG CAA CCA CCA GAC CTT CCA GAG GAG ACC TAT GAG GGC GAA TTG GAT TGC CAA ACG AAG CTG CCT TCA GCA AGC CGT AGA GGC AAT TCT TTC AGC CCC TGG AAG CCA CCA CCC AAA CCT CTG ATG CCC CCA CTC AGA TTG GTC TCC ACT GTG CCA AAA AAC ATG GAG TCA ATC TAT GAG GAG CTT GTG AAT CCA GAG CCC AAC ACT TAC ATC CAA ATC AAC CCC TCC GTC 
chimpanzee                      ATG GGG CCT GCT GAC TCA TGG GGA CAC CAC TGG ATG GGA ATC CTG CTC TCA GGA CAA CGG CAG GAC CCT GTG AGA AGA AAG CCA GAG GGA AGG GGC TGC GGC AGG CTT TCC ACA GAG AGG CTT CCT GTC TCG GCC TCA CTT TGT ACC GTA TGG AGT CCT CCA GCT GCA GCC CAG CTC ACC CTC AAT GCC AAC CCA CTT GAT GCC ACC CAA AGT GAG GAT GTT GTT CTG CCT GTG TTT GGG ACC CCC AGG ACA CCC CAG ATT CAT GGC AGA TCC AGA GAG CTG GCC AAG CCT TCC ATT GCA GTC AGC CCA GGC ACT GCC ATA GAG CAG AAG GAC ATG GCG ACC TTC TAC TGC ATC ACC AAG GAC GTC AAC ATT ACC ATC CAC TGG GTT TCC AAC AAC CTC TCC GTT GTG TTC CAT GAG CGC ATG CAG CTG TCC AAG GAT GGC AAG ATC CTC ACC ATC CTC ATT GTC CAG CGG GAG GAC TCA GGG ACT TAC CAA TGT GAA GCT CGA GAT GCC CTT CTG AGC CAG AGC AGC GAC CCC ATC TTC CTG GAT GTG AAG TAT GGT CCT GAT CCT GTT GAA ATC AAA TTG GAG TCT GGT GTT GCC AGT GGG GAG GTG GTT GAG GTG ATG GAG GGC TCC AGC GTG ACC TTC TTG GCG GAA ACA AAG TCT CAC CCA CCC TGT GCC TAT ACT TGG TTT CTC CTT GAC TCC ATT CTG TCT CAC ACC ACG AGA ACA TTC ACC ATC CAT GCT GTG TCC AGA GAA CAT GAG GGC CTG TAC AGG TGC TTG GTG TCC AAC AGT GCC ACC CAC CTG TCC AGC CTG GGT ACT CTG AAG GTC GTA CTT GAA ACA CTG ACC ATG CCT CAA GTT GTG CCT TCA AGC CTG AAC CTT GTG GAG AAT GCT AGG TCT GTG GAC CTG ACC TGC CAA ACC GTC AAT CAG AGT GTG AAT GTC CAG TGG TTC CTA AGT GGC CAG CCC CTC CTG CCC AGT GAG CAC CTG CAG CTG TCA GCT GAC AAC AGG ACC CTA ATC ATC CAT GGC CTC CAG CGG AAT GAC ACA GGG CCC TAT GCC TGT GAG GTC TGG AAC TGG GGC AGC CGG GCC CGG AGT GAG CCC CTT GAG CTG ACC ATC AAC TAT GGT CCT GAC CAA GTG CAC ATC ACC AGG GAG TCA GCA TCT GAG ATG ATC AGC ACC ATA GAG GCA GAG CTC AAC TCC AGC CTG ACC CTG CAG TGT TGG GCC GAG TCC AAG CCA GGC GCC GAG TAT CGC TGG ACT CTT GAA CAC TCC ACC GGG GAG CAC CTG GGT GAG CAG CTG ATC ATC AGG GCT CTG ACC TGG GAA CAC GAC GGG ATC TAC AAC TGC ACA GCC TCC AAC TCT CTC ACT GGC CTG GCC CGC TCC GCT TCA GTC CTG GTC AAG GTG GTA GGT CCC CAG TCC TCC TCC CTG TCC TCA GGG GCC ATC GCT GGT ATT GTC ATC GGG ATC CTG GCT GTC ATT GCT GTG GCC TCA GAA CTG GGC TAT TTT CTC TAC ATC AGA AAT GCC AGA CGG CCC TCA AGG AAA ACA ACA GAG GAC CCC AGT CAT GAG ACC TCA CAA CCC ATC CCG AAG GAG GAG CAC CCC ACA GAG CCC AGT TCC GAA AGC CTG AGT CCT GAG TAT TGC AAT ATA TCC CAG CTT CAG GGA CGG ATC AGA GTC GAA CTG ATG CGA CCA TCA GAC CTT CCA GAG GAG ACC TAT GAG GGC GAA TTG GAT TGC CAA ACG AAG CTG CCT TCA GCA AGC CGT GGA GGC AAT TCT TTC AGC CCC TGG AAG CCA CCA CCC AAA CCT CTG ATG CCC CCA TTC AGA TTG GTC TCC ACT GTG CCA AAA AAC ATG GAG TCA ATC TAT GAG GAG CTT GTG AAT CCA GAG CCC AAC ACT TAC ATC CAA ATC AAC CCC TCG GTC 
bonobo                          ATG GGG CCT GCT GAC TCA TGG GGA CAC CAC TGG ATG GGA ATC CTG CTC TCA GGA CAA CGG CAG GAC CCT GTG AGA AGA AAG CCA GAG GGA AGG GGC TGC GGC AGG CTT TCC ACA GAG AGG CTT CCT GTC TCG GCC TCA CTT TGT ACC GTA TGG AGT CCT CCA GCT GCA GCC CAG CTC ACC CTC AAT GCC AAC CCA CTT GAT GCC ACC CAA AGT GAG GAT GTT GTT CTG CCT GTG TTT GGG ACC CCC AGG ACA CCC CAG ATT CAT GGC AGA TCC AGA GAG CTG GCC AAG CCT TCC ATT GCA GTC AGC CCA GGC ACT GCC ATA GAG CAG AAG GAC ATG GCG ACC TTC TAC TGC ATC ACC AAG GAC GTC AAC ATT ACC ATC CAC TGG GTT TCC AAC AAC CTC TCC GTT GTG TTC CAT GAG CGC ATG CAG CTG TCC AAG GAT GGC AAG ATC CTC ACC ATC CTC ATT GTC CAG CGG GAG GAC TCA GGG ACT TAC CAA TGT GAA GCT CGA GAT GCC CTT CTG AGC CAG AGC AGC GAC CCC ATC TTC CTG GAT GTG AAG TAT GGT CCT GAT CCT GTT GAA ATC AAA TTG GAG TCT GGT GTT GCC AGT GGG GAG GTG GTT GAG GTG ATG GAG GGC TCC AGC GTG ACC TTC TTG GCG GAA ACA AAG TCT CAC CCA CCC TGT GCC TAT ACT TGG TTT CTC CTT GAC TCC ATT CTG TCT CAC ACC ACG AGA ACA TTC ACC ATC CAT GCT GCG TCC AGA GAA CAT GAG GGC CTG TAC AGG TGC TTG GTG TCC AAC AGT GCC ACC CAC CTG TCC AGC CTG GGT ACT CTG AAG GTC GTA CTT GAA ACA CTG ACC ATG CCT CAA GTC GTG CCT TCA AGC CTG AAC CTT GTG GAG AAT GCT AGG TCT GTG GAC CTG ACC TGC CAA ACC GTC AAT CAG AGT GTG AAT GTC CAG TGG TTC CTA AGT GGC CAG CCC CTC CTG CCC AGT GAG CAC CTG CAG CTG TCA GCT GAC AAC AGG ACC CTA ATC ATC CAT GGC CTC CAG CGG AAT GAC ACA GGG CCC TAT GCC TGT GAG GTC TGG AAC TGG GGC AGC CGG GCC CGG AGT GAG CCC CTT GAG CTG ACC ATC AAC TAT GGT CCT GAC CAA GTG CAC ATC ACC AGG GAG TCA GCA TCT GAG ATG ATC AGC ACC ACA GAG GCA GAG CTC AAC TCC AGC CTG ACC CTG CAG TGT TGG GCC GAG TCC AAG CCA GGT GCC GAG TAT CGC TGG ACT CTT GAA CAC TCC ACC GGG GAG CAC CTG GGT GAG CAG CTG ATA ATC AGG GCT CTG ACC TGG GAA CAC GAC GGG ATC TAC AAC TGC ACA GCC TCC AAC TCT CTC ACT GGC CTG GCC CGC TCC GCT TCA GTC CTG GTC AAG GTG GTA GGT CCC CAG TCC TCC TCC CTG TCC TCA GGG GCC ATC GCT GGT ATT GTC ATC GGG ATC CTG GCT GTC ATT GCT GTG GCC TCA GAA CTG GGC TAT TTT CTC TAC ATC AGA AAT GCC AGA CGG CCC TCA AGG AAA ACA ACA GAG GAC CCC AGT CAT GAG ACC TCA CAA CCC ATC CCG AAG GAG GAG CAC CCC ACA GAG CCC AGT TCC AAA AGC CTG AGT CCT GAG TAT TGC AAT ATA TCC CAG CTT CAG GGA CGG ATC AGA GTC GAA CTG ATG CGA CCA TCA GAC CTT CCA GAG GAG ACC TAT GAG GGC GAA TTG GAT TGC CAA ACG AAG CTG CCT TCA GCA AGC CGT GGA GGC AAT TCT TTC AGC CCC TGG AAG CCA CCA CCC AAA CCT CTG ATG CCC CCA TTC AGA TTG GTC TCC ACT GTG CCA AAA AAC ATG GAG TCA ATC TAT GAG GAG CTT GTG AAT CCA GAG CCC AAC ACT TAC ATC CAA ATC AAC CCC TCG GTC 
gorilla                         ATG GGG CCT GCT GAC TCA TGG GGA CAC CAC TGG ATG GGA ATC CTG CTC TCA GGA CAA CGG CAG GAC CCT GTG AGA AGA AAG CCA GAG GGA AGG GGC CGT GGC AGG CTT TCC ACA GAG AGG CTT CGT GTC TCG GCC TCG CTT TGT ACT GTA TGG AGT CCT CCA GCT GCA GCC CAG CTC ACC CTC AAT GCC AAC CCA CTT GAT GCC ACC CAA AGT GAG GAT GTT GTT CTG CCT GTG TTT GGG ACC CCC AGG ACA CCC CAG ATT CAT GGC AGA TCC AGA GAG CTG GCC AAA CCC TCC ATT GCA GTC AGC CCA GGC ACT GCC ATA GAG CAG AAG GAC ATG GTG ACC TTC TAC TGC ACC ACC AAG GAC GTC AAC ATT ACC ATC CAC TGG GTT TCC AAC AAC CTC TCC GTT GTG TTC CAT GAG CGC GTG CAG CTG TCC AAG GAT GGC AAG ATC CTC ACT ATT CTC ATT GTC CAG CGG GAG GAC TCA GGG ACT TAC CAA TGT GAA GCT CGA GAT GCC CTT CTG AGC CAG AGG AGT GAC CCC ATC TTC CTG GAT GTG AAG TAT GGT CCT GAT CCT GTC GAA ATC AAA CTG GAG TCT GGT GTT GCC AGT GGG GAG GTG GTT GAG GTG ATG GAG GGC TCC AGC GTG ACC TTC TTG GCG GAA ACA AAG TCT CAC CCA CCC TCT GCC TAT ACT TGG TTT CTC CTT GAC TCC ATT CTG TCT CAC ACC ACG AGA ACA TTC ACC ATC CAT GCT GTG TCC AGA GAA CAT GAG GGC CTG TAC AGG TGC TTG GTG TCC AAC AGT GCC ACC CAC CTG TCC AGC CTG GGT ACT CTG AAG GTC GTA CTT GAA ACA CTG ACC ATG CCT CAA GTC GTG CCT TCA AGC CTG AAT CTT GTG GAG AAT GCT AGG TCT GTG GAC CTG ACC TGC CAA ACC GTC AAT CAG AGT GTG AAT GTC CAG TGG TTC CTA AGT GGC CAG CCC CTC CTG CCC AGT GAG CAC CTG CAG CTG TCA GCT GAC AAC AGG ACC CTA ATC ATC CAT GGC CTC CAG CGG AAT GAC ACG GGG CCC TAT GCC TGT GAG GTC TGG AAC TGG GGC AGC CGG GCC CGG AGT GAG CCC CTT GAG CTG ACC ATC AAC TAT GGT CCT GAC CAA GTG CAC ATC ACC AGG GAG TCG GCA TCT GAG ATG ATC AGC ACC ATA GAG GCA GAG CTC AAC TCC AGC CTG ACC CTG CAG TGT TGG GCC GAG TCC AAG CCA GGC GCT GAG TAT CGC TGG ACT CTT GAA CAC TCC ACC GGG GAG CAC CTG GGT GAG CAG CTG ATC ATC AGG GCT CTG ACC TGG GAA CAC GAC GGG ATC TAC AAC TGC ACA GCC TCC AAC TCT CTC ACT GGC CTG GCC CGC TCC GCT TCA GTC CTG GTC AAG GTG GTA GGT CCC CAG TCC TCC TCC CTG TCC TCA GGG GCC ATC GCT GGT ATT GTC ATC GGG ATC CTG GCT GTC ATT GCT GTG GCC TCA GAA CTG GGC TAT TTT CTC TAC ATC AGA AAT GCC AGA CGG CCC TCA AGG AAA ACA ACA GAG GAC CCC AGT CAT GAG ACC TCA CAA CCC ATC CCG AAG GAG GAG CAC CCC ACA GAG CCC AGT TCC GAG AGC CTG AGT CCT GAG TAT TGC AAT ATA TCC CAG CTT CAG GGA CGG ATC AGA GTC GAA CTG ATG CGA CCA CCA GAC CTT CCA GAG GAG ACC TAT GAG GGC GAA TTG GAT TGC CAA ACA AAG CTG CCT TCA GCA AGG CGT GGA GGC AAT TCT TTC AGC CCC TGG AAG CCA CCA CCC AAA CCT CTG GTG CCC CCA CTC AGA TTG GTC TCC ACT GTG CCA AAA AAC ATG GAG TCA ATC TAT GAG GAG CTT GTG AAT CCA GAG CCC AAC ACT TAC ATC CAA ATC AAC CCC TCG GTC 
orangutan                       ATG GGG CCT GCT GAC TTA TGG GGA CAC CAC TGG ATG GGA ATC CTG CTC TCA GGA CAA AGG CAG GAC CCT GTG AGA AGA AAG CTA GAG GGA AGG GGC CGC GGC AGG CTT TCC GCA GAG AGG CTT CCT GTC TCG GCC TCG CTT TGG ACC GTA TGG AGT CCT CCA GCT GCA GCC CAG CTC ACC CTC AAT GCC AAC CCA CTT GAC GTC ACC CAA AGT GAG GAT GTT GTT CTG CCT GTG TTT GGG ACC CCC AGG ACA CCC CAG ATT CAT GGC AGA TCC AGA GAG CTG GCC AAG CCC TCC ATT GCA GTC AGC CCA GGC ACT GCC ATA GAG CAG AAG GAC ATG GTG ACC TTC TAC TGC ACC ACC AAG GAC GTC AAC ATT ACC ATC CAC TGG GTT TCC AAC AAC CTC TCC GTT GTG TTC CAT GAG CGC ATG CAG CTG TCC AAG GAT GGC AAG ATC CTC ACC ATC CTC ATT GTC CAG CGG GAG GAC TCA GGG GCT TAC CAA TGT GAA GCT CGA GAT GCC CTT CTG AGC CAG AGC AGC GAC CCC ATC TTC CTG GAC GTG AAG TAT GGT CCT GAT CCT GTT GAA ATC AAA TTG GAG TCT GGT GTT GCC AGT GGG GAG GTG GTT GAG GTG ATG GAG GGC TCC AAT GTG ACC TTC TTG GCG GAA ACA AAG TCT CAC CCA CCC TCT GCC TAT ACC TGG TTT CTC CTT GAC TCC ATT CTG TCT CAC ACC ATG AGA ACA TTC ACC ATC CAT GCT GTG TCC AGA GAA CAT GAG GGC CTG TAC AGG TGC TTG GTG TCC AAC AGT GCC ACC CAC CTG ACC CAG CTG GGT ACT CTG AAG GTC GTC CTT GAA ACA CTG ACC ACG CCT CAA GTC GTG CCT TCA AGT GTG AAC CTT GTG GAG AAT GCT AGG TCC GTG GAC CTG ACC TGC CAA ACT GTG AAT CAG AGT GTG AAT GTC CAG TGG TTC GTG AGT GGC CAG CCC CTC CTG CCC AGT GAG CAC CTG CAG CTG TCA GCT GAC AAC AGG ACC CTC ATC ATT CAC GGC CTC CAG CGG AAT GAC ACG GGG CCC TAT GCC TGT GAG GTC TGG AAC TGG GGC AGC TGG GCC CGG AGT GAG CCC CTT AAG CTG ACC ATC AAC TAT GGT CCT GAC CAA GTG AAC ATC ACT AGG GAG TCG GCA TCT CAG ATG ATC AGC ACC ATC GAG GCA GAG CTC AAC TCC AGC CTG ACC TTG CAG TGT TGG GCC GAG TCC AAG CCA GGC GCT GAG TAT CGC TGG ACT CTT GAA CAC TCC ACC GGG GAG CAC CTG GGC GAG CAG CTG ATC ATC AGG GCT CTG ACC TGG GAA CAC GAC GGG ATC TAC AAC TGC ACA GCC TCC AAC TCT GTC ACT GGC CTG GCC CGC TCC GCT TCA GTC CTG ATC AAG GTG GTA GGT CCC CAG TCC TCC TCC CTG TCC TCA GGG GCC ATC GCT GGT ATT GTC ATC GGG ATC CTG GCT GTC ATT GCT GTG GCC TCA GAA CTG GGC TAT TTT CTC TAC ATC AGA AAT GCC AGA CGG CCC TCA AGG AAA ACA ACA GAG GAC CCC AGT CAT GAG ACC TCA CAA CCC ATC CCG AGG GAG GAG CAC CCC ACA GAG CCC AGT TCC GAA AGC CTG AGT CCT GAG TAT TGC AAT ATA TCC CAG CTC CAG GGA CGG ATC AGA GTC GAA CTG ATG CGA CCA CCA GAC CTT CCA GAG GAG ACC TAT GAG GGC GAA TTG GAT TGC CAA ACG AAG CTG CCT TCA GCA AGC CCT GGA GGC AAT TCT TTC AGC CCC TGG AAG CCA CCA CCC AAA CCT CTG ATG CCC CCA CTC AGA TTG CTC TCC ACT GTG CCA AAA AAC ATG GAG TCA ATC TAT GAG GAG CTT GTG AAT CCA GAG CCC AAC ACT TAC ATC CAA ATC AAC CCC TCG GTC 
AGM                             ATG GGG CCT GCT GAC TTA TGG GGA CAC CAC TGG ATG GGA ATC CTA CTC TCA GGA CAA AGG CAG GGC AAT GTG AGA AGA AAG CCA GAG GGA AGG GGC CAC GGC AGG CTT TCC ACA GGG AGG CTT CCT GTC TCG GCC TCA CTT TGG ACC CTA TGG AGT CCT CCA GCT GCA GCC CAG CTC ACC CTC GAT GCC AAC CCA CTT GAT GCC ACC CAA AGT GAG GAT GTT GTT CTG TCT GTG TTT GGG ACC TCC AGG ACA CCC CAG ATT CAT GGC AGA TCC AGA GAG CTG GCC AAG CCT ACC ATT GCA GTC AGC TCG GGC ACT GCC ATA GAG CAG AAG GAT ATG GTG ACC TTC TAC TGC AAC ACC AAG GAC GTC AAC ATT ACC ATC CAC TGG GTT TCC AAC AAC CTC TCC GTC GTG TTC AAT GAG CGC ATG CAG CTG TCC AAG GAT GGC AAG AAC CTC ACC ATC CTC ATT GTC CAG CGG GAG GAC TCG GGG ACT TAC CAA TGT GAA GCT CAA GAT GCC CTT CTG CAC CAG AGC AGC GAC CCC ATC TTC CTG GAC GTG AAG TAT GGT CCT GAT CCT GTT GAA ATC AAA TTG ACG TCT GGT GTT GCC AGT GGG GAG GTG GTT GAG GTG ATG GAG GGC TCC GAC GTG ACC TTC TTG GCG GAA ACA AAG TCT CAC CCA CCC TCT GCC TAT ACC TGG TTT CTC CTT GAC TCC ATT CTG TCT CAC ACC ACG AGC ACA TTC ACC ATC CAT GCT GTG TCC AGA GAA CAT GAG GGC CTG TAC AAG TGC TTG GTG TCC AAC AGT GCC ACC CAC CTG TCC CGC CTG GGT ACT CTG AAG GTT GTC CTC GAA AAA CTG ACC ATG CCA AGA GTC GTG CCT TCA AGC CTG AAC CTT GTA GAG AAC GCC AGG TCC GTG AAC CTG ACC TGC CAA ACC GTC AAT GAG AAT GTG AAT GTC CAG TGG TTC CTG AGT GGC CAG CCC CTC CTG CCC AGT GAG CAC CTG CAG CTG TCA GCT GGC AAC AGG ACC CTG ATC ATC CAC GGC CTC CAG CGG AAT GAC ACG GGG CCC TAT GCC TGT GAG GTC TGG AAC TGG GGC AGC CAG GCC CGG AGT GAG CCC CTT GAG CTG ACC ATC AAC TAT GGT CCT GAC AAA GTG AAC ATC ACC AGG GAG TCA GCA TCG AAG ATA GTC AGC ACC ATC GAG GTA GAG CTC AAC TCC AGC GTG ACC CTG CAG TGT TGT GCC GAG TCC AAG CCA GGC GCT GAG TAT CGC TGG ACT CTT GAA CAC TCC ACC TGG GAG CAC CTG GGA GAG CAA CTG ATC ATC AAG GCT CTG ACC TGG GAA CAC AAC GGG ATC TAC AAC TGC ACA GCC TCC AAC CCT CTC ACC GGC CTG GCC CGC TCC GCT TCA GTC CTG GTC AAG GTG GTA GGT CCC CAG TCC TCC TCC CTG TCC TCA GGG GCC ATC GCT GGT ATT GTC ATT GGG ATC CTG GCT GTC ATT GCT GTG GCC TCA GAA CTG GGC TAT TTT CTC TAC ATC AGA AAT GCC AGA CGG CCC TCA AGG AAA ACA ACA GAG GAC CCC AGT CAT GAG ACC TCA CAA CCC ACT CCA AAG GAG GAG CAC CCC ACA GAG CCC AGT TCC GAA AGC CTA AGT CCT GAG TAT TGC AAC ATA TCC CAG CTT CAG GGA CGA ATC AGA GTC GAA AAG ATG CAA CCA CCA GAC CTT CCA GAG GAG ACC TAT GAG GGC GAA TTG GAT TGC CAG ACA AAG CTG CCT TCA GCA AGC CCT GGA GGC AAC TCT TTT AGC CCC TGG AAG CCA CCA CCC AAA CCT CTG ATG CCC CCA CTC GGA TTG CTC TCC ACT GTG CCA AAA AAC ACG GAG TCA ACC TAT GAG GTG CTT GTG AAT CCA GAG CCC AAC ACT TAC GTC CAA ATC AAC TCC TCG GTT 
CEmac                           ATG GGG CCT GCT GAC TTA TGG GGA CAC CAC TGG ATG GGA ATC CTG CTC TCA GGA CAA AGG CAG GGC AAT GTG AGA AGA AAG CCA GAG GGA AGG GGC CAC GGC AGG CTT TCC ACA GGG AGG CTT CCT GTC TCG GCC TCG CTT TGG ACC CTA TGG AAT CCT CCA GCT GCA GCC CAG CTC ACC CTT GAT GCC AAC CCA CTT GAT GCC ACC CAA AGT GAG GAT GTT GTT CTG TCT GTG TTT GGG ACC CCC AGG ATA CCC CAG ATT CAT GGC AGA TCC AGA GAG CTG GCC AAG CCT ACC ATT GCA GTC AGC CCG GGC ACT GCC ATT GAG CAG AAG GAT ATG GTG ACC TTC TAC TGC AAC ACC AAG GAT GTC AAC ATT ACC ATC CAC TGG GTT TCC AAC AAC CTC TCC CTC GTG TTC CAT GAG CGC ATG CAG CTG TCC AAG GAT GGC AAG AAC CTC ACC ATC CTC GTT GTC CAG CGG GAG GAC TCG GGG ACT TAC CAT TGT GAA GCT CGA GAT GCC CTT CTG CGC CAG AGC AGC GAC CCC ATC TTC CTG GAC GTG AAG TAT GGT CCT GAT CCT GTT GAA ATC AAA TTG ATG TCT GGT GTT GCC AGT GGG GAG GTG GTT GAG GTG ATG GAG GGC TCT GAC GTG ACC TTC TTG GCA GAA ACA AAG TCT CAC CCA CCC TCT GCC TAT ACG TGG TTT CTC CTT GAC TCC ATT CTG TCT CAC ACC ACG AGC ACA TTC ACC ATC CAT GCT GTG TCC AGA GAA CAT GAG GGC CTG TAC AAG TGC TTG GTG TCC AAC AGT GCC ACC CAC CTG TCC CGC CTA GGT ACT CTG AAG GTT GTC CTC GAA AAA CTG ACC ACG CCA AGA GTC GTG CCT TCA AGC CTG AAC CTT GTG GAG AAC GCC AGG TCC GTG GAC CTG ACC TGC CAA ACC GTC AAT GAG ACT GTG AAT GTC CAG TGG TTC GTG AGT GGC CAG CCC CTC CTG CCC AGT GAG CAC CTG CAG CTG TCA GCT GGA AAC AGG ACC CTG ACC ATC CAC GGC CTC CAG CGG AAT GAC ACG GGG CCC TAT GCC TGT GAG GTC TGG AAC TGG GGC AGC TGG GCC CGG AGT GAG CCC CTT GAG CTG ACC ATC AAC TAT GGT CCT GAC AAA GTG AAC ATC ACC AGG GAG TCG GCA TCG AAG ATG GTC AGC ACC ATC GAG GCA GAG CTA AAC TCC AGC CTG ACC TTG CAG TGT TGT GCC GAG TCC AAG CCA GGC GCT GAG TAT CGC TGG ACT CTT GAA CAC TCC ACC TGG GAG CAC CTG GGA GAG CAA CTG ATC ATC AGG GCT CTG ACC TGG GAA CAC AAC GGG ATC TAC AAC TGC ACA GCC TCC AAC CCT CTC ACC GGC CTG GCC CGC TCC GCT TCA GTC CTG GTC AAG GTG GTA GGT CCC CAG TCC TCC TCC CTG TCC TCA GGG GCC ATT GCT GGT ATT GTC ATC GGG ATC CTG GCT GTC ATT GCT GTG GCC TCA GAA CTG GGC TAT TTT CTC TAC ATC AGA AGT GCC AGA CGG CCC TCA AGG AAA ACA GCA GAG GAC CCC AGT CAT GAG ACC TCA CAA CCC ACT CCA AAG GAG GAG CAC CCC ACA GAG CCC AGT TCC GAA AGC CTG AGT CCT GAG TAT TGC AAC ATA TCC CAG CTT CAG GGA CGG ATC AGA GTC GAA AAG ATG CAA CCA CCA GAC CTT CCA GAG GAG ACC TAT GAG GGC GAA TTG GAC TGC CAG ACA AAG CTG CCT TCA GCA AGC CCT GGA GGC AAT TCC TTC AGC CCG TGG AAG CCA CCA CCC AAA CCT CTG ATG CCC CCA CTC AGA TTG CTC TCC ACT GTG CCA AAA AAC ACG GAG TCA ATC TAT GAG GAG CTT GTG AAT CCA GAG CCC AAC ACT TAC GTC CAA ATC AAC TCC TTG GTT 
PTmac                           ATG GGG CCT GCT GAC TTA TGG GGA CAC CAC TGG ATG GGA ATC CTG CTC TCA GGA CAA AGG CAG GGC AAT GTG AGA AGA AAG CCA GAG GGA AGG GGC CAC GGC AGG CTT TCC ACA GGG AGG CTT CCT GTC TCG GCC TCG CTT TGG ACC CTA TGG AAT CCT CCA GCT GCA GCC CAG CTC ACC CTT GAT GCC AAC CCA CTT GAT GCC ACC CAA AGT GAG GAT GTT GTT CTG TCT GTG TTT GGG ACC CCC AGG ACA CCC CAG ATT CAT GGC AGA TCC AGA GAG CTG GCC AAG CCT ACC ATT GCA GTC AGC CCG GGC ACT GCC ATT GAG CAG AAG GAT ATG GTG ACC TTC TAC TGC AAC ACC AAG GAT GTC AAC ATT ACC ATC CAC TGG GTT TCC AAC AAC CTC TCC CTC GTG TTC CAT GAG CGC ATG CAG CTG TCC AAG GAT GGC AAG AAC CTC ACC ATC CTC GTT GTC CAG CGG GAG GAC TCG GGG ACT TAC CAT TGT GAA GCT CGA GAT GCC CTT CTG CGC CAG AGC AGC GAC CCC ATC TTC CTG GAC GTG AAG TAT GGT CCT GAT CCT GTT GAA ATC AAA TTG ATG TCT GGT GTT GCC AGT GGG GAG GTG GTT GAG GTG ATG GAG GGC TCT GAC GTG ACC TTC TTG GCG GAA ACA AAG TCT CAC CCA CCC TCT GCC TAT ACC TGG TTT CTC CTT GAC TCC ATT CTG TCT CAC ACC ACG AGC ACA TTC ACC ATC CAT GCT GTG TCC AGA GAA CAT GAG GGC CTG TAC AAG TGC TTG GTG TCC AAC AGT GCC ACC CAC CTG TCC CGC CTG GGT ACT CTG AAG GTT GTC CTC GAA AAA CTG ACC ACG CCA AGA GTC GTG CCT TCA AGC CTG AAC CTT GTG GAG AAC GCC AGG TCC GTG GAC CTG ACC TGC CAA ACC GTC AAT GAG ACT GTG AAT GTC CAG TGG TTC GTG AAT GGC CAG CCC CTC CTG CCC AGT GAG CAC CTG CAG CTG TCA GCT GGA AAC AGG ACC CTG ATC ATC CAC GGC CTC CAG CGG AAT GAC ACG GGG CCC TAT GCC TGT GAG GTC TGG AAC TGG GGC AGC CGG GCC CGG AGT GAG CCC CTT GAG CTG ACC ATC AAC TAT GGT CCT GAC AAA GTG AAC ATC ACC AGG GAG TTG GCA TCG AAG ATG GTC AGC ACC ATC GAG GCA GAG CTA AAC TCC AGC CTG ACC TTG CAG TGT TGT GCC GAG TCC AAG CCA GGC GCT GAG TAT CGC TGG ACT CTT GAA CAC TCC ACC TGG GAG CAC CTG GGA GAG CAA CTG ATC ATC AGG GCT CTG ACC TGG GAA CAC AAC GGG ATC TAC AAC TGC ACA GCC TCC AAC CCT CTC ACC GGC CTG GCC CGC TCC GCT TCA GTC CTG GTC AAG GTG GTA GGT CCC CAG TCC TCC TCC CTG TCC TCA GGG GCC ATT GCT GGT ATT GTC ATC GGG ATC CTG GCT GTC ATT GCT GTG GCC TCA GAA CTG GGC TAT TTT CTC TAC ATC AGA AAT GCC AGA CGG CCC TCA AGG AAA ACA GCA GAG GAC CCC AGT CAT GAG ACC TCA CAA CCC ACT CCA AAG GAG GAG CAC CCC ACA GAG CCC AGT TCT GAA AGC CTG AGT CCT GAG TAT TGC AAC ATA TCC CAG CTT CAG GGA CGG ATC AGA GTC GAA AAG ATG CAA CCA CCA GAC CTT CCA GAG GAG ACC TAT GAG GGC GAA TTG GAC TGC CAG ACA AAG CTG CCT TCA GCA AGC CCT GGA GGC AAT TCC TTC AGC CCG TGG AAG CCA CCA CCC AAA CCT CTG ATG CCC CCA CTC AGA TTG CTC TCC ACT GTG CCA AAA AAC ACG GAG TCA ATC TAT GAG GAG CTT GTG AAT CCA GAG CCC AAC ACT TAC GTC CAA ATC AAC TCC TTG GTT 
rhesus                          ATG GGG CCT GCT GAC TTA TGG GGA CAC CAC TGG ATG GGA ATC CTG CTC TCA GCA CAA AGG CAG GGC AAT GTG AGA AGA AAG CCA GAG GGA AGG GGC CAC GGC AGG CTT TCC ACA GGG AGG CTT CCT GTC TCG GCC TCG CTT TGG ACC CTA TGG AAT CCT CCA GCT GCA GCC CAG CTC ACC CTT GAT GCC AAC CCA CTT GAT GCC ACC CAA AGT GAG GAT GTT GTT CTG TCT GTG TTT GGG ACC CCC AGG ATA CCC CAG ATT CAT GGC AGA TCC AGA GAG CTG GCC AAG CCT ACC ATT GCA GTC AGC CCG GGC ACT GCC ATT GAG CAG AAG GAT ATG GTG ACC TTC TAC TGC AAC ACC AAG GAT GTC AAC ATT ACC ATC CAC TGG GTT TCC AAC AAC CTC TCC CTC GTG TTC CAT GAG CGC ATG CAG CTG TCC AAG GAT GGC AAG AAC CTC ACC ATC CTC GTT GTC CAG CGG GAG GAC TCG GGG ACT TAC CAT TGT GAA GCT CGA GAT GCC CTT CTG CGC CAG AGC AGC GAC CCC ATC TTC CTG GAC GTG AAG TAT GGT CCT GAT CCT GTT GAA ATC AAA TTG ATG TCT GGT GTT GCC AGT GGG GAG GTG GTT GAG GTG ATG GAG GGC TCT GAC GTG ACC TTT TTG GCG GAA ACA AAG TCT CAC CCA CCC TCT GCC TAT ACC TGG TTT CTC CTT GAC TCC ATT CTG TCT CAC ACC ACG AGC ACA TTC ACC ATC CAT GCT GTG TCC AGA GAA CAT GAG GGC CTG TAC AAG TGC TTG GTG TCC AAC AGT GCC ACC CAC CTG TCC CGC CTG GGT ACT CTG AAG GTT GTC CTC GAA AAA CTG ACC ACG CCA AGA GTC GTG CCT TCA AGC CTG AAC CTT GTG GAG AAC GCC AGG TCC GTG GAC CTG ACC TGC CAA ACC GTC AAT GAG ACT GTG AAT GTC CAG TGG TTC GTG AGT GGC CAG CCC CTC CTG CCC AGT GAG CAC CTG CAG CTG TCA GCT GGA AAC AGG ACC CTG ATC ATC CAC GGC CTC CAG CGG AAT GAC ACG GGG CCC TAT GCC TGT GAG GTC TGG AAC TGG GGC AGC TGG GCC CGG AGT GAG CCC CTT GAG CTG ACC ATC AAC TAT GGT CCT GAC AAA GTG AAC ATC ACC AGG GAG TCG GCA TCG AAG ATG GTC AGC ACC ATC GAG GCA GAG CTA AAC TCC AGC CTG ACC TTG CAG TGT TGT GCC GAG TCC AAG CCA GGC GCT GAG TAT CGC TGG ACT CTT GAA CAC TCC ACC TGG GAG CAC CTG GGA GAG CAA CTG ATC ATC AGG GCT CTG ACC TGG GAA CAC AAC GGG ATC TAC AAC TGC ACA GCC TCC AAC CCT CTC ACC GGC CTG GCC CGC TCC GCT TCA GTC CTG GTC AAG GTG GTA GGT CCC CAG TCC TCC TCC CTG TCC TCA GGG GCC ATT GCT GGT ATT GTC ATC GGG ATC CTG GCT GTC ATT GCT GTG GCC TCA GAA CTG GGC TAT TTT CTC TAC ATC AGA AAT GCC AGA CGG CCC TCA AGG AAA ACA GCA GAG GAC CCC AGT CAT GAG ACC TCA CAA CCC ACT CCA AAG GAG GAG CAC CCC ACA GAG CCC AGT TCC GAA AGC CTG AGT CCT GAG TAT TGC AAC ATA TCC CAG CTG CAG GGA CGG ATC AGA GTC GAA AAG ATG CAA CCA CCA GAC CTT CCA GAG GAG ACC TAT GAG GGC GAA TTG GAC TGC CAG ACA AAG CTG CCT TCA GCA AGC CCT GGA GGC AAT TCC TTC AGC CCA TGG AAG CCA CCA CCC AAA CCT CTG ATG CCC CCA CTC AGA TTG CTC TCC ACT GTG CCA AAA AAC ACG GAG TCA ATC TAT GAG GAG CTT GTG AAT CCA GAG CCC AAC ACT TAC GTC CAA ATC AAC TCC TTG GTT 
drill                           ATG GGG CCT GCT GAC TTA TGG GGA CAC CAC TGG ATG GGA ATC CTG CTC TCA GGA CAA AGG CAG GGC AAT GTG AGA AGA AAG TCA GAG GGA AGG GGC CAC GGC AGG CTC TCC ACA GGG AGG CTT CCT GTC TCG GCC TCG CTT TGG ACC CTA TGG AAT CCT CCA GCT GCA GCC CAG CTC ACC CTT GAT GCC AAC CCA CTT GAT GCC ACC CAA AGT GAG GAT GTT GTT CTG TCT GTG TTT GGG ACC CCC AGG ACA CCC CAG ATT CAT GGC AGA TCC AGA GAG CTG GCC AAG CCT ACC ATT GCA GTC AGC CCG GGC ACT GCC ATT GAG CAG AAG GAT ATG GTG ACC TTC TAC TGC AAC ACC AAG GAT GTC AAC ATT ACC ATC CAC TGG GTT TCC AAC AAC CTC TCC CTC GTG TTC CAT GAG CGC ATG CAG CTG TCC AAG GAT GGC AAG AAC CTC ACC ATC CTC GTT GTC CAG CGG GAG GAC TCG GGG ACT TAC CAT TGT GAA GTT CGA GAT GCC CTT CTG CGC CAG AGC AGC GAC CCC ATC TTC CTG GAC GTG AAG TAT GGT CCT GAT CCT GTT GAA ATC AAA TTG ATG TCT GGT GTT GCC AGT GGG GAG GTG GTT GAG GTG ATG GAG GGC TCT GAC GTG ACC TTC TTG GCG GAA ACA AAG TCT CAC CCA CCC TCT GCC TAT ACC TGG TTT CTC CTT GAC TCC ATT CTG TCT CAC ACC ACG AGC ACA TTC ACC ATC CAT GCT GTA TCC AGA GAA GAT GAG GGC CTG TAC AAG TGC TTG GTG TCC AAC AGT GCC ACC CAC CTG TCC CGC CTG GGT ACT CTG AAG GTT GTC CTC GAA AAA CTG ACC ACG CCA AGA GTC GTG CCT TCA AGC CTG AAC CTT GTG GAG AAC GCC AGG TCC GTG GAC CTG ACC TGC CAA ACC GTC AAT GAG ACT GTG AAT GTC CAG TGG TTC GTG AGT GGC CAG CCT CTC CTG CCC AGT GAG CAC CTG CAG CTG TCA GCT GGA AAC AGG ACC CTG ATC ATC CAC GGC CTC CAG CGG AAT GAC ACG GGG CCC TAT GCC TGT GAG GTC TGG AAC TGG GGC AGC CGG GCC CGG AGT GAG CCC CTT GAG CTG ACC ATC AAC TAT GGT CCT GAC AAA GTG AAC ATC ACC AGG GAG TCA GCA TCG AAG ATG GTC AGC ACC ATC GAG GCA GAG CTC AAC TCC AGC CTG ACC CTG CAG TGT TGT GCC GAG TCC AAG CCA GGC GCT GAG TAT CGC TGG ACT CTT GAA CAC TCC ACC TGG GAG CAC CTG GGA GAG CAA CTG CTC ATC AGG GCT CTG ACC TGG GAA CAC AAC GGG ATC TAC AAC TGC ACA GCC TCC AAC CCT CTC ACC GGC CTG GCC CGC TCT GCT TCA GTC CTG GTC AAG GTG GTA GGT CCC CAG TCC TCC TCC CTG TCC TCA GGG GCC ATT GCT GGT ATT ATC ATC GGG ATC CTG GCT GTC ATT GCT GTG GCC TCA GAA CTG GGC TAT TTT CTC TAC ATC AGA AAT GCC AGA CGG CCC TCA AGG AAA ACA ACA GAG GAC CCC AGT CAT GAG ACC TCA CAA CCC ACT CCA AAG GAG GAG CAC CCC ACA GAG CCC AGT TCC GAA AGC CTG AGT CCT GAG TAT TGC AAC ATA TCC CAG CTT CAG GGA CGG ATC AGA GTC GAA AAG ATG CAA CCA CCA GAC CTT CCA GAG GAG ACC TAT GAG GGC GAA TTG GAC TGC CAG ACA AAG CTG CCT TCA GCA AGC CCT GGA GGC AAT TCC TTC AGC CCG TGG AAG CCA CCA CCC AAA CCT CTG ATG CCC CCA CTC AGA TTG CCC TCC ACT GTG CCA AAA AAC ACG GAG TCA ATC TAT GAG GAG CTT GTG AAT CCA GAG CCC AAC ACT TAC GTC CAA ATC AAC TCC TCG GTT 
sootyM                          ATG GGG CCT GCT GAC TTA TGG GGA CAC CAC TGG ATG GGA ATC CTG CTC TCA GGA CAA AGG CAG GGC AAT GTG AGA AGA AAG CCA GAG GGA AGG GGC CAC GGC AGG CTC TCC ACA GGG AGG CTT CCT GTC TCG GCC TCG CTT TGG ACC CTA TGG AAT CCT CCA GCT GCA GCC CAG CTC ACC CTT GAT GCC AAC CCA CTT GAT GCC ACC CAA AGT GAG GAT GTT GTT CTG TCT GTG TTT GGG ACC CCC AGG ACA CCC CAG ATT CAT GGC AGA TCC AGA GAG CTG GCC AAG CCT ACC ATT GCA GTC AGC CCG GGC ACT GCC ATT GAG CAG AAG GAT ATG GTG ACC TTC TAC TGC AAC ACC AAG GAT GTC AAC ATT ACC ATC CAC TGG GTT TCC AAC AAC CTC TCC CTC GTG TTC CAT GAG CGC ATG CAG CTG TCG AAG GAT GGC AAG AAC CTC ACC ATC CTC GTT GTC CAG CGG GAG GAC TCG GGG ACT TAC CAT TGT GAA GCT CGA GAT GCC CTT CTG CGC CAG AGC AGC GAC CCC ATC TTC CTG GAC GTG AAG TAT GGT CCT GAT CCT GTT GAA ATC AAA TTG ATG TCT GGT GTT GCC AGT GGG GAG GTG GTT GAG GTG ATG GAG GGC TCT GAC GTG ACC TTC TTG GCG GAA ACA AAG TCT CAC CCA CCC TCT GCC TAT ACC TGG TTT CTC CTT GAC TCC ATT CTG TCT CAC ACC ACG AGC ACA TTC ACC ATC CAT GCT GTG TCC AGA GAA GAT GAG GGC CTG TAC AAG TGC TTG GTG TTC AAC AGT GCC ACC CAC CTG TCC CGC CTG GGT ACT CTG AAG GTT GTC CTC GAA AAA CTG ACC ACG CCA AGA GTC GTG CCT TCA AGC CTG AAC CTT GTG GAG AAT GCC AGG TCC GTG GAC CTG ACC TGC CAA ACC GTC AAT GAG ACT GTG AAT GTC CAG TGG TTC GTG AGT GGC CAG CCC CTC CTG CCC AGT GAG CAC CTG CAG CTG TCA GCT GGA AAC AGG ACC CTG ATC ATC CAC GGC CTC CAG CGG AAT GAC ACG GGG CCC TAT GCC TGT GAG GTC TGG AAC TGG GGC AGC CGG GCC CGG AGT GAG CCC CTT GAG CTG ACC ATC AAC TAT GGT CCT GAC AAA GTG AAT ATC ACC AGG GAG TCG GCA TCG AAG ATG GTC AGC ACC ATC GAG GCA GAG CTC AAC TCC AGC CTG ACC CTG CAG TGT TGT GCC GAG TCC AAG CCA GGC GCT GAG TAT CGC TGG ACT CTT GAA CAC TCC ACC TGG GAG CAC CTG GGA GAG CAA CTG CTC ATC AGG GCT CTG ACC TGG GAA CAC AAC GGG ATC TAC AAC TGC ACA GCC TCC AAC CCT CTC ACC GGC CTG GCC CGC TCC GCT TCA GTC CTG GTC AAG GTG GTA GGT CCC CAG TCC TCC TCC CTG TCC TCA GGG GCC ATT GCT GGT ATT ATC ATC GGG ATC CTG GCT GTC ATT GCT GTG GCC TCA GAA CTG GGC TAT TTT CTC TAC ATC AGA AAT GCC AGA CGG CCC TCA AGG AAA ACA ACA GAG GAC CCC AGT CAT GAG ACC TCA CAA CCC ACT CCA AAG GAG GAG CAC CCC ACA GAG CCC AGT TCC GAA AGC CTG AGT CCT GAG TAT TGC AAC ATA TCC CAG CTT CAG GGA CGG ATC AGA GTC GAA AAG ATG CAA CCA CCA GAC CTT CCA GAG GAG ACC TAT GAG GGC GAA TTG GAC TGC CAG ACA AAG CTG CCT TCA GCA AGC CCT GGA GGC AAT TCC TTC AGC CCG TGG AAG CCA CCA CCC AAA CCT CTG ATG CCC CCA CTC AGA TTG CCC TCC ACT GTG CCA AAA AAC ACG GAG TCA ATC TAT GAG GAG CTT GTG AAT CCA GAG CCC AAC ACT TAC GTC CAA ATC AAC TCC TCA GTT 
BSNM                            ATG GGG CCT GCT GAC TTA TGG GGA CAC CAC TGG ATG GGA ATC CTG CTC TCA GGA CAA AGG CAG GGC AAT GTG AGA AGA AAG TCA GAG GGA AGG GGC CAC AGC AGG CTT TCC ACA GGG AGG CTT CCT GTC TCG GCC TCG CTT TGG ACC GTA TGG AGT CCT CCA GCT GCA GCC CAG ATC ACC CTT GAT GCC AAC TCA CTT GAT GCC ACC CAA AGT GAG GAT TTT GTT CTG TCT GTG TTT GGG ACC CCC AGG ACA CCC CAG ATT CAT GGC AGA TCC AGA GAG CTG GCC AAG CCT ACT ATT GCA GTC AGC CTG GGC ACT GCC ACA GAG CAG AAG GAT ATG GTG ATC TTC TAC TGT AAC ACC AAG GAC GTC AAC ATT ACC ATC CAC TGG GTT TCC AAC AAC CTC TCC GTC GTG TTC CAT GAG CGC ATG CAG CTG TCC AAG GAT GGC AAG AGC CTC ACC ATC CTC ATT GTC CAG CGG GAG GAC TCA GGG ACT TAC CAA TGT GAA GCT CGA GAT GCC CTT CTG CGC CAG AGC AGC GAC CCC ATC TTC CTG GAC GTG AAG TAT GGT CCT GAT CCT GTT GAA ATC AAA TTG GAG TAT GGT GTT GCC AGT GGG GAG GTG GTT GAG GTG ATG GAG GGC TCT GAC GTG ACC TTC TTG GCG GCA ACC AAG TCT CAC CCA CCC TCT GCC TAT ACC TGG TTT CTC CTT GAC TCC ATT CTG TCT CAC ACC ACG AGC ACA TTC ACC ATC CAT GCT GTG TCC AGA GAA CAT GAG GGC CTG TAC AAG TGC TTG GTG TCC AAC AGT GAC ACC CAC CTG TCC CGC CTG GGT ACT CTG AAG GTT GTC CTT GAA AAA GTG ACC ATG CCA AAA GTC GTA CCT TCA AGC CTG AAC CTT GTG GAG AAC GCC AGG TCC GTG GAC CTG ACC TGC CAA ACC GTC AAT GAG AAT GTG AAT GTC CGG TGG TTC CTG AGT GGC CAG CCC CTC CTG CCC AGT GAG CAC CTG CAG CTG TCA GCT GGC AAC AGG ACC CTG GTC ATC CAT GGC CTC CAG CGG AAT GAC ACG GGG CCC TAT GCC TGT GAG GTC TGG AAC TGG GGC AGC CAG GCC TGG AGT GAG CCC CTT GAG CTT ACC ATC AAC TAT GGT CCT GAC AAA GTG AAC ATC ACC AGG GAG TCG GCA TCA AAG ATG GTC AGC ACC ATC GAG GCA GAG CTC AAC TCC AGC CTG ACC CTG CAG TGT TGG GCC GAG TCC AAG CCA GGC GCT GAG TAT CGC TGG ACT CTT GAA CAC TCC ACC GGG GAG CAC CTG GGA GAG CAA CTG ATC ATC AGG GCT CTG ACC TGG GAA CAC AAC GGG ATC TAC AAC TGC ACA GCC TCC AAC CCT CTC ACC GGC CTG GCC CGC TCC GCT TCA GTC CTG GTC AAG GTG GTA GGT CCC CAG TCC TCC TCC CTG TCC TCA GGG GCC ATC GCT GGT ATT GTC ATC GGG ATC CTG GCT GTC ATT GCT GTG GCC TCA GAA CTG GGC TAT TTT CTC TAC ATC AGA AAT GCC AGA CGG CCC TCA AGG AAA ACA ACA GAG GAC CCC AGT CAT GAG ACC TCA CAA CCC ACT CCG AAG GAG GAG CAC CCC ACA GAG CCC AGT TCC GAA AGC CTG AGT CCT GAG TAT TGC AAC ATA TCC CAG CTT CAG GGA CGG ATC AGA GTC GAA AAG ATG CAA CCA CCA GAC CTT CCA GAG GAG ACC TAT GAG GGC GAA TTG GAT TGC CAG ACA AAG CTG CCT TCA GCA AGC CCT GGA GGC AAT TCT TTC AGC CCC TGG AAG CCA CCA CCC AAA CCT CTG ATG CCC CCA CTC AGA TTG CTC TCC ACT GTG CCA AAA AAC ACG GAG TCA ATC TAT GAG GAG CTT GTG AAT CCA GAG CCC GAC ACT TAC GTC CAA ATC AAC TCC TCG GTT 
GSNM                            ATG GGG CCT GCT GAC TTA TGG GGA CAC CAC TGG ATG GGA ATC CTG CTC TCA GGA CAA AGG CAG GGC AAT GTG AGA AGA AAG TCA GAG GGA AGG GGC CAC AGC AGG CTT TCC ACA GGG AGG CTT CCT GTC TCG GCC TCG CTT TGG ACC GTA TGG AGT CCT CCA GCT GCA GCC CAG ATC ACC CTT GAT GCC AAC TCA CTT GAT GCC ACC CAA AGT GAG GAT TTT GTT CTG TCT GTG TTT GGG ACC CCC AGG ACA CCC CAG ATT CAT GGC AGA TCC AGA GAG CTG GCC AAG CCT ACT ATT GCA GTC AGC CTG GGC ACT GCC ACA GAG CAG AAG GAT ATG GTG ATC TTC TAC TGT AAC ACC AAG GAC GTC AAC ATT ACC ATC CAC TGG GTT TCC AAC AAC CTC TCC GTC GTG TTC CAT GAG CGC ATG CAG CTG TCC AAG GAT GGC AAG AGC CTC ACC ATC CTC ATT GTC CAG CGG GAG GAC TCA GGG ACT TAC CAA TGT GAA GCT CGA GAT GCC CTT CTG CGC CTG AGC AGC GAC CCC ATC TTC CTG GAC GTG AAG TAT GGT CCT GAT CCT GTT GAA ATC AAA TTG GAG TAT GGT GTT GCC AGT GGG GAG GTG GTT GAG GTG ATG GAG GGC TCT GAC GTG ACC TTC TTG GCG GCA ACC AAG TCT CAC CCA CCC TCT GCC TAT ACC TGG TTT CTC CTT GAC TCC ATT CTG TCT CAC ACC ACG AGC ACA TTC ACC ATC CAT GCT GTG TCC AGA GAA CAT GAG GGC CTG TAC AAG TGC TTG GTG TCC AAC AGT GAC ACC CAC CTG TCC CGC CTG GGT ACT CTG AAG GTT GTC CTT GAA AAA GTG ACC ATG CCA AAA GTC GTA CCT TCA AGC CTG AAC CTT GTG GAG AAC GCC AGG TCC GTG GAC CTG ACC TGC CAA ACC GTC AAT GAG AAT GTG AAT GTC CGG TGG TTC CTG AGT GGC CAG CCC CTC CTG CCC AGT GAG CAC CTG CAG CTG TCA GCT GGC AAC AGG ACC CTG GTC ATC CAT GGC CTC CAG CGG AAT GAC ACG GGG CCC TAT GCC TGT GAG GTC TGG AAC TGG GGC AGC CAG GCC TGG AGT GAG CCC CTT GAG CTT ACC ATC AAC TAT GGT CCT GAC AAA GTG AAC ATC ACC AGG GAG TCG GCA TCA AAG ATG GTC AGC ACC ATC GAG GCA GAG CTC AAC TCC AGC CTG ACC CTG CAG TGT TGG GCC GAG TCC AAG CCA GGC GCT GAG TAT CGC TGG ACT CTT GAA CAC TCC ACC GGG GAG CAC CTG GGA GAG CAA CTG ATC ATC AGG GCT CTG ACC TGG GAA CAC AAC GGG ATC TAC AAC TGC ACA GCC TCC AAC CCT CTC ACC GGC CTG GCC CGC TCC GCT TCA GTC CTG GTC AAG GTG GTA GGT CCC CAG TCC TCC TCC CTG TCC TCA GGG GCC ATC GCT GGT ATT GTC ATC GGG ATC CTG GCT GTC ATT GCT GTG GCC TCA GAA CTG GGC TAT TTT CTC TAC ATC AGA AAT GCC AGA CGG CCC TCA AGG AAA ACA ACA GAG GAC CCC AGT CAT GAG ACC TCA CAA CGC ACT CCG AAG GAG GAG CAC CCC ACA GAG CCC AGT TCC GAA AGC CTG AGT CCT GAG TAT TGC AAC ATA TCC CAG CTT CAG GGA CGG ATC AGA GTC GAA AAG ATG CAA CCA CCA GAC CTT CCA GAG GAG ACC TAT GAG GGC GAA TTG GAT TGC CAG ACA AAG CTG CCT TCA GCA AGC CCT GGA GGC AAT TCT TTC AGC CCC TGG AAG CCA CCA CCC AAA CCT CTG ATG CCC CCA CTC AGA TTG CTC TCC ACT GTG CCA AAA AAC ACG GAG TCA ATC TAT GAG GAG CTT GTG AAT CCA GAG CCC GAC ACT TAC GTC CAA ATC AAC TCC TCG GTT 
colobus                         ATG GGG CCT GCT GAC TTA TGG GGA CAC CAC TGG ATG GGA ATC CTG CTC TCA GGA CAA AGG CAG GGC AAT GTG AGA AGA AAG TCA GAG GGA AGG GGC CAC AGC AGG CTT TCC ACA GGG AGG CTT CCT GTC TCA GCC TCG CTT TGG ACC GTA TGG AGC CCT CCA GCT GCA GCC CAG ATC ACC CTT GAT GCC AAT TCA CTT GAT GCC ACC CAA AGT GAG GAT TTT GTT CTG TCT GTG TTT GGG ACC CCC AGG ACA CCC CAG ATT CAT GGC AGA TCC AGA GAG CTG GCC AAG CCT ACT ATT GCA GTC AGC CTG GGC ACT GCC ATA GAG CAG AAG GAT ATG GTG ATC TTC CAC TGT AAC ACC GAG GAC GTC AAC ATT ACC ATC CAC TGG GTT TCC AAC AAC CTC TCC GTC ATG TTC CAT GAG CGC ATG CAG CTG TCC AAG GAT GGC AAG AGC CTC ACC ATC CTC ATT GTT CAG CGG GAA GAC TCG GGG ACT TAC CAA TGT GAA GCT CGA GAT GCC CTT TTG CGC CAG AGC AGC GAC CCC ATC TTC CTG GAC GTG AAG TAT GGT CCT GAT CCT GTT GAA ATC AAA TTG GAG TCT GGT GTT GCC AGT GGG GAG GTG GTT GAG GTG ATG GAG GGC TCC GAC GTG ACC TTC TTG GCA GAA ACA AAG TCT CAC CCA CCC TCT GCC TAT ACC TGG TTT TTC CTT GAC TCC ATT CTG TCT CAC ACC ACA AGC ACA CTC ACT ATC CGT GCT GTG TCC AGA GAA CAT GAG GGC CTG TAC AAG TGC TTG GTG TTC AAC AGT GAC ACC CAC CTG TCC CGC CTG GGT ACT CTG AAG GTT GTC CTT GAA AAA GTG ACC ACG CCA AAA GTC GTG CCT TCA AGC CTG AAC CTT GTG GAG AAC GCC AGG TCC GTG GAC CTG ACC TGC CAA ACC ATC AAT GAG AAT GTG AAT GTC CGG TGG TTC CTG AGT GGC CAG CCC CTC CTG CCC AGT GAG CAC CTG CAG CTG TCA GCT GGC AAC AGG ACC CTG GTC ATC CAC GGC CTC CAG CGG AAT GAC ACG GGG CCC TAT GCC TGT GAG GTC TGG AAC TGG GGC AGC CGG GCC TGG AGT GAG CCC CTT GAG CTT ACC ATC AAC TAT GGT CCT GAC AAA GTG AAC ATC ACC AGG GAG TCG GCA TCG AAG ATG GTC AGC ACC ATC GAG GCA GAG CTC AAC TCC AGC CTG ACC CTG CAG TGT TGG GCC GAG TCC AAG CCA GGC GCT GAG TAT CGC TGG ACT CTT GAA CAC TCC ATC GGG GAG CAC CTG GGA GAG CAA CTG ATC ATC AGG GCT CTG ACC TGG GAA CAC AAC GGG ATC TAC AAC TGC ACA GCC TCC AAC CCT CTC ACC GGC CTG GCC CGC TCC GCT TCA GTC CTG GTC AAG GTG GTA GGT CCC CAG TCC TCC TCC CTG TCC TCA GGG GCC ATC GCT GGT ATT GTC ATC GGG ATC TTG GCT GTC ATT GCT GTG GCC TCA GAA CTG GGC TAT TTT CTC TAC ATC AGA AAT GCC AGA CGG CCC TCA AGG AAA ACA ACA GAG GAC CCC AGT CAT GAG ACC TCA CAA CCC ACT CTG AAG GAG GAG CAC CCC ACA GAG CCC AGT TCC GAA AGC CTG AGT CCT GAG TAT TGC AAC ATA TCC CAG CTT CAG GGA CGG ATC AGA GTC GAA AAG ATG CCA CCA CCA GAC CTT CCA GAG GAG ACC TAT GAG GGC GAA TTG GAT TGC CAG ACA AAG CTG CCT TCA GCA AGC CCT GGA GGC AAT TCT TTC GGC CCC TGG AAG CCA CCA CCC AAA CCT CTG ATG CCC CCA CTC AGA TTG CTC TCC ACT GTG CCA AAA AAC ACG GAG TCA ATC TAT GAG GAG CTT GTG AAT CCA GAG CCC GAC ACT TAC GTC CAA ATC AAC TCC TCG GGT 
capuchin                        ATG AAG CCT GCT GAC TTA TGG GGA CAC CAC TGG ATG GGA ATC CTG CTC TCA GGA CAA AGG CAG GAC CCT GTG AGA AGA GAG CCA GAG GGA AAG GGC CAG GGC AGG CAT TCC ACA GGG AGG CTT CTT GTC TCA GCC TCG CTT TGG ACC ATA TGG AGT CCT CCA GCT GCA GCC CAG TTC ACC TTC AAT GCC AAC CGA CGT GAC GCC ATA CAA AGT GAG GAT GTT GTT CTA TCC ATG TCT GGG ACC CCC AGG ACA CCT CAG ACT CAC GGC AGA TCC AGA GGG CTG GCC AAG CCC ACC ATT GAG GTC AGC TCG GGC ACT GCC ATA GAG CAG AAG GAA ATG GTG ACC TTC TAT TGC AAC ACC AAC GAT GTC AAC ATT ACC ATC CAC TGG GTT TCC AAC AAC CTC CCC CTC ATA TTC CAT GAG CGT ATG CAG CTG TCC AAG GAT GGC AAG ACC CTC ACC ATC CTC ATT GTC CAG AGG GAG GAC TCA GGG ACC TAC CAA TGT GAA GCT CAA GAT GCC TTT GGG AGT GAG AGC AGC GAC CCC ACC TTC TTG GAT GTG AAT TAT GGT CCT GAC CCT GTT GAA ATC AAA TTG GAG TCT GGT GTT GCC AGT GGG GAG GTG GTT GAG GTG ATG GAG GGC TCC AAC GTG ACC TTC TTG GTG GAA ACA AAG TCT CAT CCA CCC CCT TCC TAT ATG TGG TTT CTC CCT GAC TCC AAT CTG TCT CCC ACC GTG AGA ACA TTC ACC ATC CAT GCT GTG TCC AGA GAA CAT GAG GGC CTG TAC AGG TGC TTG GTG TCC AAC GCT GCC ACC CAC CTG TCC CGC CTG GGT ACT CTG AAG GTC GTC CTT GAA ACA CTG ACC ACA CCT CAA GTC ATG TCT TCA AGC CCA GAC CTT GTG GAG AAT GCC AGG TCT GTG GCC CTG ACC TGC CAA ACT GAC CAT GAG AGG GTG AAT GTC CAG TGG TTC CTG AGT GGC CAG CCC CTC CTG CCC AGT GAG CAC CTG GAG CTG TCG GCT GAC AAC AGG ACC CTG ACC ATC CAT GGC CTC CAG CGG AAC GAC ACA GGG CCC TAT GCC TGT GAG GTC TGG AAC TGG GGC AGC CAG GCC CGG AGT GAG CCC CTT GAG CTG ACC ATC AAC TAT GGT CCT GAC CGA GTG AAC ATC ACC AAG GAG TCA GCG TCT GAG GTG GTC AGC ATC ATC AAG GCA GAG CTC AAC TCC AGC CTG ACC CTG CAG TGT TGG GCC GAG TCC AAG CCA AGC GCT GAG TAT CGC TGG ACT CTT GAA CAC TCC ACT GGG GAG CAC ATG GGA GAG CAG CTG ATC ATC AGG GCT CTG ACC TGG GAA CAC GAC GGG ATC TAC AAC TGC ACA GCC TCC AAC CCG CTC ACT GGC CTG GCC CGC TCC GCT TCT GTC CTA GTC AAG GTG GTA GGT CCC CAG TCC TCC TCC CTG TCC TCA GGG GCC ATC GCT GGT ATA GTC ATC GGG ATC CTG GCT GTC ATT GCT CTG GCC ACA GAA ATG GTC TAT TTT CTC TAC ATC AGA AAT GCC AGA CGG CCC TCA AGG AAA ACA ACA GAT GAC CCC ATT CAT GAG ACT TCA CAA CCC ACC CCT AAG GAG GAG CAC CCT ACA GAG CCC AGT TCC AAA AGC CTG AGG CCT GAG TAT TGC AAC ATG TCC CAG CTC CAG GGA TGC AGC AGA GTT GAA AAG ATG CAA CCA CCA GAC CCT CCA GAG AAG ACC TAT GAG GGC GAA TTG GAT TGC CAA ACG AAG CTG CCT TCA GAA AGC CCT GGA GGC AAT TCT TTC AGC CCC TGG AAG CCA CCA CCC AAA GCT CTG ATG CCC CCA CTC AGA TTG CTC TAC ACT CAG CCA AAG AAC ATG GAG TCA GTC TAT AAG GAG CTT GTG AAT CCA GAG CCC AAC ACT TAC GCC CAA ATC AAT CCC TTG GTC 
nightM                          ATG GGG CCT GCT GAC TTA TGG GGA CAC CAC TGG ATG GGA ATC CTG CTC TCA GGA CAA AGG CAG GAC CCT GCG AGA AGA AAG CCA GAG GGA AAG GGC CAG GGC AGG CGT TCC ACA GGG AGG CTT CTT GTC TTG GCC TCG CTT TGG ACC GTA TGG AGT CCT CCA GCT GCA GCC CAG TTC ACC TTT GAT GCC AAC CCA CGT GAC GCC ACA CAA AGT GAG GAT GTT GTT CTG TCC GTG TCT GGG ACC CCC AGG ACA CCC CAG ACT CAT GGC AGA TCC AGA GGG CTG GCC AAG CCC ACC ATT GAG GTC AGC TCG GGC ACT GCC ATA GAG CAG AAG GAA ATG GTG ACC TTC TAT TGC AAC ACC AGC GAT GTC AAC ATT ACC ATC CAC TGG GTT TCC AAC AAC CTC CCC GTC ATG TTC CAT GAG CGT ATG CAG CTG TCC AAG GAT GGC AAG ACC CTC ATC ATT CTC ATT GTC CAG CGG GAG GAC TCG GGG ACT TAC CAA TGT GAA GCT CGA GAT GCC TTT GGG AGT AAG AGC AGC GAC CCC ACC TTC CTG GAT GTG AAT TAT GGT CCT GAC CCT GTT GAA ATC AAA CTG GAG TCT GGT GTT GCC AGT GGG GAG GTG GTT GAG GTG ACG GAG GGC TCC AAC GTG ACC TTC TTG GTG GAA ACA AAG TCT CAT CCA CCC CCT TCC TAT ATG TGG TTT CTC CCT GAC TCC AAT CTG TCT CTC ACC ATG AGA ACA TTC GCC ATC CAT GCT GTG TCC AGA GAA CAT GAG GGC CTG TAC AGG TGC TTG GTG TCC AAC GTT GCC ACC CAC CTG TCC CGC CTG GGT GCT CTG AAG GTC GTC CTT GAA ACA CTG ACC ACA CCT CAA GTC ATG TCT TCA AGC CTG AAC CTT GTG GAG AAT GAC AGG TCT GTG GCC CTG ACC TGC CAA ACT GAC CAT GAG AGG GTG AAT GTC CAG TGG TTC CTG AGT GGC CAG CCC CTC CTG CCC AGC GAG CAC CTG GAG CTG TCA GCT GAC AAC AGG ACC CTG ACC ATC CAT GGC CTC CAG CGG AAC GAC ACA GGG CCC TAT GCC TGT GAG GTC TGG AAC TGG GGC AGC CAG GCC CGG AGT GAG CCC CTT GAG CTG ACC ATC AAC TAT GGT CCT GAC CGA GTG AAC ATC ACC AAG GAG TCA GCA TCT GAG GTG GTC AGC ACC ATC AAG GCA GAG CTC AAC TCC AGC CTG ACC CTG CAG TGT TGG GCC GAG TCC AAG CCA AGT GCT GAG TAT CGC TGG ACT CTT GAA CAC TCC ACC AGG GAG CAT ATG GGG GAG CAT CTG ATC ATC AGG GCT CTG ACC TGG GAA CAC GAT GGG ATC TAC AAC TGC ACA GCC TCC AAC CCG CTC ACC GGC CTG GCC CGC TCC GCT TCT GTC CTA GTC AAG GTG GTA GGT CCC CAG TCC TCC TCC CTG TCC TCA GGG GCC ATC GCT GGT ATT GTC ATC GGG ATC CTG GCT GTC ATT GCC CTG GCC ACA GAA ATA GTC TAT TTT CTC TAC ATC AGA AAT GCC AGA CGG CCC TCA AGG AAA ACA ACA GAT GAC CCC ATT CAT GAG ACT TCA CAA TCC ACC CCT AAG GAG GAG CAC CCT ACA GAG CCC AGT TCC AAA AGC CTG AGG CCT GAG TAT TGC AAC ATG TCC CAG CTC CAG GGA TGG AGC AGA GTT GAA AAG ATG CAA CCA CCA GAC CCT CCA GAG AAG ACC TAT GAG GGC GAA TTG GAT TGC CAA ACG AGG CTG CCT TCA GAA AGC CCT GGA GGC AAT TCT TTC AGC CCC TGG AAG CCA CCA CCC AAA GCT CTG ATG CCC CCA CTC AGA TTG CTC TCC ACT CGG CCA AAG AAC ATG GAG TCA ATC TAT GAG GAG CTT GTG AAT CCA GAG CCC AAC ACT TAT GCC CAA ATC AAT CCC TCG GTC 
squirrelM                       ATG GGG CCT GCT GAC TTA TGG GGA CAC CAC TGG ATG GGA ATC CTG CTC TCA GGA CAA AGG CAG GAC CCT GCG AGA AGC AAG CCA GAG GGA AAG GGC CAG GGC AGG GGT TCC ACA GGG AGG CTT CTT GTC TCG GCC TCG CTT TGG ACC ATA TGG AGT CCT CCA GCT GCA GCT CAG TTC ACC TTC AAT GCC GAC CCA CGT GAC GCC ACA CAA AGT GAG GAT GTT GTT CTA TCC GTG TCT GGG ACC CCC AGG ACA CCC CAG ACT CAT GGC AGA TCC AGA GGA CTG GCC AAG CCC ACC ATT GAG GTC AAC TCA GGC ACT GCC ATA GAG CAG ACG GAA ATG GTG ACC TTC TAT TGC AAC ACC AGA GAT GTC AAC ATT ACC ATC CAC TGG TTT TCC AAC AAC CTC CCC ATC ATG TTC CAT GAG CGT ATG CAG CTG TCC AAG GAT GGC AAG ACC CTC ACC ATC CTC ATT GTC CAG CGG GAG GAC TCA GGG ACT TAC CAA TGT GAA GCT CGA GAT GCC TTT TGG AGT GAG AGC AGC GAC CCC ACC TTC CTG GAT GTG AAT TAT GGT CCT GAC CCT GTT GAA ATC AAA TTG GAG TCT GGT GTT GCC AGT GGG GAG GCG GTT GAG GTG ATG GAG GGC TCC AAC ATG ACC TTC TCG GTG GAA ACA AAG TCT CAT CCA CCC CCT TCC TAC ATG TGG TTT CTA CCT GAC TCC AAT CTG TCT CCC ACC ACG AGA ACA TTC ACC ATC CAT GCT GTG TCC AGA GAA CAT GAG GGC CTG TAC AGG TGC TTG GTG TCC AAC GTT GCC ACC CAC CTG TCC CGC CTG GGT ACT CTG AAG GTC GTC CTT GAA ACA CTG ACC ACA CCT CAA GTC ATG TCT TCA AGC CCA AAC CTT GTG GAG AAT GCC AGG TCT GTG GCC CTG ACC TGC CAA ACT GAC CAT GAG AGG GTG AAT GTC CAG TGG TTC CTG AGT GGC CAG CCC CTC CTG CCC AGT GAG CAC CTG GAG CTA TCA GCT GAC AAC AGG ACC CTG ACC ATC CAT GGC CTC CGG CGG AAC GAC ACA GGG CCC TAT GCC TGT GAG GTC TGG AAC TGG GGC AGC CAG GCA CGG AGT GAG CCC CTT GAG CTG ACC ATC AAC TAT GGT CCT GAC CGA GTG AAC ATC ACC AAG GAG TCA GCG TCT CAG GTG GTC AGC ACC ATC AAG GCA GAG CTG AAC TCC AGC CTG ACC CTG CGG TGT TGG GCC GAG TCC AGG CCA AGC GCT GAG TAT CGT TGG ACT CTT GAA CAC TCC ACC GGC GAG CAC ACG GGG GAG CAG CTG TTC ATC AGG GCT CTG ACC TGG GAA CAC GAC GGC ATC TAC AAC TGC ACA GCG TCC AAC CCG CTC ACC GGC CTG GCC AGC TCC GCT TCT GTC CTA GTC AAG GTG GTA GGT CCC CAG TCC TCC TCC CTG TCC TCA GGG GCC ATC GCT GGT ATT GTC ATC GGG ATC CTG GCT GTC ATT GCT CTG GCC ACA GAA ATG GTC TAT TTT CTC TAC ATC AGA AAC GCC AGA CGG CCC TCA AGG AAA ACA ACA GAT GAC CCC ATT CAT GAG ACT TCA CAA CCC ACC CCT AAG GAG GAG CAC CCT ACA GAG CCC AGT TCC AAA AGC CTG AGG CCT GAG TAC TGC AAC ATG TCC CAG CTC CAG GGA TGG AGC AGA GAT GAA AAG ATG CAA CCA CCG GAC CCT CCG GAG AAG ACG TAT GAG GGC GAA TTG GAT TGC CAA ACA CAG CTG CCT TCA GAA AGC CCT GGA GGC AAT TCT TTC AGC CCC TGG AAG CCA CCA CCC AAA GCT CTG ACG CCC CCA CTC AGA TTG CTC TCT ACT CAC CCA AAG AAC ATG GAG TCA ATC TAT GAG GAG CTT GTG AAT CCA GAG CCC AAC ACT TAC GCC CAA ATC AAT CCC TCG GTC 


Printing out site pattern counts


        17       1011  P

human                           AAA AAA AAA AAC AAC AAC AAC AAC AAG AAG AAG AAG AAG AAG AAG AAG AAT AAT AAT AAT AAT AAT AAT AAT ACA ACA ACA ACA ACA ACA ACC ACC ACC ACC ACC ACC ACC ACC ACC ACC ACC ACC ACC ACC ACG ACG ACT ACT ACT ACT ACT ACT ACT AGA AGA AGA AGA AGA AGC AGC AGC AGC AGC AGC AGC AGC AGC AGG AGG AGG AGG AGG AGT AGT AGT AGT AGT AGT AGT AGT ATA ATA ATA ATC ATC ATC ATC ATC ATC ATC ATC ATC ATC ATC ATC ATG ATG ATG ATG ATG ATG ATG ATG ATT ATT ATT ATT ATT ATT ATT ATT CAA CAA CAA CAA CAA CAA CAC CAC CAC CAC CAC CAG CAG CAG CAG CAG CAG CAG CAT CAT CAT CAT CAT CAT CAT CCA CCA CCA CCA CCA CCA CCC CCC CCC CCC CCC CCC CCC CCC CCC CCG CCT CCT CCT CCT CCT CCT CCT CGA CGC CGC CGC CGC CGG CGG CGG CGG CGG CGG CGT CTA CTA CTC CTC CTC CTC CTC CTC CTC CTG CTG CTG CTG CTG CTG CTG CTG CTG CTG CTG CTG CTG CTG CTG CTG CTG CTT CTT CTT CTT CTT CTT CTT CTT GAA GAA GAA GAC GAC GAC GAC GAC GAC GAC GAG GAG GAG GAG GAG GAG GAG GAG GAG GAG GAG GAT GAT GAT GAT GAT GCA GCA GCA GCA GCA GCC GCC GCC GCC GCC GCC GCC GCG GCT GCT GCT GCT GCT GGA GGA GGC GGC GGC GGG GGG GGG GGG GGT GGT GGT GTA GTA GTA GTC GTC GTC GTC GTC GTC GTC GTC GTC GTC GTG GTG GTG GTG GTG GTG GTG GTG GTG GTG GTG GTT GTT GTT GTT TAC TAC TAC TAT TAT TCA TCA TCA TCA TCA TCA TCC TCC TCC TCC TCC TCC TCC TCC TCC TCC TCC TCG TCG TCG TCT TCT TCT TCT TCT TCT TGC TGC TGC TGG TGG TGT TGT TGT TTA TTC TTC TTC TTC TTG TTG TTT TTT 
chimpanzee                      ... ... ..G ... ... ... ... ... ... ... ... ... ... ... ... ... ... ... ... ... ... ... ... ... ... ... ... ... ... ... ..A ... ... ... ... ... ... ... ... ... ... ... ... .T. ... ... ..C ... ... ... ... ... G.. ... ... ... ... G.. ... ... ... ... ... ... ... ... ... ..C ... ... ... ... ... ... ... ... ... ... ... ... ... ... ... ... ... ... ... ... ... ... ... ... ... ... ... ... ... ... ... ... ... ... G.. ..C ..C ... ... ... ... ... G.. ... ... ... ... ... .G. ... ... ... ... ... ... ... ... ... ... ... ... ... ... ... ... ... ... TGC ... ... ... ... ... T.. ... ... ... ... ... ... ... ... ..T ... ... ... ... ... ... ... ... ... ... ... ... T.. ... ... ... ... ... ... ... ... ... ... ... ... ... ... ... T.. ... ... ... ... ... ... ... ... ... ... ... ... ... ... ... ... ... ..C ... ... ... ... ... ... ... ... ... ... ... ... ... ... ... ... ... ... ... ... ... ... ... ... ... ... ... ... ... ... ... ... ... ... ... ... ... ... ... ... ... ... ... ... ... ... ..C ... ... ... ... ... ... ... ... ... ... ... ... ... ..C ... ... ... ... ... ... ... ... ... ... ... ... ... ... ..T .C. ... ... ... ... ... ... ... ... ... ... ... ... ... ... ... ... ... ... ... ... ... ... ... ... ... ... ... ... ... ... ... ... ... ... ... ..G ..A ..A ... ... ... ... ... ... ... .A. ... ... ... ... ... ... ... ..G ... ... ... ... ... ... ... ... 
bonobo                          ... ... ..G ... ... ... ... ... ... ... ... ... ... ... ... ... ... ... ... ... ... ... ... ... ... ... ... ... ... ... ..A ... ... ... ... ... ... ... ... ... ... ... ... .T. ... ... ..C ... ... ... ... ... G.. ... ... ... ... G.. ... ... ... ... ... ... ... ... ... ..C ... ... ... ... ... ... ... ... ... ... ... ... .C. ... ... ... ... ... ... ... ... ... ... ... ... ... ... ... ... ... ... ... ... ... G.. ..A ..C ... ... ... ... ... G.. ... ... ... ... ... .G. ... ... ... ... ... ... ... ... ... ... ... ... ... ... ... ... ... ... TGC ... ... ... ... ... T.. ... ... ... ... ... ... ... ... ..T ... ... ... ... ... ... ... ... ... ... ... ... T.. ... ... ... ... ... ... ... ... ... ... ... ... ... ... ... T.. ... ... ... ... ... ... ... ... ... ... ... ... ... ... ... ... ... ..C ... ... ... ... ... ... ... A.. ... ... ... ... ... ... ... ... ... ... ... ... ... ... ... ... ... ... ... ... ... ... ... ... ... ... ... ... ... ... ... ... ... ... ... ... ... ... ..C ... ... ... ... ... ... ... ... ... ... ... ... ... ... ... ... ... ... ... ... ... ... ... ... ... ... ... ... ... .C. .C. ... ... ... ... ... ... ... ... ... ... ... ... ... ... ... ... ... ... ... ... ... ... ... ... ... ... ... ... ... ... ... ... ... ... ..G ..A ..A ... ... ... ... ... ... ... .A. ... ... ... ... ... ... ... ..G ... ... ... ... ... ... ... ... 
gorilla                         ... ... ... ... ... ... ... ..T ... ... ... ... ... ... ... ... ... ... ... ... ... ... ... ... ... ... ... ... ... ... ..G ... ... ... ... ... ... ... ... ... ... ..T ..T ... ..A ... ..C ... ... ... ... ... G.. ... ... ... ... G.. ... ... ... ... ... ... ... ..G ..T ... ... ... ... ... ... ... ... ... ... ... ... ... ... ... ... ... ... ... ... ... ... ... ... ... ... ... ... ... ... ... ... ... G.. G.. G.. ..C ... ... ... ... ... ... G.. ... ... ... ... ... .G. ... ... ... ... ... ... ... ... ... ... ... ... ... ... ... ... ... ... .G. ... ... ... ... ... ... ... ... ... ... ... ... ... ... ... ... ... ... ... ... ... ... .G. ... ... ... ... T.. ... ... ... ... ... ... ... ... ... ... ... ... ... ... ... ... ... ... ... ... ... ... ... ... ... ... ... ... ... ... ... ... ... ..C ... ... ... ... ... ... ... ..G ... ... ... ... ... ... ... ... ... ... ... ... ... ... ... ... ... ... ... ... ... ... ... ... ... ... ... ... ... ... ... ... ... ... ... ... ... ... ... ... ... ... ... ... ... ... ... ... ... ... ... ... ..C ... ... ... ... ... ... ... ... ... ... ... ... ... ... ... ... ... ... ... ... ... ... ... ... ... ... ..C ... ... ... ... ... ... ... ... ... ... ... ... ... ... ... ... ... ... ... ... ... ... ... ... ..G ... ... ... ... ... ... ... ... ... .A. ... ... ... ... .C. ... ... ..G ... ... ... ... C.. ... ... ... 
orangutan                       ... ... ..G ... ... ... ... ... ... ... ... ... ... ... ... .G. ... ... ... ... ... ... ... ... ... ... ... ... ... G.. ..G ... ... ... ... ... ... ... ... ..T ..T ... ... ... ... .T. ..C ..C ... ... ... G.. G.. ... ... ... ... G.. .AT ... ... ... ... ..T CAG ... ... ..C ... ... ... ... ... ... ... ... ... ... ... ... ..C ... ... ... ... ... ... ... ... ... ... ... ... ... ..T .C. ... ... ... ... ... ... G.. ..C ..C ... ... ... ... ... G.. ... ... ... ... ... .G. A.. ... ... ... ... ... ... ... ... ... ... ... ..C ... ... ... ... ... .GC ... ... ... ... .T. ... ... ... ... ... ... ... ... ... ... ... ... ... ... ... ... ... ... ... ... ... ... T.. A.. ... ... ... ... T.. .C. ..C G.G ... ... ... ... ... G.. ... ... ... ... ... ... ... ... ... ... ... ... ... ... ... ... G.. T.. ..C ..C ... ... ... ... ... ... ... ... ... ... ... ... ... ... ... ... A.. C.. ... ... ... ... ... ... ... ... ... ..C ..C ... ... ... ... ... ... ... ... ... ... ... ... ... ... .T. ... ... ... ... ... ... ... ... ... ... ... ... ... ... ... ..C ..C ... ... ... ..C A.. C.. ... ... ... ... ... ... ..G ... ... ... ... ... ... ... ... ... ... ... ... ... ... ... ... ... ... ... ... ... ... ... ... ... ... .T. A.. ... ... ... ... ... ... ... ... ... ..G ... ... ... ..C ... ... ... ... ... .A. ... ... ... ... .C. ..G ... ..G ... ... ... ... ... ... ... ... 
AGM                             ... ... ..G ... ... ... ... ... ... ... ... ... ... ... ... ... ..C ..C ..C ... ... ... ... G.. .A. ... ... ... ... ... ..G ... ... ... ... ... ... ... ... ... ... ... ... .A. ..A ... ..C ..C ..C ... ... ... G.. ... ... ..C G.. G.. GA. ... ... ... CA. ... C.. ... ... ..C .A. .A. ... ... .A. ... ... ... ... ... ... ... ..C ... ... .A. .C. .CT ... ... ... ... ... ..T G.. G.. ... ... .C. ..A ... ... ... ... G.. ..C ..C ... ... ... ... ... G.C A.. AG. ... ... ..G ... A.. ... ... ... ... ..A ... ... ... ... ... G.. ..C A.. ... ... ... ... ..C ... ... ... T.G ... ... ... ... ... ... ... ... T.. T.. ..T ..A AA. ..A ... ... ... T.. ... .A. ... ... ... T.. A.. ..A ... ... ... .A. .C. ..G ..G ... ... ... ... ... ... ... AA. ..A ... ... ... ... ... ... ... ... ... ... ... ... G.. ... ... ..C ... ..C ... ... ... ... ... ... ... ... A.. A.. ... ... ..T .G. .G. ... A.. AC. ... ... ... ... ... ... .G. .T. ..C ... ... ... ... ... ... ... ... .T. ... ... ... ... ... ... ... ... ... ..C ... ... ... ... ... ... ... ... ... ... ... T.. ..C ..A ... C.. ... ..C ... C.. ... ... ... ... ..T ..T ... ... ... ... ..A ... ... ... ... ... ... ... ... ... ... ... ... ... ... ... ... ... ... ... ... ... ..G .T. ... A.. ... ... ... ... ... ... ... ... ..G ..A ..A ... ..C C.. ..G ... ... ... .A. ... ... ... ..T .C. ..G ... ..G ... ... ... ..T ... ... ... ... 
CEmac                           ... ... ..G ... ... ... ... ... ... ... ... ... ... ... ... ... ..C ..C ... ... ... ... .G. G.. .A. ... ... .T. G.. ... ..G ... ... ... ... ... ... ... ... ... ... ... ... .A. ..A ... ..C ..G ..C ... ... ... G.. ... ... ..C ... G.. GA. ... ... ... C.. ... C.. ... ... ..C .A. ... ... ... .C. .A. ... ... ... ... ... ... ..C ... ..T .A. ... .CT .C. ... ... ... ..T ... G.. G.. ... .C. .C. ... ... ... ... ... G.. ..C ..C ... ... ... ... G.. C.C A.. AG. ... ..T ..G ... A.. ... ... ... ... ..A ... ... ... ... ... G.. ..C ... ... ... ... ... ..C ... ... ... ..G ... ... ... ... ... ... ... ..G ... T.. ..T ..A AA. ..A ... ... ... T.. ... ... ... ... ... T.. A.. ... ... ... ... T.. .C. ..G G.G ..A ... ... ... ..T ... ... AA. ... ..A ... ... ... ... ... ... ... ... ... ... ... ... ... T.. ..C ... ..C ... ... ... ... ... ... ... ... A.. ... ... ..T ..T .GA .G. ... A.. AT. ... ... ... ... ... ... .G. ... ..C ... ..C ... ... ... ... ... ... ... ... ... ... ... ... ... ... ..A ... ..C ... ... ... ... ... ... ... ... ... ... ... T.. ..C ..A ... C.. ... ..C ... C.. ... ... ... ... ..T ..T ... ... ... ... ... ... ... ... ... ... ... ... ... ... ... ... ... ... ... ... ... ... ... ... ... ... ..G .T. ... A.. ... ... ... ... ... ... ... ..T .TG ... ... ... ..C C.. ..G ..C ... ... .A. ... ... ... ..T .C. ..G ... ..G ... ... ... ... ... ... ... ... 
PTmac                           ... ... ..G ... ... ... ... ... ... ... ... ... ... ... ... ... ..C ..C ... ... ... ... ... G.. .A. ... ... ... G.. ... ..G ... ... ... ... ... ... ... ... ... ... ... ... .A. ..A ... ..C ..C ..C ... ... ... G.. ... ... ..C ... G.. GA. ... ... ... C.. ... C.. ... ... ..C .A. ... ... ... .C. .A. .A. ... ... ... ... ... ..C ... ..T .A. ... .CT ... ... ... ... ..T ... G.. G.. ... .C. .C. ... ... ... ... ... G.. ..C ..C ... ... ... ... G.. C.C A.. AG. ... ..T ..G ... A.. ... ... ... ... ..A ... ... ... ... ... G.. ..C ... ... ... ... ... ..C ... ... ... ..G ... ... ... ... ... ... ... ..G ... T.. ..T ..A AA. ..A ... ... ... T.. ... ... ... ... ... T.. A.. ... ... ... ... ... .C. ..G G.G ..A ... ... ... ..T ... ... AA. ... ... ... ... ... ... ... ... ... ... ... ... ... ... ... T.. ..C ... ..C ... ... ... ... ... ... ... ... A.. ... ... ..T ..T .GA .G. ... A.. AT. ... ... ... ... ... ... .G. ... ..C ... ..C ... ... ... ... ... ... ... ... ... ... ... ... ... ... ... ... ..C ... ... ... ... ... ... ... ... ... ... ... T.. ..C ..A ... C.. ... ..C ... C.. ... ... ... ... ..T ..T ... ... ... ... ... ... ... ... ... ... ... ... ... ... ... ... ... ... ... ... ... ... ... ... ... ... ..G .T. ... A.. ... ... ... ... ... ... ..T ..T .TG ... .T. ... ..C C.. ..G ..C ... ... .A. ... ... ... ..T .C. ..G ... ..G ... ... ... ... ... ... ... ... 
rhesus                          ... ... ..G ... ... ... ... ... ... ... ... ... ... ... ... ... ..C ..C ... ... ... ... ... G.. .A. ... ... .T. G.. ... ..G ... ... ... ... ... ... ... ... ... ... ... ... .A. ..A ... ..C ..C ..C ... ... ... G.. ... ... ..C ... G.. GA. ... ... ... C.. ... C.. ... ... ..C .A. ... ... ... .C. .A. ... ... ... ... ... ... ..C ... ..T .A. ... .CT ... ... ... ... ..T ... G.. G.. ... .C. .C. ... ... ... ... ... G.. ..C ..C ... ... ... ... G.. C.C A.. AG. ... ..T ..G ... A.. ... ... ... ... ..A ... ... ... ... ... G.. ..C ... ... ... ... ... ..C ... ... ... ..G ... ... ... ... ... ... ... ..A ... T.. ..T ..A AA. ..A ... ... ... T.. ... ... ... ... ... T.. A.. ... ... ... ... T.. .C. ..G G.G ..A ... ... ... ..T ... ... AA. ... ... ... ... ... ... ... ... ... ... ... ... ... ... ... T.. ..C ..G ..C ... ... ... ... ... ... ... ... A.. ... ... ..T ..T .GA .G. ... A.. AT. ... ... ... ... ... ... .G. ... ..C ... ..C ... ... ... ... ... ... ... ... ... ... ... ... ... ... ... ... ..C ... ... ... .C. ... ... ... ... ... ... ... T.. ..C ..A ... C.. ... ..C ... C.. ... ... ... ... ..T ..T ... ... ... ... ... ... ... ... ... ... ... ... ... ... ... ... ... ... ... ... ... ... ... ... ... ... ..G .T. ... A.. ... ... ... ... ... ... ... ..T .TG ... ... ... ..C C.. ..G ..C ... ... .A. ... ... ... ..T .C. ..G ... ..G ... ... ..T ... ... ... ... ... 
drill                           ... ... ..G ... ... ... ... ... ... ... ... ... ... ... ... ... ..C ..C ... ... ... ... ... G.. .A. ... ... ... ... ... ..G ... ... ... ... ... ... ... ... ... ... ... ... .A. ..A ... ..C ..C ..C ... ... ... G.. ... ... ..C ... G.. GA. ... ... ... C.. ... C.. ... ... ..C .A. ... ... ... .C. .A. ... ... ... ... ... ... ..C ... ..T .A. ... .CT ... ... ... ... ..T ... G.. G.. ... .C. .C. ... ... ... ... ... G.. C.C ..C ... ... ... ... G.. C.C A.. AG. ... ..T ..G ... A.. ... ... ... ... ..A ... ... ... ... ... G.. ..C ... ... ... ... G.. ..C ... ... ... ..G T.. ... ... ... ... ... ..T ..G ... T.. ..T ..A AA. ..A ... ... ... T.. ... ... ... ... ... T.. A.. ... ... ... ... ... .C. ..G G.G ... ... ... ... ..T ... ... AA. ... ... ... ... ... ... ... ... ... ... ... ... ... ... ... ... ..C ... ..C ..C ... ... ... ... ... ... ... A.. ... ... ..T ..T .GA .G. ... A.. AT. ... ... ... ... ... ... .G. ... ..C ... ..C ... ... ... ... ... ... ... ... ... ... ... ... ... ... ... ... ..C ... ... .T. ... ... ... ... ... ... ... ... T.. ..C ..A ... C.. ... ..C ... CC. A.. ... ... ... ..T ..T ... ... ... ..A ... ... ... ... ... ... ... ... ... ... ... ... ... ... ... ... ... ... ... ... ... ... ..G .T. ... A.. ... ... ... ... ... ..T ... ..T ..G ... ..A ... ..C C.. ..G ..C ... ... .A. ... ... ... ..T .C. ..G ... ..G ... ... ... ... ... ... ... ... 
sootyM                          ... ... ..G ... ... ... ... ... ... ... ... ... ... ... ... ... ..C ... ... ... ... ... ... G.. .A. ... ... ... ... ... ..G ... ... ... ... ... ... ... ... ... ... ... ... .A. ..A ... ..C ..C ..C ... ... ... G.. ... ... ..C ... G.. GA. ... ... ... C.. ... C.. ... ... ..C .A. ... ... ... .C. .A. ... ... ... ... ... ... ..C ... ..T .A. ... .CT ... ... ... ... ..T ... G.. G.. ... .C. .C. ... ... ... ... ... G.. C.C ..C ... ... ... ... G.. C.C A.. AG. ... ..T ..G ... A.T ... ... ... ... ..A ... ... ... ... ... G.. ..C ... ... ... ... G.. ..C ... ... ... ..G ... ... ... ... ... ... ... ..G ... T.. ..T ..A AA. ..A ... ... ... T.. ... ... ... ... ... T.. A.. ... ... ... ... ... .C. ..G G.G ... ... ... ... ..T ... ... AA. ... ... ... ... ... ... ... ... ... ... ... ... ... ... ... ... ..C ... ..C ..C ... ... ... ... ... ... ... A.. ... ... ..T ..T .GA .G. ... A.. AT. ... ... ... ... ... ... .G. ... ..C ... ..C ... ... ... ... ... ... ... ... ... ... ... ... ... ... ... ... ..C ... ... ... ... ... ... ... ... ... ... ... T.. ..C ..A ... C.. ... ..C ... CC. A.. ... ... ... ..T ..T ... ... ... ... ... ... ... ... ... ... ... ... ... ... ... ... ... ... ... ... ... ... ... ... ... ... ..G .T. ... A.. ... ... ... ..G .T. ... ... ..T ..A ... ... ... ..C C.. ..G ..C ... ... .A. ... ... ... ..T .C. ..G ... ..G ... ... ... ... ... ... ... ... 
BSNM                            ... ... ..G ... ... ... G.. ... ... ... ... ... ... ... ... ... ..C ..C ... ... ... ... ... G.. .A. ... ..C ... ... ... ..G ... ... ... ... ... ... ... .T. ... ... ... ... .A. ..A ... ..C ..C ..C ... ... ... G.. ... ... ..C ... G.. GA. ... ... ... C.. ... C.. ... ... ..C .A. ... ... ... .A. ... ... ... ... ... ... ... ..C ... .C. .G. ... .CT G.. ... ... ... ... ... G.. G.. ... ... .C. ... ... ... ... ... G.. ..C ..C ... ... ... ... ... G.C A.. A.. ... ... ..G ... A.. ... ... ... ... ..A ... ... ... ... .G. G.. ... ... ... ... ... ... ..C ... ... T.. .TG T.. ... ... ... ... ... ... ... ... T.. ..T ... AA. ..A ... ... ... T.. ... ... ... ... ... T.. A.. ... ... ... T.. .A. .C. ..G ..G ... A.. ... ... ..T ... ... AA. ... ... ... ... ... ... ... ... ... ... ... ..T G.. ... ... ... ..C ... ... ... ... ... ... ... ... ... .C. A.. ... ... ... ..T .G. .G. ... A.. ... ... ... ... ... ... ... .G. ... ..C ... ... ... ... ... ... ... ... ... .A. ... ... ... ... ... ... ... ... ..C ... ... ... ... ... A.. ... ... ... ... ... ... ..C ..A ... ... ... ..C ... C.. ... ... ... ... ..T ..T ... ... ... ... ... ..A ... ... ... ... ... ... ... ... ... ... T.. ... ... ... ... ... ... ... ... ... ... .T. ... A.T ... ... ... ... ... ... ... ..T ..G ... ... ... ..C C.. ..A ... .A. ... .A. ... ..T ... ... .C. ..G ... ..G ... ... ... ... ... ... ... ... 
GSNM                            ... ... ..G ... ... ... G.. ... ... ... ... ... ... ... ... ... ..C ..C ... ... ... ... ... G.. .A. ... ..C ... ... ... ..G ... ... ... ... ... ... ... .T. ... ... ... ... .A. ..A ... ..C ..C ..C ... ... ... G.. ... ... ..C ... G.. GA. ... ... ... C.. ... C.. ... ... ..C .A. ... ... ... .A. ... ... ... ... ... ... ... ..C ... .C. .G. ... .CT G.. ... ... ... ... ... G.. G.. ... ... .C. ... ... ... ... ... G.. ..C ..C ... ... ... ... ... G.C A.. A.. ... ... ..G ... A.. ... ... ... ... ..A ... ... ... .T. .G. G.. ... ... ... ... ... ... ..C ... ... T.. .TG T.. ... ... ... ... .G. ... ... ... T.. ..T ... AA. ..A ... ... ... T.. ... ... ... ... ... T.. A.. ... ... ... T.. .A. .C. ..G ..G ... A.. ... ... ..T ... ... AA. ... ... ... ... ... ... ... ... ... ... ... ..T G.. ... ... ... ..C ... ... ... ... ... ... ... ... ... .C. A.. ... ... ... ..T .G. .G. ... A.. ... ... ... ... ... ... ... .G. ... ..C ... ... ... ... ... ... ... ... ... .A. ... ... ... ... ... ... ... ... ..C ... ... ... ... ... A.. ... ... ... ... ... ... ..C ..A ... ... ... ..C ... C.. ... ... ... ... ..T ..T ... ... ... ... ... ..A ... ... ... ... ... ... ... ... ... ... T.. ... ... ... ... ... ... ... ... ... ... .T. ... A.T ... ... ... ... ... ... ... ..T ..G ... ... ... ..C C.. ..A ... .A. ... .A. ... ..T ... ... .C. ..G ... ..G ... ... ... ... ... ... ... ... 
colobus                         ... ... ..G ... ... ..T G.. ... ... ... ... ... ... ... G.. ... ..C ..C ... ... ... ... ... G.. .A. ... ... ... ... ... ..G ... ... ... ... ... ..T .T. .T. ... ... ... ... .A. ..A ..A ..C ..C ..C ... ... ... G.. ... ... ..C ... G.. GA. ... ... G.. C.. ... C.. ... ... ..C .A. ... ... ... .A. ..C ... ... ... ... ... ... ..C ... ... .G. ... .CT G.. ... ... ... ... ... G.. G.. ... .C. .C. ... ... ... ... ... G.. ..C ..C ... ... ... ... ... G.C A.. A.. ... ... ..G .C. A.. ... ... ... ... ..A ... ... ... ... .G. G.. ..C ... ... ... .G. ... ..C ... ... T.. .TG T.. ... ... ... ... ... ... ... ... T.. ..T .T. AA. ..A ... ... ... T.. ... ... ... ... ... T.. A.. ... ... ... T.. ... .C. ..G ..G ... A.. ... T.. ..T ... ... AA. ... ... ... ... ... ... ... ... ... T.. T.. ..T G.. ... ... ... ..C ... ... ... ... ... ... ... ... ... ... A.. ... ... ... ..T .G. .G. ... A.. ... ..A ... ... ... ... ... .G. ... ..C ... ... ... ... ... ... ... ... ... .A. ... ... ... ... ... ... ..A ... ..C ... ... ... ... ... A.. ... ... ... ... ... ... ..C ..A ... ... ... ..C ... C.. ... ... ... ..T .GT ..T A.. ... ... ... ... ... A.. ... ... ... ... ... ... ... ... ... T.. C.. ... ... ... ... ... ... ... ... ..G .T. ... A.T ... ... ... ... .T. ... ... ... ..G ... ... ..A ..C C.. ..G ... ... ... .A. ... ..T ... ... .C. ..G ... ..G C.. ... ... ... ... ... ... ... 
capuchin                        ... ..G ..G ... ..T ... ... G.. ... ... ... ... ..T G.. ..C ... ..C ... ... ..C ... C.. ... ... ... ... ... ... ... ... ..A ... ... ..T .TA .T. ... ..T ... ... ..T ... ... .A. ... GT. ..C .TG ... ... ... ..C G.. ... ... ... ... G.. .A. ... ... ... ..T ... C.. ... ... ..C ... ... .A. ... ..G ... ... ..G ... ... .T. GC. ..C ..G ... .C. G.. .C. .C. .C. .G. ... ... ... GC. G.. ... .CA ... G.. ... ... ... ... G.. ..C ..C .A. .C. ..A ... ... C.C .G. ... ... ... ... ... A.. ... ... ..T .C. ... ... ... G.. G.. ... G.. ... ... ..C ... ... ... ..G ... ... .G. T.G ... ... ... ..T ..T ... ... ... ... ... ... ..T ... ... ... G.. T.. T.C .T. .A. ... ... ..T T.. A.. T.C A.. ... ... .A. .C. ..G ..G ... T.. ... ... T.. ... ... AA. ... ... A.. A.. ..A ..A ... ... T.. ... GG. ... ... ... .CA ... ..C ..C ... .A. .C. .G. ... T.. A.. ... ... ... .C. ... ..T ..A ... ... ... ... ... ... A.. A.. ... ..T .G. .G. ... ... ..C ... ..C ... .A. .AG ... ..G ... ... ... ... ... ... T.. ... .T. ... ..C ... ... ... ... ... ... ... .T. AA. ... ... ... A.C ..A ... A.. ... ..C ... C.. ... ... ..T ... ... ... .A. ... ... ... ... A.. A.A A.. CA. C.. ... ... ... ... ... ... ... ..T ... ... ... ... A.. ... ..G ..T ... .T. ... A.. C.. .A. ... ... ... ... ... ... .TG ... ..A ..A ... C.G ... ... ... ... .A. ... ... ... ... CC. ..G ... ..G ... ... ... ... ... ... .C. ... 
nightM                          ... ..G ..G ... ..T ... ... ... ... ... ... .G. ..T ... .GC ... ..C ... ... ..C ... C.. ... G.. ... ... ... ... ... ... ..A ... ... ..T ..A ... G.. ... ... ... ..T ... .T. .A. ... .T. ..C .TG ..C ... G.. ... G.. ... ... ... ... G.. .A. ... ... ... ..T ... C.. ... ... ..C ... ... .A. ... ..G ... ... ..G ..C ... .T. GT. ..C ..G ... .C. ... .C. .C. .C. .G. ... ... ... GC. G.. ... .CA ... G.. .C. ... ... ... G.. ..C ... .A. .C. ... ... ... G.C .G. ... ... ... ... ... A.. ... ..T ..T .T. ..T ... ... G.. A.. ... G.. ... ... ... ... ... ... ..G ... ... ... T.G ... ... ... ... ..T T.. ... ... ... ... ... ..T ... ... ... G.. T.. T.C .T. ... ... ... ..T T.. A.. T.. ... ... ... .A. .C. ..G ..G ... T.. ... ... T.T ... ... AA. ... ... A.A A.. ..A ... ... ... ... ... GG. ... ... ... ... ... ..C ..C ... .G. .C. .G. ... T.. A.. ... ... ..T .C. ... ..T ..A ... ... ... ... ... ... A.. ... ... ..T .G. .G. ... ... ..C ... ..C ... .A. .AG ... ... ... ... ... ... ... ... T.. ... .T. ... .AC ..C ... ... ... ... ... ... .T. ... ... ... A.. A.. ..G ... ... ... ..C ... C.. ... ... ..T ... ... ... .A. ... ... ... ... A.. A.. ... CG. C.. .C. ... ... ... ... ... ... ..T ... ..T ... ... A.. ... ... ..T ..G .T. ... A.. C.. ... ... ... ... ... ... ... ..G ... ..A .T. ... C.G ... ... ... ... .A. ... ... ... ... CC. ..G ... ..G ... ... ... ... C.. ... .C. ... 
squirrelM                       ... ..G ..G ... ..T G.. ... ... ... .C. .G. C.. ..T ... .GA ... ..C ... ... ..C ... C.. ..C ... ... ... ... ... ... ... ..A ... ..G ..T ..A ... ... ... ... ... ..T ... ... .A. ..A ... ..C .TG ..C ... ... ... G.. ... ..C ... ... G.. .A. .A. ... ... ..T ... C.. ... ... ..C ... ... .A. ... ..G ... ... ..G ... ... .T. GT. ..C ..G ... .C. ... .C. .C. .C. .G. ... ... ... GC. G.. ... .CA ... G.. ... ... .C. ... ... T.C ..C .A. .C. ... ... ... ..C .G. ... ... ... ... ... A.. ... ... ..T .C. ... ... .G. G.. G.. ... G.. ... ... ... ... ... ... ..G ... ..G ... T.. ... ..G ... ... ..T ... ... ... ... ... ... ..T ... ... ... G.. T.. T.C .T. ... A.. ..T ..T T.. A.. T.. ... ... ... .A. .C. ..G ..G ..G T.. ... ..A T.. ... ... AA. ... ... A.. AC. ..A ..A ..A ... ... ... TG. ... ... ... .CA ... ..C ..C ... GG. .C. .G. ... T.. A.. ... ... ... .C. ... ..T ..A ... ... ... C.. ... ... A.. ... ... ..T .GA .G. ... ... ..C ... ..C ... .A. .AG ... ..G ... ... ..A ... ..G ..T T.. ... .T. ... ..C ... ... ... ... ... ... ... .T. ... ..C ... ..C A.C ..G ... A.. ... ..C ... C.. ... ... .AT ... ... ... .A. ... ... ... ... A.. A.. ... CAC C.. .C. .C. ... ... ... T.. ... ..T ... ... ..C ... A.. ... ... ..T ... .T. ... A.. C.. ..T ... ... ... ... ... ... ..G ... ..A ... ... C.G ... ... ... ... .A. ... ... ... ... CC. ..G ... .CG ... ... ... ... ... ... .C. ... 

    3    1    1   11    1    1    1    1    6    1    1    1    1    1    1
    1    1    1    1    1    2    1    1    1    1    4    1    1    1    1
    1   12    1    1    1    1    1    1    1    1    1    1    1    1    1
    1    1    1    1    4    1    1    1    7    1    1    1    1    1    1
    4    1    1    1    1    1    1    1    1    1    2    6    1    1    1
    1    1    4    1    1    1    1    1    1    1    1    1    1    1   11
    1    1    1    1    1    1    1    1    1    4    1    1    1    1    1
    1    1    1    3    1    1    1    1    5    1    1    1    1    8    1
    1    1    1   10    2    1    1    1    1    1    1    1    1    1    1
    1    9    1    1    1    1    1   12    1    1    1    1    1    1    1
    1    1    1    1    7    1    1    1    1    1    1    1    1    1    1
    1    1    2    1    1    1    1    1    1    1    6    1    1    1    1
    1    2    1    1    1    1    1    1   15    1    1    1    1    1    1
    1    1    1    1    1    1    2    1    6    1    1    9    1    1    1
    8    1    1    1    1    1    1    1    1    2    1   27    1    1    1
    1    1    1    1    1    3    1    1    1    1    1    1    1   12    1
    1    1    1    1    1    1    1    7    1    1    4    1   12    1    1
    1    6    1    1    1    6    1    1    1    1    1    1    7    1    1
    1    1    1    1    1    1    1    1    1    1    1    1    1    1    8
    1    3    1    1    1    3    1    2    7    1    7    1    1    1    1
    1    1    1    1   14    1    1    1    1    1    1    1    1    1    1
    1    1    1    1    2    1    4    1   11    1    1    1    3    1    1
    4    1    1    1    3    1    2

CODONML (in paml version 4.9h, March 2018)  CEACAM20seq.fasta
Model: One dN/dS ratio, 
Codon frequency model: F3x4
Site-class models: 
ns =  17  ls = 628

Codon usage in sequences
--------------------------------------------------------------------------------------------------------------------------------------
Phe TTT   3   3   3   3   3   4 | Ser TCT   7   7   7   8   7   6 | Tyr TAT   9   9   9   9   9   9 | Cys TGT   5   5   5   4   3   4
    TTC   7   8   8   7   7   6 |     TCC  24  23  23  23  23  25 |     TAC   5   6   6   6   6   6 |     TGC   6   7   7   6   6   6
Leu TTA   1   0   0   0   1   1 |     TCA  12  15  15  12  11  12 | *** TAA   0   0   0   0   0   0 | *** TGA   0   0   0   0   0   0
    TTG   4   5   5   4   6   5 |     TCG   3   2   2   4   4   5 |     TAG   0   0   0   0   0   0 | Trp TGG  12  12  12  12  14  13
--------------------------------------------------------------------------------------------------------------------------------------
Leu CTT  14  13  13  13  12  12 | Pro CCT  13  14  14  12  14  13 | His CAT   7   6   6   6   5   4 | Arg CGT   1   1   1   3   0   0
    CTC  12  12  12  13  15  15 |     CCC  20  19  19  20  20  17 |     CAC  12  12  12  12  12  14 |     CGC   4   3   3   3   4   4
    CTA   2   2   2   2   1   3 |     CCA  14  13  13  14  13  15 | Gln CAA  10   9   9   9   9   9 |     CGA   1   2   2   2   2   1
    CTG  32  32  32  33  30  30 |     CCG   1   1   1   1   1   0 |     CAG  17  17  17  17  19  17 |     CGG   7   7   7   7   5   4
--------------------------------------------------------------------------------------------------------------------------------------
Ile ATT  10   7   7   8   8   8 | Thr ACT  10   8   8  10   8   7 | Asn AAT   9   9   9  10  10   8 | Ser AGT  11  11  11  12  12  10
    ATC  22  25  24  23  25  19 |     ACC  25  24  24  23  25  28 |     AAC  15  15  15  14  16  23 |     AGC  12  13  13  10  10  11
    ATA   3   3   3   3   2   3 |     ACA   9  10  11  10   8   9 | Lys AAA   5   4   5   5   4   6 | Arg AGA  11  10  10  10  10   9
Met ATG  11  10  10   8  10   8 |     ACG   2   2   2   2   3   4 |     AAG  13  14  14  13  14  18 |     AGG  11  10  10  12  12   9
--------------------------------------------------------------------------------------------------------------------------------------
Val GTT   6   8   7   6   7   8 | Ala GCT  11  11  11  12  13  11 | Asp GAT   7   7   7   7   5   8 | Gly GGT   8   7   8   7   6   6
    GTC  16  15  16  17  16  17 |     GCC  18  19  19  18  17  19 |     GAC  14  14  14  14  16  11 |     GGC  14  15  14  15  16  17
    GTA   3   3   3   3   2   3 |     GCA   5   5   5   5   6   4 | Glu GAA  11  11  10  10  11  11 |     GGA   5   6   6   6   6   8
    GTG  18  18  17  21  22  20 |     GCG   1   2   3   1   1   1 |     GAG  38  38  38  39  36  35 |     GGG   9   9   9   9   9   9
--------------------------------------------------------------------------------------------------------------------------------------

--------------------------------------------------------------------------------------------------------------------------------------
Phe TTT   3   3   4   3   3   4 | Ser TCT   6   7   6   7   6   6 | Tyr TAT   9   9   9   9   9  10 | Cys TGT   4   4   4   4   4   4
    TTC   7   7   6   7   8   7 |     TCC  24  23  24  23  22  23 |     TAC   6   6   6   6   6   6 |     TGC   6   6   6   6   6   5
Leu TTA   1   1   1   1   1   1 |     TCA  10  10  10  12  11  14 | *** TAA   0   0   0   0   0   0 | *** TGA   0   0   0   0   0   0
    TTG   7   8   7   5   5   5 |     TCG   5   4   5   5   6   4 |     TAG   0   0   0   0   0   0 | Trp TGG  14  13  14  13  13  14
--------------------------------------------------------------------------------------------------------------------------------------
Leu CTT  13  13  12  12  12  15 | Pro CCT  13  13  13  14  13  13 | His CAT   6   6   6   5   5   6 | Arg CGT   0   0   0   0   0   0
    CTC  14  14  14  16  16  12 |     CCC  17  17  17  17  18  18 |     CAC  13  13  13  13  13  12 |     CGC   5   5   5   5   5   5
    CTA   3   2   2   1   1   0 |     CCA  15  15  16  14  15  12 | Gln CAA   7   7   7   7   7   8 |     CGA   1   1   1   1   1   1
    CTG  30  31  32  32  32  32 |     CCG   2   2   1   2   2   1 |     CAG  16  16  16  16  16  16 |     CGG   5   6   5   6   6   5
--------------------------------------------------------------------------------------------------------------------------------------
Ile ATT   8   8   8   8   8   7 | Thr ACT   8   8   8   8   8   8 | Asn AAT   7   9   8   8  10   8 | Ser AGT  10   8   9   9   9  10
    ATC  19  20  20  20  20  22 |     ACC  27  27  27  27  27  26 |     AAC  21  21  21  21  19  19 |     AGC  11  11  11  11  11  13
    ATA   2   1   2   1   1   1 |     ACA   7   8   7   9   9   9 | Lys AAA   6   6   6   6   6   7 | Arg AGA  10  10  10  10  10   9
Met ATG   9   9   9   9   9   9 |     ACG   5   4   4   4   4   3 |     AAG  17  17  17  17  17  17 |     AGG  10  10  10  10  10  10
--------------------------------------------------------------------------------------------------------------------------------------
Val GTT   9   9   9  10   9   7 | Ala GCT  11  11  11  10  11  11 | Asp GAT   8   8   8   9   9   8 | Gly GGT   6   6   6   6   6   6
    GTC  16  16  16  15  15  18 |     GCC  19  19  19  19  19  18 |     GAC  12  12  12  12  12  14 |     GGC  16  16  16  16  16  16
    GTA   1   1   1   2   1   3 |     GCA   7   6   7   5   5   6 | Glu GAA  11  11  11  11  11  10 |     GGA   8   8   7   8   8   7
    GTG  20  20  20  19  20  19 |     GCG   0   1   1   1   1   1 |     GAG  36  36  36  36  36  37 |     GGG   9   9   9   9   9  10
--------------------------------------------------------------------------------------------------------------------------------------

----------------------------------------------------------------------------------------------------------------------
Phe TTT   4   4   3   4   4 | Ser TCT   6   6   9   9  10 | Tyr TAT  10   9  10  11   8 | Cys TGT   4   4   3   3   3
    TTC   7   8   9   8  10 |     TCC  23  23  22  24  22 |     TAC   6   5   6   4   7 |     TGC   5   5   7   6   6
Leu TTA   1   1   1   1   1 |     TCA  14  13  10   9  11 | *** TAA   0   0   0   0   0 | *** TGA   0   0   0   0   0
    TTG   5   7   7   5   4 |     TCG   4   5   3   4   4 |     TAG   0   0   0   0   0 | Trp TGG  14  14  13  14  15
----------------------------------------------------------------------------------------------------------------------
Leu CTT  15  15   8   8   8 | Pro CCT  13  13  16  15  15 | His CAT   6   4   8  10   8 | Arg CGT   0   1   2   3   3
    CTC  12  12  14  14  11 |     CCC  17  18  20  19  21 |     CAC  12  14  10   8  10 |     CGC   6   5   3   3   1
    CTA   0   0   2   1   4 |     CCA  12  13  13  13  12 | Gln CAA   8   7  10   9   9 |     CGA   1   1   2   2   2
    CTG  33  31  27  31  28 |     CCG   1   0   1   1   3 |     CAG  15  15  17  15  16 |     CGG   5   6   3   5   6
----------------------------------------------------------------------------------------------------------------------
Ile ATT   7   7   5   7   6 | Thr ACT   8   9  10   8   9 | Asn AAT   8   9   9   8   8 | Ser AGT  10   9   8   8   8
    ATC  22  24  18  18  18 |     ACC  26  23  25  25  26 |     AAC  19  18  19  19  20 |     AGC  13  13  12  13  13
    ATA   1   2   5   2   2 |     ACA   9  10  12  13  14 | Lys AAA   7   7   4   4   4 | Arg AGA   9   9  10  10  10
Met ATG   9   9  14  13  13 |     ACG   3   3   1   2   5 |     AAG  17  16  19  18  15 |     AGG  10  10  12  13  12
----------------------------------------------------------------------------------------------------------------------
Val GTT   7   7   7   8   6 | Ala GCT  11  11  13  12  13 | Asp GAT   8   8   7   9   8 | Gly GGT   6   7   6   6   7
    GTC  18  16  17  17  16 |     GCC  18  18  20  21  17 |     GAC  14  14  15  14  15 |     GGC  16  17  13  13  15
    GTA   3   2   1   2   1 |     GCA   6   6   2   3   3 | Glu GAA  10  12  12  12  12 |     GGA   7   7   7   6   7
    GTG  19  19  17  16  14 |     GCG   1   0   1   1   4 |     GAG  37  37  37  36  36 |     GGG  10  10  11  12   9
----------------------------------------------------------------------------------------------------------------------

Codon position x base (3x4) table for each sequence.

#1: human          
position  1:    T:0.15605    C:0.26592    A:0.28503    G:0.29299
position  2:    T:0.26115    C:0.27866    A:0.27389    G:0.18631
position  3:    T:0.20860    C:0.35987    A:0.14650    G:0.28503
Average         T:0.20860    C:0.30149    A:0.23514    G:0.25478

#2: chimpanzee     
position  1:    T:0.16242    C:0.25955    A:0.27866    G:0.29936
position  2:    T:0.26115    C:0.27866    A:0.27229    G:0.18790
position  3:    T:0.20064    C:0.36624    A:0.14809    G:0.28503
Average         T:0.20807    C:0.30149    A:0.23301    G:0.25743

#3: bonobo         
position  1:    T:0.16242    C:0.25955    A:0.28025    G:0.29777
position  2:    T:0.25796    C:0.28185    A:0.27229    G:0.18790
position  3:    T:0.20064    C:0.36465    A:0.14968    G:0.28503
Average         T:0.20701    C:0.30202    A:0.23408    G:0.25690

#4: gorilla        
position  1:    T:0.15605    C:0.26592    A:0.27548    G:0.30255
position  2:    T:0.26115    C:0.27866    A:0.27229    G:0.18790
position  3:    T:0.20701    C:0.35669    A:0.14490    G:0.29140
Average         T:0.20807    C:0.30042    A:0.23089    G:0.26062

#5: orangutan      
position  1:    T:0.15924    C:0.25796    A:0.28185    G:0.30096
position  2:    T:0.26592    C:0.27707    A:0.27389    G:0.18312
position  3:    T:0.19427    C:0.37261    A:0.13694    G:0.29618
Average         T:0.20648    C:0.30255    A:0.23089    G:0.26008

#6: AGM            
position  1:    T:0.16242    C:0.25159    A:0.28662    G:0.29936
position  2:    T:0.25796    C:0.28025    A:0.28503    G:0.17675
position  3:    T:0.18790    C:0.37898    A:0.14968    G:0.28344
Average         T:0.20276    C:0.30361    A:0.24045    G:0.25318

#7: CEmac          
position  1:    T:0.16242    C:0.25478    A:0.28185    G:0.30096
position  2:    T:0.25796    C:0.28025    A:0.27866    G:0.18312
position  3:    T:0.19268    C:0.37102    A:0.14172    G:0.29459
Average         T:0.20435    C:0.30202    A:0.23408    G:0.25955

#8: PTmac          
position  1:    T:0.16083    C:0.25637    A:0.28185    G:0.30096
position  2:    T:0.25955    C:0.27866    A:0.28185    G:0.17994
position  3:    T:0.19427    C:0.37102    A:0.13854    G:0.29618
Average         T:0.20488    C:0.30202    A:0.23408    G:0.25902

#9: rhesus         
position  1:    T:0.16242    C:0.25478    A:0.28185    G:0.30096
position  2:    T:0.25955    C:0.28025    A:0.28025    G:0.17994
position  3:    T:0.19268    C:0.37102    A:0.14013    G:0.29618
Average         T:0.20488    C:0.30202    A:0.23408    G:0.25902

#10: drill          
position  1:    T:0.16083    C:0.25637    A:0.28344    G:0.29936
position  2:    T:0.25637    C:0.28185    A:0.28025    G:0.18153
position  3:    T:0.19427    C:0.37261    A:0.14013    G:0.29299
Average         T:0.20382    C:0.30361    A:0.23461    G:0.25796

#11: sootyM         
position  1:    T:0.15924    C:0.25796    A:0.28344    G:0.29936
position  2:    T:0.25637    C:0.28185    A:0.28025    G:0.18153
position  3:    T:0.19427    C:0.37102    A:0.13854    G:0.29618
Average         T:0.20329    C:0.30361    A:0.23408    G:0.25902

#12: BSNM           
position  1:    T:0.16401    C:0.24841    A:0.28344    G:0.30414
position  2:    T:0.25796    C:0.27548    A:0.28344    G:0.18312
position  3:    T:0.19586    C:0.37261    A:0.14013    G:0.29140
Average         T:0.20594    C:0.29883    A:0.23567    G:0.25955

#13: GSNM           
position  1:    T:0.16401    C:0.24841    A:0.28344    G:0.30414
position  2:    T:0.25955    C:0.27389    A:0.28185    G:0.18471
position  3:    T:0.19586    C:0.37261    A:0.14013    G:0.29140
Average         T:0.20648    C:0.29830    A:0.23514    G:0.26008

#14: colobus        
position  1:    T:0.16561    C:0.24682    A:0.28344    G:0.30414
position  2:    T:0.26115    C:0.27229    A:0.27866    G:0.18790
position  3:    T:0.19586    C:0.37102    A:0.14331    G:0.28981
Average         T:0.20754    C:0.29671    A:0.23514    G:0.26062

#15: capuchin       
position  1:    T:0.16401    C:0.24841    A:0.29140    G:0.29618
position  2:    T:0.24682    C:0.28344    A:0.29140    G:0.17834
position  3:    T:0.19745    C:0.36624    A:0.14490    G:0.29140
Average         T:0.20276    C:0.29936    A:0.24257    G:0.25531

#16: nightM         
position  1:    T:0.16242    C:0.25000    A:0.28822    G:0.29936
position  2:    T:0.24682    C:0.28503    A:0.28185    G:0.18631
position  3:    T:0.20541    C:0.35987    A:0.13854    G:0.29618
Average         T:0.20488    C:0.29830    A:0.23620    G:0.26062

#17: squirrelM      
position  1:    T:0.16720    C:0.25000    A:0.29140    G:0.29140
position  2:    T:0.23248    C:0.30096    A:0.28025    G:0.18631
position  3:    T:0.19745    C:0.36306    A:0.14650    G:0.29299
Average         T:0.19904    C:0.30467    A:0.23938    G:0.25690

Sums of codon usage counts
------------------------------------------------------------------------------
Phe F TTT      58 | Ser S TCT     120 | Tyr Y TAT     157 | Cys C TGT      67
      TTC     127 |       TCC     394 |       TAC      99 |       TGC     102
Leu L TTA      14 |       TCA     201 | *** * TAA       0 | *** * TGA       0
      TTG      94 |       TCG      69 |       TAG       0 | Trp W TGG     226
------------------------------------------------------------------------------
Leu L CTT     208 | Pro P CCT     231 | His H CAT     104 | Arg R CGT      15
      CTC     228 |       CCC     314 |       CAC     205 |       CGC      69
      CTA      28 |       CCA     232 | Gln Q CAA     141 |       CGA      24
      CTG     528 |       CCG      21 |       CAG     278 |       CGG      95
------------------------------------------------------------------------------
Ile I ATT     127 | Thr T ACT     143 | Asn N AAT     147 | Ser S AGT     165
      ATC     359 |       ACC     435 |       AAC     315 |       AGC     201
      ATA      37 |       ACA     164 | Lys K AAA      92 | Arg R AGA     167
Met M ATG     169 |       ACG      53 |       AAG     273 |       AGG     181
------------------------------------------------------------------------------
Val V GTT     130 | Ala A GCT     194 | Asp D GAT     131 | Gly G GGT     110
      GTC     277 |       GCC     317 |       GAC     229 |       GGC     261
      GTA      35 |       GCA      86 | Glu E GAA     187 |       GGA     117
      GTG     319 |       GCG      21 |       GAG     624 |       GGG     161
------------------------------------------------------------------------------


Codon position x base (3x4) table, overall

position  1:    T:0.16186    C:0.25487    A:0.28363    G:0.29964
position  2:    T:0.25646    C:0.28054    A:0.27932    G:0.18368
position  3:    T:0.19736    C:0.36830    A:0.14284    G:0.29149
Average         T:0.20523    C:0.30124    A:0.23526    G:0.25827

Codon frequencies under model, for use in evolver (TTT TTC TTA TTG ... GGG):
  0.00839294  0.01566258  0.00607463  0.01239622
  0.00918074  0.01713273  0.00664482  0.01355978
  0.00914089  0.01705837  0.00000000  0.00000000
  0.00601116  0.01121779  0.00000000  0.00887837
  0.01321597  0.02466312  0.00956543  0.01951974
  0.01445648  0.02697810  0.01046328  0.02135195
  0.01439373  0.02686100  0.01041786  0.02125927
  0.00946549  0.01766413  0.00685091  0.01398036
  0.01470708  0.02744577  0.01064466  0.02172208
  0.01608755  0.03002194  0.01164381  0.02376101
  0.01601772  0.02989163  0.01159327  0.02365787
  0.01053345  0.01965710  0.00762388  0.01555771
  0.01553763  0.02899571  0.01124579  0.02294879
  0.01699606  0.03171737  0.01230137  0.02510286
  0.01692228  0.03157970  0.01224797  0.02499390
  0.01112830  0.02076720  0.00805442  0.01643630


Model 1: NearlyNeutral (2 categories)


TREE #  1:  (((((1, (2, 3)), 4), 5), (((((9, 7), 8), (11, 10)), 6), (14, (13, 12)))), ((17, 15), 16));   MP score: 469
This is a rooted tree.  Please check!
lnL(ntime: 32  np: 35):  -5435.746822      +0.000000
  18..19   19..20   20..21   21..22   22..1    22..23   23..2    23..3    21..4    20..5    19..24   24..25   25..26   26..27   27..28   28..9    28..7    27..8    26..29   29..11   29..10   25..6    24..30   30..14   30..31   31..13   31..12   18..32   32..33   33..17   33..15   32..16 
 0.087219 0.033118 0.030399 0.001877 0.027586 0.020239 0.001602 0.008284 0.022696 0.046759 0.055584 0.015111 0.024673 0.006561 0.003272 0.006562 0.008204 0.004905 0.008231 0.008200 0.009847 0.042421 0.028279 0.040774 0.015792 0.003276 0.000004 0.086063 0.007318 0.075163 0.053223 0.043938 4.732678 0.570556 0.108272

Note: Branch length is defined as number of nucleotide substitutions per codon (not per neucleotide site).

tree length =  0.827180

(((((1: 0.027586, (2: 0.001602, 3: 0.008284): 0.020239): 0.001877, 4: 0.022696): 0.030399, 5: 0.046759): 0.033118, (((((9: 0.006562, 7: 0.008204): 0.003272, 8: 0.004905): 0.006561, (11: 0.008200, 10: 0.009847): 0.008231): 0.024673, 6: 0.042421): 0.015111, (14: 0.040774, (13: 0.003276, 12: 0.000004): 0.015792): 0.028279): 0.055584): 0.087219, ((17: 0.075163, 15: 0.053223): 0.007318, 16: 0.043938): 0.086063);

(((((human: 0.027586, (chimpanzee: 0.001602, bonobo: 0.008284): 0.020239): 0.001877, gorilla: 0.022696): 0.030399, orangutan: 0.046759): 0.033118, (((((rhesus: 0.006562, CEmac: 0.008204): 0.003272, PTmac: 0.004905): 0.006561, (sootyM: 0.008200, drill: 0.009847): 0.008231): 0.024673, AGM: 0.042421): 0.015111, (colobus: 0.040774, (GSNM: 0.003276, BSNM: 0.000004): 0.015792): 0.028279): 0.055584): 0.087219, ((squirrelM: 0.075163, capuchin: 0.053223): 0.007318, nightM: 0.043938): 0.086063);

Detailed output identifying parameters

kappa (ts/tv) =  4.73268


MLEs of dN/dS (w) for site classes (K=2)

p:   0.57056  0.42944
w:   0.10827  1.00000

dN & dS for each branch

 branch          t       N       S   dN/dS      dN      dS  N*dN  S*dS

  18..19      0.087   1376.9    507.1   0.4912   0.0227   0.0463   31.3   23.5
  19..20      0.033   1376.9    507.1   0.4912   0.0086   0.0176   11.9    8.9
  20..21      0.030   1376.9    507.1   0.4912   0.0079   0.0161   10.9    8.2
  21..22      0.002   1376.9    507.1   0.4912   0.0005   0.0010    0.7    0.5
  22..1       0.028   1376.9    507.1   0.4912   0.0072   0.0146    9.9    7.4
  22..23      0.020   1376.9    507.1   0.4912   0.0053   0.0107    7.3    5.4
  23..2       0.002   1376.9    507.1   0.4912   0.0004   0.0008    0.6    0.4
  23..3       0.008   1376.9    507.1   0.4912   0.0022   0.0044    3.0    2.2
  21..4       0.023   1376.9    507.1   0.4912   0.0059   0.0120    8.1    6.1
  20..5       0.047   1376.9    507.1   0.4912   0.0122   0.0248   16.8   12.6
  19..24      0.056   1376.9    507.1   0.4912   0.0145   0.0295   19.9   15.0
  24..25      0.015   1376.9    507.1   0.4912   0.0039   0.0080    5.4    4.1
  25..26      0.025   1376.9    507.1   0.4912   0.0064   0.0131    8.9    6.6
  26..27      0.007   1376.9    507.1   0.4912   0.0017   0.0035    2.4    1.8
  27..28      0.003   1376.9    507.1   0.4912   0.0009   0.0017    1.2    0.9
  28..9       0.007   1376.9    507.1   0.4912   0.0017   0.0035    2.4    1.8
  28..7       0.008   1376.9    507.1   0.4912   0.0021   0.0044    2.9    2.2
  27..8       0.005   1376.9    507.1   0.4912   0.0013   0.0026    1.8    1.3
  26..29      0.008   1376.9    507.1   0.4912   0.0021   0.0044    3.0    2.2
  29..11      0.008   1376.9    507.1   0.4912   0.0021   0.0044    2.9    2.2
  29..10      0.010   1376.9    507.1   0.4912   0.0026   0.0052    3.5    2.7
  25..6       0.042   1376.9    507.1   0.4912   0.0111   0.0225   15.2   11.4
  24..30      0.028   1376.9    507.1   0.4912   0.0074   0.0150   10.1    7.6
  30..14      0.041   1376.9    507.1   0.4912   0.0106   0.0216   14.6   11.0
  30..31      0.016   1376.9    507.1   0.4912   0.0041   0.0084    5.7    4.2
  31..13      0.003   1376.9    507.1   0.4912   0.0009   0.0017    1.2    0.9
  31..12      0.000   1376.9    507.1   0.4912   0.0000   0.0000    0.0    0.0
  18..32      0.086   1376.9    507.1   0.4912   0.0224   0.0457   30.9   23.2
  32..33      0.007   1376.9    507.1   0.4912   0.0019   0.0039    2.6    2.0
  33..17      0.075   1376.9    507.1   0.4912   0.0196   0.0399   27.0   20.2
  33..15      0.053   1376.9    507.1   0.4912   0.0139   0.0282   19.1   14.3
  32..16      0.044   1376.9    507.1   0.4912   0.0115   0.0233   15.8   11.8


Time used:  4:31


Model 2: PositiveSelection (3 categories)


TREE #  1:  (((((1, (2, 3)), 4), 5), (((((9, 7), 8), (11, 10)), 6), (14, (13, 12)))), ((17, 15), 16));   MP score: 469
This is a rooted tree.  Please check!
check convergence..
lnL(ntime: 32  np: 37):  -5430.417690      +0.000000
  18..19   19..20   20..21   21..22   22..1    22..23   23..2    23..3    21..4    20..5    19..24   24..25   25..26   26..27   27..28   28..9    28..7    27..8    26..29   29..11   29..10   25..6    24..30   30..14   30..31   31..13   31..12   18..32   32..33   33..17   33..15   32..16 
 0.044771 0.033692 0.030726 0.001876 0.027990 0.020581 0.001628 0.008399 0.023078 0.047950 0.056890 0.015218 0.025465 0.006631 0.003293 0.006645 0.008302 0.004966 0.008325 0.008277 0.009936 0.042697 0.028753 0.041747 0.015597 0.003310 0.000004 0.133923 0.006593 0.076808 0.054273 0.045248 4.916967 0.779084 0.140536 0.261841 2.764666

Note: Branch length is defined as number of nucleotide substitutions per codon (not per neucleotide site).

tree length =  0.843592

(((((1: 0.027990, (2: 0.001628, 3: 0.008399): 0.020581): 0.001876, 4: 0.023078): 0.030726, 5: 0.047950): 0.033692, (((((9: 0.006645, 7: 0.008302): 0.003293, 8: 0.004966): 0.006631, (11: 0.008277, 10: 0.009936): 0.008325): 0.025465, 6: 0.042697): 0.015218, (14: 0.041747, (13: 0.003310, 12: 0.000004): 0.015597): 0.028753): 0.056890): 0.044771, ((17: 0.076808, 15: 0.054273): 0.006593, 16: 0.045248): 0.133923);

(((((human: 0.027990, (chimpanzee: 0.001628, bonobo: 0.008399): 0.020581): 0.001876, gorilla: 0.023078): 0.030726, orangutan: 0.047950): 0.033692, (((((rhesus: 0.006645, CEmac: 0.008302): 0.003293, PTmac: 0.004966): 0.006631, (sootyM: 0.008277, drill: 0.009936): 0.008325): 0.025465, AGM: 0.042697): 0.015218, (colobus: 0.041747, (GSNM: 0.003310, BSNM: 0.000004): 0.015597): 0.028753): 0.056890): 0.044771, ((squirrelM: 0.076808, capuchin: 0.054273): 0.006593, nightM: 0.045248): 0.133923);

Detailed output identifying parameters

kappa (ts/tv) =  4.91697


MLEs of dN/dS (w) for site classes (K=3)

p:   0.77908  0.14054  0.08038
w:   0.26184  1.00000  2.76467

dN & dS for each branch

 branch          t       N       S   dN/dS      dN      dS  N*dN  S*dS

  18..19      0.045   1375.2    508.8   0.5668   0.0124   0.0218   17.0   11.1
  19..20      0.034   1375.2    508.8   0.5668   0.0093   0.0164   12.8    8.4
  20..21      0.031   1375.2    508.8   0.5668   0.0085   0.0150   11.7    7.6
  21..22      0.002   1375.2    508.8   0.5668   0.0005   0.0009    0.7    0.5
  22..1       0.028   1375.2    508.8   0.5668   0.0077   0.0136   10.6    6.9
  22..23      0.021   1375.2    508.8   0.5668   0.0057   0.0100    7.8    5.1
  23..2       0.002   1375.2    508.8   0.5668   0.0004   0.0008    0.6    0.4
  23..3       0.008   1375.2    508.8   0.5668   0.0023   0.0041    3.2    2.1
  21..4       0.023   1375.2    508.8   0.5668   0.0064   0.0113    8.8    5.7
  20..5       0.048   1375.2    508.8   0.5668   0.0132   0.0234   18.2   11.9
  19..24      0.057   1375.2    508.8   0.5668   0.0157   0.0277   21.6   14.1
  24..25      0.015   1375.2    508.8   0.5668   0.0042   0.0074    5.8    3.8
  25..26      0.025   1375.2    508.8   0.5668   0.0070   0.0124    9.7    6.3
  26..27      0.007   1375.2    508.8   0.5668   0.0018   0.0032    2.5    1.6
  27..28      0.003   1375.2    508.8   0.5668   0.0009   0.0016    1.3    0.8
  28..9       0.007   1375.2    508.8   0.5668   0.0018   0.0032    2.5    1.6
  28..7       0.008   1375.2    508.8   0.5668   0.0023   0.0040    3.2    2.1
  27..8       0.005   1375.2    508.8   0.5668   0.0014   0.0024    1.9    1.2
  26..29      0.008   1375.2    508.8   0.5668   0.0023   0.0041    3.2    2.1
  29..11      0.008   1375.2    508.8   0.5668   0.0023   0.0040    3.1    2.1
  29..10      0.010   1375.2    508.8   0.5668   0.0027   0.0048    3.8    2.5
  25..6       0.043   1375.2    508.8   0.5668   0.0118   0.0208   16.2   10.6
  24..30      0.029   1375.2    508.8   0.5668   0.0079   0.0140   10.9    7.1
  30..14      0.042   1375.2    508.8   0.5668   0.0115   0.0204   15.9   10.4
  30..31      0.016   1375.2    508.8   0.5668   0.0043   0.0076    5.9    3.9
  31..13      0.003   1375.2    508.8   0.5668   0.0009   0.0016    1.3    0.8
  31..12      0.000   1375.2    508.8   0.5668   0.0000   0.0000    0.0    0.0
  18..32      0.134   1375.2    508.8   0.5668   0.0370   0.0653   50.9   33.2
  32..33      0.007   1375.2    508.8   0.5668   0.0018   0.0032    2.5    1.6
  33..17      0.077   1375.2    508.8   0.5668   0.0212   0.0374   29.2   19.1
  33..15      0.054   1375.2    508.8   0.5668   0.0150   0.0265   20.6   13.5
  32..16      0.045   1375.2    508.8   0.5668   0.0125   0.0221   17.2   11.2


Naive Empirical Bayes (NEB) analysis
Positively selected sites (*: P>95%; **: P>99%)
(amino acids refer to 1st sequence: human)

            Pr(w>1)     post mean +- SE for w

    23 P      0.505         1.757
    28 P      0.846         2.480
    33 H      0.891         2.568
    36 L      0.820         2.430
    42 P      0.518         1.784
    50 V      0.649         2.066
    65 P      0.602         1.964
   103 P      0.777         2.348
   120 K      0.937         2.653
   135 I      0.851         2.495
   136 V      0.608         2.020
   149 I      0.548         1.902
   168 R      0.650         2.065
   172 L      0.802         2.397
   174 Q      0.752         2.301
   195 E      0.658         2.119
   224 C      0.534         1.819
   239 T      0.839         2.473
   262 S      0.787         2.367
   268 S      0.582         1.941
   281 M      0.778         2.350
   283 Q      0.584         1.927
   289 L      0.661         2.094
   308 S      0.745         2.286
   336 I      0.528         1.862
   358 R      0.969*        2.710
   374 Q      0.587         1.933
   384 E      0.690         2.181
   553 Q      0.864         2.514
   602 V      0.888         2.564


Bayes Empirical Bayes (BEB) analysis (Yang, Wong & Nielsen 2005. Mol. Biol. Evol. 22:1107-1118)
Positively selected sites (*: P>95%; **: P>99%)
(amino acids refer to 1st sequence: human)

            Pr(w>1)     post mean +- SE for w

    28 P      0.761         2.694 +- 1.298
    33 H      0.804         2.790 +- 1.243
    36 L      0.717         2.573 +- 1.312
    50 V      0.531         2.059 +- 1.337
   103 P      0.651         2.389 +- 1.313
   120 K      0.877         2.972 +- 1.167
   135 I      0.732         2.592 +- 1.271
   168 R      0.543         2.102 +- 1.362
   172 L      0.690         2.497 +- 1.315
   174 Q      0.614         2.284 +- 1.301
   239 T      0.710         2.528 +- 1.272
   262 S      0.665         2.425 +- 1.313
   281 M      0.649         2.379 +- 1.308
   289 L      0.537         2.074 +- 1.329
   308 S      0.604         2.252 +- 1.296
   358 R      0.942         3.139 +- 1.079
   384 E      0.532         2.053 +- 1.253
   553 Q      0.789         2.772 +- 1.280
   602 V      0.800         2.779 +- 1.245


The grid (see ternary graph for p0-p1)

w0:   0.050  0.150  0.250  0.350  0.450  0.550  0.650  0.750  0.850  0.950
w2:   1.500  2.500  3.500  4.500  5.500  6.500  7.500  8.500  9.500 10.500


Posterior on the grid

w0:   0.030  0.329  0.523  0.118  0.001  0.000  0.000  0.000  0.000  0.000
w2:   0.081  0.335  0.387  0.157  0.035  0.005  0.000  0.000  0.000  0.000

Posterior for p0-p1 (see the ternary graph) (YWN2015, fig. 1)

 0.000
 0.000 0.000 0.000
 0.000 0.000 0.000 0.000 0.000
 0.000 0.000 0.000 0.000 0.000 0.000 0.000
 0.000 0.000 0.000 0.000 0.000 0.000 0.000 0.000 0.002
 0.000 0.000 0.000 0.000 0.000 0.000 0.000 0.000 0.000 0.001 0.047
 0.000 0.000 0.000 0.000 0.000 0.000 0.000 0.000 0.000 0.000 0.002 0.025 0.194
 0.000 0.000 0.000 0.000 0.000 0.000 0.000 0.000 0.000 0.000 0.000 0.002 0.012 0.105 0.149
 0.000 0.000 0.000 0.000 0.000 0.000 0.000 0.000 0.000 0.000 0.000 0.001 0.009 0.011 0.030 0.193 0.024
 0.000 0.000 0.000 0.000 0.000 0.000 0.000 0.000 0.000 0.000 0.000 0.000 0.002 0.011 0.016 0.015 0.067 0.078 0.003

sum of density on p0-p1 =   1.000000

Time used: 11:09


Model 7: beta (10 categories)


TREE #  1:  (((((1, (2, 3)), 4), 5), (((((9, 7), 8), (11, 10)), 6), (14, (13, 12)))), ((17, 15), 16));   MP score: 469
This is a rooted tree.  Please check!
lnL(ntime: 32  np: 35):  -5436.646598      +0.000000
  18..19   19..20   20..21   21..22   22..1    22..23   23..2    23..3    21..4    20..5    19..24   24..25   25..26   26..27   27..28   28..9    28..7    27..8    26..29   29..11   29..10   25..6    24..30   30..14   30..31   31..13   31..12   18..32   32..33   33..17   33..15   32..16 
 0.057999 0.033116 0.030464 0.001880 0.027606 0.020247 0.001610 0.008287 0.022714 0.046756 0.055621 0.015165 0.024685 0.006568 0.003275 0.006568 0.008212 0.004910 0.008234 0.008213 0.009857 0.042461 0.028266 0.040806 0.015851 0.003281 0.000004 0.115613 0.007483 0.075157 0.053213 0.043860 4.784198 0.028885 0.024898

Note: Branch length is defined as number of nucleotide substitutions per codon (not per neucleotide site).

tree length =  0.827983

(((((1: 0.027606, (2: 0.001610, 3: 0.008287): 0.020247): 0.001880, 4: 0.022714): 0.030464, 5: 0.046756): 0.033116, (((((9: 0.006568, 7: 0.008212): 0.003275, 8: 0.004910): 0.006568, (11: 0.008213, 10: 0.009857): 0.008234): 0.024685, 6: 0.042461): 0.015165, (14: 0.040806, (13: 0.003281, 12: 0.000004): 0.015851): 0.028266): 0.055621): 0.057999, ((17: 0.075157, 15: 0.053213): 0.007483, 16: 0.043860): 0.115613);

(((((human: 0.027606, (chimpanzee: 0.001610, bonobo: 0.008287): 0.020247): 0.001880, gorilla: 0.022714): 0.030464, orangutan: 0.046756): 0.033116, (((((rhesus: 0.006568, CEmac: 0.008212): 0.003275, PTmac: 0.004910): 0.006568, (sootyM: 0.008213, drill: 0.009857): 0.008234): 0.024685, AGM: 0.042461): 0.015165, (colobus: 0.040806, (GSNM: 0.003281, BSNM: 0.000004): 0.015851): 0.028266): 0.055621): 0.057999, ((squirrelM: 0.075157, capuchin: 0.053213): 0.007483, nightM: 0.043860): 0.115613);

Detailed output identifying parameters

kappa (ts/tv) =  4.78420

Parameters in M7 (beta):
 p =   0.02889  q =   0.02490


MLEs of dN/dS (w) for site classes (K=10)

p:   0.10000  0.10000  0.10000  0.10000  0.10000  0.10000  0.10000  0.10000  0.10000  0.10000
w:   0.00000  0.00000  0.00000  0.00006  0.26844  0.99922  1.00000  1.00000  1.00000  1.00000

dN & dS for each branch

 branch          t       N       S   dN/dS      dN      dS  N*dN  S*dS

  18..19      0.058   1376.4    507.6   0.5268   0.0156   0.0295   21.4   15.0
  19..20      0.033   1376.4    507.6   0.5268   0.0089   0.0169   12.2    8.6
  20..21      0.030   1376.4    507.6   0.5268   0.0082   0.0155   11.3    7.9
  21..22      0.002   1376.4    507.6   0.5268   0.0005   0.0010    0.7    0.5
  22..1       0.028   1376.4    507.6   0.5268   0.0074   0.0141   10.2    7.1
  22..23      0.020   1376.4    507.6   0.5268   0.0054   0.0103    7.5    5.2
  23..2       0.002   1376.4    507.6   0.5268   0.0004   0.0008    0.6    0.4
  23..3       0.008   1376.4    507.6   0.5268   0.0022   0.0042    3.1    2.1
  21..4       0.023   1376.4    507.6   0.5268   0.0061   0.0116    8.4    5.9
  20..5       0.047   1376.4    507.6   0.5268   0.0125   0.0238   17.3   12.1
  19..24      0.056   1376.4    507.6   0.5268   0.0149   0.0283   20.5   14.4
  24..25      0.015   1376.4    507.6   0.5268   0.0041   0.0077    5.6    3.9
  25..26      0.025   1376.4    507.6   0.5268   0.0066   0.0126    9.1    6.4
  26..27      0.007   1376.4    507.6   0.5268   0.0018   0.0033    2.4    1.7
  27..28      0.003   1376.4    507.6   0.5268   0.0009   0.0017    1.2    0.8
  28..9       0.007   1376.4    507.6   0.5268   0.0018   0.0033    2.4    1.7
  28..7       0.008   1376.4    507.6   0.5268   0.0022   0.0042    3.0    2.1
  27..8       0.005   1376.4    507.6   0.5268   0.0013   0.0025    1.8    1.3
  26..29      0.008   1376.4    507.6   0.5268   0.0022   0.0042    3.0    2.1
  29..11      0.008   1376.4    507.6   0.5268   0.0022   0.0042    3.0    2.1
  29..10      0.010   1376.4    507.6   0.5268   0.0026   0.0050    3.6    2.5
  25..6       0.042   1376.4    507.6   0.5268   0.0114   0.0216   15.7   11.0
  24..30      0.028   1376.4    507.6   0.5268   0.0076   0.0144   10.4    7.3
  30..14      0.041   1376.4    507.6   0.5268   0.0110   0.0208   15.1   10.6
  30..31      0.016   1376.4    507.6   0.5268   0.0043   0.0081    5.9    4.1
  31..13      0.003   1376.4    507.6   0.5268   0.0009   0.0017    1.2    0.8
  31..12      0.000   1376.4    507.6   0.5268   0.0000   0.0000    0.0    0.0
  18..32      0.116   1376.4    507.6   0.5268   0.0310   0.0589   42.7   29.9
  32..33      0.007   1376.4    507.6   0.5268   0.0020   0.0038    2.8    1.9
  33..17      0.075   1376.4    507.6   0.5268   0.0202   0.0383   27.8   19.4
  33..15      0.053   1376.4    507.6   0.5268   0.0143   0.0271   19.7   13.8
  32..16      0.044   1376.4    507.6   0.5268   0.0118   0.0223   16.2   11.3


Time used: 33:46


Model 8: beta&w>1 (11 categories)


TREE #  1:  (((((1, (2, 3)), 4), 5), (((((9, 7), 8), (11, 10)), 6), (14, (13, 12)))), ((17, 15), 16));   MP score: 469
This is a rooted tree.  Please check!
lnL(ntime: 32  np: 37):  -5430.341347      +0.000000
  18..19   19..20   20..21   21..22   22..1    22..23   23..2    23..3    21..4    20..5    19..24   24..25   25..26   26..27   27..28   28..9    28..7    27..8    26..29   29..11   29..10   25..6    24..30   30..14   30..31   31..13   31..12   18..32   32..33   33..17   33..15   32..16 
 0.052806 0.033722 0.030740 0.001877 0.028003 0.020594 0.001629 0.008403 0.023092 0.047983 0.056911 0.015224 0.025489 0.006634 0.003294 0.006649 0.008306 0.004968 0.008329 0.008280 0.009939 0.042706 0.028768 0.041792 0.015592 0.003312 0.000004 0.126031 0.006602 0.076848 0.054301 0.045281 4.918208 0.913102 1.429912 2.532686 2.746492

Note: Branch length is defined as number of nucleotide substitutions per codon (not per neucleotide site).

tree length =  0.844112

(((((1: 0.028003, (2: 0.001629, 3: 0.008403): 0.020594): 0.001877, 4: 0.023092): 0.030740, 5: 0.047983): 0.033722, (((((9: 0.006649, 7: 0.008306): 0.003294, 8: 0.004968): 0.006634, (11: 0.008280, 10: 0.009939): 0.008329): 0.025489, 6: 0.042706): 0.015224, (14: 0.041792, (13: 0.003312, 12: 0.000004): 0.015592): 0.028768): 0.056911): 0.052806, ((17: 0.076848, 15: 0.054301): 0.006602, 16: 0.045281): 0.126031);

(((((human: 0.028003, (chimpanzee: 0.001629, bonobo: 0.008403): 0.020594): 0.001877, gorilla: 0.023092): 0.030740, orangutan: 0.047983): 0.033722, (((((rhesus: 0.006649, CEmac: 0.008306): 0.003294, PTmac: 0.004968): 0.006634, (sootyM: 0.008280, drill: 0.009939): 0.008329): 0.025489, AGM: 0.042706): 0.015224, (colobus: 0.041792, (GSNM: 0.003312, BSNM: 0.000004): 0.015592): 0.028768): 0.056911): 0.052806, ((squirrelM: 0.076848, capuchin: 0.054301): 0.006602, nightM: 0.045281): 0.126031);

Detailed output identifying parameters

kappa (ts/tv) =  4.91821

Parameters in M8 (beta&w>1):
  p0 =   0.91310  p =   1.42991 q =   2.53269
 (p1 =   0.08690) w =   2.74649


MLEs of dN/dS (w) for site classes (K=11)

p:   0.09131  0.09131  0.09131  0.09131  0.09131  0.09131  0.09131  0.09131  0.09131  0.09131  0.08690
w:   0.05506  0.12428  0.18523  0.24441  0.30451  0.36761  0.43617  0.51411  0.60976  0.75286  2.74649

dN & dS for each branch

 branch          t       N       S   dN/dS      dN      dS  N*dN  S*dS

  18..19      0.053   1375.2    508.8   0.5668   0.0146   0.0257   20.1   13.1
  19..20      0.034   1375.2    508.8   0.5668   0.0093   0.0164   12.8    8.4
  20..21      0.031   1375.2    508.8   0.5668   0.0085   0.0150   11.7    7.6
  21..22      0.002   1375.2    508.8   0.5668   0.0005   0.0009    0.7    0.5
  22..1       0.028   1375.2    508.8   0.5668   0.0077   0.0137   10.6    6.9
  22..23      0.021   1375.2    508.8   0.5668   0.0057   0.0100    7.8    5.1
  23..2       0.002   1375.2    508.8   0.5668   0.0005   0.0008    0.6    0.4
  23..3       0.008   1375.2    508.8   0.5668   0.0023   0.0041    3.2    2.1
  21..4       0.023   1375.2    508.8   0.5668   0.0064   0.0113    8.8    5.7
  20..5       0.048   1375.2    508.8   0.5668   0.0133   0.0234   18.2   11.9
  19..24      0.057   1375.2    508.8   0.5668   0.0157   0.0277   21.6   14.1
  24..25      0.015   1375.2    508.8   0.5668   0.0042   0.0074    5.8    3.8
  25..26      0.025   1375.2    508.8   0.5668   0.0070   0.0124    9.7    6.3
  26..27      0.007   1375.2    508.8   0.5668   0.0018   0.0032    2.5    1.6
  27..28      0.003   1375.2    508.8   0.5668   0.0009   0.0016    1.3    0.8
  28..9       0.007   1375.2    508.8   0.5668   0.0018   0.0032    2.5    1.6
  28..7       0.008   1375.2    508.8   0.5668   0.0023   0.0040    3.2    2.1
  27..8       0.005   1375.2    508.8   0.5668   0.0014   0.0024    1.9    1.2
  26..29      0.008   1375.2    508.8   0.5668   0.0023   0.0041    3.2    2.1
  29..11      0.008   1375.2    508.8   0.5668   0.0023   0.0040    3.1    2.1
  29..10      0.010   1375.2    508.8   0.5668   0.0027   0.0048    3.8    2.5
  25..6       0.043   1375.2    508.8   0.5668   0.0118   0.0208   16.2   10.6
  24..30      0.029   1375.2    508.8   0.5668   0.0079   0.0140   10.9    7.1
  30..14      0.042   1375.2    508.8   0.5668   0.0115   0.0204   15.9   10.4
  30..31      0.016   1375.2    508.8   0.5668   0.0043   0.0076    5.9    3.9
  31..13      0.003   1375.2    508.8   0.5668   0.0009   0.0016    1.3    0.8
  31..12      0.000   1375.2    508.8   0.5668   0.0000   0.0000    0.0    0.0
  18..32      0.126   1375.2    508.8   0.5668   0.0348   0.0614   47.9   31.3
  32..33      0.007   1375.2    508.8   0.5668   0.0018   0.0032    2.5    1.6
  33..17      0.077   1375.2    508.8   0.5668   0.0212   0.0375   29.2   19.1
  33..15      0.054   1375.2    508.8   0.5668   0.0150   0.0265   20.6   13.5
  32..16      0.045   1375.2    508.8   0.5668   0.0125   0.0221   17.2   11.2


Naive Empirical Bayes (NEB) analysis
Positively selected sites (*: P>95%; **: P>99%)
(amino acids refer to 1st sequence: human)

            Pr(w>1)     post mean +- SE for w

    23 P      0.544         1.742
    28 P      0.901         2.533
    33 H      0.947         2.634
    36 L      0.879         2.487
    42 P      0.558         1.773
    50 V      0.698         2.085
    65 P      0.647         1.971
   103 P      0.842         2.407
   120 K      0.978*        2.701
   135 I      0.920         2.578
   136 V      0.677         2.049
   149 I      0.613         1.911
   168 R      0.697         2.081
   172 L      0.864         2.455
   174 Q      0.820         2.359
   195 E      0.729         2.162
   224 C      0.575         1.811
   239 T      0.912         2.560
   262 S      0.851         2.426
   268 S      0.637         1.954
   281 M      0.843         2.410
   283 Q      0.629         1.930
   289 L      0.712         2.118
   308 S      0.813         2.344
   315 L      0.529         1.708
   336 I      0.591         1.862
   358 R      0.991**       2.727
   374 Q      0.631         1.937
   384 E      0.761         2.232
   531 E      0.529         1.709
   546 R      0.518         1.684
   553 Q      0.915         2.564
   602 V      0.945         2.631


Bayes Empirical Bayes (BEB) analysis (Yang, Wong & Nielsen 2005. Mol. Biol. Evol. 22:1107-1118)
Positively selected sites (*: P>95%; **: P>99%)
(amino acids refer to 1st sequence: human)

            Pr(w>1)     post mean +- SE for w

    28 P      0.821         2.960 +- 1.251
    33 H      0.877         3.105 +- 1.133
    36 L      0.779         2.840 +- 1.314
    50 V      0.554         2.189 +- 1.480
   103 P      0.709         2.638 +- 1.389
   120 K      0.939         3.269 +- 0.975
   135 I      0.814         2.927 +- 1.248
   168 R      0.567         2.232 +- 1.488
   172 L      0.751         2.759 +- 1.349
   174 Q      0.667         2.515 +- 1.417
   195 E      0.518         2.077 +- 1.433
   239 T      0.793         2.866 +- 1.278
   262 S      0.724         2.681 +- 1.375
   281 M      0.708         2.632 +- 1.389
   289 L      0.563         2.214 +- 1.475
   308 S      0.655         2.478 +- 1.423
   358 R      0.976*        3.365 +- 0.859
   384 E      0.566         2.216 +- 1.441
   553 Q      0.848         3.034 +- 1.203
   602 V      0.873         3.095 +- 1.141


The grid 

p0:   0.050  0.150  0.250  0.350  0.450  0.550  0.650  0.750  0.850  0.950
p :   0.100  0.300  0.500  0.700  0.900  1.100  1.300  1.500  1.700  1.900
q :   0.100  0.300  0.500  0.700  0.900  1.100  1.300  1.500  1.700  1.900
ws:   1.500  2.500  3.500  4.500  5.500  6.500  7.500  8.500  9.500 10.500


Posterior on the grid

p0:   0.000  0.000  0.000  0.000  0.000  0.000  0.001  0.034  0.056  0.909
p :   0.012  0.050  0.148  0.196  0.216  0.206  0.128  0.038  0.006  0.001
q :   0.010  0.012  0.035  0.102  0.101  0.128  0.139  0.150  0.158  0.165
ws:   0.059  0.154  0.610  0.165  0.011  0.000  0.000  0.000  0.000  0.000

Time used: 59:48
