# Supplementary material for: Evolution of host-microbe cell adherence by receptor domain shuffling
Source: eLife. 2022 Jan 25;11:e73330. doi: 10.7554/eLife.73330 (PMC8860441; doi:10.7554/eLife.73330)
Supplement: Figure 2—source data 3. [file elife-73330-fig2-data3.zip › Figure 2 - source data 3/site_selection_results/original_PAML_NS_sites_files/PAML_NS_files.txt]

CCM01_NS.txt
CCM03_NS.txt
CCM04_NS.txt
CCM05_NS.txt
CCM06_NS.txt
CCM07_NS.txt
CCM08_NS.txt
CCM16_NS.txt
CCM18_NS.txt
CCM19_NS.txt
CCM20_NS.txt
CCM21_NS.txt
