# Supplementary material for: Evolution of host-microbe cell adherence by receptor domain shuffling
Source: eLife. 2022 Jan 25;11:e73330. doi: 10.7554/eLife.73330 (PMC8860441; doi:10.7554/eLife.73330)
Supplement: Figure 2—figure supplement 1—source code 1. [file elife-73330-fig2-code2.zip › Figure 2 - figure supplement 1- source code/README.txt]

SCRIPTS LIST

name: Figure 2 - figure supplement 1- source code.r
use: to generate graphs used for Figure 2 - figure supplement 1
notes:
    - directions for running the program in R found within the file under SETUP
    - use with Figure 2 - source data 3
    - data files for GARD breakpoints can be found in Figure 2 - source data 3 under GARD_recombination_trees
    - same data files used as for Figure 2 - source code and Figure 4 - source code
