# Supplementary material for: Evolution of host-microbe cell adherence by receptor domain shuffling
Source: eLife. 2022 Jan 25;11:e73330. doi: 10.7554/eLife.73330 (PMC8860441; doi:10.7554/eLife.73330)
Supplement: Figure 3—source data 1. [file elife-73330-fig3-data1.zip]

Archive with 32 entries (28 files):
- Figure 3 - Source data 1/flow_data/
- Figure 3 - Source data 1/flow_data/Baboon.fcs
- Figure 3 - Source data 1/flow_data/Bonobo.fcs
- Figure 3 - Source data 1/flow_data/Chimpanzee.fcs
- Figure 3 - Source data 1/flow_data/G27 Negative Control.fcs
- Figure 3 - Source data 1/flow_data/Gorilla.fcs
- Figure 3 - Source data 1/flow_data/Human.fcs
- Figure 3 - Source data 1/flow_data/Orangutan.fcs
- Figure 3 - Source data 1/flow_data/SquirrelMonkey.fcs
- Figure 3 - Source data 1/western_images/
- Figure 3 - Source data 1/western_images/Hpylori/
- Figure 3 - Source data 1/western_images/Hpylori/Baboon_Orangutan.png
- Figure 3 - Source data 1/western_images/Hpylori/Baboon_Orangutan_label.png
- Figure 3 - Source data 1/western_images/Hpylori/Bonobo_Gorilla_Hp.png
- Figure 3 - Source data 1/western_images/Hpylori/Bonobo_Gorilla_Hp_label.png
- Figure 3 - Source data 1/western_images/Hpylori/Human_Chimpanzee.png
- Figure 3 - Source data 1/western_images/Hpylori/Human_Chimpanzee_label.png
- Figure 3 - Source data 1/western_images/Hpylori/SquirrelMonkey.png
- Figure 3 - Source data 1/western_images/Hpylori/SquirrelMonkey_label.png
- Figure 3 - Source data 1/western_images/Opa/
- Figure 3 - Source data 1/western_images/Opa/Baboon.png
- Figure 3 - Source data 1/western_images/Opa/Baboon_label.png
- Figure 3 - Source data 1/western_images/Opa/Bonobo.png
- Figure 3 - Source data 1/western_images/Opa/Bonobo_label.png
- Figure 3 - Source data 1/western_images/Opa/Chimpanzee.png
- Figure 3 - Source data 1/western_images/Opa/Chimpanzee_label.png
- Figure 3 - Source data 1/western_images/Opa/Human.jpg
- Figure 3 - Source data 1/western_images/Opa/Human_label.png
- Figure 3 - Source data 1/western_images/Opa/Orangutan_Gorilla.png
- Figure 3 - Source data 1/western_images/Opa/Orangutan_Gorilla_label.png
- Figure 3 - Source data 1/western_images/Opa/SquirrelMonkey.png
- Figure 3 - Source data 1/western_images/Opa/SquirrelMonkey_label.png
