# Supplementary material for: Evolution of host-microbe cell adherence by receptor domain shuffling
Source: eLife. 2022 Jan 25;11:e73330. doi: 10.7554/eLife.73330 (PMC8860441; doi:10.7554/eLife.73330)
Supplement: Figure 3—figure supplement 1—source data 1. [file elife-73330-fig3-figsupp1-data1.zip]

Archive with 4 entries (4 files):
- Figure 3 -figure supplement 1 - source data 1/Chimp_Gorilla.png
- Figure 3 -figure supplement 1 - source data 1/Chimp_Gorilla_label.png
- Figure 3 -figure supplement 1 - source data 1/Human.png
- Figure 3 -figure supplement 1 - source data 1/Human_label.png
