# Supplementary material for: Evolution of host-microbe cell adherence by receptor domain shuffling
Source: eLife. 2022 Jan 25;11:e73330. doi: 10.7554/eLife.73330 (PMC8860441; doi:10.7554/eLife.73330)
Supplement: Figure 4—source code 1. [file elife-73330-fig4-code1.zip › Figure 4 - source code 1/README.txt]

SCRIPTS LIST

name: Figure 4D - source code.r
use: to generate images for Figure 4D
notes:
    - directions for running the program in R found within the file under SETUP
    - use with Figure 2 - source data 3
    - data files for GARD breakpoints can be found in Figure 2 - source data 3 under GARD_recombination_trees
    - same data files used as for Figure 2 - source code and Figure 2 - figure supplement 1 - source code
