# Supplementary material for: Evolution of host-microbe cell adherence by receptor domain shuffling
Source: eLife. 2022 Jan 25;11:e73330. doi: 10.7554/eLife.73330 (PMC8860441; doi:10.7554/eLife.73330)
Supplement: Figure 4—source data 1. [file elife-73330-fig4-data1.zip]

Archive with 5 entries (5 files):
- Figure 4 - source data 1/CEACAM_cytoplasmic_domains.phy
- Figure 4 - source data 1/CEACAM_Full_Length_sequences.phy
- Figure 4 - source data 1/CEACAM_IgC_domains.phy
- Figure 4 - source data 1/CEACAM_N_domains_.phy
- Figure 4 - source data 1/README.txt
