# Supplementary material for: Evolution of host-microbe cell adherence by receptor domain shuffling
Source: eLife. 2022 Jan 25;11:e73330. doi: 10.7554/eLife.73330 (PMC8860441; doi:10.7554/eLife.73330)
Supplement: Figure 4—source data 1. [file elife-73330-fig4-data1.zip › Figure 4 - source data 1/CEACAM_cytoplasmic_domains.phy]

 94 486
hum01      ---------------------------------------------------------------------------------GGGAAGGGCAGGGCAAGCGACCAG------CGTGATCTCACAGAGCACAAACCCTCAGTCTCCAACCACACTCAGGACCACTCCAATGACCCACCTAACAAGATGAAT------------------------------------------------------------------------GAAGTTACTTATTCT---ACCCTGAACTTTGAAGCCCAGCAACCCACA---------------------------------CAACCAACTTCAGCCTCC---------------------------CCATCCCTAACAGCCACAGAAATAATTTATTCAGAAGTAAAAAAG------------------------------------------------------
chi01      ---------------------------------------------------------------------------------GGGAAGGGCAGGGCAAGCGACCAG------CGTGATCTCACAGAGCACAAACCCTCAGTCTCCAACCACACTCAGGACCACTCCAATGACCCACCTAACAAGATGAAT------------------------------------------------------------------------GAAGTTACTTATTCT---ACCCTGAACTTTGAAGCCCAGCAACCCACA---------------------------------CAACCAACTTCAGCCTCC---------------------------CCATCCCCAACAGCCACAGAAATAATTTATTCAGAAGTAAAAAAG------------------------------------------------------
gor01      ---------------------------------------------------------------------------------GGGAAGGGCAGGGCAAGCGACCAG------CGTGATCTCACAGAGCACAAACCCTCAGTCTCCAACCACACTCAGGACCACTCCAATGACCCACCTAACAAGATGAAT------------------------------------------------------------------------GAAGTTACTTATTCT---ACCCTGAACTTCGAAGCCCAGCAACCCACA---------------------------------CAACCAACTTCAGCCTCC---------------------------CCATCCCCAACAGCCACAGAAATAATTTATTCAGAAGTAAAAAAG------------------------------------------------------
bon01      ---------------------------------------------------------------------------------AGAAGGGGCAGGGCAAGCGACCAG------CGTGATCTCACAGAGCACAAACCCTCAGTCTCCAACCACACTCAGGACCACTCCAATGACCCACCTAATAAGATGAAT------------------------------------------------------------------------GAAGTTACTTATTCT---ACCCTGAACTTTGAAGCCCAGCAACCCACA---------------------------------CAACCAACTTCAGCCTCC---------------------------CCATCCCTAACAGCCACAGAAATAATTTATTCAGAAGTAAAAAAG------------------------------------------------------
ora01      ---------------------------------------------------------------------------------AGGAAGGGCAGGGCAAGCGACCAG------CGTGATCTCACAGAGCACAAACCCTCAGTCTCCAACCACACTCAGGACCACTCCAATGACCCACCTAACAAGATGAAT------------------------------------------------------------------------GAAGTTACTTATTCT---ACCCTGAACTTTGAAGCCCAGCAACCCACA---------------------------------CAATCAACTTCAGCCTCC---------------------------CCATCCCCAACAGCCACAGAAATAATTTATTCAGAAGTAAAAAAG------------------------------------------------------
agm01      ---------------------------------------------------------------------------------AGGAAGGGCAGGGCAACCGACCAG------CGTGATCTCACAGAGCACAAACCCTCAGTCTCCAACCACACTCAGGACCATTCCAACGACCCACCTAACAAGATGAAT------------------------------------------------------------------------GAAGTTACTTATTCT---ACCCTGAACTTTGAAGCCCAGCAACCCACA---------------------------------AAACCAACTTCAGCCTCC---------------------------TCATCCCCAACAGCCACAGAAATAATTTATTCAGAAGTAAAAAAG------------------------------------------------------
bab01      ---------------------------------------------------------------------------------AGGAAGGGCAGGGCAACTGACCAG------CGTGATCTCACAGAGCACAAACCCTCAGTCTCCAACCACACTCAGGACCACTCCAACGACCCACCTAACAAGATGAAT------------------------------------------------------------------------GAAGTTACTTATTCT---ACCCTGAACTTTGAAGCCCAGCAACCCACA---------------------------------AAACCAACTTCAGCCTCC---------------------------TCATCCCCAACAGCCACAGAAATAATTTATTCAGAAGTAAAAAAG------------------------------------------------------
PTm01      ---------------------------------------------------------------------------------AGGAAGGGCAGGGCAACCGACCAG------CGTGATCTCACAGAGCACAAACCCTCAGTCTCCAACCACACTCAGGACCACTCCAACGACCCACCTAACAAGATGAAT------------------------------------------------------------------------GAAGTTACTTATTCT---ACCCTGAACTTTGAAGCCCAGCAACCCACA---------------------------------AAACCAACTTCAGCCTCC---------------------------TCATCCCCAACAGCCACAGAAATAATTTATTCAGAAGTAAAAAAG------------------------------------------------------
CEm01      ---------------------------------------------------------------------------------AGGAAGGGCAGGGCAACCGACCAG------CGTGATCTCACAGAGCACAAACCCTCAGTCTCCAACCACACTCAGGACCACTCCAACGACCCACCTAACAAGATGAAT------------------------------------------------------------------------GAAGTTACTTATTCT---ACCCTGAACTTTGAAGCCCAGCAACCCACA---------------------------------AAACCAACTTCAGCCTCC---------------------------TCATCCCCAACAGCCACAGAAATAATTTATTCAGAAGTAAAAAAG------------------------------------------------------
mac01      ---------------------------------------------------------------------------------AGGAAGGGCAGGGCAACCGACCAG------CGTGATCTCACAGAGCACAAACCCTCAGTCTCCAACCACACTCAGGACCACTCCAACGACCCACCTAACAAGATGAAT------------------------------------------------------------------------GAAGTTACTTATTCT---ACCCTGAACTTTGAAGCCCAGCAACCCACA---------------------------------AAACCAACTTCAGCCTCC---------------------------TCATCCCCAACAGCCACAGAAATAATTTATTCAGAAGTAAAAAAG------------------------------------------------------
sty01      ---------------------------------------------------------------------------------AGGAAGGGCAGGGCAACTGACCAG------CGTGATCTCACAGAGCACAAACCCTCAGTCTCCAACCGCACTCAGGACCACTCCAACGACCCACCTAACAAGATGAAT------------------------------------------------------------------------GAAGTTACTTATTCT---ACCCTGAACTTTGAAGCCCAGCAACCCACA---------------------------------AAACCAACTTCAGCCTCC---------------------------TCATCCCCAACAGCCACAGAAATAATTTATTCAGAAGTAAAAAAG------------------------------------------------------
drl01      ---------------------------------------------------------------------------------AGCAAGGGCAGGGCAACTGACCAG------CGTGATCTCACAGAGCACAAACCCTCAGTCTCCAACCGCACTCAGGACCACTCCAACGACCCACCTAACAAGATGAAT------------------------------------------------------------------------GAAGTTACTTATTCT---ACCCTGAACTTTGAAGCCCAGCAACCCACA---------------------------------AAACCAACTTCAGCCTCC---------------------------TCATCCCCAACTGCCACAGAAATAATTTATTCAGAAGTAAAAAAG------------------------------------------------------
col01      ---------------------------------------------------------------------------------AGGAAGGGCAGGGCAAGCGACCAG------CGTGATCTCACAGAGCACAAACCCTCAGTCTCCAACCACACTCAGGACCACTCCAACGACCCACCTAACAAGATGAAT------------------------------------------------------------------------GAAGTTACTTATTCT---ACCCTGAACTTTGAAGCCCAGCAACCCTCA---------------------------------CAACCAACTTCGGCCTCC---------------------------TCATCCCCAACAGCCACAGAAATAATTTATTCAGAAGTAAAAAAG------------------------------------------------------
bsn01      ---------------------------------------------------------------------------------AGGAAGGGCAGGGCAAGCGACCAG------CGTGATCTCACAGAGCACAAACCCTCAGTCTCCAACCACACTCAGGACCACTCCAACGACCCACCTAACAAGATGAAT------------------------------------------------------------------------GAAGTTACTTATTCT---ACCCTGAACTTTGAAGCCCAGCAACCCACA---------------------------------CAACCAACTTCAGCCTCC---------------------------TCATCCCCAACAGCCACAGAAATAATTTATTCAGAAGTGAAAAAG------------------------------------------------------
gsn01      ---------------------------------------------------------------------------------AGGAAGGGCAGGGCAAGCGACCAG------CGTGATCTCACAGAGCACAAACCCTCAGTCTCCAACCACACTCAGGACCACTCCAACGACCCACCTAACAAGATGAAT------------------------------------------------------------------------GAAGTTACTTATTCT---ACCCTGAACTTTGAAGCCCGGCAACCCACA---------------------------------CAACCAACTTCAGCCTCC---------------------------TCATCCCCAACAGCCACAGAAATAATTTATTCAGAAGTGAAAAAG------------------------------------------------------
nit01      ---------------------------------------------------------------------------------AGGAAGGGCAGGGCAAGCGACCAG------CGTGATCTCACAGAGCACAAACTCTCAGACTCCAACCACACTCAGGACCACTCTGACAACTCTCCTAACAAGATGAAG------------------------------------------------------------------------GAAGTTACTTACTCT---TCCCTGAACTTCACAGCCCAGCAACCCAGA---------------------------------CAACCAATGTCAGCCTCC---------------------------TCATCCCCAACAACCACAGACATAATTTATTCAGAAGTAAAAAAG------------------------------------------------------
mar01      ---------------------------------------------------------------------------------AGGAAGGGCAGGGCAAGCGACCAA------CGTGATCTCACAGAGCACAAACTCTCAGACTCCAACCACACTCAGGACCACTCTGACAACTCTCCTAACAAGATGAAG------------------------------------------------------------------------GAAGTTACTTACTCT---TCCCTGAACTTCACAGCCCAGCAACCCAGA---------------------------------CAACCAACGTCAGCCTCC---------------------------TCATCCCCAACAACCACAGACATAATTTATTCAGAAGTAAAAAAG------------------------------------------------------
sqm01      ---------------------------------------------------------------------------------AGGAAGGGCAGGGCAAGCGACCAG------CGTGATCTCACAGAGCACAAACTCTCAGACTCCAACCACACTCAGGACCACTCTGACAACTCTCCTAACAAGATGAAT------------------------------------------------------------------------GAAGTTACTTACTCT---TCCCTGAACTTCACAGGCCAGCAACCCAGA---------------------------------CAACCAACGTCAGCCTCC---------------------------TCATCCCCAACAACCACAGACGTAATTTATTCAGAAGTAAAAATG------------------------------------------------------
cap01      ---------------------------------------------------------------------------------AGGAAGGGCAGGGCAAGCGACCAG------CGTGATCTCACAGAGCACAAACTCTCAGACTCCAACCACACTCAGGACCACTCTGACAACTCTCCTAACAAGATGAAT------------------------------------------------------------------------GAAGTTACTTACTCT---TCCCTGAACTTCACAGCCCAGCAACCCGGA---------------------------------CAACCAACGTCAGCCTCC---------------------------TCATCCCCAACAATCACAGACACAATTTATTCAGAAGTAAAAAAG------------------------------------------------------
agm03      ---GCCGTCGCCGGCATGATGACCGGGGTCCTGGTCGGAGTGGCGCTGGTGGCCCCCCTGGTGTGTTTCCTGCTCCTCGCCAAAACTAGAAGAACCAGCATCCAG------CACGACCTCAAGGAGCAGCAGCCCCAAGTCCTTGCCCCTGGCCGTGGTCCCTCCCACAGCTCTGCCTTCTTGATGTCCTCT---------------------------------------------------------------------------------------CTCTCCGCTGCCCAGGCCCCCCGACCTGGC------------------------------------------------------------------------------------CCCAGGACAGCCGCTCCCATCTATGAGGAAATGCTAAAACATGACACAAACGTTTACTGCCGGATGGACCGAAAAGGAGATGTGGCTTCT---
sty03      ---GCCGTCGCCGGCATGGTGACCGGGGTCCTGGTCGGAGTGGCGCTGGTGGCCGCCTTGGTGTGTTTCCTGCTCCTTGCCAAAACTAGAAGAACCAGCATCCAG------CATGACCTCAAGGAGCAGCAGCCCCAAGTCCTTGCCCCTGGCCGTGGTCCCTCCCACAGCTCTGCCTTCTTGATGTCCTCC---------------------------------------------------------------------------------------CTCTCCGCTGCCCAGGCCCCCCGACCTGGC------------------------------------------------------------------------------------CCCAGGACAGCTGCTCCCATCTATGAGGAAATGCTAAAACATGACACAAATGTTTACTGCCGGATGGACCGCAAAGGAGATGTGGCTTCT---
drl03      ---GCCGTCGCCGGCATGGTGACCGGGGTCCTGGTCGGAGTGGCGCTGGTGGCCGCCTTGGTGTGTTTCCTGCTCCTTGCCAAAACTAGAAGAACCAGCATCCAG------CACGACCTCAAGGAGCAGCAGCCCCAAGTCCTTGCCCCTGGCCGTGGTCCCTCCCACAGCTCTGCCTTCTTGATGTCCTCC---------------------------------------------------------------------------------------CTCTCCGCTGCCCAGGCCCCCCGACCTGGC------------------------------------------------------------------------------------CCCAGGACAGCTGCTCCCATCTATGAGGAAATGCTAAAACATGACACAAATGTTTACTGCCGGATGGACCGCAAAGGAGATGTGGCTTCT---
bab03      ---GCCGTCGCCGGCATGGTGACCGGGGTCCTGGTCGGAGTGGCGCTGGTGGCCGCCTTGGTGTGTTTCCTGCTCCTTGCCAAAACTAGAAGAACCAGCATCCAG------CATGACCTCAAGGAGCAGCAGCCCCAAGTCCTTGCCCCTGGCCGTGGTCCCTCCCACAGCTCTGCCTTCTTGATGTCCTCC---------------------------------------------------------------------------------------CTCTCCGCTGCCCAGGCCCCCCGACCCGGC------------------------------------------------------------------------------------CCCAGGACAGCCGCTCCCATCTATGAGGAAATGCTAAAACATGACACAAACGTTTACTGCCGGATGGACCGCAAAGGAGATGTGGCTTCT---
mac03      ---GCCGTCGCCAGCATGGTGACCGGGGTCCTGGTCGGAGTGGCACTGGTGGCCGCCTTGGTGTGTTTCCTGCTCCTTGCCAAAACTAGAAGAACCAGCATCCAG------CACGACCTCAAGGAGCAGCAGCCCCAAGTCCTTGCCCCTGGCCGTGGTCCCTCCCACAGCTCTGCCTTCTTGATGTCCTCC---------------------------------------------------------------------------------------CTCTCCGCTGCCCAGGCCCCCCGACCTGGC------------------------------------------------------------------------------------CCCAGGACAGCTGCTCCCATCTATGAGGAAATGCTAAAACATGACACAAATGTTTACTGCCGGATGGACCGCAAAGGAGATGTGGCTTCT---
PTm03      ---GCCGTCGCCAGCATGGTGACCGGGGTCCTGGTCGGAGTGGCGCTGGTGGCCGCCTTGGTGTGTTTCCTGCTCCTTGCCAAAACTAGAAGAACCAGCATCCAG------CACGACCTCAAGGAGCAGCAGCCCCAAGTCCTTGCCCCTGGCCGTGGTCCCTCCCACAGCTCTGCCTTCTTGATGTCCTCC---------------------------------------------------------------------------------------CTCTCCGCTGCCCAGGCCCCCCGACCTGGC------------------------------------------------------------------------------------CCCAGGACAGCTGCTCCCATCTATGAGGAAATGCTAAAACATGACACAAATGTTTACTGCCGGATGGACCGCAAAGGAGATGTGGCTTCT---
CEm03      ---GCCATCGCCAGCATGGTGACCGGGGTCCTGGTCGGAGTGGCACTGGTGGCCGCCTTGGTGTGTTTCCTGCTCCTTGCCAAAACTAGAAGAACCAGCATCCAG------CACGACCTCAAGGAGCAGCAGCCCCAAGTCCTTGCCCCTGGCCGTGGTCCCTCCCACAGCTCTGCCTTCTTGGTGTCCTCC---------------------------------------------------------------------------------------CTCTCCGCTGCCCAGGCCCCCCGACCTGGC------------------------------------------------------------------------------------CCCAGGACAGCTGCTCCCATCTATGAGGAAATGCTAAAACATGACACAAATGTTTACTGCCGGATGGACCGCAAAGGAGATGTGGCTTCT---
col03      ---GCCATCGCCGGCATGGTGACCGGGGTCCTGGTCGGAGTGGCGCTGGTGGCCGCCCTGGTGTATTTCCTGCTCCTTGCCAAAACTAGAAGAACCAGCATCCAG------CGTGACCTCAAGGAGCAGCAGCCCCAAGTCCTTGCCCCTGGCCATGGTCCCTCCCACAGCTCTGCCTTCTTGATGTCCCCT---------------------------------------------------------------------------------------CTCTCCACTGCCCAGGCCTCCCGACCCGGC------------------------------------------------------------------------------------CCCGGGACAGCCGCTCCCATCTATGAGGAAATGCTAAAACATGACACAAACGTTTACTGCCGGATGGACCGCAAAAGAGATGTGGCTTCT---
bsn03      ---GCCATTGCCGGCATGGTGACCGGGGTCCTGGTCGGAGTGGTGCTGGTGGCCGCCCTGGTGTATTTCCTGCTCCTTGCCAAAACTAGAAGAACCAGCATCCAG------CGTGACCTCAAGGAGCAGCAGCCCCAAGTCCTTGCCCCTGGCCGTGGTCCCTCCCACAGCTCTGCCTTCTTGATGTCCCCT---------------------------------------------------------------------------------------CTCTCCACTGCCCAGGCCTCCCAACCCGGC------------------------------------------------------------------------------------CCCAGGACAGCCGCTCCCATCTATGAGGAAATGCTAAAACATGACACAAACGTTTACTGCCGGATGGACCGCAAAGGAGATGTGGCTTCT---
gsn03      ---GCCATTGCCGGCATGGTGACCGGGGTCCTGGTCGGAGTGGTGCTGGTGGCCGCCCTGGTGTATTTCCTGCTCCTTGCCAAAACTAGAAGAACCAGCATCCAG------CGTGACCTCAAGGAGCAGCAGCCCCAAGTCCTTGCCCCTGGCCGTGGTCCCTCCCACAGCTCTGCCTTCTTGATGTCCCCT---------------------------------------------------------------------------------------CTCTCCACTGCCCAGGCCTCCCAACCCGGC------------------------------------------------------------------------------------CCCAGGACAGCCGCTCCCATCTATGAGGAAATGCTAAAACATGACACAAACGTTTACTGCCGGATGGACCGCAAAGGAGATGTGGCTTCT---
ora03      ---GCCGTCGCCGGCATCGTGACCGGGGTCCTGGTCGAAGTGGCGCTGGTGGCCGCCCTGGTGTGTTTCCTGCTCTTTGCCAAAACTGGAAGAACCAGCATCCAG------CGTGACCTCAAGGAGCAGCAGCCCCAAGCCCTTGCCCCTGGCCGTGGTCCCTCCCACAGCTCTGCCTTCTCGATGTACCCT---------------------------------------------------------------------------------------CTCTCCACTGCCCAGGCCCAGCCACCCAAC------------------------------------------------------------------------------------CCCAGGACAGTGTCTTCCATCTATGAGGAATTGCTAAAACACGACACAAACATTTACTGTCGGATGGACCACAAAGCAGAGGTGGTTTCT---
gor03      ---GCCGTCGCCGGCATCGTGACCGGGGTCCTGGTCGGAGTGGCGCTGGTGGCCGCCCTGGTGTGTTTCCTGCTCCTTGCCAAAACTGGAAGAACCAGCATCCAG------CGTGACCTCAAGGAGCAGCAGCCCCAAGCCCTTGCCCCTGGCCGTGGTCCCTCCCACAGCTCTGCCTTCTCGATGTCCCCT---------------------------------------------------------------------------------------CTCTCCACTGCCCAGGCCCCCCTACCCAAC------------------------------------------------------------------------------------CCCAGGACAGCAGCTTCCATCTATGAGGAATTGCTAAAACATGACACAAACATTTACTGCCGGATGGACCACAAAGCAGAAGTGGCTTCT---
hum03      ---GCCGTCGCCGGCATCGTGACCGGGGTCCTGGTCGGAGTGGCGCTGGTGGCCGCGCTGGTGTGTTTCCTGCTCCTTGCCAAAACTGGAAGAACCAGCATCCAG------CGTGACCTCAAGGAGCAGCAGCCCCAAGCCCTTGCCCCTGGCCGTGGTCCCTCCCACAGCTCTGCCTTCTCGATGTCCCCT---------------------------------------------------------------------------------------CTCTCCACTGCCCAGGCCCCCCTACCCAAC------------------------------------------------------------------------------------CCCAGGACAGCAGCTTCCATCTATGAGGAATTGCTAAAACATGACACAAACATTTACTGCCGGATGGACCACAAAGCAGAAGTGGCTTCT---
chi03      ---GCCATCGCCGGCATCGTGACCGGGGTCCTGGTCGGAGTGGCGCTGGTGGCCGCCCTGGTGTGTTTCCTGCTCCTTGCCAAAACTGGAAGAACCAGCATCCAG------CGTGACCTCAAGGAGCAGCAGCCCCAAGCCCTTGCCCCTGGCCGTGGTCCCTCCCACAGCTCTGCCTTCTCGATGTCCCCT---------------------------------------------------------------------------------------CTCTCCACTGCCCAGGCCCCCCTACCCAAC------------------------------------------------------------------------------------CCCAGGACAGCAGCTTCCATCTATGAGGAATTGCTAAAACATGACACAAACATTTACTGCCGGATGGACCACAAAGCAGAAGTGGCTTCT---
bon03      ---GCCATCGCCGGCATCGTGACCGGGGTCCTGGTCGGAGTGGCGCTGGTGGCCGCCCTGGTGTGTTTCCTGCTCCTTGCCAAAACTGGAAGAACCAGCATCCAG------CGTGACCTCAAGGAGCAGCAGCCCCAAGCCCTTGCCCCTGGCCGTGGTCCCTCCCACAGCTCTGCCTTCTCGATGTCCCCT---------------------------------------------------------------------------------------CTCTCCACTGCCCAGGCCCCCCTACCCAAC------------------------------------------------------------------------------------CCCAGGACAGCAGCTTCCATCTATGAGGAATTGCTAAAACATGACACAAACATTTACTGCCGGATGGACCACAAAGAAGAAGTGGCTTCT---
drl04      ---GCTGTCGCTGGCATCGTGACTGGGGTCCTGGTCGGGGTGGCTCTGGTGGCCGCCCTGGTGTGTTTCCTGCTCCTCGCCAGGACTGGAAGGGCCAGCATCCGG------CGTGACCTCAGGGAGCAGAGGCCCCCAGCCTCCACCCCCGGCCACGGTCCCTCTCACAGATATGCCTTCTCG---------------------------------------------------------------------------------------------------------------GCTCCCCTACCTGGC------------------------------------------------------------------------------------CCCAGGACAGCCACTCCCCTGTATGAGGAATTGCTACACTCTGACGCAAACATTTACTGCTGGATTGACCACAAAGCAGATGTGGTCTCTTAG
bab04      ---GCTGTCGCTGGCATCGTGACTGGGGTCCTGGTCGGGGTGGCTCTGGTGGCCGCCCTGGTGTGTTTCCTGCTCCTCGCCAGGACTGGAAGGGCCAGCATCCGG------CGTGACCTCAGGGAGCAGAGGCCCCCAGCCTCCACCCCCGGCCACGGTCCCTCTCACAGATCTGCCTTCTCG---------------------------------------------------------------------------------------------------------------GCTCCTCTACCTGGT------------------------------------------------------------------------------------CCCAGGACAGCCACTCCCCTGTATGAGGAATTGCTACACTCTGACGCAAACATTTACTGCCGGATTGACCACAAAGCAGATGTGGTCTCTTAG
PTm04      ---GATGTCGCTGGCATCGTGACTGGGGTCCTGGTCGGGGTGGCTCTGGTGGCCGCCCTGGTGTGTTTCCTGCTCCTCGCCAGGACTGGAAGGGCCAGCATCCAG------CGTGACCTCAGGGAGCAGAGGCCCCCAGCCTCCACCCCCGGCCACGGTCCCTCTCACAGATCCGCCTTCTCG---------------------------------------------------------------------------------------------------------------GCCCCCCTACCTGGC------------------------------------------------------------------------------------CCCAGGACAACCACTCCCCTGTATGAGGAATTGCTACATTCTGACGCAAACATTTACTGCCGGATTGACCACAAAGCAGATGTGGTCTCTTAG
mac04      ---GCTGTCACTGGCATCGTGACTGGGGTCCTGGTCGGGGTGGCTCTGGTGGCCGCCCTGGTGTGTTTCCTGCTTCTCGCCAGGACTGGAAGGGCCAGCATCCAG------CGTGACCTCAGGACGCAGAGGCCCCCAGCCTCCACCCCCGGCCACGGTCCCTCTCACAGATCCGCCTTCTCG---------------------------------------------------------------------------------------------------------------GCCCCCCTACCTGGC------------------------------------------------------------------------------------CCCAGGACAACCACTCCCCTGTATGAGGAATTGCTACACTCTGACCCAAACATTTACTGCCGGATTGACCACAAAGCAGATGTGGTCTCTTAG
CEm04      ---GCTGTCGCTGGCATCGTGACTGGGGTCCTGGTCGGGGTGGCTCTGGTGGCCGCCCTGGTGTGTTTCCTGCTCCTCGCCAGGACTGGAAGGGCCAGCATCCAG------CGTGACCTCAGGACGCAGAGGCCCCCAGCCTCCACCCCCGGCCACGGTCCCTCTCACAGATCCGCCTTCTCG---------------------------------------------------------------------------------------------------------------GCCCCCCTACCTGGC------------------------------------------------------------------------------------CCCAGGACAACCACTCCCCTGTATGAGGAATTGCTACACTCTGACGCAAACATTTACTGCCGGATTGACCACAAAGCAGATGTGGTCTCTTAG
sty04      ---GCTGTCTCTGGCATCGTGACTGGGGTCCTGGTCGGGGTGGCTCTGGCGGCCGCCCTGGTGTGTTTCCTGCTCCTCGCCAGGACTGGAAGGGCCAGCATCCGG------CGTGACCTCAGGGAGCAGAGGCCCCCAGCCTCCACCCCCGGCCACGGTCCCTCTCACAGATCTGCCTTCTCG---------------------------------------------------------------------------------------------------------------TCTCCTCTACCTGGC------------------------------------------------------------------------------------CCCAGGACAGCCACTCCCCTGTATGAGGAATTGCTACACTCTGACGCAAACATTTACTGCTGGATTGACCACAAAGCAGATGTGGTCTCTTAG
col04      ---GCTGTCGCTGGCATCGTGACTGGGGTCCTGGTCGGGGCGGCTCTGGTGGCCGCCCTGGTGTGTTTCCTGCTCCTCGCCAGGACTGGAAGGGCCAGCATCCAG------CGTGACCTCAGGGAGGAGAGGCCCCCAGCCTCCACCCCCGGCCACGGTCCCTCTCACAGATCCACCTTCTCG---------------------------------------------------------------------------------------------------------------GCTCCCCTACCTGGC------------------------------------------------------------------------------------CCCAGGACAGCCACTCCCATGTATGAGGAATTGCTACACTCTGACGCAAACATTTACTGCCGGATTGACCACAAAGCAGATGTGGTCTCTTAG
gsn04      ---GCTGTCGCTGGCATCGTGACTGGGGTCCTGGTCGGGGTGGCTCTGGTGGCTGCCCTGGTGTGTTTCCTGCTCCTCGCCAGGACTAGAAGGGCCAGCATCCAG------CGTGACCTCAGGGAGCAGAGGCTCCCAGCCTCCACCCCCGGCCACGGTCCCTCTCACAGATCCACCTTCTCG---------------------------------------------------------------------------------------------------------------GCCCCCCTACCTGGC------------------------------------------------------------------------------------CCCAGGACAGCCACTCCCATGTATGAGGAATTGCTACACTCTGACGCAAACATTTACTGCCGGATTGACCACAAAGCAGATGGGGTCTCTTAG
ora04      ---GCCGTCGCTGGCATCGTGACTGGGGTCCTGGTTGGGGTGGCTCTGGTGGCCGCCCTGGTGTGTTTGCTGCTCCTCTCCAGGACTGGAAGGACCAGCATCCAG------CGTGACCTCAGGGAGCAGCCGCCCCCAGCCTCCACCCCTGGCCATGGTCCCTCTCACAGATCCACCTTCTCG---------------------------------------------------------------------------------------------------------------GCCCCCCTACCAAGC------------------------------------------------------------------------------------ACCAGAACAGCCAGTCGTATCTATGAGGAATTGCTATACTCTGACGCAAACATTTACTGCCAGATCGACCACAAAGCAGATGTGGTCTCTTAG
gor04      ---GCCGTCGCTGGCATCGTGACTGGGGTCCTGGTTGGGGTGGCTCTGGTGGCCGCCCTGGTGTGTTTTCTGCTCCTCTCCAGGACTGGAAGGGCCAGCATCCAG------CGTGACCTCAGGGAGCAGCCACCCCCAGCCTCCACCCCAGGCCATGGTCCCTCTCACAGATCCACCTTCTCG---------------------------------------------------------------------------------------------------------------GCCCCTCTACCCAGC------------------------------------------------------------------------------------CCCAGAACAGCCACTCCCATCTATGAGGAATTGCTATACTCTGACGCAAACATTTACTGCCAGATCGACCACAAAGCAGATGTGGTCTCTTAG
hum04      ---GCCGTCGCTGGCATCGTGACTGGGGTCCTGGTTGGGGTGGCTCTGGTGGCCGCCCTGGTGTGTTTTCTGCTTCTCTCCAGGACTGGAAGGGCCAGCATCCAG------CGTGACCTCAGGGAGCAGCCGCCCCCAGCCTCCACCCCTGGCCATGGTCCCTCTCACAGATCCACCTTCTCG---------------------------------------------------------------------------------------------------------------GCCCCTCTACCCAGC------------------------------------------------------------------------------------CCCAGAACAGCCACTCCCATCTATGAGGAATTGCTATACTCTGATGCAAACATTTACTGCCAGATCGACCACAAAGCAGATGTGGTCTCTTAG
chi04      ---GCCGTCGCTGGCATCGTGACTGGGGTCCTGGTTGGGGTGGCTCTGGTGGCCGCCCTGGTGTGTTTTCTGCTCCTCTCCAGGACTGGAAGGGCCAGCATCCAG------CGTGACCTCAGGGAGCAGCCGCCCCCAGCCTCCACCCCCGGCCATGGTCCCTCTCACAGATCCACCTTCTCG---------------------------------------------------------------------------------------------------------------GCCCCTCTACCCAGC------------------------------------------------------------------------------------CCCAGAACAGCCACTCCCATCTATGAGGAATTGCTATACTCTGACGCAAACGTTTACTGCCGGATCGACCACAAAGCAGATGTGGTCTCTTAG
bon04      ---GCCGTCGCTGGCATCGTGACTGGGGTCCTGGTTGGGGTGGCTCTGGTGGCCGCCCTGGTGTGTTTTCTGCTCCTCTCCAGGACTGGAAGGGCCAGCATCCAG------CGTGACCTCAGGGAGCAGCCGCCCCCAGCCTCCACCCCCGGCCATGGTCCCTCTCACAGATCCACCTTCTCG---------------------------------------------------------------------------------------------------------------GCCCCTCTACCCAGC------------------------------------------------------------------------------------CCCAGAACAGCCACTCCCATCTATGAGGAATTGCTATACTCTGACGCAAACGTTTACTGCCGGATCGACCACAAAGCAGATGTGGTCTCTTAG
ora21      ---------CTAGGCATCCTGATCGGGGTCCTGGTTGGGAATCTTCTGGTGGCTGCACTGGTGTGTTTCCTGCTCCTCCGAAAAGCTGGCAGGGCCAGTGATCAG------AGTGACTTCAGAGAGCAGCAGCCCTCAGCCTCCACCCCCGGCCACGGACCCTCTGACAGCTCCATCTCC------------------------------------------------------------------------------------------------------------------------------------------------------------------------------------------------------------------------------------------------------------------------------------------------------------------
hum21      ---------CTAGGCATCCTGATCGGGGTCCTGGTTGGGAGTCTTCTGGTGGCTGCACTTGTGTGTTTCCTGCTCCTCCGAAAAACTGGCAGGGCCAGCGATCAG------AGTGACTTCAGGGAGCAGCAGCCCCCAGCCTCCACCCCCGGCCATGGACCCTCTGACAGCTCCATCTCC------------------------------------------------------------------------------------------------------------------------------------------------------------------------------------------------------------------------------------------------------------------------------------------------------------------
gor21      ---------CTAGGCATCCTGATCGGGGTCCTGGTTGGGAGTCTTCTGGTGGCTGCACTTGTGTGTTTCCTGCTCCTCCGAAAAACTGGCAGGGCCAGCGATCAG------AGTGACTTCAGGGAGCAGCAGCCCCCAGCCTCCACCCCTGGCCATGGACCCTCTGACAGCTCCATCTCC------------------------------------------------------------------------------------------------------------------------------------------------------------------------------------------------------------------------------------------------------------------------------------------------------------------
hum20      ---GCCATCGCTGGTATTGTCATCGGGATCCTGGCTGTCATTGCTGTGGCCTCAGAACTGGGCTATTTTCTCTGCATCAGAAATGCCAGACGGCCCTCAAGGAAAACAACAGAGGACCCCAGTCATGAGACCTCACAACCCATCCCGAAGGAGGAGCACCCCACAGAGCCCAGTTCCGAAAGCCTGAGTCCTGAGTATCGCAATATATCCCAGCTTCAGGGACGGATCAGAGTCGAACTGATGCAACCACCAGACCTTCCAGAGGAGACCTATGAGGGCGAATTGGATTGCCAAACGAAGCTGCCTTCAGCAAGCCGTAGAGGCAATTCTTTCAGCCCCTGGAAGCCACCACCCAAACCTCTGATGCCCCCACTCAGATTGGTCTCCACTGTGCCAAAAAACATGGAGTCAATCTATGAGGAGCTTGTGAATCCAGAGCCCAACACTTACATCCAAATCAACCCCTCCGTC---------------
chi20      ---GCCATCGCTGGTATTGTCATCGGGATCCTGGCTGTCATTGCTGTGGCCTCAGAACTGGGCTATTTTCTCTACATCAGAAATGCCAGACGGCCCTCAAGGAAAACAACAGAGGACCCCAGTCATGAGACCTCACAACCCATCCCGAAGGAGGAGCACCCCACAGAGCCCAGTTCCGAAAGCCTGAGTCCTGAGTATTGCAATATATCCCAGCTTCAGGGACGGATCAGAGTCGAACTGATGCGACCATCAGACCTTCCAGAGGAGACCTATGAGGGCGAATTGGATTGCCAAACGAAGCTGCCTTCAGCAAGCCGTGGAGGCAATTCTTTCAGCCCCTGGAAGCCACCACCCAAACCTCTGATGCCCCCATTCAGATTGGTCTCCACTGTGCCAAAAAACATGGAGTCAATCTATGAGGAGCTTGTGAATCCAGAGCCCAACACTTACATCCAAATCAACCCCTCGGTC---------------
bon20      ---GCCATCGCTGGTATTGTCATCGGGATCCTGGCTGTCATTGCTGTGGCCTCAGAACTGGGCTATTTTCTCTACATCAGAAATGCCAGACGGCCCTCAAGGAAAACAACAGAGGACCCCAGTCATGAGACCTCACAACCCATCCCGAAGGAGGAGCACCCCACAGAGCCCAGTTCCAAAAGCCTGAGTCCTGAGTATTGCAATATATCCCAGCTTCAGGGACGGATCAGAGTCGAACTGATGCGACCATCAGACCTTCCAGAGGAGACCTATGAGGGCGAATTGGATTGCCAAACGAAGCTGCCTTCAGCAAGCCGTGGAGGCAATTCTTTCAGCCCCTGGAAGCCACCACCCAAACCTCTGATGCCCCCATTCAGATTGGTCTCCACTGTGCCAAAAAACATGGAGTCAATCTATGAGGAGCTTGTGAATCCAGAGCCCAACACTTACATCCAAATCAACCCCTCGGTC---------------
gor20      ---GCCATCGCTGGTATTGTCATCGGGATCCTGGCTGTCATTGCTGTGGCCTCAGAACTGGGCTATTTTCTCTACATCAGAAATGCCAGACGGCCCTCAAGGAAAACAACAGAGGACCCCAGTCATGAGACCTCACAACCCATCCCGAAGGAGGAGCACCCCACAGAGCCCAGTTCCGAGAGCCTGAGTCCTGAGTATTGCAATATATCCCAGCTTCAGGGACGGATCAGAGTCGAACTGATGCGACCACCAGACCTTCCAGAGGAGACCTATGAGGGCGAATTGGATTGCCAAACAAAGCTGCCTTCAGCAAGGCGTGGAGGCAATTCTTTCAGCCCCTGGAAGCCACCACCCAAACCTCTGGTGCCCCCACTCAGATTGGTCTCCACTGTGCCAAAAAACATGGAGTCAATCTATGAGGAGCTTGTGAATCCAGAGCCCAACACTTACATCCAAATCAACCCCTCGGTC---------------
ora20      ---GCCATCGCTGGTATTGTCATCGGGATCCTGGCTGTCATTGCTGTGGCCTCAGAACTGGGCTATTTTCTCTACATCAGAAATGCCAGACGGCCCTCAAGGAAAACAACAGAGGACCCCAGTCATGAGACCTCACAACCCATCCCGAGGGAGGAGCACCCCACAGAGCCCAGTTCCGAAAGCCTGAGTCCTGAGTATTGCAATATATCCCAGCTCCAGGGACGGATCAGAGTCGAACTGATGCGACCACCAGACCTTCCAGAGGAGACCTATGAGGGCGAATTGGATTGCCAAACGAAGCTGCCTTCAGCAAGCCCTGGAGGCAATTCTTTCAGCCCCTGGAAGCCACCACCCAAACCTCTGATGCCCCCACTCAGATTGCTCTCCACTGTGCCAAAAAACATGGAGTCAATCTATGAGGAGCTTGTGAATCCAGAGCCCAACACTTACATCCAAATCAACCCCTCGGTC---------------
agm20      ---GCCATCGCTGGTATTGTCATTGGGATCCTGGCTGTCATTGCTGTGGCCTCAGAACTGGGCTATTTTCTCTACATCAGAAATGCCAGACGGCCCTCAAGGAAAACAACAGAGGACCCCAGTCATGAGACCTCACAACCCACTCCAAAGGAGGAGCACCCCACAGAGCCCAGTTCCGAAAGCCTAAGTCCTGAGTATTGCAACATATCCCAGCTTCAGGGACGAATCAGAGTCGAAAAGATGCAACCACCAGACCTTCCAGAGGAGACCTATGAGGGCGAATTGGATTGCCAGACAAAGCTGCCTTCAGCAAGCCCTGGAGGCAACTCTTTTAGCCCCTGGAAGCCACCACCCAAACCTCTGATGCCCCCACTCGGATTGCTCTCCACTGTGCCAAAAAACACGGAGTCAACCTATGAGGTGCTTGTGAATCCAGAGCCCAACACTTACGTCCAAATCAACTCCTCGGTT---------------
CEm20      ---GCCATTGCTGGTATTGTCATCGGGATCCTGGCTGTCATTGCTGTGGCCTCAGAACTGGGCTATTTTCTCTACATCAGAAGTGCCAGACGGCCCTCAAGGAAAACAGCAGAGGACCCCAGTCATGAGACCTCACAACCCACTCCAAAGGAGGAGCACCCCACAGAGCCCAGTTCCGAAAGCCTGAGTCCTGAGTATTGCAACATATCCCAGCTTCAGGGACGGATCAGAGTCGAAAAGATGCAACCACCAGACCTTCCAGAGGAGACCTATGAGGGCGAATTGGACTGCCAGACAAAGCTGCCTTCAGCAAGCCCTGGAGGCAATTCCTTCAGCCCGTGGAAGCCACCACCCAAACCTCTGATGCCCCCACTCAGATTGCTCTCCACTGTGCCAAAAAACACGGAGTCAATCTATGAGGAGCTTGTGAATCCAGAGCCCAACACTTACGTCCAAATCAACTCCTTGGTT---------------
PTm20      ---GCCATTGCTGGTATTGTCATCGGGATCCTGGCTGTCATTGCTGTGGCCTCAGAACTGGGCTATTTTCTCTACATCAGAAATGCCAGACGGCCCTCAAGGAAAACAGCAGAGGACCCCAGTCATGAGACCTCACAACCCACTCCAAAGGAGGAGCACCCCACAGAGCCCAGTTCTGAAAGCCTGAGTCCTGAGTATTGCAACATATCCCAGCTTCAGGGACGGATCAGAGTCGAAAAGATGCAACCACCAGACCTTCCAGAGGAGACCTATGAGGGCGAATTGGACTGCCAGACAAAGCTGCCTTCAGCAAGCCCTGGAGGCAATTCCTTCAGCCCGTGGAAGCCACCACCCAAACCTCTGATGCCCCCACTCAGATTGCTCTCCACTGTGCCAAAAAACACGGAGTCAATCTATGAGGAGCTTGTGAATCCAGAGCCCAACACTTACGTCCAAATCAACTCCTTGGTT---------------
mac20      ---GCCATTGCTGGTATTGTCATCGGGATCCTGGCTGTCATTGCTGTGGCCTCAGAACTGGGCTATTTTCTCTACATCAGAAATGCCAGACGGCCCTCAAGGAAAACAGCAGAGGACCCCAGTCATGAGACCTCACAACCCACTCCAAAGGAGGAGCACCCCACAGAGCCCAGTTCCGAAAGCCTGAGTCCTGAGTATTGCAACATATCCCAGCTGCAGGGACGGATCAGAGTCGAAAAGATGCAACCACCAGACCTTCCAGAGGAGACCTATGAGGGCGAATTGGACTGCCAGACAAAGCTGCCTTCAGCAAGCCCTGGAGGCAATTCCTTCAGCCCATGGAAGCCACCACCCAAACCTCTGATGCCCCCACTCAGATTGCTCTCCACTGTGCCAAAAAACACGGAGTCAATCTATGAGGAGCTTGTGAATCCAGAGCCCAACACTTACGTCCAAATCAACTCCTTGGTT---------------
drl20      ---GCCATTGCTGGTATTATCATCGGGATCCTGGCTGTCATTGCTGTGGCCTCAGAACTGGGCTATTTTCTCTACATCAGAAATGCCAGACGGCCCTCAAGGAAAACAACAGAGGACCCCAGTCATGAGACCTCACAACCCACTCCAAAGGAGGAGCACCCCACAGAGCCCAGTTCCGAAAGCCTGAGTCCTGAGTATTGCAACATATCCCAGCTTCAGGGACGGATCAGAGTCGAAAAGATGCAACCACCAGACCTTCCAGAGGAGACCTATGAGGGCGAATTGGACTGCCAGACAAAGCTGCCTTCAGCAAGCCCTGGAGGCAATTCCTTCAGCCCGTGGAAGCCACCACCCAAACCTCTGATGCCCCCACTCAGATTGCCCTCCACTGTGCCAAAAAACACGGAGTCAATCTATGAGGAGCTTGTGAATCCAGAGCCCAACACTTACGTCCAAATCAACTCCTCGGTT---------------
sty20      ---GCCATTGCTGGTATTATCATCGGGATCCTGGCTGTCATTGCTGTGGCCTCAGAACTGGGCTATTTTCTCTACATCAGAAATGCCAGACGGCCCTCAAGGAAAACAACAGAGGACCCCAGTCATGAGACCTCACAACCCACTCCAAAGGAGGAGCACCCCACAGAGCCCAGTTCCGAAAGCCTGAGTCCTGAGTATTGCAACATATCCCAGCTTCAGGGACGGATCAGAGTCGAAAAGATGCAACCACCAGACCTTCCAGAGGAGACCTATGAGGGCGAATTGGACTGCCAGACAAAGCTGCCTTCAGCAAGCCCTGGAGGCAATTCCTTCAGCCCGTGGAAGCCACCACCCAAACCTCTGATGCCCCCACTCAGATTGCCCTCCACTGTGCCAAAAAACACGGAGTCAATCTATGAGGAGCTTGTGAATCCAGAGCCCAACACTTACGTCCAAATCAACTCCTCAGTT---------------
bsn20      ---GCCATCGCTGGTATTGTCATCGGGATCCTGGCTGTCATTGCTGTGGCCTCAGAACTGGGCTATTTTCTCTACATCAGAAATGCCAGACGGCCCTCAAGGAAAACAACAGAGGACCCCAGTCATGAGACCTCACAACCCACTCCGAAGGAGGAGCACCCCACAGAGCCCAGTTCCGAAAGCCTGAGTCCTGAGTATTGCAACATATCCCAGCTTCAGGGACGGATCAGAGTCGAAAAGATGCAACCACCAGACCTTCCAGAGGAGACCTATGAGGGCGAATTGGATTGCCAGACAAAGCTGCCTTCAGCAAGCCCTGGAGGCAATTCTTTCAGCCCCTGGAAGCCACCACCCAAACCTCTGATGCCCCCACTCAGATTGCTCTCCACTGTGCCAAAAAACACGGAGTCAATCTATGAGGAGCTTGTGAATCCAGAGCCCGACACTTACGTCCAAATCAACTCCTCGGTT---------------
gsn20      ---GCCATCGCTGGTATTGTCATCGGGATCCTGGCTGTCATTGCTGTGGCCTCAGAACTGGGCTATTTTCTCTACATCAGAAATGCCAGACGGCCCTCAAGGAAAACAACAGAGGACCCCAGTCATGAGACCTCACAACGCACTCCGAAGGAGGAGCACCCCACAGAGCCCAGTTCCGAAAGCCTGAGTCCTGAGTATTGCAACATATCCCAGCTTCAGGGACGGATCAGAGTCGAAAAGATGCAACCACCAGACCTTCCAGAGGAGACCTATGAGGGCGAATTGGATTGCCAGACAAAGCTGCCTTCAGCAAGCCCTGGAGGCAATTCTTTCAGCCCCTGGAAGCCACCACCCAAACCTCTGATGCCCCCACTCAGATTGCTCTCCACTGTGCCAAAAAACACGGAGTCAATCTATGAGGAGCTTGTGAATCCAGAGCCCGACACTTACGTCCAAATCAACTCCTCGGTT---------------
col20      ---GCCATCGCTGGTATTGTCATCGGGATCTTGGCTGTCATTGCTGTGGCCTCAGAACTGGGCTATTTTCTCTACATCAGAAATGCCAGACGGCCCTCAAGGAAAACAACAGAGGACCCCAGTCATGAGACCTCACAACCCACTCTGAAGGAGGAGCACCCCACAGAGCCCAGTTCCGAAAGCCTGAGTCCTGAGTATTGCAACATATCCCAGCTTCAGGGACGGATCAGAGTCGAAAAGATGCCACCACCAGACCTTCCAGAGGAGACCTATGAGGGCGAATTGGATTGCCAGACAAAGCTGCCTTCAGCAAGCCCTGGAGGCAATTCTTTCGGCCCCTGGAAGCCACCACCCAAACCTCTGATGCCCCCACTCAGATTGCTCTCCACTGTGCCAAAAAACACGGAGTCAATCTATGAGGAGCTTGTGAATCCAGAGCCCGACACTTACGTCCAAATCAACTCCTCGGGT---------------
cap20      ---GCCATCGCTGGTATAGTCATCGGGATCCTGGCTGTCATTGCTCTGGCCACAGAAATGGTCTATTTTCTCTACATCAGAAATGCCAGACGGCCCTCAAGGAAAACAACAGATGACCCCATTCATGAGACTTCACAACCCACCCCTAAGGAGGAGCACCCTACAGAGCCCAGTTCCAAAAGCCTGAGGCCTGAGTATTGCAACATGTCCCAGCTCCAGGGATGCAGCAGAGTTGAAAAGATGCAACCACCAGACCCTCCAGAGAAGACCTATGAGGGCGAATTGGATTGCCAAACGAAGCTGCCTTCAGAAAGCCCTGGAGGCAATTCTTTCAGCCCCTGGAAGCCACCACCCAAAGCTCTGATGCCCCCACTCAGATTGCTCTACACTCAGCCAAAGAACATGGAGTCAGTCTATAAGGAGCTTGTGAATCCAGAGCCCAACACTTACGCCCAAATCAATCCCTTGGTC---------------
nit20      ---GCCATCGCTGGTATTGTCATCGGGATCCTGGCTGTCATTGCCCTGGCCACAGAAATAGTCTATTTTCTCTACATCAGAAATGCCAGACGGCCCTCAAGGAAAACAACAGATGACCCCATTCATGAGACTTCACAATCCACCCCTAAGGAGGAGCACCCTACAGAGCCCAGTTCCAAAAGCCTGAGGCCTGAGTATTGCAACATGTCCCAGCTCCAGGGATGGAGCAGAGTTGAAAAGATGCAACCACCAGACCCTCCAGAGAAGACCTATGAGGGCGAATTGGATTGCCAAACGAGGCTGCCTTCAGAAAGCCCTGGAGGCAATTCTTTCAGCCCCTGGAAGCCACCACCCAAAGCTCTGATGCCCCCACTCAGATTGCTCTCCACTCGGCCAAAGAACATGGAGTCAATCTATGAGGAGCTTGTGAATCCAGAGCCCAACACTTATGCCCAAATCAATCCCTCGGTC---------------
sqm20      ---GCCATCGCTGGTATTGTCATCGGGATCCTGGCTGTCATTGCTCTGGCCACAGAAATGGTCTATTTTCTCTACATCAGAAACGCCAGACGGCCCTCAAGGAAAACAACAGATGACCCCATTCATGAGACTTCACAACCCACCCCTAAGGAGGAGCACCCTACAGAGCCCAGTTCCAAAAGCCTGAGGCCTGAGTACTGCAACATGTCCCAGCTCCAGGGATGGAGCAGAGATGAAAAGATGCAACCACCGGACCCTCCGGAGAAGACGTATGAGGGCGAATTGGATTGCCAAACACAGCTGCCTTCAGAAAGCCCTGGAGGCAATTCTTTCAGCCCCTGGAAGCCACCACCCAAAGCTCTGACGCCCCCACTCAGATTGCTCTCTACTCACCCAAAGAACATGGAGTCAATCTATGAGGAGCTTGTGAATCCAGAGCCCAACACTTACGCCCAAATCAATCCCTCGGTC---------------
hum18      ATGGTGATGTTCCTCATCATGCTGACAGTGCTGGGTGGCGTTTACATCTGTGGAGTCCTGATCCATGCTCTGATCAACCACTACTCAATCAGGACAAATCGGGCT------------------------------------------------------------------------------------------------------------------------------------------------------------------------------------------------------------------------------------------------------------------------------------------------CCA------------------------------------------------------------------------------------------
bon18      ATGGTGATGTTCCTCATCATGCTGACAGTGCTGGGTGGCGTCTACCTCTGTGGAGTCCTGATCCATGCTCTGATCAACCACTACTCAATCAGGACAAATCGGGCT------------------------------------------------------------------------------------------------------------------------------------------------------------------------------------------------------------------------------------------------------------------------------------------------CCA------------------------------------------------------------------------------------------
gor18      ATGGTGATGTTCCTCATCATGCTGACAGTGCTGGGTGGCGTCTACCTCTGTGGAGTCCTGATCCATGCTCTGATCAACCACTACTCAATCAGGACAAATCGGGCT------------------------------------------------------------------------------------------------------------------------------------------------------------------------------------------------------------------------------------------------------------------------------------------------CCA------------------------------------------------------------------------------------------
ora18      ATGGTGATGTTCCTCATCATGCTGACAGTGCTGGGTGGTGTCTACCTCTGTGGAGTCCTGATCCATGCTCTGATCAACCACTACTCAATCAGGACAAATCGGGCT------------------------------------------------------------------------------------------------------------------------------------------------------------------------------------------------------------------------------------------------------------------------------------------------CCA------------------------------------------------------------------------------------------
chi18      ATGGTGATGTTCCTCATCATGCTGACAGTGCTGGGTGGCGTCTACCTCTGTGGAGTCCTGATCCATGCTCTGATCAACCACTACTCAATCAGGATAAATCGGGCT------------------------------------------------------------------------------------------------------------------------------------------------------------------------------------------------------------------------------------------------------------------------------------------------CCA------------------------------------------------------------------------------------------
mac18      ATGGTGGTGTTCCTCATCGTGCTGACGGTGCTGGGTGGCGTCCAACTTTGTGGAGGCCTGATCTATGCTCTGACCAACCACTACTCAATCAGGGCAAATCGGGCT------------------------------------------------------------------------------------------------------------------------------------------------------------------------------------------------------------------------------------------------------------------------------------------------CCA------------------------------------------------------------------------------------------
CEm18      ATGGTGGTGTTCCTCATCGTGCTGACGGTGCTGGGTGGCGTCCAACTTTGTGGAGGCCTGATCTATGCTCTGACCAACCACTACTCAATCAGGGCAAATCGGGCT------------------------------------------------------------------------------------------------------------------------------------------------------------------------------------------------------------------------------------------------------------------------------------------------CCA------------------------------------------------------------------------------------------
PTm18      ATGGTGGTGTTCCTCATCGTGCTGACGGTGCTGGGTGGCGTCCAACTTTGTGGAGGCCTGATCTATGCTCTGACCAACCACTACTCAATCAGGGCAAATCGGGCT------------------------------------------------------------------------------------------------------------------------------------------------------------------------------------------------------------------------------------------------------------------------------------------------CCA------------------------------------------------------------------------------------------
cap18      ACAGTGGTGCTCCTCATCGGGTGGACAGTGGCGGCTGGCGTCTACCTCTGTGGAGTCCTAATCCATGCTCTGATCAACTGCTACTCAAACAGGACAAATCGGGCC------------------------------------------------------------------------------------------------------------------------------------------------------------------------------------------------------------------------------------------------------------------------------------------------ACT------------------------------------------------------------------------------------------
nit18      ACAGTGGTGCTCCTCATCGTGTGGATAGTGGCGGCTGGCGTCTACCTCTGTGGAGTCCTGATCCATGCTCTGATCAACCGCTACTCAAACAGGACAAATCGGGCC------------------------------------------------------------------------------------------------------------------------------------------------------------------------------------------------------------------------------------------------------------------------------------------------ACT------------------------------------------------------------------------------------------
mar18      ACAGTGGTGCTCCTCATCGTGTGGATAGTGGCGGCTGGCGTCTACCTCTGCGGAGTCCTGATCCATGCTCTGATCAAGCGCTACTCAAACAGGACAAATCGGGCC------------------------------------------------------------------------------------------------------------------------------------------------------------------------------------------------------------------------------------------------------------------------------------------------ACT------------------------------------------------------------------------------------------
hum19      ---ATCCTGGCGGCCACCATCATTGGATCTCTTGCTGCCGGGGCCCTTCTCATCAGCTGCATTGCCTATCTCCTGGTGACAAGGAACTGGAGGGGCCAGAGCCAC---------------------AGACTGCCTGCTCCGAGGGGCCAGGGATCTCTGTCCATCTTGTGCTCGGCTGTATCCCCAGTGCCTTCAGTGACGCCCAGCACATGGATGGCGACCACAGAGAAGCCAGAATTGGGCCCTGCTCATGATGCTGGTGACAACATCTATGAA---GTGATGCCCTCTCCAGTCCTCCTGGTGTCCCCCATCAGTGACACAAGGTCCATAAACCCAGCCCGGCCCCTGCCCACACCC------CCACACCTGCAG---------GCGGAGCCAGAGAACCACCAG---TACCAGCAGGACCTGCTAAACCCCGACCCTGCCCCCTACTGCCAGCTGGTGCCAACTTCC---------------
chi19      ---ATCCTGGCGGCCACCATCATTGGATCTCTTGCTGCCGGGGCCCTTCTCATCAGCTGCATTGCCTATCTCCTGGTAACAAGGAACTGGAGGGGCCAGAGCCAC---------------------AGACTGCCTGCTCCGGGGGGCCAGGGATCTCTGTCCATCTTGTGCTCGGCTGTATCCCCAGTGCCTTCAGTGACGCCCAGCACATGGATGGCGACCACAGAGAAGCCAGAATTGGGCCCTGCTCATGATGCTGGTGACAACATCTATGAA---GTGATGCCCTCTCCGGTCCTCCTGGTGTCCCCCATCAGTGACACAAGGTCCATAAACCCAGCCCGGCCCCTGCCCACACCC------CCACACCTGCAG---------GCGGGGCCAGAGAACCACCAG---TACCAGCAGGACCTGCTAAACCCCGACCCTGCCCCCTACTGCCAGCTGGTGCCAACTTCC---------------
bon19      ---ATCCTGGCGGCCACCATCATTGGATCTCTTGCTGCCGGGGCCCTTCTCATCAGCTGCATTGCCTATCTCCTGGTAACAAGGAACTGGAGGGGCCAGAGCCAC---------------------AGACTGCCTGCTCCGGGGGGCCAGGGATCTCTGTCCATCTTGTGCTCGGCTGTATCCCCAGTGCCTTCAGTGACGCCCAGCACATGGATGGCGACCACAGAGAAGCCAGAATTGGGCCCTGCTCATGATGCTGGTGACAACATCTATGAA---GTGATGCCCTCTCCGGTCCTCCTGGTGTCCCCCATCAGTGACACAAGGTCCATAAACCCAGCCCGGCCCCTGCCCACACCC------CCACACCTGCAG---------GCGGGGCCAGAGAACCACCAG---TACCAGCAGGACCTGCTAAACCCCGACCCTGCCCCCTACTGCCAGCTGGTGCCAACTTCC---------------
gor19      ---ATCCTGGCGGCCACCATCATTGGATCTCTTGCTGCCGGGGCCCTTCTCATCAGCTGCATTGCCTATCTCCTGGTGACAAAGAACTGGAGGGGCCAGAGCCAC---------------------AGACTGCCTGCTCCGGGGGGCCAGGGATCTCTGTCCATCTTGTGCTCGGCTGTATCCCCAGTGCCTTCAGTGACGCCCAGCACATGGATGGCGACCACAGAGAAGCCAGAATTGGGCCCTGCTCATGATGCTGGTGACAACATCTATGAA---GTGATGCCCTCTCCGGTCCTCCTGGTGTCCCCCATCAGTGACACGAGGTCCATAAACCCAGCCCGGCCCCTGCCCACACCC------CCACACCTGCAG---------GCGGGGCCAGAGAACCACCAG---TACCAGCAGGACCTGCTAAACCCCGACCCTGCCCCCTACTGCCAGCTGGTGCCAACTTCC---------------
gsn19      ---ATCCTGGCAGCCACCATCATTGGATCTCTTGCTGCTGGGGCCCTTCTCATCAGCTGCATTGCCTATCTCCTGGTGACAAGGAACTGGAAGGGCCAGAGCCAC---------------------AGACTGCCTGCTCCAGGGGGCCAGGGATCTCTGTCCATCTTGTGCTCCGCTGTGTCCCCAGTGCCTTCAGTGACGCCCAGCACATGGATGGCAACCACAGAGAAGCCAGAATTGGGCCCTGCTCATGATGCTGGTGACAACATCTATGAA---GTGATGCCCTCTCCGGTCTTCCTGGTGTCCCCCATCAGTGACACGAGGTCCATAAACCCAGCCCAACCCCTGCCCACACCC------CCACCCCTACAG---------GCGGGGCCAGAGAACCACCAG---TACCAGCAGGACCTGCTAAACCCCGACCCTGCCCCCTACTGCCAGCTGGTGCCAACCTCC---------------
col19      ---ATCCTGGCAGCCACCATCATTGGATCTCTTGCTGCTGGGGCCCTTCTCATCAGCTGCATTGCCTATCTCCTGGTGACAAGGAACTGGAAGGGCCAGAGCCAC---------------------AGACTGCCTGCTCCAGGGGGCCAGGGATCTCTGTCCATCTTGTGCTCCGCTGTGTCCCCAGTGCCTTCAGTGATGCCCAGCACATGGATGGCGACCACAGAGAAGCCAGAATTGGGCCCTGCTAATGATGCTGGTGACAACATCTATGAA---GTGATGCCCTCTCCGGTCCTCCTGGTGTCCCCCATCAGTGACACGAGGTCCATAAACCCAGCCCAGCCCCTGCCCACACCC------CCACCCCTACAG---------GCGGGGCCGGAGAAGCACCAG---TACCAGCAGGACCTGCTAAACCCCGACCCTGCCCCCTACTGCCAGCTGGTGCCAACCTCC---------------
drl19      ---ATCCTGGCAGCCACCATCATTGGATCTCTTGCTGCTGGGGCCCTTCTCATCAGCTGCATTGCCTATCTCCTGGTGACAAGGAACTGGAAGGGCCAGAGCCAC---------------------AGACTGCCTGCTCCAGGGGGCCAGGGATCTCTCTCCATCTTGTGCTCTGCTGTGTCCCCAGTGCCTTCAGTGACGCCCAGCACATGGATGGCGACCACAGAGAAACCAGAATTGGGCCCTGCTCATGATGCTGGTGACAACATCTATGAA---GTGATGCCCTCTCCGGTCCTCCTGGTGTCCCCCATCAGTGACATGAAGTCCATAAACCCAGCCCAGCCCCTGCCCACGCTC------CCACCCCTACAG---------GCGGGGCCAGAGGACCACCAG---TACCAGCAGGACCTGCTAAACCCCGACCCTGCCCCCTACTGCCAGCTGGTGCCAACCTCC---------------
sty19      ---ATCCTGGCAGCCACCATCATTGGATCTCTTGCTGCTGGGGCCCTTCTCATCAGCTGCATTGCCTATCTCCTGGTGACAAGGAACTGGAAGGGCCAGAGCCAC---------------------AGACTGCCTGCTCCAGGGGGCCAGGGATCTCTGTCCATCTTGTGCTCTGCTGTGTCCCCAGTGCCTTCAGTGACGCCCAGCACATGGATGGCGACCACAGAGAAGCCAGAATTGGGCCCTGCTCATGATGCTGGTGACAACATCTATGAA---GTGATGCCCTCTCCGGTCCTCCTGGTGTCCCCCATCAGTGACATGAAGTCCATAAACCCAGCCCAGCCCCTGTCCACGCTC------CCACCCCTACAG---------GCGGGGCCAGAGAACCACCAG---TACCAGCAGGACCTGCTAAACCCCGACCCTGCCCCCTACTGCCAGCTGGTGCCAACCTCC---------------
bab19      ---ATCCTGGCAGCCACCATCATTGGATCTCTTGCTGCTGGGGCCCTTCTCATCAGCTGCATTGCCTATCTCCTGGTGACAAGGAACTGGAAGGGCCAGAGCCAC---------------------AGACTGCCTGCTCCAGGGAGCCAGGGATCTCTGTCCATCTTGTGCTCTGCTGTGTCCCCAGTGCCTTCAGTGACGCCCAGCACATGGATGGCGACCACAGAGAAGCCAGAATTGGGCCCTGCTCATGATGCTGGTGACAACATCTATGAA---GTGATGCCCTCTCCGGTCCTCCTGGTGTCCCCCATTAGTGACATGAAGTCCATAAACCCAGCCCAGCCCCTGCCCACGCTC------CCACCCCTACAT---------GCGGGGCCAGAGAACCACCAG---TACCAGCAGGACCTGCTAAACCCCGACCCTGCCCCCTACTGCCAGCTGGTGCCAACCTCC---------------
PTm19      ---ATCCTGGCAGCCACCATCATTGGATCTCTTGCTGCTGGGGCCCTTCTCATCAGCTGCATTGCCTATCTCCTGGTGACAAGGAACTGGAAGGGCCAGAGCCAC---------------------AGACTGCCTGCTCCAGGGAGCCAGGGATCTCTGTCCATCTTGTGCTCTGCTGTGTCCCCAGTGCCTTCAGTGACGCCCAGCACATGGATGGCGACCACAGAGAAACCAGAATTGGGCCCTGCTCATGATGCTGGTGACAACATCTATGAA---GTGATGCCCTCTCCGGTCCTCCTGGTGTCCCCCATCAGTGACATGAAGTCCATAAACCCAGCCCAGCCCCTGCCCACGCTC------CCACCCCTACAG---------GCGGGGCCAGAGAACCACCAG---TACCAGCAGGACCTGCTAAACCCCGACCCTGCCCCCTACTGCCAGCTGGTGCCAACCTCC---------------
mac19      ---ATCCTGGCAGCCACCATCATTGGATCTCTTGCTGCTGGGGCCCTTCTCATCAGCTGCATTGCCTATCTCCTGGTGACAAGGAACTGGAAGGGCCAGAGCCAC---------------------AGACTGCCTGCTCCAGGGAGCCAGGGATCTCTGTCCATCTTGTGCTCTGCTGTGTCCCCAGTGCCTTCAGTGACGCCCAGCACATGGATGGCGACCACAGAGAAACCAGAATTGGGCCCTGCTCATGATGCTGGTGACAACATCTATGAA---GTGATGCCCTCTCCGGTCCTCCTGGTGTCCCCCATCAGTGACATGAAGTCCATAAACCCAGCCCAGCCCCTGCCCACGCTC------CCACCCCTACAG---------GCGGGGCCAGAGAACCACCAG---TACGAGCAGGACCTGCTAAACCCCGACCCTGCCCCCTACTGCCAGCTGGTGCCAACCTCC---------------
CEm19      ---ATCCTGGCAGCCACCATCATTGGATCTCTTGCTGCTGGGGCCCTTCTCATCAGCTGCATTGCCTATCTCCTGGTGACAAGGAACTGGAAGGGCCAGAGCCAC---------------------AGACTGCCTGCTCCAGGGAGCCAGGGATCTCTGTCCATCTTGTGCTCTGCTGTGTCCCCAGTGCCTTCAGTGACGCCCAGCACATGGATGGCGACCACAGAGAAACCAGAATTGGGCCCTGCTCATGATGCTGGTGACAACATCTATGAA---GTGATGCCCTCTCCGGTCCTCCTGGTGTCCCCCATCAGTGACATGAAGTCCATAAACCCAGCCCAGCCCCTGCCCACGCTC------CCACCCCTACAG---------GCGGGGCCAGAGAACCACCAG---TACGAGCAGGACCTGCTAAACCCAGACCCTGCCCCCTACTGCCAGCTGGTGCCAACCTCC---------------
ora19      ---ATCCTGGCGGCCACCATCATTGGATCTCTTGCTGCCGGGGCCCTTCTCATCAGCTGCATTGCCTATCTCCTGGTGACAAGGAACTGGAGGGGCCAGAGCCAC---------------------AGACTGCCTGCTCCGGGGGGCCAGGGATCTCTGTCCATCTTGTGCTCGGCTGTGTCCCCAGTGCCTTCAGTGACGCCCAGCACATGGATGGCGACCACAGAGAAGCCAGAATTGGGCCCTCCTCATGATGCTGGTGACAACATCTATGAA---GTGATGCCCTCTCCGGTCCTCCTGGTGTCCCCCATCAGTGACACGAGGTCCATAAACCCAGCCCCGCCCCTGCCCACACCC------CCACGCCTGCCG---------GCGGGGCCAGAGAACCACCAG---TACCAGCAGGACCTGCTAAACCCCGACCCTGCCCCCTACTGCCAGCTGGTGCCAACCTCC---------------
agm19      ---ATCCTGGCAGCCACCATCATTGGATCTCTTGCTGCTGGGGCCCTTCTCATCAGCTGCATTGCCTATCTCCTGGTGACAAGGAACTGGAAGGGCCAGAGCCAC---------------------AGACTGCCTGCTCCAAGGAGCCAGGGATCTCTGTCCATCTTGTGCTCTGCTGTGTCCCCAGTGCCTTCAGTGATGCCCAGCACATGGATGGCGACCACAGAGAAGCCAGAATTGGGCCCTGCTCATGATACTGGTGACAACATCTATGAA---GTGATGCCCTCTCCAGTCCTCCTGGTGTCCCCCATCAGTGACACGAGGTCCATAAACCCAGCCCAGCCTCTGCCCACGCTC------CCACCCCTACAG---------ATGGGGCCAGAGAACCACCAG---TACCAGCAGGACCTGCTAAACCCCGACCCTGCCCCCTACTGCCAGCTGGTGCCAACCTCC---------------
sqm19      ---ATCCTGGCGGCCACCATCATTGGATCTCTTACTGCTGGGGCCCTTCTCATCAGCTGCATTGCCTATCTTCTGGTGACAAGGAACTGGAGGGGCCAGAGCCAC---------------------AGGGTATCTGCTCCAGGAGGCCAGGGGCCTCTGTCAGTCTTCTGCCCAGCTGTGTCCCCAGTACCTTCAGTGACACCCAGCACATGGATGGCAACCACAAAGAAGCCAGAATTGGGCCCTGGTCATGATGCTGATGACAACATCTATGAA---GTGATGCCCTCTCCGATCCTCCTGGTGTCCCCCATCAGTGACTCGGGGTCCACGAACCCAGCCCTGCCCCTGCCTGTCCCT------CCACCCCTGGAG---------GCAGGGCCGGAGAACCACCAA---TACCAGCAGGACCTGCTAAACCCCGACCCTGCCCCCTATTGCCAGCTGGTGCCAACCTCC---------------
nit19      ---ATCCTGGCGGCCACCATCATTGGATCTCTTACTGCTGGGGCCCTTCTCATCAGCTGCATTGCCTATCTTCTGGTGACAAGGAACTGGAGGGGCCAGAGCCAC---------------------AGGGCATCTGCTCCAGGAGGCCAGGGGTCCCTGTCAGTCTTGTGCCCAGCTGTGTCCCCAGTGCCTTCAGTGACACCCAGCACATGGATGGCAACCACAGAGAAGCCAGAATTCGGCCCTGGTCATGATGCTGACGACAACATCTATGAA---GTGATGCCCTCTCCGATCCTCCTGGTGTCCCCCATCAGTGACTCGGGGTCCACGAACCCAGCCCTGCCCCTGCCCGCACCC------CCACCCCTGCAG---------GCAGGGCCAGAGAACCACCAA---TACCAGCAGGACCTGCTAAACCCTGACCCTGCCCCCTACTGCCAGCTGGTGCCAACCTCC---------------
