# Supplementary material for: Evolution of host-microbe cell adherence by receptor domain shuffling
Source: eLife. 2022 Jan 25;11:e73330. doi: 10.7554/eLife.73330 (PMC8860441; doi:10.7554/eLife.73330)
Supplement: Figure 4—source data 1. [file elife-73330-fig4-data1.zip › Figure 4 - source data 1/CEACAM_Full_Length_sequences.phy]

 186 3211
oraCCM19  ATGGAGATTCCC------------------------------------------------------------------------------ATGGGGACCCAG------------------------------------------------------------------------------------------GGCTGCTTCTCAAAGAGCCTCCTGCTCTCAGCCTCAATCCTGGTCCTCTGGATGCTCCAAGGCTCCCAGGCAGCTCTCTATATCCAGAAGATTCCAGAGCAGCCTCAAAAGAACCAG---GACCTTCTCCTGTCAGTCCAGGGTGTCCCAGACACCTTCCAGGACTTCAACTGGTACCTG---------------------------------GGGGAGGAGACGTATGGAGGCACGAGGCTATTTACCTAC---ATCCCTGGG---ATACAACGGCCTCAGAGGGAT---------------------GGCAGTGCCATGGGACAGCGAGACATCGTGGGCTTCCCCAATGGT---TCCATGCTGCTGCGCCGCGCCCAGCCTGCAGACAGTGGCACCTAC------------------------------------------------------------------------------------------------------------------------------------------------------------------------------------------------------------------------------------------------CAAGTAGCCATTACCATCAACTCT------------------------------------------GAATGGACTATGAAGGCCAAGACTGAGGTCCAGGTAGCTGAAAAGAAT------------------------------AAGGAGCTGCCCAGTACACACCTGCCCACCAACGCTGGGATCCTGGCG------------------------------------------------GCCACCATCATTGGATCTCTTGCTGCCGGGGCCCTTCTCATCAGC------------------------------TGCATTGCCTATCTCCTGGTGACAAGGAACTGGAGGGGCCAG------------------------------AGCCACAGACTGCCTGCTCCG---------------------GGGGGCCAG------------------------------------------------------------------GGATCTCTGTCCATCTTGTGCTCGGCTGTGTCCCCA------------------------------------------------------------------GTGCCTTCAGTGACG---------CCCAGCACATGGATGGCGACCACAGAGAAGCCAGAATTGGGCCCTCCTCATGATGCTGGTGACAACAACATCTAT---------------------------------------------------------------------------------------------------------------------------------------------------------------------------------------------------------------------------------------------------------------------------------------------------------------------------------------------------------------------------------------------------------------------------------------------------------------------------------------------------------------------------------------------------------------GAAGTGATGCCC------------------------------------------------------------------------------------------------------------------------------------------------------------------------------------------------------------------------------------------------------------------------------------------------------------------------------------------------------------------------------------------------------------------------------------------------------------------------------------------------------------------------------------------------------------------------------------------------TCTCCGGTCCTCCTGGTGTCCCCCATC---------------------------------------------------------------------------------------------------------------------AGTGACACGAGGTCCATAAACCCAGCCCCGCCCCTGCCCACA---------------------------------------------------------------------------------------------------------------------------------------------------------------------------------------------------------CCCCCACGC---------------------------CTGCCGGCGGGGCCAGAG------AACCACCAGTACCAGCAGGACCTGCTAAACCCCGACCCTGCCCCCTACTGCCAGCTGGTGCCAACCTCCTGA----------------------
humCCM19  ATGGAGATTCCC------------------------------------------------------------------------------ATGGGGACCCAG------------------------------------------------------------------------------------------GGCTGCTTCTCAAAGAGCCTCCTGCTCTCAGCCTCAATCCTGGTCCTCTGGATGCTCCAAGGCTCCCAGGCAGCTCTCTACATCCAGAAGATTCCAGAGCAGCCTCAAAAGAACCAG---GACCTTCTCCTGTCAGTCCAGGGTGTCCCAGACACCTTCCAGGACTTCAACTGGTACCTG---------------------------------GGGGAGGAGACGTACGGAGGCACGAGGCTATTTACCTAC---ATCCCTGGG---ATACAACGGCCTCAGAGGGAT---------------------GGCAGTGCCATGGGACAGCGAGACATCGTGGGCTTCCCCAATGGT---TCCATGCTGCTGCGCCGCGCCCAGCCTACAGACAGTGGCACCTAC------------------------------------------------------------------------------------------------------------------------------------------------------------------------------------------------------------------------------------------------CAAGTAGCCATTACCATCAACTCT------------------------------------------GAATGGACTATGAAGGCCAAGACTGAGGTCCAGGTAGCTGAAAAGAAT------------------------------AAGGAGCTGCCCAGTACACACCTGCCCACCAACGCTGGGATCCTGGCG------------------------------------------------GCCACCATCATTGGATCTCTTGCTGCCGGGGCCCTTCTCATCAGC------------------------------TGCATTGCCTATCTCCTGGTGACAAGGAACTGGAGGGGCCAG------------------------------AGCCACAGACTGCCTGCTCCG---------------------AGGGGCCAG------------------------------------------------------------------GGATCTCTGTCCATCTTGTGCTCGGCTGTATCCCCA------------------------------------------------------------------GTGCCTTCAGTGACG---------CCCAGCACATGGATGGCGACCACAGAGAAGCCAGAATTGGGCCCTGCTCATGATGCTGGTGACAACAACATCTAT---------------------------------------------------------------------------------------------------------------------------------------------------------------------------------------------------------------------------------------------------------------------------------------------------------------------------------------------------------------------------------------------------------------------------------------------------------------------------------------------------------------------------------------------------------------GAAGTGATGCCC------------------------------------------------------------------------------------------------------------------------------------------------------------------------------------------------------------------------------------------------------------------------------------------------------------------------------------------------------------------------------------------------------------------------------------------------------------------------------------------------------------------------------------------------------------------------------------------------TCTCCAGTCCTCCTGGTGTCCCCCATC---------------------------------------------------------------------------------------------------------------------AGTGACACAAGGTCCATAAACCCAGCCCGGCCCCTGCCCACA---------------------------------------------------------------------------------------------------------------------------------------------------------------------------------------------------------CCCCCACAC---------------------------CTGCAGGCGGAGCCAGAG------AACCACCAGTACCAGCAGGACCTGCTAAACCCCGACCCTGCCCCCTACTGCCAGCTGGTGCCAACTTCCTGA----------------------
chiCCM19  ATGGAGATTCCC------------------------------------------------------------------------------ATGGGGACCCAG------------------------------------------------------------------------------------------GGCTGCTTCTCAAAGAGCCTCCTGCTCTCAGCCTCAATCCTGGTCCTCTGGATGCTCCAAGGCTCCCAGGCAGCTCTCTACATCCAGAAGATTCCAGAGCAGCCTCAAAAGAACCAG---GACCTTCTCCTGTCAGTCCAGGGTGTCCCAGACACCTTCCAGGACTTCAACTGGTACCTG---------------------------------GGGGAGGAGACGTATGGAGGCACGAGGCTATTTACCTAC---ATCCCTGGG---ATACAACGGCCTCAGAGGGAT---------------------GGCAGTGCCATGGGACAGCGAGACATCGTGGGCTTCCCCAATGGT---TCCATGCTGCTGCGCCGCGCCCAGCCTACAGACAGTGGCACCTAC------------------------------------------------------------------------------------------------------------------------------------------------------------------------------------------------------------------------------------------------CAAGTAGCCATTACCATCAACTCT------------------------------------------GAATGGACTATGAAGGCCAAGACTGAGGTCCAGGTAGCTGAAAAGAAT------------------------------AAGGAGCTGCCCAGTACACACCTGCCCACCAACGCTGGGATCCTGGCG------------------------------------------------GCCACCATCATTGGATCTCTTGCTGCCGGGGCCCTTCTCATCAGC------------------------------TGCATTGCCTATCTCCTGGTAACAAGGAACTGGAGGGGCCAG------------------------------AGCCACAGACTGCCTGCTCCG---------------------GGGGGCCAG------------------------------------------------------------------GGATCTCTGTCCATCTTGTGCTCGGCTGTATCCCCA------------------------------------------------------------------GTGCCTTCAGTGACG---------CCCAGCACATGGATGGCGACCACAGAGAAGCCAGAATTGGGCCCTGCTCATGATGCTGGTGACAACAACATCTAT---------------------------------------------------------------------------------------------------------------------------------------------------------------------------------------------------------------------------------------------------------------------------------------------------------------------------------------------------------------------------------------------------------------------------------------------------------------------------------------------------------------------------------------------------------------GAAGTGATGCCC------------------------------------------------------------------------------------------------------------------------------------------------------------------------------------------------------------------------------------------------------------------------------------------------------------------------------------------------------------------------------------------------------------------------------------------------------------------------------------------------------------------------------------------------------------------------------------------------TCTCCGGTCCTCCTGGTGTCCCCCATC---------------------------------------------------------------------------------------------------------------------AGTGACACAAGGTCCATAAACCCAGCCCGGCCCCTGCCCACA---------------------------------------------------------------------------------------------------------------------------------------------------------------------------------------------------------CCCCCACAC---------------------------CTGCAGGCGGGGCCAGAG------AACCACCAGTACCAGCAGGACCTGCTAAACCCCGACCCTGCCCCCTACTGCCAGCTGGTGCCAACTTCCTGA----------------------
bonCCM19  ATGGAGATTCCC------------------------------------------------------------------------------ATGGGGACCCAG------------------------------------------------------------------------------------------GGCTGCTTCTCAAAGAGCCTCCTGCTCTCAGCCTCAATCCTGGTCCTCTGGATGCTCCAAGGCTCCCAGGCAGCTCTCTACATCCAGAAGATTCCAGAGCAGCCTCAAAAGAACCAG---GACCTTCTCCTGTCAGTCCAGGGTGTCCCAGACACCTTCCAGGACTTCAACTGGTACCTG---------------------------------GGGGAGGAGACGTATGGAGGCACGAGGCTATTTACCTAC---ATCCCTGGG---ATACAACGGCCTCAGAGGGAT---------------------GGCAGTGCCATGGGACAGCGAGACATCGTGGGCTTCCCCAATGGT---TCCATGCTGCTGCGCCGCGCCCAGCCTACAGACAGTGGCACCTAC------------------------------------------------------------------------------------------------------------------------------------------------------------------------------------------------------------------------------------------------CAAGTAGCCATTACCATCAACTCT------------------------------------------GAATGGACTATGAAGGCCAAGACTGAGGTCCAGGTAGCTGAAAAGAAT------------------------------AAGGAGCTGCCCAGTACACACCTGCCCACCAACGCTGGGATCCTGGCG------------------------------------------------GCCACCATCATTGGATCTCTTGCTGCCGGGGCCCTTCTCATCAGC------------------------------TGCATTGCCTATCTCCTGGTAACAAGGAACTGGAGGGGCCAG------------------------------AGCCACAGACTGCCTGCTCCG---------------------GGGGGCCAG------------------------------------------------------------------GGATCTCTGTCCATCTTGTGCTCGGCTGTATCCCCA------------------------------------------------------------------GTGCCTTCAGTGACG---------CCCAGCACATGGATGGCGACCACAGAGAAGCCAGAATTGGGCCCTGCTCATGATGCTGGTGACAACAACATCTAT---------------------------------------------------------------------------------------------------------------------------------------------------------------------------------------------------------------------------------------------------------------------------------------------------------------------------------------------------------------------------------------------------------------------------------------------------------------------------------------------------------------------------------------------------------------GAAGTGATGCCC------------------------------------------------------------------------------------------------------------------------------------------------------------------------------------------------------------------------------------------------------------------------------------------------------------------------------------------------------------------------------------------------------------------------------------------------------------------------------------------------------------------------------------------------------------------------------------------------TCTCCGGTCCTCCTGGTGTCCCCCATC---------------------------------------------------------------------------------------------------------------------AGTGACACAAGGTCCATAAACCCAGCCCGGCCCCTGCCCACA---------------------------------------------------------------------------------------------------------------------------------------------------------------------------------------------------------CCCCCACAC---------------------------CTGCAGGCGGGGCCAGAG------AACCACCAGTACCAGCAGGACCTGCTAAACCCCGACCCTGCCCCCTACTGCCAGCTGGTGCCAACTTCCTGA----------------------
gorCCM19  ATGGAGATTCCC------------------------------------------------------------------------------ATGGGGACCCAG------------------------------------------------------------------------------------------GGCTGCTTCTCAAAGAGCCTCCTGCTCTCAGCCTCAATCCTGGTCCTCTGGATGCTCCAAGGCTCCCAGGCAGCTCTCTACATCCAGAAGATTCCAGAGCAGCCTCAAAAGAACCAG---GACCTTCTCCTGTCAGTCCAGGGTGTCCCAGACACCTTCCAGGACTTCAACTGGTACCTG---------------------------------GGGGAGGAGACGTATGGAGGCACGAGGCTATTTACCTAC---ATCCCTGGG---ATACAACGGCCTCAGAGGGAT---------------------GGCAGTGCCATGGGACAGCGAGACATCGTGGGCTTCCCCAATGGT---TCCATGCTGCTGCGCCGCGCCCAGCCTACAGACAGTGGCACCTAC------------------------------------------------------------------------------------------------------------------------------------------------------------------------------------------------------------------------------------------------CAAGTAGCCATTACCATCAACTCT------------------------------------------GAATGGACTATGAAGGCCAAGACTGAGGTCCAGGTAGCTGAAAAGAAT------------------------------AAGGAGCTGCCCAGTACACACCTGCCCACCAACGCTGGGATCCTGGCG------------------------------------------------GCCACCATCATTGGATCTCTTGCTGCCGGGGCCCTTCTCATCAGC------------------------------TGCATTGCCTATCTCCTGGTGACAAAGAACTGGAGGGGCCAG------------------------------AGCCACAGACTGCCTGCTCCG---------------------GGGGGCCAG------------------------------------------------------------------GGATCTCTGTCCATCTTGTGCTCGGCTGTATCCCCA------------------------------------------------------------------GTGCCTTCAGTGACG---------CCCAGCACATGGATGGCGACCACAGAGAAGCCAGAATTGGGCCCTGCTCATGATGCTGGTGACAACAACATCTAT---------------------------------------------------------------------------------------------------------------------------------------------------------------------------------------------------------------------------------------------------------------------------------------------------------------------------------------------------------------------------------------------------------------------------------------------------------------------------------------------------------------------------------------------------------------GAAGTGATGCCC------------------------------------------------------------------------------------------------------------------------------------------------------------------------------------------------------------------------------------------------------------------------------------------------------------------------------------------------------------------------------------------------------------------------------------------------------------------------------------------------------------------------------------------------------------------------------------------------TCTCCGGTCCTCCTGGTGTCCCCCATC---------------------------------------------------------------------------------------------------------------------AGTGACACGAGGTCCATAAACCCAGCCCGGCCCCTGCCCACA---------------------------------------------------------------------------------------------------------------------------------------------------------------------------------------------------------CCCCCACAC---------------------------CTGCAGGCGGGGCCAGAG------AACCACCAGTACCAGCAGGACCTGCTAAACCCCGACCCTGCCCCCTACTGCCAGCTGGTGCCAACTTCCTGA----------------------
gsnCCM19  ATGGAGATTCCC------------------------------------------------------------------------------ATGGGGACCCAG------------------------------------------------------------------------------------------GGCTGCTTCTCAAAGAGCCTTCTGCTCTCAGCCTCAATCCTGGTCCTCCGGATGCTCCAAGGCTCCCAGGCAGCCCTCCATATCCAGAAGATTCCAGAGCAGCCTCAAAAGAACCAG---GACCTTCTCCTGTCAGTCCAGGGTGTCCCAGACACCTTCCAGGACTTCAATTGGTACCTT---------------------------------GGGGAGGAGATGTATGGAGGCACGAGGCTATTTACCTAC---ATCCCTGGG---ATACAACGGCCCCAGAGGGAT---------------------GGCAGTGCCATGGGACAGCGAGACATCGTGGGCTTCCCCAATGGT---TCTATGGTGCTGCGCCGCGCCCAGCCTACAGACAGTGGCACCTAC------------------------------------------------------------------------------------------------------------------------------------------------------------------------------------------------------------------------------------------------CAAGTAGCCATTACCATCAACTCT------------------------------------------GAATGGACTATGAAGGCCAAGACTGAGGTCCAGGTAGCTGAAAAGAAT------------------------------AAGGAACTGCCCAGTACACACCTGCCCACCAACGCTGGGATCCTGGCA------------------------------------------------GCCACCATCATTGGATCTCTTGCTGCTGGGGCCCTTCTCATCAGC------------------------------TGCATTGCCTATCTCCTGGTGACAAGGAACTGGAAGGGCCAG------------------------------AGCCACAGACTGCCTGCTCCA---------------------GGGGGCCAG------------------------------------------------------------------GGATCTCTGTCCATCTTGTGCTCCGCTGTGTCCCCA------------------------------------------------------------------GTGCCTTCAGTGACG---------CCCAGCACATGGATGGCAACCACAGAGAAGCCAGAATTGGGCCCTGCTCATGATGCTGGTGACAACAACATCTAT---------------------------------------------------------------------------------------------------------------------------------------------------------------------------------------------------------------------------------------------------------------------------------------------------------------------------------------------------------------------------------------------------------------------------------------------------------------------------------------------------------------------------------------------------------------GAAGTGATGCCC------------------------------------------------------------------------------------------------------------------------------------------------------------------------------------------------------------------------------------------------------------------------------------------------------------------------------------------------------------------------------------------------------------------------------------------------------------------------------------------------------------------------------------------------------------------------------------------------TCTCCGGTCTTCCTGGTGTCCCCCATC---------------------------------------------------------------------------------------------------------------------AGTGACACGAGGTCCATAAACCCAGCCCAACCCCTGCCCACA---------------------------------------------------------------------------------------------------------------------------------------------------------------------------------------------------------CCCCCACCC---------------------------CTACAGGCGGGGCCAGAG------AACCACCAGTACCAGCAGGACCTGCTAAACCCCGACCCTGCCCCCTACTGCCAGCTGGTGCCAACCTCCTGA----------------------
colCCM19  ATGGAGATTCCC------------------------------------------------------------------------------ATGGGGACCCAG------------------------------------------------------------------------------------------GGCTGCTTCTCAAAGAGCCTTCTGCTCTCAGCCTCAATCCTGGTCCTCCGGATGCTCCAAGGCTCCCAGGCAGCCCTCCACATCCAGAAGATTCCAGAGCAGCCTCAAAAGAACCAG---GACCTTCTCCTGTCAGTCCAGGGTGTCCCAGACACCTTCCAGGACTTCAATTGGTACCTG---------------------------------GGGGAGGAGATGTATGGAGGCACGAGGCTATTTACCTAC---ATCCCTGGG---ATACAACGGCCCCAGAGGGAT---------------------GGCAGTGCCATGGGACAGCGAGACATCGTGGGCTTCCCCAATGGT---TCTATGCTGCTGCGCCGCGCCCAGCCTACAGACAGTGGCACCTAC------------------------------------------------------------------------------------------------------------------------------------------------------------------------------------------------------------------------------------------------CAAGTAGCCGTTACCATCAACTCT------------------------------------------GAATGGACTATGAAGGCCAAGACTGAGGTCCAGGTAGCTGAAAAGAAT------------------------------AAGGAACTGCCCAGTACATACCTGCCCACCAACGCTGGGATCCTGGCA------------------------------------------------GCCACCATCATTGGATCTCTTGCTGCTGGGGCCCTTCTCATCAGC------------------------------TGCATTGCCTATCTCCTGGTGACAAGGAACTGGAAGGGCCAG------------------------------AGCCACAGACTGCCTGCTCCA---------------------GGGGGCCAG------------------------------------------------------------------GGATCTCTGTCCATCTTGTGCTCCGCTGTGTCCCCA------------------------------------------------------------------GTGCCTTCAGTGATG---------CCCAGCACATGGATGGCGACCACAGAGAAGCCAGAATTGGGCCCTGCTAATGATGCTGGTGAC---AACATCTAT---------------------------------------------------------------------------------------------------------------------------------------------------------------------------------------------------------------------------------------------------------------------------------------------------------------------------------------------------------------------------------------------------------------------------------------------------------------------------------------------------------------------------------------------------------------GAAGTGATGCCC------------------------------------------------------------------------------------------------------------------------------------------------------------------------------------------------------------------------------------------------------------------------------------------------------------------------------------------------------------------------------------------------------------------------------------------------------------------------------------------------------------------------------------------------------------------------------------------------TCTCCGGTCCTCCTGGTGTCCCCCATC---------------------------------------------------------------------------------------------------------------------AGTGACACGAGGTCCATAAACCCAGCCCAGCCCCTGCCCACA---------------------------------------------------------------------------------------------------------------------------------------------------------------------------------------------------------CCCCCACCC---------------------------CTACAGGCGGGGCCGGAG------AAGCACCAGTACCAGCAGGACCTGCTAAACCCCGACCCTGCCCCCTACTGCCAGCTGGTGCCAACCTCCTGA----------------------
agmCCM19  ATGGAGATTCCC------------------------------------------------------------------------------ATGGGGACCCAG------------------------------------------------------------------------------------------GGCTGCTTCTCAAAGAGCCTCCTGCTCTCAGCCTCAATCCTGGTCCTCTGGATGCTCCAAGGCTCCCAGGCAGCCCTCCACATCCAGAAGATTCCAGAACAGCCTCAAAAGAATCAG---GACCTTCTCCTGTCAGTCCAGGGTGTCCCAGACACCTTCCAGGACTTCAACTGGTACCTG---------------------------------GGTGAGGAGATGTATGGAGGCACCAGGCTATTTACCTAC---ATCCCTGGG---ATACAACGGCCCCAGAGGGAT---------------------GGCAGTGCCATGGGACAGCGAGACATCGTGGGCTTCCCCAATGGT---TCTATGCTGCTGCGCCGCGCCCAGCCTACAGACAGTGGCACCTAC------------------------------------------------------------------------------------------------------------------------------------------------------------------------------------------------------------------------------------------------CAAGTAGCCGTTACGATCAACTCT------------------------------------------GAATGGACTATGAAGGCCAAGACTGAGGTCCAGGTAGCTGAAAAGAAT------------------------------AAGGAACTGCCCAGTACACACCTGCCCACCAACGCTGGGATCCTGGCA------------------------------------------------GCCACCATCATTGGATCTCTTGCTGCTGGGGCCCTTCTCATCAGC------------------------------TGCATTGCCTATCTCCTGGTGACAAGGAACTGGAAGGGCCAG------------------------------AGCCACAGACTGCCTGCTCCA---------------------AGGAGCCAG------------------------------------------------------------------GGATCTCTGTCCATCTTGTGCTCTGCTGTGTCCCCA------------------------------------------------------------------GTGCCTTCAGTGATG---------CCCAGCACATGGATGGCGACCACAGAGAAGCCAGAATTGGGCCCTGCTCATGATACTGGTGAC---AACATCTAT---------------------------------------------------------------------------------------------------------------------------------------------------------------------------------------------------------------------------------------------------------------------------------------------------------------------------------------------------------------------------------------------------------------------------------------------------------------------------------------------------------------------------------------------------------------GAAGTGATGCCC------------------------------------------------------------------------------------------------------------------------------------------------------------------------------------------------------------------------------------------------------------------------------------------------------------------------------------------------------------------------------------------------------------------------------------------------------------------------------------------------------------------------------------------------------------------------------------------------TCTCCAGTCCTCCTGGTGTCCCCCATC---------------------------------------------------------------------------------------------------------------------AGTGACACGAGGTCCATAAACCCAGCCCAGCCTCTGCCCACG---------------------------------------------------------------------------------------------------------------------------------------------------------------------------------------------------------CTCCCACCC---------------------------CTACAGATGGGGCCAGAG------AACCACCAGTACCAGCAGGACCTGCTAAACCCCGACCCTGCCCCCTACTGCCAGCTGGTGCCAACCTCCTGA----------------------
babCCM19  ATGGAGATTCCC------------------------------------------------------------------------------ATGGGGACCCAG------------------------------------------------------------------------------------------GGCTGCTTCTCAAAGAGCCTCCTGCTCTCAGCCTCAATCCTGGTCCTCTGGATGCTCCAAGGCTCCCAGGCAGCCCTCCACATCCAGAAGATTCCAGAACAGCCTCAAAAGAATCAG---GACCTTCTCCTGTCAGTCCAGGGTGTCCCAGACACCTTCCAGGACTTCAACTGGTACCTG---------------------------------GGGGAGGAGATGTATGGAGGCACGAGGCTATTTACCTAC---ATCCCTGGG---ATACAACGGCCCCAGAGGGAT---------------------GGCAGTGCCATGGGACAGCGAGACATCGTGGGCTTCCCCAATGGT---TCTATGCTGCTGCGCCGCGCCCAGCCTACAGACAGTGGCACCTAC------------------------------------------------------------------------------------------------------------------------------------------------------------------------------------------------------------------------------------------------CAAGTAGCCGTTACCATCAACTCT------------------------------------------GAATGGACTATGAAGGCCAAGACTGAGGTCCAGGTAGCTGAAAAGAAT------------------------------AAGGAACTGCCCAGTACACACCTGCCCACCAACGCTGGGATCCTGGCA------------------------------------------------GCCACCATCATTGGATCTCTTGCTGCTGGGGCCCTTCTCATCAGC------------------------------TGCATTGCCTATCTCCTGGTGACAAGGAACTGGAAGGGCCAG------------------------------AGCCACAGACTGCCTGCTCCA---------------------GGGAGCCAG------------------------------------------------------------------GGATCTCTGTCCATCTTGTGCTCTGCTGTGTCCCCA------------------------------------------------------------------GTGCCTTCAGTGACG---------CCCAGCACATGGATGGCGACCACAGAGAAGCCAGAATTGGGCCCTGCTCATGATGCTGGTGACAACAACATCTAT---------------------------------------------------------------------------------------------------------------------------------------------------------------------------------------------------------------------------------------------------------------------------------------------------------------------------------------------------------------------------------------------------------------------------------------------------------------------------------------------------------------------------------------------------------------GAAGTGATGCCC------------------------------------------------------------------------------------------------------------------------------------------------------------------------------------------------------------------------------------------------------------------------------------------------------------------------------------------------------------------------------------------------------------------------------------------------------------------------------------------------------------------------------------------------------------------------------------------------TCTCCGGTCCTCCTGGTGTCCCCCATT---------------------------------------------------------------------------------------------------------------------AGTGACATGAAGTCCATAAACCCAGCCCAGCCCCTGCCCACG---------------------------------------------------------------------------------------------------------------------------------------------------------------------------------------------------------CTCCCACCC---------------------------CTACATGCGGGGCCAGAG------AACCACCAGTACCAGCAGGACCTGCTAAACCCCGACCCTGCCCCCTACTGCCAGCTGGTGCCAACCTCCTGA----------------------
drlCCM19  ATGGAGATTCCC------------------------------------------------------------------------------ATGGGGACCCAG------------------------------------------------------------------------------------------GGCTGCTTCTCAAAGAGCCTCCTGCTCTCAGCCTCAATCCTGGTCCTCTGGATGCTCCAAGGCTCCCAGGCAGCCCTCCACATCCAGAAGATTCCAGAACAGCCTCAAAAGAATCAG---GACCTTCTCCTGTCAGTCCAGGGTGTCCCAGACACCTTCCAGGACTTCAACTGGTACCTG---------------------------------GGGGAGGAGATGTATGGAGGCACGAGGCTATTTACCTAC---ATCCCTGGG---ATACAACGGCCCCAGAGGGAT---------------------GGCAGTGCCATGGGACAGCGAGACATCGTGGGCTTCCCCAATGGT---TCTATGCTGCTGCGCCGCGCCCAGCCTACAGACAGTGGCACCTAC------------------------------------------------------------------------------------------------------------------------------------------------------------------------------------------------------------------------------------------------CAAGTAGCCGTTACCATCAACTCT------------------------------------------GAATGGACTATGAAGGCCAAGACTGAGGTCCAGGTAGCTGAAAAGAAT------------------------------AAGGAACTGCCCAGTACACACCTGCCCACCAACGCTGGGATCCTGGCA------------------------------------------------GCCACCATCATTGGATCTCTTGCTGCTGGGGCCCTTCTCATCAGC------------------------------TGCATTGCCTATCTCCTGGTGACAAGGAACTGGAAGGGCCAG------------------------------AGCCACAGACTGCCTGCTCCA---------------------GGGGGCCAG------------------------------------------------------------------GGATCTCTCTCCATCTTGTGCTCTGCTGTGTCCCCA------------------------------------------------------------------GTGCCTTCAGTGACG---------CCCAGCACATGGATGGCGACCACAGAGAAACCAGAATTGGGCCCTGCTCATGATGCTGGTGACAACAACATCTAT---------------------------------------------------------------------------------------------------------------------------------------------------------------------------------------------------------------------------------------------------------------------------------------------------------------------------------------------------------------------------------------------------------------------------------------------------------------------------------------------------------------------------------------------------------------GAAGTGATGCCC------------------------------------------------------------------------------------------------------------------------------------------------------------------------------------------------------------------------------------------------------------------------------------------------------------------------------------------------------------------------------------------------------------------------------------------------------------------------------------------------------------------------------------------------------------------------------------------------TCTCCGGTCCTCCTGGTGTCCCCCATC---------------------------------------------------------------------------------------------------------------------AGTGACATGAAGTCCATAAACCCAGCCCAGCCCCTGCCCACG---------------------------------------------------------------------------------------------------------------------------------------------------------------------------------------------------------CTCCCACCC---------------------------CTACAGGCGGGGCCAGAG------GACCACCAGTACCAGCAGGACCTGCTAAACCCCGACCCTGCCCCCTACTGCCAGCTGGTGCCAACCTCCTGA----------------------
styCCM19  ATGGAGATTCCC------------------------------------------------------------------------------ATGGGGACCCAG------------------------------------------------------------------------------------------GGCTGCTTCTCAAAGAGCCTCCTGCTCTCAGCCTCAATCCTGGTCCTCTGGATGCTCCAAGGCTCCCAGGCAGCCCTCCACATCCAGAAGATTCCAGAACAGCCTCAAAAGAATCAG---GACCTTCTCCTGTCAGTCCAGGGTGTCCCAGACACCTTCCAGGACTTCAACTGGTACCTG---------------------------------GGGGAGGAGATGTATGGAGGCACGAGGCTATTTACCTAC---ATCCCTGGG---ATACAACGGCCCCAGAGGGAT---------------------GGCAGTGCCATGGGACAGCGAGACATCGTGGGCTTCCCCAATGGT---TCTATGCTGCTGCGCCGCGCCCAGCCTACAGACAGTGGCACCTAC------------------------------------------------------------------------------------------------------------------------------------------------------------------------------------------------------------------------------------------------CAAGTAGCCGTTACCATCAACTCT------------------------------------------GAATGGACTATGAAGGCCAAGACTGAGGTCCAGGTAGCTGAAAAGAAT------------------------------AAGGAACTGCCCAGTACACACCTGCCCACCAACGCTGGGATCCTGGCA------------------------------------------------GCCACCATCATTGGATCTCTTGCTGCTGGGGCCCTTCTCATCAGC------------------------------TGCATTGCCTATCTCCTGGTGACAAGGAACTGGAAGGGCCAG------------------------------AGCCACAGACTGCCTGCTCCA---------------------GGGGGCCAG------------------------------------------------------------------GGATCTCTGTCCATCTTGTGCTCTGCTGTGTCCCCA------------------------------------------------------------------GTGCCTTCAGTGACG---------CCCAGCACATGGATGGCGACCACAGAGAAGCCAGAATTGGGCCCTGCTCATGATGCTGGTGACAACAACATCTAT---------------------------------------------------------------------------------------------------------------------------------------------------------------------------------------------------------------------------------------------------------------------------------------------------------------------------------------------------------------------------------------------------------------------------------------------------------------------------------------------------------------------------------------------------------------GAAGTGATGCCC------------------------------------------------------------------------------------------------------------------------------------------------------------------------------------------------------------------------------------------------------------------------------------------------------------------------------------------------------------------------------------------------------------------------------------------------------------------------------------------------------------------------------------------------------------------------------------------------TCTCCGGTCCTCCTGGTGTCCCCCATC---------------------------------------------------------------------------------------------------------------------AGTGACATGAAGTCCATAAACCCAGCCCAGCCCCTGTCCACG---------------------------------------------------------------------------------------------------------------------------------------------------------------------------------------------------------CTCCCACCC---------------------------CTACAGGCGGGGCCAGAG------AACCACCAGTACCAGCAGGACCTGCTAAACCCCGACCCTGCCCCCTACTGCCAGCTGGTGCCAACCTCCTGA----------------------
CEmCCM19  ATGGAGATTCCC------------------------------------------------------------------------------ATGGGGACCCAG------------------------------------------------------------------------------------------GGCTGCTTCTCAAAGAGCCTCCTGCTCTCAGCCTCAATCCTGGTTCTCTGGATGCTCCAAGGCTCCCAGGCAGCCCTCCACATCCAGAAGATTCCAGAACAGCCTCAAAAGAATCAG---GACCTTCTCCTGTCAGTCCAGGGTGTCCCAGACACCTTCCAGGACTTCAACTGGTACCTG---------------------------------GGGGAGGAGATGTATGGAGGCACGAGGCTATTTACCTAC---ATCCCTGGG---ATACAACGGCCCCAGAGGGAT---------------------GGCAGTGCCATGGGACAGCGAGACATCGTGGGCTTTCCCAATGGT---TCTATGCTGCTGCGCCGCGCCCAGCCTACAGACAGTGGCACCTAC------------------------------------------------------------------------------------------------------------------------------------------------------------------------------------------------------------------------------------------------CAAGTAGCCGTTACCATCAACTCT------------------------------------------GAATGGACTATGAAGGCCAAGACTGAGGTCCAGGTAGCTGAAAAGAAT------------------------------AAGGAACTACCCAGTACACACCTGCCCACCAACGCTGGGATCCTGGCA------------------------------------------------GCCACCATCATTGGATCTCTTGCTGCTGGGGCCCTTCTCATCAGC------------------------------TGCATTGCCTATCTCCTGGTGACAAGGAACTGGAAGGGCCAG------------------------------AGCCACAGACTGCCTGCTCCA---------------------GGGAGCCAG------------------------------------------------------------------GGATCTCTGTCCATCTTGTGCTCTGCTGTGTCCCCA------------------------------------------------------------------GTGCCTTCAGTGACG---------CCCAGCACATGGATGGCGACCACAGAGAAACCAGAATTGGGCCCTGCTCATGATGCTGGTGACAACAACATCTAT---------------------------------------------------------------------------------------------------------------------------------------------------------------------------------------------------------------------------------------------------------------------------------------------------------------------------------------------------------------------------------------------------------------------------------------------------------------------------------------------------------------------------------------------------------------GAAGTGATGCCC------------------------------------------------------------------------------------------------------------------------------------------------------------------------------------------------------------------------------------------------------------------------------------------------------------------------------------------------------------------------------------------------------------------------------------------------------------------------------------------------------------------------------------------------------------------------------------------------TCTCCGGTCCTCCTGGTGTCCCCCATC---------------------------------------------------------------------------------------------------------------------AGTGACATGAAGTCCATAAACCCAGCCCAGCCCCTGCCCACG---------------------------------------------------------------------------------------------------------------------------------------------------------------------------------------------------------CTCCCACCC---------------------------CTACAGGCGGGGCCAGAG------AACCACCAGTACGAGCAGGACCTGCTAAACCCAGACCCTGCCCCCTACTGCCAGCTGGTGCCAACCTCCTGA----------------------
PTmCCM19  ATGGAGATTCCC------------------------------------------------------------------------------ATGGGGACCCAG------------------------------------------------------------------------------------------GGCTGCTTCTCAAAGAGCCTCCTGCTCTCAGCCTCAATCCTGGTTCTCTGGATGCTCCAAGGCTCCCAGGCAGCCCTCCACATCCAGAAGATTCCAGAACAGCCTCAAAAGAATCAG---GACCTTCTCCTGTCAGTCCAGGGTGTCCCAGACACCTTCCAGGACTTCAACTGGTACCTG---------------------------------GGGGAGGAGATGTATGGAGGCACGAGGCTATTTACCTAC---ATCCCTGGG---ATACAACGGCCCCAGAGGGAT---------------------GGCAGTGCCATGGGACAGCGAGACATCGTGGGCTTTCCCAATGGT---TCTATGCTGCTGCGCCGCGCCCAGCCTACAGACAGTGGCACCTAC------------------------------------------------------------------------------------------------------------------------------------------------------------------------------------------------------------------------------------------------CAAGTAGCCGTTACCATCAACTCT------------------------------------------GAATGGACTATGAAGGCCAAGACTGAGGTCCAGGTAGCTGAAAAGAAT------------------------------AAGGAACTACCCAGTACACACCTGCCCACCAACGCTGGGATCCTGGCA------------------------------------------------GCCACCATCATTGGATCTCTTGCTGCTGGGGCCCTTCTCATCAGC------------------------------TGCATTGCCTATCTCCTGGTGACAAGGAACTGGAAGGGCCAG------------------------------AGCCACAGACTGCCTGCTCCA---------------------GGGAGCCAG------------------------------------------------------------------GGATCTCTGTCCATCTTGTGCTCTGCTGTGTCCCCA------------------------------------------------------------------GTGCCTTCAGTGACG---------CCCAGCACATGGATGGCGACCACAGAGAAACCAGAATTGGGCCCTGCTCATGATGCTGGTGACAACAACATCTAT---------------------------------------------------------------------------------------------------------------------------------------------------------------------------------------------------------------------------------------------------------------------------------------------------------------------------------------------------------------------------------------------------------------------------------------------------------------------------------------------------------------------------------------------------------------GAAGTGATGCCC------------------------------------------------------------------------------------------------------------------------------------------------------------------------------------------------------------------------------------------------------------------------------------------------------------------------------------------------------------------------------------------------------------------------------------------------------------------------------------------------------------------------------------------------------------------------------------------------TCTCCGGTCCTCCTGGTGTCCCCCATC---------------------------------------------------------------------------------------------------------------------AGTGACATGAAGTCCATAAACCCAGCCCAGCCCCTGCCCACG---------------------------------------------------------------------------------------------------------------------------------------------------------------------------------------------------------CTCCCACCC---------------------------CTACAGGCGGGGCCAGAG------AACCACCAGTACCAGCAGGACCTGCTAAACCCCGACCCTGCCCCCTACTGCCAGCTGGTGCCAACCTCCTGA----------------------
macCCM19  ATGGAGATTCCC------------------------------------------------------------------------------ATGGGGACCCAG------------------------------------------------------------------------------------------GGCTGCTTCTCAAAGAGCCTCCTGCTCTCAGCCTCAATCCTGGTTCTCTGGATGCTCCAAGGCTCCCAGGCAGCCCTCCACATCCAGAAGATTCCAGAACAGCCTCAAAAGAATCAG---GACCTTCTCCTGTCAGTCCAGGGTGTCCCAGACACCTTCCAGGACTTCAACTGGTACCTG---------------------------------GGGGAGGAGATGTATGGAGGCACGAGGCTATTTACCTAC---ATCCCTGGG---ATACAACGGCCCCAGAGGGAT---------------------GGCAGTGCCATGGGACAGCGAGACATCGTGGGCTTTCCCAATGGT---TCTATGCTGCTGCGCCGCGCCCAGCCTACAGACAGTGGCACCTAC------------------------------------------------------------------------------------------------------------------------------------------------------------------------------------------------------------------------------------------------CAAGTAGCCGTTACCATCAACTCT------------------------------------------GAATGGACTATGAAGGCCAAGACTGAGGTCCAGGTAGCTGAAAAGAAT------------------------------AAGGAACTACCCAGTACACACCTGCCCACCAACGCTGGGATCCTGGCA------------------------------------------------GCCACCATCATTGGATCTCTTGCTGCTGGGGCCCTTCTCATCAGC------------------------------TGCATTGCCTATCTCCTGGTGACAAGGAACTGGAAGGGCCAG------------------------------AGCCACAGACTGCCTGCTCCA---------------------GGGAGCCAG------------------------------------------------------------------GGATCTCTGTCCATCTTGTGCTCTGCTGTGTCCCCA------------------------------------------------------------------GTGCCTTCAGTGACG---------CCCAGCACATGGATGGCGACCACAGAGAAACCAGAATTGGGCCCTGCTCATGATGCTGGTGACAACAACATCTAT---------------------------------------------------------------------------------------------------------------------------------------------------------------------------------------------------------------------------------------------------------------------------------------------------------------------------------------------------------------------------------------------------------------------------------------------------------------------------------------------------------------------------------------------------------------GAAGTGATGCCC------------------------------------------------------------------------------------------------------------------------------------------------------------------------------------------------------------------------------------------------------------------------------------------------------------------------------------------------------------------------------------------------------------------------------------------------------------------------------------------------------------------------------------------------------------------------------------------------TCTCCGGTCCTCCTGGTGTCCCCCATC---------------------------------------------------------------------------------------------------------------------AGTGACATGAAGTCCATAAACCCAGCCCAGCCCCTGCCCACG---------------------------------------------------------------------------------------------------------------------------------------------------------------------------------------------------------CTCCCACCC---------------------------CTACAGGCGGGGCCAGAG------AACCACCAGTACGAGCAGGACCTGCTAAACCCCGACCCTGCCCCCTACTGCCAGCTGGTGCCAACCTCCTGA----------------------
sqmCCM19  ATGGAGATTTCC------------------------------------------------------------------------------ATGGGGATCCAG------------------------------------------------------------------------------------------GGCTGCTTCTCAAAGAGCCTCCTGCTCTCAGCCTCAATCCTGGTCCTCTGGATGCTCCAAAGCTCCCAGGCAGCCCTCCACATCCAGAAGATTCCAGAGCAGCCTCAGAAGAACCGG---GACCTTCTCTTGTCCGTCCAGGGTGTCCCAGACACCTTCCAGGACATCAACTGGTACCTG---------------------------------GGGGAGGAGACCTATGGAGGCACGAGACTATTTACCTAC---ATCCCCGGG---ATACAACGGCCCCAAAGGGAT---------------------GGCAGTGCCATGGGACAGCGAGACATTGTGGGCTTCCCCAATGGT---TCCATGCTGCTGCGCCGCGCCCAGCCTACAGACAGCGGCACCTAC------------------------------------------------------------------------------------------------------------------------------------------------------------------------------------------------------------------------------------------------CAAGTAGCCATCACCATCAACTCT------------------------------------------GACTGGACTATGAAGGCAAAGACTGAGGTCCAAGTAGCTGAAAGGAAT------------------------------AAAGAGCTGCCCAGTACACACCTGCCCACCAATGCTGGGATCCTGGCG------------------------------------------------GCCACCATCATTGGATCTCTTACTGCTGGGGCCCTTCTCATCAGC------------------------------TGCATTGCCTATCTTCTGGTGACAAGGAACTGGAGGGGCCAG------------------------------AGCCACAGGGTATCTGCTCCA---------------------GGAGGCCAG------------------------------------------------------------------GGGCCTCTGTCAGTCTTCTGCCCAGCTGTGTCCCCA------------------------------------------------------------------GTACCTTCAGTGACA---------CCCAGCACATGGATGGCAACCACAAAGAAGCCAGAATTGGGCCCTGGTCATGATGCTGATGAC---AACATCTAT---------------------------------------------------------------------------------------------------------------------------------------------------------------------------------------------------------------------------------------------------------------------------------------------------------------------------------------------------------------------------------------------------------------------------------------------------------------------------------------------------------------------------------------------------------------GAAGTGATGCCC------------------------------------------------------------------------------------------------------------------------------------------------------------------------------------------------------------------------------------------------------------------------------------------------------------------------------------------------------------------------------------------------------------------------------------------------------------------------------------------------------------------------------------------------------------------------------------------------TCTCCGATCCTCCTGGTGTCCCCCATC---------------------------------------------------------------------------------------------------------------------AGTGACTCGGGGTCCACGAACCCAGCCCTGCCCCTGCCTGTC---------------------------------------------------------------------------------------------------------------------------------------------------------------------------------------------------------CCTCCACCC---------------------------CTGGAGGCAGGGCCGGAG------AACCACCAATACCAGCAGGACCTGCTAAACCCCGACCCTGCCCCCTATTGCCAGCTGGTGCCAACCTCCTGA----------------------
nitCCM19  ATGGAGATTCCC------------------------------------------------------------------------------ATGGGGATCCAG------------------------------------------------------------------------------------------GGCTGCTTCTCAAAGAGCCTCCTGCTCTCAGCCTCAATCCTGGTCCTCTGGATGCTCCAAAGCTCCCAGGCAGCCCTCCACATCCAGAAGATTCCAGAGCAGCCTCAAAAGAACCAA---GACCTTCTCTTGTCTGTCCAGGGTGTCCCAGACACCTTCCAGGACGTCAACTGGTACCTG---------------------------------GGGGAGGAGATCTATGGAGGCACGAGGCTATTTACCTAC---ATCCCCGGG---ATACAACGGCCCCAAAGGGAT---------------------GGCAGCGCCATGGGACAGCGAGACATTGTGGGCTTCCCCAATGGT---TCCATGCTGCTGCGCCGCACCCAGCCTACAGACAGCGGCACCTAC------------------------------------------------------------------------------------------------------------------------------------------------------------------------------------------------------------------------------------------------CAAGTAGCCATCACCATCAACTCT------------------------------------------GACTGGACTATGAAGGCAAAGACTGAGGTCCAGGTAGCTGAAAGGAAT------------------------------AAAGAGCTGCCCAGTACACACCTGCCCACCAATGCTGGGATCCTGGCG------------------------------------------------GCCACCATCATTGGATCTCTTACTGCTGGGGCCCTTCTCATCAGC------------------------------TGCATTGCCTATCTTCTGGTGACAAGGAACTGGAGGGGCCAG------------------------------AGCCACAGGGCATCTGCTCCA---------------------GGAGGCCAG------------------------------------------------------------------GGGTCCCTGTCAGTCTTGTGCCCAGCTGTGTCCCCA------------------------------------------------------------------GTGCCTTCAGTGACA---------CCCAGCACATGGATGGCAACCACAGAGAAGCCAGAATTCGGCCCTGGTCATGATGCTGACGAC---AACATCTAT---------------------------------------------------------------------------------------------------------------------------------------------------------------------------------------------------------------------------------------------------------------------------------------------------------------------------------------------------------------------------------------------------------------------------------------------------------------------------------------------------------------------------------------------------------------GAAGTGATGCCC------------------------------------------------------------------------------------------------------------------------------------------------------------------------------------------------------------------------------------------------------------------------------------------------------------------------------------------------------------------------------------------------------------------------------------------------------------------------------------------------------------------------------------------------------------------------------------------------TCTCCGATCCTCCTGGTGTCCCCCATC---------------------------------------------------------------------------------------------------------------------AGTGACTCGGGGTCCACGAACCCAGCCCTGCCCCTGCCCGCA---------------------------------------------------------------------------------------------------------------------------------------------------------------------------------------------------------CCCCCACCC---------------------------CTGCAGGCAGGGCCAGAG------AACCACCAATACCAGCAGGACCTGCTAAACCCTGACCCTGCCCCCTACTGCCAGCTGGTGCCAACCTCCTGA----------------------
capCCM18  ------------------------------------------------------------------------------------------ATGGACCCTTCCAGACCCAGA---------------------------------------------------------------------------------GGGAGCCTGTGGAGGGAGTTCTTCCTCGTGGCCAGTCTGCTGGCCTGCGGGATCTGCCATGCCTCT---GGCCAAATCTTCATCACCCAAATA------CTGGGGATAAAGGGATAT---TTGACTATCCTTGCCGTGGACAACGTCCCC---GATGTCCAGGAATACAGCTGGTACCGG---------------------------------GGTGCAAATGACAGCGCGGGAAACATGATTATGAGCTAC---AAACTGCCC------AGTACCAGGCAGCCT------------------------GGGCCCATGTACACTGGCAGGGAGAGGGTG---AACAGAGAAGGC---GACCTGGTGATCAGGCCGACTGCTTTAAATGACACAGGAAACTAC------------------------------------------------------------------------------------------------------------------------------------------------------------------------------------------------------------------------------------------------ACCGTTCGGGTGGTTGCCAGCAAT---------------------------------------------GAGACCCACAGAGCAACCGGCTGGCTGGAGGTTGTA---------------------------------------GAGTTGGGAAGCGATCCGAGCCTCTCAGTCAATGCCACCTCCCTGGTAGAGAACATGGATTCCGTGGCTGCCAATTGCCACACCAATGCC------ACCAACATCACGTGGTATGTGAATTATGGACCCATATCTGGCAGTGACCGGATGAGAATTTCCCCAGACGGCAAGAGCCTCGTCATCCTCAGGATTAGGCGTTCTGAGAGA---ACTCTTCAGTGTGCAATAGAGAGTTTCCCAGACATCTTCCAGAGGAGTGAAGTCATCTCTCTGACTGTGTCCTATGGGCCCGAC---TATGTGCAGCTGAGGAGCAATCCATATGCTTTTAATGGC---ATCATGAAAGCTGAGATCGGCTCCCACGTGGAAATGGAGTGTGTCGCCTATTCTTTGCCGGCTCTCATGTACCGCTGGATCCACAACGGCTCCCTCCTGAACGTCTCAGATGCAACGGTGAATCTCTCAAGTCTGGCCTGGGAACAGATGGGCAGTTACCGATGCATCGTGGAGAACCCTGCGACACAGCTGACCTTCTATGTGGACATC---AGGATCCAGGTCCCCTGTGAG------------------------------------------------------------------------------------------------------------------------------------------------------------------------------------------------------------------------------------------------------------------------------------------------------------------------------------------------------------TGT------------------------------------------------------------------------------------------------------------------------------------------------------------------------------------CCTCTTCCTCCA------------------------------------------------------------------------------------------------------------------------------------------------------------------------------------------------------------------------------------------------------------------------GGGATCTTACCTACA------------------------------------------------------------------------------------------------------------------------------------------------------------------------------------------------------------------------------------------------------------------------------------GAGTTCTCCATCTCGGAACCCACAGTGGTGCTCCTCATCGGGTGGACA------------------------------GTGGCGGCTGGCGTCTACCTCTGTGGA---GTCCTAATCCATGCTCTGATCAAC---TGCTACTCAAACAGGACAAATCGGGCC------------------------------------------------------------------------------------------------------------------------------------------------------------------------------------------------------------------------------------------------------------------------------------------------------ACTTGA----------------------------------------------------------------------------------------------------
nitCCM18  ------------------------------------------------------------------------------------------ATGGACCTTTCCAGACCCAGA---------------------------------------------------------------------------------GGGAGCCTGTGGAGGGAGTTCTTCCTCGTGGCCAGTCTGCTGGCCTGTGGGATCCGCCAGGCCTCC---GGCCAAATCTTCATCACCCAAATA------CTGGGGATAAAGGGATAT---TCGACTATCCTTGCCGTGGACAACGTCCCC---GATGTCCAGGAATACAGCTGGTACCGG---------------------------------GGTGCAAACGACAGCGCGGGAAACATGATTATCAGCTAC---AAACTGCCC------AGTACCCAGCAGCCT------------------------GGGCCCATGTACACTGGCAGGGAGAGGGTG---AACAGAGAAGGC---GACCTGGTCATCAGGCCAACTGCGTTAAATGACACAGGAAACTAC------------------------------------------------------------------------------------------------------------------------------------------------------------------------------------------------------------------------------------------------ACCGTTCGGGTGGTTGCCAGCAAT---------------------------------------------GAGACCCACAGAGCAACCGGCTGGCTGGAGGTTGTA---------------------------------------GAGTTGGGAAGCAATCCGAGCCTCTCAGTCAACGCCACCTCCCTGGTAGAGAACATGGATTCCGTGGCTGCCAATTGCCACACCAATGCC------ACCAACATCACGTGGTATGTGAATTATGGACCCATATCTGGCAGTGACCGGATGAGAATTTCCCCAGATGGCAAGACCCTCGTCATCCTCAGGATTAGGCGTTCTGAGAGA---ACTCTTCAGTGTGCAATAGAGAGTTTCCCAGACATCTTCCAGAGGAGTGAAGTCATCTCTCTGACTGTGTCCTATGGGCCCGAC---TATGTGCTGCTGAGGAGCAATCCATATGCTTTTAATGGC---ATCATGAAAGCTGAGATCGGCTCCCAGGTGGAAATGGAGTGTGTTGCCTATTCTTTGCCGGCTCTCAAGTACCACTGGATCCACAACGGCTCCCTCCTGAACATCTCAGATGCAACGATGAATCTCTCAAGTCTGGCCTGGGAGCAGATGGGCAGTTACCGATGCATTGTGGAGAACCCTGTGACACAGCTGACCTTCTATGAGGACATC---AGGATCCAGGCCCCCCGTGAG------------------------------------------------------------------------------------------------------------------------------------------------------------------------------------------------------------------------------------------------------------------------------------------------------------------------------------------------------------TGT------------------------------------------------------------------------------------------------------------------------------------------------------------------------------------CCTCTGCCTCCA------------------------------------------------------------------------------------------------------------------------------------------------------------------------------------------------------------------------------------------------------------------------GGGATCTTATCTGTTGTCCACAGA---------------------------------------------------------------------------------------------------------------------------------------------------------------------------------------------------------------------------------------------------------------------------GAGTTCTCCATCTTGGAACCCACAGTGGTGCTCCTCATCGTGTGGATA------------------------------GTGGCGGCTGGCGTCTACCTCTGTGGA---GTCCTGATCCATGCTCTGATCAAC---CGCTACTCAAACAGGACAAATCGGGCC------------------------------------------------------------------------------------------------------------------------------------------------------------------------------------------------------------------------------------------------------------------------------------------------------ACTTGA----------------------------------------------------------------------------------------------------
marCCM18  ------------------------------------------------------------------------------------------ATGGACCTTTCCAGACCCAGA---------------------------------------------------------------------------------GGGAGCCTGTGGAGGGAGTTCTTCCTTGTGGGCAGTCTGCTGGCCTGTGGGATCTGCCAGGCCTCT---GGCCAAATCTTCATCACCCAGATA------CTGGGGATAAAGGGATAT---TTGACTATCCTTGCTGTGGACAACGTCCCC---GATGTCCAGGAATACAGCTGGTACCGG---------------------------------GGTGCAAATGACAGCGCGGGAAACATGATTATCAGCTAC---AAACTGCCC------AGTACCCAGCAGCCT------------------------GGGCCCATGTACACTGGCAGGGAAAGGGTG---AACAGAGAAGGC---GACCTGGTGATCAGGCCGACTGCATTAAATGATACAGGAAACTAC------------------------------------------------------------------------------------------------------------------------------------------------------------------------------------------------------------------------------------------------ACTGTTCGGGTGGTTGCCAGCAAT---------------------------------------------GAGACCCACAGAGCAACCGGCTGGCTGGAGGTTGTA---------------------------------------GAGTTAGGAAGCGATCCGAGCCTCTCAGTCAACGCCACCTCCCTGGTAGAGAACATGGATTCCGTGGCTGCCAACTGCCACACCAATGCC------ACCAACATCACGTGGTACGTGAATTATGGACCCATATCTGGCAGTGAACGGATGAGAATTTCCCCAGACGGCAAGACCCTCGTCATCCTCAGGATTAGGCGTGCTGAGAGA---ACTCTTCAGTGTGCGATAGAGAGTTTCCCAGACATCTTCCAGAGGAGTGAAGTCATCTCTCTGACTGTGTCCTATGGGCCCGAC---TCTGTGCTGCTGAGGAGTAATCCATATGCTTTTAATGGC---ATCATGAAAGCTGAGATCGGCTCCCAGGTGGAAATGGAGTGTGTCGCCTATTCTTTGCCGGCTCTCAAGTACCACTGGATCCACAACGGCTCCCTCCTGAACGTCTCAGATGCAACAATGAATCTCTCAAGTCTGGCCTGGGAGCAGATGGGCAGTTACCGATGCATCGTGGAGAACCCTGTGACACAGCTGACCTTCTATGCGGACATC---AGGATCCAGGCTAGACGTGAG------------------------------------------------------------------------------------------------------------------------------------------------------------------------------------------------------------------------------------------------------------------------------------------------------------------------------------------------------------TGT------------------------------------------------------------------------------------------------------------------------------------------------------------------------------------CCTCTTCCTCCA------------------------------------------------------------------------------------------------------------------------------------------------------------------------------------------------------------------------------------------------------------------------GAGACCTTCCCTGTTGTCCACAGA---------------------------------------------------------------------------------------------------------------------------------------------------------------------------------------------------------------------------------------------------------------------------GAGTTCTCCATCTTGGAACCCACAGTGGTGCTCCTCATCGTGTGGATA------------------------------GTGGCGGCTGGCGTCTACCTCTGCGGA---GTCCTGATCCATGCTCTGATCAAG---CGCTACTCAAACAGGACAAATCGGGCC------------------------------------------------------------------------------------------------------------------------------------------------------------------------------------------------------------------------------------------------------------------------------------------------------ACTTGA----------------------------------------------------------------------------------------------------
PTmCCM18  ------------------------------------------------------------------------------------------ATGGACCTTTCCAGACCCAGA---------------------------------------------------------------------------------CGGAGCCTGTGGAGGAGGCTCTTCCTCATGGCCAGTCTGCTGGCCTGTGGGATCTGCCAGGCCTCT---GGCCAAATCTTCATCACCCAAACC------CTGGGGATCAAGGGATAT---CGGACTCTCCTGGCCCTGGATAACGTCCCT---GATGTTCAGGAATACAACTGGTACCGG---------------------------------GGTGCAAACGACAGCGTGGGAAACATGATTATCAGCTAC---AAACCGCCC------AATGCTGAGCAGCCT------------------------GGGCCCATGTACACTGGCAGGGAAAGAGTG---AACAGAGAAGGC---AGCCTGTTGATCAGGCCCACTGCATTAAATGACACAGGAAACTAC------------------------------------------------------------------------------------------------------------------------------------------------------------------------------------------------------------------------------------------------ACTGTTTGGGTGGTTGCAGGCAAT---------------------------------------------GAGACCCAAAGAGCAACTGGCTGGCTGGAGGTTCTA---------------------------------------GAGTTGGGAAGCAATCCGGGCATCTCCGTCAATGCCAGTTCCCTGGTGGAGAATATGGATTCCGTGGTCGCCAACTGCCACACCAATGTC------ACCAACGTCACGTGGTATGTGAACGATGTACCGACCTCTAGCAGTGACCGGATGGCAATTTCCCCGGACCGCAAGACCCTCGTCATCCGCAGGGTCAGCCGCTATGACAGA---ACACTTCAGTGCGTGATAGAGAGTTTCCCAGAGATCTTTCAGAAAAGTGAACGCATCTCTCTGACTGTGGCCTATGGACCCGAC---TATGTGCTGCTGAGGAGCAATCCTTATGATTTCGACGGC---ATAGTGATGGCTGAGATCGGCTCCCAAGTGGAAATGGAGTGTATCTGCTATTCTTTCCCGGATCTCAAGTACCACTGGATCCACAATGGCTCCCTCCTGAACTTCTCAGACGCAAAGATGAGCCTCTCGAGTCTTGCCTGGGAGCAGACAGGCCGTTACCGATGCATCGTGGAGAACCCCATGACACAGCTGACTATGTACAGGGACGTC---AGGATCCAGGCCCCCCGTGAG------------------------------------------------------------------------------------------------------------------------------------------------------------------------------------------------------------------------------------------------------------------------------------------------------------------------------------------------------------TGT------------------------------------------------------------------------------------------------------------------------------------------------------------------------------------CCTATCCCTCCA------------------------------------------------------------------------------------------------------------------------------------------------------------------------------------------------------------------------------------------------------------------------GGGATCTTACCTGTTGTCCACCGA---------------------------------------------------------------------------------------------------------------------------------------------------------------------------------------------------------------------------------------------------------------------------GATTTCTCCATCTCAGGATCCATGGTGGTGTTCCTCATCGTGCTGACG------------------------------GTGCTGGGTGGCGTCCAACTTTGTGGA---GGCCTGATCTATGCTCTGACCAAC---CACTACTCAATCAGGGCAAATCGGGCT------------------------------------------------------------------------------------------------------------------------------------------------------------------------------------------------------------------------------------------------------------------------------------------------------CCATGA----------------------------------------------------------------------------------------------------
macCCM18  ------------------------------------------------------------------------------------------ATAGACCTTTCCAGACCTAGA---------------------------------------------------------------------------------CGGAGCCTGTGGAGGAGGCTCTTCCTCATGGCCAGTCTGCTGGCCTGTGGGATCTGCCAGGCCTCT---GGCCAAATCTTCATCACCCAAACC------CTGGGGATCAAGGGATAT---CGGACTCTCCTGGCCCTGGATAACGTCCCT---GATGTTCAGGAATACAACTGGTACCGG---------------------------------GGTGCAAACGACAGCGTGGGAAACATGATTATCAGCTAC---AAACCGCCC------AATGCTGAGCAGCCT------------------------GGGCCCATGTACACTGGCAGGGAAAGAGTG---AACAGAGAAGGC---AGCCTGTTGATCAGGCCCACTGCATTAAATGACACAGGAAACTAC------------------------------------------------------------------------------------------------------------------------------------------------------------------------------------------------------------------------------------------------ACTGTTCGGGTGGTTGCAGGCAAT---------------------------------------------GAGACCCAAAGAGCAACTGGCTGGCTGGAGGTTCTA---------------------------------------GAGTTGGGAAGCAATCCGGGCATCTCCGTCAATGCCAGTTCCCTGGTGGAGAATATGGATTCCGTGGTCGCCAACTGCCACACCAATGTC------ACCAACATCACGTGGTATGTGAACGATGTACCGACCTCTAGCAGTGACCGGATGGCAATTTTCCCGGACCGCAAGACCCTCGTCATCCGCAGGGTCAGCCGCTATGACAGA---ACACTTCAGTGCGTGATAGAGAGTTTCCCAGAGATCTTTCAGAAAAGTGAACACATCTCTCTGACTGTGGCCTATGGACCCGAC---TATGTGCTGCTGAGGAGCAATCCTTATGATTTCGACGGC---ATTGTGATGGCTGAGATCGGCTCCCAAGTGGAAATGGAGTGTATCTGCTATTCTTTCCCGGATCTCAAGTACCACTGGATCCACAATGGCTCCCTCCTGAACTTCTCAGACGCAAAGATGAACCTCTCGAGTCTTGCCTGGGAGCAGACAGGCCGTTACCGACGCATCGTGGAGAACCCCATGACACAGCTGACTATGTACAGGGACGTC---AGGATCCAGGCCCCCCGTGAG------------------------------------------------------------------------------------------------------------------------------------------------------------------------------------------------------------------------------------------------------------------------------------------------------------------------------------------------------------TGT------------------------------------------------------------------------------------------------------------------------------------------------------------------------------------CCTATCCCTCCA------------------------------------------------------------------------------------------------------------------------------------------------------------------------------------------------------------------------------------------------------------------------GGGATCTTACCTGTTGTCCACCGA---------------------------------------------------------------------------------------------------------------------------------------------------------------------------------------------------------------------------------------------------------------------------GATTTCTCCATCTCAGGATCCATGGTGGTGTTCCTCATCGTGCTGACG------------------------------GTGCTGGGTGGCGTCCAACTTTGTGGA---GGCCTGATCTATGCTCTGACCAAC---CACTACTCAATCAGGGCAAATCGGGCT------------------------------------------------------------------------------------------------------------------------------------------------------------------------------------------------------------------------------------------------------------------------------------------------------CCATGA----------------------------------------------------------------------------------------------------
CEmCCM18  ------------------------------------------------------------------------------------------ATGGACCTTTCCAGACCCAGA---------------------------------------------------------------------------------CGGAGCCTGTGGAGGAGGCTCTTCCTCATGGCCAGTCTGCTGGCCTGTGGGATCTGCCAGGCCTCT---GGCCAAATCTTCATCACCCAAACC------CTGGGGATCAAGGGATAT---CGGACTCTCCTGGCCCTGGATAACATCCCT---GATGTTCAGGAATACAACTGGTACCGG---------------------------------GGTGCAAACGACAGCGTGGGAAACATGATTATCAGCTAC---AAACCGCCC------AATGCTGAGCAGCCT------------------------GGGCCCATGTACACTGGCAGGGAAAGAGTG---AACAGAGAAGGC---AGCCTGTTGATCAGGCCCACTGCATTAAATGACACAGGAAACTAC------------------------------------------------------------------------------------------------------------------------------------------------------------------------------------------------------------------------------------------------ACTGTTCGGGTGGTTGCAGGCAAT---------------------------------------------GAGACCCAAAGAGCAACTGGCTGGCTGGAGGTTCTA---------------------------------------GAGTTGGGAAGCAATCCGGGCATCTCCGTCAATGCCAGTTCGCTGGTGGAGAATATGGATTCCGTGGTCGCCAACTGCCACACCAATGTC------ACCAACATCACGTGGTATGTGAACGATGTACCGACCTCTAGCAGTGACCGGATGGCAATTTTCCCGGACCGCAAGACCCTCGTCATCCGCAGGGTCAGCCGCTATGACAGA---ACACTTCAGTGCGTGATAGAGAGTTTCCCAGAGATCTTTCAGAAAAGTGAACGCATCTCTCTGACTGTGGCCTATGGACCCGAC---TATGTGCTGCTGAGGAGCAATCCTTATGATTTCGACGGC---ATTGTGATGGCTGAGATCGGCTCCCAAGTGGAAATGGAGTGTATCTGCTATTCTTTCCCAGATCTCAAGTACCACTGGATCCACAATGGCTCCCTCCTGAACTTCTCAGACGCAAAGATGAACCTCTCGAGTCTTGCCTGGGAGCAGACAGGCCGTTACCGATGCATCGTGGAGAACCCCATGACACAGCTGACTATGTACAGGGACGTC---AGGATCCAGGCCCCCCGTGAG------------------------------------------------------------------------------------------------------------------------------------------------------------------------------------------------------------------------------------------------------------------------------------------------------------------------------------------------------------TGT------------------------------------------------------------------------------------------------------------------------------------------------------------------------------------CCTATCCCTCCA------------------------------------------------------------------------------------------------------------------------------------------------------------------------------------------------------------------------------------------------------------------------GGGATCTTACCTGTTGTCCACCGA---------------------------------------------------------------------------------------------------------------------------------------------------------------------------------------------------------------------------------------------------------------------------GATTTCTCCATCTCAGGATCCATGGTGGTGTTCCTCATCGTGCTGACG------------------------------GTGCTGGGTGGCGTCCAACTTTGTGGA---GGCCTGATCTATGCTCTGACCAAC---CACTACTCAATCAGGGCAAATCGGGCT------------------------------------------------------------------------------------------------------------------------------------------------------------------------------------------------------------------------------------------------------------------------------------------------------CCATGA----------------------------------------------------------------------------------------------------
oraCCM18  ------------------------------------------------------------------------------------------ATGGACCTTTCCAGACCCAGA---------------------------------------------------------------------------------CGGAGCCTGTGGAGGAGGCTCTTCCTCGTGGCCAGTCTGCTGGCCTGTGGGATCTGCCAGGCCTCT---GGCCAAATCTTCATCACCCAAACC------CTGGGGATCAAGGGATAT---CGGACTGTCCTGGCCCTGGATAACATCCCT---GATGTTCAGGAATACAGCTGGTACCGG---------------------------------GGTGCAAACGACAGCGTGGGAAACATGATTATCAGCTAC---AAACCGCCC------AATGCCCAGCAGCCT------------------------GGGCCCATGTACACTGGCAGGGAGAGAGTG---AACAGAGAAGGC---AGCCTGTTGATCAGGCCGACTGCATTAAATGACACGGGAAACTAC------------------------------------------------------------------------------------------------------------------------------------------------------------------------------------------------------------------------------------------------ACTGTTCGGGTGGTTGCAGGCAAT---------------------------------------------GAGACCCAAAGAGCAACCGGCTGGCTGGAGGTTCTA---------------------------------------GAGTTGGGAAGCAATCCGGGCATCTCCGTCAATGCCAGGGCCCTGGTGGAGAACATGGATTCCGTGGCTGCCGACTGCCACACAAATGTC------ACCAACATCACGTGGTATGTGAACGACGTGCCTACCTCTAGCAGTGACCGGACGACAATTTCCCTGGACAGAAAGACCTTCGTCATCCACAGGGTCAGCCGCTATGACAGA---ACACTTCAGTGTGTGATAGAGAGTTTCCCAGAGATCTTTCAGAGAAGTGAACGCATCTCTCTGACTGTGGCCTATGGGCCCGAC---TATGTGCTGCTGAGGAGCAATCCTGATGATTTCAACGGC---ATTGTGACAGCTGAGATCGGCTCCCAAGTGGAAATGGAGTGTATCTGCTATTCTTTCCCGGATCTCAAGTACCACTGGATCCACAACAGCTCCCTTCTGAACTTCTCAGATGCAAAGATGAACCTCTCGAGTCTTGCCTGGGAGCAGATGGGCCGTTACCGATGCATTGTGGAGAACCCCGTGACAGAGCTGATCATGTACACAGACGTC---AGGATCCAGGCCCCCCGTGAG------------------------------------------------------------------------------------------------------------------------------------------------------------------------------------------------------------------------------------------------------------------------------------------------------------------------------------------------------------TGT------------------------------------------------------------------------------------------------------------------------------------------------------------------------------------CCTCTCACTCCA------------------------------------------------------------------------------------------------------------------------------------------------------------------------------------------------------------------------------------------------------------------------GGGATCTTACCTGTTGCCCACAGA---------------------------------------------------------------------------------------------------------------------------------------------------------------------------------------------------------------------------------------------------------------------------GATTTCTCCATCTCAGGATCCATGGTGATGTTCCTCATCATGCTGACA------------------------------GTGCTGGGTGGTGTCTACCTCTGTGGA---GTCCTGATCCATGCTCTGATCAAC---CACTACTCAATCAGGACAAATCGGGCT------------------------------------------------------------------------------------------------------------------------------------------------------------------------------------------------------------------------------------------------------------------------------------------------------CCATGA----------------------------------------------------------------------------------------------------
humCCM18  ------------------------------------------------------------------------------------------ATGGACCTTTCCAGACCCAGA---------------------------------------------------------------------------------TGGAGCCTGTGGAGGAGGGTCTTCCTCATGGCCAGTCTGCTGGCCTGTGGGATCTGCCAGGCCTCT---GGCCAAATCTTCATCACCCAAACC------CTGGGGATCAAGGGATAT---CGGACTGTCGTGGCCCTGGATAAGGTCCCT---GATGTTCAGGAATACAGCTGGTACTGG---------------------------------GGTGCAAACGACAGCGCAGGAAACATGATTATCAGCCAC---AAACCGCCC------AGTGCCCAGCAGCCT------------------------GGGCCCATGTACACTGGCAGGGAGAGAGTG---AACAGAGAAGGC---AGCCTGTTGATCAGGCCGACTGCATTAAATGACACGGGAAACTAC------------------------------------------------------------------------------------------------------------------------------------------------------------------------------------------------------------------------------------------------ACTGTTCGGGTGGTTGCAGGCAAT---------------------------------------------GAGACCCAAAGAGCAACCGGCTGGCTGGAGGTTCTA---------------------------------------GAGTTGGGAAGCAATCTGGGCATCTCCGTCAATGCCAGCTCCCTGGTGGAGAACATGGATTCTGTGGCTGCTGACTGCCTCACAAATGTC------ACCAACATCACGTGGTATGTGAATGATGTGCCTACCTCTAGTAGTGACCGGATGACAATTTCCCCAGACGGCAAGACCCTCGTCATCCTCAGGGTCAGCCGCTATGACAGA---ACAATTCAGTGCATGATAGAGAGTTTCCCAGAGATCTTTCAGAGAAGTGAACGCATCTCTCTGACTGTGGCCTATGGGCCCGAC---TATGTGCTGCTGAGGAGCAATCCTGATGATTTCAACGGC---ATTGTGACAGCTGAGATCGGCTCCCAAGTGGAAATGGAGTGTATCTGCTATTCCTTCCTGGATCTCAAGTACCACTGGATCCACAATGGCTCCCTCCTGAACTTCTCAGATGCAAAGATGAACCTCTCGAGTCTTGCCTGGGAGCAGATGGGCCGTTACCGATGCACTGTGGAGAACCCCGTGACACAGCTGATCATGTACATGGACGTC---AGGATCCAGGCCCCCCATGAG------------------------------------------------------------------------------------------------------------------------------------------------------------------------------------------------------------------------------------------------------------------------------------------------------------------------------------------------------------TGT------------------------------------------------------------------------------------------------------------------------------------------------------------------------------------CCTCTTCCTTCA------------------------------------------------------------------------------------------------------------------------------------------------------------------------------------------------------------------------------------------------------------------------GGGATCTTACCTGTTGTCCACAGA---------------------------------------------------------------------------------------------------------------------------------------------------------------------------------------------------------------------------------------------------------------------------GATTTCTCCATCTCAGGATCCATGGTGATGTTCCTCATCATGCTGACA------------------------------GTGCTGGGTGGCGTTTACATCTGTGGA---GTCCTGATCCATGCTCTGATCAAC---CACTACTCAATCAGGACAAATCGGGCT------------------------------------------------------------------------------------------------------------------------------------------------------------------------------------------------------------------------------------------------------------------------------------------------------CCATGA----------------------------------------------------------------------------------------------------
chiCCM18  ------------------------------------------------------------------------------------------GTGGACCTTTCCAGACCCAGA---------------------------------------------------------------------------------TGGAGCCTGTGGAGGAGGGTCTTCCTCATGGCCAGTCTGCTGGCCTGTGGGATCTGCCAGGCCTCT---GGCCAAATCTTCATCACCCAAACC------CTGGGGATCAAGGGATAT---CGGACTGTCCTGGCCCTGGATAACGTCCCT---GATGTTCAGGAATACAGCTGGTACTGG---------------------------------GGTGCAAACGACAGCGCAGGAAACATGATTATCAGCCAC---AAACCGCCC------AGTGCCCAGCAGCCT------------------------GGGCCCATGTACACTGGCAGGGAGAGAGTG---AACAGAGAAGGC---AGCCTGTTGATCAGGCCGACTGCATTAAATGACACGGGAAACTAC------------------------------------------------------------------------------------------------------------------------------------------------------------------------------------------------------------------------------------------------ACTGTTCGGGTGGTTGCAGGCAAT---------------------------------------------GAGACCCAAAGAGCAACCGGCTGGCTGGAGGTTCTA---------------------------------------GAGTTGGGAAGCAATCCGGGTATCTCCGTCAATGCCAGCTCCCTGGTGGAGAACATGGATTCTGTGGCTGCCGACTGCCACACAAATGTC------ACCAACATCACGTGGTATGTGAACGACATGCCTACCTCTAGTAGTGACCGGATGACAATTTCCCCGGACGGCAAGACCCTCGTCATCCTCAGGGTCAGCCGCTATGACAGA---ACAATTCAGTGCGTGATAGAGAGTTTCCCAGAGATCTTTCAGAGAAGTGAATGCATCTCTCTGACTGTGGCCTATGGGCCCGAC---TATGTGCTGCTGAGGAGCAATCCTGATGATTTCAGCGGC---ATTGTGACAGCTGAGATCGGCTCCCAAGTGGAAATGGAGTGTATCTGCTATTCCTTCCTGGATCTCAAGTACCACTGGATCCACAATGGCTCCCTCCTGAACTTCTCAGATGCAAAGATGAACCTCTCGAGTCTTGCCTGGGAGTAGATGGGCCATTAGCAATGCACTGTGGAGAACCCTGTGACACAGCTGATCATGTACATGGACGTC---AGGATCCAGGCCCCCCATGAG------------------------------------------------------------------------------------------------------------------------------------------------------------------------------------------------------------------------------------------------------------------------------------------------------------------------------------------------------------TGT------------------------------------------------------------------------------------------------------------------------------------------------------------------------------------CCTCTTCCTTCA------------------------------------------------------------------------------------------------------------------------------------------------------------------------------------------------------------------------------------------------------------------------GGGATCTTACCTGTTGTCCACAGA---------------------------------------------------------------------------------------------------------------------------------------------------------------------------------------------------------------------------------------------------------------------------GATTTCTCCATCTCAGGATCCATGGTGATGTTCCTCATCATGCTGACA------------------------------GTGCTGGGTGGCGTCTACCTCTGTGGA---GTCCTGATCCATGCTCTGATCAAC---CACTACTCAATCAGGATAAATCGGGCT------------------------------------------------------------------------------------------------------------------------------------------------------------------------------------------------------------------------------------------------------------------------------------------------------CCATGA----------------------------------------------------------------------------------------------------
bonCCM18  ------------------------------------------------------------------------------------------GTGGACCTTTCCAGACCCAGA---------------------------------------------------------------------------------TGGAGCCTGTGGAGGAGGGTCTTCCTCATGGCCAGTCTGCTGGCCTGTGGGATCTGCCAGGCCTCT---GGCCAAATCTTCATCGCCCAAACC------CTGGGGATCAAGGGATAT---CGGACTGTCCTGGCCCTGGATAACGTCCCT---GATGTTCAGGAATACAGCTGGTACTGG---------------------------------GGTGCAAACGACAGCGCAGGAAACATGATTATCAGCCAC---AAACCGCCC------AGTGCCCAGCAGCCT------------------------GGGCCCATGTACACTGGCAGGGAGAGAGTG---AACAGAGAAGGC---AGCCTGTTGATCAGGCCGACTGCATTAAATGACACGGGAAACTAC------------------------------------------------------------------------------------------------------------------------------------------------------------------------------------------------------------------------------------------------ACTGTTCGGGTGGTTGCAGGCAAT---------------------------------------------GAGACCCAAAGAGCAACCGGCTGGCTGGAGGTTCTA---------------------------------------GAGTTGGGAAGCAATCCGGGTATCTCCATCAATGCCAGCTCCCTGGTGGAGAACATGGATTCTGTGGCTGCTGACTGCCACACAAATGTC------ACCAACATCACGTGGTATGTGAACGACGTGCCTACCTCTAGTAGTGACCGGATGACAATTTCCCCGGACGGCAAGACCCTCGTCATCCTCAGGGTCAGCCGCTATGACAGA---ACAATTCAGTGCGTGATAGAGAGTTTCCCAGAGATCTTTCAGAGAAGTGAATGCATCTCTCTGACTGTGGCCTATGGGCCCGAC---TATGTGCTGCTGAGGAGCAATCCTGATGATTTCAGCGGC---ATTGTGACAGCTGAGATCGGCTCCCAAGTGGAAATGGAGTGTATCTGCTATTCCTTCCTGGATCTCAAGTACCACTGGATCCACAATGGCTCCCTCCTGAACTTCTCAGATGCAAAGATGAACCTCTCGAGTCTTGCCTGGGAGTAGATGGGCCGTTAGCAATGCACTGTGGAGAACCCTGTGACACAGCTGATCATGTACATGGACGTC---AGGATCCAGGCCCCCCATGAG------------------------------------------------------------------------------------------------------------------------------------------------------------------------------------------------------------------------------------------------------------------------------------------------------------------------------------------------------------TGT------------------------------------------------------------------------------------------------------------------------------------------------------------------------------------CCTCTTCCTTCA------------------------------------------------------------------------------------------------------------------------------------------------------------------------------------------------------------------------------------------------------------------------GGGATCTTACCTGTTGTCCACAGA---------------------------------------------------------------------------------------------------------------------------------------------------------------------------------------------------------------------------------------------------------------------------GATTTCTCCATCTCAGGATCCATGGTGATGTTCCTCATCATGCTGACA------------------------------GTGCTGGGTGGCGTCTACCTCTGTGGA---GTCCTGATCCATGCTCTGATCAAC---CACTACTCAATCAGGACAAATCGGGCT------------------------------------------------------------------------------------------------------------------------------------------------------------------------------------------------------------------------------------------------------------------------------------------------------CCATGA----------------------------------------------------------------------------------------------------
gorCCM18  ------------------------------------------------------------------------------------------ATGGACCTTTCCAGACCCAGA---------------------------------------------------------------------------------TGGAGCCTGCGGAGGAGAATCTTCCTCATGGCCAGTCTGCTGGCCTGTGGGATCTGCCAGGCCTCT---GGCCAAATCTTCATCACCCAAACC------CTGGGGATCAAGGGATAT---CGGACTGTCCTGGCCCTGGATAACGTCCCT---GATGTTCAGGAATACAGCTGGTACTGG---------------------------------GGTGCAAACGACAATGCAGGAAACATGATTATCAGCCAC---AAACCGCCC------AGTGCCCAGCAGCCT------------------------GGGCCCATGTACACTGGCAGGGAGAGAGTG---AACAGAGAAGGC---AGCCTGCTGATCAGGCCGACTGCATTAAATGACACGGGAAACTAC------------------------------------------------------------------------------------------------------------------------------------------------------------------------------------------------------------------------------------------------ACTGTTCGGGTGGTTGCAGGCAAT---------------------------------------------GAGACCCAAAGAGCAACCGGCTGGCTGGAGGTTCTA---------------------------------------GAGTTGGGAAGCAATCCGGGCATCTCCGTCAATGCCAGCTCCCTGGTGGAGAACATGGATTCTGTGGCTGCCGACTGCCACACAAATGTC------ACCAACATCACGTGGTATGTGAACGACGTGCCTACCTCTAGTAGTGACCGGATGACAATTTCCCCGGATGGCAAGACCCTCGTCATCCTCAGGGTCAGCCGCCATGACAGA---ACAATTCAGTGCATGATAGAGAGTTTCCCAGAGATCTTTCAGAGAAGTGAACGCATCTCTCTGACTGTGGCCTATGGGCGCGAC---TATGTGCTGCTGAGGAGCAATCCTGATGATTTCAACGGC---ATTGTGACAGCTGAGATCGGCTCCCAAGTGGAAATGGAGTGTATCTGCTATTCCTTCCTGGATCTCAAGTACCACTGGATCCACAATGGCTCCCTCCTGAACTTCTCAGATGCAAAGATGAACCTCTCGAGTCTTGCCTGGGAGCAGATGGGCCGTTAGCGATGCACTGTGGAGAACCCCGTGACACAGCTGATCATGTACATGGACGTC---AGGATCCAGGCCCCCCGTGAG------------------------------------------------------------------------------------------------------------------------------------------------------------------------------------------------------------------------------------------------------------------------------------------------------------------------------------------------------------TGT------------------------------------------------------------------------------------------------------------------------------------------------------------------------------------CCTCTTCCTTCA------------------------------------------------------------------------------------------------------------------------------------------------------------------------------------------------------------------------------------------------------------------------GGGATTTTACCTGTTGTCCACAGA---------------------------------------------------------------------------------------------------------------------------------------------------------------------------------------------------------------------------------------------------------------------------GATTTCTACATCTCAGTATCCATGGTGATGTTCCTCATCATGCTGACA------------------------------GTGCTGGGTGGCGTCTACCTCTGTGGA---GTCCTGATCCATGCTCTGATCAAC---CACTACTCAATCAGGACAAATCGGGCT------------------------------------------------------------------------------------------------------------------------------------------------------------------------------------------------------------------------------------------------------------------------------------------------------CCATGA----------------------------------------------------------------------------------------------------
drlCCM4   ------------------------------------------------------------------------------------------NNNNNNNNNNNNNNNNNNNNNNNNNNNNNNNNN---------------------------------------------------------------------NNNNNNNNNNNNNNNNNNNNNNNNNNNNNNNCCTCACTTTTAACCTTCTGGGACCTGCCCACCACT---GTCCAGTTCACTATCGAAGCCCTGCCGTCCAGTGCTGCAGAGGGAAAG---GATGTTCTTCTACGGGCCTGCAATATTTCAGAGACTATTCAAGCCTATTATTGGCACAAG---------------------------------GGGAAAACGGCAGAAGGGAGCCCTCTCATTGCTGGTTAT---TTGATAGAC---GTTCAAGTAAATATCCCG------------------------GGGACTGCATACAGCGGTCGAGAGACAATA---TACTCCAACGGA---TCCCTGCTGTTCCAAAACGTCACCCTGGAGGACGCAGGATCCTAC------------------------------------------------------------------------------------------------------------------------------------------------------------------------------------------------------------------------------------------------ACCCTACGAACCATAAACGCCAAT------------------------------------------TATGACTCCGACCAAGCAACTGGCCAGCTCCACGTACAC---------------------------------------------------------------------------------------------------------------------------------------------------------------------------------------------------------------------------------------------------------------------------CAAAAC---------------------------------------------------------------------------------------------------------------------------------------------------------------------------------------------------------------------------------------------------------------------------------------------------------------------------------------------------------------------------------------------------------------------------------------------------------------------------------------------------------------------------------------------------------------------------------------------------------------------------------------------------------------------------------------------------------------------------------------------------------------------------------------------------------------------------------------------------------------------------------------------------------AACGTCCCA---------------------------------------------------------------------------------------------------------------------------------------------------------------------------------------------------------------------------------------------------------------------------------------------------------------------------------------------------------------------------------------------------------------------------------------------------------------------------------------------------------------------------------------------------------------------------------GGCCTTCCTGTGGGGGCTGTCGCTGGCATCGTGACTGGGGTC---------------------------------CTGGTCGGGGTGGCTCTGGTGGCC---GCCCTGGTGTGTTTCCTGCTCCTC---GCCAGGACTGGAAGGGCCAGCATCCGG---CGTGACCTCAGGGAGCAGAGGCCCCCAGCCTCCACCCCCGGCCACGGTCCCTCTCACAGATATGCCTTCTCGGCT------------------------------------------------------------------------------------------------------------------------------------------------------------------------------------------------------------CCCCTACCTGGCCCCAGG---ACAGCCACTCCCCTGTATGAGGAATTGCTACACTCTGACGCAAACATTTACTGCTGGATTGACCACAAAGCAGATGTGGTC---------TCTTAG-
oraCCM21  ATGAGGAGACCCAGGGCCCAGCTGATTTTCTGTGTCACAAAGGGAAATAATCTACCTGCTGTGACAGAACCAAGGCCAGAACACAGCAGAATGGGGCCCCCCTCAGCTCGTCCCCACAGAGAA---------------------------------------------------------------------TGCATCCCCTGGCAGGGGCTCCTGCTCACAGCCTCACTTTTAACCTTCTGGAACGCGCCCACCACT---GCCAGGCTCTTTATTGTATCAGTGCCCTTTGAAGTTGCTGAAGGGGAG---AATGTTCATCTCTCTGTGGTTTATCTGCCCGAGAATCTTTACAGCTATGGCTGGTACAAA---------------------------------GGGAAAACGGTGGAGCCCAACCAGCTAATCGCAGCATAT---GTAATAGAC---ACTCACGTTAGGACTCCA------------------------GGGCCTGCATACAGCGGTCGAGAGACAATA---TCACCCAGTGGA---GATCTGCATTTCCAGAACGTCACCCTGGAGGACACGGGATACTAC------------------------------------------------------------------------------------------------------------------------------------------------------------------------------------------------------------------------------------------------ACCCTACAAGTCACATACAGAAAT------------------------------------------TCTCAGATTGACCAGGCATCTCACCATCTCCGTGTATACATGGCCCCAAGACACTTTCTGTTGGTCACTCTATCCACAGAGTCAGTGGCTCAGCCCTCCATCCAAGCC---AGCAGCACCACAGTCACAGAGAAGGGCTCTGTGGTCCTGACCTGCCACACAAATAACACTGGAACCTCTTTCCAGCGGATTTTCAATAACCAGAGTCTGCAGGTCACGAAGAGGATGGCGCTGTCCTGGTTTAACCATGTGCTCACCATAGACCCCATCAGGCAGGAGGATGCTGGGGAGTATCAGTGTGAGGTCTCCAAC---CCAGTCAGCTCCAACAGGAGTGACCCCCTCAAGCTGACTGTAAAATCAGATGATAAC---------------------------------------------------------------------------------------------------------------------------------------------------------------------------------------------------------------------------------------------------------------------------------------------------------------------------------------------------------------------------------------------------------------------------------------------------------------------------------------------------------------------------------------------------------------------------------------------------------------------------------------------------------------------------------------------------------------------------------------------------------------------------------------------------------------------------------------------------------------------------------------------------------------------------------------------------------------------------------------------------------------------------------------------------------------------------------------------------------------------------------------------------------------------------------------------------------------------------------------------------------------------------------------------------------------------------------------------------------------------------------------------------------------------------------------------------------ACCCTAGGCATCCTGATCGGGGTC---------------------------------CTGGTTGGGAATCTTCTGGTGGCT---GCACTGGTGTGTTTCCTGCTCCTC---CGAAAAGCTGGCAGGGCCAGTGATCAG---AGTGACTTCAGAGAGCAGCAGCCCTCAGCCTCCACCCCCGGCCACGGACCCTCTGACAGCTCCATCTCCTAG-------------------------------------------------------------------------------------------------------------------------------------------------------------------------------------------------------------------------------------------------------------------------------------------------------------------------------------
humCCM21  ATGAGGAGACCCAGGGCCCAGCTGGTTTTGTGTGTCACAAAGGGAAATAATCTACCGGCTGTGACAGAACCAAGGCCAGAACACAGCAGAATGGGGCCCCCCTCAGCTTGTCCCCACAGAGAA---------------------------------------------------------------------TGCATCCCCTGGCAGGGGCTCTTGCTCACAGCCTCACTTTTAACTTTCTGGAACGCACCCACCACT---GCCTGGCTCTTTATTGCATCAGCGCCCTTTGAAGTTGCTGAAGGGGAG---AATGTTCATCTCTCTGTGGTTTATCTGCCCGAGAATCTTTACAGCTATGGCTGGTACAAA---------------------------------GGGAAAACGGTGGAGCCCAACCAGCTAATCGCAGCATAT---GTAATAGAC---ACTCACGTTAGGACTCCA------------------------GGGCCTGCATACAGCGGTCGAGAGACAATA---TCACCCAGTGGA---GATCTGCATTTCCAGAACGTCACCCTAGAGGACACGGGATACTAC------------------------------------------------------------------------------------------------------------------------------------------------------------------------------------------------------------------------------------------------AACCTACAAGTCACATACAGAAAT------------------------------------------TCTCAGATTGAACAGGCATCTCACCATCTCCGTGTATACATGGCCCCAAGACACTTTCTGTTGGTCACTCTATCCACAGAGTCAGTGGCTCAGCCCTCCATCCAAGCC---AGCAGCACCACAGTCACAGAGAAGGGCTCCGTGGTCCTGACCTGCCACACAAATAACACTGGAACCTCTTTCCAGTGGATTTTCAACAACCAGCGTCTGCAGGTCACGAAGAGGATGAAGCTGTCCTGGTTTAACCATGTGCTCACCATAGACCCCATCAGGCAGGAGGACGCTGGGGAGTATCAGTGTGAGGTCTCCAAC---CCAGTCAGCTCCAACAGGAGCGACCCCCTCAAGCTGACTGTAAAATCAGATGACAAC---------------------------------------------------------------------------------------------------------------------------------------------------------------------------------------------------------------------------------------------------------------------------------------------------------------------------------------------------------------------------------------------------------------------------------------------------------------------------------------------------------------------------------------------------------------------------------------------------------------------------------------------------------------------------------------------------------------------------------------------------------------------------------------------------------------------------------------------------------------------------------------------------------------------------------------------------------------------------------------------------------------------------------------------------------------------------------------------------------------------------------------------------------------------------------------------------------------------------------------------------------------------------------------------------------------------------------------------------------------------------------------------------------------------------------------------------------ACTCTAGGCATCCTGATCGGGGTC---------------------------------CTGGTTGGGAGTCTTCTGGTGGCT---GCACTTGTGTGTTTCCTGCTCCTC---CGAAAAACTGGCAGGGCCAGCGATCAG---AGTGACTTCAGGGAGCAGCAGCCCCCAGCCTCCACCCCCGGCCATGGACCCTCTGACAGCTCCATCTCCTAG-------------------------------------------------------------------------------------------------------------------------------------------------------------------------------------------------------------------------------------------------------------------------------------------------------------------------------------
gorCCM21  ATGAGGAGACCCAGGGCCCAGCCGGTTTTCTGTGTCACAAAGGGAAATAATCTACCTGCTGTGACAGAACCAAGGCCAGAACACAGCAGAATGGGGCCCCCCTCAGCTCGTCCCCACAGAGAA---------------------------------------------------------------------TGCATCCCCTGGCAGGGGCTCTTGCTCATAGCCTCACTTTTAACCTTCTGGAACGCACCCACCACT---GCCTGGCTCTTTATTGCATCAGCGCCCTTTGAAGTTGCTGAAGGGGAG---AATGTTCATCTCTCTGTGGTTTATCTGCCCGAGAATCTTTACAGCTATGGCTGGTACAAA---------------------------------GGGAAAACAGTGGAGCCCAACCAGCTAATCGCAGCATAT---GTAACAGAC---ACTCACGTTAGGACTCCA------------------------GGGCCTGCATACAGCGGTCGAGAAACAATA---TCACCCAGTGGA---GATCTGCATTTCCAGAACGTCACCCTGGAGGACACGGGATACTAC------------------------------------------------------------------------------------------------------------------------------------------------------------------------------------------------------------------------------------------------ACCCTACAAGTCAGATACAGAAAT------------------------------------------TCTCAGATTGAACAGGCATCTCACCATCTCCGTGTATACATGGCCCCAAGACACTTTCTGTTGGTCACTCTATCCACAGAGTCAGTGGCTCAGCCCTCCATCCAAGCC---AGCAGCACCACAGTCACAGAGAAGGGCTCCGTGGTCCTGACCTGCCGCACAAATAACACTGGAACCTCTTTCCAGTGGATTTTCAACAACCAGCGTCTGCAGGTCACGAAGAGGATGAAGCTGTCCTGGTTTAACCATATGCTCACCATAGACCCAATCAGGCAGGAGGACGCCGGGGAGTATCAGTGTGAGGTCTCCAAC---CCAGTCAGCTCCAACAGGAGTGACCCCCTCAAGCTGACTGTAAAATCAGATGACAAC---------------------------------------------------------------------------------------------------------------------------------------------------------------------------------------------------------------------------------------------------------------------------------------------------------------------------------------------------------------------------------------------------------------------------------------------------------------------------------------------------------------------------------------------------------------------------------------------------------------------------------------------------------------------------------------------------------------------------------------------------------------------------------------------------------------------------------------------------------------------------------------------------------------------------------------------------------------------------------------------------------------------------------------------------------------------------------------------------------------------------------------------------------------------------------------------------------------------------------------------------------------------------------------------------------------------------------------------------------------------------------------------------------------------------------------------------------ACCCTAGGCATCCTGATCGGGGTC---------------------------------CTGGTTGGGAGTCTTCTGGTGGCT---GCACTTGTGTGTTTCCTGCTCCTC---CGAAAAACTGGCAGGGCCAGCGATCAG---AGTGACTTCAGGGAGCAGCAGCCCCCAGCCTCCACCCCTGGCCATGGACCCTCTGACAGCTCCATCTCCTAG-------------------------------------------------------------------------------------------------------------------------------------------------------------------------------------------------------------------------------------------------------------------------------------------------------------------------------------
capCCM16  ------------------------------------------------------------------------------------------ATGGCA------------------------------------------------------------------------------------------------CTGACTGGGTACAGCTGGCTACTCCTCAGTGCCACATTCCTGAGTGTGCGG------------------GCCGAGATCTCTATCACCCTGGAGCCTGCCCAGCCGACCGAAGGGGAC---AACGTCACGCTGGTCGTCCACGGGCTTTCCGGGGAACTGCTCGCCTACAACTGGTATGCA---------------------------------GGGCCCACGCTCAGCGTGTCGTACCTGCTGGCCAGCTAC---ATTGTGAGC---ACAGGCGATGCGACACCT------------------------GGCCCCGTCTACACGGGGCGGGAGGCTGTG---CGCCCCGACGGC---AGCCTGGACATCCAGGGCGTCCTGCCCGGGCACTCAGGCACCTAC------------------------------------------------------------------------------------------------------------------------------------------------------------------------------------------------------------------------------------------------ATCCTGCAGACCTTCAACAGGCAG------------------------------------------TTTCAGACCGAGGTGGGCTACGGACACGTGCAGGTCTAT---------------------------------------GAGATCTTGGCCCAGCCCACAGTCCTGGCCAACAGCACAGCACTGGTGGAACGTCGAGACACCCTGCGTTTGACATGCAGCAGCCCTAGCCCCACCGCCGAGGTCCGCTGGTTCTTCAACGGTGGAGCCCTGCCTGTCGCTCTCCGCCTGGGACTGTCCCCCGATGGGAGGACGATCAGCAGGCATGGCATCCGCCGGGAGGAGGCCGGCGCCTATCAGTGTGAGGTGTGGAAC---GCGGTCAGTGTCAGCCGCAGCAAGCCCATCAACCTGACGGTGTACTTTGGCCCAGAA---CGTGTGGCCATCCTCCAGGATTCCACCACCCGCACAGGCTGCACCATCAAAGTTGACTTCAACACGTCCCTCACCCTGTGGTGCGTGTCCAGGTCCTGCCCAGAGCCCGAGTATGTGTGGGCCTTCAACGGGCAGGCCCTAAGGAACGGCCAAGACCACCTCAACATCAGCAGCATGACCGCTGCCCAGGAGGGGACGTACACATGTATTGTGAAGAACACCAAGACTCTGCTCTCTGGATCTGCCTCAGTG---GTGGTCAAG---------------------------------------------------------------------------------------------------------------------------------------------------------------------------------------------------------------------------------------------------------------------------------------------------------------------------------------------------------------------------------------------------------------------------------------------------------------------------------------------------------------------------------------------------------------------------------------------------------------------------------------------------------------------------------------------------------------------------------------------------------------------------------------------------------------------------------------------------------------------------------------------------------------------------------------------------------------------------------------------------------------------------------------------------------------------------------------------------------------------------------------------------------------CTCTCCGCTGCAGCAGTTGCCATGATGATCGTGCCCGTGCCCACCAAGCCGATGGAGGGCCAGGACGTGACGCTGACCGTGCAGGGCTACCCCAAGGACCTGCTGGTCTATGCCTGGTACCGC---GGGCCTGTCTCTGAGCCCAACCGGCTGCTCAGCCAGCTGCCTTCAGGGACCTGGATTGCAGGCCCCGCACACACAGGCCGGGAGGTGGGCTTCCCCAACTGCTCGCTGTTGGTGCAGAAGCTGAACCTCACAGAC---GCTGGCCGCTACACACTCAAGACCGTCACG------------CTGCAGGGCAAGACTGAGACACTGGATGTGGAGCTGCAGGTGACCCGTGAGTATGCAGGAAGGGGA------------------------AAGGCATGTCCC------TTGTTAGATGGGGGGTTCCAAAAGGAGTCTCTTCCTACA---TCAAGCGGAGACATAGACCAAAGATGGATATGCCTCCATCAGACTGAAGGAAGC---CTTGTCTCCTCCATCTGA----------------------
sqmCCM16  ------------------------------------------------------------------------------------------ATGGCG------------------------------------------------------------------------------------------------CCGAGTGGGTACAGCTGGCTACTCCTCAGTGCCACATTCCTGAATGTGGGG------------------GCTGAGATCTCTATCACCCTGGAGCCTGCCCAGCCGACCGAAGGGGAC---AACGTCACGCTGCTCGTCCACGGGCTTTCAGGGGAACTGCTCGCCTACAACTGGTACGCG---------------------------------GGGCCCACGCTCAGCGTGTCGTACCTGCTGGCCAGCTAC---ATCGTGAGC---ACAGGCGACGAGACACCT------------------------GGCCCCGTCTACACGGGGCGGGAGGCTGTG---CGCCCCGACGGC---AGCCTGGACATCCAGGGCATCCTGCCTGGGCACTCAGGCACCTAC------------------------------------------------------------------------------------------------------------------------------------------------------------------------------------------------------------------------------------------------ATCCTGCAGACCTTCAACAGGCAG------------------------------------------TTTCAGACCGAGGTGGGCTACGGACACGTGCAGGTCTAT---------------------------------------GAGATCCTGGCCCAGCCCACAGTCTTGGCCAACAGCACAGCACTGGTGGAGCGTCGAGACACCCTGCGTTTGACATGCAGCAGCCCTAGCCCCACCGCCGAGGTCCGCTGGTTCTTCAACGGTGGAGCCCTGCCCGTCGCTCTCCGCCTGGGACTGTCCCCCGATGGGAGGACGATAAGCAGGCATGGCATCCGCCGGGAGGAGGCAGGCGCCTATCAGTGTGAGGTGTGGAAC---CCGGTCAGTGTCAGCCGCAGCAAGCCCGTCAACCTGACCGTGTACTTCGGCCCAGAA---CGTGTGGCCATCCTCCAGGATTCCACCACCCGCACAGGCTGCACCATCAAAGTGGACTTTAACACGTCCCTCACCCTGTGGTGCGTGTCCAGGTCCTGCCCAGAGCCCGAGTATGTGTGGGCCTTCAACGGGCAGGCCCTAAGGAACGGCCAGGACCACCTCAATATCAGCAGCATGACCGCCGCCCAGGAGGGGACGTACACGTGTATCGTGAAGAACACCAAGACCCTGCTCTCCGGATCTGCCTCAGTG---GTGGTCAAG---------------------------------------------------------------------------------------------------------------------------------------------------------------------------------------------------------------------------------------------------------------------------------------------------------------------------------------------------------------------------------------------------------------------------------------------------------------------------------------------------------------------------------------------------------------------------------------------------------------------------------------------------------------------------------------------------------------------------------------------------------------------------------------------------------------------------------------------------------------------------------------------------------------------------------------------------------------------------------------------------------------------------------------------------------------------------------------------------------------------------------------------------------------CTCTCCGCTGCAGCAGTTGCCATGATGATCGTGCCCGTGCCCACCAAGCCGATGGAGGGCCAGGACGTGACGCTGACCGTGCAGGGCTACCCCAAGGACCTGCTGGTCTACGCCTGGTACCGC---GGGCCTGCCTCTGAGCCCAACCGGCTGCTCAGCCAGCTGCCTTCAGGGACCTGGATTGCAGGCCCCGCGCACACTGGCCGGGAGGTGGGCTTCCCCAACTGCTCGCTGTTGGTGCAGAAGCTGAACCTCACGGAC---ACTGGCCGCTACACACTCAAGACTGTCACG------------CTGCAGGGCAAGACTGAGACACTGGACGTGGAGCTGCAGGTGACCCGTGAGTATGCAGGAAGGGGA------------------------AAGGCATGCCCC------TTGTTAGATGGGGGCTTCCAAAAGGAGTCTCTTCCTCCA---TCAGGCGGGGACATAGACCAAAGATGGATATGCCTCCATCAGACTGAAGGAAGC---CTTGGCTCCTCCATCTGA----------------------
nit       ------------------------------------------------------------------------------------------ATGGCG------------------------------------------------------------------------------------------------CTGACTGGGTACAGCTGGCTACTCCTCAGTGCCACATTCCTGAATGTGGGG------------------GCCGAGATCTCTATCACCCTGGAGCCTGCCCAGCCGACCGAAGGGGAC---AACGTCACGCTGGTCGTCCACGGGCTTTCAGGGGAACTGCTCGCCTACAACTGGTACGCG---------------------------------GGGCCCACGCTCAGCGTGTCGTACCTGCTGGCCAGCTAC---ATCGTGAGC---ACGGGCGATGCGACACCT------------------------GGCCCCGTCTACACGGGGCGGGAGGCTGTG---CGCCCCGACGGC---AGCCTGGACATCCAGGGCGTCCTGCCCGGGCACTCAGGCACCTAC------------------------------------------------------------------------------------------------------------------------------------------------------------------------------------------------------------------------------------------------ATCCTACAGACCTTCAACAGGCAG------------------------------------------TTTCAGACCGAGGTGGGCTACGGACACGTGCAGGTCTAT---------------------------------------GAGATCTTGGCCCAGCCCACAGTCTTGGCCAACAGCACAGCACTGGTGGAGCGTCGAGACACCCTGCGTTTGACGTGCAGCAGCCCTAGCCCCACCGCCGAGGTCCGCTGGTTCTTCAACGGTGGAGCCCTGCCCGTCGCTCTCCGCCTGGGACTGTCCCCCGACGGGAGGACGATAAGCAGGCATGGCATCCGCCGGGAGGAGGCCGGTGCTTATCAGTGTGAGGTGTGGAAC---CCGGTCAGTGTCAGCCGCAGCAAGCCCATCAACCTGACCGTGTACTTTGGCCCAGAA---CGTGTGGCCATCCTCCAGGATTCCACCACCCGCACAGGCTGCACCATCAAAGTTGACTTCAACACGTCCCTCACCCTGTGGTGCGTGTCCAGGTCCTGCCCAGAGCCCGAGTATGTGTGGGCCTTCAACGGGCAGGCCCTAAGGAACGGCCAAGACCACCTCAACATCAGCAGTATGACCACGGCCCAGGAGGGGACGTACACGTGTATTGTGAAGAACACCAAGACCCTGCTCTCTGGATCTGCCTCAGTG---GTGGTCAAG---------------------------------------------------------------------------------------------------------------------------------------------------------------------------------------------------------------------------------------------------------------------------------------------------------------------------------------------------------------------------------------------------------------------------------------------------------------------------------------------------------------------------------------------------------------------------------------------------------------------------------------------------------------------------------------------------------------------------------------------------------------------------------------------------------------------------------------------------------------------------------------------------------------------------------------------------------------------------------------------------------------------------------------------------------------------------------------------------------------------------------------------------------------CTCTCTGCTGCAGCAGTTGCCATGATGATCGTGCCCGTGCCCACCAAGCCGATGGAGGGCCAGGACGTGACGCTGACCGTGCAGGGCTACCCCAAGGACCTGCTGGTCTACGCCTGGTACCGC---GGGCCTGCCTCTGAGCCCAACCGGCTGCTCAGCCAGCTGCCTTCAGGGACCTGGATTGCAGGCCCTGCACACACAGGCCGGGAGGTGGGCTTCCCCAACTGCTCGCTGTTGGTGCAGAAGCTGAACCTCACGGAC---ACTGGCCGCTACACACTCAAGACTGTCACG------------CTGCAGGGCAAGACTGAGACACTGGACGTGGAGCTTCAGGTGACCCGTGAGTATGCAGGAAGGGGA------------------------AAGGCATGCCCC------TTGTTAGATGGGGGGTTCCAAAAGGAGTCTCTTCCTCCA---TCAGGCGGGGACATAGACCAAAGATGGATATGCCTCCATCAGACTGAAGGAAGC---CTTGTCTCCTCCATCTGA----------------------
marCCM16  ------------------------------------------------------------------------------------------ATGGCG------------------------------------------------------------------------------------------------CTGACTGGGTACAGCTGGCTACTCCTCAGTGCCACATTCGTGAATGTGGGG------------------GCCGAGATCTCTATCACCCTGGAGCCTGCCCAGCCAACCGAAGGGGAC---AACATCACGCTGGTCGTCCACGGGCTTTCAGGGGAACTGCTCGCCTACAACTGGTACGCG---------------------------------GGGCCCACGCTCAGCGTGTCGTACCTGCTGGCCAGCTAC---ATCGTGAGC---ACAGGCGATGAGACACCT------------------------GGCCCCGTCTACACGGGGCGGGAGGCTGTG---CGCCCCGACGGC---AGCCTGGACATCCAGGGCGTCCTGCCCGGGCACTCAGGCACCTAC------------------------------------------------------------------------------------------------------------------------------------------------------------------------------------------------------------------------------------------------ATCCTACAGACCTTCAACAGGCAG------------------------------------------TTTCAGACCGAGGTGGGCTACGGACACGTGCAGGTCTAT---------------------------------------GAGATCTTGGCCCAGCCCACAGTCTTGGCCAACAGCACAGCACTGGTGGAGCGTCGAGACACCCTGCGTTTGACGTGCAGCAGCCCTAGCCCCACTGCCGAGGTCCGCTGGTTCTTCAACGGTGGAGCCCTGCCTGTCGCTCTCCGCCTGGGACTGTCCCCCGATGGGAGGACGATAAGCAGGCATGGCATCCGCCGGGAGGAGGCCGGCACCTATCAGTGTGAGGTGTGGAAC---CCGGTCAGTGTCAGCCGCAGCAAGCCCGTCAACCTGACCGTGTACTTTGGCCCAGAA---CGTGTGGCCATCCTCCAGGATTCCACCACCCGCACAGGCTGCACCATCAAAGTTGACTTCAACACGTCCCTCACCCTGTGGTGCGTGTCCAGGTCCTGCCCAGAGCCCGAGTATGTGTGGGCCTTCAACGGGCAGGCCCTAAGGAACGGCCAAGACCACCTCAACATCAGCAGCATGACCGCGGCCCAGGAGGGGACGTACACGTGTATTGTGAAGAACACCAAGACCCTGCTCTCCGGATCTGCCTCAGTG---GTGGTCAAG---------------------------------------------------------------------------------------------------------------------------------------------------------------------------------------------------------------------------------------------------------------------------------------------------------------------------------------------------------------------------------------------------------------------------------------------------------------------------------------------------------------------------------------------------------------------------------------------------------------------------------------------------------------------------------------------------------------------------------------------------------------------------------------------------------------------------------------------------------------------------------------------------------------------------------------------------------------------------------------------------------------------------------------------------------------------------------------------------------------------------------------------------------------CTCTCTGCTGCAGCAGTTGCCATGATGATCGTGCCCGTGCCCACCAAGCCAATGGAGGGCCAGGACGTGACGCTGACCGTGCAGGGCTACCCCAAGGACCTGCTGGTCTACGCCTGGTACCGT---GGGCCTGCCTCTGAGCCCAACCGGCTGCTCAGCCAGCTGCCTTCAGGGACCTGGATTGCAGGCCCTGCACACACAGGCCGGGAGGTGGGCTTCCCCAACTGCTCGCTGTTGGTGCAGAAGCTGAACCTCACGGAC---ACTGGCCGCTACACACTCAAGACTGTCACA------------CTGCAGGGCAAGACTGAGACACTGGACGTGGAGCTGCAGGTGACCCGTGAGTATGCAGGAAGGAGA------------------------AAGGCATGGCCC------TTGTTAGATGGGGGCTTCCAAAAGGAGTCTCTTCCTCCA---TCAGGCGGGGACATAGACCAAAGATGGATATGCCTCCGTCAGACTGAAGGAAGC---CTTGTCTCCTCCATCTGA----------------------
agmCCM16  ------------------------------------------------------------------------------------------ATGGCG------------------------------------------------------------------------------------------------CTGACTGGGTACAGCTGGCTGCTCCTCAGTGCCACATTCCTGAATGTGGGG------------------GCTGAGATCTCTATCACCCTGGAGCCTGCCCAGCCGACCGAAGGGGAC---AACGTCACGCTGGTCGTCCATGGGCTTTCGGGGGAACTGCTCGCCTACAACTGGTACGCG---------------------------------GGGCCCACGCTCAGCGTGTCGTACCTGGTGGCCAGCTAC---ATCGTGAGC---ACAGGCGATGAGACTCCT------------------------GGCCCGGCCCACACGGGGCGGGAGGCTGTG---CGCCCCGATGGC---AGCCTGGACATCCAGGGCGTCCTGCCCCGGCACTCAGGCACCTAC------------------------------------------------------------------------------------------------------------------------------------------------------------------------------------------------------------------------------------------------ATCCTGCAGACGTACAACAGGCAG------------------------------------------TTTCAGACTGAGGTGGGCTACGGACACATGCAGGTCTAT---------------------------------------GAGATCCTGGCCCAGCCCACAGTCTTGGCCAACAGCACGGCACTGGTGGAGCGTCGAGACACCCTACGCCTTATGTGCAGCAGCCCCAGCACCACAGCTGAGGTCCGCTGGTTCTTCAACGGTGGGGCCCTGCCCGTCGCTCTCCGCCTGGGCCTGTCCCCCGATGGCCGGGTGCTGGCCAGGCATGGCATCCGCCGGGAGGAGGCCGGTGCCTATCAATGTGAGGTGTGGAAC---CCGGTCAGTGTCAGCCGCAGTGAGCCCATCAACCTGACCGTGTACTTTGGCCCAGAA---CGTGTGGCCATCCTCCAGGATTCCACCACCCGCACAGGCTGCACCATCAAAGTTGACTTCAACACGTCCCTCACCCTGTGGTGTGTGTCCAGGTCCTGCCCAGAGCCCGAGTATGTGTGGGCCTTCAATGGGCAGGCCCTAAAGAACGGTCAAGACCACGTCAACATCAGCAGCATGACAGCTGCCCAGGAGGGGACGTACACATGTATTGCAAAGAACACCAAGACCCTGCTATCTGGATCTGCCTCAGTT---GTGGTCAAG---------------------------------------------------------------------------------------------------------------------------------------------------------------------------------------------------------------------------------------------------------------------------------------------------------------------------------------------------------------------------------------------------------------------------------------------------------------------------------------------------------------------------------------------------------------------------------------------------------------------------------------------------------------------------------------------------------------------------------------------------------------------------------------------------------------------------------------------------------------------------------------------------------------------------------------------------------------------------------------------------------------------------------------------------------------------------------------------------------------------------------------------------------------CTCTCTGCTGCAGCAGTTGCCATGATGATCGTGCCCGTGCCCACCAAGCCAATGGAGGGCCAGGACGTGACGCTGACCGTGCAGGGCTACCCCAAGGACCTGCTGGTCTACGCCTGGTACCGC---GGGCCTGCCTCCGAGCCCAACCGGCTGCTCAGCCAGCTGCCGTCAGGAACCTGGATTGCAGGCCCCGCGCACACAGGCCGGGAGGTGGGCTTCCCCAACTGCTCACTGTTGGTGCAAAAGCTGAACCTCACAGAC---ACTGGCCGCTACACACTCAAGACGGTCACA------------CTGCAGGGCAAGACCGAGACACTGGAAGTGGAGCTGCAGGTGGCCCGTGAGTGTGTGGGAAAGGGC------------------------AAGGCATGCCCC------TTTTTAGACAAGGGCTCCCAAAAGGAGCCTCTTCCTCCA---TCAGGCGGGGACAGAGACCAAAGATGGATATCCCTCCATCAGACTGAAGGAAGAGGCCTTGTCTCCTCCGTCTAA----------------------
CEmCCM16  ------------------------------------------------------------------------------------------ATGGCG------------------------------------------------------------------------------------------------CTGACTGGGTACAGCTGGCTGCTCCTCAGTGCCACATTCCTGAATGTGGGG------------------GCTGAGATCTCTATCACCCTGGAGCCTGCCCAGCCCACCGAAGGGGAC---AACATCACGCTGGTCGTCCACGGGCTTTCGGGGGAACTGCTCGCCTACAACTGGTACGCG---------------------------------GGGCCCACGCTCAGCGTATCGTACCTGGTGGCCAGCTAC---ATTGTGAGC---ACAGGCGATGAGACTCCT------------------------GGCCCGGCCCACACGGGGCGGGAGGCTGTG---CGCCCCGATGGC---AGCCTGGACATCCAGGGCGTCCTGCCCCGGCACTCAGGCACCTAC------------------------------------------------------------------------------------------------------------------------------------------------------------------------------------------------------------------------------------------------ATCCTGCAGACGTACAACAGGCAG------------------------------------------TTTCAGACTGAGGTGGGCTACGGACACATGCAGGTCTAT---------------------------------------GAGATCCTGGCCCAGCCCACAGTCTTGGCCAACAGCACGGCACTGGTGGAGCGTCGAGACACCCTACGCCTTATGTGCGGCAGCCCCAGCACCACAGCTGAGGTCCGCTGGTTCTTCAACGGTGGGGCCCTGCCCGTCGCTCTCCGCCTGGGCCTGTCCCCTGACGGCCGGGTGCTGGCCAGGCATGGCATCCGCCGGGAGGAGGCCGGTGCCTATCAATGTGAGGTGTGGAAC---CCGGTCAGTGTCAGCCGCAGTGAGCCCATCAACCTGACCGTGTACTTTGGCCCAGAA---CGTGTGGCCATCCTCCAGGATTCCACCACCCGCACAGGCTGCACCATCAAAGTTGACTTCAACACGTCCCTCACCCTGTGGTGCGTGTCCAGGTCCTGCCCAGAGCCTGAGTATGTGTGGGCCTTCAATGGGCAGGCCCTAAAGAACGGTCAAGACCACATCAACATCAGCAGCATGACAGCTGCCCAGGAGGGGACATACACATGTATTGCGAAGAACACCAAGACCCTGCTATCTGGATCTGCCTCAGTC---GTGGTCAAG---------------------------------------------------------------------------------------------------------------------------------------------------------------------------------------------------------------------------------------------------------------------------------------------------------------------------------------------------------------------------------------------------------------------------------------------------------------------------------------------------------------------------------------------------------------------------------------------------------------------------------------------------------------------------------------------------------------------------------------------------------------------------------------------------------------------------------------------------------------------------------------------------------------------------------------------------------------------------------------------------------------------------------------------------------------------------------------------------------------------------------------------------------------CTCTCTGCTGCAGCAGTTGCCATGATGATCGTGCCCGTGCCCACCAAGCCAATGGAGGGCCAGGACGTGACGCTGACCGTGCAGGGCTACCCCAAGGACCTGCTGGTCTACGCCTGGTACCGC---GGGCCTGCCTCCGAGCCCAACCGGCTGCTCAGCCAGCTGCCGTCAGGAACCTGGATTGCAGGCCCCGCACACACAGGCCGGGAGGTGGGCTTCCCCAACTGCTCACTGTTGGTGCAAAAGCTGAACCTCACAGAC---ACTGGCCGCTACACACTCAAGACCGTCACA------------CTGCAGGGCAAGACCGAGACACTGGAAGTGGAGCTGCAGGTGGCCCGTGAGTGTGTGGGAAAGGGC------------------------AAGGCATGCCCC------TTTTTAGACAAGGGCTCCCAAAAGGAGCCTCTTCCTCCA---TCAGGCGGGGACATAGACCAAAGATGGATATCCCTCCATCAGACTGAAGGAAGAGGCCTTGTCTCCTCCGTCTAA----------------------
PTmCCM16  ------------------------------------------------------------------------------------------ATGGCG------------------------------------------------------------------------------------------------CTGACTGGGTACAGCTGGCTGCTCCTCAGTGCCACATTCCTGAATGTGGGG------------------GCTGAGATCTCTATCACCCTGGAGCCTGCCCAGCCGACCGAAGGGGAC---AACATCACGCTGGTCGTCCACGGGCTTTCGGGGGAACTGCTCGCCTACAACTGGTACGCG---------------------------------GGGCCCACGCTCAGCGTATCGTACCTGGTGGCCAGCTAC---ATTGTGAGC---ACAGGCGATGAGACTCCT------------------------GGCCCGGCCCACACGGGGCGGGAGGCTGTG---CGCCCCGATGGC---AGCCTGGACATCCAGGGCGTCCTGCCCCGGCACTCAGGCACCTAC------------------------------------------------------------------------------------------------------------------------------------------------------------------------------------------------------------------------------------------------ATCCTGCAGACGTACAACAGGCAG------------------------------------------TTTCAGACTGAGGTGGGCTACGGACACATGCAGGTCTAT---------------------------------------GAGATCCTGGCCCAGCCCACAGTCTTGGCCAACAGCACGGCACTGGTGGAGCGTCGAGACACCCTACGCCTTATGTGTGGCAGCCCCAGCACCACAGCTGAGGTCCGCTGGTTCTTCAACGGTGGGGCCCTGCCCGTCGCTCTCCGCCTGGGCCTGTCCCCTGATGGCCGGGTGCTGGCCAGGCATGGCATCCGCCGGGAGGAGGCCGGTGCCTATCAATGTGAGGTGTGGAAC---CCGGTCAGTGTCAGCCGCAGTGAGCCCATCAACCTGACCGTGTACTTTGGCCCAGAA---CGTGTGGCCATCCTCCAGGATTCCACCACCCGCACAGGCTGCACCATCAAAGTTGACTTCAACACGTCCCTCACCCTGTGGTGCGTGTCCAGGTCCTGCCCAGAGCCCGAGTATGTGTGGGCCTTCAATGGGCAGGCCCTAAAGAACGGTCAAGACCACATCAACATCAGCAGCATGACAGCTGCCCAGGAGGGGACGTACACATGTATTGCGAAGAACACCAAGACCCTGCTATCTGGATCTGCCTCAGTC---GTGGTCAAG---------------------------------------------------------------------------------------------------------------------------------------------------------------------------------------------------------------------------------------------------------------------------------------------------------------------------------------------------------------------------------------------------------------------------------------------------------------------------------------------------------------------------------------------------------------------------------------------------------------------------------------------------------------------------------------------------------------------------------------------------------------------------------------------------------------------------------------------------------------------------------------------------------------------------------------------------------------------------------------------------------------------------------------------------------------------------------------------------------------------------------------------------------------CTCTCTGCTGCAGCAGTTGCCATGATGATCGTGCCCGTGCCCACCAAGCCAATGGAGGGCCAGGACGTGACGCTGACCGTGCAGGGCTACCCCAAGGACCTGCTGGTCTACGCCTGGTACCGC---GGGCCTGCCTCCGAGCCCAACCGGCTGCTCAGCCAGCTGCCGTCAGGAACCTGGATTGCAGGCCCCGCACACACAGGCCGGGAGGTGGGCTTCCCCAACTGCTCACTGTTGGTGCAAAAGCTGAACCTCACAGAC---ACTGGCCGCTACACACTCAAGACCGTCACA------------CTGCAGGGCAAGACCGAGACACTGGAAGTGGAGCTGCAGGTGGCCCGTGAGTGTGTGGGAAAGGGC------------------------AAGGCATGCCCC------TTTTTAGACAAGGGCTCCCAAAAGGAGCCTCTTCCTCCA---TCAGGCGGGGACATAGACCAAAGATGGATATCCCTCCATCAGACTGAAGGAAGAGGCCTTGTCTCCTCCGTCTAA----------------------
macCCM16  ------------------------------------------------------------------------------------------ATGGCG------------------------------------------------------------------------------------------------CTGACTGGGTACAGCTGGCTGCTCCTCAGTGCCACATTCCTGAATGTGGGG------------------GCTGAGATCTCTATCACCCTGGAGCCTGCCCAGCCGACCGAAGGGGAC---AACATCACGCTGGTCGTCCACGGGCTTTCGGGGGAACTGCTCGCCTACAACTGGTACGCG---------------------------------GGGCCCACGCTCAGCGTATCGTACCTGGTGGCCAGCTAC---ATTGTGAGC---ACAGGCGATGAGACTCCT------------------------GGCCCGGCCCACACGGGGCGGGAGGCTGTG---CGCCCCGATGGC---AGCCTGGACATCCAGGGCGTCCTGCCCCGGCACTCAGGCACCTAC------------------------------------------------------------------------------------------------------------------------------------------------------------------------------------------------------------------------------------------------ATCCTGCAGACGTACAACAGGCAG------------------------------------------TTTCAGACTGAGGTGGGCTACGGACACATGCAGGTCTAT---------------------------------------GAGATCCTGGCCCAGCCCACAGTCTTGGCCAACAGCACGGCACTGGTGGAGCGTCGAGACACCCTACGCCTTATGTGCGGCAGCCCCAGCACCACAGCTGAGGTCCGCTGGTTCTTCAACGGTGGGGCCCTGCCCGTCGCTCTCCGCCTGGGCCTGTCCCCTGACGGCCGGGTGCTGGCCAGGCATGGCATCCGCCGGGAGGAGGCCGGTGCCTATCAATGTGAGGTGTGGAAC---CCGGTCAGTGTCAGCCGCAGTGAGCCCATCAACCTGACCGTGTACTTTGGCCCAGAA---CGTGTGGCCATCCTCCAGGATTCCACCACCCGCACAGGCTGCACCATCAAAGTTGACTTCAACACGTCCCTCACCCTGTGGTGCGTGTCCAGGTCCTGCCCAGAGCCCGAGTATGTGTGGGCCTTCAATGGGCAGGCCCTAAAGAACGGTCAAGACCACATCAACATCAGCAGCATGACAGCTGCCCAGGAGGGGACGTACACATGTATTGCGAAGAACACCAAGACCCTGCTATCTGGATCTGCCTCAGTC---GTGGTCAAG---------------------------------------------------------------------------------------------------------------------------------------------------------------------------------------------------------------------------------------------------------------------------------------------------------------------------------------------------------------------------------------------------------------------------------------------------------------------------------------------------------------------------------------------------------------------------------------------------------------------------------------------------------------------------------------------------------------------------------------------------------------------------------------------------------------------------------------------------------------------------------------------------------------------------------------------------------------------------------------------------------------------------------------------------------------------------------------------------------------------------------------------------------------CTCTCTGCTGCAGCAGTTGCCATGATGATCGTGCCCGTGCCCACCAAGCCAATGGAGGGCCAGGACGTGACGCTGACCGTGCAGGGCTACCCCAAGGACCTGCTGGTCTACGCCTGGTACCGC---GGGCCTGCCTCCGAGCCCAACCGGCTGCTCAGCCAGCTGCCGTCAGGAACCTGGATTGCAGGCCCCGCACACACAGGCCGGGAGGTGGGCTTCCCCAACTGCTCACTGTTGGTGCAAAAGCTGAACCTCACAGAC---ACTGGCCGCTACACGCTCAAGACCGTCACA------------CTGCAGGGCAAGACCGAGACACTGGAAGTGGAGCTGCAGGTGGCCCGTGAGTGTGTGGGAAAGGGC------------------------AAGGCATGCCCC------TTTTTAGACAAGGGCTCCCAAAAGGAGCCTCTTCCTCCA---TCAGGCGGGGACATAGACCAAAGATGGATATCCCTCCATCAGACTGAAGGAAGAGGCCTTGTCTCCTCCGTCTAA----------------------
drlCCM16  ------------------------------------------------------------------------------------------ATGGCG------------------------------------------------------------------------------------------------CTGACTGGGTACAGCTGGCTGCTCCTCAGTGCCACATTCCTGAATGTGGGG------------------GCTGAGATCTCTATCACCCTGGAGCCTGCCCAGCCGACCGAAGGGGAC---AACATCACGCTGGTCGTCCACGGGCTTTCGGGGGAACTGCTCGCCTACAACTGGTACGCG---------------------------------GGGCCCACGCTCAGCGTATCGTACCTGGTGGCCAGCTAC---ATTGTGAGC---ACAGGCGATGAGACTCCT------------------------GGCCCGGCCCACACGGGGCGGGAGGCTGTG---CGCCCCGATGGC---AGCCTGGACATCCAGGGCGTCCTGCCCCGGCACTCAGGCACCTAC------------------------------------------------------------------------------------------------------------------------------------------------------------------------------------------------------------------------------------------------ATCCTGCAGACGTACAACAGGCAG------------------------------------------TTTCAGACTGAGGTGGGCTACGGACACATGCAGGTCTAT---------------------------------------GAGATCCTGGCCCAGCCCACAGTCTTGGCCAACAGCACGGCACTGGTGGAGCGTCGAGACACCCTACGCCTTATGTGCGGCAGCCCCAGCACCACAGCTGAGGTCCGCTGGTTCTTCAACGGTGGGGCCCTGCCCGTCGCTCTCCGCCTGGGCCTGTCCCCTGACGGCCGGGTGCTGGCCAGGCATGGCATCCGCCGGGAGGAGGCCGGTGCCTATCAATGTGAGGTGTGGAAC---CCGGTCAGTGTCAGCCGCAGTGAGCCCATCAACCTGACCGTGTACTTTGGCCCAGAA---CGTGTGGCCATCCTCCAGGATTCCACCACCCGCACAGGCTGCACCATCAAAGTTGACTTCAACACGTCCCTCACCCTGTGGTGCGTGTCCAGGTCCTGCCCAGAGCCCGAGTATGTGTGGGCCTTCAATGGGCAGGCCCTAAAGAACGGTCAAGACCACGTCAACATCAGCAGCATGACAGCTGCCCAGGAGGGGACGTACACATGTATTGCGAAGAACACCAAGACCCTGCTATCTGGATCTGCCTCAGTC---GTGGTCAAG---------------------------------------------------------------------------------------------------------------------------------------------------------------------------------------------------------------------------------------------------------------------------------------------------------------------------------------------------------------------------------------------------------------------------------------------------------------------------------------------------------------------------------------------------------------------------------------------------------------------------------------------------------------------------------------------------------------------------------------------------------------------------------------------------------------------------------------------------------------------------------------------------------------------------------------------------------------------------------------------------------------------------------------------------------------------------------------------------------------------------------------------------------------CTCTCTGCTGCAGCAGTTGCCATGATGATCGTGCCCGTGCCCACCAAACCAATGGAGGGCCAGGACGTGACGCTGACCGTGCAGGGCTACCCCAAGGACCTGCTGGTCTATGCCTGGTACCGC---GGGCCTGCCTCTGAGCCCAACCGGCTGCTCAGCCAGCTGCCGTCAGGAACCTGGATTGCAGGCCCCGCACACACAGGCCGGGAGGTGGGCTTCCCCAACTGCTCACTGTTGGTGCAAAAGCTGAACCTCACAGAC---ACTGGCCGCTACACACTCAAGACCGTCACA------------CTGCAGGGCAAGACCGAGACACTGGAAGTGGAGCTGCAGGTGGCCCGTGAGTGTGTGGGAAAGGGC------------------------AAGGCATGCCCC------TTTTTAGACAAGGGCTCCCAAAAGGAGCCTCTTCCTCCA---TCAGGCGGGGACATAGACCAAAGATGGATATCCCTCCATCAGACTGAAGGAAGAGACCTTGTCTCCTCCGTCTAA----------------------
babCCM16  ------------------------------------------------------------------------------------------ATGGCG------------------------------------------------------------------------------------------------CTGACTGGGTACAGCTGGATGCTCCTCAGTGCCACGTTCCTGAATGTGGGG------------------GCTGAGATCTCTATCACCCTGGAGCCTGCCCAGCCAACCGAAGGGGAC---AACATCACGCTGGTCGTCCACGGGCTTTCGGGGGAACTGCTCGCCTACAACTGGTACGCG---------------------------------GGGCCCACGCTCAGCGTATCGTACCTGGTGGCCAGCTAC---ATTGTGAGC---ACAGGCGATGAGACTCCT------------------------GGCCCGGCCCACACGGGGCGGGAGGCTGTG---CGCCCCGATGGC---AGCCTGGACATCCAGGGCGTCCTGCCCCGGCACTCAGGCACCTAC------------------------------------------------------------------------------------------------------------------------------------------------------------------------------------------------------------------------------------------------ATCCTGCAGACGTACAACAGGCAG------------------------------------------TTTCAGACTGAGGTGGGCTACGGACACATGCAGGTCTAT---------------------------------------GAGATCCTGGCCCAGCCCACAGTCTTGGCCAACAGCACGGCACTGGTGGAGCGTCGAGACACCCTACGCCTTATGTGCGGCAGCCCCAGCACCACAGCTGAGGTCCGCTGGTTCTTCAACGGTGGGGCCCTGCCCGTCGCTCTCCGCCTGGGCCTGTCCCCTGACGGCCGGGTGCTGGCCAGGCATGGCATCCGCCGGGAGGAGGCCGGTGCCTATCAATGTGAGGTGTGGAAC---CCGGTCAGTGTCAGCCGCAGTGAGCCCATCAACCTGACCGTGTACTTTGGCCCAGAA---CGTGTGGCCATCCTCCAGGATTCCACCACCCGCACAGGCTGCACCATCAAAGTTGACTTCAACACGTCCCTCACCCTGTGGTGCGTGTCCAGGTCCTGCCCAGAGCCCGAGTATGTGTGGGCCTTCAATGGGCAGGCCCTAAAGAACGGTCAAGACCACGTCAACATCAGCAGCATGACAGCTGCCCAGGAGGGGACGTACACATGTATTGCGAAGAACACCAAGACCCTGCTATCTGGATCTGCCTCAGTC---GTGGTCAAG---------------------------------------------------------------------------------------------------------------------------------------------------------------------------------------------------------------------------------------------------------------------------------------------------------------------------------------------------------------------------------------------------------------------------------------------------------------------------------------------------------------------------------------------------------------------------------------------------------------------------------------------------------------------------------------------------------------------------------------------------------------------------------------------------------------------------------------------------------------------------------------------------------------------------------------------------------------------------------------------------------------------------------------------------------------------------------------------------------------------------------------------------------------CTCTCTGCTGCAGCAGTTGCCATGATGATCGTGCCCGTGCCCACCAAGCCAATGGAGGGCCAGGACGTGACGCTGACCGTGCAGGGCTACCCCAAGGACCTGCTGGTCTACGCCTGGTACCGC---GGGCCTGCCTCCGAGCCCAACCGGCTGCTCAGCCAGCTGCCGTCAGGAACCTGGATTGCAGGCCCCGCACACACAGGCCGGGAGGTGGGCTTCCCCAACTGCTCACTGTTGGTGCAAAAGCTGAACCTCACAGAC---ACTGGCCGCTACACACTCAAGACCGTCACA------------CTGCAGGGCAAGACCGAGACACTGGAAGTGGAGCTGCAGGTGGCCCGTGAGTGTGTGGGAAAGGGC------------------------AAGGCATGCCCC------TTTTTAGACAAGGGCTCCCAAAAGGAGCCTCTTCCTCCA---TCAGGCGGGGACATAGACCAAAGATGGATATCCCTCCATCAGACTGAAGGAAGAGACCTTGTCTCCTCCGTCTAA----------------------
styCCM16  ------------------------------------------------------------------------------------------ATGGCG------------------------------------------------------------------------------------------------CTGACTGGGTACAGCTGGCTGCTCCTCAGTGCCACATTCCTGAATGTGGGG------------------GCTGAGATCTCTATCACCCTGGAGCCTGCCCAGCCGACCGAAGGGGAC---AACATCACGCTGGTCGTCCACGGGCTTTCGGGGGAACTGCTCGCCTACAACTGGTACGCG---------------------------------GGGCCCACGCTCAGCGTATCGTACCTGGTGGCCAGCTAC---ATTGTGAGC---ACAGGCGATGAGACTCCT------------------------GGCCCGGCCCACACGGGGCGGGAGGCTGTG---CGCCCCGATGGC---AGCCTGGACATCCAGGGCGTCCTGCCCCGGCACTCAGGCACCTAC------------------------------------------------------------------------------------------------------------------------------------------------------------------------------------------------------------------------------------------------ATCCTGCAGACGTACAACAGGCAG------------------------------------------TTTCAGACTGAGGTGGGCTACGGACACATGCAGGTCTAT---------------------------------------GAGATCCTGGCCCAGCCCACAGTCTTGACCAACAGCACGGCACTGGTGGAGCGTCGAGACACCCTACGCCTTATGTGCGGCAGCCCCAGCACCACAGCTGAGGTCCGCTGGTTCTTCAACGGTGGGGCCCTGCCCGTCGCTCTCCGCCTGGGCCTGTCCCCTGACGGCCGGGTGCTGGCCAGGCATGGCATCCGCCGGGAGGAGGCCGGTGCCTATCAATGTGAGGTGTGGAAC---CCGGTCAGTGTCAGCCGCAGTGAGCCCATCAACCTGACCGTGTACTTTGGCCCAGAA---CGTGTGGCCATCCTCCAGGATTCCACCACCCGCACAGGCTGCACCATCAAAGTTGACTTCAACACGTCCCTCACCCTGTGGTGCGTGTCCAGGTCCTGCCCAGAGCCCGAGTATGTGTGGGCCTTCAATGGGCAGGCCCTAAAGAACGGTCAAGACCACGTCAACATCAGCAGCATGACAGCTGCCCAGGAGGGGACGTACACATGTATTGCGAAGAACACCAAGACCCTGCTATCTGGATCTGCCTCGGTC---GTGGTCAAG---------------------------------------------------------------------------------------------------------------------------------------------------------------------------------------------------------------------------------------------------------------------------------------------------------------------------------------------------------------------------------------------------------------------------------------------------------------------------------------------------------------------------------------------------------------------------------------------------------------------------------------------------------------------------------------------------------------------------------------------------------------------------------------------------------------------------------------------------------------------------------------------------------------------------------------------------------------------------------------------------------------------------------------------------------------------------------------------------------------------------------------------------------------CTCTCTGCTGCAGCAGTTGCCATGATGATCGTGCCCGTGCCCACCAAGCCAATGGAGGGCCAGGACGTGACGCTGACCGTGCAGGGCTACCCCAAGGACCTGCTGGTCTACGCCTGGTACCGC---GGGCCTGCCTCCGAGCCCAACCGGCTGCTCAGCCAGCTGCCGTCAGGAACCTGGATTGCAGGCCCCGCACACACAGGCCGGGAGGTGGGCTTCCCCAACTGCTCACTGTTGGTGCAAAAGCTGAACCTCACAGAC---ACTGGCCGCTACACACTCAAGACCGTCACA------------CTGCAGGGCAAGACCGAGACACTGGAAGTGGAGCTGCAGGTGGCCCGTGAGTGTGTGGGAAAGGGC------------------------AAGGCATGCCCC------TTTTTAGACAAGGGCTCCCAAAAGGAGCCTCTTCCTCCA---TCAGGCGGGGACATAGACCAAAGATGGATATCCCTCCATCAGACTGAAGGAAGAGACCTTGTCTCCTCCGTCTAA----------------------
colCCM16  ------------------------------------------------------------------------------------------ATGGCG------------------------------------------------------------------------------------------------CTGACTGGGTACAGCTGGCTGCTCCTCAGTGCCACATTCCTGAATGTGGGG------------------GCTGAGATCTCTATCACCCTGGAGCCTGCCCAGCCGACCGAAGGGGAC---AACGTCACGCTGGTCGTCCATGGGCTTTCGGGGGAACTGCTCGCCTACAACTGGTACGCG---------------------------------GGGCCCACACTCAGCGTATCGTACCTGGTGGCCAGCTAC---ATCGTGAGC---ACAGGCGATGAGACTCCT------------------------GGCCCGGCCCACACGGGGCGGGAGGCTGTG---CGCCCCGATGGC---AGCCTGGACATCCAGGGCGTCCTGCCCCGGCACTCAGGCACCTAC------------------------------------------------------------------------------------------------------------------------------------------------------------------------------------------------------------------------------------------------ATCCTGCAGACGTACAACAGACAG------------------------------------------TTTCAGACTGAGGTGGGCTACGGACACATGCAGGTCTAT---------------------------------------GAGATCCTGGCCCAGCCCACAGTCTTGGCCAACAGCACGGCACTGGTGGAGCGTCGAGACACCCTGCGCCTTATGTGCGGCAGCCCCAGCACCACAGCCGAGGTCCGCTGGTTCTTCAACGGTGGGGCCCTGCCCGTCGCTCTCCGCCTGGGCCTGTCCCCCGACGGCCGGGTGCTGGCCAGGCATGGCATCCGCCGGGAGGAGGCTGGTGCCTATCAATGTGAGGTGTGGAAC---GCGGTCAGTGCCAGCCGCAGCGAGCCCATCAACCTGACCGTGTACTTTGGCCCAGAA---CGTGTGGCCATCCTCCAGGATTCCACCACCCGCACAGGCTGCACCATCAAAGTTGACTTCAACACATCCCTTACCCTGTGGTGCGTGTCCAGGTCCTGCCCAGAGCCCGAGTATGTGTGGGCCTTTAATGGGCAGGCCCTAAAGAACGGTCAAGACCACATCAACATCAGCAGTATGACAGCTGCCCAGGAGGGAACGTACACGTGTATTGCGAAGAACACCAAGACCCTGCTATCTGGATCTGCCTCAGTC---GTGGTCAAG---------------------------------------------------------------------------------------------------------------------------------------------------------------------------------------------------------------------------------------------------------------------------------------------------------------------------------------------------------------------------------------------------------------------------------------------------------------------------------------------------------------------------------------------------------------------------------------------------------------------------------------------------------------------------------------------------------------------------------------------------------------------------------------------------------------------------------------------------------------------------------------------------------------------------------------------------------------------------------------------------------------------------------------------------------------------------------------------------------------------------------------------------------------CTCTCTGCTGCAGCAGTTGCCATGATGATCATGCCCGTGCCCACCAAGCCAATGGAGGGCCAGGACGTGACGCTGACCGTGCAGGGCTACCCCAAGGACCTGCTGGTCTACGCCTGGTACCGC---GGGCCTGCCTCCGAGCCCAACCGGCTGCTCAGCCAGCTGCCATCAGGAACCTGGATTGCAGGCCCCGCACACACAGGCCGGGAGGTGGGCTTCCCCAACTGCTCACTGTTGGTGCAAAAGCTGAACCTCACAGAC---ACTGGCCGCTACACACTCAAGACCGTCACA------------CTGCAGGGCAAGACCGAGACACTGGAAGTGGAGCTGCAGGTGGCCCGTGAGTGTGTGGGAAAGGGC------------------------AAGGCATGCCCC------TTTTTAGACAAGGGCTCCCAAAAGGAGCCTCTTCCTCCA---TCAGGCGGGGACATAGACCAAAGATGGATATCCCTCCATCAGACTGAAGGAAGAGGCCTTGTCTCCTCCGTCTAA----------------------
bsnCCM16  ------------------------------------------------------------------------------------------ATGGCG------------------------------------------------------------------------------------------------CTGACTGGGTACAGCTGGCTGCTCCTCAGTGCCACATTCCTGAATGTGGGG------------------GCTGAGATCTCTATCACCCTGGAGCCTGCCCAGCCGACTGAAGGGGAC---AACGTCACGCTGGTTGTCCATGGGCTTTCGGGGGAACTGCTCGCCTACAACTGGTATGCG---------------------------------GGGCCCACACTCAGCGTATCGTACCTGGTGGCCAGCTAC---ATCGTGAGC---ACAGGCGATGAAACTCCT------------------------GGCCCGGCCCACACGGGGCAGGAGGCTGTG---CGCCCCGATGGC---AGCCTGGACATCCAGGGCGTCCTGCCCCGGCACTCAGGCACCTAC------------------------------------------------------------------------------------------------------------------------------------------------------------------------------------------------------------------------------------------------ATCCTGCAGACGTACAACAGGCAG------------------------------------------TTTCAGACTGAGGTGGGCTACGGACACATGCAGGTCTAT---------------------------------------GAGATCCTGGCCCAGCCCACAGTCTTGGCCAACAGCACGGCACTGGTGGAGCGTCGAGACACCCTGCGCCTTATGTGCGGCAGCCCCAGCACCACAGCCGAGGTCCGCTGGTTCTTCAATGGTGGGGCCCTGCCCATCGCTCTCCGCCTGGGCCTGTCCCCCGACGGCCGGGTGCTGGCCAGGCATGGCATCCGCCGGGAGGAGGCCGGTGCCTATCAATGTGAGGTGTGGAAC---GCGGTCAGTGCCAGCCGCAGTGAGCCCATCAACCTGACCGTGTACTTTGGCCCAGAA---CGTGTGGCCATCCTCCAGGATTCCACCACCCGCACAGGCTGCACCATCAAAGTTGACTTCAACACGTCCCTCACCCTATGGTGCGTGTCCAGGTCCTGCCCAGAGCCCGAGTATGTGTGGGCCTTCAATGGGCAGGCCCTAAAGAATGGTCAAGACCACATCAACATCAGCAGTATGACAGCTGCCCAGGAGGGGACGTACACATGTATTGCGAAGAACACCAAGACCCTGCTATCTGGATCTGCCTCAGTC---GTGGTCAAG---------------------------------------------------------------------------------------------------------------------------------------------------------------------------------------------------------------------------------------------------------------------------------------------------------------------------------------------------------------------------------------------------------------------------------------------------------------------------------------------------------------------------------------------------------------------------------------------------------------------------------------------------------------------------------------------------------------------------------------------------------------------------------------------------------------------------------------------------------------------------------------------------------------------------------------------------------------------------------------------------------------------------------------------------------------------------------------------------------------------------------------------------------------CTCTCTGCTGCAGCAGTTGCCATGATGATCGTGCCCGTGCCCACCAAGCCAATGGAGGGCCAGGACGTGACGCTGACCGTGCAGGGCTACCCCAAGGACCTGCTGGTCTACGCCTGGTACCGC---GGGCCTGCCTCCGAGCCCAACCGGCTGCTCAGCCAGCTGCCATCAGGAACCTGGATTGCAGGCCCCGCGCACACAGGCCGGGAGGTGGGCTTCCCCAACTGCTCACTGTTGGTGCAAAAGCTGAACCTCACAGAC---ACTGGCCGCTACACACTCAAGACCGTCACA------------CTGCAGGGCAAGACCGAGACACTGGAAGTGGAGCTGCAGGTGGCCCGTGAGTGTGTGGGAAAGGGC------------------------AAGGCATGCCCC------TTTTTAGACAAGGGCTCCCAAAAGGAGCCTCTTCCTCCA---TCAGGCGGGGACATAGACCAAAGATGGATATCCCTCTATCAGACTGAAGGAAGAGGCCTTGTCTCCTCCGTCTAA----------------------
gsnCCM16  ------------------------------------------------------------------------------------------ATGGCG------------------------------------------------------------------------------------------------CTGACTGGGTACAGCTGGCTGCTCCTCAGTGCCACATTCCTGAATGTGGGG------------------GCTGAGATCTCTATCACCCTGGAGCCTGCCCAGCCGACTGAAGGGGAC---AACGTCACGCTGGTCGTCCATGGGCTTTCGGGGGAACTGCTCGCCTACAACTGGTATGCG---------------------------------GGGCCCACACTCAGCGTATCGTACCTGGTGGCCAGCTAC---ATCGTGAGC---ACAGGCGATGAAACTCCT------------------------GGCCCGGCCCACACGGGGCAGGAGGCTGTG---CGCCCCGATGGC---AGCCTGGACATCCAGGGCGTCCTGCCCCGGCACTCAGGCACCTAC------------------------------------------------------------------------------------------------------------------------------------------------------------------------------------------------------------------------------------------------ATCCTGCAGACGTACAACAGGCAG------------------------------------------TTTCAGACTGAGGTGGGCTACGGACACATGCAGGTCTAT---------------------------------------GAGATCCTGGCCCAGCCCACAGTCTTGGCCAACAGCACGGCACTGGTGGAGCGTCGAGACACCCTGCGCCTTATGTGCGGCAGCCCCAGCACCACAGCCGAGGTCCGCTGGTTCTTCAATGGTGGGGCCCTGCCCATCGCTCTCCGCCTGGGCCTGTCCCCCGACGGCCGGGTGCTGGCCAGGCATGGCATCCGCCGGGAGGAGGCCGGTGCCTATCAATGTGAGGTGTGGAAC---GCGGTCAGTGCCAGCCGCAGCGAGCCCATCAACCTGACCGTGTACTTTGGCCCAGAA---CGTGTGGCCATCCTCCAGGATTCCACCACCCGCACAGGCTGCACCATCAAAGTTGACTTCAACACGTCCCTCACCCTATGGTGCGTGTCCAGGTCCTGCCCAGAGCCCGAGTATGTGTGGGCCTTCAATGGGCAGGCCCTAAAGAACGGTCAAGACCGCATCAACATCAGCAGTATGACAGCTGCCCAGGAGGGGACGTACACATGTATTGCGAAGAACACCAAGACCCTGCTATCTGGATCTGCCTCAGTC---GTGGTCAAG---------------------------------------------------------------------------------------------------------------------------------------------------------------------------------------------------------------------------------------------------------------------------------------------------------------------------------------------------------------------------------------------------------------------------------------------------------------------------------------------------------------------------------------------------------------------------------------------------------------------------------------------------------------------------------------------------------------------------------------------------------------------------------------------------------------------------------------------------------------------------------------------------------------------------------------------------------------------------------------------------------------------------------------------------------------------------------------------------------------------------------------------------------------CTCTCTGCTGCAGCAGTTGCCATGATGATCGTGCCCGTGCCCACCAAGCCAATGGAGGGCCAGGACGTGACGCTGACCGTGCAGGGCTACCCCAAGGACCTGCTGGTCTACGCCTGGTACCGC---GGGCCTGCCTCCGAGCCCAACCGGCTGCTCAGCCAGCTGCCATCAGGAACCTGGATTGCAGGCCCCGCGCACACAGGCCGGGAGGTGGGCTTCCCCAACTGCTCACTGTTGGTGCAAAAGCTGAACCTCACAGAC---ACTGGCCGCTACACACTCAAGACCGTCACA------------CTGCAGGGCAAGACCGAGACACTGGAAGTGGAGCTGCAGGTGGCCCGTGAGTGTGTGGGAAAGGGC------------------------AAGGCATGCCCC------TTTTTAGACAAGGGCTCCCAAAAGGAGCCTCTTCCTCCA---TCAGGCGGGGACATAGACCAAAGATGGATATCCCTCTATCAGACTGAAGGAAGAGGCCTTGTCTCCTCCGTCTAA----------------------
oraCCM16  ------------------------------------------------------------------------------------------ATGGCG------------------------------------------------------------------------------------------------CTGACTGAGTACAGCTGGCTGCTCCTCAGTGCCACATTCCTGAATGTGGGG------------------GCCGAGATCTCTATCACCCTGGAGCCTGCCCAGCCAACCCAAGGGGAC---AACGTTACGCTGGTCGTCCACGGGCTTTCAGGGGAACTGCTTGCCTACAACTGGTATGCG---------------------------------GGGCCCACACTCAGCGTGTCGTACCTGGTGGCCAGCTAC---ATTGTGAGC---ACAGGCGATGAGACTCCT------------------------GGTCCGGCCTACACGGGGCGGGAGGCTGTG---CGCCCCGATGGC---AGCCTGGACATCCAGGGCATCCTGCCCCGGCACTCAGGCACCTAC------------------------------------------------------------------------------------------------------------------------------------------------------------------------------------------------------------------------------------------------ATCCTGCAGACCTTCAACAGGCAG------------------------------------------TTGCAGACTGAGGTGGGCTACGGACACGTGCAGGTCCAT---------------------------------------GAGATCCTGGCCCAGCCCACAGTCTTGGCCAACAGCACAGCCCTGGTGGAGCGTCGAGACACCCTGCGCCTTATGTGCAGCAGCCCCAGCCCCACCGCCGAGGTCCGCTGGTTCTTCAACGGTGGGGCCCTGCCCGTCGCTCTCCGCATGGGCCTGTCCCCTGACGGCCGGGTGCTGGCCAGGCATGGCATCCGCCGGGAGGAGGCCGGCGCCTATCAGTGTGAGGTGTGGAAC---CCGGTCAGTGTCAGCCGCAGCGAGCCCATCAACCTGACGGTGTACTTTGGCCCAGAA---CGTGTGGCCATCCTCCAGGATTCCACCACCCGCACAGGCTGTACCATCAAAGTTGACTTCAACACGTCCCTCACCCTGTGGTGCGTGTCCAGGTCCTGCCCAGAGCCCGAGTATGTGTGGACCTTCAATGGGCAGGCCCTAAAGAACGGCCAAGACCACCTCAACATCAGCAGCATGACAGCCACCCAGGAGGGGACGTACACATGTATTGTGAAGAACACCAAGACCCTGCTATCTGGATCTGCCTCAGTC---GTGGTCAAG---------------------------------------------------------------------------------------------------------------------------------------------------------------------------------------------------------------------------------------------------------------------------------------------------------------------------------------------------------------------------------------------------------------------------------------------------------------------------------------------------------------------------------------------------------------------------------------------------------------------------------------------------------------------------------------------------------------------------------------------------------------------------------------------------------------------------------------------------------------------------------------------------------------------------------------------------------------------------------------------------------------------------------------------------------------------------------------------------------------------------------------------------------------CTCTCTGCTGCAGCAGTTGCCATGATGATCGTGCCCGTGCCCACCAAGCCAATGGAGGGCCAGGACGTGACACTGACCGTGCAGGGCTACCCCAAGGACCTGCTGGTCTACGCCTGGTACCGC---GGGCCTGCCTCCGAGCCCAACCGGCTGCTCAGCCAGCTGCCGTCAGGAACCTGGATTGCAGGCCCCGCGCACACAGGCCGGGAGGTGGGCTTCCCCAACTGCTCGCTGTTGGTGCAGAAGCTGAACCTCACAGAC---ACTGGCCGCTACACACTCAAGACCGTCACA------------GTGCAGGGCAAGACTGAGACACTGGAAGTGGAGCTGCAGGTGGCCCGTGAGTGTGTGGGAAGGGGC------------------------AAGGCATGCCAC------TTTTTAGATAAGGGCTCCCAAAAGGAGCCTCTTCCTCCG---TCAGGCGGGGACATAGACCAAAGATGGATGCCCGTCCATCAGGCTGAAGGAAGCAACCTTGTCTCCTCCGTCTAA----------------------
chiCCM16  ------------------------------------------------------------------------------------------ATGGCG------------------------------------------------------------------------------------------------CTGACTGGGTACAGCTGGCTGCTCCTCAGTGCCACATTCCTGAATGTGGGG------------------GCCGAGATCTCTATCACCCTGGAGCCTGCCCAGCCGAGCGAAGGGGAC---AACGTCACGCTGGTCGTCCATGGGCTTTCGGGGGAACTGCTCGCCTACAGCTGGTATGCG---------------------------------GGGCCCACACTCAGCGTGTCATACCTGGTGGCCAGCTAC---ATCGTGAGC---ACAGGCGATGAGACTCCT------------------------GGCCCGGCCCACACGGGGCGGGAGGCTGTG---CGCCCCGATGGC---AGCCTGGACATCCAGGGCATCCTGCCCCGGCACTCAGGCACCTAC------------------------------------------------------------------------------------------------------------------------------------------------------------------------------------------------------------------------------------------------ATCCTGCAGACCTTCAACAGGCAG------------------------------------------TTGCAGACCGAGGTGGGCTACGGACACGTGCAGGTCCAT---------------------------------------GAGATCCTGGCCCAGCCCACAGTCTTGGCCAACAGCACAGCGCTGGTGGAACGTCGAGACACCCTGCGCCTCATGTGCAGCAGCCCCAGCCCCACCGCCGAGGTCCGCTGGTTCTTCAACGGTGGGGCCCTGCCCGTCGCTCTCCGCCTGGGCCTGTCCCCTGACGGCCGGGTGCTGGCCAGGCACGGCATCCGCCGGGAGGAGGCCGGCGCCTATCAGTGTGAGGTGTGGAAC---CCGGTCAGTGTCAGCCGCAGCGAGCCCATCAACCTGACCGTGTACTTTGGCCCAGAG---CGTGTGGCCATCCTCCAGGATTCCACCACCCGCACAGGCTGCACCATCAAAGTTGACTTCAACATGTCCCTCACCCTGTGGTGCGTGTCCAGGTCCTGCCCAGAGCCCGAGTATGTGTGGACCTTCAACGGGCAGGCCCTAAAGAATGGCCAAGACCACCTCAACATCAGCAGCATGACAGCCGCCCAGGAGGGGACGTACACATGTATTGCGAAGAACACCAAGACCCTGCTATCTGGATCTGCCTCAGTC---GTGGTCAAG---------------------------------------------------------------------------------------------------------------------------------------------------------------------------------------------------------------------------------------------------------------------------------------------------------------------------------------------------------------------------------------------------------------------------------------------------------------------------------------------------------------------------------------------------------------------------------------------------------------------------------------------------------------------------------------------------------------------------------------------------------------------------------------------------------------------------------------------------------------------------------------------------------------------------------------------------------------------------------------------------------------------------------------------------------------------------------------------------------------------------------------------------------------CTCTCTGCTGCAGCAGTTGCCACGATGATCGTGCCCGTGCCCACCAAGCCAACGGAGGGCCAGGACGTAACACTGACTGTGCAGGGCTACCCCAAGGACCTGCTGGTCTACGCCTGGTACCGC---GGGCCTGCCTCCGAGCCCAACCGGCTGCTCAGCCAGCTGCCGTCAGGAACCTGGATTGCAGGCCCCGCGCACACAGGCCGGGAGGTGGGCTTCCCCAACTGCTCGCTGTTGGTGCAGAAGCTGAACCTCACAGAC---ACTGGCCGCTACACACTCAAGACCGTCACA------------GTGCAGGGCAAGACTGAGACACTGGAAGTGGAGCTGCAGGTGGCCCGTGAGTGTGTGGGAAGGGGC------------------------AAGGCGTGCCCC------TTTTTAGACAAGGGCTCCCAAAAGGAGCCTCTTCCTCCA---TCAGGCGGGGACATAGACCAAAGATGGATACCCATCCATCAGGCTGAAGGAAGCAGCCTTGTCTCCTCCATCTAA----------------------
bonCCM16  ------------------------------------------------------------------------------------------ATGGCG------------------------------------------------------------------------------------------------CTGACTGGGTACAGCTGGCTGCTCCTCAGTGCCACATTCCTGAATGTGGGG------------------GCCGAGATCTCTATCACCCTGGAGCCTGCCCAGCCGAGCGAAGGGGAC---AACGTCACGCTGGTCGTCCATGGGCTTTCGGGGGAACTGCTCGCCTACAGCTGGTATGCG---------------------------------GGGCCCACACTCAGCGTGTCATACCTGGTGGCCAGCTAC---ATCGTGAGC---ACAGGCGATGAGACTCCT------------------------GGCCCGGCCCACACGGGGCGGGAGGCTGTG---CGCCCCGATGGC---AGCCTGGACATCCAGGGCATCCTGCCCCGGCACTCAGGCACCTAC------------------------------------------------------------------------------------------------------------------------------------------------------------------------------------------------------------------------------------------------ATCCTGCAGACCTTCAACAGGCAG------------------------------------------TTGCAGACCGAGGTGGGCTACGGACACGTGCAGGTCCAT---------------------------------------GAGATCCTGGCCCAGCCCACAGTCTTGGCCAACAGCACAGCGCTGGTGGAACGTCGAGACACCCTGCGCCTCATGTGCAGCAGCCCCAGCCCCACCGCCGAGGTCCGCTGGTTCTTCAACGGTGGGGCCCTGCCCGTCGCTCTCCGCCTGGGCCTGTCCCCTGACGGCCGGGTGCTGGCCAGGCACGGCATCCGCCGGGAGGAGGCCGGCGCCTATCAGTGTGAGGTGTGGAAC---CCGGTCAGTGTCAGCCGCAGCGAGCCCATCAACCTGACCGTGTACTTTGGCCCAGAG---CGTGTGGCCATCCTCCAGGATTCCACCACCCGCACAGGCTGCACCATCAAAGTTGACTTCAACACGTCCCTCACCCTGTGGTGCGTGTCCAGGTCCTGCCCAGAGCCCGAGTATGTGTGGACCTTCAACGGGCAGGCCCTAAAGAATGGCCAAGACCACCTCAACATCAGCAGCATGACAGCTGCCCAGGAGGGGACGTACACATGTATTGCGAAGAACACCAAGACCCTGCTATCTGGATCTGCCTCAGTC---GTGGTCAAG---------------------------------------------------------------------------------------------------------------------------------------------------------------------------------------------------------------------------------------------------------------------------------------------------------------------------------------------------------------------------------------------------------------------------------------------------------------------------------------------------------------------------------------------------------------------------------------------------------------------------------------------------------------------------------------------------------------------------------------------------------------------------------------------------------------------------------------------------------------------------------------------------------------------------------------------------------------------------------------------------------------------------------------------------------------------------------------------------------------------------------------------------------------CTCTCTGCTGCAGCAGTTGCCACGATGATCGTGCCCGTGCCCGCCAAGCCAACGGAGGGCCAGGACGTAACACTGACTGTGCAGGGCTACCCCAAGGACCTGCTGGTCTACGCCTGGTACCGC---GGGCCTGCCTCCGAGCCCAACCGGCTGCTCAGCCAGCTGCCGTCAGGAACCTGGATTGCAGGCCCCGCGCACACAGGCCGGGAGGTGGGCTTCCCCAACTGCTCGCTGTTGGTGCAGAAGCTGAACCTCACAGAC---ACTGGCCGCTACACACTCAAGACCGTCACA------------GTGCAGGGCAAGACTGAGACACTGGAAGTGGAGCTGCAGGTGGCCCGTGAGTGTGTGGGAAGGGGC------------------------AAGGCGTGCCCC------TTTTTAGACAAGGGCTCCCAAAAGGAGCCTCTTCCTCCA---TCAGGCGGGGACATAGACCAAAGATGGATACCCATCCATCAGGCTGAAGGAAGCAGCCTTGTCTCCTCCGTCTAA----------------------
humCCM16  ------------------------------------------------------------------------------------------ATGGCG------------------------------------------------------------------------------------------------CTGACTGGGTACAGCTGGCTGCTCCTCAGTGCCACATTCCTGAATGTGGGG------------------GCCGAGATCTCTATCACCCTGGAGCCTGCCCAGCCGAGCGAAGGGGAC---AACGTCACGCTGGTCGTCCATGGGCTTTCGGGGGAACTGCTCGCCTACAGCTGGTATGCG---------------------------------GGGCCCACACTCAGCGTGTCATACCTGGTGGCCAGCTAC---ATCGTGAGC---ACAGGCGATGAGACTCCT------------------------GGCCCGGCCCACACGGGGCGGGAGGCTGTG---CGCCCCGATGGC---AGCCTGGACATCCAGGGCATCCTGCCCCGGCACTCAGGCACCTAC------------------------------------------------------------------------------------------------------------------------------------------------------------------------------------------------------------------------------------------------ATCCTGCAGACCTTCAACAGGCAG------------------------------------------TTGCAGACCGAGGTGGGCTACGGACACGTGCAGGTCCAT---------------------------------------GAGATCCTGGCCCAGCCCACAGTCTTGGCCAACAGCACAGCGCTGGTGGAACGTCGAGACACCCTGCGCCTTATGTGCAGCAGCCCCAGCCCCACCGCCGAGGTCCGCTGGTTCTTCAACGGTGGGGCCCTGCCCGTCGCTCTCCGCCTGGGCCTGTCCCCTGACGGCCGGGTGCTGGCCAGGCATGGCATCCGCCGGGAGGAGGCCGGCGCCTATCAGTGTGAGGTGTGGAAC---CCGGTCAGTGTCAGCCGCAGCGAGCCCATCAACCTGACCGTGTACTTTGGCCCAGAG---CGTGTGGCCATCCTCCAGGATTCCACCACCCGCACAGGCTGCACCATCAAAGTTGACTTCAACACGTCCCTCACCCTGTGGTGCGTGTCCAGGTCCTGCCCAGAGCCCGAGTATGTGTGGACCTTCAACGGGCAGGCCCTAAAGAACGGCCAAGACCACCTCAACATCAGCAGCATGACAGCCGCCCAGGAGGGGACGTACACATGTATTGCGAAGAACACCAAGACCCTGCTATCTGGATCTGCCTCAGTC---GTGGTCAAG---------------------------------------------------------------------------------------------------------------------------------------------------------------------------------------------------------------------------------------------------------------------------------------------------------------------------------------------------------------------------------------------------------------------------------------------------------------------------------------------------------------------------------------------------------------------------------------------------------------------------------------------------------------------------------------------------------------------------------------------------------------------------------------------------------------------------------------------------------------------------------------------------------------------------------------------------------------------------------------------------------------------------------------------------------------------------------------------------------------------------------------------------------------CTCTCTGCTGCAGCAGTTGCCACGATGATCGTGCCCGTGCCCACCAAGCCAACGGAGGGCCAGGACGTAACACTGACCGTGCAGGGCTACCCCAAGGACCTGCTGGTCTACGCCTGGTACCGC---GGGCCTGCCTCCGAGCCCAACCGGCTGCTCAGCCAGCTGCCGTCAGGAACCTGGATTGCAGGCCCCGCGCACACAGGCCGGGAGGTGGGCTTCCCCAACTGCTCGCTGTTGGTGCAGAAGCTGAACCTCACAGAC---ACTGGCCGCTACACACTCAAGACTGTCACA------------GTGCAGGGCAAGACTGAGACACTGGAAGTGGAGCTGCAGGTGGCCCGTGAGTGTGTGGGAAGGGGC------------------------AAGGCGTGCCCC------TTTTTAGACAAGGGCTCCCAAAAGGAGCCTCTTCCTCCA---TCAGGCGGGGACATAGACCAAAGATGGATACCCATCCATCAGGCTGAAGGAAGCAGCCTTGTCTCCTCCGCCTAA----------------------
gorCCM16  ------------------------------------------------------------------------------------------ATGGCG------------------------------------------------------------------------------------------------CTGACTGGGTACAGCTGGCTGCTCCTCAGTGCCACATTCCTGAATGTGGCG------------------GCCGAGATCTCTATCACCCTGGAGCCTGCCCAGCCGAGCGAAGGGGAC---AACGTCACGCTGGTCGTCCATGGGCTTTCGGGGGAACTGCTCGCCTACAGCTGGTATGCG---------------------------------GGGCCCACACTCAGCGTGTCATACCTGGTGGCCAGCTAC---ATCGTGAGC---ACAGGCGATGAGACTCCT------------------------GGCCCGGCCCACACGGGGCGGGAGGCTGTG---CGCCCCGATGGC---AGCCTGGACATCCAGGGCATCCTGCCCCGGCACTCAGGCACCTAC------------------------------------------------------------------------------------------------------------------------------------------------------------------------------------------------------------------------------------------------ATCCTGCAGACCTTCAACAGGCAG------------------------------------------TTGCAGACTGAGGTGGGCTACGGACACGTGCAGGTCCAT---------------------------------------GAGATCCTGGCCCAGCCCACAGTCTTGGCCAACAGCACAGCGCTGGTGGAACGTCGAGACACCCTGCGCCTTATGTGCAGCAGCCCCAGCCCCACCGCCGAGGTCCGCTGGTTCTTCAACGGTGGGGCCCTGCCCGTCGCTCTCCGCCTGGGCCTGTCCCCTGACGGCCGGGTGCTGGCCAGGCATGGCATCCGCCGGGAGGAGGCCGGCGCCTATCAGTGTGAGGTGTGGAAC---CCGGTCAGTGTCAGCCGCAGCGAGCCCATCAACCTGACCGTGTACTTTGGCCCAGAG---CGTGTGGCCATCCTCCAGGATTCCACCACCCGCACAGGCTGCACCATCAAAGTTGACTTCAACACGTCCCTCACCCTGTGGTGCGTGTCCAGGTCCTGCCCAGAGCCCGAGTATGTGTGGACCTTCAACGGGCAGGCCCTAAAGAACGGCCAAGACCACCTCAACATCAGCAGCATGACAGCCGCCCAGGAGGGGACGTACACATGTATTGCGAAGAACACCAAGACCCTGCTATCTGGATCTGCCTCAGTC---GTGGTCAAG---------------------------------------------------------------------------------------------------------------------------------------------------------------------------------------------------------------------------------------------------------------------------------------------------------------------------------------------------------------------------------------------------------------------------------------------------------------------------------------------------------------------------------------------------------------------------------------------------------------------------------------------------------------------------------------------------------------------------------------------------------------------------------------------------------------------------------------------------------------------------------------------------------------------------------------------------------------------------------------------------------------------------------------------------------------------------------------------------------------------------------------------------------------CTCTCTGCTGCAGCAGTTGCCACGATGATCGTGCCCGTGCCCACCAAGCCAACGGAGGGCCAGGACGTAACACTGACCGTGCAGGGCTACCCCAAGGACCTGCTGGTCTACGCCTGGTACCGC---GGGCCTGCCTCCGAGCCCAACCGGCTGCTCAGCCAGCTGCCGTCAGGAACCTGGATTGCAGGCCCCGCGCACACAGGCCGGGAGGTGGGCTTCCCCAACTGCTCGCTGTTGGTGCAGAAGCTGAACCTCACAGAC---ACTGGCCGCTACACACTCAAGACCGTCACA------------GTGCAGGGCAAGACTGAGACACTGGAAGTGGAGCTGCAGGTGGCCCGTGAGTGTGTGGGAAGGGGC------------------------AAGGCATGCCCC------TTTTTAGACAAGGGCTCCCAAAAGGAGCCTATTCCTCCA---TCAGGCGGGGACATAGACCAAAGATGGATACCCATCCATCAGGCTGAAGGAAGCAGCCTTGTCTCCTCCGTCTAA----------------------
sqmCCM20  ------------------------------------------------------------------------------------------ATGGGGCCTGCTGACTTATGGGGACACCACTGGATGGGAATCCTGCTCTCAGGACAAAGGCAGGACCCTGCGAGAAGCAAGCCAGAGGGAAAGGGCCAGGGCAGGGGTTCCACAGGGAGGCTTCTTGTCTCGGCCTCGCTTTGGACCATATGGAGTCCTCCAGCTGCA---GCTCAGTTCACCTTCAATGCCGACCCACGTGACGCCACACAAAGTGAGAAGGATGTTGTTCTATCCGTGTCTGGGACCCCCAGGACACCCCAGACTCATGGCAGATCCAGAGGACTGGCCAAGCCCACCATTGAGGTCAACTCAGGCACTGCCATAGAGCAGACGGAAATGGTGACCTTCTAT---TGCAACACC---AGAGATGTCAACATTACCATCCACTGGTTTTCCAACAACCTCCCCATCATGTTCCATGAGCGTATGCAGCTG---TCCAAGGATGGCAAGACCCTCACCATCCTCATTGTCCAGCGGGAGGACTCAGGGACTTACCAATGTGAAGCTCGAGATGCCTTTTGGAGTGAGAGCAGCGACCCCACCTTCCTGGATGTGAATTATGGTCCTGACCCTGTTGAAATCAAATTGGAGTCTGGTGTTGCCAGTGGGGAGGCGGTTGAGGTGATGGAGGGCTCCAACATGACCTTCTCGGTGGAAACAAAGTCTCATCCACCCCCTTCCTACATGTGGTTTCTACCTGACTCCTCCAATCTGTCTCCCACCACGAGAACATTCACCATCCATGCTGTGTCCAGAGAACATGAGGGCCTGTACAGGTGCTTGGTGTCCAACGTTGCCACCCACCTGTCCCGCCTGGGTACTCTGAAGGTCCAAGTCCTT---------------------------------------GAAACACTGACCACACCTCAAGTCATGTCTTCAAGCCCAAACCTTGTGGAGAATGCCAGGTCTGTGGCCCTGACCTGCCAAACTGACCATGAGAGGGTGAATGTCCAGTGGTTCCTGAGTGGCCAGCCCCTCCTGCCCAGTGAGCACCTGGAGCTATCAGCTGACAACAGGACCCTGACCATCCATGGCCTCCGGCGGAACGACACAGGGCCCTATGCCTGTGAGGTCTGGAAC---TGGGGCAGCCAGGCACGGAGTGAGCCCCTTGAGCTGACCATCAACTATGGTCCTGAC---CGAGTGAACATCACCAAGGAGTCAGCGTCTCAGGTGGTCAGCACCATCAAGGCAGAGCTGAACTCCAGCCTGACCCTGCGGTGTTGGGCCGAGTCCAGGCCAAGCGCTGAGTATCGTTGGACTCTTGAACACTCCACCGGCGAGCACACGGGGGAGCAGCTGTTCATCAGGGCTCTGACCTGGGAACACGACGGCATCTACAACTGCACAGCGTCCAACCCGCTCACCGGCCTGGCCAGCTCCGCTTCTGTC---CTAGTCAAGGTGGTAGGT------------------------------------------------------------------------------------------------------------------------------------------------------------------------------------------------------------------------------------------------------------------------------------------------------------------------------------------------------------------------------------------------------------------------------------------------------------------------------------------------------------------------------------------------------CCCCAGTCCTCC---------------------------------------------------------------------------------------------------------------------------------------------------------------------------------------------------------------------------------------------------------------------------------------------------------------------------------------------------------------------------------------------------------------------------------------------------------------------------------------------------------------------------------------------------------------------------------TCCCTGTCCTCAGGGGCCATCGCTGGTATTGTCATCGGGATC---------------------------------CTGGCTGTCATTGCTCTGGCCACA---GAAATGGTCTATTTTCTCTACATC---AGAAACGCCAGACGGCCCTCAAGGAAAACAACAGATGACCCCATTCATGAGACTTCACAACCCACCCCTAAGGAGGAGCACCCTACAGAGCCCAGTTCCAAAAGCCTGAGGCCTGAGTACTGCAACATGTCCCAGCTCCAGGGATGGAGCAGAGATGAAAAGATGCAACCACCGGACCCTCCGGAGAAGACGTATGAGGGCTAGGAATTGGATTGCCAATGAACACAGCTGCCTTCAGAAAGCCCTGGAGGCAATTCTTTCAGCCCCTGGAAGCCACCACCCAAAGCTCTGACGCCCCCACTCAGATTGCTCTCTACTCACCCAAAGAGTAACATGGAGTCAATCTATGAGGAGCTTGTGAATCCAGAGCCCAACACTTACGCCCAAATCAATCCCTCGGTCTAAGGGTTGAGGATGCAGCAGTGA-
capCCM20  ------------------------------------------------------------------------------------------ATGAAGCCTGCTGACTTATGGGGACACCACTGGATGGGAATCCTGCTCTCAGGACAAAGGCAGGACCCTGTGAGAAGAGAGCCAGAGGGAAAGGGCCAGGGCAGGCATTCCACAGGGAGGCTTCTTGTCTCAGCCTCGCTTTGGACCATATGGAGTCCTCCAGCTGCA---GCCCAGTTCACCTTCAATGCCAACCGACGTGACGCCATACAAAGTGAGAAGGATGTTGTTCTATCCATGTCTGGGACCCCCAGGACACCTCAGACTCACGGCAGATCCAGAGGGCTGGCCAAGCCCACCATTGAGGTCAGCTCGGGCACTGCCATAGAGCAGAAGGAAATGGTGACCTTCTAT---TGCAACACC---AACGATGTCAACATTACCATCCACTGGGTTTCCAACAACCTCCCCCTCATATTCCATGAGCGTATGCAGCTG---TCCAAGGATGGCAAGACCCTCACCATCCTCATTGTCCAGAGGGAGGACTCAGGGACCTACCAATGTGAAGCTCAAGATGCCTTTGGGAGTGAGAGCAGCGACCCCACCTTCTTGGATGTGAATTATGGTCCTGACCCTGTTGAAATCAAATTGGAGTCTGGTGTTGCCAGTGGGGAGGTGGTTGAGGTGATGGAGGGCTCCAACGTGACCTTCTTGGTGGAAACAAAGTCTCATCCACCCCCTTCCTATATGTGGTTTCTCCCTGACTCCTCCAATCTGTCTCCCACCGTGAGAACATTCACCATCCATGCTGTGTCCAGAGAACATGAGGGCCTGTACAGGTGCTTGGTGTCCAACGCTGCCACCCACCTGTCCCGCCTGGGTACTCTGAAGGTCCAAGTCCTT---------------------------------------GAAACACTGACCACACCTCAAGTCATGTCTTCAAGCCCAGACCTTGTGGAGAATGCCAGGTCTGTGGCCCTGACCTGCCAAACTGACCATGAGAGGGTGAATGTCCAGTGGTTCCTGAGTGGCCAGCCCCTCCTGCCCAGTGAGCACCTGGAGCTGTCGGCTGACAACAGGACCCTGACCATCCATGGCCTCCAGCGGAACGACACAGGGCCCTATGCCTGTGAGGTCTGGAAC---TGGGGCAGCCAGGCCCGGAGTGAGCCCCTTGAGCTGACCATCAACTATGGTCCTGAC---CGAGTGAACATCACCAAGGAGTCAGCGTCTGAGGTGGTCAGCATCATCAAGGCAGAGCTCAACTCCAGCCTGACCCTGCAGTGTTGGGCCGAGTCCAAGCCAAGCGCTGAGTATCGCTGGACTCTTGAACACTCCACTGGGGAGCACATGGGAGAGCAGCTGATCATCAGGGCTCTGACCTGGGAACACGACGGGATCTACAACTGCACAGCCTCCAACCCGCTCACTGGCCTGGCCCGCTCCGCTTCTGTC---CTAGTCAAGGTGGTAGGT------------------------------------------------------------------------------------------------------------------------------------------------------------------------------------------------------------------------------------------------------------------------------------------------------------------------------------------------------------------------------------------------------------------------------------------------------------------------------------------------------------------------------------------------------CCCCAGTCCTCC---------------------------------------------------------------------------------------------------------------------------------------------------------------------------------------------------------------------------------------------------------------------------------------------------------------------------------------------------------------------------------------------------------------------------------------------------------------------------------------------------------------------------------------------------------------------------------TCCCTGTCCTCAGGGGCCATCGCTGGTATAGTCATCGGGATC---------------------------------CTGGCTGTCATTGCTCTGGCCACA---GAAATGGTCTATTTTCTCTACATC---AGAAATGCCAGACGGCCCTCAAGGAAAACAACAGATGACCCCATTCATGAGACTTCACAACCCACCCCTAAGGAGGAGCACCCTACAGAGCCCAGTTCCAAAAGCCTGAGGCCTGAGTATTGCAACATGTCCCAGCTCCAGGGATGCAGCAGAGTTGAAAAGATGCAACCACCAGACCCTCCAGAGAAGACCTATGAGGGCTAGGAATTGGATTGCCAATGAACGAAGCTGCCTTCAGAAAGCCCTGGAGGCAATTCTTTCAGCCCCTGGAAGCCACCACCCAAAGCTCTGATGCCCCCACTCAGATTGCTCTACACTCAGCCAAAGAGTAACATGGAGTCAGTCTATAAGGAGCTTGTGAATCCAGAGCCCAACACTTACGCCCAAATCAATCCCTTGGTCTAAGTGTTGAGGATGCAGCAGTGA-
nitCCM20  ------------------------------------------------------------------------------------------ATGGGGCCTGCTGACTTATGGGGACACCACTGGATGGGAATCCTGCTCTCAGGACAAAGGCAGGACCCTGCGAGAAGAAAGCCAGAGGGAAAGGGCCAGGGCAGGCGTTCCACAGGGAGGCTTCTTGTCTTGGCCTCGCTTTGGACCGTATGGAGTCCTCCAGCTGCA---GCCCAGTTCACCTTTGATGCCAACCCACGTGACGCCACACAAAGTGAGAAGGATGTTGTTCTGTCCGTGTCTGGGACCCCCAGGACACCCCAGACTCATGGCAGATCCAGAGGGCTGGCCAAGCCCACCATTGAGGTCAGCTCGGGCACTGCCATAGAGCAGAAGGAAATGGTGACCTTCTAT---TGCAACACC---AGCGATGTCAACATTACCATCCACTGGGTTTCCAACAACCTCCCCGTCATGTTCCATGAGCGTATGCAGCTG---TCCAAGGATGGCAAGACCCTCATCATTCTCATTGTCCAGCGGGAGGACTCGGGGACTTACCAATGTGAAGCTCGAGATGCCTTTGGGAGTAAGAGCAGCGACCCCACCTTCCTGGATGTGAATTATGGTCCTGACCCTGTTGAAATCAAACTGGAGTCTGGTGTTGCCAGTGGGGAGGTGGTTGAGGTGACGGAGGGCTCCAACGTGACCTTCTTGGTGGAAACAAAGTCTCATCCACCCCCTTCCTATATGTGGTTTCTCCCTGACTCCTCCAATCTGTCTCTCACCATGAGAACATTCGCCATCCATGCTGTGTCCAGAGAACATGAGGGCCTGTACAGGTGCTTGGTGTCCAACGTTGCCACCCACCTGTCCCGCCTGGGTGCTCTGAAGGTCCAAGTCCTT---------------------------------------GAAACACTGACCACACCTCAAGTCATGTCTTCAAGCCTGAACCTTGTGGAGAATGACAGGTCTGTGGCCCTGACCTGCCAAACTGACCATGAGAGGGTGAATGTCCAGTGGTTCCTGAGTGGCCAGCCCCTCCTGCCCAGCGAGCACCTGGAGCTGTCAGCTGACAACAGGACCCTGACCATCCATGGCCTCCAGCGGAACGACACAGGGCCCTATGCCTGTGAGGTCTGGAAC---TGGGGCAGCCAGGCCCGGAGTGAGCCCCTTGAGCTGACCATCAACTATGGTCCTGAC---CGAGTGAACATCACCAAGGAGTCAGCATCTGAGGTGGTCAGCACCATCAAGGCAGAGCTCAACTCCAGCCTGACCCTGCAGTGTTGGGCCGAGTCCAAGCCAAGTGCTGAGTATCGCTGGACTCTTGAACACTCCACCAGGGAGCATATGGGGGAGCATCTGATCATCAGGGCTCTGACCTGGGAACACGATGGGATCTACAACTGCACAGCCTCCAACCCGCTCACCGGCCTGGCCCGCTCCGCTTCTGTC---CTAGTCAAGGTGGTAGGT------------------------------------------------------------------------------------------------------------------------------------------------------------------------------------------------------------------------------------------------------------------------------------------------------------------------------------------------------------------------------------------------------------------------------------------------------------------------------------------------------------------------------------------------------CCCCAGTCCTCC---------------------------------------------------------------------------------------------------------------------------------------------------------------------------------------------------------------------------------------------------------------------------------------------------------------------------------------------------------------------------------------------------------------------------------------------------------------------------------------------------------------------------------------------------------------------------------TCCCTGTCCTCAGGGGCCATCGCTGGTATTGTCATCGGGATC---------------------------------CTGGCTGTCATTGCCCTGGCCACA---GAAATAGTCTATTTTCTCTACATC---AGAAATGCCAGACGGCCCTCAAGGAAAACAACAGATGACCCCATTCATGAGACTTCACAATCCACCCCTAAGGAGGAGCACCCTACAGAGCCCAGTTCCAAAAGCCTGAGGCCTGAGTATTGCAACATGTCCCAGCTCCAGGGATGGAGCAGAGTTGAAAAGATGCAACCACCAGACCCTCCAGAGAAGACCTATGAGGGCTAGGAATTGGATTGCCAATGAACGAGGCTGCCTTCAGAAAGCCCTGGAGGCAATTCTTTCAGCCCCTGGAAGCCACCACCCAAAGCTCTGATGCCCCCACTCAGATTGCTCTCCACTCGGCCAAAGGGTAACATGGAGTCAATCTATGAGGAGCTTGTGAATCCAGAGCCCAACACTTATGCCCAAATCAATCCCTCGGTCTAAGTG---AGGATGCAGCAGTGA-
oraCCM20  ------------------------------------------------------------------------------------------ATGGGGCCTGCTGACTTATGGGGACACCACTGGATGGGAATCCTGCTCTCAGGACAAAGGCAGGACCCTGTGAGAAGAAAGCTAGAGGGAAGGGGCCGCGGCAGGCTTTCCGCAGAGAGGCTTCCTGTCTCGGCCTCGCTTTGGACCGTATGGAGTCCTCCAGCTGCA---GCCCAGCTCACCCTCAATGCCAACCCACTTGACGTCACCCAAAGTGAG---GATGTTGTTCTGCCTGTGTTTGGGACCCCCAGGACACCCCAGATTCATGGCAGATCCAGAGAGCTGGCCAAGCCCTCCATTGCAGTCAGCCCAGGCACTGCCATAGAGCAGAAGGACATGGTGACCTTCTAC---TGCACCACC---AAGGACGTCAACATTACCATCCACTGGGTTTCCAACAACCTCTCCGTTGTGTTCCATGAGCGCATGCAGCTG---TCCAAGGATGGCAAGATCCTCACCATCCTCATTGTCCAGCGGGAGGACTCAGGGGCTTACCAATGTGAAGCTCGAGATGCCCTTCTGAGCCAGAGCAGCGACCCCATCTTCCTGGACGTGAAGTATGGTCCTGATCCTGTTGAAATCAAATTGGAGTCTGGTGTTGCCAGTGGGGAGGTGGTTGAGGTGATGGAGGGCTCCAATGTGACCTTCTTGGCGGAAACAAAGTCTCACCCACCCTCTGCCTATACCTGGTTTCTCCTTGACTCCATT---CTGTCTCACACCATGAGAACATTCACCATCCATGCTGTGTCCAGAGAACATGAGGGCCTGTACAGGTGCTTGGTGTCCAACAGTGCCACCCACCTGACCCAGCTGGGTACTCTGAAGGTCCAAGTCCTT---------------------------------------GAAACACTGACCACGCCTCAAGTCGTGCCTTCAAGTGTGAACCTTGTGGAGAATGCTAGGTCCGTGGACCTGACCTGCCAAACTGTGAATCAGAGTGTGAATGTCCAGTGGTTCGTGAGTGGCCAGCCCCTCCTGCCCAGTGAGCACCTGCAGCTGTCAGCTGACAACAGGACCCTCATCATTCACGGCCTCCAGCGGAATGACACGGGGCCCTATGCCTGTGAGGTCTGGAAC---TGGGGCAGCTGGGCCCGGAGTGAGCCCCTTAAGCTGACCATCAACTATGGTCCTGAC---CAAGTGAACATCACTAGGGAGTCGGCATCTCAGATGATCAGCACCATCGAGGCAGAGCTCAACTCCAGCCTGACCTTGCAGTGTTGGGCCGAGTCCAAGCCAGGCGCTGAGTATCGCTGGACTCTTGAACACTCCACCGGGGAGCACCTGGGCGAGCAGCTGATCATCAGGGCTCTGACCTGGGAACACGACGGGATCTACAACTGCACAGCCTCCAACTCTGTCACTGGCCTGGCCCGCTCCGCTTCAGTC---CTGATCAAGGTGGTAGGT------------------------------------------------------------------------------------------------------------------------------------------------------------------------------------------------------------------------------------------------------------------------------------------------------------------------------------------------------------------------------------------------------------------------------------------------------------------------------------------------------------------------------------------------------CCCCAGTCCTCC---------------------------------------------------------------------------------------------------------------------------------------------------------------------------------------------------------------------------------------------------------------------------------------------------------------------------------------------------------------------------------------------------------------------------------------------------------------------------------------------------------------------------------------------------------------------------------TCCCTGTCCTCAGGGGCCATCGCTGGTATTGTCATCGGGATC---------------------------------CTGGCTGTCATTGCTGTGGCCTCA---GAACTGGGCTATTTTCTCTACATC---AGAAATGCCAGACGGCCCTCAAGGAAAACAACAGAGGACCCCAGTCATGAGACCTCACAACCCATCCCGAGGGAGGAGCACCCCACAGAGCCCAGTTCCGAAAGCCTGAGTCCTGAGTATTGCAATATATCCCAGCTCCAGGGACGGATCAGAGTCGAACTGATGCGACCACCAGACCTTCCAGAGGAGACCTATGAGGGCTTGGAATTGGATTGCCAATGAACGAAGCTGCCTTCAGCAAGCCCTGGAGGCAATTCTTTCAGCCCCTGGAAGCCACCACCCAAACCTCTGATGCCCCCACTCAGATTGCTCTCCACTGTGCCAAAA---AACATGGAGTCAATCTATGAGGAGCTTGTGAATCCAGAGCCCAACACTTACATCCAAATCAACCCCTCGGTCTAAGTGTTGGGGATGCAGCAGTGA-
chiCCM20  ------------------------------------------------------------------------------------------ATGGGGCCTGCTGACTCATGGGGACACCACTGGATGGGAATCCTGCTCTCAGGACAACGGCAGGACCCTGTGAGAAGAAAGCCAGAGGGAAGGGGCTGCGGCAGGCTTTCCACAGAGAGGCTTCCTGTCTCGGCCTCACTTTGTACCGTATGGAGTCCTCCAGCTGCA---GCCCAGCTCACCCTCAATGCCAACCCACTTGATGCCACCCAAAGTGAG---GATGTTGTTCTGCCTGTGTTTGGGACCCCCAGGACACCCCAGATTCATGGCAGATCCAGAGAGCTGGCCAAGCCTTCCATTGCAGTCAGCCCAGGCACTGCCATAGAGCAGAAGGACATGGCGACCTTCTAC---TGCATCACC---AAGGACGTCAACATTACCATCCACTGGGTTTCCAACAACCTCTCCGTTGTGTTCCATGAGCGCATGCAGCTG---TCCAAGGATGGCAAGATCCTCACCATCCTCATTGTCCAGCGGGAGGACTCAGGGACTTACCAATGTGAAGCTCGAGATGCCCTTCTGAGCCAGAGCAGCGACCCCATCTTCCTGGATGTGAAGTATGGTCCTGATCCTGTTGAAATCAAATTGGAGTCTGGTGTTGCCAGTGGGGAGGTGGTTGAGGTGATGGAGGGCTCCAGCGTGACCTTCTTGGCGGAAACAAAGTCTCACCCACCCTGTGCCTATACTTGGTTTCTCCTTGACTCCATT---CTGTCTCACACCACGAGAACATTCACCATCCATGCTGTGTCCAGAGAACATGAGGGCCTGTACAGGTGCTTGGTGTCCAACAGTGCCACCCACCTGTCCAGCCTGGGTACTCTGAAGGTCTGAGTACTT---------------------------------------GAAACACTGACCATGCCTCAAGTTGTGCCTTCAAGCCTGAACCTTGTGGAGAATGCTAGGTCTGTGGACCTGACCTGCCAAACCGTCAATCAGAGTGTGAATGTCCAGTGGTTCCTAAGTGGCCAGCCCCTCCTGCCCAGTGAGCACCTGCAGCTGTCAGCTGACAACAGGACCCTAATCATCCATGGCCTCCAGCGGAATGACACAGGGCCCTATGCCTGTGAGGTCTGGAAC---TGGGGCAGCCGGGCCCGGAGTGAGCCCCTTGAGCTGACCATCAACTATGGTCCTGAC---CAAGTGCACATCACCAGGGAGTCAGCATCTGAGATGATCAGCACCATAGAGGCAGAGCTCAACTCCAGCCTGACCCTGCAGTGTTGGGCCGAGTCCAAGCCAGGCGCCGAGTATCGCTGGACTCTTGAACACTCCACCGGGGAGCACCTGGGTGAGCAGCTGATCATCAGGGCTCTGACCTGGGAACACGACGGGATCTACAACTGCACAGCCTCCAACTCTCTCACTGGCCTGGCCCGCTCCGCTTCAGTC---CTGGTCAAGGTGGTAGGT------------------------------------------------------------------------------------------------------------------------------------------------------------------------------------------------------------------------------------------------------------------------------------------------------------------------------------------------------------------------------------------------------------------------------------------------------------------------------------------------------------------------------------------------------CCCCAGTCCTCC---------------------------------------------------------------------------------------------------------------------------------------------------------------------------------------------------------------------------------------------------------------------------------------------------------------------------------------------------------------------------------------------------------------------------------------------------------------------------------------------------------------------------------------------------------------------------------TCCCTGTCCTCAGGGGCCATCGCTGGTATTGTCATCGGGATC---------------------------------CTGGCTGTCATTGCTGTGGCCTCA---GAACTGGGCTATTTTCTCTACATC---AGAAATGCCAGACGGCCCTCAAGGAAAACAACAGAGGACCCCAGTCATGAGACCTCACAACCCATCCCGAAGGAGGAGCACCCCACAGAGCCCAGTTCCGAAAGCCTGAGTCCTGAGTATTGCAATATATCCCAGCTTCAGGGACGGATCAGAGTCGAACTGATGCGACCATCAGACCTTCCAGAGGAGACCTATGAGGGCTTGGAATTGGATTGCCAATGAACGAAGCTGCCTTCAGCAAGCCGTGGAGGCAATTCTTTCAGCCCCTGGAAGCCACCACCCAAACCTCTGATGCCCCCATTCAGATTGGTCTCCACTGTGCCAAAA---AACATGGAGTCAATCTATGAGGAGCTTGTGAATCCAGAGCCCAACACTTACATCCAAATCAACCCCTCGGTCTAA----------------------
bonCCM20  ------------------------------------------------------------------------------------------ATGGGGCCTGCTGACTCATGGGGACACCACTGGATGGGAATCCTGCTCTCAGGACAACGGCAGGACCCTGTGAGAAGAAAGCCAGAGGGAAGGGGCTGCGGCAGGCTTTCCACAGAGAGGCTTCCTGTCTCGGCCTCACTTTGTACCGTATGGAGTCCTCCAGCTGCA---GCCCAGCTCACCCTCAATGCCAACCCACTTGATGCCACCCAAAGTGAG---GATGTTGTTCTGCCTGTGTTTGGGACCCCCAGGACACCCCAGATTCATGGCAGATCCAGAGAGCTGGCCAAGCCTTCCATTGCAGTCAGCCCAGGCACTGCCATAGAGCAGAAGGACATGGCGACCTTCTAC---TGCATCACC---AAGGACGTCAACATTACCATCCACTGGGTTTCCAACAACCTCTCCGTTGTGTTCCATGAGCGCATGCAGCTG---TCCAAGGATGGCAAGATCCTCACCATCCTCATTGTCCAGCGGGAGGACTCAGGGACTTACCAATGTGAAGCTCGAGATGCCCTTCTGAGCCAGAGCAGCGACCCCATCTTCCTGGATGTGAAGTATGGTCCTGATCCTGTTGAAATCAAATTGGAGTCTGGTGTTGCCAGTGGGGAGGTGGTTGAGGTGATGGAGGGCTCCAGCGTGACCTTCTTGGCGGAAACAAAGTCTCACCCACCCTGTGCCTATACTTGGTTTCTCCTTGACTCCATT---CTGTCTCACACCACGAGAACATTCACCATCCATGCTGCGTCCAGAGAACATGAGGGCCTGTACAGGTGCTTGGTGTCCAACAGTGCCACCCACCTGTCCAGCCTGGGTACTCTGAAGGTCCGAGTACTT---------------------------------------GAAACACTGACCATGCCTCAAGTCGTGCCTTCAAGCCTGAACCTTGTGGAGAATGCTAGGTCTGTGGACCTGACCTGCCAAACCGTCAATCAGAGTGTGAATGTCCAGTGGTTCCTAAGTGGCCAGCCCCTCCTGCCCAGTGAGCACCTGCAGCTGTCAGCTGACAACAGGACCCTAATCATCCATGGCCTCCAGCGGAATGACACAGGGCCCTATGCCTGTGAGGTCTGGAAC---TGGGGCAGCCGGGCCCGGAGTGAGCCCCTTGAGCTGACCATCAACTATGGTCCTGAC---CAAGTGCACATCACCAGGGAGTCAGCATCTGAGATGATCAGCACCACAGAGGCAGAGCTCAACTCCAGCCTGACCCTGCAGTGTTGGGCCGAGTCCAAGCCAGGTGCCGAGTATCGCTGGACTCTTGAACACTCCACCGGGGAGCACCTGGGTGAGCAGCTGATAATCAGGGCTCTGACCTGGGAACACGACGGGATCTACAACTGCACAGCCTCCAACTCTCTCACTGGCCTGGCCCGCTCCGCTTCAGTC---CTGGTCAAGGTGGTAGGT------------------------------------------------------------------------------------------------------------------------------------------------------------------------------------------------------------------------------------------------------------------------------------------------------------------------------------------------------------------------------------------------------------------------------------------------------------------------------------------------------------------------------------------------------CCCCAGTCCTCC---------------------------------------------------------------------------------------------------------------------------------------------------------------------------------------------------------------------------------------------------------------------------------------------------------------------------------------------------------------------------------------------------------------------------------------------------------------------------------------------------------------------------------------------------------------------------------TCCCTGTCCTCAGGGGCCATCGCTGGTATTGTCATCGGGATC---------------------------------CTGGCTGTCATTGCTGTGGCCTCA---GAACTGGGCTATTTTCTCTACATC---AGAAATGCCAGACGGCCCTCAAGGAAAACAACAGAGGACCCCAGTCATGAGACCTCACAACCCATCCCGAAGGAGGAGCACCCCACAGAGCCCAGTTCCAAAAGCCTGAGTCCTGAGTATTGCAATATATCCCAGCTTCAGGGACGGATCAGAGTCGAACTGATGCGACCATCAGACCTTCCAGAGGAGACCTATGAGGGCTTGGAATTGGATTGCCAATGAACGAAGCTGCCTTCAGCAAGCCGTGGAGGCAATTCTTTCAGCCCCTGGAAGCCACCACCCAAACCTCTGATGCCCCCATTCAGATTGGTCTCCACTGTGCCAAAA---AACATGGAGTCAATCTATGAGGAGCTTGTGAATCCAGAGCCCAACACTTACATCCAAATCAACCCCTCGGTCTAAGTGTTGGGGATGCAGCAGTGA-
humCCM20  ------------------------------------------------------------------------------------------ATGGGGCCTGCTGACTCATGGGGACACCACTGGATGGGAATCCTGCTTTCAGGACAACGGCAGGACCCTGTGAGAAGAAAGCCAGAGGGAAGGGGCCATGGCAGGCTTTCCACAGAGAGGCTTCCTGTCTCGGCCTCGCTTTGTACCGTATGGAGTCCTCCAGCTGCA---GCCCAGCTCACCCTCAATGCCAACCCACTTGATGCCACCCAAAGTGAG---GATGTTGTTCTGCCTGTGTTTGGGACCCCCAGGACACCCCAGATTCATGGCAGATCCAGAGAGCTGGCCAAACCCTCCATTGCAGTCAGCCCAGGCACTGCCATAGAGCAGAAGGACATGGTGACCTTCTAC---TGCACCACT---AAGGACGTCAACATTACCATCCACTGGGTTTCCAACAACCTCTCCATTGTGTTCCATGAGCGCATGCAGCTG---TCCAAGGATGGCAAGATCCTCACCATTCTCATTGTCCAGCGGGAGGACTCAGGGACTTACCAATGTGAAGCTCGAGATGCCCTTCTGAGCCAGAGGAGCGACCCCATCTTCCTGGATGTGAAGTATGGTCCTGATCCTGTTGAAATCAAATTGGAGTCTGGTGTTGCCAGTGGGGAGGTGGTTGAGGTGATGGAGGGCTCCAGCATGACCTTCTTAGCGGAAACAAAGTCTCACCCACCCTGTGCCTATACTTGGTTTCTCCTTGACTCCATT---CTGTCTCACACCACGAGAACATTCACCATCCATGCTGTGTCCAGAGAACATGAGGGCCTGTACAGGTGCTTGGTGTCCAACAGTGCCACCCACCTGTCCAGCCTGGGTACTCTGAAGGTCCGAGTACTT---------------------------------------GAAACACTGACCATGCCTCAAGTCGTGCCTTCAAGCCTGAACCTTGTGGAGAATGCTAGGTCTGTGGACCTGACCTGCCAAACCGTCAATCAGAGTGTGAATGTCCAGTGGTTCCTAAGTGGCCAGCCCCTCCTGCCCAGTGAGCACCTGCAGCTGTCAGCTGACAACAGGACCCTAATCATCCATGGCCTCCAGCGGAATGACACCGGGCCCTATGCCTGTGAGGTCTGGAAC---TGGGGCAGCCGGGCCCGGAGTGAGCCCCTTGAGCTGACCATCAACTATGGTCCTGAC---CAAGTGCACATCACCAGGGAGTCGGCATCTGAGATGATCAGCACCATAGAGGCAGAGCTCAACTCCAGCCTGACCCTGCAGTGTTGGGCCGAGTCCAAGCCAGGTGCTGAGTATCGCTGGACTCTTGAACACTCCACCGGGGAGCACCTGGGTGAGCAGCTGATTATCAGGGCTCTGACCTGGGAACACGACGGGATCTACAACTGCACAGCCTCCAACTCTCTCACTGGCCTGGCCCGCTCCACTTCAGTC---CTGGTCAAGGTGGTAGGT------------------------------------------------------------------------------------------------------------------------------------------------------------------------------------------------------------------------------------------------------------------------------------------------------------------------------------------------------------------------------------------------------------------------------------------------------------------------------------------------------------------------------------------------------CCCCAGTCCTCC---------------------------------------------------------------------------------------------------------------------------------------------------------------------------------------------------------------------------------------------------------------------------------------------------------------------------------------------------------------------------------------------------------------------------------------------------------------------------------------------------------------------------------------------------------------------------------TCCCTGTCCTCAGGGGCCATCGCTGGTATTGTCATCGGGATC---------------------------------CTGGCTGTCATTGCTGTGGCCTCA---GAACTGGGCTATTTTCTCTGCATC---AGAAATGCCAGACGGCCCTCAAGGAAAACAACAGAGGACCCCAGTCATGAGACCTCACAACCCATCCCGAAGGAGGAGCACCCCACAGAGCCCAGTTCCGAAAGCCTGAGTCCTGAGTATCGCAATATATCCCAGCTTCAGGGACGGATCAGAGTCGAACTGATGCAACCACCAGACCTTCCAGAGGAGACCTATGAGGGCTTGGAATTGGATTGCCAATGAACGAAGCTGCCTTCAGCAAGCCGTAGAGGCAATTCTTTCAGCCCCTGGAAGCCACCACCCAAACCTCTGATGCCCCCACTCAGATTGGTCTCCACTGTGCCAAAA---AACATGGAGTCAATCTATGAGGAGCTTGTGAATCCAGAGCCCAACACTTACATCCAAATCAACCCCTCCGTCTAAGTGTTGGGGATGCAGCAGTGA-
gorCCM20  ------------------------------------------------------------------------------------------ATGGGGCCTGCTGACTCATGGGGACACCACTGGATGGGAATCCTGCTCTCAGGACAACGGCAGGACCCTGTGAGAAGAAAGCCAGAGGGAAGGGGCCGTGGCAGGCTTTCCACAGAGAGGCTTCGTGTCTCGGCCTCGCTTTGTACTGTATGGAGTCCTCCAGCTGCA---GCCCAGCTCACCCTCAATGCCAACCCACTTGATGCCACCCAAAGTGAG---GATGTTGTTCTGCCTGTGTTTGGGACCCCCAGGACACCCCAGATTCATGGCAGATCCAGAGAGCTGGCCAAACCCTCCATTGCAGTCAGCCCAGGCACTGCCATAGAGCAGAAGGACATGGTGACCTTCTAC---TGCACCACC---AAGGACGTCAACATTACCATCCACTGGGTTTCCAACAACCTCTCCGTTGTGTTCCATGAGCGCGTGCAGCTG---TCCAAGGATGGCAAGATCCTCACTATTCTCATTGTCCAGCGGGAGGACTCAGGGACTTACCAATGTGAAGCTCGAGATGCCCTTCTGAGCCAGAGGAGTGACCCCATCTTCCTGGATGTGAAGTATGGTCCTGATCCTGTCGAAATCAAACTGGAGTCTGGTGTTGCCAGTGGGGAGGTGGTTGAGGTGATGGAGGGCTCCAGCGTGACCTTCTTGGCGGAAACAAAGTCTCACCCACCCTCTGCCTATACTTGGTTTCTCCTTGACTCCATT---CTGTCTCACACCACGAGAACATTCACCATCCATGCTGTGTCCAGAGAACATGAGGGCCTGTACAGGTGCTTGGTGTCCAACAGTGCCACCCACCTGTCCAGCCTGGGTACTCTGAAGGTCCGAGTACTT---------------------------------------GAAACACTGACCATGCCTCAAGTCGTGCCTTCAAGCCTGAATCTTGTGGAGAATGCTAGGTCTGTGGACCTGACCTGCCAAACCGTCAATCAGAGTGTGAATGTCCAGTGGTTCCTAAGTGGCCAGCCCCTCCTGCCCAGTGAGCACCTGCAGCTGTCAGCTGACAACAGGACCCTAATCATCCATGGCCTCCAGCGGAATGACACGGGGCCCTATGCCTGTGAGGTCTGGAAC---TGGGGCAGCCGGGCCCGGAGTGAGCCCCTTGAGCTGACCATCAACTATGGTCCTGAC---CAAGTGCACATCACCAGGGAGTCGGCATCTGAGATGATCAGCACCATAGAGGCAGAGCTCAACTCCAGCCTGACCCTGCAGTGTTGGGCCGAGTCCAAGCCAGGCGCTGAGTATCGCTGGACTCTTGAACACTCCACCGGGGAGCACCTGGGTGAGCAGCTGATCATCAGGGCTCTGACCTGGGAACACGACGGGATCTACAACTGCACAGCCTCCAACTCTCTCACTGGCCTGGCCCGCTCCGCTTCAGTC---CTGGTCAAGGTGGTAGGT------------------------------------------------------------------------------------------------------------------------------------------------------------------------------------------------------------------------------------------------------------------------------------------------------------------------------------------------------------------------------------------------------------------------------------------------------------------------------------------------------------------------------------------------------CCCCAGTCCTCC---------------------------------------------------------------------------------------------------------------------------------------------------------------------------------------------------------------------------------------------------------------------------------------------------------------------------------------------------------------------------------------------------------------------------------------------------------------------------------------------------------------------------------------------------------------------------------TCCCTGTCCTCAGGGGCCATCGCTGGTATTGTCATCGGGATC---------------------------------CTGGCTGTCATTGCTGTGGCCTCA---GAACTGGGCTATTTTCTCTACATC---AGAAATGCCAGACGGCCCTCAAGGAAAACAACAGAGGACCCCAGTCATGAGACCTCACAACCCATCCCGAAGGAGGAGCACCCCACAGAGCCCAGTTCCGAGAGCCTGAGTCCTGAGTATTGCAATATATCCCAGCTTCAGGGACGGATCAGAGTCGAACTGATGCGACCACCAGACCTTCCAGAGGAGACCTATGAGGGCTTGGAATTGGATTGCCAATGAACAAAGCTGCCTTCAGCAAGGCGTGGAGGCAATTCTTTCAGCCCCTGGAAGCCACCACCCAAACCTCTGGTGCCCCCACTCAGATTGGTCTCCACTGTGCCAAAA---AACATGGAGTCAATCTATGAGGAGCTTGTGAATCCAGAGCCCAACACTTACATCCAAATCAACCCCTCGGTCTAAGTGTTGGGGATGCAGCAGTGA-
colCCM20  ------------------------------------------------------------------------------------------ATGGGGCCTGCTGACTTATGGGGACACCACTGGATGGGAATCCTGCTCTCAGGACAAAGGCAGGGCAATGTGAGAAGAAAGTCAGAGGGAAGGGGCCACAGCAGGCTTTCCACAGGGAGGCTTCCTGTCTCAGCCTCGCTTTGGACCGTATGGAGCCCTCCAGCTGCA---GCCCAGATCACCCTTGATGCCAATTCACTTGATGCCACCCAAAGTGAG---GATTTTGTTCTGTCTGTGTTTGGGACCCCCAGGACACCCCAGATTCATGGCAGATCCAGAGAGCTGGCCAAGCCTACTATTGCAGTCAGCCTGGGCACTGCCATAGAGCAGAAGGATATGGTGATCTTCCAC---TGTAACACC---GAGGACGTCAACATTACCATCCACTGGGTTTCCAACAACCTCTCCGTCATGTTCCATGAGCGCATGCAGCTG---TCCAAGGATGGCAAGAGCCTCACCATCCTCATTGTTCAGCGGGAAGACTCGGGGACTTACCAATGTGAAGCTCGAGATGCCCTTTTGCGCCAGAGCAGCGACCCCATCTTCCTGGACGTGAAGTATGGTCCTGATCCTGTTGAAATCAAATTGGAGTCTGGTGTTGCCAGTGGGGAGGTGGTTGAGGTGATGGAGGGCTCCGACGTGACCTTCTTGGCAGAAACAAAGTCTCACCCACCCTCTGCCTATACCTGGTTTTTCCTTGACTCCATT---CTGTCTCACACCACAAGCACACTCACTATCCGTGCTGTGTCCAGAGAACATGAGGGCCTGTACAAGTGCTTGGTGTTCAACAGTGACACCCACCTGTCCCGCCTGGGTACTCTGAAGGTTCGAGTCCTT---------------------------------------GAAAAAGTGACCACGCCAAAAGTCGTGCCTTCAAGCCTGAACCTTGTGGAGAACGCCAGGTCCGTGGACCTGACCTGCCAAACCATCAATGAGAATGTGAATGTCCGGTGGTTCCTGAGTGGCCAGCCCCTCCTGCCCAGTGAGCACCTGCAGCTGTCAGCTGGCAACAGGACCCTGGTCATCCACGGCCTCCAGCGGAATGACACGGGGCCCTATGCCTGTGAGGTCTGGAAC---TGGGGCAGCCGGGCCTGGAGTGAGCCCCTTGAGCTTACCATCAACTATGGTCCTGAC---AAAGTGAACATCACCAGGGAGTCGGCATCGAAGATGGTCAGCACCATCGAGGCAGAGCTCAACTCCAGCCTGACCCTGCAGTGTTGGGCCGAGTCCAAGCCAGGCGCTGAGTATCGCTGGACTCTTGAACACTCCATCGGGGAGCACCTGGGAGAGCAACTGATCATCAGGGCTCTGACCTGGGAACACAACGGGATCTACAACTGCACAGCCTCCAACCCTCTCACCGGCCTGGCCCGCTCCGCTTCAGTC---CTGGTCAAGGTGGTAGGT------------------------------------------------------------------------------------------------------------------------------------------------------------------------------------------------------------------------------------------------------------------------------------------------------------------------------------------------------------------------------------------------------------------------------------------------------------------------------------------------------------------------------------------------------CCCCAGTCCTCC---------------------------------------------------------------------------------------------------------------------------------------------------------------------------------------------------------------------------------------------------------------------------------------------------------------------------------------------------------------------------------------------------------------------------------------------------------------------------------------------------------------------------------------------------------------------------------TCCCTGTCCTCAGGGGCCATCGCTGGTATTGTCATCGGGATC---------------------------------TTGGCTGTCATTGCTGTGGCCTCA---GAACTGGGCTATTTTCTCTACATC---AGAAATGCCAGACGGCCCTCAAGGAAAACAACAGAGGACCCCAGTCATGAGACCTCACAACCCACTCTGAAGGAGGAGCACCCCACAGAGCCCAGTTCCGAAAGCCTGAGTCCTGAGTATTGCAACATATCCCAGCTTCAGGGACGGATCAGAGTCGAAAAGATGCCACCACCAGACCTTCCAGAGGAGACCTATGAGGGCTTGGAATTGGATTGCCAGTGAACAAAGCTGCCTTCAGCAAGCCCTGGAGGCAATTCTTTCGGCCCCTGGAAGCCACCACCCAAACCTCTGATGCCCCCACTCAGATTGCTCTCCACTGTGCCAAAA---AACACGGAGTCAATCTATGAGGAGCTTGTGAATCCAGAGCCCGACACTTACGTCCAAATCAACTCCTCGGGTTAAGTGTTGGTGATGCAGCAGTGA-
bsnCCM20  ------------------------------------------------------------------------------------------ATGGGGCCTGCTGACTTATGGGGACACCACTGGATGGGAATCCTGCTCTCAGGACAAAGGCAGGGCAATGTGAGAAGAAAGTCAGAGGGAAGGGGCCACAGCAGGCTTTCCACAGGGAGGCTTCCTGTCTCGGCCTCGCTTTGGACCGTATGGAGTCCTCCAGCTGCA---GCCCAGATCACCCTTGATGCCAACTCACTTGATGCCACCCAAAGTGAG---GATTTTGTTCTGTCTGTGTTTGGGACCCCCAGGACACCCCAGATTCATGGCAGATCCAGAGAGCTGGCCAAGCCTACTATTGCAGTCAGCCTGGGCACTGCCACAGAGCAGAAGGATATGGTGATCTTCTAC---TGTAACACC---AAGGACGTCAACATTACCATCCACTGGGTTTCCAACAACCTCTCCGTCGTGTTCCATGAGCGCATGCAGCTG---TCCAAGGATGGCAAGAGCCTCACCATCCTCATTGTCCAGCGGGAGGACTCAGGGACTTACCAATGTGAAGCTCGAGATGCCCTTCTGCGCCAGAGCAGCGACCCCATCTTCCTGGACGTGAAGTATGGTCCTGATCCTGTTGAAATCAAATTGGAGTATGGTGTTGCCAGTGGGGAGGTGGTTGAGGTGATGGAGGGCTCTGACGTGACCTTCTTGGCGGCAACCAAGTCTCACCCACCCTCTGCCTATACCTGGTTTCTCCTTGACTCCATT---CTGTCTCACACCACGAGCACATTCACCATCCATGCTGTGTCCAGAGAACATGAGGGCCTGTACAAGTGCTTGGTGTCCAACAGTGACACCCACCTGTCCCGCCTGGGTACTCTGAAGGTTCAAGTCCTT---------------------------------------GAAAAAGTGACCATGCCAAAAGTCGTACCTTCAAGCCTGAACCTTGTGGAGAACGCCAGGTCCGTGGACCTGACCTGCCAAACCGTCAATGAGAATGTGAATGTCCGGTGGTTCCTGAGTGGCCAGCCCCTCCTGCCCAGTGAGCACCTGCAGCTGTCAGCTGGCAACAGGACCCTGGTCATCCATGGCCTCCAGCGGAATGACACGGGGCCCTATGCCTGTGAGGTCTGGAAC---TGGGGCAGCCAGGCCTGGAGTGAGCCCCTTGAGCTTACCATCAACTATGGTCCTGAC---AAAGTGAACATCACCAGGGAGTCGGCATCAAAGATGGTCAGCACCATCGAGGCAGAGCTCAACTCCAGCCTGACCCTGCAGTGTTGGGCCGAGTCCAAGCCAGGCGCTGAGTATCGCTGGACTCTTGAACACTCCACCGGGGAGCACCTGGGAGAGCAACTGATCATCAGGGCTCTGACCTGGGAACACAACGGGATCTACAACTGCACAGCCTCCAACCCTCTCACCGGCCTGGCCCGCTCCGCTTCAGTC---CTGGTCAAGGTGGTAGGT------------------------------------------------------------------------------------------------------------------------------------------------------------------------------------------------------------------------------------------------------------------------------------------------------------------------------------------------------------------------------------------------------------------------------------------------------------------------------------------------------------------------------------------------------CCCCAGTCCTCC---------------------------------------------------------------------------------------------------------------------------------------------------------------------------------------------------------------------------------------------------------------------------------------------------------------------------------------------------------------------------------------------------------------------------------------------------------------------------------------------------------------------------------------------------------------------------------TCCCTGTCCTCAGGGGCCATCGCTGGTATTGTCATCGGGATC---------------------------------CTGGCTGTCATTGCTGTGGCCTCA---GAACTGGGCTATTTTCTCTACATC---AGAAATGCCAGACGGCCCTCAAGGAAAACAACAGAGGACCCCAGTCATGAGACCTCACAACCCACTCCGAAGGAGGAGCACCCCACAGAGCCCAGTTCCGAAAGCCTGAGTCCTGAGTATTGCAACATATCCCAGCTTCAGGGACGGATCAGAGTCGAAAAGATGCAACCACCAGACCTTCCAGAGGAGACCTATGAGGGCTTGGAATTGGATTGCCAGTGAACAAAGCTGCCTTCAGCAAGCCCTGGAGGCAATTCTTTCAGCCCCTGGAAGCCACCACCCAAACCTCTGATGCCCCCACTCAGATTGCTCTCCACTGTGCCAAAA---AACACGGAGTCAATCTATGAGGAGCTTGTGAATCCAGAGCCCGACACTTACGTCCAAATCAACTCCTCGGTTTAAGTGTTGGTGATGCAGCAGTGA-
gsnCCM20  ------------------------------------------------------------------------------------------ATGGGGCCTGCTGACTTATGGGGACACCACTGGATGGGAATCCTGCTCTCAGGACAAAGGCAGGGCAATGTGAGAAGAAAGTCAGAGGGAAGGGGCCACAGCAGGCTTTCCACAGGGAGGCTTCCTGTCTCGGCCTCGCTTTGGACCGTATGGAGTCCTCCAGCTGCA---GCCCAGATCACCCTTGATGCCAACTCACTTGATGCCACCCAAAGTGAG---GATTTTGTTCTGTCTGTGTTTGGGACCCCCAGGACACCCCAGATTCATGGCAGATCCAGAGAGCTGGCCAAGCCTACTATTGCAGTCAGCCTGGGCACTGCCACAGAGCAGAAGGATATGGTGATCTTCTAC---TGTAACACC---AAGGACGTCAACATTACCATCCACTGGGTTTCCAACAACCTCTCCGTCGTGTTCCATGAGCGCATGCAGCTG---TCCAAGGATGGCAAGAGCCTCACCATCCTCATTGTCCAGCGGGAGGACTCAGGGACTTACCAATGTGAAGCTCGAGATGCCCTTCTGCGCCTGAGCAGCGACCCCATCTTCCTGGACGTGAAGTATGGTCCTGATCCTGTTGAAATCAAATTGGAGTATGGTGTTGCCAGTGGGGAGGTGGTTGAGGTGATGGAGGGCTCTGACGTGACCTTCTTGGCGGCAACCAAGTCTCACCCACCCTCTGCCTATACCTGGTTTCTCCTTGACTCCATT---CTGTCTCACACCACGAGCACATTCACCATCCATGCTGTGTCCAGAGAACATGAGGGCCTGTACAAGTGCTTGGTGTCCAACAGTGACACCCACCTGTCCCGCCTGGGTACTCTGAAGGTTCAAGTCCTT---------------------------------------GAAAAAGTGACCATGCCAAAAGTCGTACCTTCAAGCCTGAACCTTGTGGAGAACGCCAGGTCCGTGGACCTGACCTGCCAAACCGTCAATGAGAATGTGAATGTCCGGTGGTTCCTGAGTGGCCAGCCCCTCCTGCCCAGTGAGCACCTGCAGCTGTCAGCTGGCAACAGGACCCTGGTCATCCATGGCCTCCAGCGGAATGACACGGGGCCCTATGCCTGTGAGGTCTGGAAC---TGGGGCAGCCAGGCCTGGAGTGAGCCCCTTGAGCTTACCATCAACTATGGTCCTGAC---AAAGTGAACATCACCAGGGAGTCGGCATCAAAGATGGTCAGCACCATCGAGGCAGAGCTCAACTCCAGCCTGACCCTGCAGTGTTGGGCCGAGTCCAAGCCAGGCGCTGAGTATCGCTGGACTCTTGAACACTCCACCGGGGAGCACCTGGGAGAGCAACTGATCATCAGGGCTCTGACCTGGGAACACAACGGGATCTACAACTGCACAGCCTCCAACCCTCTCACCGGCCTGGCCCGCTCCGCTTCAGTC---CTGGTCAAGGTGGTAGGT------------------------------------------------------------------------------------------------------------------------------------------------------------------------------------------------------------------------------------------------------------------------------------------------------------------------------------------------------------------------------------------------------------------------------------------------------------------------------------------------------------------------------------------------------CCCCAGTCCTCC---------------------------------------------------------------------------------------------------------------------------------------------------------------------------------------------------------------------------------------------------------------------------------------------------------------------------------------------------------------------------------------------------------------------------------------------------------------------------------------------------------------------------------------------------------------------------------TCCCTGTCCTCAGGGGCCATCGCTGGTATTGTCATCGGGATC---------------------------------CTGGCTGTCATTGCTGTGGCCTCA---GAACTGGGCTATTTTCTCTACATC---AGAAATGCCAGACGGCCCTCAAGGAAAACAACAGAGGACCCCAGTCATGAGACCTCACAACGCACTCCGAAGGAGGAGCACCCCACAGAGCCCAGTTCCGAAAGCCTGAGTCCTGAGTATTGCAACATATCCCAGCTTCAGGGACGGATCAGAGTCGAAAAGATGCAACCACCAGACCTTCCAGAGGAGACCTATGAGGGCTTGGAATTGGATTGCCAGTGAACAAAGCTGCCTTCAGCAAGCCCTGGAGGCAATTCTTTCAGCCCCTGGAAGCCACCACCCAAACCTCTGATGCCCCCACTCAGATTGCTCTCCACTGTGCCAAAA---AACACGGAGTCAATCTATGAGGAGCTTGTGAATCCAGAGCCCGACACTTACGTCCAAATCAACTCCTCGGTTTAAGTGTTGGTGATGCAGCAGTGA-
agmCCM20  ------------------------------------------------------------------------------------------ATGGGGCCTGCTGACTTATGGGGACACCACTGGATGGGAATCCTACTCTCAGGACAAAGGCAGGGCAATGTGAGAAGAAAGCCAGAGGGAAGGGGCCACGGCAGGCTTTCCACAGGGAGGCTTCCTGTCTCGGCCTCACTTTGGACCCTATGGAGTCCTCCAGCTGCA---GCCCAGCTCACCCTCGATGCCAACCCACTTGATGCCACCCAAAGTGAG---GATGTTGTTCTGTCTGTGTTTGGGACCTCCAGGACACCCCAGATTCATGGCAGATCCAGAGAGCTGGCCAAGCCTACCATTGCAGTCAGCTCGGGCACTGCCATAGAGCAGAAGGATATGGTGACCTTCTAC---TGCAACACC---AAGGACGTCAACATTACCATCCACTGGGTTTCCAACAACCTCTCCGTCGTGTTCAATGAGCGCATGCAGCTG---TCCAAGGATGGCAAGAACCTCACCATCCTCATTGTCCAGCGGGAGGACTCGGGGACTTACCAATGTGAAGCTCAAGATGCCCTTCTGCACCAGAGCAGCGACCCCATCTTCCTGGACGTGAAGTATGGTCCTGATCCTGTTGAAATCAAATTGACGTCTGGTGTTGCCAGTGGGGAGGTGGTTGAGGTGATGGAGGGCTCCGACGTGACCTTCTTGGCGGAAACAAAGTCTCACCCACCCTCTGCCTATACCTGGTTTCTCCTTGACTCCATT---CTGTCTCACACCACGAGCACATTCACCATCCATGCTGTGTCCAGAGAACATGAGGGCCTGTACAAGTGCTTGGTGTCCAACAGTGCCACCCACCTGTCCCGCCTGGGTACTCTGAAGGTTCAAGTCCTC---------------------------------------GAAAAACTGACCATGCCAAGAGTCGTGCCTTCAAGCCTGAACCTTGTAGAGAACGCCAGGTCCGTGAACCTGACCTGCCAAACCGTCAATGAGAATGTGAATGTCCAGTGGTTCCTGAGTGGCCAGCCCCTCCTGCCCAGTGAGCACCTGCAGCTGTCAGCTGGCAACAGGACCCTGATCATCCACGGCCTCCAGCGGAATGACACGGGGCCCTATGCCTGTGAGGTCTGGAAC---TGGGGCAGCCAGGCCCGGAGTGAGCCCCTTGAGCTGACCATCAACTATGGTCCTGAC---AAAGTGAACATCACCAGGGAGTCAGCATCGAAGATAGTCAGCACCATCGAGGTAGAGCTCAACTCCAGCGTGACCCTGCAGTGTTGTGCCGAGTCCAAGCCAGGCGCTGAGTATCGCTGGACTCTTGAACACTCCACCTGGGAGCACCTGGGAGAGCAACTGATCATCAAGGCTCTGACCTGGGAACACAACGGGATCTACAACTGCACAGCCTCCAACCCTCTCACCGGCCTGGCCCGCTCCGCTTCAGTC---CTGGTCAAGGTGGTAGGT------------------------------------------------------------------------------------------------------------------------------------------------------------------------------------------------------------------------------------------------------------------------------------------------------------------------------------------------------------------------------------------------------------------------------------------------------------------------------------------------------------------------------------------------------CCCCAGTCCTCC---------------------------------------------------------------------------------------------------------------------------------------------------------------------------------------------------------------------------------------------------------------------------------------------------------------------------------------------------------------------------------------------------------------------------------------------------------------------------------------------------------------------------------------------------------------------------------TCCCTGTCCTCAGGGGCCATCGCTGGTATTGTCATTGGGATC---------------------------------CTGGCTGTCATTGCTGTGGCCTCA---GAACTGGGCTATTTTCTCTACATC---AGAAATGCCAGACGGCCCTCAAGGAAAACAACAGAGGACCCCAGTCATGAGACCTCACAACCCACTCCAAAGGAGGAGCACCCCACAGAGCCCAGTTCCGAAAGCCTAAGTCCTGAGTATTGCAACATATCCCAGCTTCAGGGACGAATCAGAGTCGAAAAGATGCAACCACCAGACCTTCCAGAGGAGACCTATGAGGGCTTAGAATTGGATTGCCAGTGAACAAAGCTGCCTTCAGCAAGCCCTGGAGGCAACTCTTTTAGCCCCTGGAAGCCACCACCCAAACCTCTGATGCCCCCACTCGGATTGCTCTCCACTGTGCCAAAA---AACACGGAGTCAACCTATGAGGTGCTTGTGAATCCAGAGCCCAACACTTACGTCCAAATCAACTCCTCGGTTTAAGTGTTGGTGATGCAGCAGTGA-
PTmCCM20  ------------------------------------------------------------------------------------------ATGGGGCCTGCTGACTTATGGGGACACCACTGGATGGGAATCCTGCTCTCAGGACAAAGGCAGGGCAATGTGAGAAGAAAGCCAGAGGGAAGGGGCCACGGCAGGCTTTCCACAGGGAGGCTTCCTGTCTCGGCCTCGCTTTGGACCCTATGGAATCCTCCAGCTGCA---GCCCAGCTCACCCTTGATGCCAACCCACTTGATGCCACCCAAAGTGAG---GATGTTGTTCTGTCTGTGTTTGGGACCCCCAGGACACCCCAGATTCATGGCAGATCCAGAGAGCTGGCCAAGCCTACCATTGCAGTCAGCCCGGGCACTGCCATTGAGCAGAAGGATATGGTGACCTTCTAC---TGCAACACC---AAGGATGTCAACATTACCATCCACTGGGTTTCCAACAACCTCTCCCTCGTGTTCCATGAGCGCATGCAGCTG---TCCAAGGATGGCAAGAACCTCACCATCCTCGTTGTCCAGCGGGAGGACTCGGGGACTTACCATTGTGAAGCTCGAGATGCCCTTCTGCGCCAGAGCAGCGACCCCATCTTCCTGGACGTGAAGTATGGTCCTGATCCTGTTGAAATCAAATTGATGTCTGGTGTTGCCAGTGGGGAGGTGGTTGAGGTGATGGAGGGCTCTGACGTGACCTTCTTGGCGGAAACAAAGTCTCACCCACCCTCTGCCTATACCTGGTTTCTCCTTGACTCCATT---CTGTCTCACACCACGAGCACATTCACCATCCATGCTGTGTCCAGAGAACATGAGGGCCTGTACAAGTGCTTGGTGTCCAACAGTGCCACCCACCTGTCCCGCCTGGGTACTCTGAAGGTTCAAGTCCTC---------------------------------------GAAAAACTGACCACGCCAAGAGTCGTGCCTTCAAGCCTGAACCTTGTGGAGAACGCCAGGTCCGTGGACCTGACCTGCCAAACCGTCAATGAGACTGTGAATGTCCAGTGGTTCGTGAATGGCCAGCCCCTCCTGCCCAGTGAGCACCTGCAGCTGTCAGCTGGAAACAGGACCCTGATCATCCACGGCCTCCAGCGGAATGACACGGGGCCCTATGCCTGTGAGGTCTGGAAC---TGGGGCAGCCGGGCCCGGAGTGAGCCCCTTGAGCTGACCATCAACTATGGTCCTGAC---AAAGTGAACATCACCAGGGAGTTGGCATCGAAGATGGTCAGCACCATCGAGGCAGAGCTAAACTCCAGCCTGACCTTGCAGTGTTGTGCCGAGTCCAAGCCAGGCGCTGAGTATCGCTGGACTCTTGAACACTCCACCTGGGAGCACCTGGGAGAGCAACTGATCATCAGGGCTCTGACCTGGGAACACAACGGGATCTACAACTGCACAGCCTCCAACCCTCTCACCGGCCTGGCCCGCTCCGCTTCAGTC---CTGGTCAAGGTGGTAGGT------------------------------------------------------------------------------------------------------------------------------------------------------------------------------------------------------------------------------------------------------------------------------------------------------------------------------------------------------------------------------------------------------------------------------------------------------------------------------------------------------------------------------------------------------CCCCAGTCCTCC---------------------------------------------------------------------------------------------------------------------------------------------------------------------------------------------------------------------------------------------------------------------------------------------------------------------------------------------------------------------------------------------------------------------------------------------------------------------------------------------------------------------------------------------------------------------------------TCCCTGTCCTCAGGGGCCATTGCTGGTATTGTCATCGGGATC---------------------------------CTGGCTGTCATTGCTGTGGCCTCA---GAACTGGGCTATTTTCTCTACATC---AGAAATGCCAGACGGCCCTCAAGGAAAACAGCAGAGGACCCCAGTCATGAGACCTCACAACCCACTCCAAAGGAGGAGCACCCCACAGAGCCCAGTTCTGAAAGCCTGAGTCCTGAGTATTGCAACATATCCCAGCTTCAGGGACGGATCAGAGTCGAAAAGATGCAACCACCAGACCTTCCAGAGGAGACCTATGAGGGCTTGGAATTGGACTGCCAGTGAACAAAGCTGCCTTCAGCAAGCCCTGGAGGCAATTCCTTCAGCCCGTGGAAGCCACCACCCAAACCTCTGATGCCCCCACTCAGATTGCTCTCCACTGTGCCAAAA---AACACGGAGTCAATCTATGAGGAGCTTGTGAATCCAGAGCCCAACACTTACGTCCAAATCAACTCCTTGGTTTAAGTGTTGGTGATGCAGCAGTGA-
CEmCCM20  ------------------------------------------------------------------------------------------ATGGGGCCTGCTGACTTATGGGGACACCACTGGATGGGAATCCTGCTCTCAGGACAAAGGCAGGGCAATGTGAGAAGAAAGCCAGAGGGAAGGGGCCACGGCAGGCTTTCCACAGGGAGGCTTCCTGTCTCGGCCTCGCTTTGGACCCTATGGAATCCTCCAGCTGCA---GCCCAGCTCACCCTTGATGCCAACCCACTTGATGCCACCCAAAGTGAG---GATGTTGTTCTGTCTGTGTTTGGGACCCCCAGGATACCCCAGATTCATGGCAGATCCAGAGAGCTGGCCAAGCCTACCATTGCAGTCAGCCCGGGCACTGCCATTGAGCAGAAGGATATGGTGACCTTCTAC---TGCAACACC---AAGGATGTCAACATTACCATCCACTGGGTTTCCAACAACCTCTCCCTCGTGTTCCATGAGCGCATGCAGCTG---TCCAAGGATGGCAAGAACCTCACCATCCTCGTTGTCCAGCGGGAGGACTCGGGGACTTACCATTGTGAAGCTCGAGATGCCCTTCTGCGCCAGAGCAGCGACCCCATCTTCCTGGACGTGAAGTATGGTCCTGATCCTGTTGAAATCAAATTGATGTCTGGTGTTGCCAGTGGGGAGGTGGTTGAGGTGATGGAGGGCTCTGACGTGACCTTCTTGGCAGAAACAAAGTCTCACCCACCCTCTGCCTATACGTGGTTTCTCCTTGACTCCATT---CTGTCTCACACCACGAGCACATTCACCATCCATGCTGTGTCCAGAGAACATGAGGGCCTGTACAAGTGCTTGGTGTCCAACAGTGCCACCCACCTGTCCCGCCTAGGTACTCTGAAGGTTCAAGTCCTC---------------------------------------GAAAAACTGACCACGCCAAGAGTCGTGCCTTCAAGCCTGAACCTTGTGGAGAACGCCAGGTCCGTGGACCTGACCTGCCAAACCGTCAATGAGACTGTGAATGTCCAGTGGTTCGTGAGTGGCCAGCCCCTCCTGCCCAGTGAGCACCTGCAGCTGTCAGCTGGAAACAGGACCCTGACCATCCACGGCCTCCAGCGGAATGACACGGGGCCCTATGCCTGTGAGGTCTGGAAC---TGGGGCAGCTGGGCCCGGAGTGAGCCCCTTGAGCTGACCATCAACTATGGTCCTGAC---AAAGTGAACATCACCAGGGAGTCGGCATCGAAGATGGTCAGCACCATCGAGGCAGAGCTAAACTCCAGCCTGACCTTGCAGTGTTGTGCCGAGTCCAAGCCAGGCGCTGAGTATCGCTGGACTCTTGAACACTCCACCTGGGAGCACCTGGGAGAGCAACTGATCATCAGGGCTCTGACCTGGGAACACAACGGGATCTACAACTGCACAGCCTCCAACCCTCTCACCGGCCTGGCCCGCTCCGCTTCAGTC---CTGGTCAAGGTGGTAGGT------------------------------------------------------------------------------------------------------------------------------------------------------------------------------------------------------------------------------------------------------------------------------------------------------------------------------------------------------------------------------------------------------------------------------------------------------------------------------------------------------------------------------------------------------CCCCAGTCCTCC---------------------------------------------------------------------------------------------------------------------------------------------------------------------------------------------------------------------------------------------------------------------------------------------------------------------------------------------------------------------------------------------------------------------------------------------------------------------------------------------------------------------------------------------------------------------------------TCCCTGTCCTCAGGGGCCATTGCTGGTATTGTCATCGGGATC---------------------------------CTGGCTGTCATTGCTGTGGCCTCA---GAACTGGGCTATTTTCTCTACATC---AGAAGTGCCAGACGGCCCTCAAGGAAAACAGCAGAGGACCCCAGTCATGAGACCTCACAACCCACTCCAAAGGAGGAGCACCCCACAGAGCCCAGTTCCGAAAGCCTGAGTCCTGAGTATTGCAACATATCCCAGCTTCAGGGACGGATCAGAGTCGAAAAGATGCAACCACCAGACCTTCCAGAGGAGACCTATGAGGGCTTGGAATTGGACTGCCAGTGAACAAAGCTGCCTTCAGCAAGCCCTGGAGGCAATTCCTTCAGCCCGTGGAAGCCACCACCCAAACCTCTGATGCCCCCACTCAGATTGCTCTCCACTGTGCCAAAA---AACACGGAGTCAATCTATGAGGAGCTTGTGAATCCAGAGCCCAACACTTACGTCCAAATCAACTCCTTGGTTTAAGTGTTGGTGATGCAGCAGTGA-
macCCM20  ------------------------------------------------------------------------------------------ATGGGGCCTGCTGACTTATGGGGACACCACTGGATGGGAATCCTGCTCTCAGCACAAAGGCAGGGCAATGTGAGAAGAAAGCCAGAGGGAAGGGGCCACGGCAGGCTTTCCACAGGGAGGCTTCCTGTCTCGGCCTCGCTTTGGACCCTATGGAATCCTCCAGCTGCA---GCCCAGCTCACCCTTGATGCCAACCCACTTGATGCCACCCAAAGTGAG---GATGTTGTTCTGTCTGTGTTTGGGACCCCCAGGATACCCCAGATTCATGGCAGATCCAGAGAGCTGGCCAAGCCTACCATTGCAGTCAGCCCGGGCACTGCCATTGAGCAGAAGGATATGGTGACCTTCTAC---TGCAACACC---AAGGATGTCAACATTACCATCCACTGGGTTTCCAACAACCTCTCCCTCGTGTTCCATGAGCGCATGCAGCTG---TCCAAGGATGGCAAGAACCTCACCATCCTCGTTGTCCAGCGGGAGGACTCGGGGACTTACCATTGTGAAGCTCGAGATGCCCTTCTGCGCCAGAGCAGCGACCCCATCTTCCTGGACGTGAAGTATGGTCCTGATCCTGTTGAAATCAAATTGATGTCTGGTGTTGCCAGTGGGGAGGTGGTTGAGGTGATGGAGGGCTCTGACGTGACCTTTTTGGCGGAAACAAAGTCTCACCCACCCTCTGCCTATACCTGGTTTCTCCTTGACTCCATT---CTGTCTCACACCACGAGCACATTCACCATCCATGCTGTGTCCAGAGAACATGAGGGCCTGTACAAGTGCTTGGTGTCCAACAGTGCCACCCACCTGTCCCGCCTGGGTACTCTGAAGGTTCAAGTCCTC---------------------------------------GAAAAACTGACCACGCCAAGAGTCGTGCCTTCAAGCCTGAACCTTGTGGAGAACGCCAGGTCCGTGGACCTGACCTGCCAAACCGTCAATGAGACTGTGAATGTCCAGTGGTTCGTGAGTGGCCAGCCCCTCCTGCCCAGTGAGCACCTGCAGCTGTCAGCTGGAAACAGGACCCTGATCATCCACGGCCTCCAGCGGAATGACACGGGGCCCTATGCCTGTGAGGTCTGGAAC---TGGGGCAGCTGGGCCCGGAGTGAGCCCCTTGAGCTGACCATCAACTATGGTCCTGAC---AAAGTGAACATCACCAGGGAGTCGGCATCGAAGATGGTCAGCACCATCGAGGCAGAGCTAAACTCCAGCCTGACCTTGCAGTGTTGTGCCGAGTCCAAGCCAGGCGCTGAGTATCGCTGGACTCTTGAACACTCCACCTGGGAGCACCTGGGAGAGCAACTGATCATCAGGGCTCTGACCTGGGAACACAACGGGATCTACAACTGCACAGCCTCCAACCCTCTCACCGGCCTGGCCCGCTCCGCTTCAGTC---CTGGTCAAGGTGGTAGGT------------------------------------------------------------------------------------------------------------------------------------------------------------------------------------------------------------------------------------------------------------------------------------------------------------------------------------------------------------------------------------------------------------------------------------------------------------------------------------------------------------------------------------------------------CCCCAGTCCTCC---------------------------------------------------------------------------------------------------------------------------------------------------------------------------------------------------------------------------------------------------------------------------------------------------------------------------------------------------------------------------------------------------------------------------------------------------------------------------------------------------------------------------------------------------------------------------------TCCCTGTCCTCAGGGGCCATTGCTGGTATTGTCATCGGGATC---------------------------------CTGGCTGTCATTGCTGTGGCCTCA---GAACTGGGCTATTTTCTCTACATC---AGAAATGCCAGACGGCCCTCAAGGAAAACAGCAGAGGACCCCAGTCATGAGACCTCACAACCCACTCCAAAGGAGGAGCACCCCACAGAGCCCAGTTCCGAAAGCCTGAGTCCTGAGTATTGCAACATATCCCAGCTGCAGGGACGGATCAGAGTCGAAAAGATGCAACCACCAGACCTTCCAGAGGAGACCTATGAGGGCTTGGAATTGGACTGCCAGTGAACAAAGCTGCCTTCAGCAAGCCCTGGAGGCAATTCCTTCAGCCCATGGAAGCCACCACCCAAACCTCTGATGCCCCCACTCAGATTGCTCTCCACTGTGCCAAAA---AACACGGAGTCAATCTATGAGGAGCTTGTGAATCCAGAGCCCAACACTTACGTCCAAATCAACTCCTTGGTTTAA----------------------
drlCCM20  ------------------------------------------------------------------------------------------ATGGGGCCTGCTGACTTATGGGGACACCACTGGATGGGAATCCTGCTCTCAGGACAAAGGCAGGGCAATGTGAGAAGAAAGTCAGAGGGAAGGGGCCACGGCAGGCTCTCCACAGGGAGGCTTCCTGTCTCGGCCTCGCTTTGGACCCTATGGAATCCTCCAGCTGCA---GCCCAGCTCACCCTTGATGCCAACCCACTTGATGCCACCCAAAGTGAG---GATGTTGTTCTGTCTGTGTTTGGGACCCCCAGGACACCCCAGATTCATGGCAGATCCAGAGAGCTGGCCAAGCCTACCATTGCAGTCAGCCCGGGCACTGCCATTGAGCAGAAGGATATGGTGACCTTCTAC---TGCAACACC---AAGGATGTCAACATTACCATCCACTGGGTTTCCAACAACCTCTCCCTCGTGTTCCATGAGCGCATGCAGCTG---TCCAAGGATGGCAAGAACCTCACCATCCTCGTTGTCCAGCGGGAGGACTCGGGGACTTACCATTGTGAAGTTCGAGATGCCCTTCTGCGCCAGAGCAGCGACCCCATCTTCCTGGACGTGAAGTATGGTCCTGATCCTGTTGAAATCAAATTGATGTCTGGTGTTGCCAGTGGGGAGGTGGTTGAGGTGATGGAGGGCTCTGACGTGACCTTCTTGGCGGAAACAAAGTCTCACCCACCCTCTGCCTATACCTGGTTTCTCCTTGACTCCATT---CTGTCTCACACCACGAGCACATTCACCATCCATGCTGTATCCAGAGAAGATGAGGGCCTGTACAAGTGCTTGGTGTCCAACAGTGCCACCCACCTGTCCCGCCTGGGTACTCTGAAGGTTCAAGTCCTC---------------------------------------GAAAAACTGACCACGCCAAGAGTCGTGCCTTCAAGCCTGAACCTTGTGGAGAACGCCAGGTCCGTGGACCTGACCTGCCAAACCGTCAATGAGACTGTGAATGTCCAGTGGTTCGTGAGTGGCCAGCCTCTCCTGCCCAGTGAGCACCTGCAGCTGTCAGCTGGAAACAGGACCCTGATCATCCACGGCCTCCAGCGGAATGACACGGGGCCCTATGCCTGTGAGGTCTGGAAC---TGGGGCAGCCGGGCCCGGAGTGAGCCCCTTGAGCTGACCATCAACTATGGTCCTGAC---AAAGTGAACATCACCAGGGAGTCAGCATCGAAGATGGTCAGCACCATCGAGGCAGAGCTCAACTCCAGCCTGACCCTGCAGTGTTGTGCCGAGTCCAAGCCAGGCGCTGAGTATCGCTGGACTCTTGAACACTCCACCTGGGAGCACCTGGGAGAGCAACTGCTCATCAGGGCTCTGACCTGGGAACACAACGGGATCTACAACTGCACAGCCTCCAACCCTCTCACCGGCCTGGCCCGCTCTGCTTCAGTC---CTGGTCAAGGTGGTAGGT------------------------------------------------------------------------------------------------------------------------------------------------------------------------------------------------------------------------------------------------------------------------------------------------------------------------------------------------------------------------------------------------------------------------------------------------------------------------------------------------------------------------------------------------------CCCCAGTCCTCC---------------------------------------------------------------------------------------------------------------------------------------------------------------------------------------------------------------------------------------------------------------------------------------------------------------------------------------------------------------------------------------------------------------------------------------------------------------------------------------------------------------------------------------------------------------------------------TCCCTGTCCTCAGGGGCCATTGCTGGTATTATCATCGGGATC---------------------------------CTGGCTGTCATTGCTGTGGCCTCA---GAACTGGGCTATTTTCTCTACATC---AGAAATGCCAGACGGCCCTCAAGGAAAACAACAGAGGACCCCAGTCATGAGACCTCACAACCCACTCCAAAGGAGGAGCACCCCACAGAGCCCAGTTCCGAAAGCCTGAGTCCTGAGTATTGCAACATATCCCAGCTTCAGGGACGGATCAGAGTCGAAAAGATGCAACCACCAGACCTTCCAGAGGAGACCTATGAGGGCTTGGAATTGGACTGCCAGTGAACAAAGCTGCCTTCAGCAAGCCCTGGAGGCAATTCCTTCAGCCCGTGGAAGCCACCACCCAAACCTCTGATGCCCCCACTCAGATTGCCCTCCACTGTGCCAAAA---AACACGGAGTCAATCTATGAGGAGCTTGTGAATCCAGAGCCCAACACTTACGTCCAAATCAACTCCTCGGTTTAAGTGATGGTGATGCAGCAGTGA-
styCCM20  ------------------------------------------------------------------------------------------ATGGGGCCTGCTGACTTATGGGGACACCACTGGATGGGAATCCTGCTCTCAGGACAAAGGCAGGGCAATGTGAGAAGAAAGCCAGAGGGAAGGGGCCACGGCAGGCTCTCCACAGGGAGGCTTCCTGTCTCGGCCTCGCTTTGGACCCTATGGAATCCTCCAGCTGCA---GCCCAGCTCACCCTTGATGCCAACCCACTTGATGCCACCCAAAGTGAG---GATGTTGTTCTGTCTGTGTTTGGGACCCCCAGGACACCCCAGATTCATGGCAGATCCAGAGAGCTGGCCAAGCCTACCATTGCAGTCAGCCCGGGCACTGCCATTGAGCAGAAGGATATGGTGACCTTCTAC---TGCAACACC---AAGGATGTCAACATTACCATCCACTGGGTTTCCAACAACCTCTCCCTCGTGTTCCATGAGCGCATGCAGCTG---TCGAAGGATGGCAAGAACCTCACCATCCTCGTTGTCCAGCGGGAGGACTCGGGGACTTACCATTGTGAAGCTCGAGATGCCCTTCTGCGCCAGAGCAGCGACCCCATCTTCCTGGACGTGAAGTATGGTCCTGATCCTGTTGAAATCAAATTGATGTCTGGTGTTGCCAGTGGGGAGGTGGTTGAGGTGATGGAGGGCTCTGACGTGACCTTCTTGGCGGAAACAAAGTCTCACCCACCCTCTGCCTATACCTGGTTTCTCCTTGACTCCATT---CTGTCTCACACCACGAGCACATTCACCATCCATGCTGTGTCCAGAGAAGATGAGGGCCTGTACAAGTGCTTGGTGTTCAACAGTGCCACCCACCTGTCCCGCCTGGGTACTCTGAAGGTTCAAGTCCTC---------------------------------------GAAAAACTGACCACGCCAAGAGTCGTGCCTTCAAGCCTGAACCTTGTGGAGAATGCCAGGTCCGTGGACCTGACCTGCCAAACCGTCAATGAGACTGTGAATGTCCAGTGGTTCGTGAGTGGCCAGCCCCTCCTGCCCAGTGAGCACCTGCAGCTGTCAGCTGGAAACAGGACCCTGATCATCCACGGCCTCCAGCGGAATGACACGGGGCCCTATGCCTGTGAGGTCTGGAAC---TGGGGCAGCCGGGCCCGGAGTGAGCCCCTTGAGCTGACCATCAACTATGGTCCTGAC---AAAGTGAATATCACCAGGGAGTCGGCATCGAAGATGGTCAGCACCATCGAGGCAGAGCTCAACTCCAGCCTGACCCTGCAGTGTTGTGCCGAGTCCAAGCCAGGCGCTGAGTATCGCTGGACTCTTGAACACTCCACCTGGGAGCACCTGGGAGAGCAACTGCTCATCAGGGCTCTGACCTGGGAACACAACGGGATCTACAACTGCACAGCCTCCAACCCTCTCACCGGCCTGGCCCGCTCCGCTTCAGTC---CTGGTCAAGGTGGTAGGT------------------------------------------------------------------------------------------------------------------------------------------------------------------------------------------------------------------------------------------------------------------------------------------------------------------------------------------------------------------------------------------------------------------------------------------------------------------------------------------------------------------------------------------------------CCCCAGTCCTCC---------------------------------------------------------------------------------------------------------------------------------------------------------------------------------------------------------------------------------------------------------------------------------------------------------------------------------------------------------------------------------------------------------------------------------------------------------------------------------------------------------------------------------------------------------------------------------TCCCTGTCCTCAGGGGCCATTGCTGGTATTATCATCGGGATC---------------------------------CTGGCTGTCATTGCTGTGGCCTCA---GAACTGGGCTATTTTCTCTACATC---AGAAATGCCAGACGGCCCTCAAGGAAAACAACAGAGGACCCCAGTCATGAGACCTCACAACCCACTCCAAAGGAGGAGCACCCCACAGAGCCCAGTTCCGAAAGCCTGAGTCCTGAGTATTGCAACATATCCCAGCTTCAGGGACGGATCAGAGTCGAAAAGATGCAACCACCAGACCTTCCAGAGGAGACCTATGAGGGCTTGGAATTGGACTGCCAGTGAACAAAGCTGCCTTCAGCAAGCCCTGGAGGCAATTCCTTCAGCCCGTGGAAGCCACCACCCAAACCTCTGATGCCCCCACTCAGATTGCCCTCCACTGTGCCAAAA---AACACGGAGTCAATCTATGAGGAGCTTGTGAATCCAGAGCCCAACACTTACGTCCAAATCAACTCCTCAGTTTAAGTGTTGGTGATGCAGCAGTGA-
oraCCM4   ------------------------------------------------------------------------------------------ATGGGCTCCCCCTCAGCCGCTTCCCATGGAGGG---------------------------------------------------------------------CACAGGCCCTGGCAGGGGCTCCTGATCACAGCCTCACTTTTAACCTTCTGGGACCCGCCCAGCACT---GTCCAGTTCACTATTGAAGCCCTGCCATCCAGTGCTGCAGAGGGAAAG---GATGTTCTTCTACTGGCCTGCAATATTTCAGAGACTATTCAAGCCTATTATTGGCACAAG---------------------------------GGGAAAACGGCAGAAGGGAGCCCTCTCATTGCTGGTTAT---ATAACAGAC---ATTCAAGCAAATATCCCA------------------------GGGGCCGCATACAGTGGTCGAGAGACAGTA---TACCCCAATGGA---TCCCTGCTGTTCCAAAACATCACCCTGGAGGACGCAGGATCCTAC------------------------------------------------------------------------------------------------------------------------------------------------------------------------------------------------------------------------------------------------ACCCTACGAACCATAAATGCCAGT------------------------------------------TACGACTCTGACCAAGCAACTGGCCAGCTCCATGTACAC---------------------------------------------------------------------------------------------------------------------------------------------------------------------------------------------------------------------------------------------------------------------------CAAAAC---------------------------------------------------------------------------------------------------------------------------------------------------------------------------------------------------------------------------------------------------------------------------------------------------------------------------------------------------------------------------------------------------------------------------------------------------------------------------------------------------------------------------------------------------------------------------------------------------------------------------------------------------------------------------------------------------------------------------------------------------------------------------------------------------------------------------------------------------------------------------------------------------------AACGTCCCA---------------------------------------------------------------------------------------------------------------------------------------------------------------------------------------------------------------------------------------------------------------------------------------------------------------------------------------------------------------------------------------------------------------------------------------------------------------------------------------------------------------------------------------------------------------------------------GGCCTTCCTGTGGGGGCCGTCGCTGGCATCGTGACTGGGGTC---------------------------------CTGGTTGGGGTGGCTCTGGTGGCC---GCCCTGGTGTGTTTGCTGCTCCTC---TCCAGGACTGGAAGGACCAGCATCCAG---CGTGACCTCAGGGAGCAGCCGCCCCCAGCCTCCACCCCTGGCCATGGTCCCTCTCACAGATCCACCTTCTCGGCC------------------------------------------------------------------------------------------------------------------------------------------------------------------------------------------------------------CCCCTACCAAGCACCAGA---ACAGCCAGTCGTATCTATGAGGAATTGCTATACTCTGACGCAAACATTTACTGCCAGATCGACCACAAAGCAGATGTGGTC---------TCTTAG-
gorCCM4   ------------------------------------------------------------------------------------------ATGGGCCCCCCCTCAGCCGCTCCCCATGGAGGG---------------------------------------------------------------------CACAGGCCCTGGCAGGGGCTCCTGATCACAGCCTCACTTTTAACCTTCTGGGACCCGCCCACCACT---GTCCAGTTCACTATTGAAGCCCTGCCGTCCAGTGCTGCAGAGGGAAAG---GATGTTATTCTACTGGCCTGCAATATTTCAGAAACTATTCAAGCCTATTATTGGCACAAG---------------------------------GGGAAAACGGCAGAAGGGAGCCCTCTCATTGCTGGTTAT---ATAACAGAT---ATTCAAGCAAATATCCCA------------------------GGGGCCGCATACAGTGGTCGAGAGACAGTA---TACCCCAATGGA---TCACTGCTGTTCCAAAACATCACCCTGGAGGACGCAGGATCCTAC------------------------------------------------------------------------------------------------------------------------------------------------------------------------------------------------------------------------------------------------ACCCTACGAACCATAAATGCCAGT------------------------------------------TACGACTCTGACCAAGCAACTGGCCAGCTCCACGTACAC---------------------------------------------------------------------------------------------------------------------------------------------------------------------------------------------------------------------------------------------------------------------------CAAAAC---------------------------------------------------------------------------------------------------------------------------------------------------------------------------------------------------------------------------------------------------------------------------------------------------------------------------------------------------------------------------------------------------------------------------------------------------------------------------------------------------------------------------------------------------------------------------------------------------------------------------------------------------------------------------------------------------------------------------------------------------------------------------------------------------------------------------------------------------------------------------------------------------------AACGTCCCA---------------------------------------------------------------------------------------------------------------------------------------------------------------------------------------------------------------------------------------------------------------------------------------------------------------------------------------------------------------------------------------------------------------------------------------------------------------------------------------------------------------------------------------------------------------------------------GGCCTTCCTGCGGGGGCCGTCGCTGGCATCGTGACTGGGGTC---------------------------------CTGGTTGGGGTGGCTCTGGTGGCC---GCCCTGGTGTGTTTTCTGCTCCTC---TCCAGGACTGGAAGGGCCAGCATCCAG---CGTGACCTCAGGGAGCAGCCACCCCCAGCCTCCACCCCAGGCCATGGTCCCTCTCACAGATCCACCTTCTCGGCC------------------------------------------------------------------------------------------------------------------------------------------------------------------------------------------------------------CCTCTACCCAGCCCCAGA---ACAGCCACTCCCATCTATGAGGAATTGCTATACTCTGACGCAAACATTTACTGCCAGATCGACCACAAAGCAGATGTGGTC---------TCTTAG-
humCCM4   ------------------------------------------------------------------------------------------ATGGGCCCCCCCTCAGCCGCTCCCCGTGGAGGG---------------------------------------------------------------------CACAGGCCCTGGCAGGGGCTCCTGATCACAGCCTCACTTTTAACCTTCTGGCACCCGCCCACCACT---GTCCAGTTCACTATTGAAGCCCTGCCGTCCAGTGCTGCAGAGGGAAAG---GATGTTCTTCTACTGGCCTGCAATATTTCAGAAACTATTCAAGCCTATTATTGGCACAAG---------------------------------GGGAAAACGGCAGAAGGGAGCCCTCTCATTGCTGGTTAT---ATAACAGAC---ATTCAAGCAAATATCCCA------------------------GGGGCCGCATACAGTGGTCGAGAGACAGTA---TACCCCAATGGA---TCCCTGCTGTTCCAAAACATCACCCTGGAGGACGCAGGATCCTAC------------------------------------------------------------------------------------------------------------------------------------------------------------------------------------------------------------------------------------------------ACCCTACGAACCATAAATGCCAGT------------------------------------------TACGACTCTGACCAAGCAACTGGCCAGCTCCACGTACAC---------------------------------------------------------------------------------------------------------------------------------------------------------------------------------------------------------------------------------------------------------------------------CAAAAC---------------------------------------------------------------------------------------------------------------------------------------------------------------------------------------------------------------------------------------------------------------------------------------------------------------------------------------------------------------------------------------------------------------------------------------------------------------------------------------------------------------------------------------------------------------------------------------------------------------------------------------------------------------------------------------------------------------------------------------------------------------------------------------------------------------------------------------------------------------------------------------------------------AACGTCCCA---------------------------------------------------------------------------------------------------------------------------------------------------------------------------------------------------------------------------------------------------------------------------------------------------------------------------------------------------------------------------------------------------------------------------------------------------------------------------------------------------------------------------------------------------------------------------------GGCCTTCCTGTGGGGGCCGTCGCTGGCATCGTGACTGGGGTC---------------------------------CTGGTTGGGGTGGCTCTGGTGGCC---GCCCTGGTGTGTTTTCTGCTTCTC---TCCAGGACTGGAAGGGCCAGCATCCAG---CGTGACCTCAGGGAGCAGCCGCCCCCAGCCTCCACCCCTGGCCATGGTCCCTCTCACAGATCCACCTTCTCGGCC------------------------------------------------------------------------------------------------------------------------------------------------------------------------------------------------------------CCTCTACCCAGCCCCAGA---ACAGCCACTCCCATCTATGAGGAATTGCTATACTCTGATGCAAACATTTACTGCCAGATCGACCACAAAGCAGATGTGGTC---------TCTTAG-
chiCCM4   ------------------------------------------------------------------------------------------ATGGGCCCCCCCTCAGCCGCTCCCCATGGAAGG---------------------------------------------------------------------CACAGGCCCTGGCAGGGGCTCCTGATCACAGCCTCACTTTTAACCTTCTGGGACCCGCCCACCACT---GTCCAGTTCACTATTGAAGCCCTGCCGTCCAGTGCTGCAGAGGGAAAG---GATGTTCTTCTACTGGCCTGCAATATTTCAGAAACTATTCAAGCCTATTATTGGCACAAG---------------------------------GGGAAAACGGCAGAAGGGAGCCCTCTCATTGCTGGTTAT---ATAACAGAC---ATTCAAGCAAATATCCCA------------------------GGGGCCGCATACAGTGGTCGAGAGACAGTA---TACCCCAATGGA---TCCCTGCTGTTCCAAAACATCACCCTGGAGGACGCAGGATCCTAC------------------------------------------------------------------------------------------------------------------------------------------------------------------------------------------------------------------------------------------------ACCCTACGAACCATAAATGCCAGT------------------------------------------TACGACTCTGACCAAGCAACTGGCCAGCTCCACGTACAC---------------------------------------------------------------------------------------------------------------------------------------------------------------------------------------------------------------------------------------------------------------------------CAAAAC---------------------------------------------------------------------------------------------------------------------------------------------------------------------------------------------------------------------------------------------------------------------------------------------------------------------------------------------------------------------------------------------------------------------------------------------------------------------------------------------------------------------------------------------------------------------------------------------------------------------------------------------------------------------------------------------------------------------------------------------------------------------------------------------------------------------------------------------------------------------------------------------------------AACGTCCCA---------------------------------------------------------------------------------------------------------------------------------------------------------------------------------------------------------------------------------------------------------------------------------------------------------------------------------------------------------------------------------------------------------------------------------------------------------------------------------------------------------------------------------------------------------------------------------GGCCTTCCTGTGGGGGCCGTCGCTGGCATCGTGACTGGGGTC---------------------------------CTGGTTGGGGTGGCTCTGGTGGCC---GCCCTGGTGTGTTTTCTGCTCCTC---TCCAGGACTGGAAGGGCCAGCATCCAG---CGTGACCTCAGGGAGCAGCCGCCCCCAGCCTCCACCCCCGGCCATGGTCCCTCTCACAGATCCACCTTCTCGGCC------------------------------------------------------------------------------------------------------------------------------------------------------------------------------------------------------------CCTCTACCCAGCCCCAGA---ACAGCCACTCCCATCTATGAGGAATTGCTATACTCTGACGCAAACGTTTACTGCCGGATCGACCACAAAGCAGATGTGGTC---------TCTTAG-
bonCCM4   ------------------------------------------------------------------------------------------ATGGGCCCCCCCTCAGCCGCTCCCCATGGAAGG---------------------------------------------------------------------CACAGGCCCTGGCAGGGGCTCCTGATCACAGCCTCACTTTTAACCTTCTGGGACCCACCCACCACT---GTCCAGTTCACTATTGAAGCCCTGCCGTCCAGTGCTGCAGAGGGAAAG---GATGTTCTTCTACTGGCCTGCAATATTTCAGAAACTATTCAAGCCTATTATTGGCACAAG---------------------------------GGGAAAACGGCAGAAGGGAGCCCTCTCATTGCTGGTTAT---ATAACAGAC---ATTCAAGCAAATATCCCA------------------------GGGGCCGCATACAGTGGTCGAGAGACAGTA---TACCCCAATGGA---TCCCTGCTGTTCCAAAACATCACCCTGGAGGACGCAGGATCCTAC------------------------------------------------------------------------------------------------------------------------------------------------------------------------------------------------------------------------------------------------ACCCTACGAACCATAAATGCCAGT------------------------------------------TACGACTCTGACCAAGCAACTGGCCAGCTCCACGTACAC---------------------------------------------------------------------------------------------------------------------------------------------------------------------------------------------------------------------------------------------------------------------------CAAAAC---------------------------------------------------------------------------------------------------------------------------------------------------------------------------------------------------------------------------------------------------------------------------------------------------------------------------------------------------------------------------------------------------------------------------------------------------------------------------------------------------------------------------------------------------------------------------------------------------------------------------------------------------------------------------------------------------------------------------------------------------------------------------------------------------------------------------------------------------------------------------------------------------------AACGTCCCA---------------------------------------------------------------------------------------------------------------------------------------------------------------------------------------------------------------------------------------------------------------------------------------------------------------------------------------------------------------------------------------------------------------------------------------------------------------------------------------------------------------------------------------------------------------------------------GGCCTTCCTGTGGGGGCCGTCGCTGGCATCGTGACTGGGGTC---------------------------------CTGGTTGGGGTGGCTCTGGTGGCC---GCCCTGGTGTGTTTTCTGCTCCTC---TCCAGGACTGGAAGGGCCAGCATCCAG---CGTGACCTCAGGGAGCAGCCGCCCCCAGCCTCCACCCCCGGCCATGGTCCCTCTCACAGATCCACCTTCTCGGCC------------------------------------------------------------------------------------------------------------------------------------------------------------------------------------------------------------CCTCTACCCAGCCCCAGA---ACAGCCACTCCCATCTATGAGGAATTGCTATACTCTGACGCAAACGTTTACTGCCGGATCGACCACAAAGCAGATGTGGTC---------TCTTAG-
colCCM4   ------------------------------------------------------------------------------------------ATGGGCCCCCCCTCAGTCGCTCCCCATGGAGGG---------------------------------------------------------------------CACAGGCCCTGGCAGGGGCTCCTGATCACAGCCTCACTTTTAACCTTCTGGGACCTGCCCACCACT---GTCCAGTTCACTATTGAAGCCCTGCCGTCCAGTGCTGCAGAGGGAAAG---GATGTTCTTCTACCGGCCCGCAATATTTCAGAGACTATTCAAGCCTATTATTGGCACAAG---------------------------------GGGCAAACGGCAGAAGGGAGCCCTCTCATTGCTGGTTAT---TTGACAGAC---GTTCAAGTAAATATCCCG------------------------GGGACTGCATACAGCGGTTGAGAGACAATA---TACCCCAATGGA---TCCTTGCTGTTTCAAAACGTCACCCTGGAGGACACAGGATCCTAC------------------------------------------------------------------------------------------------------------------------------------------------------------------------------------------------------------------------------------------------ACCCTACGAACCATAAATGCCAGT------------------------------------------TATGACTCCGACCAAGCAACTGGCCAGCTCCACGTACAC---------------------------------------------------------------------------------------------------------------------------------------------------------------------------------------------------------------------------------------------------------------------------CAAAAC---------------------------------------------------------------------------------------------------------------------------------------------------------------------------------------------------------------------------------------------------------------------------------------------------------------------------------------------------------------------------------------------------------------------------------------------------------------------------------------------------------------------------------------------------------------------------------------------------------------------------------------------------------------------------------------------------------------------------------------------------------------------------------------------------------------------------------------------------------------------------------------------------------AACGTCCCA---------------------------------------------------------------------------------------------------------------------------------------------------------------------------------------------------------------------------------------------------------------------------------------------------------------------------------------------------------------------------------------------------------------------------------------------------------------------------------------------------------------------------------------------------------------------------------GGCCTTCCTGTGGGGGCTGTCGCTGGCATCGTGACTGGGGTC---------------------------------CTGGTCGGGGCGGCTCTGGTGGCC---GCCCTGGTGTGTTTCCTGCTCCTC---GCCAGGACTGGAAGGGCCAGCATCCAG---CGTGACCTCAGGGAGGAGAGGCCCCCAGCCTCCACCCCCGGCCACGGTCCCTCTCACAGATCCACCTTCTCGGCT------------------------------------------------------------------------------------------------------------------------------------------------------------------------------------------------------------CCCCTACCTGGCCCCAGG---ACAGCCACTCCCATGTATGAGGAATTGCTACACTCTGACGCAAACATTTACTGCCGGATTGACCACAAAGCAGATGTGGTC---------TCTTAG-
bsnCCM4   ------------------------------------------------------------------------------------------ATGGGCCCCTCCCCAGTCGCTCCCCATGGAGGG---------------------------------------------------------------------CACAGGCCCTGGCAGGGGCTCCTGATCACAGCCTCACTTTTAACCTTCTGGGACCTGCCCACCACT---GTCCAGTTCACTATTGAAGCCCTGCCGTCCAGTGCTGCAGAGGGAAAG---GATGTTCTTCTACTGGCCCGCAATATTTCAGAGACTATTCAAGCCTATTATTGGCACAAG---------------------------------GGGAAAACGGCAGAAGGGAGCCCTCTCATTGCTGGTTAT---TTGATAGAC---GTTCAAGTAAATATCCCG------------------------GGGACTGCATACAGCGGTCGAGAGACAATA---TACCCCAATGGA---TCCCTGCTGTTCCAAAACGTCACCCTGGAGGATGCAGGATCCTAC------------------------------------------------------------------------------------------------------------------------------------------------------------------------------------------------------------------------------------------------ACCCTACGAACCATAAATGCCAGT------------------------------------------TATGACTCCGACCAAGCAACTGGCCAGCTCCACGTGCAC---------------------------------------------------------------------------------------------------------------------------------------------------------------------------------------------------------------------------------------------------------------------------CAAAAC---------------------------------------------------------------------------------------------------------------------------------------------------------------------------------------------------------------------------------------------------------------------------------------------------------------------------------------------------------------------------------------------------------------------------------------------------------------------------------------------------------------------------------------------------------------------------------------------------------------------------------------------------------------------------------------------------------------------------------------------------------------------------------------------------------------------------------------------------------------------------------------------------------AACGTCCCA---------------------------------------------------------------------------------------------------------------------------------------------------------------------------------------------------------------------------------------------------------------------------------------------------------------------------------------------------------------------------------------------------------------------------------------------------------------------------------------------------------------------------------------------------------------------------------GGCCTTCCTGTGGGGGCTGTCGCTGGCATCGTGACTGGGGTC---------------------------------CTGGTCGGGGTGGCTCTGGTGGCT---GCCCTGGTGTGTTTCCTGCTCCTC---GCCAGGACTAGAAGGGCCAGCATCCAG---CGTGACCTCAGGGAGCAGAGGCTCCCAGCCTCCACCCCCGGCCACGGTCCCTCTCACAGATCCACCTTCTCGGCC------------------------------------------------------------------------------------------------------------------------------------------------------------------------------------------------------------CCCCTACCTGGCCCCAGG---ACAGCCACTCCCATGTATGAGGAATTGCTACACTCTGACGCAAACATTTACTGCCGGATTGACCACAAAGCAGATGTGGTC---------TCTTAG-
gsnCCM4   ------------------------------------------------------------------------------------------ATGGGCCCCTCCCCAGTCGCTCCCCATGGAGGG---------------------------------------------------------------------CACAGGCCCTGGCAGGGGCTCCTGATCACAGCCTCACTTTTAACCTTCTGGGACCTGCCCACCACT---GTCCAGTTCACTATTGAAGCCCTGCCGTCCAGTGCTGCAGAGGGAAAG---GATGTTCTTCTACTGGCCCGCAATATTTCAGAGACTATTCAAGCCTATTATTGGCACAAG---------------------------------GGGAAAACGGCAGAAGGGAGCCCTCTCATTGCTGGTTAT---TTGATAGAC---GTTCAAGTAAATATCCCG------------------------GGGACTGCATACAGCGGTCGAGAGACAATA---TACCCCAATGGA---TCCCTGCTGTTCCAAAACGTCACCCTGGAGGACGCAGGATCCTAC------------------------------------------------------------------------------------------------------------------------------------------------------------------------------------------------------------------------------------------------ACCCTACGAACCATAAATGCCAGT------------------------------------------TATGACTCCGACCAAGCAACTGGCCAGCTCCACGTGCAC---------------------------------------------------------------------------------------------------------------------------------------------------------------------------------------------------------------------------------------------------------------------------CAAAAC---------------------------------------------------------------------------------------------------------------------------------------------------------------------------------------------------------------------------------------------------------------------------------------------------------------------------------------------------------------------------------------------------------------------------------------------------------------------------------------------------------------------------------------------------------------------------------------------------------------------------------------------------------------------------------------------------------------------------------------------------------------------------------------------------------------------------------------------------------------------------------------------------------AACGTCCCA---------------------------------------------------------------------------------------------------------------------------------------------------------------------------------------------------------------------------------------------------------------------------------------------------------------------------------------------------------------------------------------------------------------------------------------------------------------------------------------------------------------------------------------------------------------------------------GGCCTTCCTGTGGGGGCTGTCGCTGGCATCGTGACTGGGGTC---------------------------------CTGGTCGGGGTGGCTCTGGTGGCT---GCCCTGGTGTGTTTCCTGCTCCTC---GCCAGGACTAGAAGGGCCAGCATCCAG---CGTGACCTCAGGGAGCAGAGGCTCCCAGCCTCCACCCCCGGCCACGGTCCCTCTCACAGATCCACCTTCTCGGCC------------------------------------------------------------------------------------------------------------------------------------------------------------------------------------------------------------CCCCTACCTGGCCCCAGG---ACAGCCACTCCCATGTATGAGGAATTGCTACACTCTGACGCAAACATTTACTGCCGGATTGACCACAAAGCAGATGGGGTC---------TCTTAG-
styCCM4   ------------------------------------------------------------------------------------------ATNGGGGTCCCCTCAGCTGCTCCCCATGGAGGG---------------------------------------------------------------------CACAGGCCCTGGCAGGGGCTCCTGATCACAGCCTCACTTTTAACCTTCTGGGACCTGCCCACCACT---GTCCAGTTCACTATCGAAGCCCTGCCGTCCAGTGCTGCAGAGGGAAAG---GATGTTCTTCTACGGGCCTGCAATATTTCAGAAACTATTCAAGCCTATTATTGGCACAAG---------------------------------GGGAAAACGGCAGAAGGGAGCCCTCTCATTGCTGGTTAT---TTGATAGAC---GTTCAAGTAAATATCCCG------------------------GGGACTGCATACAGCGGTCGAGAGAAAATA---TACTCCAACGGA---TCCCTGCTGTTCCAAAACGTCACCCTGGAGGACGCAGGATCCTAC------------------------------------------------------------------------------------------------------------------------------------------------------------------------------------------------------------------------------------------------ACCCTACGAACCATAAACGCCAAT------------------------------------------TATGACTCCGACCAAGCAACTGGCCAGCTCCACGTACAC---------------------------------------------------------------------------------------------------------------------------------------------------------------------------------------------------------------------------------------------------------------------------CAAAAC---------------------------------------------------------------------------------------------------------------------------------------------------------------------------------------------------------------------------------------------------------------------------------------------------------------------------------------------------------------------------------------------------------------------------------------------------------------------------------------------------------------------------------------------------------------------------------------------------------------------------------------------------------------------------------------------------------------------------------------------------------------------------------------------------------------------------------------------------------------------------------------------------------AACGTCCCA---------------------------------------------------------------------------------------------------------------------------------------------------------------------------------------------------------------------------------------------------------------------------------------------------------------------------------------------------------------------------------------------------------------------------------------------------------------------------------------------------------------------------------------------------------------------------------GGCCTTCCTATGGGGGCTGTCTCTGGCATCGTGACTGGGGTC---------------------------------CTGGTCGGGGTGGCTCTGGCGGCC---GCCCTGGTGTGTTTCCTGCTCCTC---GCCAGGACTGGAAGGGCCAGCATCCGG---CGTGACCTCAGGGAGCAGAGGCCCCCAGCCTCCACCCCCGGCCACGGTCCCTCTCACAGATCTGCCTTCTCGTCT------------------------------------------------------------------------------------------------------------------------------------------------------------------------------------------------------------CCTCTACCTGGCCCCAGG---ACAGCCACTCCCCTGTATGAGGAATTGCTACACTCTGACGCAAACATTTACTGCTGGATTGACCACAAAGCAGATGTGGTC---------TCTTAG-
babCCM4   ------------------------------------------------------------------------------------------ATGGGCCCCCCCTCAGCTGCTCCCCATGGAGGG---------------------------------------------------------------------CACAGGCCCTGGCAGGGGTTCCTGATCACAGCCTCACTTTTAACCTTCTGGGACCTGCCCCCCACT---GTCCAGTTCACTATCGAAGCCCTGCCGTCCAGTGCTGCAGAGGGAAAG---GATGTTCTTCTACGGGCCTGCAATATTTCAGAGACTATTCAAGCCTATTATTGGCACAAG---------------------------------GGGAAAACGGCAGAAGGGAGCCCTCTCATTGCTGGTTAT---TTGATAGAC---GTTCAAGTAAATATCCCG------------------------GGGACTGCATACAGCGGTCGAGAGACAATA---TACTCCAACGGA---TCCCTGCTGTTCCAAAACGTCACGCTGGAGGACGCAGGATCCTAC------------------------------------------------------------------------------------------------------------------------------------------------------------------------------------------------------------------------------------------------ACCCTCCGAACCATAAACGCCAAG------------------------------------------TATGACTCCGACCAAGCAACTGGCCAGCTCCACGTACAC---------------------------------------------------------------------------------------------------------------------------------------------------------------------------------------------------------------------------------------------------------------------------CAAAAC---------------------------------------------------------------------------------------------------------------------------------------------------------------------------------------------------------------------------------------------------------------------------------------------------------------------------------------------------------------------------------------------------------------------------------------------------------------------------------------------------------------------------------------------------------------------------------------------------------------------------------------------------------------------------------------------------------------------------------------------------------------------------------------------------------------------------------------------------------------------------------------------------------AACGTCCCA---------------------------------------------------------------------------------------------------------------------------------------------------------------------------------------------------------------------------------------------------------------------------------------------------------------------------------------------------------------------------------------------------------------------------------------------------------------------------------------------------------------------------------------------------------------------------------GGCCTTCCTGTGGGGGCTGTCGCTGGCATCGTGACTGGGGTC---------------------------------CTGGTCGGGGTGGCTCTGGTGGCC---GCCCTGGTGTGTTTCCTGCTCCTC---GCCAGGACTGGAAGGGCCAGCATCCGG---CGTGACCTCAGGGAGCAGAGGCCCCCAGCCTCCACCCCCGGCCACGGTCCCTCTCACAGATCTGCCTTCTCGGCT------------------------------------------------------------------------------------------------------------------------------------------------------------------------------------------------------------CCTCTACCTGGTCCCAGG---ACAGCCACTCCCCTGTATGAGGAATTGCTACACTCTGACGCAAACATTTACTGCCGGATTGACCACAAAGCAGATGTGGTC---------TCTTAG-
PTmCCM4   ------------------------------------------------------------------------------------------ATGGGCCCCCCCTCAGTTGCTCCCCATGGAGGG---------------------------------------------------------------------CACAGGCCCTGGCAGGGGCTCCTGATCACAGCCTCACTTTTAACCTTCTGGGACCTGCCCACCACT---GTCCAGTTCACTATCGAAGCCCTGCCGTCCAGTGCTGCAGAGGGAAAG---GATGTTCTTCTACTGGCCTGCAATATTTCAGAGACTATTCAAGCCTATTATTGGCACAAG---------------------------------GGGAAAACGGCAGAAGGGAGCCCTCTCATTGCTGGTTAT---TTGATAGAC---GTTCAAGTAAATATCCCA------------------------GGGACTGCATACAGCGGTCGAGAGACAATA---TACTCCAACGGA---TCCCTGCTGTTCCAAAACGTCACCCTGGAGGACGCAGGATCCTAC------------------------------------------------------------------------------------------------------------------------------------------------------------------------------------------------------------------------------------------------ACCCTACGAACCATAAACGCCAAT------------------------------------------TATGACTCCGACCAAGCAACTGGCCAGCTCCACGTACAC---------------------------------------------------------------------------------------------------------------------------------------------------------------------------------------------------------------------------------------------------------------------------CAAAAC---------------------------------------------------------------------------------------------------------------------------------------------------------------------------------------------------------------------------------------------------------------------------------------------------------------------------------------------------------------------------------------------------------------------------------------------------------------------------------------------------------------------------------------------------------------------------------------------------------------------------------------------------------------------------------------------------------------------------------------------------------------------------------------------------------------------------------------------------------------------------------------------------------AACGTCCCA---------------------------------------------------------------------------------------------------------------------------------------------------------------------------------------------------------------------------------------------------------------------------------------------------------------------------------------------------------------------------------------------------------------------------------------------------------------------------------------------------------------------------------------------------------------------------------GGCCTTCCTGTGGGGGATGTCGCTGGCATCGTGACTGGGGTC---------------------------------CTGGTCGGGGTGGCTCTGGTGGCC---GCCCTGGTGTGTTTCCTGCTCCTC---GCCAGGACTGGAAGGGCCAGCATCCAG---CGTGACCTCAGGGAGCAGAGGCCCCCAGCCTCCACCCCCGGCCACGGTCCCTCTCACAGATCCGCCTTCTCGGCC------------------------------------------------------------------------------------------------------------------------------------------------------------------------------------------------------------CCCCTACCTGGCCCCAGG---ACAACCACTCCCCTGTATGAGGAATTGCTACATTCTGACGCAAACATTTACTGCCGGATTGACCACAAAGCAGATGTGGTC---------TCTTAG-
CEmCCM4   ------------------------------------------------------------------------------------------ATGGGCCCCCCCTCAGTTGCTCCCCATGGAGGG---------------------------------------------------------------------CACAGGCCCTGGCAGGGGCTCCTGATCACAGCTTCACTTTTAACCTTCTGGGACCTGCCCACCACT---GTCCAGTTCACTATCGAAGCCCTGCCGTCCAGTGCTGCAGAGGGAAAG---GATGTTCTTCTACTGGCCTGCAATATTTCAGAGACTATTCAAGCCTATTATTGGCACAAG---------------------------------GGGAAAACGGCAGAAGGGAGCCCTCTCATTGCTGGTTAT---TTGATAGAC---GTTCAAGTAAATATCCCA------------------------GGGACTGCATACAGCAGTCGAGAGACAATA---TACTCCAACGGA---TCCCTGCTGTTCCAAAACGTCACCCTGGAGGACGCAGGATCCTAC------------------------------------------------------------------------------------------------------------------------------------------------------------------------------------------------------------------------------------------------ACCCTACGAACCATAAACGCCAAT------------------------------------------TATGACTCCGACCAAGCAACTGGCCAGCTCCACGTACAC---------------------------------------------------------------------------------------------------------------------------------------------------------------------------------------------------------------------------------------------------------------------------CAAAAC---------------------------------------------------------------------------------------------------------------------------------------------------------------------------------------------------------------------------------------------------------------------------------------------------------------------------------------------------------------------------------------------------------------------------------------------------------------------------------------------------------------------------------------------------------------------------------------------------------------------------------------------------------------------------------------------------------------------------------------------------------------------------------------------------------------------------------------------------------------------------------------------------------AACATCCCA---------------------------------------------------------------------------------------------------------------------------------------------------------------------------------------------------------------------------------------------------------------------------------------------------------------------------------------------------------------------------------------------------------------------------------------------------------------------------------------------------------------------------------------------------------------------------------GGCCTTCCTGTGGGGGCTGTCGCTGGCATCGTGACTGGGGTC---------------------------------CTGGTCGGGGTGGCTCTGGTGGCC---GCCCTGGTGTGTTTCCTGCTCCTC---GCCAGGACTGGAAGGGCCAGCATCCAG---CGTGACCTCAGGACGCAGAGGCCCCCAGCCTCCACCCCCGGCCACGGTCCCTCTCACAGATCCGCCTTCTCGGCC------------------------------------------------------------------------------------------------------------------------------------------------------------------------------------------------------------CCCCTACCTGGCCCCAGG---ACAACCACTCCCCTGTATGAGGAATTGCTACACTCTGACGCAAACATTTACTGCCGGATTGACCACAAAGCAGATGTGGTC---------TCTTAG-
macCCM4   ------------------------------------------------------------------------------------------ATGGGCCCCCCCTCAGCTGCTCCCCATGGAGGG---------------------------------------------------------------------CACAGGCCCTGGCAGGGGCTCCTGATCACAGCCTCACTTTTAACCTTCTGGGACCTGCCCACCACT---GTCCAGTTCACTATCGAAGCCCTGCCGTCCAGTGCTGCAGAGGGAAAG---GATGTTCTTCTACTGGCCTGCAATATTTCAGAGACTATTCAAGCCTATTATTGGCACAAG---------------------------------GGGAAAACGGCAGAAGGGAGCCCTCTCATTGCTGGTTAT---TTGATAGAC---GTTCAAGTAAATATCCCA------------------------GGGACTGCATACAGCGGTCGAGAGACAATA---TACTCCAACGGA---TCCCTGCTGTTCCAAAACGTCACCCTGGAGGACGCAGGATCCTAC------------------------------------------------------------------------------------------------------------------------------------------------------------------------------------------------------------------------------------------------ACCCTACGAACCATAAACGCCAAT------------------------------------------TATGACTCCGACCAAGCAACTGGCCAGCTCCACGTACAC---------------------------------------------------------------------------------------------------------------------------------------------------------------------------------------------------------------------------------------------------------------------------CAAAAC---------------------------------------------------------------------------------------------------------------------------------------------------------------------------------------------------------------------------------------------------------------------------------------------------------------------------------------------------------------------------------------------------------------------------------------------------------------------------------------------------------------------------------------------------------------------------------------------------------------------------------------------------------------------------------------------------------------------------------------------------------------------------------------------------------------------------------------------------------------------------------------------------------AACGTCCCA---------------------------------------------------------------------------------------------------------------------------------------------------------------------------------------------------------------------------------------------------------------------------------------------------------------------------------------------------------------------------------------------------------------------------------------------------------------------------------------------------------------------------------------------------------------------------------GGCCTTCCTGTGGGGGCTGTCACTGGCATCGTGACTGGGGTC---------------------------------CTGGTCGGGGTGGCTCTGGTGGCC---GCCCTGGTGTGTTTCCTGCTTCTC---GCCAGGACTGGAAGGGCCAGCATCCAG---CGTGACCTCAGGACGCAGAGGCCCCCAGCCTCCACCCCCGGCCACGGTCCCTCTCACAGATCCGCCTTCTCGGCC------------------------------------------------------------------------------------------------------------------------------------------------------------------------------------------------------------CCCCTACCTGGCCCCAGG---ACAACCACTCCCCTGTATGAGGAATTGCTACACTCTGACCCAAACATTTACTGCCGGATTGACCACAAAGCAGATGTGGTC---------TCTTAG-
nitCCM5   ------------------------------------------------------------------------------------------ATGAGGCCTCCCTCAGCCCCTTCCCACAGATGG---------------------------------------------------------------------TGCATCCCCTGGCAGAGGCTCCTGCTCACAGCCTCACTTCTAAGCTTCTGGAACCCGCCCACCAGT---GCCCAGCTCACTATTGAATCCATGCCATCCAATGTCGCAGAGGGGAAG---GAGGTTCTTCTACTCATCCACAATCTGCCCCAGAATACT---GGCTTCAACTGGTACAAA---------------------------------GGGAAAGCGTGGACAAGCACCCGTCGAATTATGGGA---------ACAACA---ACTCAACAAACTATCCTA------------------------GGCCCGCACAACAGCGGCCGAGAGACAATA---TACCCCAATGCC---TCCCTGCTGATCCAGAACGTCAACCTGAATGACACAGGATTCTAC------------------------------------------------------------------------------------------------------------------------------------------------------------------------------------------------------------------------------------------------AGGCTACAAGTCATAACGGCAGAT------------------------------------------CTTGTGAATGAAGAAGCAACTGGCCAGTTCCGTGTATAC---------------------------------------CCGGAGCTGCCCAAGCCCAACATCACCAGCAACAACTCCAACCCTGTGGAGAACAAGGATGCTGTTGCCTTAACCTGTGACCCTGAGATTCAGAACACAACCTACTTGTGGTGGGTAAATGGTCAGAGCCTCCTGGTCAGTCCCAGGCTGCAGCTGTCCAGTGACAACAGGACCCTCACTCTACTCAGTGTCACAAGGAATGACACAGGACCCTATGAATGTGGAATCCAGAAC---TCAGTGAGTGCAAACCGCAGTGACCCAGTCACTCTGAATGTCCTCTATGGCCCGGAT---GCCCCCACCATTTCCCCTCTAGACACATCTTACAGATCA---------------------GGGGAAAATCTGAACCTCTCCTGCCACGCAGCCTCTAACCCACCTGCAGAGTACTCTTGGCTTATCAATGGAACA---TCACAGGTAAACACACAGGAGCTCTTTATCTCCAACATCACTGTGGATCACAGCGGATCCTATACCTGCTATGCCCAAAACTCAGCCACTGGCCTCAATAGGACCACAGTCAAG---ATCATCACAGTCTCTGCAGAGCCGCCC---AAGCCCTACATCACCAGCAACAACTCCAACCCTGTGGAGAACGAGGATGCTGTGGCCTTAACCTGTGAAGCTGAGACTCAGAACTCAACCTACCTGTGGTGGGTAAATGGTCAGAGCCTCCCTGTCAGCTCCAGGCTGCAGCTGTCCAGTGACAACAGGACCCTCACTCTACTCAGCGTCACAAGGAATGACGCAGGAACCTATGAGTGTGGAACCCAGAACAAATTG------------AGTGACCCAGTCACCCTGAATGTCCTCTATGGCCCGGATACTCCCATCATTTCCCCCTCATACACCTATTACCATCCAGGGGCAAGCCTCAACCTCTCCTGCCATGCAGCCTCTAACCCACCTGCACAATATGCTTGGCTGATTGATGGGAGCCTCCAGCAAAACACAGGAGAGCTCTTTGTCTCCAACATCACCGAGAAGAACAGCGGACTCTATACCTGCCATGCCAATAACTCGGCCACAGGCCGCAACAGGATCGCAGTGAAGACAATCACAGTCGCTGCGGAGCTGCCC---------AAGCCCAACATCACCAGCAACAACTCCAACCCTGTGGAGAACAAGGATGCTGTTGCCTTAACCTGTGACCCTGAG---ATTGACACAACCTACCTGTGGTGGGTAAATGGTCAGAGCCTCCTGGTCAGTCCCAGGCTGCAGCTGTCCAGTGACAACAGGACCCTCACTCTACTCAGTGTCACAAGG---------AATGACACAGGACCCTATGAATGTGGAATCCAGAACTCAGTGAGTGCAAACCGCAGTGACCCAGTCACCCTGGATGTCTTCTATGGCCCGGACACCCCCATCATTTCCCCTCCAGACTTGTCTTACCATTCAGGAGAAAAACTCAACCTCTCCTGCCACTCGGCCTCTAACCCACCCCCGCAGTATTCTTGGTATATCAATGAGACGTCGCAGTCACACACACAAGTGCTCTTCATCTCCAAAATCACTTCAAATCATAACGGGGCCTACGCCTGTTTTGTCTCTAACTTGGCAACTGGCCGCAATAATTCCGCAGTCAAGAACATCACAGTC---TCCGTACCAGAT------AGTGTCCTCTCAGCTGGGACCACTGTCAGCATCCTGATGGGAGTG---------------------------------CTGGCCGCGATGGCTCTGACA----------------------------------------------------------------------------------------------------------------------------------------------------------------------------------------------------------------------------------------------------------------------------------------------------------------------------------------------------------------------------------------------------------------------------------------------------------------------------
sqmCCM5   ------------------------------------------------------------------------------------------ATGAGGCCCCCCTCAGCCCCTTCCCACAGATGG---------------------------------------------------------------------CGCATCCCCTGGCAGAGGCTCCTGCTCATAGCCTCACTTCTAACCTTCTGGAACCCGCCCACCAGT---GCCCAGCTCACTATTGAATCCGTGCCATCCAATGCTGCAGAGGGGAAG---GAGGTTCTTCTACTCACCCGCAATCTGTCCCAGGATACT---GGCTTCAACTGGTACAAA---------------------------------GGGGGAAGCGTGGACAGCACCCGTCGAATTATAGGA---------ATAGCA---ACTCAACTAACTACCCGA------------------------GGGCCCGCATACAGCGGCCGAGAGACAATA---TACCCCAATGCC---TCCCTGCTGATCCAGAATGTCACCCTGAGTGACACAGGATTCTAC------------------------------------------------------------------------------------------------------------------------------------------------------------------------------------------------------------------------------------------------ATGCTACAAGTCATAACGGCAAAT------------------------------------------CTTGTGAATACAGAAGCAGCAGGCCAGTTCCGTGTATAC---------------------------------------CCGGAGCTGTCCAAGCCCTCCATCACCAGCAACAACTCCAATCCCGTGGAGAACAAGGATGCTGTGGCCTTAACCTGTGAACCTGAGACTCAGGACACAACCTACCTGTGGCGGGTAAATGGTCAGAGTCTCCTGGTCAGCCCCAGGCTGCAGCTGTCCAGTGACAACAGGACCCTCACTCTATTCAATATCACAAGAAACGACACAGGACCCTATGAATGTGAAACCCAGAAT---CCAGTGAGTGGGAAACACAGTGACCCAGCCACCCTGAATGTTCTCTATGGCCCGGAT---GCCCCCACCATTTCCCCTCTAGACACATCTTACGGATCA---------------------GGGGAAAATCTGAACCTCTCCTGCCACGCAGCTTCTAACCCATCTGCAGAGTACTCTTGGCTTGTCAATGGAACA---TCACAGATAAACACACAGGAGCTCTTGATCCGCAACATCACTGTGGATCACAGCGGATCCTATATGTGCTATGCCCAAAACTCAGCCACTGGCCTCAACAGCACCGCAGTCAAG---ATCATCACAGTCTCTGCAGAGCTGCCC---AAACCCTACATCACCAGCAACAACTCCAACCCCGTGGAGGACGAGGATGCTGTGGCCTTGACCTGTGAACCTGAGACTCAGAACGCAACCTACCTGTGGTGGGTAAATGGTCAGAGCCTCCCTGTCAGCCCCAGGCTGCAGCTGTCCCGTGACAACAGGACCCTCACTCTACTCAGCGTCACAAGGAATGACACAGGACCCTATGAGTGTGGAACCCAGAACCAATTG------------AGTGGCCCAGTCAGCCTGAATGTCCTCTATGGCCCGGATACTCCCATCATTTCCCCCTCATACACCCATTACCAACCAGGGGTAAACCTCAACCTCTCCTGCCATGCAGCCTCTAACCCACCTGCACAGTATGCTTGGCTGATTAATGGGAGCCTCCAGCAAAACGCGGGAGAGCTCTTTGTCTCCAACATCACTGAGAAGAACAGTGGACTCTATACCTGCCATGCCAATAACTCGGCCACAGGCCGCAACAGGACCACAGTGAAGGCAATCACAGTCTCTGGGGAGCTGCCC---------AAGCCCTACATCACCAGCAACAACTCCAACCCTGTGGAGAACAAGGATGCTGTGGCCTTAACCTGTGCACCTGAG---ACTGAATCTACCTACCTGTGGTGGGTAAATGGTCAGAGCCTCCTGGTCAGTCCCGGGCTGCAGCTGTCCAGTGACAACAGGACCCTCACTCTACTGACTGTCACAAGG---------AATGACACAGGACCCTATCAGTGTGGAATCCAGAACCCAGTGAGTGCAAACCACAGTGATCCAGTCACTCTGGATGTCTTCTATGGCCCGGACACCCCCACCATTTCCCCTCCAGACGCATCTTACCGTTTAGGAGCTAACCTCAACCTCTCCTGCCACTCGGCATCTAACCCACCCCCGACGTATTCTTGGTATATCAATGGGACGTCGAAGTCAAACACACAAGTGCTCTTCATTGCCCAAATCACTTCAGATCATAACGGTGCCTACGCCTGTCGTGTCTCTAACTCAGCGACTGGCCGCAATAATTCCACAGTCAAGAACATCACAGTC---TCCGTACCAGAC------AGTGTTGTCTCAGCTGGGACCACTGCCAGCATCATGACTGGAGTG---------------------------------CTGGCTGGGGTGGCTCTGATA----------------------------------------------------------------------------------------------------------------------------------------------------------------------------------------------------------------------------------------------------------------------------------------------------------------------------------------------------------------------------------------------------------------------------------------------------------------------------
capCCM5   ------------------------------------------------------------------------------------------ATGAGGCTCCCCTCAGCCCCTTCCCACAGATGG---------------------------------------------------------------------CGCATCCCCTGGCAGAGGCTCCTGCTCATAGCCTCGCTTCTAACCTTCTGGAACCCGCCCACCAGT---GCCCAGCTCACTATTGAATCCGTGCCATCCAATGCTGCAGAGGGGAAG---GACGTTCTTCTACTCACCCACAATCTGCCCCAGAATATT---GGCTTCAACTGGTACAAA---------------------------------GGGCAAGGTGTGGACGGTACCCGTCGAATTATAGGA---------GTAGCA---ACTCAACTAACTACCCCA------------------------GGGCCCGCACACAGCGGCCGAGAGACAATA---TACCCCAATGCC---TCCCTGCTGATCCAGAACGTCACCCTGAATGACACAGGATTCTAC------------------------------------------------------------------------------------------------------------------------------------------------------------------------------------------------------------------------------------------------ACCCTGCAAGTCATAAAGGTGGAT------------------------------------------CTTGTGAATGAAGAAGCAACTGGCCAGTTCCGTGTATAC---------------------------------------CCGGAGCTGCCCAAGCCCTACGTCAACAGCAACAACTCTGACCCCGTGGAGAACAGGGATGTTGTGGCCTTAACCTGTGAACCTGAGACTCAGGACACAACCTACCTATGGCGGGTAAATGGTCAGAGCCTCCCTGTCAGCCCCAGGCTGCAGCTGTCCAGTGACAACAGGACCTTCACTCTATTCAATATCACAAGAAATGACACAGGACCCTACGAATGTGAAACCCAGAAC---CCAGTGAGTGCCCACCGCAGTGACCCAGTCACTCCAAATGTCCTCTATGGCCCGGAT---GCCCCCACCATTTTCCCTCTAGACACATCTTACAGATCA---------------------GGGGAAAATCTGAACCTCTCCTGCCACGCAGCCTCTAACCCACCTGCAGAGTACTCTTGGCTTGTTAACGGAACA---TCACAGATAAACACACAGGAGCTCTTGATCCGCAACATCACTGTGGATCACAGCGGATCCTATATGTGCTATGCCCAAAACTCAGCCACTGGCCTCAACAGGACCACAGTCAAG---ATCATCACAGTCTCTGCAGAGCTGCCC---AAGCCCTACATCACCAGCAACAACTCCAACCCTTTGGAGGACGAGGATGCTGTGGCCTTAACCTGTGAACCGGAGACTCAGAACTCAACCTACCTGTGGTGGGTAAATGGTCAGAGCCTCCCTGTCAGCCCCAGGCTGCAGCTGTCCAGTGACAACAGGACCCTCACTCTACTCAGAGTCACAAGGAATGACGCAGGACCCTATGAGTGTGGAATCCAGAACCAATTG------------AGTGACCCAGTCACCCTGAATGTCCTCTATGGCCCAGATACTCCCATCATTTCCCCCTCATACAGCCATTACCATCCAGGGGTAAACCTCAACCTCTCCTGCCATGCAGCCTCTAACCCACCTGCACAGTATGCTTGGCTGATTGATGGGAGCCTCCAGCACAACACAGGAGAGCTCTTTGTCTCCAACATCACTGAGAAGAACAGTGGACTCTATACCTGCCACGCCAATAACCTGGCCACAGGCCGCAACAGGACCACAGCGAAGACAATCACAGTCTCCGCGGAGCTGCCC---------AAGCCCTACATCAACAGCAACAACTCCAACCCCGTGGAGAACAAGGATGTTGTGGCCTTAACCTGTGAACCGGAG---ACTAACTCAACCTACCTGTGGTGGGTAAATGGTCAGAGCCTCCTGGTCAGTCCCAGGCTGCAGCTGTCCAGTGACAACAGGACCCTCACTTTACTCAGCATCACAAGG---------AATGACAAAGGACCCTATGAGTGTGAAATCCAGAACCCAGTGAGTGCAAACCGCAGTGATCCCGTCACCCTGGATGTCTTCTATGGCCCGGACACCCCCATCATTTCCCCTCCAGACTCATCTTACCGTTTAGGAGCAAACCTCAACCTCTCCTGCCACTCGGCCTCTAACCCACCCCCGAAGTATTCTTGGTATATCAATGGGACGTTGCAGTCAAACACACAAGTGCTCTTCATCCCCCAAATCACTTCAAGTGATAACGGGGCCTACGCCTGTTTTGTCTCTAACTCAGCGACTAGCCGCTATAATTCCACAGTCAAGAAAATCACAGTC---TCCGTACCAGAC------AGTGTTGTCTCAGCTGGGACCACTGTCAGCATCATGACTGGAGTG---------------------------------CTGGCCGCGGTGGCTCTCACA----------------------------------------------------------------------------------------------------------------------------------------------------------------------------------------------------------------------------------------------------------------------------------------------------------------------------------------------------------------------------------------------------------------------------------------------------------------------------
marCCM5   ------------------------------------------------------------------------------------------ATGAGGCCCCCCTCAGCACCTTCCCACAGATGG---------------------------------------------------------------------CGCATCCCCTGGCAGAGGTTCCTGCTCATAGCCTCACTTCTAACCTTCTGGAACCTGCCCACCAGT---GCCCAGCTCACTATTGAATCCATTCCATCCAATGCTGCAGAGGGGAAA---GAGGTTCTTCTACTCACCCACAATGTGTCCCAGAATACG---GCCTTCAACTGGTACAAA---------------------------------GGGGAAAGAGTGGACAGGACCCGTCGAATTCTGGGA---------ATAGAA---GTTCAACAAACTATCCAA------------------------GGGCCCGCATACAGCGGCCGAGAGACAATA---AACCCCAATGTC---TCCCTGCTGATCCAGAACGTCACCCTGAGTGACACAGGATTCTAC------------------------------------------------------------------------------------------------------------------------------------------------------------------------------------------------------------------------------------------------ACTCTGCAAATCATAAAGAACGAC------------------------------------------TCTGGAATTGAAGTAGCAACTGTCCAGTTCCGTGTATAC---------------------------------------CCGGAGCTGTCCAAGCCCAACATCACCAGCAACAACTCCAGGCCTGTGGAGAACAAGGATGCTGTGGCCTTAACCTGTGAACCTGAGACTCAGGACACAACCTACCTGTGGTGGGTAAATGGTCAGAGCCTCCCGGTGAGTCCCAGGCTGCAGCTGTCCAGTGACAACAGGACCCTCACTCTACTCAGCGTCACAAGGAATGACACAGGACCCTATGAGTGTGGAATCCAGAAC---CCAGTGAGTGCGAACCGCAGTGACCCAGTCACCCTGAATGTCCTCTATGGCCCGGAC---ACCCCCATCATTTCCCCTCCAGACTCATCTTACCGTTCA---------------------GGAGCAAACCTCAACCTCTCCTGCCACTCGGCCTCTAACCCAACCCCAACGTATTCCTGGTATATCAATGGGACT---TTGCAGTCACACACACAAGTGCTCTTCATCCCCCAAATCACTTCAAATCACACCGCAGTCTATGGCTGCTTTGTCTCTAACTCAGCGACCCGCCGCTATAATTCCACAGTCAAG---ACGATCACGGTCTCTGTA------------------------------------------------------------------------------------------------------------------------------------------------------------------------------------------------------------------------------------------------------------------------------------------------------------------------------------------------------------------------------------------------------------------------------------------------------------------------------------------------------------------------------------------------------CCAGGCGGTCCT---------------------------------------------------------------------------------------------------------------------------------------------------------------------------------------------------------------------------------------------------------------------------------------------------------------------------------------------------------------------------------------------------------------------------------------------------------------------------------------------------------------------------------------------------------------------------------GTTGACTCAGCTGGGACCACTGTCAGCATCATGACTGGAGTG---------------------------------CTGGCTGGGGTGGCTCTGATA----------------------------------------------------------------------------------------------------------------------------------------------------------------------------------------------------------------------------------------------------------------------------------------------------------------------------------------------------------------------------------------------------------------------------------------------------------------------------
marCCM8   ------------------------------------------------------------------------------------------ATGGTGCCTCCCTCAGCCCCTCCCTGCAGATGG---------------------------------------------------------------------CACGTCCCCTCGCAGGGCCTCCTGCTCACAGCCTCACTTTTCACCTTCTGGAACCCGCCCACCACT---GCCCAGTTCAGTATTGAAGCTGTGCCACCCAATGCTGCAGAAGGGAAG---GAGGTTCTTCTGCTTGTCCACAATCTGCCCCAGGAACTTCTTGGCTACAACTGGTACAAA---------------------------------GGGGAAACGGTGGATGCCAAACGGCGAATTATAGGATAT---GTAGTGAGA---CCTCAAATAACTACCCCA------------------------GGGCCCGCATACAGCGGTCGAGAGGCACTA---TACCCCAATGCA---TCCCTACTGATGCAGAACGTCACCAGAAATGACACAGGATTCTAC------------------------------------------------------------------------------------------------------------------------------------------------------------------------------------------------------------------------------------------------ACTCTACAAGTCGTAAAGCTAGAT------------------------------------------CTTGTGAATGAAGAAGTAACGGGCCAGTTCAGCGTACAC---------------------------------------CTGGAGCTGTCCAAGCCCTACATCACCAGCAACAACTCCAGCCCTGTGGAGAACAAGGATGCTGTGGCCTTAACCTGTGAACCTGAGACTCAGGACACAACCTACCTGTGGTGGGTAAATGGTCAGAGGCTCCTGGTCAGTCCCAGGCTGCAGCTGTCCAGTGACAACAGGACCCTCACTCTACTCAGCGTCACAAGGAATGACACAGGACCCTATGAGTGTGAAATACAGAAC---CCAGTGAGTGCGAACTTCAGTGACCCAGTCACCCTGAATGTCCTCTATGGCCCAGAA---GCCCCCATCATTTCCCCTTCAGACACCTATTACTACCCA---------------------GGAGGAAATCTCAGCCTCTCCTGCCATGCAACCTCTAATCCAGCCTCACGGTATTCTTGGTCTGTAAACGGCACA---TTCCAGCAACACAAACAAAAGCTCTTTATCCCCAACATTACTGTGAAGAACAGCGGATCCTATGCCTGCCACGCCGTGAACCCAGCCACTGGCCACAACAGGACCACAGTCAAG---ATGATCACAGTGTCTGCTGTA------ATCCAAGGCTTTGAAACA---------------------------------------------------------------------------------------------------------------------------------------------------------------------------------------------------------------------------------------------------------------------------------------------------------------------------------------------------------------------------------------------------------------------------------------------------------------------------------------------------------------------------AGCCATTCCCCA------------------------------------------AACGAGAGAAGGAGTCCCTTGGATGGGGGAGGAGCAGCTCAGACTGCTCCCTTCTCTACTCCCAGCACCCCAGTGGGCCCT---GCCCTGACTCAACCTGGGGTGGGACCTGGC------------------TGTATGGAGAAGGTGTCCAGGTAGCCTGTCCCAAATCTCGCTAAATCAAGATGCCAGTTGAAG---------------------------CCAAGCCTCCCCCTGGTCAGGCTG---------------------------------------------CAGGGAAATGGGAAGACAGGGAGCCTCCGGGAAGACTCCTGACCC---------------------------------------------TGCCAGAGAGACCTGCCACAA---------------------------------------CTAAGACACTGAGCTTCGGTACCAGATAGTTCT------------------------------------------CCTGTCCTCTCAGCTGGGGCTACTGTCAGCATCATGATTGGAGTG---------------------------------CTGGCCAGGGTGGCTCTGATATAG-------------------------------------------------------------------------------------------------------------------------------------------------------------------------------------------------------------------------------------------------------------------------------------------------------------------------------------------------------------------------------------------------------------------------------------------------------------------------
sqmCCM8   ------------------------------------------------------------------------------------------ATGGTGCCTCCCTCAGCCCCTCCCTGCAGATGG---------------------------------------------------------------------CACGTCCCCTGGCAGGGGTTCCTGCTCACAGCCTCACTTTTCACCTTCTGGAACCCGCCCACCACT---GCCCAGCTCAGTATTGAAGCTGTGCCACCCAATGCTGCAGAGGGGAAG---GAGGTTCTTCTGCTTGTCCACAATCTGCCCCAGGACGCTCTTGGCTACAACTGGTACAAA---------------------------------GGGAAAATGGTGGAGGCCAAATGGCGAATTACAGGATAC---GTAGTGAGA---TCTCAAATAACTACCACA------------------------GGGCCCGCATACAGCGGTCGAGAGGCACTA---TACCCCAATGCA---TCCCTACTGATGCAGAACGTCACTGGAAATGACACAGGATTCTAC------------------------------------------------------------------------------------------------------------------------------------------------------------------------------------------------------------------------------------------------ACCCTACAAGTCATAAAGCTAGAT------------------------------------------CTTGTGAATGAAGAAGTAACGGGCCAGTTCAGCGTACAC---------------------------------------CGGGAGCTGTCCAAGCCCTACATCATCAGCAACAACTCCAGCCCTGTGGAGAACAAGGATGCTGTGGCCTTAACCTGTGAACCTGAGACTCAGGACACAACCTACCTGTGGCGGGTAAATGGTCAGAGCCTCCTCGTCAGTCCCAGGCTGCAGCTGTCCAGTGACAACAGGACCCTCACTCTACTCAGCATCACAAGGAATGACACAGGACCCTATGAGTGTGAAATACAGAAT---CCAGTGAGTGCGAACTTCAGTGACCCAGTCACCCTGAATGTCCTCTATGGCCCAGAT---GCCCCCATCATTTCCCCTTCAGACACCTATTACTACCCA---------------------GGAGGAAATCTCAGCCTCTCCTGCCATGCAGCCTCTAATCCAGCCTCACAGTATTCTTGGTCTGTAAATGGCACA---TTCCAGCAACACAAACAAAAGCTCTTTATCCACAACATTACTGTGAAGAACAGCGGATTCTACACCTGCCACGCCATGAACCCAGCCACTGGCCGCAACAGGACCACAGTCAAG---ATGATCACAGTGCCTGCTGCAAAAAACATCCGAGGCTTTGAAACA---------------------------------------------------------------------------------------------------------------------------------------------------------------------------------------------------------------------------------------------------------------------------------------------------------------------------------------------------------------------------------------------------------------------------------------------------------------------------------------------------------------------------AGCCATTTCCCA------------------------------------------AACGAGAGGAGGAGTCCCTTGGATGGGGGAGAAGCAGCTCAGACTGCTCCCTTCTCCGCTCCCAGCACCCCAGTGGGCCCT---ACCCTGACTCAACCTGAGGTGGGACCTGGC------------------TGTATGGAG---GTGTCCAGGTAGCCTGTCCCAAATCTAGCTAAATCAAGATGCCAGTTGAAG---------------------------CCAAGCCTCCCCCTAGTCAGGCTG---------------------------------------------CAGGGAAAGGGGAAGACAGGGAGCCTCCGGGAAGACTTCTGACCC---------------------------------------------TGCCATAGAGACCTGCCACAA---------------------------------------CTAAGACACTGAGCTTCAGTACCAGATAGTTCT------------------------------------------CCTGTCCTCTCAGCTGGGGCCACTGTCAGCATCATGATTGGAGTG---------------------------------CTGGCCAGGGTGGCTCTGATATAG-------------------------------------------------------------------------------------------------------------------------------------------------------------------------------------------------------------------------------------------------------------------------------------------------------------------------------------------------------------------------------------------------------------------------------------------------------------------------
nitCCM8_  ------------------------------------------------------------------------------------------ATGGTGCCTCCCTCAGCCCCTCCCTGCAGATGG---------------------------------------------------------------------CACATCCCCTGGCAGGGGTTCCTGCTCACAGCCTCACTTTTCACCTTCTGGAACCTGCCCACCACT---GCCCAGCTCAGTATTGAAGCTGTGCCACCCAATGCTGCAGAGGGGAAG---GAGGTTCTTCTGCTTGTCCACAATCTGCCCCAGGACCCTTTTGGCTACAACTGGTACAAA---------------------------------GGGGAAACAGTGGATGCCAAACAGCGAATTACAGGATAT---GTAGTGAGA---TCTCAAATAACTACCACA------------------------GGGCCCGCATACAGCGGTCGAGAGGCACTA---TACCCCAATGCA---TCCCTACTGATGCAGAACGTCACCAGAAATGACACAGGATCCTAC------------------------------------------------------------------------------------------------------------------------------------------------------------------------------------------------------------------------------------------------ACCCTACAAGTCATAAAGCTAGAT------------------------------------------CTTGTGAATGAAGAAGTAACGGGCCAGTTCAGCGTACAC---------------------------------------CTGGAGCTGTCCAAGCCCTACATCACCAGCAACAACTCCAACCCTGTGGAGAACAAGGATGCTGTTGCCTTAACCTGTGAACCTGAGACTCAGGACACAACCTACCTGTGGTGGGTAAATGGTCAGAGCCTCCTGGTCAGTCCCAGGCTGCAGCTGTCCAGTGACAACAGGACCCTCACTCTACTCAGCATCACAAGGAATGACACAGGACCCTATGAGTGTGAAATACAGAAC---CCAGTGAGTGCGAACTTCAGTGACCCAGTCACCCTGAATGTCCTCTATGGCCCAGAT---GCCCCCATCATTTCTCCTTCAGACACCTATTACTACCCA---------------------GGAGGAAATCTCAGCCTCTCCTGCCATGCAGCCTCTAATCCAGCCTCACAGTATTCTTGGTCTGTAAATGGCACA---TTCCAGCAACACAAACAAAAGCTCTTTATCCCCAACATTACTGTGAAGAACAGCGGATCCTACACCTGCCATGCCATGAACCCAGCCACTGGCCGCAACAGGACCACAGTCAAG---ATGATCACAGTGTCTGCTGCAAGAAACATCTAAGGCTTTGAAACA---------------------------------------------------------------------------------------------------------------------------------------------------------------------------------------------------------------------------------------------------------------------------------------------------------------------------------------------------------------------------------------------------------------------------------------------------------------------------------------------------------------------------AGCCATTCCCCC------------------------------------------AACGAGAGGAGGAGTCCCTTGGTTGGGGGAGGAGCAGCTCAGACTGCTCCCTTCTCTGTTCCCAGCACCCCAGTGGGCCCT---GCCCTGATTCAACCTGAGGTGGGACCTGGC------------------TGTATGGAGAAGGTATCCAGGTAGCCTGCCCCAAATCTGGCTAAATCAAGATGCCAGTTGAAG---------------------------CCAAGCCTCCCCCTGGTCAGGCTG---------------------------------------------CAGAGAAAAGGGAAGACAAGGAGCCTCCGGGAAGACTCCTGACCC---------------------------------------------TGCCATAGAGACCTGCCACAA---------------------------------------CTAAGACACTGAGCTTCAGTACCAGATAGTTCT------------------------------------------CTTGTCCTCTCAGCTGGGGCCACTGTCAGCATCATGATTGGAGTG---------------------------------CTGGCCAGGGTGGCTCTGATATAG-------------------------------------------------------------------------------------------------------------------------------------------------------------------------------------------------------------------------------------------------------------------------------------------------------------------------------------------------------------------------------------------------------------------------------------------------------------------------
capCCM8   ------------------------------------------------------------------------------------------ATGGTGCTTCCCTCAGCCCCTCCCTGCAGATGG---------------------------------------------------------------------CACGTCCCCTGGCAGGGGCTCCTGCTCACAGCCTCACTTTTTACCTTCTGGAACCCGCCCACCACT---GCCCAGCTCAGTACTGAAGCTGTGCCATCGAATGCTGCAGAGGGGAAG---GATGTTCTTCTGCTTGTCCACAATCTGCCCCAGGACCCTCTTGGCTACAACTGGTACAAA---------------------------------GGGGAAATGGTGGATGCCAAACAGCGAATTATAGGATAT---GTAGTGAGA---TCTCAAATAACTACCACA------------------------GGGCCCGCATACAGCGGTCGAGAGACAGTG---TACCCCAATGCA---TCCCTACTGATGCAGAATGTCACCAGAAATGACACAGGATTCTAC------------------------------------------------------------------------------------------------------------------------------------------------------------------------------------------------------------------------------------------------ACTCTACAAGTCATAAAGCTAGAT------------------------------------------CTTGTGAATGAAGAAGTAACGGGCCAGTTCAGCGTACAC---------------------------------------CTGGAGCTGTCCAAGCCCTACATCACCAGCAACAACTCCAGCCCTGTGGAGAACAAGGATGCTGTGGCCTTAACCTGTGAACCTGAGACTCAGGACACAACCTACCTGTGGTGGGTAAATGGTCAGAGCCTCCTGGTCAGTCCCAGGCTGCAGCTGTCCAGTGACAACAGGACCCTCACTCTACTCAGAGTCACAAGGAATGACACAGGACCCTATGAGTGTGAAATACAGAAC---CCAGTGAGTGCGAACTTCAGTGACCCAGTCACCCTGAATGTCCTCTATGGCCCAGAT---GCCCCCATCATTTCCCCTTCAAACACCTATTACTACCCA---------------------GGAGGAAATCTCAGCCTCTCCTGCCATGCAGCCTCTAATCCAGCCTCACAGTATTCTTGGTCTGTAAATGGCACA---TTCCAGCAAAACAAACAAAAGCTCTTTATCCCCAACATTACTGTGAAGAACAGTGGATCCTACACCTGCCACGCCATGAACCCAGCCACTGGCCGCAACAGGACCACAGTCAAG---ATGATCACAGTGTCTGCTGCAAGAAACATCCAAGGCTTTGAAACA---------------------------------------------------------------------------------------------------------------------------------------------------------------------------------------------------------------------------------------------------------------------------------------------------------------------------------------------------------------------------------------------------------------------------------------------------------------------------------------------------------------------------AGCCGTTCCCCA------------------------------------------AATGAGAGGAGGAGTCCCTTGGATGGGGGAGAAGCAGCTCAGACTGCTCCCTTCTCCGCTCCCAGCACCCCAGTGGGCCCT---GCCCTGACTCAACCTGGGGTGGGACCTGGC------------------TGTATGGAGAAGGTGTCCAGGTAGCCTGCCCCAAATCTGGCTAAATCAAGATGCCAGTTGAAG---------------------------CCAAGCCTCCCCCTGGTCAGGCTG---------------------------------------------CAGGGAAATGGGAAGACAGGGAGCCTCCGGGAAGACTCCTGACCC---------------------------------------------TGCCATAGAGATCTGCCACAA---------------------------------------CTCAGACACTGAGCTTCAGTACCAGATAGTTCT------------------------------------------CCTGTCCTCTCAGCTGGGGCCACTTTCAGCATCATGATTGGAGTG---------------------------------CTGGCCAGGGTGGCTCTGATATAG-------------------------------------------------------------------------------------------------------------------------------------------------------------------------------------------------------------------------------------------------------------------------------------------------------------------------------------------------------------------------------------------------------------------------------------------------------------------------
oraCCM82  ------------------------------------------------------------------------------------------ATGGGGACCATCTCAGCCCCTTCCTGCAGATGG---------------------------------------------------------------------CGCATCCCCTGGCAGGGGCTCCTGCTCACAGCCTCACTTTTCACCTTCTGGAACCCGCCCACCACT---GCCCAGCTCACTATTGAAGCTGTGCCATCCAATGCTGCAGAGGGGAAG---GAGGTTCTTCTACTTGTCCACAATCTGCCCCAGGACCCTCTTGGCTACAACTGGTACAAA---------------------------------GGGGAAATGGTGGATGCCAACCGTCGAATTATAGGATAT---GTAACATCA---AATCAACTAACTACCCCA------------------------GGGCCTGCATACAGCAGTCGAGAGACAATA---TACCCCAATGCA---TCCCTGCTGATGCGGAACGTCACCAGAAATGACACAGGATCCTAC------------------------------------------------------------------------------------------------------------------------------------------------------------------------------------------------------------------------------------------------ACCCTGCAAGTCATAAAGCTAAAT------------------------------------------CTTGTGAGTGAAGAAGTAACTGGCCATTTCAGCGTACAT---------------------------------------CCGGAGACTCCCAAGCCCTCCATCTCCAGCAACAACTCCAACCCCGTGGAGGACAAGGATGCTGTGGCCTTAACCTGTGAACCTGAGACTCAGAACACAACCTACCTGTGGTGGGTAAATGGTCAGAGCCTCCCGGTCAGTCCCAGACTGCAGCTGTCCAATGGCAACAGGACCCTCACTCTACTCAGTGTCACAAGGAATGACGCAGGACCCTATGAGTGTGAAATACAGAAC---CCAGCGAGTGTGAACTTCAGTGACCCAGTCACCCTGAATGTCCTCTATGGCCCAGAT---GCCCCCACCATTTCCCCTTCAGACACCTATTACCATGCA---------------------GGGGTAAATCTCAACCTCTCCTGCCATGCGGCCTCTAATCCACCCTCACAGTATTCTTGGTCTGTCAATGGCACA---TTCCAGCAACACACACCAAAGCTCTTTATCCCCAACATCACTGCAAAGAACAGCGGATCCTATGCCTGCCACGCCACTAACTCAGCCACTGGCCGCAACAGGACCACAGTCAGG---ATGATCACAGTCTCTGCTGCAAGAAACATCCAAGGCTTTGAAACA---------------------------------------------------------------------------------------------------------------------------------------------------------------------------------------------------------------------------------------------------------------------------------------------------------------------------------------------------------------------------------------------------------------------------------------------------------------------------------------------------------------------------AGCTGTTCCCCA------------------------------------------AATGAGAGGAGGAGCCCCTTGGATGAGGGAGGAGCAGCTCAGACTGCTCCCATCTCTGCTCCCAGCTCCCTGGTGGGCCCT---GCCCTGACTCCACCTGGGGTGGGACCCAGG------------------TGTATGGAGAAGGTGCCCAGGTGGCCTGTCCCAAATCTGGCTAAATCAAGTTGCCAGTTGAAG---------------------------CCAAGCCTCCCCCCGGTCAGGCTG---------------------------------------------CACAAAAATGGGAAGGCAGGGAGCCTCCAGGAAGACTCCTGACCC---------------------------------------------TGCCATAGAGACCTGCCACAA---------------------------------------CTAAGACACTGAGCTTTAGTACAAGGAAGTTCT------------------------------------------CCTGGCCTCTCAGCTAGGGCCACTGTCAGCATCATGATTGGAGTA---------------------------------CTTGCCAGGGTGACTCTGATATAG-------------------------------------------------------------------------------------------------------------------------------------------------------------------------------------------------------------------------------------------------------------------------------------------------------------------------------------------------------------------------------------------------------------------------------------------------------------------------
gorCCM8   ------------------------------------------------------------------------------------------ATGGGGCCCATCTCAGCCCCTTCCTGCAGATGG---------------------------------------------------------------------CGCATCCCCTGGCAGGGGCTCCTGCTCACAGCCTCACTTTTCACCTTCTGGAACCCGCCCACCACT---GCTCAGCTCACTATTGAAGCCGTGCCATCCAATGCTGCAGAGGGGAAG---GAGGTTCTTCTACTTGTCCACAATCTGCCCCAGGACCCTCGTGGCTACAACTGGTACAAA---------------------------------GGGGAAACGGTGGATGCCAACCGTCGAATTACAGGATAT---GTAATATCA---AATCAACAAATTACCCCA------------------------GGGCCTGCATACAGCAATCGAGAGACAATA---TACCCCAATGCA---TCCCTGCTGATGCGGAATGTCACCAGAAATGACACAGGATCCTAC------------------------------------------------------------------------------------------------------------------------------------------------------------------------------------------------------------------------------------------------ACCCTACAAGTCATAAAGCTAAAT------------------------------------------CTTATGAGTGAAGAAGTAACTGGCCAGTTCAGCGTACAT---------------------------------------CCGGAGACTCCCAAGCCCTCCATCTCCAGCAACAACTCCAACCCCGTGGAGGACAAGGATGCTGTGGCCTTCACCTGTGAACCTGAGACTCAGAACACAACCTACCTGTGGTGGGTAAATGGTCAGAGCCTCCCAGTCAGTCCCAGGCTGCAGCTGTCCAATGGCAACAGGACCCTCACTCTACTCAGTGTCACAAGGAATGACGTAGGACCCTATGAATGTGAAATACGGAAC---CCAGCGAGTGCAAACTTCAGTGACCCAGTCACCCTGAATGTCCTCTATGGCCCAGAT---GCCCCCACCATTTCCCCTTCAGACACCTATTACCATGCA---------------------GGGGTAAATCTCAACCTCTCCTGCCATGCGGCCTCTAATCCACCCTCACAGTATTCTTGGTCTGTCAATGGCACA---TTCCAGCAACACACACAAAAGCTCTTTATCCCCAACATCACTACAAAGAACAGCGGATCCTATGCCTGCCACGCCACTAACTCAGCCACTGGCCGCAACAGGACCACAGTCAGG---ATGATCACAGTCTCTGCTGCAAGAAACATCCAAGGCTTTGAAACA---------------------------------------------------------------------------------------------------------------------------------------------------------------------------------------------------------------------------------------------------------------------------------------------------------------------------------------------------------------------------------------------------------------------------------------------------------------------------------------------------------------------------AGCCGTTCCCCA------------------------------------------AATGAGAGGAGGAGCCCCTTGGATGACGGAGGAGCAGCTCAGGCTGCTCCCATCTCTGCTCCCAGCTCCCTGGTGGGCCCT---GCCCTGACTCCACCTGGGGTGGGACCCAGG------------------TGTATGGAAAAGGTGCTCAGGTGGCCTATCCCAAATCTGGCTAAATCAAGTTGCCAGTTGAAG---------------------------CCAAGCCTCCCCCCAGTCAGGCTG---------------------------------------------CACAAAAATGGGAAGACAGGGAGCCTCCGGGAAGACTCCTGACCC---------------------------------------------TGCCATAGAGACCTGCCACAA---------------------------------------CTAAGACACTGAGCTTTAGTACAAGGAAGTTCT------------------------------------------CCTGGCCTCTCAGCTAGGGCCACTGTCAGCATCATGATTGGAGTA---------------------------------CTTGCCAGGGTGGCTCTGATATAG-------------------------------------------------------------------------------------------------------------------------------------------------------------------------------------------------------------------------------------------------------------------------------------------------------------------------------------------------------------------------------------------------------------------------------------------------------------------------
humCCM8   ------------------------------------------------------------------------------------------ATGGGGCCCATCTCAGCCCCTTCCTGCAGATGG---------------------------------------------------------------------CGCATCCCCTGGCAGGGGCTCCTGCTCACAGCCTCACTTTTCACCTTCTGGAACCCGCCCACCACT---GCTCAGCTCACTATTGAAGCTGTGCCATCCAATGCTGCAGAGGGGAAG---GAGGTTCTTCTACTTGTCCACAATCTGCCCCAGGACCCTCGTGGCTACAACTGGTACAAA---------------------------------GGGGAAACAGTGGATGCCAACCGTCGAATTATAGGATAT---GTAATATCA---AATCAACAGATTACCCCA------------------------GGGCCTGCATACAGCAATCGAGAGACAATA---TACCCCAATGCA---TCCCTGCTGATGCGGAACGTCACCAGAAATGACACAGGATCCTAC------------------------------------------------------------------------------------------------------------------------------------------------------------------------------------------------------------------------------------------------ACCCTACAAGTCATAAAGCTAAAT------------------------------------------CTTATGAGTGAAGAAGTAACTGGCCAGTTCAGCGTACAT---------------------------------------CCGGAGACTCCCAAGCCCTCCATCTCCAGCAACAACTCCAACCCCGTGGAGGACAAGGATGCTGTGGCCTTCACCTGTGAACCTGAGACTCAGAACACAACCTACCTGTGGTGGGTAAATGGTCAGAGTCTCCCGGTCAGTCCCAGGCTGCAGCTGTCCAATGGCAACAGGACCCTCACTCTACTCAGTGTCACAAGGAATGACGTAGGACCCTATGAATGTGAAATACAGAAC---CCAGCGAGTGCAAACTTCAGTGACCCAGTCACCCTGAATGTCCTCTATGGCCCAGAT---GCCCCCACCATTTCCCCTTCAGACACCTATTACCATGCA---------------------GGGGTAAATCTCAACCTCTCCTGCCATGCGGCCTCTAATCCACCCTCACAGTATTCTTGGTCTGTCAATGGCACA---TTCCAGCAATACACACAAAAGCTCTTTATCCCCAACATCACTACAAAGAACAGCGGATCCTATGCCTGCCACACCACTAACTCAGCCACTGGCCGCAACAGGACCACAGTCAGG---ATGATCACAGTCTCTGCTGCAAGAAACATCCAAGGCTTTGAAACA---------------------------------------------------------------------------------------------------------------------------------------------------------------------------------------------------------------------------------------------------------------------------------------------------------------------------------------------------------------------------------------------------------------------------------------------------------------------------------------------------------------------------AGCCGTTCCCCA------------------------------------------AATGGGAGGAGGAGCCCCTTGGATGACGGAGGAGCAGCTCAGACTGCTCCCATCTCTGCTCCCAGCTCCCTGGTGGGCCCT---GCCCTGACTCCACCTGGGGTGGGACCCAGG------------------TGTATGGAAAAGGTGCTCAGGTGGCCTATCCCAAATCTGGCTAAATCAAGTTGCCAGTTGAAG---------------------------CCAAGCCTCCCCCCAGTCAGGCTG---------------------------------------------CACAAAAATGGGAAGACAGGGAGCCTCCGGGAAGACTCCTGACCC---------------------------------------------TGCCATAGAGACCTGCCACAA---------------------------------------CTAAGACACTGAGCTTTAGTACAAGGAAGTTCT------------------------------------------CCTGGCCTCTCAGCTAGAGCCACTGTCAGCATCATGATTGGAGTA---------------------------------CTGGCCAGGGTGGCTCTGATATAG-------------------------------------------------------------------------------------------------------------------------------------------------------------------------------------------------------------------------------------------------------------------------------------------------------------------------------------------------------------------------------------------------------------------------------------------------------------------------
chiCCM8   ------------------------------------------------------------------------------------------ATGGGGCCCATCTCAGCCCCTTCCTGCAGATGG---------------------------------------------------------------------CGCATCCCCTGGCAGGGGCTCCTGCTCACAGCCTCACTTTTCACCTTCTGGAACCCGCCCACCACT---GCTCAGCTCACTATTGAAGCTGTGCCATCCAATGCTGCAGAGGGGAAG---GAGGTTCTTCTACTTGTCCACAATCTGCCCCAGGACCCTCGTGGCTACAACTGGTACAAA---------------------------------GGGGAAACAGTGGATGCCAACCGTCGAATTATAGGATAT---GTAATATCA---AATCAACAAATTACCCCA------------------------GGGCCTGCATACAGCAATCGAGAGACAATA---TACCCCAATGCA---TCCCTGCTGATGCGGAACGTCACCAGAAATGACACAGGATCCTAC------------------------------------------------------------------------------------------------------------------------------------------------------------------------------------------------------------------------------------------------ACCCTACAAGTCATAAAGCTAAAT------------------------------------------CTTATGAGTGAAGAAGTAACTGGCCAGTTCAGCGTACAT---------------------------------------CCGGAGACTCCCAAGCCCTCCATCTCCAGCAACAACTCCAACCCCGTGGAGGACAAGGATGCTGTGGCCTTCACCTGTGAACCTGAGACTCAGAACACAACCTACCTGTGGTGGGTAAATGGTCAGAGCCTCCCGGTCAGTCCCAGGCTGCAGCTGTCCAATGGCAACAGGACCCTCACTCTACTCAGTGTCACAAGGAATGACGTAGGACCCTATGAATGTGAAATACAGAAC---CCAGCGAGTGCAAACTTCAGTGACCCAGTCACCCTGAATGTCCTCTATGGCCCAGAT---GCCCCCACCATTTCCCCTTCAGACACCTATTACCATGCA---------------------GGGGTAAATCTCAACCTCTCCTGCCATGCAGCCTCTAATCCACCCTCACAGTATTCTTGGTCTGTCAATGGCACA---TTCCAGCAACACACACAAAAGCTCTTTATCCCCAACATCACTACAAAGAACAGCGGATCCTATGCCTGCCACACCACTAACTCAGCCACTGGCCGCAACAGGACCACAGTCAGG---ATGATCACAGTCTCTGCTGCAAGAAACATCCAAGGCTTTGAAACA---------------------------------------------------------------------------------------------------------------------------------------------------------------------------------------------------------------------------------------------------------------------------------------------------------------------------------------------------------------------------------------------------------------------------------------------------------------------------------------------------------------------------AGCCGTTCCCCA------------------------------------------AATGAGAGGAGGAGCCCCTTGGATGATGGAGGAGCAGCTCAGACTGCTCCCATCTCTGCTCCCAGCTCCCTGGTGGGCCCT---GCCCTGACTCCACCTGGGGTGGGACCCAGG------------------TGTATGGAAAAGGTGCTCAGGTGGCCTATCCCAAATCTGGCTAAATCAAGTTGCCAGTTGAAG---------------------------CCAAGCCTCCCCCCAGTCAGGCTG---------------------------------------------CACAAAAATGGGAAGACAGGGAGCCTCCGGGAAGACTCCTGAGCC---------------------------------------------TGCCATAGAGACCTGCCACAA---------------------------------------CTAAGACACTGAGCTTTAGTACAAGGAAGTTCT------------------------------------------CCTGGCCTCTCAGCTAGGGCCACTGTCAGCATCATGATTGGAGTA---------------------------------CTTGCCAGGGTGGCTCTGATATAG-------------------------------------------------------------------------------------------------------------------------------------------------------------------------------------------------------------------------------------------------------------------------------------------------------------------------------------------------------------------------------------------------------------------------------------------------------------------------
bonCCM8   ------------------------------------------------------------------------------------------ATGGGGCCCATCTCAGCCCCTTCCTGCAGATGG---------------------------------------------------------------------CGCATCCCCTGGCAGGGGCTCCTGCTCACAGCCTCACTTTTCACCTTCTGGAACCCGCCCACCACT---GCTCAGCTCACTATTGAAGCTGTGCCATCCAATGCTGCAGAGGGGAAG---GAGGTTCTTCTACTTGTCCACAATCTGCCCCAGGACCCTCGTGGCTACAACTGGTACAAA---------------------------------GGGGAAACAGTGGATGCCAACCGTCGAATTATAGGATAT---GTAATATCA---AATCAACAAATTACCCCA------------------------GGGCCTGCATACAGCAATCGAGAGACAATA---TACCCCAATGCA---TCCCTGCTGATGCGGAACGTCACCAGAAATGACACAGGATCCTAC------------------------------------------------------------------------------------------------------------------------------------------------------------------------------------------------------------------------------------------------ACCCTACAAGTCATAAAGCTAAAT------------------------------------------CTTATGAGTGAAGAAGTAACTGGCCAGTTCAGCGTACAT---------------------------------------CCGGAGACTCCCAAGCCCTCCATCTCCAGCAACAACTCCAACCCCGTGGAGGACAAGGATGCTGTGGCCTTCACCTGTGAACCTGAGACTCAGAACACAACCTACCTGTGGTGGGTAAATGGTCAGAGCCTCCCGGTCAGTCCCAGGCTGCAGCTGTCCAATGGCAACAGGACCCTCACTCTACTCAGTGTCACAAGGAATGACGTAGGACCCTATGAATGTGAAATACAGAAC---CCAGCGAGTGCAAACTTCAGTGACCCAGTCACCCTGAATGTCCTCTATGGCCCAGAT---GCCCCCACCATTTCCCCTTCAGACACCTATTACCATGCA---------------------GGGGTAAATCTCAACCTCTCCTGCCATGCAGCCTCTAATCCACCCTCACAGTATTCTTGGTCTGTCAATGGCACA---TTCCAGCAACACACACAAAAGCTCTTTATCCCCAACATCACTACAAAGAACAGCGGATCCTATGCCTGCCACACCACTAACTCAGCCACTGGCCGCAACAGGACCACAGTCAGG---ATGATCACAGTCTCTGCTGCAAGAAACATCCAAGGCTTTGAAACA---------------------------------------------------------------------------------------------------------------------------------------------------------------------------------------------------------------------------------------------------------------------------------------------------------------------------------------------------------------------------------------------------------------------------------------------------------------------------------------------------------------------------AGCCGTTCCCCA------------------------------------------AATGAGAGGAGGAGCCCCTTGGATGATGGAGGAGCAGCTCAGACTGCTCCCATCTCTGCTCCCAGCTCCCTGGTGGGCCCT---GCCCTGACTCCACCTGGGGTGGGACCCAGG------------------TGTATGGAAAAGGTGCTCAGGTGGCCTATCCCAAATCTGGCTAAATCAAGTTGCCAGTTGAAG---------------------------CCAAGCCTCCCCCCAGTCAGGCTG---------------------------------------------CACAAAAATGGGAAGACAGGGAGCCTCCGGGAAGACTCCTGAGCC---------------------------------------------TGCCATAGAGACCTGCCACAA---------------------------------------CTAAGACACTGAGCTTTAGTACAAGGAAGTTCT------------------------------------------CCTGGCCTCTCAGCTAGGGCCACTGTCAGCATCATGATTGGAGTA---------------------------------CTTGCCAGGGTGGCTCTGATATAG-------------------------------------------------------------------------------------------------------------------------------------------------------------------------------------------------------------------------------------------------------------------------------------------------------------------------------------------------------------------------------------------------------------------------------------------------------------------------
colCCM8   ------------------------------------------------------------------------------------------ATGGGGCCCATTTCAGCCCCTCCCTGCAGATGG---------------------------------------------------------------------TGCATCCCCTGGCAGGGGCTGCTGCTCACAGCCTCACTTTTCACCTTCTGGAACCCACCCACCACT---GCCCAGCTCACTATTGAAGCTGTGCCATTCAATGCTGCAGAGGGGAAG---GAGGTTCTTCTACTTGTCCACAATCTACCCCAGGACCCTCTTGGCTACAATTGGTGCAAA---------------------------------GGGGAAATGGTGGACGCCAATCGTCGAATTATAGGATAT---GTAATAGCA---ACTCAAGTAAATATCTCA------------------------GGGCCTGCAGACAGCGGTCGAGAGACAATA---TACCCCAATGCA---ACCCTGCTGATGCAGAACGTCACCAGAAATGACACAGGATCCTAC------------------------------------------------------------------------------------------------------------------------------------------------------------------------------------------------------------------------------------------------ACCCTACAAGTCATAACGCTAAAT------------------------------------------CTTGTGAATGAAGAAGTAACTGGCCAATTCAGCGTACAT---------------------------------------CCGGAGACTCCCAAGCCCTCCATCTCCAGCAACAACTCCAATCCCGTGGAAGACAGGGATGCTGTGGCCTTAACCTGTGAACCTGAGACTCAGAACACAACCTACCTGTGGTGGGTAAATGGTCAGAGCCTCCCGGTCAGTCCCAGGCTGCAGCTCTCCAATGGCAACAGGACCCTCACTCTACTCAGTGTCACAAGGAATGATGCAGGACCCTATGAGTGTGAAATACAGAAC---CCAGTGAGTGTGAACTTCAGTGATCCAGTCACCCTGAATGTGTTCTATGGCCCAGAT---GCCCCCAACATTTCCCCTTCAGACACCTATTACCTTCCA---------------------GGGGTAAATCTCAACCTCTCCTGCCATGTGGCCTCTAATCCACCGGCACAGTATTCTTGGTCTGTCAATGGCACA---TTCCAGCAACACACACAAAAGCTCTTTATCCCCAACATCACTGCAAAGAACAGCGGATCCTATGCCTGCCACGCCACTAACTCAGCCACTTGCCGCAACAGGACCACAGTCAGG---ATGATCACAGTTTCTGCTAAAAGAAACATCCAAGGCTTTGAAACA---------------------------------------------------------------------------------------------------------------------------------------------------------------------------------------------------------------------------------------------------------------------------------------------------------------------------------------------------------------------------------------------------------------------------------------------------------------------------------------------------------------------------AGCCGTTCTCCA------------------------------------------AATGAGAGGAGGAGCCCCTTGGATGAGGGAGGAACAGCTCAGACTGCTCCCATCTCTGCTCCCAGCTCCCTGGTG---------------------CCTGGGGAGTGACCGGGG------------------TGTATGGAGAAGGTGCCCAGGTGGCCTGTCCCAAATCTGGCTAAATCAAGTTGCCTGTTGAAG---------------------------CCAAACCTCCCCCAAGTCAGGCTG---------------------------------------------CAGAAAAATGGGAAGACAGGGAGCCTCCAGGAAGACTTCTCACCC---------------------------------------------TGCCATAGAGACCTGCCAAAA---------------------------------------CTAAGACACTGAGCTTCAATGCAAGGAAGTTCT------------------------------------------CCTGGCCTCTGAGCTAGGGCCACTGTCAGCATCATGACTGGAATA---------------------------------CTTGCCAGGGTGGCTCTGACATAG-------------------------------------------------------------------------------------------------------------------------------------------------------------------------------------------------------------------------------------------------------------------------------------------------------------------------------------------------------------------------------------------------------------------------------------------------------------------------
bsnCCM8   ------------------------------------------------------------------------------------------ATGGGGCCCATTTCAGCCCCTCCCTGCAGAGGG---------------------------------------------------------------------TGCATCCCCTGGCAGGGGCTGCTGCTCACAGCCTCACTTTTCACCTTCTGGAACCCACCCACCACT---GCCCAGCTCACTATTGAAGCTGTGCCATCCAATGCTGCAGAGGGAAAG---GAGGTTCTTCTGCTTGTCCACAATCTGCCCCAGGACACTCTTGGCTACAACTGGTACAAA---------------------------------GGGGAAATAGTGGACGCCAATCATCGAATTATAGGATAT---GTAATAGCA---ACTCAAGTAAATACCTCA------------------------GGGCCTGCAGACAGCGGTCGAGAGACAATA---TACCCCAATGCA---ACCCTGCTGATGCAGAACGTCACCAGAAATGAC------TCCTAC------------------------------------------------------------------------------------------------------------------------------------------------------------------------------------------------------------------------------------------------ACCCTACAAGTCATAACGCTAAAT------------------------------------------CTTGTGAATGAAGAAGTAACTGGCCAATTCAGCGTACAT---------------------------------------CCGGAGACTCCCAAGCCCTCCATCTCCAGCAACAACTCCAATCCCGTGGAAGACAGGGATGCTGTGGCCTTAACCTGTGAACCTGAGACTCAGAACACAACCTACCTGTGGTGGGTAAATGGTCAGAGCCTCCCGGTCAGTCCCAGGCTGCAGCTCTCCAATGGCAACAGGACCCTCACTCTACTCAGTGTCACAAGGAATGACGCAGGACCCTATGAGTGTGAAATACAGAAC---CCAGTGAGTGTGAACTTCAGTGATCCAGTCACCCTGAATGTGCTCTATGGCCCAGAT---GCCCCCAACATTTCCCCTTCAGACACCTATTACCTTCCA---------------------GGGGTAAATCTCAACCTCTCCTGCCATGCGGCCTCTAATCCACCGGCACAGTATTCTTGGTCTGTCAATGGCACA---TTCCAGCAACACACACAAAAGCTCTTTATCCCCAACATCACTGCAAAGAACAGCGGATCCTATGCCTGCCACGCCACTAACTCAGCCACTTGCCGCAACAGGACCACAGTCAGG---ATGATCACAGTCTCTGCTAAAAGAAACATCCAAGGCTTTGAAACA---------------------------------------------------------------------------------------------------------------------------------------------------------------------------------------------------------------------------------------------------------------------------------------------------------------------------------------------------------------------------------------------------------------------------------------------------------------------------------------------------------------------------AGCCGTTCTCCA------------------------------------------AATGAGAGGAGGAGCCCCTTGGATGAGGGAGGAGCAGCTCAGACTGCTCCCATCTCTGCTCCCAGCTCCCTGGTG---------------------CCTGGGGAGTGACTGGGG------------------TGTATGGAGAAGGTGCCCAGGTGGCCTGTCCCAAATCTGGCTAAATCAAGTTGCCTGTTGAAG---------------------------CCAAACCTCCCCCAAGTCAGGCTG---------------------------------------------CAGAAAAATGGGAAGACAGGGAGCCTCCAGGAAGACTTCTCACCC---------------------------------------------TGCCATAGAGACCTGCCAAAA---------------------------------------CGAAGACACTGAGCTTCAATGCAAGGAAGTTCT------------------------------------------CCTGGCCTCTCAGCTAGGGCCACTGTCAGCATCATGACTGCAATA---------------------------------CTTGCCAGGGTGGCTCTGACACAG-------------------------------------------------------------------------------------------------------------------------------------------------------------------------------------------------------------------------------------------------------------------------------------------------------------------------------------------------------------------------------------------------------------------------------------------------------------------------
gsnCCM8   ------------------------------------------------------------------------------------------ATGGGGCCCATTTCAGCCCCTCCCTGCAGAGGG---------------------------------------------------------------------TGCATCCCCTGGCAGGGGCTGCTGCTCACAGCCTCACTTTTCACCTTCTGGAACCCACCCACCACT---GCCCAGCTCACTATTGAAGCTGTGCCATCCAATGCTGCAGAGGGAAAG---GAGGTTCTTCTGCTTGTCCACAATCTGCCCCAGGACACTCTTGGCTACAACTGGTACAAA---------------------------------GGGGAAATGGTGGACGCCAATCATCGAATTATAGGATAT---GTAATAGCA---ACTCAAGTAAATACCTCA------------------------GGGCCTGCAGACAGCGGTCGAGAGACAATA---TACCCCAATGCA---ACCCTGCTGATGCAGAACGTCACCAGAAATGACACAGGATCCTAC------------------------------------------------------------------------------------------------------------------------------------------------------------------------------------------------------------------------------------------------ACCCTACAAGTCATAACGCTAAAT------------------------------------------CTTGTGAATGAAGAAGTAACTGGCCAATTCAGCGTACAT---------------------------------------CCGGAGACTCCCAAGCCCTCCATCTCCAGCAACAACTCCAATCCCGTGGAAGACAGGGATGCTGTGGCCTTAACCTGTGAACCTGAGACTCAGAACACAACCTACCTGTGGTGGGTAAATGGTCAGAGCCTCCCGGTCAGTCCCAGGCTGCAGCTCTCCAATGGCAACAGGACCCTCACTCTACTCAGTGTCACAAGGAATGACGCAGGACCCTATGAGTGTGAAATACAGAAC---CCAGTGAGTGTGAACTTCAGTGATCCAGTCACCCTGAATGTGCTCTATGGCCCAGAT---GCCCCCAACATTTCCCCTTCAGACACCTATTACCTTCCA---------------------GGGGTAAATCTCAACCTCTCCTGCCATGCGGCCTCTAATCCACCGGCACAGTATTCTTGGTCTGTCAATGGCACA---TTCCAGCAACACACACAAAAGCTCTTTATCCCCAACATCACTGCAAAGAACAGCGGATCCTATGCCTGCCACGCCACTAACTCAGCCACTTGCCGCAACAGGACCACAGTCAGG---ATGATCACAGTCTCTGCTAAAAGAAACATCCAAGGCTTTGAAACA---------------------------------------------------------------------------------------------------------------------------------------------------------------------------------------------------------------------------------------------------------------------------------------------------------------------------------------------------------------------------------------------------------------------------------------------------------------------------------------------------------------------------AGCCGTTCTCCA------------------------------------------AATGAGAGGAGGAGCCCCTTGGATGAGGGAGGAGCAGCTCAGACTGCTCCCATCTCTGCTCCCAGCTCCCTGGTG---------------------CCTGGGGAGTGACTGGGG------------------TGTATGGAGAAGGTGCCCAGGTGGCCTGTCCCAAATCTGGCTAAATCAAGTTGCCTGTTGAAG---------------------------CCAAACCTCCCCCAAGTCAGGCTG---------------------------------------------CAGAAAAATGGGAAGACAGGGAGCCTCCAGGAAGACTTCTCACCC---------------------------------------------TGCCATAGAGACCTGCCAAAA---------------------------------------CTAAGACACTGAGCTTCAATGCAAGGAAGTTCT------------------------------------------CCTGGCCTCTCAGCTAGGGCCACTGTCAGCATCATGACTGCAATA---------------------------------CTTGCCAGGGTGGCTCTGACACAG-------------------------------------------------------------------------------------------------------------------------------------------------------------------------------------------------------------------------------------------------------------------------------------------------------------------------------------------------------------------------------------------------------------------------------------------------------------------------
PTmCCM8   ------------------------------------------------------------------------------------------ATGGGGCCCATTTCAGCCCCTCCCTGCAGATGG---------------------------------------------------------------------TGCATCCCCTGGCAGGGGCTGCTGCTCACAGCCTCACTTTTCACCTTCTGGAACCCACCCACCACT---GCCCAGCTCACTATTGAAGCTGTGCCATCCAATGCTGCAGAGGGGAAA---GAAGTTCTTCTACTTGTCCACAATCTGCCCCAGGACCCTCTTGGCTACAACTGGTACAAA---------------------------------GGGGAAACGGTGGACGCCAATCGTCGAATTATAGGATAT---GTAATAGCA---ACTCAAGTAAATATCTCA------------------------GGGCCTGCAGACAGCGGTCGAGAGACAATA---TACCCCAATGCA---ACCCTGCTGATGCAGAACGTCACCAGAAATGACACAGGATCCTAC------------------------------------------------------------------------------------------------------------------------------------------------------------------------------------------------------------------------------------------------ACCCTACAAGTCATAACGCTAAAT------------------------------------------CTTGTGAATGAAGAAGTAACTGGCCAATTCAGCGTACAT---------------------------------------CCGGAGACTCCCAAGCCCTCCATCTCCAGCAACAACTCCAATCCCGTGGAAGACAGGGATGCTGTGGCCTTAACCTGTGAACCTGAGACTCAGAACACAACCTACCTGTGGTGGGTAAATGGTCAGAGCCTCCCGGTCAGTCCCAGGCTGCAGCTCTCCGATGGCAACAGGACCCTCACTCTACTCAATGTCACAAGGAATGACACAGGACCCTATGAGTGTGAAATACAGAAC---CCAGTGAGTGTGAACTTCAGTGATCCAGTCACCCTGAATGTCCTCTATGGCCCAGAT---GCCCCCAACATTTCCCCTTCAGACACCTATTACCTTCCA---------------------GGGGTAAATCTCAACCTCTCCTGCCATGCGGCCTCTAATCCACTGGCACAGTATTCTTGGTCTGTCAATGGCACA---TTCCAGCAACACACACAAAAGCTCTTTATCCCCAACATCACTGCAAAGAACAGTGGATCCTATGCCTGCCACGCCACTAACTCAGCCACTGGCCACAACGGGACCACAGTCAGG---ATGATCACAGTCTCTGCTGAAAGAAACATCCAAGGCTTTGAAACA---------------------------------------------------------------------------------------------------------------------------------------------------------------------------------------------------------------------------------------------------------------------------------------------------------------------------------------------------------------------------------------------------------------------------------------------------------------------------------------------------------------------------AGCCGTTCTCCA------------------------------------------AATGAGAGGAGGAGCCCCTTGGATGAGGGAGGAGCAGCTCAGACTGCTCCCATCTCTGCTCCCAGCTCCATGGTG---------------------CCTGGGGAGTGGCCAGGG------------------TGTATGGAGAAGGTGCCCAGGTGGCCTGTCCCAAATCTGGCTAAATTAAGTTGCCTGTTGAAG---------------------------CCAAACCTCCCCCAAGTCAGGCTG---------------------------------------------CAGAAAAATGGGAAGACAAGGAGCCTCCAGAAAGACTCCTCACCC---------------------------------------------TGCCATAGAGACCTGCCAAAA---------------------------------------CTAAGACACTCAGCTTCAGTACAAGGAAGTTCT------------------------------------------CCTGGCCTCTCAGCTAGGGCCACTGTCAGCATCATGATTGGAATA---------------------------------CTTGCCAGGGTGGCTCTGACATAG-------------------------------------------------------------------------------------------------------------------------------------------------------------------------------------------------------------------------------------------------------------------------------------------------------------------------------------------------------------------------------------------------------------------------------------------------------------------------
CEmCCM8   ------------------------------------------------------------------------------------------ATGGGGCCCATTTCAGCCCCTCCCTGCAGATGG---------------------------------------------------------------------TGCATCCCCTGGCAGGAGCTGCTGCTCACAGCCTCACTTTTCACCTTCTGGAACCCACCCACCACT---GCCCAGCTCACTATTGAAGCTGTGCCATCCAATGCTGCAGAGGGGAAG---GAAGTTCTTCTACTTGTCCACAATCTGCCCCAGGACCCTCTTGGCTACAACTGGTACAAA---------------------------------GGGGAAACGGTGGACGCCAATCGTCGAATTATAGGATAT---GTAATAGCA---ACTCAAGTAAATATCTCA------------------------GGGCCTGCAGACAGCGGTCGAGAGACAATA---TACCCCAATGCA---ACCCTGCTGATGCAGAACGTCACCAGAAATGACACAGGATCCTAC------------------------------------------------------------------------------------------------------------------------------------------------------------------------------------------------------------------------------------------------ACCCTACAAGTCATAACGCTAAAT------------------------------------------CTTGTGAATGAAGAAGTAACTGGCCAATTCAGCGTACAT---------------------------------------CCGGAGACTCCCAAGCCCTCCATCTCCAGCAACAACTCCAATCCCGTGGAAGACAGGGATGCTGTGGCCTTAACCTGTGAACCTGAGACTCAGAACACAACCTACCTGTGGTGGGTAAATGGTCAGAGCCTCCCGGTCAGTCCCAGGCTGCAGCTCTCCGATGGCAACAGGACCCTCACTCTACTCAATGTCACAAGGAATGACACAGGACCCTATGAGTGTGAAATACAGAAC---CCAGTGAGTGTGAACTTCAGTGATCCAGTCACCCTGAATGTCCTCTATGGCCCAGAT---GCCCCCAACATTTCCCCTTCAGACACCTATTACCTTCCA---------------------GGGGTAAATCTCAACCTCTCCTGCCATGCGGCCTCTAATCCACTGGCACAGTATTCTTGGTCTGTCAATGGCACA---TTCCAGCAACACACACAAAACCTCTTTATCCCCAACATCACTGCAAAGAACAGCGGATCCTATGCCTGCCATGCCACTAACTCAGCCACTGGCCACAACGGGACCACAGTCAGG---ATGATCACAGTCTCTGCTGAAAGAAACATCCAAGGCTTTGAAACA---------------------------------------------------------------------------------------------------------------------------------------------------------------------------------------------------------------------------------------------------------------------------------------------------------------------------------------------------------------------------------------------------------------------------------------------------------------------------------------------------------------------------AGCCGTTCTCCA------------------------------------------AATGAGAGGAGGAGCCCCTTGGATGAGGGAGGAGCAGCTCAGACTGCTCCCATCTCTGCTCCCAGCTCCCTGGTG---------------------CCTGGGGAGTGGCCAGGG------------------TGTATGGAGAAGGTGCCCAGGTGGCCTGTCCCAAATCTGGCTAAATTAAGTTGCCTGTTGAAG---------------------------CCAAACCTCCCCCAAGTCAGGCTG---------------------------------------------CAGAAAAATGGGAAGACAGGGAGCCTCCAGAAAGACTTCTCACCC---------------------------------------------TGCCATAGAGACCTGCCAAAA---------------------------------------CTAAGACACTCAGCTTCAGTACAAGGAAGTTCT------------------------------------------CCTGGCCTCTCAGCTAGGGCCACTGTCAGCATCATGATTGGAATA---------------------------------CTTGCCAGGGTGGCTCTGACATAG-------------------------------------------------------------------------------------------------------------------------------------------------------------------------------------------------------------------------------------------------------------------------------------------------------------------------------------------------------------------------------------------------------------------------------------------------------------------------
macCCM8   ------------------------------------------------------------------------------------------ATGGGGCCCATTTCAGCCCCTCCCTGCAGATGG---------------------------------------------------------------------TGCATCCCCTGGCAGGAGCTGCTGCTCACAGCCTCACTTTTCACCTTCTGGAACCCACCCACCACT---GCCCAGCTCACTATTGAAGCTGTGCCATCCAATGCTGCAGAGGGGAAG---GAAGTTCTTCTACTTGTCCACAATCTGCCCCAGGACCCTCTTGGCTACAACTGGTACAAA---------------------------------GGGGAAACGGTGGACGCCAATCGTCGAATTATAGGATAT---GTAATAGCA---ACTCAAGTAAATATCTCA------------------------GGGCCTGCAGACAGCGGTCGAGAGACAATA---TACCCCAATGCA---ACCCTGCTGATGCAGAACGTCACCAGAAATGACACAGGATCCTAC------------------------------------------------------------------------------------------------------------------------------------------------------------------------------------------------------------------------------------------------ACCCTACAAGTCATAACGCTAAAT------------------------------------------CTTGTGAATGAAGAAGTAACTGGCCAATTCAGCGTACAT---------------------------------------CCGGAGACTCCCAAGCCCTCCATCTCCAGCAACAACTCCAATCCCGTGGAAGACAGGGATGCTGTGGCCTTAACCTGTGAACCTGAGACTCAGAACACAACCTACCTGTGGTGGGTAAATGGTCAGAGCCTCCCGGTCAGTCCCAGGCTGCAGCTCTCCGATGGCAACAGGACCCTCACTCTACTCAATGTCACAAGGAATGACACAGGACCCTATGAGTGTGAAATACAGAAC---CCAGTGAGTGTGAACTTCAGTGATCCAGTCACCCTGAATGTCCTCTATGGCCCAGAT---GCCCCCAACATTTCCCCTTCAGACACCTATTACCTTCCA---------------------GGGGTAAATCTCAACCTCTCCTGCCATGCGGCCTCTAATCCACTGGCACAGTATTCTTGGTCTGTCAATGGCACA---TTCCAGCAACACACACAAAACCTCTTTATCCCCAACATCACTGCAAAGAACAGCGGATCCTATGCCTGCCATGCCACTAACTCAGCCACTGGCCACAACGGGACCACAGTCAGG---ATGATCACAGTCTCTGCTGAAAGAAACATCCAAGGCTTTGAAACA---------------------------------------------------------------------------------------------------------------------------------------------------------------------------------------------------------------------------------------------------------------------------------------------------------------------------------------------------------------------------------------------------------------------------------------------------------------------------------------------------------------------------AGCCGTTCTCCA------------------------------------------AATGAGAGGAGGAGCCCCTTGGATGAGGGAGGAGCAGCTCAGACTGCTCCCATCTCTGCTCCCAGCTCCCTGGTG---------------------CCTGGGGAGTGGCCAGGG------------------TGTATGGAGAAGGTGCCCAGGTGGCCTGTCCCAAATCTGGCTAAATTAAGTTGCCTGTTGAAG---------------------------CCAAACCTCCCCCAAGTCAGGCTG---------------------------------------------CAGAAAAATGGGAAGACAGGGAGCCTCCAGAAAGACTTCTCACCC---------------------------------------------TGCCATAGAGACCTGCCAAAA---------------------------------------CTAAGACACTCAGCTTCAGTACAAGGAAGTTCT------------------------------------------CCTGGCCTCTCAGCTAGGGCCACTGTCAGCATCATGATTGGAATA---------------------------------CTTGCCAGGGTGGCTCTGACATAG-------------------------------------------------------------------------------------------------------------------------------------------------------------------------------------------------------------------------------------------------------------------------------------------------------------------------------------------------------------------------------------------------------------------------------------------------------------------------
agmCCM8   ------------------------------------------------------------------------------------------ATGGAGCCCATTTCAGCCCCTCCCTGCAGATGG---------------------------------------------------------------------TGCATCCCCTGGCAGGGGCTGCTGCTCACAGCCTCACTTTTCACCTTCTGGAACCCACCCACCACT---GCCCAGCTCACTATTGAAGCTGTGCCATCCAATGCTGCAGAGGGGAAG---GAAGTTCTTCTACTTGTCCACAATCTGCCCCAGGACCCTCTTGGCTACAACTGGTACAAA---------------------------------GGGGAAACAGTGGACACCAATCGTCGAATTATAGGATAT---GTAATAGCA---ACTCAAGTAAATATCTCA------------------------GGGCCTGCGTACAGCAGTCGAGAGACAATA---TACCCCAATGCA---ACCCTGCTGATGCAGAACGTCACCAGAAATGACACAGGATCCTAC------------------------------------------------------------------------------------------------------------------------------------------------------------------------------------------------------------------------------------------------ACCCTACAAGTCATAATGCTAAAT------------------------------------------CTTGTGAATGAAGAAGTAACTGGCCAATTCAGCGTACAT---------------------------------------CCGGAGACTCCCAAGCCCTCCATCTCCAGCAACAACTCCAATCCCGTGGAAGACAGAGATGCTGTGGCCTTAACCTGTGAACCTGAGACTCAGAACACAACCTACCTGTGGTGGGTAAATGGTCAGAGCCTCCCCGTCAGTCCCAGGCTGCAGCTCTCGGATGGCAACAGGACCCTCACTCTACTCAATGTCACAAGGAATGACACAGGACCCTATGAGTGTGAAATACAGAAC---CCAGTGAGTGTGAACTTCAGTGACCCAGTCACCCTGAATGTCCTCTATGGCCCAGAT---GCCCCCAACATTTCCCCTTCAGACACCTATTACCTTCCA---------------------GGGGTAAATCTCAACCTCTTCTGCCATGCGGCCTCTAATCCACTGGCACAGTATTCTTGGTCTGTCAATGGCACA---TTCCAGCAACACACACAAAAGCTCTTTATCCCCAACATCACTGCAAAGAACAGCGGATCCTATGCCTGCCACGCCACTAACTCAGCCACTGGCCACAACAGGACCACAGTCAGG---ATGATCACAGTCTCTGCTGAAAGAAACATCCAAGGCTTTGAAACA---------------------------------------------------------------------------------------------------------------------------------------------------------------------------------------------------------------------------------------------------------------------------------------------------------------------------------------------------------------------------------------------------------------------------------------------------------------------------------------------------------------------------AGCCATTCTCCA------------------------------------------AATGAGAGGAGGAGCCCCTTGGATGAGGGAGGAACAGCTCAGACTGCTCCCATCTCTGCTCCCAGCTCCCTGATG---------------------CCTGGGGAGTGACCAGGG------------------TGTATGGAGAAGGTGCCCAGGTGGCCTGTCCCAAATCTGGCTAAATCAAGTTGCCTGTTGAAG---------------------------CCAAACCTCCCCCAAGTCAGGCTG---------------------------------------------CAGAAAAATGGGAAGACAGGGAGCCTCCAGGAAGACTCCTCACCC---------------------------------------------TGCCATAGAGACCTGCCAAAA---------------------------------------CTAAGACACTGAGCTTCAGTACAAGGAAGTTCT------------------------------------------CCTGGCCTCTCAGCTAGGGCCACTGTCAGTATCATGATTGGAATA---------------------------------CTTGCCAGGGTGGCTCTGACATAG-------------------------------------------------------------------------------------------------------------------------------------------------------------------------------------------------------------------------------------------------------------------------------------------------------------------------------------------------------------------------------------------------------------------------------------------------------------------------
babCCM8   ------------------------------------------------------------------------------------------ATGGGGCCCATTTCAGCCCCTCCCTGCAGATGG---------------------------------------------------------------------TGCATCCCCTGGCAGGGGCTGCTGCTCACAGCCTCACTTTTCACCTTCTGGAACCCACCCACCACT---GCCCAGCTCACTATTGAAGCTGTGCCATCCAATGCTGCAGAGGGGAAG---GAAGTTCTTCTACTTGTCCACAATCTGCCCCAGGACCCTCTTGGCTACAACTGGTACAAA---------------------------------GGGGAAACGGTGGACGCCAATCGTCGAATTATAGGATAT---GTAATAGCA---ACTCAAGTAAATATCTCA------------------------GGGCCTGCAGACAGCGGTCGAGAGACAATA---TACCCCAATGCA---ACCCTGCTGATGCAGAACGTCACCAGAAATGACACAGGATCCTAC------------------------------------------------------------------------------------------------------------------------------------------------------------------------------------------------------------------------------------------------ACCCTACAAGTCATAACGCTAAAT------------------------------------------CTTGTGAATGAAGAAGTAACTGGCCAATTCAGCGTACAT---------------------------------------CCGGAGACTCCCAAGCCCTCCATCTCCAGCAACAACTCCAATCCCGTGGAAGACAGAGATGCTGTGGCCTTAACCTGTGAACCTGAGACTCAGAACACAACCTACTTGTGGTGGGTAAATGATCAGAGCCTCCCGGTCAGTCCCAGGCTGCAGCTCTCCAATGGCAACAGGACTCTCACTCTACTCAATGTCACAAGGAATGACACAGGACCCTATGAGTGTGAAATACAGAAC---CCAGCAAGTGTGAACTTCAGTGACCCAGTCACCCTGAATGTCCTCTATGGCCCAGAT---GCCCCCAACATTTCCCCTTCAGACACCTATTACCTTCCA---------------------GGGGTAAATCTCAACCTCTTCTGCCATGCGGCCTCTAATCCACTGGCACAATATTCTTGGTCTGTCAATGGCACA---TTCCAGCAACACACACAAAAGCTCTTTATCCCCAACATCACTGCAAAGAACAGCGGATCCTATGCCTGCCACGCCACTAACTCAGCCACTGGTCGCAACAGGACCACAGTCAGG---ATGATCACAGTCTCTGCTGAAAGAAACATCCAAGGCTTTGAAACA---------------------------------------------------------------------------------------------------------------------------------------------------------------------------------------------------------------------------------------------------------------------------------------------------------------------------------------------------------------------------------------------------------------------------------------------------------------------------------------------------------------------------AGCCATTCTCCA------------------------------------------AATGAGAGGAGGAGCCCCTTGGATGAGGGAGGAACAGCTCAGACTGCTCCCATCTCTGCTCCCAGCTCCCTGGTG------------------------------------GGG------------------TGTATGGAGAAGGTGCCCAGGTGGCCTGTCCCAAATCTGGCTAAATGAAGTTGCCTGTTGAAG---------------------------CCAAACCTCCCCCAAGTCAGGCTG---------------------------------------------CAGAAAAATGGGAAGACAGGGAGCCTCCAGGAAGACTCCTCACCC---------------------------------------------TGCCATAGAGACCTGCCAAAA---------------------------------------CTAAGACACTGAGCTTCAGTACAAGGAAGTTCT------------------------------------------CCTGGCCTCTCAGCTAGGGCCACTGTCAGCATCATGATTGGAATA---------------------------------CTTGCCAGGGTGGCTCTGACATAG-------------------------------------------------------------------------------------------------------------------------------------------------------------------------------------------------------------------------------------------------------------------------------------------------------------------------------------------------------------------------------------------------------------------------------------------------------------------------
styCCM8   ------------------------------------------------------------------------------------------ATGGGGCCCATTTCAGCCCCTCCCTGCAGATGG---------------------------------------------------------------------TGCATCCCCTGGCAGGGGCTGCTGCTCACAGCCTCACTTTTCACCTTCTGGAACCCACCCACCACT---GCCCAGCTCACTATTGAAGCTGTGCCATCCAATGCTGCAGAGGGGAAG---GAAGTTCTTCTACTTGTCCACAATCTGCCCCAGGACCCTCTTGGCTACAACTGGTACAAA---------------------------------GGGGAAACGGTGGACGCCAATCGTCGAATTATAGGATAT---GTAATAGCA---ACTCAAGTAAATATCTCA------------------------GGGCCTGCAGACAGCGGTCGAGAGACAATA---TACCCCAATGCA---ACCCTGCTGATGCAGAATGTCACCAGAAATGACACAGGATCCTAC------------------------------------------------------------------------------------------------------------------------------------------------------------------------------------------------------------------------------------------------ACCCTACAAGTCATAACGCTAAAT------------------------------------------CTTGTGAATGAAGAAGTAACTGGCCAATTCAGCGTACAT---------------------------------------CCGGAGACTCCCAAGCCCTCCATCTCCAGCAACAACTCCAATCCTGTGGAAGACAGAGATGCTGTGGCCTTAACCTGTGAACCTGAGACTCAGAACACAACCTACCTATGGTGGGTAAATGATCAGAGCCTCCCAGTCAGTCCCAGGCTGCAGCTCTCCAATGGCAACAGGACCCTCACTCTACTCAATGTCACAAGGAATGACACAGGACCCTATGAGTGTGAAATACAGAAC---CCAGTGAGTGTGAACTTCAGTGACCCAGTCACCCTGAATGTCCTCTATGGCCCAGAT---GCCCCCAACATTTCCCCTTCAGACACCTATTACCTTCCA---------------------GGGGTAAATCTCAACCTCTCCTGCCATGCGGCTTCTAATCCACTGGCACAGTATTCTTGGTCTGTCAATGGCACA---TTCCAGCAACACACACAAAAGCTCTTTATGCCCAACATCACTGCAAAGAACAGCGGATCCTATGCCTGCCACGCCACTAACTCAGCCACTGGTCGCAACAGGACCACAGTCAGG---ATGATCACAGTCTCTGCTGAAAGAAACATCCAAGGCTTTGAAACA---------------------------------------------------------------------------------------------------------------------------------------------------------------------------------------------------------------------------------------------------------------------------------------------------------------------------------------------------------------------------------------------------------------------------------------------------------------------------------------------------------------------------AGCCATTCTCCA------------------------------------------AATGAGAGGAGGAGCCCCTTGGATGAGGGAGGAACAGCTCAGACTGCTCCCATCTCTGCTCCCAGCTCCCTGGTG---------------------CCTGGGGAGTGACCGGGG------------------TGTACGGAGAAGGTGCCCAGGTGGCCTGTCCCAAATCTGGCTAAATCAAGTTGCCTGTTGAAG---------------------------CCAAACCTCCCCCAAGTCAGGCTG---------------------------------------------CAGAAAAATGGGAAGACAGGGAGCCTCCAGGAAGACTCCTCACCC---------------------------------------------TGCCATAGAGACCTGCCAAAA---------------------------------------CTAAGACACTGAGCTTCAGTACAAGGAAGTTCT------------------------------------------CCTGGCCTCTCAGCTAGGGCCACTGTCAGCATCATGATTGGAATA---------------------------------CTTGCCAGGGTGGCTCTGACATAG-------------------------------------------------------------------------------------------------------------------------------------------------------------------------------------------------------------------------------------------------------------------------------------------------------------------------------------------------------------------------------------------------------------------------------------------------------------------------
drlCCM8   ------------------------------------------------------------------------------------------ATGGGGCCCATTTCAGCCCCTCCCTGCAGATGG---------------------------------------------------------------------TGCATCCCCTGGCAGGGGCTGCTGCTCACAGCCTCACTTTTCACCTTCTGGAACCCACCCACCACT---GCCCAGCTCACTATTGAAGCTGTGCCATCCAATGCTGCAGAGGGGAAG---GAAGTTCTTCTACTTGTCCACAATCTGCCCCAGGACCCTCTTGGCTACAACTGGTACAGA---------------------------------GGGGAAACGGTAGACGCCAATCGTCGAATTATAGGATAT---GTAATAGCA---ACTCAAGTAAATATCTCA------------------------GGGCCTGCAGACAGCGGTCGAGAGACAATA---TACCCCAATGCA---ACCCTGCTGATGCAGAACGTCACCAGAAATGACACAGGATCCTAC------------------------------------------------------------------------------------------------------------------------------------------------------------------------------------------------------------------------------------------------ACCCTACAAGTCATAACGCTAAAT------------------------------------------CTTGTGAATGAAGAAGTAACTGGCCAATTCAGCGTACAT---------------------------------------CCGGAGACTCCCAAGCCCTCCATCTCCAGCAACAACTCCAATCCTGTGGAAGACAGAGATGCTGTGGCCTTAACCTGTGAACCTGAGACTCAGAATACAACCTACCTATGGTGGGTAAATGATCAGAGCCTCCCAGTCAGTCCCAGGCTGCAGCTCTCCAATGGCAACAGGACCCTCACTCTACTCAATGTCACAAGGAATGACACAGGACCCTATGAGTGTGAAATACAGAAC---CCAGTGAGTGTGAACTTCAGTGACCCAGTCACCCTGAATGTCCTCTATGGCCCAGAT---GCCCCCAACATTTCCCCTTCAGACACCTATTACCTTCCA---------------------GGGGTAAATCTCAACCTCTCCTGCCATGCGGCTTCTAATCCACTGGCACAGTATTCTTGGTCTGTCAATGGCACA---TTCCAGCAACACACACAAAAGTTCTTTATGCCCAACATCACTGCAAAGAACAGCGGATCCTATGCCTGCCACGCCACTAACTCAGCCACTGGTCGCAACAGGACCACAGTCAGG---ATGATCACAGTCTCTGCTGAAAGAAACATCCAAGGCTTTGAAACA---------------------------------------------------------------------------------------------------------------------------------------------------------------------------------------------------------------------------------------------------------------------------------------------------------------------------------------------------------------------------------------------------------------------------------------------------------------------------------------------------------------------------AGCCATTCTCCA------------------------------------------AATGAGAGGAGGAGCCCCTTGGATGAGGGAGGAACAGCTCAGACTGCTCCCATCTCTGCTCCCAGCTCCCTGGTG---------------------CCTGGGGAGTGACCGGGG------------------TGTACAGAGAAGGTGCCCAGGTGGCCCGTCCCAAATCTGGCTAAATCAAGTTGCCTGTTGAAG---------------------------CCAAACCTCCCCCAAGTCAGGCTG---------------------------------------------CAGAAAAATGGGAAGACAGGGAGCCTCCAGGAAGACTCCTCACCC---------------------------------------------TGCCATAGAGACCTGCCAAAA---------------------------------------CTAAGACACTGAGCTTCAGTACAAGGAAGTTCT------------------------------------------CCTGGCCTCTCAGCTAGGGCCACTGTCAGCATCATGATTGGAATA---------------------------------CTTGCCAGGGTGGCTCTGACATAG-------------------------------------------------------------------------------------------------------------------------------------------------------------------------------------------------------------------------------------------------------------------------------------------------------------------------------------------------------------------------------------------------------------------------------------------------------------------------
gorCCM5   ------------------------------------------------------------------------------------------ATGGAGTCTCCCTCGGCCCCTCCCCACAGATGG---------------------------------------------------------------------TGCATCCCCTGGCAGAGGCTCCTGCTCACAGCCTCACTTCTAACCTTCTGGAACCCGCCCACCACT---GCCCAGGTCACTATTGAATCCACGCCGTTCAATGTCGCAGAGGGGAAG---GAGGTGCTTCTACTCGCCCACAGTCTGCCCCAGAATCGTATTGGCTACACCTGGTACAAA---------------------------------GGGGAAAGAGTGGATGGCAACAGTCTAATTGTAGCATAT---GCAGTAGGA---ATTCAACAAGCTACCCCA------------------------GGGCCCGCATACAGTGGTCGGGAGACAATA---AACCCCAATGCA---TCCCTGCTGATCCAGAACGTCATCCAGAATGACACAGGATTCTAC------------------------------------------------------------------------------------------------------------------------------------------------------------------------------------------------------------------------------------------------ACCCTACAAGTCATAAAGTCAGAT------------------------------------------CTTGTGAATGAAGAAGCAACTGGCCAGTTCCGGGTATAC---------------------------------------CCGGAGCTGCCCAAGCCCTCCATCTCCAGCAACAACTCCAAACCCGTGGAGGACAAGGATGCTGTGGTTTTAACCTGTCAACCTGAGACTCAGAACACAACCTACCTGTGGTGGGTAAACAATCAGAGCCTCCTGGTCAGCCCCAGGCTGCTGCTCTCCACTGACAACAGGACCGTCGTTCTACTCAGCGCCACAAAGAATGACATAGGACCCTATGAATGTGAAACCCAGAAC---CCAGTGAGTGCCAGGCGCAGTGACCCAGTCACCCTGAATGTCCGCCATGGCCCGGAT---GCCCCCACCATTTCCCCTCTAAACACACCTTACAGATCA---------------------GGGGAAAATCTGAACCTCTCCTGCCACGCAGCCTCTAACCCACCTGCACAGTACTCTTGGTTTGTCGATGGGACT---TTCCAGCAATCCACCCAAGAGCTCTTTATCCCCAACATCACTGTGAATAATAGCGGATCCTATACGTGCCAAGCCCATAACTCAGACACTGGCCTCAATAGGACCACAGTCACG---ACGATCACAGTCTATGCAGAGCCACCC---AAACCCTTCATCACCACCAACAACTCCAACCCCGTGGAGGATGAGGATGCTGTAGCCTTAACCTGTGAACCTGAAATTCAGAACACAACTTACCTGTGGTGGGTAAACAATCAGAGCCTCCCGGTCAGTCCCAGGCTGCAGCTGTCCAATGACAACAGGACCCTCACTCTACTCAGTGTCACAAGGAATGATGTAGGACCCTATGAGTGTGGAATCCAGAACGAATTAAGTGTTGACCACAGTGACCCAGTCATCCTGAATGTCCTCTATGGCCCAGACGACCCCACCATTTCCCCCTCATACACCTATTACCGTCCAGGGGTAAACCTCAGCCTCTCCTGCCATGCAGCCTCTAACCCACCTGCACAGTATTCTTGGCTGATTGATGGGAACATCCAGCAACACACACAAGAGCTCTTTATCTCCAACATCACTGAGAAGAACAGCGGACTCTATACCTGCCAGGCCAATAACTCAGCCAGTGGCCACAGCAGGACTACAGTCAAGACAATCACAGTCTCTGCAGAGCCACCC---------AAACCCTTCATCACCACCAACAACTCCAACCCCGTGGAGGATGAGGATGCTGTAGCCTTAACCTGTGAACCTGAAATTCAGAACACAACCTACCTGTGGTGGGTAAACAATCAGAGCCTCCCGGTCAGTCCCAGGCTGCAGCTGTCCAATGACAACAGGACCCTCACTCTACTCAGTGTCACAAGG---------AATGATGTAGGACCCTATGAGTGTGGAATCCAGAACGAATTAAGTGTTGACCACAGTGACCCAGTCATCCTGAATGTCCTCTATGGGCCGGACACCCCCATCATTTCCCCCCCAGACTCGTCTTACCTTTCGGGAGCGAACCTCAACCTCTCCTGCCACTCGGCCTCTAACCCATCTCCGCAGTATTCTTGGCGTATCAATGGGATACTGCAGCAACACACACAAGTTCTCTTTATCGCCAAAATCACGCCAAATAATAACGGGGCCTATGCCTGTTTTGTCTCTAACTTGGCTACTGGCCGCAATAATTCCATAGTCAAGAGCATCACAGTC---TCTGCATCTGGAACTTCTCCTGGTCTCTCAGCTGGGGCCACTGTCGGCATCATGATTGGAGTG---------------------------------CTGGTTGGGGTTGCTCTGATA----------------------------------------------------------------------------------------------------------------------------------------------------------------------------------------------------------------------------------------------------------------------------------------------------------------------------------------------------------------------------------------------------------------------------------------------------------------------------
oraCCM5   ------------------------------------------------------------------------------------------ATGGAGTCTCCCTCGGCCCCTCCCCACAGATGG---------------------------------------------------------------------TGCATCCCCTGGCAGAGGCTCCTGCTCACAGCCTCACTTCTAACCTTCTGGAACCCGCCCACCACT---GCCCAGCTCACTACTGAATCCACGCCATTCAGTGTTGCAGAGGGGAAG---GAGGTTCTTCTACTCATCCACAATCTGCCCCAGAGTACTATTGGCTACAACTGGTACAAA---------------------------------GGGGAAATGGTGGACGCCAACCATCGAATTATAGGATAT---GTAATATCA---GATCAACTAACTACCCCA------------------------GGGCCTGCATACAGCAGTCGAGAGACAATA---TACCCCAATGCA---TCCCTGCTGATCCAGAACGTCATCCAGAATGACAAAGGATTCTAC------------------------------------------------------------------------------------------------------------------------------------------------------------------------------------------------------------------------------------------------ACCCTACAAGTCATAAAGTCAGAT------------------------------------------CTTGTGAATGAAGAAGCAACTGGCCAGGTCCGGGTATAC---------------------------------------CCGGAGCTGCCCAAGCCCTCCATCTCCAGCAACAACTCCAACCCCGTGGAGGACAAGGATGCTGTGGCCTTAACCTGTGAACCTGGGACTCAGGACACAACCTACCTGTGGTGGGTAAAAAATCAGAGCCTCCCGGTCAGTCCCAGGCTGGAGCTGTCCAATGACAACAGGACCCTCACTCTATTCAATGTCACAAGAAATGACAGAGCAATCTACGAATGTGAAACCCAGAAC---CCAGTGAGTGTCAGGCGCAGTGACCCAGTCATCCTGAATGTTCTCTATGGCCCGGAT---GCCCCCACCATTTCCCCTCTAAACACATCTTACAGATCA---------------------GGGGAAAATCTGAACCTCTCCTGCCACGCAGCCTCTAACCCACCTGCACAGTACTCTTGGTTTGTCAATGGGACG---TTCCAGCAATCCACACAAGAGCTCTTTATCCCCAACATCACTGTGAATAATAGCGGATCCTATACGTGCCAAGCCCATAACTCAGACACTGGCCTCAATAGGACCACAGTCACG---ACGATCACAGTCTATGCAGAGCCACCC---AAACCCTTCATCACCAGCAACAACTCCAACCCCGTGGAGGATGAGGATGCTGTAGCCTTAACCTGTGAACCTGAGATTCAGAACACAACGTACCTGTGGTGGGTAAACAATCAGAGCCTCCCGGTCAGTCCCAGGCTGCAGCTGTCCAATGACAACAGGACCCTCACTCTACTCAGTGTCACAAGGAATGATGTAGGACCCTATAAGTGTGGAATCCAGAACGAATTAAGTGTTGACCACAGTGACCCGGTCATCCTGAATGTCCTCTATGGCCCAGACGACCCCACCATTTCCCCCTCATACACCTATTACCGTCCAGGGGTAAACCTCAGCCTCTCCTGCCATGCAGCCTCTAACCCACCTGCACAGTATTCTTGGCTGATTGATGGGAACATCCAGCAACACACACAAGAGCTCTTTATCTCCAACATCACTGAGAAGAATAGCAGACTCTATACCTGCCAAGCCAATAACTCAGCCAGTGGCCACAGCAGGACTACAGTCAAGACAATCAGAGTCTCTGCGGAGCTGCCC---------AAGCCCTCCATCTCCAGCAACAACTCCAACCCCATAGAGGACAAGGATGCTGTAGTCTTAACCTGTGAACCTGAGGCTCAGGACACAACCTACCTGTGGTGGGTAAACAATCAGAGCCTCCCGGTCAGTCCCAGGCTGCAGCTGTCCAATGGCAACAGGACCCTCACTCTATTCAATGTCACAAGA---------AATGACACAGGAGCCTATGAATGTGGAATCCAGAACTCAGTGAGTGCAAACCACAGTGACCCAGTCACCCTGGATGTCTTCTATGGCCCGGACACCCCCATCATTTCCCCCTCAGACTCGTCTTACCATTCGGGAGAAAACCTCAGCCTCTCCTGCCACTCAGCCTCTAACCCATCCCCGCAGTATTCTTGGCGTATCAATGGGACACGGCAGCAACACACACAAGTTCTCTTTATCGCCAAAATCACGTCAAATAATAACGGGGCCTATGCCTGTTTTGTCTCTAACTTGGCTACTGGCCGCAATAATTCCATAGTCAAGAGCATCACAGTC---TCTGCACCTGGAAGTTCTGCTGGTGTCTCAGCTGGGGCCACTGTCGGCATCATGATTGGAGTG---------------------------------CTGCTTGGGGTTGCTCTGACA----------------------------------------------------------------------------------------------------------------------------------------------------------------------------------------------------------------------------------------------------------------------------------------------------------------------------------------------------------------------------------------------------------------------------------------------------------------------------
humCCM5   ------------------------------------------------------------------------------------------ATGGAGTCTCCCTCGGCCCCTCCCCACAGATGG---------------------------------------------------------------------TGCATCCCCTGGCAGAGGCTCCTGCTCACAGCCTCACTTCTAACCTTCTGGAACCCGCCCACCACT---GCCAAGCTCACTATTGAATCCACGCCGTTCAATGTCGCAGAGGGGAAG---GAGGTGCTTCTACTTGTCCACAATCTGCCCCAGCATCTTTTTGGCTACAGCTGGTACAAA---------------------------------GGTGAAAGAGTGGATGGCAACCGTCAAATTATAGGATAT---GTAATAGGA---ACTCAACAAGCTACCCCA------------------------GGGCCCGCATACAGTGGTCGAGAGATAATA---TACCCCAATGCA---TCCCTGCTGATCCAGAACATCATCCAGAATGACACAGGATTCTAC------------------------------------------------------------------------------------------------------------------------------------------------------------------------------------------------------------------------------------------------ACCCTACACGTCATAAAGTCAGAT------------------------------------------CTTGTGAATGAAGAAGCAACTGGCCAGTTCCGGGTATAC---------------------------------------CCGGAGCTGCCCAAGCCCTCCATCTCCAGCAACAACTCCAAACCCGTGGAGGACAAGGATGCTGTGGCCTTCACCTGTGAACCTGAGACTCAGGACGCAACCTACCTGTGGTGGGTAAACAATCAGAGCCTCCCGGTCAGTCCCAGGCTGCAGCTGTCCAATGGCAACAGGACCCTCACTCTATTCAATGTCACAAGAAATGACACAGCAAGCTACAAATGTGAAACCCAGAAC---CCAGTGAGTGCCAGGCGCAGTGATTCAGTCATCCTGAATGTCCTCTATGGCCCGGAT---GCCCCCACCATTTCCCCTCTAAACACATCTTACAGATCA---------------------GGGGAAAATCTGAACCTCTCCTGCCACGCAGCCTCTAACCCACCTGCACAGTACTCTTGGTTTGTCAATGGGACT---TTCCAGCAATCCACCCAAGAGCTCTTTATCCCCAACATCACTGTGAATAATAGTGGATCCTATACGTGCCAAGCCCATAACTCAGACACTGGCCTCAATAGGACCACAGTCACG---ACGATCACAGTCTATGCAGAGCCACCC---AAACCCTTCATCACCAGCAACAACTCCAACCCCGTGGAGGATGAGGATGCTGTAGCCTTAACCTGTGAACCTGAGATTCAGAACACAACCTACCTGTGGTGGGTAAATAATCAGAGCCTCCCGGTCAGTCCCAGGCTGCAGCTGTCCAATGACAACAGGACCCTCACTCTACTCAGTGTCACAAGGAATGATGTAGGACCCTATGAGTGTGGAATCCAGAACGAATTAAGTGTTGACCACAGCGACCCAGTCATCCTGAATGTCCTCTATGGCCCAGACGACCCCACCATTTCCCCCTCATACACCTATTACCGTCCAGGGGTGAACCTCAGCCTCTCCTGCCATGCAGCCTCTAACCCACCTGCACAGTATTCTTGGCTGATTGATGGGAACATCCAGCAACACACACAAGAGCTCTTTATCTCCAACATCACTGAGAAGAACAGCGGACTCTATACCTGCCAGGCCAATAACTCAGCCAGTGGCCACAGCAGGACTACAGTCAAGACAATCACAGTCTCTGCGGAGCTGCCC---------AAGCCCTCCATCTCCAGCAACAACTCCAAACCCGTGGAGGACAAGGATGCTGTGGCCTTCACCTGTGAACCTGAGGCTCAGAACACAACCTACCTGTGGTGGGTAAATGGTCAGAGCCTCCCAGTCAGTCCCAGGCTGCAGCTGTCCAATGGCAACAGGACCCTCACTCTATTCAATGTCACAAGA---------AATGACGCAAGAGCCTATGTATGTGGAATCCAGAACTCAGTGAGTGCAAACCGCAGTGACCCAGTCACCCTGGATGTCCTCTATGGGCCGGACACCCCCATCATTTCCCCCCCAGACTCGTCTTACCTTTCGGGAGCGAACCTCAACCTCTCCTGCCACTCGGCCTCTAACCCATCCCCGCAGTATTCTTGGCGTATCAATGGGATACCGCAGCAACACACACAAGTTCTCTTTATCGCCAAAATCACGCCAAATAATAACGGGACCTATGCCTGTTTTGTCTCTAACTTGGCTACTGGCCGCAATAATTCCATAGTCAAGAGCATCACAGTC---TCTGCATCTGGAACTTCTCCTGGTCTCTCAGCTGGGGCCACTGTCGGCATCATGATTGGAGTG---------------------------------CTGGTTGGGGTTGCTCTGATA----------------------------------------------------------------------------------------------------------------------------------------------------------------------------------------------------------------------------------------------------------------------------------------------------------------------------------------------------------------------------------------------------------------------------------------------------------------------------
chiCCM5   ------------------------------------------------------------------------------------------ATGGAGTCTCCCTGGGCCCCTCCCTACAGATGG---------------------------------------------------------------------TGCATCCCCTGGCAGAGGCTCCTGCTCACAGCCTCACTTCTAACCTTCTGGAACCCGCCCACCACT---GCCAAGCTCACTATTGAATCCACGCCGTTCAATGTCGCAGAGGGGAAG---GAGGTGCTTCTACTTGTCCACAATCTGCCCCAGCATCTTTTTGGCTACGTCTGGTACAAA---------------------------------GGGGAAAGAGTGGATGCCAACCATCAAATTATAGGATAT---GTAATAGGA---ACTCAACAAGCTACCCCA------------------------GGGCCCGCATACAGTGGTCGAGAGACAGTA---TACCCCAATGCA---TCCCTGCTGATCCAGAACATCATCCAGAATGACACAGGATTCTAT------------------------------------------------------------------------------------------------------------------------------------------------------------------------------------------------------------------------------------------------ACCCTACACATCATAAAGTCAGAT------------------------------------------CTTGTGAATGAAGAAGCAACTGGCCAGTTCCGGGTATAC---------------------------------------CCGGAGCTGCCCAAGCCCTCCATCTCCAGCAACAACTCCAAACCCGTGGAGGACAAGGATGCTGTGGCCTTCACCTGTGAACCTGAGACTCAGGACACAACCTACCTGTGGTGGGTAAACAATCAGAGCCTCCCGGTCAGTCCCAGGCTGCAGCTGTCCAATGGCAACAGGACCCTCACTCTATTCAATGTCACAAGAAATGACACAGCAAGCTACAAATGTGAAACCCAGAAC---CCAGTGAGTGCCGGGCACAGTGATTCAGTCATCCTGAATGTCCTCTATGGCCCGGAT---GCCCCCACCATTTCCCCTCTAAACACATCTTACAGATCA---------------------GGGGAAAATCTGAACCTCTCCTGCCACGCAGCCTCTAACCCACCTGCACAGTACTCTTGGTTTGTCAATGGGACT---TTCCAGCAATCCACCCAAGAGCTCTTTATCCCCAACATCACTGTGAATAATAGCGGATCCTATACGTGCCAAGCCCATAACTCAGACACTGGCCTCAATAGGACCACAGTCACG---ACGATCACAGTCTATGCAGAGCCACCC---AAACCCTTCATCACCAGCAACAACTCCAACCCCGTGGAGGATGAGGATGCTGTAGCCTTAACCTGTGAACCTGAGATTCAGAACACAACCTACCTGTGGTGGGTAAATAATCAGAGCCTCCCGGTCAGTCCCAGGCTGCAGCTGTCCAATGACAACAGGACCCTCACTCTACTCAGTGTCACAAGGAATGATGTAGGACCCTATGAGTGTGGAATCCAGAACGAATTAAGTGTTGACCACAGCGACCCAGTCATCCTGAATGTCCTCTATGGCCCAGACGACCCCACCATTTCCCCCTCATACACCTATTACCGTCCAGGGGTAAACCTCAGCCTCTCCTGCCATGCAGCCTCTAACCCACCTGCACAGTATTCTTGGCTGATTGATGGGAACATCCAGCAACACACACAAGAGCTCTTTATCTCCAACATCACTGAGAAGAACAGCAGACTCTATACCTGCCAGGCCAATAACTCAGCCAGTGGCCACAGCAGGACTACAGTCAAGACAATCACAGTCTCTGCGGAGCTGCCC---------AAGCCCTCCATCTCCAGCAACAACTCCAAACCCGTGGAGGACAAGGATGCTGTGGCCTTCACCTGTGAACCTGAGGCTCAGAACACAACCTACCTGTGGTGGGTAAATGGTCAGAGCCTCCCGGTCAGTCCCAGGCTGCAGCTGTCCAATGGCAACAGGACCCTCACTCTATTCAATGTCACAAGA---------AATGACACAGGAGCCTATGCATGTGGAATCCAGAACTCAGTGAGTGCAAACCACAGTGACCCAGTCACCCTGGATGTCCTCTATGGGCCGGACACCCCCATCATTTCCCCCCCAGACTCGTCTTACCTTTCGGGAGCGAACCTCAACCTCTCTTGCCACTCGGCCTCTAACCCATCCCCGCAGTATTCTTGGCGTATCAATGGGATACCGCAGCAACACACACAAGTTCTCTTTATCGCCAAAATCACGCCAAATAATAATGGGACCTATGCCTGTTTTGTCTCTAACTTGGCTACTGGCCGCAATAATTCCATAGTCAAGAGCATCACAGTC---TCTGCATCTGGAACTTCTCCTGGTCTCTCAGCTGGGGCCACTGTCAGCATCATGATTGGAGTG---------------------------------CTGGTTGGGGTTGCTCTGATA----------------------------------------------------------------------------------------------------------------------------------------------------------------------------------------------------------------------------------------------------------------------------------------------------------------------------------------------------------------------------------------------------------------------------------------------------------------------------
bonCCM5   ------------------------------------------------------------------------------------------ATGGAGTCTCCCTGGGCCCCTCCCTACAGATGG---------------------------------------------------------------------TGCATCCCCTGGCAGAGGCTCCTGCTCACAGCCTCACTTCTAACCTTCTGGAACCCGCCCACCACT---GCCAAGCTCACTATTGAATCCACGCCATTCAATGTCGCAGAGGGGAAG---GAGGTGCTTCTACTTGTCCACAATCTGCCCCAGCATCTTTTTGGCTACGTCTGGTACAAA---------------------------------GGGGAAAGAGTGGATGGCAACCATCAAATTATAGGATAT---GTAATAGGA---ACTCAACAAGCTACCCCA------------------------GGGCCCGCATACAGCAGTCGAGAGACAATA---TACCCCAATGCA---TCCCTGCTGATCCAGAACATCATCCAGAATGACACAGGATTCTAT------------------------------------------------------------------------------------------------------------------------------------------------------------------------------------------------------------------------------------------------ACCCTACACATCATAAAGTCAGAT------------------------------------------CTTGTGAATGAAGAAGCAACTGGCCAGTTCCGGGTATAC---------------------------------------CCGGAGCTGCCCAAGCCCTCCATCTCCAGCAACAACTCCAAACCCGTGGAGGACAAGGATGCTGTGGCCTTCACCTGTGAACCTGAGACTCAGGACACAACCTACCTGTGGTGGGTAAACAATCAGAGCCTCCCGGTCAGTCCCAGGCTGCAGCTGTCCAATGGCAACAGGACCCTCACTCTATTCAATGTCACAAGAAATGACACAGCAAGCTACAAATGTGAAACCCAGAAC---CCAGTGAGTGCCAGGCACAGTGATTCAGTCATCCTGAATGTCCTCTATGGCCCGGAT---GCCCCCACCATTTCCCCTCTAAACACATCTTACAGATCA---------------------GGGGAAAATCTGAACCTCTCCTGCCACGCAGCCTCTAACCCACCTGCACAGTACTCTTGGTTTGTCAATGGGACT---TTCCAGCAATCCACCCAAGAGCTCTTTATCCCCAACATCACTGTGAATAATAGCGGATCCTATACGTGCCAAGCCCATAACTCAGACACTGGCCTCAATAGGACCACAGTCACG---ACGATCACAGTCTATGCAGAGCCACCC---AAACCCTTCATCACCAGCAACAACTCCAACCCCGTGGAGGATGAGGATGCTGTAGCCTTAACCTGTGAACCTGAGATTCAGAACACAACCTACCTGTGGTGGGTAAATAATCAGAGCCTCCCGGTCAGTCCCAGGCTGCAGCTGTCCAATGACAACAGGACCCTCACTCTACTCAGTGTCACAAGGAATGATGTAGGACCCTATGAGTGTGGAATCCAGAATGAATTAAGTGTTGACCACAGCGACCCAGTCATCCTGAATGTCCTCTATGGCCCAGACGACCCCACCATTTCCCCCTCATATACCTATTACCGTCCAGGGGTAAACCTCAGCCTCTCCTGCCATGCAGCCTCTAACCCACCTGCACAGTATTCTTGGCTGATTGATGGGAACATCCAGCAACACACACAAGAGCTCTTTATCTCCAACATCACTGAGAAGAACAGCAGACTCTATACCTGCCAGGCCAATAACTCAGCCAGTGGCCACAGCAGGACTACAGTCAAGACAATCACAGTCTCTGCGGAGCTGCCC---------AAGCCCTCCATCTCCAGCAACAACTCCAAACCCGTGGAGGACAAGGATGCTGTGGCCTTCACCTGTGAACCTGAGGCTCAGAACACAACCTACCTGTGGTGGGTAAATGGTCAGAGCCTCCCGGTCAGTCCCAGGCTGCAGCTGTCCAATGGCAACAGGACCCTCACTCTATTCAATGTCACAAGA---------AATGACGCAGGAGCCTATGCATGTGGAATCCAGAACTCAGTGAGTGCAAACCACAGTGACCCAGTCACCCTGGATGTCCTCTATGGGCCGGACACCCCCATCATTTCCCCCCCAGACTCGTCTTACCTTTCGGGAGCGAACCTCAACCTCTCCTGCCACTCGGCCTCTAACCCATCCCCGCAGTATTCTTGGCGTATCAATGGGATACCGCAGCAACACACTCAAGTTCTCTTTATCGCCAAAATCACGCCAAATAATAATGGGACCTATGCCTGTTTTGTCTCTAACTTGGCTACTGGCCGCAATAATTCCATAGTCAAGAGCATCACAGTC---TCTGCATCTGGAACTTCTCCTGGTCTCTCAGCTGGGGCCACTGTCAGCATCATGATTGGAGTG---------------------------------CTGGTTGGGGTTGCTCTGATA----------------------------------------------------------------------------------------------------------------------------------------------------------------------------------------------------------------------------------------------------------------------------------------------------------------------------------------------------------------------------------------------------------------------------------------------------------------------------
agmCCM5   ------------------------------------------------------------------------------------------ATGGGGTCTCCCTCAGCCCCTCTTCACAGATGG---------------------------------------------------------------------TGCATCCCCTGGCAGACGCTCCTGCTCACAGCCTCACTTCTAACCTTCTGGAACCCGCCCACCACT---GCCCAGCTCACTATTGAATCCAGGCCGTTCAATGTCGCAGAGGGGAAG---GAGGTTCTTCTACTTGCCCACAATCTGTCCCAGAATCTTTTTGGCTACATCTGGTACAAG---------------------------------GGAGAAAGAGTGGATGCCAAACGTCGAATTGTATCATAT---GGAATAGGA---ACTCATCAAACTACCCCA------------------------GGGCCCGCGTACAGCGGTCGAGAGACAATA---GACTCCAATGCA---TCCCTGCTGATCCAGAACGTCACCCAGAATGACACAGGATTCTAT------------------------------------------------------------------------------------------------------------------------------------------------------------------------------------------------------------------------------------------------ACCTTACAAGTCATAAAGGAAGAT------------------------------------------CTTGTGAATGAAGAAGCAACTGGCCAGTTCCGGGTATAC---------------------------------------CCGGAGCTGCCCAAGCCCAACATCACTATCAACAACTCCAAGCCCGTGGAGGACAAGGATGCTGTGACCTTCACCTGTGAACCTGAGACTCAGGACACAACCTACCTGTGGTGGGTAAACAATCAGAGCCTCCCGGTCAGTCCCAGGCTGGAGCTGTCCAGTGACAACAGGACCCTCACTGTATTCAATATTCCAAGAAATGACACAACATTCTACGAATGTGAAACCCAGAAC---CCAGTGAGTGTCAGACGCAGCGACCCAGTCACCCTGAATGTTCTCTATGGCCCGGAT---GCGCCCACCATTTCCCCTCTAAACACACCTTACAGAGCA---------------------GGGGAAAATCTGAACCTC---TGCCACGCAGCCTCTAACCCAGCTGCACAGTACTCTTGGTTTGTCGATGGGGTG---TTCCAGCAATCCACACAAGAGCTCTTTATCCCCAACATCTCCGTGAATAATAGCGGATCCTATATGTGCCAAGCCCATAATTCAGACACTGGCCTCAATAGGACCACGGTCACG---GCGATCACAGTCTACGCGGAGTTGCCC---AAGCCCTACATCACCAGCAACAACTCCAAGCCCATAGAGGACAAGGATGCTGTGACCTTCACCTGTGAACCTGAGACTCAGGACACAACCTACCTGTGGTGGGTAAACAATCAGAGCCTCCCGGTCAGTCCCAGGCTGGAGCTGTCCAGTGACAACAGGACCCTCACTGTATTCAATATTCCAAGAAATGACACAACATACTACGAATGTGAAACCCAGAACCCAGTGAGTGTCAGACGCAGCGACCCAGTCACCCTGAATGTTCTCTATGGCCCGGATGCGCCCACCATTTCCCCTCAAAACACAACTTACAGAGCAGGGGAAAATCTGAACCTCTCCTGCCACGCAGCCTCTAACCCAGCTGCACAGTACTCTTGGTTTGTCGATGGGGTGTTCCAGCAATCCACACAAGAGCTCTTTATCCCCAACATCTCCGTGAATAATAGCGGATCCTATATGTGCCAAGCCCATAAGTCAGGCACTGGCCTCAATAGGACCACGGTCACGGCGATCACAGTCTACGTGGAGCTTCCC---------AAGCCCTACATCACCAGCAACAACTCCAACCCCATAGAGGACAAGGATGCTGTGACCTTAACCTGTGAATCTGTGGCTGAGAACACAACCTACCTGTGGTGGGTAAACAATCAGAGCCTCTCGGTCAGTCCCAGGCTGCAGCTCTCCAATGGCAACAGGATCCTCACTCTACTCAGTGTCACAAGG---------AATGACACAGGACCCTATGAATGTGGAATCCAGAACTCAGAGAGTGCAAAACGCAGTGACCCAGTCACCCTGAATGTCACCTATGGCCCGGACACCCCCATCATATCCCCCCCAGACTTGTCTTACCGTTCGGGAGCAAACCTCAACCTCTCCTGCCACTCGGACTCTAACCCATCCCCGCAGTATTCTTGGCTTATCAATGGGACACTGCGGCAACACACACAAGTTCTCTTTATCTCCAAAATCACATCAAACAATAACGGGGCCTATGCCTGTTTTGTCTCTAACTTGGCTACTGGTCGCAATAACTCCATAGTCAAGAACATCTCAGTC---TCCGCACCTGGA---------GGTCTCTCAGCTAGGGCTACTGTCAGCATCATAATTGGAATG---------------------------------CTGGTTGGGGTTGCTCTGATG----------------------------------------------------------------------------------------------------------------------------------------------------------------------------------------------------------------------------------------------------------------------------------------------------------------------------------------------------------------------------------------------------------------------------------------------------------------------------
babCCM5   ------------------------------------------------------------------------------------------ATGGGGTCTCCCTCAGCCCCTCTTCACAGACGG---------------------------------------------------------------------TGCATCCCCTGGCAGAAGCTCCTGCTCACAGCCTCACTTCTAACCTTCTGGAACCCGCCCACCACT---GCCCAGCTCACTATTGAATCCAGGCCGTTCAATGTCGCAGAGGGGAAG---GAGGTTCTTCTACTTGCCCACAATCTGTCCCAGAATCTTCTTGGCTACATCTGGTATAAG---------------------------------GGAGAAAGAGTGGATGCCAACCGTCGAATTGAATCATAT---ATAATAAGA---ACTAATCAAACTACCCCA------------------------GGGCCCGCACACAGCGGTCGAGAGATAATA---TACTCCAATGCA---TCCCTGCTGATCCAGAACGTCACCCAGAATGACACAGGATCCTAC------------------------------------------------------------------------------------------------------------------------------------------------------------------------------------------------------------------------------------------------ACTCTACAAGTCATAAAGGAAGAT------------------------------------------CTTGTGAATGAAGAAGCAACTGGCCGGTTCCGGGTATAC---------------------------------------CTGGAGCTGCCCAAGCCCTACATCTCCAGCAACAACTCCAGCCCCATAGAGGACAAGGATGCTGTGACCTTAACCTGTGAACCTGAGACTCAGGACACAACCTACCTGTGGTGGGTAAACAATCAGAGCCTCTGGGTCAGTTCCAGGCTGGAGCTGTCCAATCACAACAGGACCCTCACTCTATTCAATATTCCAAGAAATGACACAACATCCTACGAATGTGAAACCCAGAAC---CCAGTGAGTGTCAGACGCAGCGACCCAGTCACCCTGAATGTCACCTATGGCCCGGAT---GCGCCCACCATTTCCCCTCTAAACACACTTTACAGAGCA---------------------GGAGAAAATCTGAACCTC---TGCCACGCAGCCTCTAACCCAGCTGCACAGTACTCTTGGTTTGTCAATGGGGTG---TTCCAGCAATCCACACAAGAGCTCTTTATCCCCAACATCACCGTGAATAATAGCGGATCCTATATGTGCCAAGCCCATAACTCAGCCACTGGCCTCAATAGGACCACAGTCACG---GCGATCACAGTCTACGCGGAGCTGCCC---AAGCCCTACATCACCAGCAACAACTCCAACCCCATAGAGGACAAGGATGCTGTGACCTTAACCTGTGAACCTGAGACTCAGGACACAACCTACCTGTGGTGGGTAAACAATCAGAGCCTCTGGGTCAGTTCCAGGCTGGAGCTGTCCAATCACAACAGGACCCTCACTCTATTCAATATTCCAAGAAACGACACAACATCCTACGAATGTGAAACCCAGAACCCAGTGAGTGTCAGACGCAGCGACCCAGTCACCCTGAATGTCACCTATGGCCCGGATGCGCCCACCATTTCCCCTCTAAACACACCTTACAGAGCAGGGGAAAATCTGAACCTCACCTGCCACGCAGCCTCTAACCCAGCTGCACAGTACTCTTGGTTTGTCAATGGGGTGTTCCAGCAATCCACACAAGAGCTCTTTATCCCCAACATCACCGTGAATAATAGCGGATCCTATATGTGCCAAGCCCATAACTCAGCCACTGGCCTCAATAGGACCACAGTCACGGCGATCACAGTCTACGTGGAGCTGCCC---------AAGCCCTACATCACCAGCAACAACTCCAACCCCATAGAGGACAAGGATGCTGTGACCTTAACCTGTGAACCTGTGGCTGAGAACACAACCTACCTGTGGTGGGTAAACAATCAGAGCCTCTCGGTCAGTCCCAGGCTGGAGCTGTCCAATGGCAACAGGACCCTCACTCTACTCAGTGTCACACGG---------AATGACACAGGACCCTATGAATGTGGAATCCAGAACTCAGAGAGTGCAAAACGCAGTGACCCAGTCACCTTGAATGTCACCTATGGCCCGGACACCCCCATCATATCCCCCCCAGACTTGTCTTACCGTTCGGGAGCAAACCTCAACCTCTCCTGCCACTCGGACTCTAACCCATCCCCGCAGTATTCTTGGCTTATCAATGGGACACTGCGGCAACACACACAAGTTCTCTTTATCTCCAAAATCACATCCAACAATAACGGGGCCTATGCCTGTTTTGTCTCTAACTTGGCTACTGGTCGCAATAACTCCATAATCAAGAACATCTCAGTC---TCCGCACCTGGA---------GGTCTCTCAGCTAGGGCTACTGTCGGCATCATAATTGGAATG---------------------------------CTGGTTGGGGTTGCTCTGATG----------------------------------------------------------------------------------------------------------------------------------------------------------------------------------------------------------------------------------------------------------------------------------------------------------------------------------------------------------------------------------------------------------------------------------------------------------------------------
macCCM5   ------------------------------------------------------------------------------------------ATGGGGTCTCCCTCAGCCCCTCTTCACAGATGG---------------------------------------------------------------------TGCATCCCCTGGCAGACGCTCCTGCTCACAGCCTCACTTCTAACCTTCTGGAACCCGCCCACCACT---GCCCAGCTCACTATTGAATCCAGGCCGTTCAATGTTGCAGAGGGGAAG---GAGGTTCTTCTACTTGCCCACAATGTGTCCCAGAATCTTTTTGGCTACATCTGGTACAAG---------------------------------GGGGAAAGAGTGGATGCCAGCCGTCGAATTGGATCATGT---GTAATAAGA---ACTCAACAAATTACCCCA------------------------GGGCCCGCACACAGCGGTCGAGAGACAATA---GACTTCAATGCA---TCCCTGCTGATCCACAATGTCACCCAGAGTGACACAGGATCCTAC------------------------------------------------------------------------------------------------------------------------------------------------------------------------------------------------------------------------------------------------ACCCTACAAGTCATAAAGGAAGAT------------------------------------------CTTGTGAATGAAGAAGCAACTGGCCAGTTCCGGGTATAC---------------------------------------CCGGAGCTGCCCAAGCCCTACATCTCCAGCAACAACTCCAGCCCCGTGGAGGACAAGGATGCTGTGGCCTTAACCTGTGAACCTGAGACTCAGGACACAACCTACCTGTGGTGGGTAAACAATCAGAGCCTCCCGGTCAGTCCCAGGCTGGAGCTGTCCAGTGACAACAGGACCCTCACTGTATTCAATATTCCAAGAAATGACACAACATCCTACAAATGTGAAACCCAGAAC---CCAGTGAGTGTCAGACGCAGCGACCCAGTCACCCTGAATGTCCTCTATGGCCCGGAT---GCGCCCACCATTTCCCCTCTAAACACACCTTACAGAGCA---------------------GGGGAAAATCTGAACCTC---TGCCACGCAGCCTCTAACCCAACTGCACAGTACTTTTGGTTTGTCAATGGGACG---TTCCAGCAATCCACACAAGAGCTCTTTATCCCCAACATCACCGTGAATAATAGCGGATCCTATATGTGCCAAGCCCATAACTCAGCCACTGGCCTCAATAGGACCACAGTCACG---GCGATCACAGTCTACGCGGAGCTGCCC---AAGCCCTACATCACCAGCAACAATTCCAACCCCATAGAGGACAAGGATGCTGTGACCTTAACCTGTGAACCTGAGACTCAGGACACAACCTACCTGTGGTGGGTAAACAATCAGAGCCTCTCGGTCAGTTCCAGGCTGGAGCTGTCCAATGACAACAGGACCCTCACTCTATTCAATATTCCAAGAAACGACACAACGTTCTACGAATGTGAAACCCAGAACCCAGTGAGTGTCAGACGCAGCGACCCAGTCACCCTGAATGTCCTCTATGGCCCGGATGCGCCCACCATTTCCCCTCTAAACACACCTTACAGAGCAGGGGAAAATCTGAACCTCACCTGCCACGCAGCCTCTAACCCAACTGCACAGTACTTTTGGTTTGTCAATGGGACGTTCCAGCAATCCACACAAGAGCTCTTTATCCCCAACATCACCGTGAATAATAGCGGATCCTATATGTGCCAAGCCCATAACTCAGCCACTGGCCTCAATAGGACCACAGTCACGATGATCACAGTCTACGTGGAGCTGCCC---------AAGCCCTACATCTCCAGCAACAACTCCAACCCCATAGAGGACAAGGATGCTGTGACCTTAACCTGTGAACCTGTGGCTGAGAACACAACCTACCTGTGGTGGGTAAACAATCAGAGCCTCTCGGTCAGTCCCAGGCTGCAGCTCTCCAATGGCAACAGGATCCTCACTCTACTCAGTGTCACACGG---------AATGACACAGGACCCTATGAATGTGGAATCCAGAACTCAGAGAGTGCAAAACGCAGTGACCCAGTCACCCTGAATGTCACCTATGGCCCAGACACCCCCATCATATCCCCCCCAGACTTGTCTTACCGTTCGGGAGCAAACCTCAACCTCTCCTGCCACTCGGACTCTAACCCATCCCCGCAGTATTCTTGGCTTATCAATGGGACACTGCGGCAACACACACAAGTTCTCTTTATCTCCAAAATCACATCAAACAATAACGGGGCCTATGCCTGTTTTGTCTCTAACTTGGCTACTGGTCGCAATAACTCCATAGTCAAGAACATCTCAGTC---TCCGCACCTGGA---------GGTCTCTCAGCTAGGGCTACTGTCGGCATCATAATTGGAATG---------------------------------CTGGTTGGGGTTGCTCTGATG----------------------------------------------------------------------------------------------------------------------------------------------------------------------------------------------------------------------------------------------------------------------------------------------------------------------------------------------------------------------------------------------------------------------------------------------------------------------------
CEmCCM5   ------------------------------------------------------------------------------------------ATGGGGTCTCCCTCAGCCCCTCTTCACAGATGG---------------------------------------------------------------------TGCATCCCCTGGCAGACGCTCCTGCTCACAGCCTCACTTCTAACCTTCTGGAACCCGCCCACCACT---GCCCAGCTCACTATTGAATCCAGGCCGTTCAATGTTGCAGAGGGGAAG---GAGGTTCTTCTACTTGCCCACAATGTGTCCCAGAATCTTTTTGGCTACATCTGGTACAAG---------------------------------GGAGAAAGAGTGGATGCCAGCCGTCGAATTGGATCATGT---GTAATAAGA---ACTCAACAAATTACCCCA------------------------GGGCCCGCACACAGCGGTCGAGAGACAATA---GACTTCAATGCA---TCCCTGCTGATCCACAATGTCACCCAGAGTGACACAGGATCCTAC------------------------------------------------------------------------------------------------------------------------------------------------------------------------------------------------------------------------------------------------ACCATACAAGTCATAAAGGAAGAT------------------------------------------CTTGTGAATGAAGAAGCAACTGGCCAGTTCCGGGTATAC---------------------------------------CCGGAGCTGCCCAAGCCCTACATCTCCAGCAACAACTCCAACCCCGTGGAGGACAAGGATGCTGTGGCCTTAACCTGTGAACCTGAGACTCAGGACACAACCTACCTGTGGTGGGTAAACAATCAGAGCCTCCCGGTCAGTCCCAGGCTGGAGCTGTCCAGTGACAACAGGACCCTCACTGTATTCAATATTCCAAGAAATGACACAACATCCTACAAATGTGAAACCCAGAAC---CCAGTGAGTGTCAGACGCAGCGACCCAGTCACCCTGAATGTCCTCTATGGCCCGGAT---GCGCCCACCATTTCCCCTCTAAACACACCTTACAGAGCA---------------------GGGGAAAATCTGAACCTC---TGCCACGCAGCCTCTAACCCAACTGCACAGTACTTTTGGTTTGTCAATGGGACG---TTCCAGCAATCCACACAAGAGCTCTTTATACCCAACATCACCGTGAATAATAGCGGATCCTATATGTGCCAAGCCCATAACTCAGCCACTGGCCTCAATAGGACCACAGTCACG---GCGATCACAGTCTACGCGGAGCTGCCC---AAGCCCTACATCACCAGCAACAACTCCAACCCCATAGAGGACAAGGATGCTGTGACCTTAACCTGTGAACCTGAGACTCAGGACACAACCTACCTGTGGTGGGTAAACAATCAGAGCCTCTCGGTCAGTTCCAGGCTGGAGCTGTCCAATGACAACAGGACCCTCACTGTATTCAATATTCCAAGAAACGACACAACGTTCTACGAATGTGAAACCCAGAACCCAGTGAGTGTCAGACGCAGCGACCCAGTCACCCTGAATGTCCTCTATGGCCCGGATGCGCCCACCATTTCCCCTCTAAACACACCCTACAGAGCAGGGGAAAATCTGAACCTCTCCTGCCACGCAGCCTCTAACCCAGCTGCACAGTACTCTTGGTTTGTCAATGGGACGTTCCAGCAATCCACACAAGAGCTCTTTATACCCAACATCACCGTGAATAATAGCGGATCCTATATGTGCCAAGCCCATAACTCAGCCACTGGCCTCAATAGGACCACAGTCACGGCGATCACAGTCTATGTGGAGCTGCCC---------AAGCCCTACATCTCCAGCAACAACTCCAACCCCATAGAGGACAAGGATGCTGTGACCTTAACCTGTGAACCTGTGGCTGAGAACACAACCTACCTGTGGTGGGTAAACAATCAGAGCCTCTCGGTCAGTCCCAGGCTGCAGCTCTCCAATGGCAACAGGATCCTCACTCTACTCAGTGTCACACGG---------AATGACACAGGACCCTATGAATGTGGAATCCAGAACTCAGAGAGTGCAAAACGCAGTGACCCAGTCACCCTGAATGTCACCTATGGCCCAGACACCCCCATCATATCCCCCCCAGACTTGTCTTACCGTTCGGGAGCAAACCTCAACCTCTCCTGCCACTCGGACTCTAACCCATCCCCGCAGTATTCTTGGCTTATCAATGGGACACTGCGGCAACACACACAAGTTCTCTTTATCTCCAAAATCACATCAAACAATAACGGGGCCTATGCCTGTTTTGTCTCTAACTTGGCTACCGGTCGCAATAACTCCATAGTCAAGAACATCTCAGTC---TCCGCACCTGGA---------GGTCTCTCAGCTAGGGCTACTGTCGGCATCATAATTGGAATG---------------------------------CTGGTTGGGGTTGCTCTGATG----------------------------------------------------------------------------------------------------------------------------------------------------------------------------------------------------------------------------------------------------------------------------------------------------------------------------------------------------------------------------------------------------------------------------------------------------------------------------
drlCCM5   ------------------------------------------------------------------------------------------ATGGGGTCTCCCTCAGCCTCTCTTCACAGACGG---------------------------------------------------------------------TGCATCCCCTGGCAGAAGCTCCTGCTCACAGCCTCACTTCTAACCTTCTGGAACCCGCCCACCACT---GCCCAGCTCACTATTGAATCCAGGCCGTTCAATGTCGCAGAGGGGAAG---GAGGTTCTTCTACTTGCCCACAATCTGCCCCATAATCTTTTTGGCTACATCTGGTACAAG---------------------------------GGAGAAAGAGTGGATGCCAGCCGTCGAATTGGATCATAT---GTAATAGGA---ATTAAACAAATTACCCTA------------------------GGGCCCGCACACAGCGGTCGAGAGACAATA---TACTTCAATGCA---TCCCTGCTGATCCAGAACGTCACCCAGAATGACACAGGATCCATC------------------------------------------------------------------------------------------------------------------------------------------------------------------------------------------------------------------------------------------------ACCCTACAAGCCATAAAGGAAGAT------------------------------------------CTTGTGAATGAAGAAGCAACTGGCCGCTTCCGGGTATAC---------------------------------------CCGGAGCTGCCCAAGCCCTACATCTCCAGCAACAACTCCAATCCCGTGGAGGACAAGGATGCTGTGACCTTAACCTGTGAACCTGAGACTCAGGACACAACCTACCTGTGGTGGGTAAACAATCAGAGTCTCCCGGTCAGTCCCAGGCTGGAGCTGTCCAGTGACAACAGGACCCTCACTCTATTCAATATTCCAAGAAATGACACAACATCCTACGAATGTGAAACCCAGAAC---CCAGTGAGTGTCAGACGCAGCGAGTCAGTCACCCTGAATGTCCTCTATGGCCCGGAT---GCGCCCACCATTTCCCCTCTAAACACATCTTACAGAGCA---------------------GGGGAAAATCTGAACCTC---TGCCACGCAGCCTCTAACCCAGCTGCACAGTACTCTTGGTTTGTCAATGGGACG---TTCCAGCAATCCGCACAAGAGCTCTTTATCCCCAACATCACCGTGAATAATAGCGGATCCTATATGTGCCAAGCCCATAACTCAGCCACTGGCCTCAATAGGACCACAGTCACG---GCGATCACAGTCTAT---------------------------------------------------------------------------------------------------------------------------------------------------------------------------------------------------------------------------------------------------------------------------------------------------------------------------------------------------------------------------------------------------------------------------------------------------------------------------------------------------------------------------------------------------------GTGGAGCTGCCC---------AAGCCCTACATCTCCAGCAACAACTCCAACCCCATAGAGGACAAGGATGCTGTGACCTTAACCTGTGAACCTGTGGCTGAGAACACAACCTACCTGTGGTGGGTAAACAATCAGAGCCTCTCGGTCAGTCCCAGGCTGCAGCTCTCCAATGGCAACAGGATCCTCACTCTACTCAGTGTCACACGG---------AATGACACAGGACCCTATGAATGTGGAATCCAGAACTCAGAGAGTGCAAAACGCAGTGACCCAGTCACCCTGAATGTCACCTATGGCCCGGACACCCCCATCATATCCCCCCCAGACTTGTCTTACCGTTCGGGAGCAAACCTCAACCTCTCCTGCCACTCGGACTCTAACCCATCCCCGCAGTATTCTTGGCTTATCAATGGGACACTGCGGCAACACACACAAGTTCTCTTTATCTCCAAAATCACATCCAACAACAACGGGGCCTATGCCTGTTTTGTCTCTAACTTGGCTACTGGTCGCAATAACTCCATAGTCAAGAACATCTCAGTC---TCCGCACCTGGA---------GGTCTCTCAGCTAGGGCTACTGTCAGCATCATAATTGGAATG---------------------------------CTGGTTGGGGTTGCTCTGATG----------------------------------------------------------------------------------------------------------------------------------------------------------------------------------------------------------------------------------------------------------------------------------------------------------------------------------------------------------------------------------------------------------------------------------------------------------------------------
styCCM5   ------------------------------------------------------------------------------------------ATGGGGTCTCCCTCAGCCCCTCTTCACAGACGG---------------------------------------------------------------------TGCATCCCCTGGCAGAAGCTCCTGCTCACAGCCTCACTTCTAACCTTCTGGAACCCGCCCACCACT---GCCCAGCTCACTATTGAATCCAGGCCGTTCAATGTTGCAGAGGGGAAG---GAGGTTCTTCTACTTGCCCACAATTTGCCCCATAATCTTTTTGGCTACATCTGGTACAAG---------------------------------GGAGAAAGAGTGGATGCCAGCCGTCGAATTGGATCATAT---GTAATAGGA---ATTCAACAAATTACCCTA------------------------GGGCCCGCACACAGCGGTCGAGAGACAATA---TACTTCAATGCA---TCCCTGCTGATCCAGAACGTCACCCAGAATGACACAGGATCCATC------------------------------------------------------------------------------------------------------------------------------------------------------------------------------------------------------------------------------------------------ACCCTACAAGCCATAAAGGAAGAT------------------------------------------CTTGTGAATGAAGAAGCAACTGGCCGCTTCCGGGTATAC---------------------------------------CTGGAGCTGCCCAAGCCCTACATCACCAGCAACAACTCCAACCCCATAGAGGACAAGGATGCTGTGACCTTAACCTGTGAACCTGTGACTGAGAACACAACCTACCTGTGGTGGGTAAACAATCAGAGCCTC---------------------------------------------------------------------------------------------------------------------------------------------------------------------------------------------------------------------------------------------------------------------------------------------------------------------------------------------------------------------------------------------------------------------------------------------------------------------------------------------------------------------------------------------------------------------------------------------------------------------------------------------------------------------------------------------------------------------------------------------------------------------------------------------------------------------------------------------------------------------------------------------------------------------------------------------------------------------------------------------------------------------------------------------------------------------------------------------------------------------------------------------------------TCGGTCAGTCCCAGGCTGCAGCTCTCCAATGGCAACAGGATCCTCACTCTACTCAGTGTCACACGG---------AATGACACAGGACCCTATGAATGTGGAATCCAGAACTCAGAGAGTGCAAAACGCAGTGACCCAGTCACCCTGAATGTCACCTATGGCCCGGACACCCCCATCATATCCCCCCCAGACTTGTCTTACCGTTCGGGAGCAAACCTCAACCTC---TGCCACTCGGACTCTAACCCATCCCCGCAGTATTCTTGGCTTATCAATGGGACACTGCGGCAACACACACAAGTTCTCTTTATCTCCAAAATCACATCAAACAATAACGGGGCCTATGCCTGTTTTGTCTCTAACTTGGCTACTGGTCGCAATAACTCCATAGTCAAGAACATCTCAGTC---TCCGCACCTGGA---------GGTCTCTCAGCTAGGGCTACTGTCAGCATCATAATGGGAATA---------------------------------CTGGTTGGGGTTGCTCTGATG----------------------------------------------------------------------------------------------------------------------------------------------------------------------------------------------------------------------------------------------------------------------------------------------------------------------------------------------------------------------------------------------------------------------------------------------------------------------------
colCCM5   ------------------------------------------------------------------------------------------ATGGGATCTCCCTCAGCCCCTCCTCACAGATGG---------------------------------------------------------------------TGCATCCCCTGGCAGAGGCTCCTGCTCACAGCCTCACTTCTAACCTTCTGGAACCCGCCCACCACT---GCCCAGCTCACTATTGAATCCAGGCCGTTCAATGTCGCAGAGGAGAAG---GAGGTTCTTCTACTTGCCCACAATCTGCCCCAGAATCTTATTGGCTACATCTGGCACAAA---------------------------------GGAGAAAGAGTGGATGCCAGCCATCGAATTGGATCATAT---GTAATAGGA---ACTCAGCAAACTACCCCA------------------------GGGCCCGCATACAGCGGTCGAGAGACAATA---TACTCCAATGCA---TCCCTGCTGATCCAGAACGTCACCCAGAATGACACAGGATTCTAT------------------------------------------------------------------------------------------------------------------------------------------------------------------------------------------------------------------------------------------------ACCCTACAAGTCATAAAGGACAGT------------------------------------------CTTGTGAATGAAGAAGCAACTGGCCAGTTCCGGGTACAC---------------------------------------ACGGAGCTGCCCAAGCCCTACATCATCAGCAACAACTCCAACCCCGTGGAGGACAAGGATGCTGTGACCTTAACCTGTGAACCTGAGACTCAGGACACAACCTACCTGTGGCGGGTAAACAATCAGAGCCTCCTGGTCAGTCCCAGGCTGGAGCTGTCCCGTGACAACAGGACCCTCACTCTATTCAATGTTCCAAGAAATGACACAGCGTTCTACGAATGTGAAACCCAGAAC---CCAGTGAGTGTCAGACGCAGCGACCCACTCACCCTGAATGTCCTCTATGGTCCAGAT---GCACCCACCATTTCCCCTCTAAACACATCTTACAGAGCA---------------------GGGGAAAATCTGAACCTCTCCTGCCATGCCGCCTCTAACCCATCTGCACAGTACTCTTGGTTTGTCAATGGGGTG---TTCCAGCAATCCACACAAGAGCTCTTTATCCCCAACATCACCGTGAATAATAGCGGATCCTATATGTGCCAAGCCCGTAACTCAGCCACTGGCCTCAATAGGACCACAGTCACA---GCGATCACAGTCTAT---------------------------------------------------------------------------------------------------------------------------------------------------------------------------------------------------------------------------------------------------------------------------------------------------------------------------------------------------------------------------------------------------------------------------------------------------------------------------------------------------------------------------------------------------------GCGGAGCTGCCC---------AAGCCCTACATCACCAGCAACAACTCCAACCCCGTGGAGGACAAGGATGCTGTGACCTTCACCTGTGAACCTGAGACTCAGGACACAACCTACCTGTGGTGGGTAAATGGTCAGAGCCTCCTGGTCAGTTCCAGGCTGCAGCTCTCCAATGGCAACAGGACCCTCACTCTACTCAATGTCACAAGG---------AATGACACAGGACCCTATGAATGTGGAATCCAGGACTCAGTGAGCGCAAAACGCAGTGACCCAGTCACCCTGAATGTCTCCTATGGCCCGGACACCCCCATCATATCCCCCCCAGACTTGTCTTACAATTCCGGAGCAAACCTCAACCTCTCCTGCCACGCGGACTCCAACCCATCCCCGCAGTATTCTTGGCTTATCAATGGGACACTGTGGCAACACACAAAAGTTCTCTTTATCCCCAAAATCACATCAAACAATAACGGGGCGTATGCCTGTTTTGTCTCTAACTTGGCTACTGGTCGCAATAACTCCATAGTCAAGAACATCTCAGTCTCCTCTGCACCTGGA---AATTCTGGTCTCTCAGCTAGGGCCACTGTCGGCATCATAATTGGAGTG---------------------------------CTGGTTGGGGTTGCTCTGATA----------------------------------------------------------------------------------------------------------------------------------------------------------------------------------------------------------------------------------------------------------------------------------------------------------------------------------------------------------------------------------------------------------------------------------------------------------------------------
bsnCCM5   ------------------------------------------------------------------------------------------ATGGGGTCTCCCTCAGCCCCTCCTTACAGATGG---------------------------------------------------------------------TGCATCCCGTGGCAGAGGCTCCTGCTTACAGCCTCACTTCTAACCTTCTGGAACCCGCCCACCACT---GCCCAGCTCACTATTGAATCCAGGCCATTCAATGTCACAGAGGGGAAG---GAGGTTCTTCTACTTGCCCACAATCTGCCCCAGAATCTTTTGGGCTACATCTGGTACAAA---------------------------------GGAGAAAGAGTGGATGCCAACGGTCGAATTGGATCACAT---GTAATAGGA---AATCAACAAACTACCCCA------------------------GGGCCCGCACACAGCGGTCGAGAGACAATA---TACTCCAATGCA---TCTCTGCTGATCCAGAACGTCACCCAGAATGACACAGGATCCTAC------------------------------------------------------------------------------------------------------------------------------------------------------------------------------------------------------------------------------------------------ACCCTACAAGCCATAAAGGAAGAT------------------------------------------CTTGTGAATGAAGAAGCAACTGGCCAGTTCCGGGTATAT---------------------------------------CTGGAGCTGCCCAAGCCCTACATCATCAGCAACAACTCCAACCCCGTGGAGGACAAGGATGCTGTGACCTTAACCTGTGAACCTGAGACTCAGGACACAACCTATCTGTGGTGGATAAACAATCAGAGCCTCCCGGTCAGTCCCAGGCTGGAGCTGTCCAGTGACAACAGGACCCTCACTCTACTCAATGTTCCAAGAAATGACACAGCGTTCTACGAATGTGAAACCCAGAAC---CCAGTGAGTGTCAGACGCAGCGACGCAGTCACCCTGAATGTCCTCTATGGTCCAGAT---GCGCCCACCATTTCCCCTCTAAACACATCTTACAGAGCA---------------------GGGGAAAATCTGAACCTCTCCTGCCATGCAGCCTCTAACCCATCTGCACAGTACTCTTGGTTTGTCAATGGGGTG---TTCCAGCAATCCACACAAGAGCTCTTTATCCCCAACATCACCATGAATAATAGCGGATCCTATATGTGCCAAGCCCATAACTCAGCCACTGGCCTCAATAGGACCACAGTCACG---GCGATCACAGTCTAT---------------------------------------------------------------------------------------------------------------------------------------------------------------------------------------------------------------------------------------------------------------------------------------------------------------------------------------------------------------------------------------------------------------------------------------------------------------------------------------------------------------------------------------------------------GCAGAGCTGCCC---------AAGCCCTACATCACCAGCAACAACTCCAACCCCGTGGAGGACAAGGATGCTGTGACCTTAACCTGTGGATCTGAGGCTCAGGACCCAACCTACCTGTGGTGGGTAAATGGTCAGAGCCTCCTGGTCAGTCCCAGGCTGCAGCTCTCCAATGGCAACAGGACCCTCACTCTACTCAATGTCACAAGG---------AATGACACAGGACGCTATGAATGTGGAATCCAGGACTCAGTGAGTGCAAAGCGCAGCAACCCAGTCACCCTGAATGTCCTCTATGGCCCGGACACCCCCATCATATCCCCCCCAGACTTGTCTTACAATTCGGGAGCAAATCTCAACCTCTCCTGCCACGCGGACTCTAACCCATCCCCGCAGTATTCTTGGCTTATCAATGGGACACTGCAGCAACACACAAAAGTTCTCTTTATCTCCAAAATCACATCAAACAATAACGGGGCCTATGCCTGTTTTGTCTCTAACTTGGATACTGGTCGCAATAACTCCATAGTCAAGAACATCTCAGTCTCCTCTGCACCTGGA---AATTCTGGTCTCTCAGCTAGGGCCACTGTCGGCATCATAATTGGAGTG---------------------------------CTGGTTGGGGTTGCTCTGATA----------------------------------------------------------------------------------------------------------------------------------------------------------------------------------------------------------------------------------------------------------------------------------------------------------------------------------------------------------------------------------------------------------------------------------------------------------------------------
gsnCCM5   ------------------------------------------------------------------------------------------ATGGGGTCTCCCTCAGTCCCTCCTTACAGATGG---------------------------------------------------------------------TGCATCCCCTGGCAGAGGCTCCTGCTTACAGCCTCACTTCTAACCTTCTGGAACCCGCCCACCACT---GCCCAGCTCACTATTGAATCCAGGCCATTCAATGTCACAGAGGGGAAG---GAGGTTCTTCTACTTGCCCACAATCTGCCCCAGAATCTTTTGGGCTACATCTGGTACAAA---------------------------------GGAGAAAGAGTGGATGCCAACGGTCGAATTGGATCACAT---GTAATAGGA---AATCAACAAACTACCCCA------------------------GGGCCCGCACACAGCGGTCGAGAGACAATA---TACTCCAATGCA---TCTCTGCTGATCCAGAACGTCACCCAGAATGACACAGGATCCTAC------------------------------------------------------------------------------------------------------------------------------------------------------------------------------------------------------------------------------------------------ACCCTACAAGCCATAAAGGAAGAT------------------------------------------CTTGTGAATGAAGAAGCAACTGGCCAGTTCCGGGTATAT---------------------------------------GTGGAGCTGCCCAAGCCCTACATCATCAGCAACAACTCCAACCCCGTGGAGGACAAGGATGCTGTGACCTTAACCTGTGAACCTGAGACTCAGGACACAACCTATCTGTGGTGGATAAACAATCAGAGCCTCCCGGTCAGTCCCAGGCTGGAGCTGTCCAGTGACAACAGGACCCTCACTCTACTCAATGTTCCAAGAAATGACACAGCGTTCTACGAATGTGAAACCCAGAAC---CCAGTGAGTGTCAGACGCAGCGACGCAGTCACCCTGAATGTCCTCTATGGTCCAGAT---GCGCCCACCATTTCCCCTCTAAACACATCTTACAGAGCA---------------------GGGGAAAATCTGAACCTCTCCTGCCATGCAGCCTCTAACCCATCTGCACAGTACTCTTGGTTTGTCAATGGGGTG---TTCCAGCAATCCACACAAGAGCTCTTTATCCCCAACATCACCATGAATAATAGCGGATCCTATATGTGCCAAGCCCATAACTCAGCCACTGGCCTCAATAGGACCACAGTCATG---GCGATCACAGTCTAT---------------------------------------------------------------------------------------------------------------------------------------------------------------------------------------------------------------------------------------------------------------------------------------------------------------------------------------------------------------------------------------------------------------------------------------------------------------------------------------------------------------------------------------------------------GCAGAGCTGCCC---------AAGCCCTACATCACCAGCAACAACTCCAACCCCGTGGAGGACAAGGATGCTGTGACCTTAACCTGTGGATCTGAGGCTCAGGACCCAACCTATCTGTGGTGGGTAAATGGTCAGAGCCTCCTGGTCAGTCCCAGGCTGCAGCTCTCCAATGGCAACAGGACCCTCACTCTACTCAATGTCACAAGG---------AATGACACAGGACGCTATGAATGTGGAATCCAGGACTCAGTGAGTGCAAAGCGCAGCAGCCCAGTCACCCTGAATGTCCTCTATGGCCCGGACACCCCCATCATATCCCCCCCAGACTTGTCTTACAATTCGGGAGCAAATCTCAACCTCTCCTGCCACGCGGACTCTAACCCATCCCCACAGTATTCTTGGCTTATCAATGGGACACTGCAGCAACACACAAAAGTTCTCTTTATCTCCAAAATCACATCAAACAATAACGGGGCCTATGCCTGTTTTGTCTCTAACTTGGATACTGGTCGCAATAACTCCATAGTCAAGAACATCTCAGTCTCCTCTGCACCTGGA---AATTCTGGTCTCTCAGCTAGGGCCACTGTCGGCATCATAATTGGAGTG---------------------------------CTGGTTGGGGTTGCTCTGATA----------------------------------------------------------------------------------------------------------------------------------------------------------------------------------------------------------------------------------------------------------------------------------------------------------------------------------------------------------------------------------------------------------------------------------------------------------------------------
oraCCM6   ------------------------------------------------------------------------------------------ATGGGGTCCCCCTCAGCCCCTCCCTGCAAACTG---------------------------------------------------------------------CATGTCCCCTGGAAGGAAGTCCTGCTCACAGCCTCACTTCTAACCTTCTGGAACCCGCCCACCACT---GCCCAACTCACTATTGAATCCACGCCGTTCAATGTCGCAGAGGGGAAG---GAGGTACTTCTACTCGCCCACAATCTGTCCCAGAATCGTATTGGCTACATCTGGTACAAA---------------------------------GGGGAAAGAGTGGATGCCAACCGTCTAATTGTAGCATAT---AAAATAGAA---ACTCAACAAACTACCCCA------------------------GGGCCTGCATACAGTGGTCGAGAGACAATA---TACCCCAATGCA---TCCCTGCTGATCCAGAACGTCACCCAGAATGACACAGGATTCTAC------------------------------------------------------------------------------------------------------------------------------------------------------------------------------------------------------------------------------------------------ACCCTACAAGTCATAAAGTCAGAT------------------------------------------CTTGTGAATGAAGAAGCAACTGGACAGTTCCATGTATAC---------------------------------------CCGGAGCTGCCCAAGCCCTACATCACCATCAACAACTCCAACCCCGTGGAGGACAAGGATGTTGTAGCCTTCACCTGTGAACCTGAGGTTCAGAACACAACCTACCTGTGGTGGGTAAATGGTCAAAGCCTTCCGGTCAGTCCCAGGCTGCAGCTGTCCAATGGCAACATGACCCTCACTCTACTCAGCGTCAAAAGGAGTGATGCAGGATCCTATGAATGTGAAATACAGAAC---CCAGCGAGTGCCAACCGCAGTGACCCAGTCACCCTGAATGTCCTCTATGGCCCAGAT---ATTCCCACCATTTCCCCCTCAAAGGCCAATTACCGTCCA---------------------GGGGAAAATCTGAACCTTTCCTGCCACGCAGCCTCTAACCCACCTGCACAGTACTCTTGGTTTATCAATGGGACG---TTCCAGCAATCCACACAAGAGCTCTTTATCCCCAACATCACTGTGAATAATAGCGGATCCTATATGTGCCAAGCCCATAACTCGGCCACTGGCCTCAACAGGACCACAGTCACG---ATGATCACAGTCTCT---------------------------------------------------------------------------------------------------------------------------------------------------------------------------------------------------------------------------------------------------------------------------------------------------------------------------------------------------------------------------------------------------------------------------------------------------------------------------------------------------------------------------------------------------------GGAAGTGCTCCT---------------------------------------------------------------------------------------------------------------------------------------------------------------------------------------------------------------------------------------------------------------------------------------------------------------------------------------------------------------------------------------------------------------------------------------------------------------------------------------------------------------------------------------------------------------------------------GTCCTCTCAGCTGCGGCCACTGTCGGCATCATGATTGGAGTG---------------------------------CTGGCCAGAGTGGCTCTGATA---------------------------------------------------------------------------------------------------------------------------------------------------------------------------------------------------------------------------------------------------------------------------------------------------------------------------------------------------TAGNATTGGACCAGACCCTGA----------------------------------------------------------------------------------------------------
humCCM6   ------------------------------------------------------------------------------------------ATGGGACCCCCCTCAGCCCCTCCCTGCAGATTG---------------------------------------------------------------------CATGTCCCCTGGAAGGAGGTCCTGCTCACAGCCTCACTTCTAACCTTCTGGAACCCACCCACCACT---GCCAAGCTCACTATTGAATCCACGCCGTTCAATGTCGCAGAGGGGAAG---GAGGTTCTTCTACTCGCCCACAACCTGCCCCAGAATCGTATTGGTTACAGCTGGTACAAA---------------------------------GGCGAAAGAGTGGATGGCAACAGTCTAATTGTAGGATAT---GTAATAGGA---ACTCAACAAGCTACCCCA------------------------GGGCCCGCATACAGTGGTCGAGAGACAATA---TACCCCAATGCA---TCCCTGCTGATCCAGAACGTCACCCAGAATGACACAGGATTCTAT------------------------------------------------------------------------------------------------------------------------------------------------------------------------------------------------------------------------------------------------ACCCTACAAGTCATAAAGTCAGAT------------------------------------------CTTGTGAATGAAGAAGCAACCGGACAGTTCCATGTATAC---------------------------------------CCGGAGCTGCCCAAGCCCTCCATCTCCAGCAACAACTCCAACCCCGTGGAGGACAAGGATGCTGTGGCCTTCACCTGTGAACCTGAGGTTCAGAACACAACCTACCTGTGGTGGGTAAATGGTCAGAGCCTCCCGGTCAGTCCCAGGCTGCAGCTGTCCAATGGCAACATGACCCTCACTCTACTCAGCGTCAAAAGGAACGATGCAGGATCCTATGAATGTGAAATACAGAAC---CCAGCGAGTGCCAACCGCAGTGACCCAGTCACCCTGAATGTCCTCTATGGCCCAGAT---GTCCCCACCATTTCCCCCTCAAAGGCCAATTACCGTCCA---------------------GGGGAAAATCTGAACCTCTCCTGCCACGCAGCCTCTAACCCACCTGCACAGTACTCTTGGTTTATCAATGGGACG---TTCCAGCAATCCACACAAGAGCTCTTTATCCCCAACATCACTGTGAATAATAGCGGATCCTATATGTGCCAAGCCCATAACTCAGCCACTGGCCTCAATAGGACCACAGTCACG---ATGATCACAGTCTCT---------------------------------------------------------------------------------------------------------------------------------------------------------------------------------------------------------------------------------------------------------------------------------------------------------------------------------------------------------------------------------------------------------------------------------------------------------------------------------------------------------------------------------------------------------GGAAGTGCTCCT---------------------------------------------------------------------------------------------------------------------------------------------------------------------------------------------------------------------------------------------------------------------------------------------------------------------------------------------------------------------------------------------------------------------------------------------------------------------------------------------------------------------------------------------------------------------------------GTCCTCTCAGCTGTGGCCACCGTCGGCATCACGATTGGAGTG---------------------------------CTGGCCAGGGTGGCTCTGATA---------------------------------------------------------------------------------------------------------------------------------------------------------------------------------------------------------------------------------------------------------------------------------------------------------------------------------------------------TAGNATTGGACCAGACCCTGA----------------------------------------------------------------------------------------------------
gorCCM6   ------------------------------------------------------------------------------------------ATGGGACCCCCCTCAGCCCCTCCCTGCAGACTG---------------------------------------------------------------------CATGTCCCCTGGAAGGAGGTCCTGCTCACAGCCTCACTTCTAACCTTCTGGAACCCGCCCACCACT---GCCAAGCTCACTATTGAATCCACGCCGTTCAATGTCACAGAAGGGAAG---GAGGTTCTTCTACTCGCCCACAATTTGCCCCAGAATCGTATTGGTTACAGCTGGTACAAA---------------------------------GGCGAAAGAGTGGATGGCAAAAGTCTAATTGTAGGATAT---GTAATAGAA---ACTCAACAAGCTACCCCA------------------------GGGCCCGCATACAGTGGTCGAGAGACAATA---TACCCCAATGCA---TCCCTGCTGATCCAGAACGTCACCCAGAATGACACAGGATTCTAT------------------------------------------------------------------------------------------------------------------------------------------------------------------------------------------------------------------------------------------------ACCCTACAAGTCATAAAGTCAGAT------------------------------------------CTTGTGAATGAAGAAGCAACCGGACAGTTCCATGTATAC---------------------------------------CCGGAGCTGCCCAAGCCCTCCATCTCCAGCAACAACTCCAACCCCGTGGAGGACAAGGATGCTGTGGCCTTCACCTGTGAACCTGAGGTTCAGAACACAACCTACCTGTGGTGGGTAAATGGTCAGAGCCTCCCGGTCAGTCCCAGGCTGCAGCTGTCCAATGGCAACATGACCCTCACTCTACTCAGCGTCAAAAGGAACGATGCAGGATCCTATGAATGTGAAATACAGAAC---CCAGCGAGTGCCAACCGCAGTGACCCAGTCACCCTGAATGTCCTCTATGGCCCAGAT---GTCCCCACCATTTCCCCCTCAAAGGCCAATTACCGTCCA---------------------GGGGAAAATCTGAACCTCTCCTGCCACGCAGCCTCTAACCCACCTGCACAGTACTCTTGGTTTATCAATGGGACG---TTCCAGCAATCCACACAAGAGCTCTTTATCCCCAACATCACTGTGAATAATAGCGGATCCTATATGTGCCAAGCCCATAACTCGGCCACTGGCCTCAATAGGACCACAGTCACG---ATGATCACAGTCTCT---------------------------------------------------------------------------------------------------------------------------------------------------------------------------------------------------------------------------------------------------------------------------------------------------------------------------------------------------------------------------------------------------------------------------------------------------------------------------------------------------------------------------------------------------------GGAAGTGCTCCT---------------------------------------------------------------------------------------------------------------------------------------------------------------------------------------------------------------------------------------------------------------------------------------------------------------------------------------------------------------------------------------------------------------------------------------------------------------------------------------------------------------------------------------------------------------------------------GTCCTCTCAGCTGTGGCCACCGTCGGCATCATGATTGGAGTG---------------------------------CTGGCCAGGGTGGCTCTGATA---------------------------------------------------------------------------------------------------------------------------------------------------------------------------------------------------------------------------------------------------------------------------------------------------------------------------------------------------TAGNATTGGACCAGACCCTGA----------------------------------------------------------------------------------------------------
chiCCM6   ------------------------------------------------------------------------------------------ATGGGACCCCCCTCAGCCCCTCCCTGCAGACTG---------------------------------------------------------------------CATGTCCCCTGGAAAGAGGTCCTGCTCACAGCCTCACTTCTAACCTTCTGGAACCCGCCCACCACT---GCCAAGCTCACTATTGAATCCACGCCGTTCAATGTCGCAGAAGGGAAG---GAGGTTCTTCTACTCGCCCACAACCTGCCCCAGAATCGTATTGGTTACAGCTGGTACAAA---------------------------------GGCGAAAGAGTGGATGGCAACCGTCTAATTGTAGGATAT---GTGATAGGA---ACTCAACAAGCTACCCCA------------------------GGGCCCGCATACAGTGGTCGAGAGACAATA---TACCCCAATGCA---TCCCTGCTGATCCAGAACGTCACCCAGAATGACACAGGATTCTAT------------------------------------------------------------------------------------------------------------------------------------------------------------------------------------------------------------------------------------------------ACCCTACAAGTCATAAAGTCAGAT------------------------------------------CTTGTGAATGAAGAAGCAACCGGACAGTTCCATGTATAC---------------------------------------CCGGAGCTGCCCAAGCCCTCCATCTCCAGCAACAACTCCAACCCCGTGGAGGACAAGGATGCTGTGGCCTTCACCTGTGAACCTGAGGTTCAGAACACAACCTACCTGTGGTGGGTAAATGGTCAGAGCCTCCCGGTCAGTCCCAGGCTGCAGCTGTCCAATGGCAACATGACCCTCACTCTACTCAGCGTCAAAAGGAATGATGCAGGATCCTATGAATGTGAAATACAGAAC---CCAGCGAGTGCCAACCGCAGTGACCCAGTCACCCTGAATGTCCTCTATGGCCCAGAT---GTCCCCACCATTTCCCCCTCAAAGGCCAATTACCGTCCA---------------------GGGGAAAATCTGAACCTCTCCTGCCACGCAGCCTCTAACCCACCTGCACAGTACTCTTGGTTTATCAATGGGACG---TTCCAGCAATCCACACAAGAGCTCTTTATCCCCAACATCACTGTGAATAATAGCGGATCCTATATGTGCCAAGCCCATAACTCGGCCACTGGCCTCAACAGGACCACAGTCACG---ATGATCACAGTCTCT---------------------------------------------------------------------------------------------------------------------------------------------------------------------------------------------------------------------------------------------------------------------------------------------------------------------------------------------------------------------------------------------------------------------------------------------------------------------------------------------------------------------------------------------------------GGAAGTGCTCCT---------------------------------------------------------------------------------------------------------------------------------------------------------------------------------------------------------------------------------------------------------------------------------------------------------------------------------------------------------------------------------------------------------------------------------------------------------------------------------------------------------------------------------------------------------------------------------GTCCTCTCAGCTGTGGCCACTGTCGGCATCATGATTGGAGTG---------------------------------CTGGCCAGGGTGGCTCTGATA---------------------------------------------------------------------------------------------------------------------------------------------------------------------------------------------------------------------------------------------------------------------------------------------------------------------------------------------------TAGNATTGGACCAGACCCTGA----------------------------------------------------------------------------------------------------
bonCCM6   ------------------------------------------------------------------------------------------ATGGGACCCCCCTCAGCCCCTCCCTGCAGACTG---------------------------------------------------------------------CATGTCCCCTGGAAAGAGGTCCTGCTCACAGCCTCAATTCTAACCTTCTGGAACCCGCCCACCACT---GCCAAGCTCACTATTGAATCCACGCCGTTCAATGTCGCAGAAGGGAAG---GAGGTTCTTCTACTCGCCCACAACCTGCCCCAGAATCGTATTGGTTACAGCTGGTACAAA---------------------------------GGCGAAAGAGTGGATGGCAACCGTCTAATTGTAGGATAT---GTGATAGGA---ACTCAACAAGCTACCCCA------------------------GGGCCCGCATACAGTGGTCGAGAGACAATA---TACCCCAATGCA---TCCCTGCTGATCCAGAACGTCACCCAGAATGACACAGGATTCTAT------------------------------------------------------------------------------------------------------------------------------------------------------------------------------------------------------------------------------------------------ACCCTACAAGTCATAAAGTCAGAT------------------------------------------CTTGTGAATGAAGAAGCAACCGGACAGTTCCATGTATAC---------------------------------------CCGGAGCTGCCCAAGCCCTCCATCTCCAGCAACAACTCCAACCCCGTGGAGGACAAGGATGCTGTGGCCTTTACCTGTGAACCTGAGGTTCAGAACACAACCTACCTGTGGTGGGTAAATGGTCAGAGCCTCCCGGTCAGTCCCAGGCTGCAGCTGTCCAATGGCAACATGACCCTCACTCTACTCAGCGTCAAAAGGAATGATGCAGGATCCTATGAATGTGAAATACAGAAC---CCAGCGAGTGCCAACCGCAGTGACCCAGTCACCCTGAATGTCCTCTATGGCCCAGAT---GGCCCCACCATTTCCCCCTCAAAGGCCAATTACCGTCCA---------------------GGGGAAAATCTGAACCTCTCCTGCCACGCAGCCTCTAACCCACCTGCACAGTACTCTTGGTTTATCAATGGGACG---TTCCAGCAATCCACACAAGAGCTCTTTATCCCCAACATCACTGTGAATAATAGCGGATCCTATATGTGCCAAGCCCATAACTCGGCCACTGGCCTCAACAGGACCACAGTCACG---ATGATCACAGTCTCT---------------------------------------------------------------------------------------------------------------------------------------------------------------------------------------------------------------------------------------------------------------------------------------------------------------------------------------------------------------------------------------------------------------------------------------------------------------------------------------------------------------------------------------------------------GGAAGTGCTCCT---------------------------------------------------------------------------------------------------------------------------------------------------------------------------------------------------------------------------------------------------------------------------------------------------------------------------------------------------------------------------------------------------------------------------------------------------------------------------------------------------------------------------------------------------------------------------------GTCCTCTCAGCTGTGGCCACTGTCGGCATCATGATTGGAGTG---------------------------------CTGGCCAGGGTGGCTCTGATA---------------------------------------------------------------------------------------------------------------------------------------------------------------------------------------------------------------------------------------------------------------------------------------------------------------------------------------------------TAGNATTGGACCAGACCCTGA----------------------------------------------------------------------------------------------------
agmCCM6   ------------------------------------------------------------------------------------------ATGGGGCCCCCCTCAGCCCCTCCCTGCAGAATG---------------------------------------------------------------------TGTGTCCCCTGGAAGGAGGTCCTGCTCACCGCCTCACTTCTAACCTTCTGGAACCCGCCCACCACT---GCCCAGCTCACTATTGAATCCAGGCCGTTCAATGTCGCAGAGGGGAAG---GAGGTTCTTCTACTTGCCCACAATCTGTCCCAGAATCTTTTTGGCTACATCTGGTACAAG---------------------------------GGAGAAAGAGTGGATGCCAAACGTCGAATTGTATCACAT---GTAATAGGA---ACTCATCAAACTACCCCA------------------------GGGCCCGCGTACAGCGGTCGAGAGACAATA---GACTCCAATGCA---TCCCTGCTGATCCAGAACGTCACCCGGAATGACACAGGATCCTAC------------------------------------------------------------------------------------------------------------------------------------------------------------------------------------------------------------------------------------------------AACCTACAGGCCATAAAGCAAGAT------------------------------------------CTTGTGACTGAAGAAGCAACTGGCCAGTTCCGGGTATAC---------------------------------------CCGGAGCTGCCCAAGCCCTACATCACCATCAACAACTCCAACCCCGTGGAGGACAAGGATGCTGTGACCTTCACCTGTGAACCTGACATTCATAACACAACCTACCTGTGGTTGGTAAATGGTCAGAGCCTCCCGGTCAGTCCCAGGCTGCAGCTGTCCAATGGTAACAGAACCCTCACTCTACTCAGCGTCAAAAGGAATGATGCAGGAGGCTACGAATGTGAAATACAGAAC---CCAGTGAGTGCCAACCTCAGTGACCCAGTCATCCTGAATGTCCTCTATGGCCCAGAT---GTCCCCACCATTTCCCCCTCAAACTCCAATTACCGTCCA---------------------GGGGAAAATCTGAACCTCTCCTGCCACGCAGCCTCTAACCCACCTGCACAGTACTCTTGGTTTGTCAATGGGACG---TTCCAGCAATCCACACAAGAGCTCTTTATCCCCAACATCACTGTGAATAATAGCGGATCCTATATGTGCCAAGCCCATAACTCAGTCACTGGCCTCAATAGGACCACAGTCATG---ATGATCACAGTCTCT---------------------------------------------------------------------------------------------------------------------------------------------------------------------------------------------------------------------------------------------------------------------------------------------------------------------------------------------------------------------------------------------------------------------------------------------------------------------------------------------------------------------------------------------------------GGAAGTGCTCCT---------------------------------------------------------------------------------------------------------------------------------------------------------------------------------------------------------------------------------------------------------------------------------------------------------------------------------------------------------------------------------------------------------------------------------------------------------------------------------------------------------------------------------------------------------------------------------GGCCTCTCAGCTGTGGCCACTGTCGGCATCATGATTGGAGTG---------------------------------CTGGCCAGGGTGGTTCTAATA---------------------------------------------------------------------------------------------------------------------------------------------------------------------------------------------------------------------------------------------------------------------------------------------------------------------------------------------------TAGNATTGGACTGGACCCTGA----------------------------------------------------------------------------------------------------
babCCM6   ------------------------------------------------------------------------------------------ATGGGGCCCCCCTCAGCCCCTCCCTGCAGAATG---------------------------------------------------------------------TGTGTCCCCTGGAAGGAGGTCCTGCTCACAGCCTCACTTCTAACCTTCTGGAACCCGCCCACCACT---GCCCAGCTCACTGTTGAATCCAGGCCGTTCAATGTCGCAGAGGGGAAG---GAGGTTCTTCTACTTGCCCACAATCTGCCCCAGAATACTTTAGGCTTCAACTGGTACAAA---------------------------------GGGGAAAGAGTGGATGCCAAACGTCTAATTGTAGCATAT---GTAATAGGA---ACTAATCAAACTACCCCA------------------------GGGCCCGCACACAGCGGTCGAGAGACAGTA---TACTCCAATGCA---TCCCTGCTGATCCAGAACGTCACCCAGAATGACACAGGATCCTAC------------------------------------------------------------------------------------------------------------------------------------------------------------------------------------------------------------------------------------------------ACCCTACAAGCCATAAAGGGAAAT------------------------------------------CTTGTGACTGAAGAAGCAACTGGCCGGTTCTGGGTATAC---------------------------------------CCGGAGCTGCCCAAGCCCTCCATCACCAGCAACAACTCCAATCCCGTGGAGGACAAGGATGCTGTGGACTTCACCTGTGAACCTGACATTCATAGCACAACCTACCTGTGGTGGGTAAATGGTCAGAGCCTCCCAGTCAGTCCCAGGCTGCAGCTGTCCAATGGTAACAGGACCCTCACTGTACTCAGCGTCAAAAGGAATGATGCAGGAGCCTACAAATGTGAAATACAGAAC---CCAGTGAGTGCCAACCTCAGTGACCCAGTCATCCTGAATGTCCTCTATGGCCCAGAT---GTCCCCACCATTTCCCCCTCAAACTCCAATTACCGTCCA---------------------GGGGAAAATCTGAACCTCTTCTGCCACGCAGCCTCTAACCCAACTGCACAGTACTCTTGGTTTGTCAATGGGACG---TTCCAGCAATCCACACAAGAGCTCTTTATCCCTAACATCACTGTGAATAATAGCGGATCCTATATGTGCCAAGCCCATAACTCAGCCACTGGCCTCAATAGGACCACAGTCATG---ATGATCACAGTCTCT---------------------------------------------------------------------------------------------------------------------------------------------------------------------------------------------------------------------------------------------------------------------------------------------------------------------------------------------------------------------------------------------------------------------------------------------------------------------------------------------------------------------------------------------------------GGAAGTGCTCCT---------------------------------------------------------------------------------------------------------------------------------------------------------------------------------------------------------------------------------------------------------------------------------------------------------------------------------------------------------------------------------------------------------------------------------------------------------------------------------------------------------------------------------------------------------------------------------GGCCTCTCAGCTGTGGCCACTGTCGGCATCATGATTGGAGTG---------------------------------CTGGCCAGGGTGGCTCTAATA---------------------------------------------------------------------------------------------------------------------------------------------------------------------------------------------------------------------------------------------------------------------------------------------------------------------------------------------------TAGNATTGGACTGGACCCTGA----------------------------------------------------------------------------------------------------
[truncated: 199,765 more chars]
