# Supplementary material for: Evolution of host-microbe cell adherence by receptor domain shuffling
Source: eLife. 2022 Jan 25;11:e73330. doi: 10.7554/eLife.73330 (PMC8860441; doi:10.7554/eLife.73330)
Supplement: Figure 4—source data 1. [file elife-73330-fig4-data1.zip › Figure 4 - source data 1/CEACAM_IgC_domains.phy]

 403 348
agm01_I1   ---GAGCTGC CCAAGCCCAA CATCACCATC AACAACTCCA ACCCCGTGGA
CEm01_I1   ---GAGCTGC CCAAGCCCAA CATCACCATC AACAACTCCA ACCCCGTGGA
PTm01_I1   ---GAGCTGC CCAAGCCCAA CATCACCATC AACAACTCCA ACCCCGTGGA
mac01_I1   ---GAGCTGC CCAAGCCCAA CATCACCATC AACAACTCCA ACCCCGTGGA
bab01_I1   ---GAGCTGC CCAAGCCCTA CATCGCCATC AACAACTCCA ACCCCGTGGA
drl01_I1   ---GAGCTGC CCAAGCCCTA CATCGCCATC AACAACTCCA ACCCCGTGGA
sty01_I1   ---GAGCTGC CCAAGCCCTA CATCGCCATC AACAACTCCA ACCCCGTGGA
bsn01_I1   ---GAGCTGC CCAAGCCCTA CATCACCATC AACAACTCCA ACCCCGTGGA
gsn01_I1   ---GAGCTGC CCAAGCCCTA CATCACCATC AACAACTCCA ACCCCGTGGA
col01_I1   ---GAGCTGC CCAAGCCCTA CATCACCATC AACAACTCCT ACCCCATGGA
bon01_I1   ---GAGCTGC CCAAGCCCTC CATCTCCAGC AACAACTCCA ACCCCGTGGA
chi01_I1   ---GAGCTGC CCAAGCCCTC CATCTCCAGC AACAACTCCA ACCCCGTGGA
hum01_I1   ---GAGCTGC CCAAGCCCTC CATCTCCAGC AACAACTCCA ACCCTGTGGA
ora01_I1   ---GAGACTC CCAAGCCCTT CATCTCCAGC AACAACTCCA ACCCCGTGGA
agm06_I1   ------CTGC CCAAGCCCTA CATCACCATC AACAACTCCA ACCCCGTGGA
bab06_I1   ------CTGC CCAAGCCCTC CATCACCAGC AACAACTCCA ATCCCGTGGA
drl06_I1   ------CTGC CCAAGCCCTA CATCACCAGC AACAACTCCA ACCCCGTGGA
gsn06_I1   ------CTGC CCAAGCCCTA CATCACCAGC AACAACTCCA ACCCCGTGGA
CEm06_I1   ------CTGC CCAAGCCCTA CATCACCAGC AACAACTCCA ACCCCGTGGA
mac06_I1   ------CTGC CCAAGCCCTA CATCACCAGC AACAACTCCA ACCCCGTGGA
PTm06_I1   ------CTGC CCAAGCCCTA CATCACCAGC AACAACTCCA ACCCCGTGGA
col06_I1   ------CTGC CCCAGCCCTA CATCACCAGC AACAACTCCA ACCCCGTGGA
sty06_I1   ------CTGC CCAAGCCCGA CATCACTAGC AACAACTCCA ACCCCGTGGA
bsn03_I1   ------CTGC CCAAGCCCTC CATCACCAGC AACAACTCCA ACCCCGTGGA
gsn03_I1   ------CTGC CCAAGCCCTC CATCACCAGC AACAACTCCA ACCCCGTGGA
bon06_I1   ------CTGC CCAAGCCCTC CATCTCCAGC AACAACTCCA ACCCCGTGGA
chi06_I1   ------CTGC CCAAGCCCTC CATCTCCAGC AACAACTCCA ACCCCGTGGA
gor06_I1   ------CTGC CCAAGCCCTC CATCTCCAGC AACAACTCCA ACCCCGTGGA
hum06_I1   ------CTGC CCAAGCCCTC CATCTCCAGC AACAACTCCA ACCCCGTGGA
ora06_I1   ------CTGC CCAAGCCCTA CATCACCATC AACAACTCCA ACCCCGTGGA
bon05_I5   ------CTGC CCAAGCCCTC CATCTCCAGC AACAACTCCA AACCCGTGGA
chi05_I5   ------CTGC CCAAGCCCTC CATCTCCAGC AACAACTCCA AACCCGTGGA
hum05_I5   ------CTGC CCAAGCCCTC CATCTCCAGC AACAACTCCA AACCCGTGGA
ora05_I5   ------CTGC CCAAGCCCTC CATCTCCAGC AACAACTCCA ACCCCATAGA
cap06_I1   ------CTGC CCAAGCCCTC CATCACCAGT AACAACTCCA ACCCCGTGGA
sqm06_I1   ------CTGC CCAAGCCCTC CATCACCAGC AACAACTCCA ACCCCGTGGA
nit06_I1   ------CTGC CCAAGCCCAA CATCACCAGC AACAACTCCA ACCCCGTGGA
mar06_I1   ------CTGC CCAAGCCATT CATCACCAGC AACAACTCCA ACCCCGTGGA
agm03_I1   ------CTGC CCAAGCCCTA CATCTCCAGC AACAACTCCA ACCCCGTGGA
bab03_I1   ------TTGC CCAAGCCCTC CATCACCAGC AACAACTCCA ACCCCATGGA
CEm03_I1   ------TTGC CCAAGCCCTC CATCACCAGC AACAACTCCA ACCCTGTGGA
drl03_I1   ------TTGC CCAAGCCCTC CATCACCAGC AACAACTCCA ACCCCGTGGA
mac03_I1   ------TTGC CCAAGCCCTC CATCACCAGC AACAACTCCA ACCCTGTGGA
PTm03_I1   ------TTGC CCAAGCCCTC CATCACCAGC AACAACTCCA ACCCTGTGGA
sty03_I1   ------TTGT CCAAGCCCTC CATCACCAGC AACAACTCCA ACCCCGTGGA
col03_I1   ------CTGC CCAAGCCCTA CATCACCAGC AACAACTCCA ACCCCGTGGA
agm08_I1   ---------C CCAAGCCCTC CATCTCCAGC AACAACTCCA ATCCCGTGGA
CEm08_I1   ---------C CCAAGCCCTC CATCTCCAGC AACAACTCCA ATCCCGTGGA
mac08_I1   ---------C CCAAGCCCTC CATCTCCAGC AACAACTCCA ATCCCGTGGA
PTm08_I1   ---------C CCAAGCCCTC CATCTCCAGC AACAACTCCA ATCCCGTGGA
bab08_I1   ---------C CCAAGCCCTC CATCTCCAGC AACAACTCCA ATCCCGTGGA
drl08_I1   ---------C CCAAGCCCTC CATCTCCAGC AACAACTCCA ATCCTGTGGA
sty08_I1   ---------C CCAAGCCCTC CATCTCCAGC AACAACTCCA ATCCTGTGGA
bon08_I1   ---------C CCAAGCCCTC CATCTCCAGC AACAACTCCA ACCCCGTGGA
chi08_I1   ---------C CCAAGCCCTC CATCTCCAGC AACAACTCCA ACCCCGTGGA
hum08_I1   ---------C CCAAGCCCTC CATCTCCAGC AACAACTCCA ACCCCGTGGA
gor08_I1   ---------C CCAAGCCCTC CATCTCCAGC AACAACTCCA ACCCCGTGGA
bsn08_I1   ---------C CCAAGCCCTC CATCTCCAGC AACAACTCCA ATCCCGTGGA
gsn08_I1   ---------C CCAAGCCCTC CATCTCCAGC AACAACTCCA ATCCCGTGGA
col08_I1   ---------C CCAAGCCCTC CATCTCCAGC AACAACTCCA ATCCCGTGGA
ora08_I1   ---------C CCAAGCCCTC CATCTCCAGC AACAACTCCA ACCCCGTGGA
cap08_I1   ---------T CCAAGCCCTA CATCACCAGC AACAACTCCA GCCCTGTGGA
mar08_I1   ---------T CCAAGCCCTA CATCACCAGC AACAACTCCA GCCCTGTGGA
nit08_I1   ---------T CCAAGCCCTA CATCACCAGC AACAACTCCA ACCCTGTGGA
sqm08_I1   ---------T CCAAGCCCTA CATCATCAGC AACAACTCCA GCCCTGTGGA
mar05_I1   ------CTGT CCAAGCCCAA CATCACCAGC AACAACTCCA GGCCTGTGGA
nit05_I1   ------CTGC CCAAGCCCAA CATCACCAGC AACAACTCCA ACCCTGTGGA
nit05_I5   ------CTGC CCAAGCCCAA CATCACCAGC AACAACTCCA ACCCTGTGGA
cap05_I5   ------CTGC CCAAGCCCTA CATCAACAGC AACAACTCCA ACCCCGTGGA
sqm05_I5   ------CTGC CCAAGCCCTA CATCACCAGC AACAACTCCA ACCCTGTGGA
sqm05_I1   ------CTGT CCAAGCCCTC CATCACCAGC AACAACTCCA ATCCCGTGGA
cap05_I1   ------CTGC CCAAGCCCTA CGTCAACAGC AACAACTCTG ACCCCGTGGA
bon03_I1   ------CTGC CCAAGCCCTC CATCTCCAGC AACAACTCCA ACCCCAAGGA
chi03_I1   ------CTGC CCAAGCCCTC CATCTCCAGC AACAACTCCA ACCCCGTGGA
gor03_I1   ------CTGC CCAAGCCCTC CATCTCCAGC AACAACTCCA ACCCCAAGGA
hum03_I1   ------CTGC CCAAGCCCTC CATCTCCAGC AACAACTCCA ACCCCAAGGA
ora03_I1   ------CTGC CCAAGCCCTA CATCACCAGC AACAACTCCA ACCCCAAGGA
agm07_I1   ---GAGCCAC CAAAGCCCTC CATCTCCAGC AACAACTTCA ATCCGGTGGA
bab07_I1   ---GAGCCAC CAAAGCCCTC CATCTCCAGC AACACCTTCA ATCCGGTGGA
CEm07_I1   ---GAGCCAC CAAAGCCCTC CATCTCCAGC AACACCTTCA ATCCGGTGGA
mac07_I1   ---GAGCCAC CAAAGCCCTC CATCTCCAGC AACACCTTCA ATCCGGTGGA
PTm07_I1   ---GAGCCAC CAAAGCCCTC CATCTCCAGC AACACCTTCA ATCCGGTGGA
drl07_I1   ---GAGCCAC CAAAGCCCTC CATCTCCAGC AACACCTTCA ATCCGGTGGA
sty07_I1   ---GAGCCAC CAAAGCCCTC CATCTCCAGC AACACCTTCA ATCCGGTGGA
col07_I1   ---GAACCAC CAAAGCCCTC CATCTCCAGC AACAACTTCA ATCCGGTGGA
bon07_I1   ---GAGCCAC CCAAGCCCTC CATCACCAGC AACAACTTCA ATCCGGTGGA
chi07_I1   ---GAGCCAC CCAAGCCCTC CATCACCAGC AACAACTTCA ATCCGGTGGA
gor07_I1   ---GAGCCAC CCAAGCCCTC CATCACCAGC AACAACTTCA ATCCGGTGGA
hum07_I1   ---GAGCCAC CCAAGCCCTC CATCACCAGC AACAACTTCA ATCCGGTGGA
ora07_I1   ---GAGCCAC CCAAGCCCTC CATCACCAGC AACAACTTCA ATCCGGTGGA
cap07_I1   ---GAGCCGC CCAAGCCCTA CATCACCAGC AACAACTTCA ACCCCGTGGA
mar07_I1   ---GCGCTGC CCAAGCCCTA CATCACCAGC AACAACTTCA ACCCCGTGGA
nit07_I1   ---GCGCCGC CCAAGCCCTA CATCACCAGC AACAACTTCA ACCCCATAGA
sqm07_I1   ---GTGCCAC CCAAGCCCTA CATCACCAGC AACAACTTCA ACCCCGTTGA
cap01_I1   ---GAGTTGT CTAAGCCCTA CATCAACAGC AACAACTCCA ACCCTGTGGA
mar01_I1   ---GAGCTGT CCAAGCCCTA CATCAACAGC AGCAACTCCA ACCCCGTGGA
sqm01_I1   ---GAGCTGT CCAAGCCCTA CATCAACAGC AGCAACTCCA ACCCCGTGGA
nit01_I1   ---GAGCTGT CCAAGCCCTA CATCACCAGC AACAACTACA ACCCCGTGGA
agm05_I5   ------CTTC CCAAGCCCTA CATCACCAGC AACAACTCCA ACCCCATAGA
CEm05_I5   ------CTGC CCAAGCCCTA CATCTCCAGC AACAACTCCA ACCCCATAGA
mac05_I5   ------CTGC CCAAGCCCTA CATCTCCAGC AACAACTCCA ACCCCATAGA
drl05_I3   ------CTGC CCAAGCCCTA CATCTCCAGC AACAACTCCA ACCCCATAGA
bab05_I5   ------CTGC CCAAGCCCTA CATCACCAGC AACAACTCCA ACCCCATAGA
sty05_I1   ------CTGC CCAAGCCCTA CATCACCAGC AACAACTCCA ACCCCATAGA
bsn05_I3   ------CTGC CCAAGCCCTA CATCACCAGC AACAACTCCA ACCCCGTGGA
gsn05_I3   ------CTGC CCAAGCCCTA CATCACCAGC AACAACTCCA ACCCCGTGGA
col05_I3   ------CTGC CCAAGCCCTA CATCACCAGC AACAACTCCA ACCCCGTGGA
agm05_I1   ------CTGC CCAAGCCCAA CATCACTATC AACAACTCCA AGCCCGTGGA
agm05_I3   ------TTGC CCAAGCCCTA CATCACCAGC AACAACTCCA AGCCCATAGA
CEm05_I3   ------CTGC CCAAGCCCTA CATCACCAGC AACAACTCCA ACCCCATAGA
mac05_I3   ------CTGC CCAAGCCCTA CATCACCAGC AACAATTCCA ACCCCATAGA
bab05_I1   ------CTGC CCAAGCCCTA CATCTCCAGC AACAACTCCA GCCCCATAGA
bab05_I3   ------CTGC CCAAGCCCTA CATCACCAGC AACAACTCCA ACCCCATAGA
bsn05_I1   ------CTGC CCAAGCCCTA CATCATCAGC AACAACTCCA ACCCCGTGGA
gsn05_I1   ------CTGC CCAAGCCCTA CATCATCAGC AACAACTCCA ACCCCGTGGA
CEm05_I1   ------CTGC CCAAGCCCTA CATCTCCAGC AACAACTCCA ACCCCGTGGA
mac05_I1   ------CTGC CCAAGCCCTA CATCTCCAGC AACAACTCCA GCCCCGTGGA
drl05_I1   ------CTGC CCAAGCCCTA CATCTCCAGC AACAACTCCA ATCCCGTGGA
col05_I1   ------CTGC CCAAGCCCTA CATCATCAGC AACAACTCCA ACCCCGTGGA
ora05_I1   ------CTGC CCAAGCCCTC CATCTCCAGC AACAACTCCA ACCCCGTGGA
bon05_I1   ------CTGC CCAAGCCCTC CATCTCCAGC AACAACTCCA AACCCGTGGA
chi05_I1   ------CTGC CCAAGCCCTC CATCTCCAGC AACAACTCCA AACCCGTGGA
hum05_I1   ------CTGC CCAAGCCCTC CATCTCCAGC AACAACTCCA AACCCGTGGA
gor05_I1   ------CTGC CCAAGCCCTC CATCTCCAGC AACAACTCCA AACCCGTGGA
bon05_I3   ------CCAC CCAAACCCTT CATCACCAGC AACAACTCCA ACCCCGTGGA
chi05_I3   ------CCAC CCAAACCCTT CATCACCAGC AACAACTCCA ACCCCGTGGA
hum05_I3   ------CCAC CCAAACCCTT CATCACCAGC AACAACTCCA ACCCCGTGGA
gor05_I3   ------CCAC CCAAACCCTT CATCACCACC AACAACTCCA ACCCCGTGGA
ora05_I3   ------CCAC CCAAACCCTT CATCACCAGC AACAACTCCA ACCCCGTGGA
gor05_I5   ------CCAC CCAAACCCTT CATCACCACC AACAACTCCA ACCCCGTGGA
cap05_I3   ------CTGC CCAAGCCCTA CATCACCAGC AACAACTCCA ACCCTTTGGA
sqm05_I3   ------CTGC CCAAACCCTA CATCACCAGC AACAACTCCA ACCCCGTGGA
nit05_I3   ------CCGC CCAAGCCCTA CATCACCAGC AACAACTCCA ACCCTGTGGA
gor01_I1   ---GAGCTGC CCAAGCCCTC CATCTCCAGC AACAACTCCA ACCCCGTGGA
agm20_I2   ---------- ---------- ---------- ---------- --CTTGTAGA
bon20_I2   ---------- ---------- ---------- ---------- --CTTGTGGA
chi20_I2   ---------- ---------- ---------- ---------- --CTTGTGGA
gor20_I2   ---------- ---------- ---------- ---------- --CTTGTGGA
hum20_I2   ---------- ---------- ---------- ---------- --CTTGTGGA
ora20_I2   ---------- ---------- ---------- ---------- --CTTGTGGA
CEm20_I2   ---------- ---------- ---------- ---------- --CTTGTGGA
mac20_I2   ---------- ---------- ---------- ---------- --CTTGTGGA
drl20_I2   ---------- ---------- ---------- ---------- --CTTGTGGA
sty20_I2   ---------- ---------- ---------- ---------- --CTTGTGGA
PTm20_I2   ---------- ---------- ---------- ---------- --CTTGTGGA
bsn20_I2   ---------- ---------- ---------- ---------- --CTTGTGGA
gsn20_I2   ---------- ---------- ---------- ---------- --CTTGTGGA
col20_I2   ---------- ---------- ---------- ---------- --CTTGTGGA
cap20_I2   ---------- ---------- ---------- ---------- --CTTGTGGA
sqm20_I2   ---------- ---------- ---------- ---------- --CTTGTGGA
nit20_I2   ---------- ---------- ---------- ---------- --CTTGTGGA
agm01_I3   ------GTAG CACAGCCCCA AATCAAAGCC AGCAAGACCA CAGTCACAGA
bab01_I3   ------GTAG CACAGCCCCA AATCAAAGCC AGCAAGACCA CAGTCACAGA
drl01_I3   ------GTAG CACAGCCCCA AATCAAAGCC AGCAAGACCA CAGTCACAGA
sty01_I3   ------GTAG CACAGCCCCA AATCAAAGCC AGCAAGACCA CAGTCACAGA
bsn01_I3   ------GTAG CACAGCCCCA AATCAAAGCC AGCAAGACCA CAGTCACAGA
gsn01_I3   ------GTAG CACAGCCCCA AATCAAAGCC AGCAAGACCA CAGTCACAGA
col01_I3   ------GTAG CACAGCCCCA AATCAAAGCC AGCAAGACCA CAGTCACAGA
PTm01_I3   ------GTAG CACAGCCCCA AATCAAAGCC AGCAAGACCA CAGTCACAGA
CEm01_I3   ------GTAG CACAGCCCCA AATCAAAGCC AGCAAGACCA CAGTCACAGA
mac01_I3   ------GTAG CACAGCCCCA AATCAAAGCC AGCAAGACCA CAGTCACAGA
bon01_I3   ------GTAG CAAAGCCCCA AATCAAAGCC AGCAAGACCA CAGTCACAGG
chi01_I3   ------GTAG CAAAGCCCCA AATCAAAGCC AGCAAGACCA CAGTCACAGG
gor01_I3   ------GTAG CAAAGCCCCA AATCAAAGCC AGCAAGACCA CAGTCACAGG
hum01_I3   ------GTAG CAAAGCCCCA AATCAAAGCC AGCAAGACCA CAGTCACAGG
ora01_I3   ---------G TAAAGCCCCA AATCAAAGCC AGCAAGACCA CAGTCACCGA
cap01_I3   ------GTGG CACGGCCTGA AGTTCAAGCC ACCAGCACTA CAGTCACAGA
mar01_I3   ------GTGG CACAGCCTGA AGTTCAAGCC ACCAGCACCA CAGTCACGGA
sqm01_I3   ------GTGG CGCAGCCTGA AGTTCAAGCC ACCAGCACTA CAGTCACAGA
nit01_I3   ------GTGG CACGGCCTGA AGTTCAAGCC ACCAGCACCA CAGTCACAGA
gor21_I1   ---------- ---------- ---------- GCCAGCAGCA CCACAGTCAC
hum21_I1   ---------- ---------- ---------- GCCAGCAGCA CCACAGTCAC
ora21_I1   ---------- ---------- ---------- GCCAGCAGCA CCACAGTCAC
agm16_I1   ---------- --CAGCCCAC AGTCTTGGCC AACAGCACGG CACTGGTGGA
bab16_I1   ---------- --CAGCCCAC AGTCTTGGCC AACAGCACGG CACTGGTGGA
CEm16_I1   ---------- --CAGCCCAC AGTCTTGGCC AACAGCACGG CACTGGTGGA
drl16_I1   ---------- --CAGCCCAC AGTCTTGGCC AACAGCACGG CACTGGTGGA
mac16_I1   ---------- --CAGCCCAC AGTCTTGGCC AACAGCACGG CACTGGTGGA
PTm16_I1   ---------- --CAGCCCAC AGTCTTGGCC AACAGCACGG CACTGGTGGA
sty16_I1   ---------- --CAGCCCAC AGTCTTGACC AACAGCACGG CACTGGTGGA
bon16_I1   ---------- --CAGCCCAC AGTCTTGGCC AACAGCACAG CGCTGGTGGA
chi16_I1   ---------- --CAGCCCAC AGTCTTGGCC AACAGCACAG CGCTGGTGGA
gor16_I1   ---------- --CAGCCCAC AGTCTTGGCC AACAGCACAG CGCTGGTGGA
hum16_I1   ---------- --CAGCCCAC AGTCTTGGCC AACAGCACAG CGCTGGTGGA
ora16_I1   ---------- --CAGCCCAC AGTCTTGGCC AACAGCACAG CCCTGGTGGA
bsn16_I1   ---------- --CAGCCCAC AGTCTTGGCC AACAGCACGG CACTGGTGGA
gsn16_I1   ---------- --CAGCCCAC AGTCTTGGCC AACAGCACGG CACTGGTGGA
col16_I1   ---------- --CAGCCCAC AGTCTTGGCC AACAGCACGG CACTGGTGGA
cap16_I1   ---------- --CAGCCCAC AGTCCTGGCC AACAGCACAG CACTGGTGGA
mar16_I1   ---------- --CAGCCCAC AGTCTTGGCC AACAGCACAG CACTGGTGGA
nit16_I1   ---------- --CAGCCCAC AGTCTTGGCC AACAGCACAG CACTGGTGGA
sqm16_I1   ---------- --CAGCCCAC AGTCTTGGCC AACAGCACAG CACTGGTGGA
bon18_I1   ---------- ---------- ---------- ---------- ----------
chi18_I1   ---------- ---------- ---------- ---------- ----------
gor18_I1   ---------- ---------- ---------- ---------- ----------
hum18_I1   ---------- ---------- ---------- ---------- ----------
CEm18_I1   ---------- ---------- ---------- ---------- ----------
mac18_I1   ---------- ---------- ---------- ---------- ----------
PTm18_I1   ---------- ---------- ---------- ---------- ----------
ora18_I1   ---------- ---------- ---------- ---------- ----------
cap18_I1   ---------- ---------- ---------- ---------- ----------
nit18_I1   ---------- ---------- ---------- ---------- ----------
mar18_I1   ---------- ---------- ---------- ---------- ----------
agm01_I2   ---------C CAGACGCCCC CACCATTTCC CCTTCAGACA CCTATTACCA
bab01_I2   ---------C CAGACACCCC CACCATTTCC CCTTCAGACA CCTATTACCG
CEm01_I2   ---------C CGGATACCCC CACCATTTCC CCTTCAGACA CCTATTACCG
mac01_I2   ---------C CGGATACCCC CACCATTTCC CCTTCAGACA CCTATTACCG
PTm01_I2   ---------C CGGATACCCC CACCATTTCC CCTTCAGACA CCTATTACCG
drl01_I2   ---------C CAGACACCCC CACCATTTCC CCTTCAGACA CCTATTACCG
sty01_I2   ---------C CAGACACCCC TACCATTTCC CCTTCAGACA CCTATTACCA
bon01_I2   ---------C CGGACACCCC CACCATTTCC CCTTCAGACA CCTATTACCG
chi01_I2   ---------C CGGACACCCC CACCATTTCC CCTTCAGACA CCTATTACCG
ora01_I2   ---------C CGGACACCCC CACCATTTCC CCTTCAGACA CCTATTACCG
hum01_I2   ---------C CGGACACCCC CACCATTTCC CCTTCAGACA CCTATTACCG
bsn01_I2   ---------C CGGACACCCC CACCATTTCC CCTTCAGACA CCTATTACCG
col01_I2   ---------C CAGACACCCC CACCATTTCC CCTTCAGACA CCTATTACCG
gsn01_I2   ---------C CGGACACCCC CACCATTTCC CCTTCAGACA CCTATTACCG
agm05_I2   ---------- -----GCGCC CACCATTTCC CCTCTAAACA CACCTTACAG
bab05_I2   ---------- -----GCGCC CACCATTTCC CCTCTAAACA CACTTTACAG
drl05_I2   ---------- -----GCGCC CACCATTTCC CCTCTAAACA CATCTTACAG
CEm05_I2   ---------- -----GCGCC CACCATTTCC CCTCTAAACA CACCTTACAG
mac05_I2   ---------- -----GCGCC CACCATTTCC CCTCTAAACA CACCTTACAG
bsn05_I2   ---------- -----GCGCC CACCATTTCC CCTCTAAACA CATCTTACAG
gsn05_I2   ---------- -----GCGCC CACCATTTCC CCTCTAAACA CATCTTACAG
col05_I2   ---------- -----GCACC CACCATTTCC CCTCTAAACA CATCTTACAG
bab05_I4   ---------- -----GCGCC CACCATTTCC CCTCTAAACA CACCTTACAG
CEm05_I4   ---------- -----GCGCC CACCATTTCC CCTCTAAACA CACCCTACAG
mac05_I4   ---------- -----GCGCC CACCATTTCC CCTCTAAACA CACCTTACAG
agm05_I4   ---------- -----GCGCC CACCATTTCC CCTCAAAACA CAACTTACAG
bon05_I2   ---------- -----GCCCC CACCATTTCC CCTCTAAACA CATCTTACAG
chi05_I2   ---------- -----GCCCC CACCATTTCC CCTCTAAACA CATCTTACAG
hum05_I2   ---------- -----GCCCC CACCATTTCC CCTCTAAACA CATCTTACAG
ora05_I2   ---------- -----GCCCC CACCATTTCC CCTCTAAACA CATCTTACAG
gor05_I2   ---------- -----GCCCC CACCATTTCC CCTCTAAACA CACCTTACAG
agm06_I2   ---------C CAGATGTCCC CACCATTTCC CCCTCAAACT CCAATTACCG
bab06_I2   ---------C CAGATGTCCC CACCATTTCC CCCTCAAACT CCAATTACCG
CEm06_I2   ---------C CAGATGTCCC CACCATTTCC CCCTCAAACT CCAATTACCG
mac06_I2   ---------C CAGATGTCCC CACCATTTCC CCCTCAAACT CCAATTACCG
PTm06_I2   ---------C CAGATGTCCC CACCATTTCC CCCTCAAACT CCAGTTACCG
drl06_I2   ---------C CAGATGTCCC CACCATTTCC CCCTCAAACT CCAATTACCG
sty06_I2   ---------C CAGATGTCCC CACCATTTCC CCCTCAAACT CCAATTACCG
bon06_I2   ---------C CAGATGGCCC CACCATTTCC CCCTCAAAGG CCAATTACCG
chi06_I2   ---------C CAGATGTCCC CACCATTTCC CCCTCAAAGG CCAATTACCG
gor06_I2   ---------C CAGATGTCCC CACCATTTCC CCCTCAAAGG CCAATTACCG
hum06_I2   ---------C CAGATGTCCC CACCATTTCC CCCTCAAAGG CCAATTACCG
ora06_I2   ---------C CAGATATTCC CACCATTTCC CCCTCAAAGG CCAATTACCG
col06_I2   ---------C CAGATGTCCC CACCATTTCC CCCTCAAACT CCAATTACCG
gsn06_I2   ---------C CAGATGTCCC CACCATTTCC CCCTCAAACT CCAATTACCA
cap06_I2   ---------C CAGATGTCCC CACCATTTCC CCCTCAAAAT CCAATTACCG
sqm06_I2   ---------C CAGATGTCCC CACCATTTCC CCCTCAAACT CCAATTACCG
nit06_I2   ---------C CAGATGTTCC CACCATTTCC CCCTCAAACT CCAATTACCG
mar06_I2   ---------C CAGATGGCCC CACCATTTCC CCCTCAAACT CCAATTACCG
cap05_I2   ---------- -----GCCCC CACCATTTTC CCTCTAGACA CATCTTACAG
sqm05_I2   ---------- -----GCCCC CACCATTTCC CCTCTAGACA CATCTTACGG
nit05_I2   ---------- -----GCCCC CACCATTTCC CCTCTAGACA CATCTTACAG
agm08_I2   ---------- -----GCCCC CAACATTTCC CCTTCAGACA CCTATTACCT
bab08_I2   ---------- -----GCCCC CAACATTTCC CCTTCAGACA CCTATTACCT
drl08_I2   ---------- -----GCCCC CAACATTTCC CCTTCAGACA CCTATTACCT
sty08_I2   ---------- -----GCCCC CAACATTTCC CCTTCAGACA CCTATTACCT
CEm08_I2   ---------- -----GCCCC CAACATTTCC CCTTCAGACA CCTATTACCT
mac08_I2   ---------- -----GCCCC CAACATTTCC CCTTCAGACA CCTATTACCT
PTm08_I2   ---------- -----GCCCC CAACATTTCC CCTTCAGACA CCTATTACCT
bsn08_I2   ---------- -----GCCCC CAACATTTCC CCTTCAGACA CCTATTACCT
gsn08_I2   ---------- -----GCCCC CAACATTTCC CCTTCAGACA CCTATTACCT
col08_I2   ---------- -----GCCCC CAACATTTCC CCTTCAGACA CCTATTACCT
bon08_I2   ---------- -----GCCCC CACCATTTCC CCTTCAGACA CCTATTACCA
chi08_I2   ---------- -----GCCCC CACCATTTCC CCTTCAGACA CCTATTACCA
gor08_I2   ---------- -----GCCCC CACCATTTCC CCTTCAGACA CCTATTACCA
hum08_I2   ---------- -----GCCCC CACCATTTCC CCTTCAGACA CCTATTACCA
ora08_I2   ---------- -----GCCCC CACCATTTCC CCTTCAGACA CCTATTACCA
cap08_I2   ---------- -----GCCCC CATCATTTCC CCTTCAAACA CCTATTACTA
nit08_I2   ---------- -----GCCCC CATCATTTCT CCTTCAGACA CCTATTACTA
sqm08_I2   ---------- -----GCCCC CATCATTTCC CCTTCAGACA CCTATTACTA
mar08_I2   ---------- -----GCCCC CATCATTTCC CCTTCAGACA CCTATTACTA
cap01_I2   ---------C CGGACACCCC CACCATTTCC CCTTCAAAAA CCTCTTACTA
mar01_I2   ---------C CGGACACCCC CACCATTTCC CCTTCAAAAA CCTCTTACTA
nit01_I2   ---------C CGGACACCCC CACCATTTCC CCTTCAAAAA CCTCTTACTA
sqm01_I2   ---------C CGGACACCCC CACCATTTCC CCTTCAAAAA CCTCTTACTA
bon05_I4   ---------- -----GACCC CACCATTTCC CCCTCATATA CCTATTACCG
chi05_I4   ---------- -----GACCC CACCATTTCC CCCTCATACA CCTATTACCG
ora05_I4   ---------- -----GACCC CACCATTTCC CCCTCATACA CCTATTACCG
gor05_I4   ---------- -----GACCC CACCATTTCC CCCTCATACA CCTATTACCG
hum05_I4   ---------- -----GACCC CACCATTTCC CCCTCATACA CCTATTACCG
cap05_I4   ---------- -----ACTCC CATCATTTCC CCCTCATACA GCCATTACCA
sqm05_I4   ---------- -----ACTCC CATCATTTCC CCCTCATACA CCCATTACCA
nit05_I4   ---------- -----ACTCC CATCATTTCC CCCTCATACA CCTATTACCA
agm03_I2   ---------C CAGGCATTCC CACCATTTCC CCCCCAGACT CCTATTACCA
CEm03_I2   ---------C CAGGCATTCC CACCATTTCC CCCCCAGACT CCTATTATCA
mac03_I2   ---------C CAGGCATTCC CACCATTTCC CCCCCAGACT CCTATTATCA
PTm03_I2   ---------C CAGGCATTCC CACCATTTCC CCCCCAGACT CCTATTATCA
sty03_I2   ---------C CAGGCATTCC CACCATTTCC CCCCCAGACT CCTATTATCA
bab03_I2   ---------C CAGGCATTCC CACCATTTCC CCCCCAGACT CCTATTATCA
bsn03_I2   ---------C CAGGCATTCC TACCATTTCC CCCCCAGACT CCTATTACCA
gsn03_I2   ---------C CAGGCATTCC TACCATTTCC CCCCCAGACT CCTATTACCA
col03_I2   ---------C CAGGCATTCC CACCATTTCC CCCCCAGACT CCTATTACCA
drl03_I2   ---------C CAGGCATTCC CACCATTTCC CCCCCAGACT CCTATTATCA
bon03_I2   ---------C CGGGCATTCC CACCATTTCC CCCCCAGACT CCTATTACCA
chi03_I2   ---------C CGGGCATTCC CACCATTTCC CCCCCAGACT CCTATTACCA
hum03_I2   ---------C CGGGCATTCC CACCATTTCC CCCCCAGACT CCTATTACCA
gor03_I2   ---------C CGGGCATTCC CACCATTTCC CCCCCAGACT CCTATTACCA
ora03_I2   ---------C CGAGCATCCC CAACATTTCC CCCACAGACT CCTATTACCA
agm05_I6   ACCTATGGCC CGGACACCCC CATCATATCC CCCCCAGACT TGTCTTACCG
bab05_I6   ACCTATGGCC CGGACACCCC CATCATATCC CCCCCAGACT TGTCTTACCG
CEm05_I6   ACCTATGGCC CAGACACCCC CATCATATCC CCCCCAGACT TGTCTTACCG
mac05_I6   ACCTATGGCC CAGACACCCC CATCATATCC CCCCCAGACT TGTCTTACCG
drl05_I4   ---------- -----ACCCC CATCATATCC CCCCCAGACT TGTCTTACCG
bsn05_I4   ---------- -----ACCCC CATCATATCC CCCCCAGACT TGTCTTACAA
gsn05_I4   ---------- -----ACCCC CATCATATCC CCCCCAGACT TGTCTTACAA
col05_I4   ---------- -----ACCCC CATCATATCC CCCCCAGACT TGTCTTACAA
sty05_I2   ---------- -----ACCCC CATCATATCC CCCCCAGACT TGTCTTACCG
bon05_I6   CTCTATGGGC CGGACACCCC CATCATTTCC CCCCCAGACT CGTCTTACCT
chi05_I6   CTCTATGGGC CGGACACCCC CATCATTTCC CCCCCAGACT CGTCTTACCT
hum05_I6   CTCTATGGGC CGGACACCCC CATCATTTCC CCCCCAGACT CGTCTTACCT
gor05_I6   CTCTATGGGC CGGACACCCC CATCATTTCC CCCCCAGACT CGTCTTACCT
ora05_I6   TTCTATGGCC CGGACACCCC CATCATTTCC CCCTCAGACT CGTCTTACCA
nit05_I6   TTCTATGGCC CGGACACCCC CATCATTTCC CCTCCAGACT TGTCTTACCA
cap05_I6   TTCTATGGCC CGGACACCCC CATCATTTCC CCTCCAGACT CATCTTACCG
sqm05_I6   TTCTATGGCC CGGACACCCC CACCATTTCC CCTCCAGACG CATCTTACCG
mar05_I2   ---------- -----ACCCC CATCATTTCC CCTCCAGACT CATCTTACCG
gor01_Ig   ---------- -----CTCCC CAGAATTTAC CCTTCACTCA CATATTACCA
agm16_I2   ---------- ---------- ---------- ---------A TCAAAGTTGA
bab16_I2   ---------- ---------- ---------- ---------A TCAAAGTTGA
drl16_I2   ---------- ---------- ---------- ---------A TCAAAGTTGA
sty16_I2   ---------- ---------- ---------- ---------A TCAAAGTTGA
bsn16_I2   ---------- ---------- ---------- ---------A TCAAAGTTGA
CEm16_I2   ---------- ---------- ---------- ---------A TCAAAGTTGA
col16_I2   ---------- ---------- ---------- ---------A TCAAAGTTGA
mac16_I2   ---------- ---------- ---------- ---------A TCAAAGTTGA
PTm16_I2   ---------- ---------- ---------- ---------A TCAAAGTTGA
gsn16_I2   ---------- ---------- ---------- ---------A TCAAAGTTGA
bon16_I2   ---------- ---------- ---------- ---------A TCAAAGTTGA
gor16_I2   ---------- ---------- ---------- ---------A TCAAAGTTGA
hum16_I2   ---------- ---------- ---------- ---------A TCAAAGTTGA
chi16_I2   ---------- ---------- ---------- ---------A TCAAAGTTGA
ora16_I2   ---------- ---------- ---------- ---------A TCAAAGTTGA
cap16_I2   ---------- ---------- ---------- ---------A TCAAAGTTGA
mar16_I2   ---------- ---------- ---------- ---------A TCAAAGTTGA
sqm16_I2   ---------- ---------- ---------- ---------A TCAAAGTGGA
nit16_I2   ---------- ---------- ---------- ---------A TCAAAGTTGA
agm20_I3   ---------- ---------- ---------- GTCAGCACCA TCGAGGTAGA
CEm20_I3   ---------- ---------- ---------- GTCAGCACCA TCGAGGCAGA
mac20_I3   ---------- ---------- ---------- GTCAGCACCA TCGAGGCAGA
PTm20_I3   ---------- ---------- ---------- GTCAGCACCA TCGAGGCAGA
drl20_I3   ---------- ---------- ---------- GTCAGCACCA TCGAGGCAGA
sty20_I3   ---------- ---------- ---------- GTCAGCACCA TCGAGGCAGA
bon20_I3   ---------- ---------- ---------- ATCAGCACCA CAGAGGCAGA
chi20_I3   ---------- ---------- ---------- ATCAGCACCA TAGAGGCAGA
gor20_I3   ---------- ---------- ---------- ATCAGCACCA TAGAGGCAGA
hum20_I3   ---------- ---------- ---------- ATCAGCACCA TAGAGGCAGA
ora20_I3   ---------- ---------- ---------- ATCAGCACCA TCGAGGCAGA
bsn20_I3   ---------- ---------- ---------- GTCAGCACCA TCGAGGCAGA
gsn20_I3   ---------- ---------- ---------- GTCAGCACCA TCGAGGCAGA
col20_I3   ---------- ---------- ---------- GTCAGCACCA TCGAGGCAGA
cap20_I3   ---------- ---------- ---------- GTCAGCATCA TCAAGGCAGA
nit20_I3   ---------- ---------- ---------- GTCAGCACCA TCAAGGCAGA
sqm20_I3   ---------- ---------- ---------- GTCAGCACCA TCAAGGCAGA
agm20_I1   ---------- ---------- ---------- ---GAGGTGG TTGAGGTGAT
CEm20_I1   ---------- ---------- ---------- ---GAGGTGG TTGAGGTGAT
mac20_I1   ---------- ---------- ---------- ---GAGGTGG TTGAGGTGAT
PTm20_I1   ---------- ---------- ---------- ---GAGGTGG TTGAGGTGAT
drl20_I1   ---------- ---------- ---------- ---GAGGTGG TTGAGGTGAT
sty20_I1   ---------- ---------- ---------- ---GAGGTGG TTGAGGTGAT
bsn20_I1   ---------- ---------- ---------- ---GAGGTGG TTGAGGTGAT
gsn20_I1   ---------- ---------- ---------- ---GAGGTGG TTGAGGTGAT
bon20_I1   ---------- ---------- ---------- ---GAGGTGG TTGAGGTGAT
chi20_I1   ---------- ---------- ---------- ---GAGGTGG TTGAGGTGAT
hum20_I1   ---------- ---------- ---------- ---GAGGTGG TTGAGGTGAT
gor20_I1   ---------- ---------- ---------- ---GAGGTGG TTGAGGTGAT
ora20_I1   ---------- ---------- ---------- ---GAGGTGG TTGAGGTGAT
col20_I1   ---------- ---------- ---------- ---GAGGTGG TTGAGGTGAT
cap20_I1   ---------- ---------- ---------- ---GAGGTGG TTGAGGTGAT
sqm20_I1   ---------- ---------- ---------- ---GAGGCGG TTGAGGTGAT
nit20_I1   ---------- ---------- ---------- ---GAGGTGG TTGAGGTGAC
bon18_I2   ---------- ---------- ---------- ---------G TGACAGCTGA
gor18_I2   ---------- ---------- ---------- ---------G TGACAGCTGA
hum18_I2   ---------- ---------- ---------- ---------G TGACAGCTGA
chi18_I2   ---------- ---------- ---------- ---------G TGACAGCTGA
ora18_I2   ---------- ---------- ---------- ---------G TGACAGCTGA
CEm18_I2   ---------- ---------- ---------- ---------G TGATGGCTGA
PTm18_I2   ---------- ---------- ---------- ---------G TGATGGCTGA
mac18_I2   ---------- ---------- ---------- ---------G TGATGGCTGA
cap18_I2   ---------- ---------- ---------- ---------A TGAAAGCTGA
mar18_I2   ---------- ---------- ---------- ---------A TGAAAGCTGA
nit18_I2   ---------- ---------- ---------- ---------A TGAAAGCTGA
agm16_I3   ---------- ---------- -ATGATCGTG CCCGTGCCCA CCAAGCCAAT
bab16_I3   ---------- ---------- -ATGATCGTG CCCGTGCCCA CCAAGCCAAT
bsn16_I3   ---------- ---------- -ATGATCGTG CCCGTGCCCA CCAAGCCAAT
CEm16_I3   ---------- ---------- -ATGATCGTG CCCGTGCCCA CCAAGCCAAT
drl16_I3   ---------- ---------- -ATGATCGTG CCCGTGCCCA CCAAACCAAT
gsn16_I3   ---------- ---------- -ATGATCGTG CCCGTGCCCA CCAAGCCAAT
mac16_I3   ---------- ---------- -ATGATCGTG CCCGTGCCCA CCAAGCCAAT
PTm16_I3   ---------- ---------- -ATGATCGTG CCCGTGCCCA CCAAGCCAAT
sty16_I3   ---------- ---------- -ATGATCGTG CCCGTGCCCA CCAAGCCAAT
col16_I3   ---------- ---------- -ATGATCATG CCCGTGCCCA CCAAGCCAAT
ora16_I3   ---------- ---------- -ATGATCGTG CCCGTGCCCA CCAAGCCAAT
mar16_I3   ---------- ---------- -ATGATCGTG CCCGTGCCCA CCAAGCCAAT
nit16_I3   ---------- ---------- -ATGATCGTG CCCGTGCCCA CCAAGCCGAT
sqm16_I3   ---------- ---------- -ATGATCGTG CCCGTGCCCA CCAAGCCGAT
bon16_I3   ---------- ---------- -ATGATCGTG CCCGTGCCCG CCAAGCCAAC
chi16_I3   ---------- ---------- -ATGATCGTG CCCGTGCCCA CCAAGCCAAC
gor16_I3   ---------- ---------- -ATGATCGTG CCCGTGCCCA CCAAGCCAAC
hum16_I3   ---------- ---------- -ATGATCGTG CCCGTGCCCA CCAAGCCAAC
cap16_I3   ---------- ---------- -ATGATCGTG CCCGTGCCCA CCAAGCCGAT

           GGACAAGGAT GCTGTGACCT TCACCTGTGA ATCTGAGGCT CAG---GACA
           GGACAAGGAT GCTGTGACCT TCACCTGTGA ATCTGAGGCT CAG---GACA
           GGACAAGGAT GCTGTGACCT TCACCTGTGA ATCTGAGGCT CAG---GACA
           GGACAAGGAT GCTGTGACCT TCACCTGTGA ATCTGAGGCT CAG---GACA
           GGACAAGGAT GCTGTGACCT TCACCTGTGA ATCTGAGGCT CAG---GACA
           GGACAAGGAT GCTGTGACCT TCACCTGTGA ATCTGAGGCT CAG---GACA
           GGACAAGGAT GCTGTGACCT TCACCTGTGA ATCTGAGGCT CAG---GACA
           GGACAAGGAT GCTGTGACCT TAACCTGTGA ACCTGAGACT CAA---GACA
           GGACAAGGAT GCTGTGACCT TAACCTGTGA ACCTGAGACT CAA---GACA
           GGACAAGGAT GCTGTGACCT TAACCTGTGA ACCTGAGACT CAA---GACA
           GGACAAGGAT GCTGTGGCCT TCACCTGTGA ACCTGAGACT CAG---AACA
           GGACAAGGAT GCTGTGGCCT TCACCTGTGT ATCTGAGACT CAG---GACA
           GGACAAGGAT GCTGTGGCCT TCACCTGTGA ACCTGAGACT CAG---GACA
           GGACAACGAT GCTGTGGCCT TAACCTGTGA ACCTGGGACT CAG---GACA
           GGACAAGGAT GCTGTGACCT TCACCTGTGA ACCTGACATT CAT---AACA
           GGACAAGGAT GCTGTGGACT TCACCTGTGA ACCTGACATT CAT---AGCA
           GGACAAGGAT GCTGTAGACT TCACCTGTGA ACCTGACATT CAT---AGCA
           GGACAAGGAT GCTGTAGACT TCACCTGTGA ACCTGACATT CAT---AGCA
           GGACAAGGAT GCTGTAGACT TCACCTGTGA ACCTGACATT CAT---AGCA
           GGACAAGGAT GCTGTAGACT TCACCTGTGA ACCTGACATT CAT---AGCA
           GGACAAGGAT GCTGTAGACT TCACCTGTGA ACCTGACATT CAT---AGCA
           GGACAAGGAT GCTGTAGCTT TCACCTGTGA ACCTGACATT CAT---AGCA
           GGACAAGGAT GCTGTAGCCT TCACCTGTGA ACCTGACATT CAT---AGCA
           GGACAAGGAT GCTGTAGACT TCACCTGTGA ACCTGACATT CAT---AGCA
           GGACAAGGAT GCTGTAGACT TCACCTGTGA ACCTGACATT CAT---AGCA
           GGACAAGGAT GCTGTGGCCT TTACCTGTGA ACCTGAGGTT CAG---AACA
           GGACAAGGAT GCTGTGGCCT TCACCTGTGA ACCTGAGGTT CAG---AACA
           GGACAAGGAT GCTGTGGCCT TCACCTGTGA ACCTGAGGTT CAG---AACA
           GGACAAGGAT GCTGTGGCCT TCACCTGTGA ACCTGAGGTT CAG---AACA
           GGACAAGGAT GTTGTAGCCT TCACCTGTGA ACCTGAGGTT CAG---AACA
           GGACAAGGAT GCTGTGGCCT TCACCTGTGA ACCTGAGGCT CAG---AACA
           GGACAAGGAT GCTGTGGCCT TCACCTGTGA ACCTGAGGCT CAG---AACA
           GGACAAGGAT GCTGTGGCCT TCACCTGTGA ACCTGAGGCT CAG---AACA
           GGACAAGGAT GCTGTAGTCT TAACCTGTGA ACCTGAGGCT CAG---GACA
           AGACGAGGAT GCTGTGGCCT TAATCTGTGC ACCAGAGATT CAG---AACA
           GGATGAGGAT GCTGTGGCCT TAATCTGTGC ACCTGAGATT CAG---AAAA
           GGACGAGGAT GCTGTGGCCT TAACCTGTGA ACCTGAGATT CAG---GACA
           GGATGAGGAT GCTGTGGCCT TAACCTGTGA ACCTGAGACT CAG---GAAT
           GGACAAGGAT GCTGTAGCCT TCACCTGTGG ATCTGAGGCT CAG---GACC
           GGACAAGGAT GCTGTGGCCT TCACCTGTGG ATCTGAGGCT CAG---GACC
           GGACAAGGAT GCTGTAGCCT TCACCTGTGG ATCTGAGGCT CAG---GACC
           GGACAAGGAT GCTGTAGCCT TCACCTGTGG ATCTGAGGCT CAG---GACC
           GGACAAGGAT GCTGTAGCCT TCACCTGTGG ATCTGAGGCT CAG---GACC
           GGACAAGGAT GCTGTAGCCT TCACCTGTGG ATCTGAGGCT CAG---GACC
           GGACAAGGAT GCTGTAGCCT TCACCTGTGG ATCTGAGGCT CAG---GACC
           GGACAAGGAT GCTGTAGCTT TCACCTGTGG ATCTGAGGCT CAG---GACA
           AGACAGAGAT GCTGTGGCCT TAACCTGTGA ACCTGAGACT CAG---AACA
           AGACAGGGAT GCTGTGGCCT TAACCTGTGA ACCTGAGACT CAG---AACA
           AGACAGGGAT GCTGTGGCCT TAACCTGTGA ACCTGAGACT CAG---AACA
           AGACAGGGAT GCTGTGGCCT TAACCTGTGA ACCTGAGACT CAG---AACA
           AGACAGAGAT GCTGTGGCCT TAACCTGTGA ACCTGAGACT CAG---AACA
           AGACAGAGAT GCTGTGGCCT TAACCTGTGA ACCTGAGACT CAG---AATA
           AGACAGAGAT GCTGTGGCCT TAACCTGTGA ACCTGAGACT CAG---AACA
           GGACAAGGAT GCTGTGGCCT TCACCTGTGA ACCTGAGACT CAG---AACA
           GGACAAGGAT GCTGTGGCCT TCACCTGTGA ACCTGAGACT CAG---AACA
           GGACAAGGAT GCTGTGGCCT TCACCTGTGA ACCTGAGACT CAG---AACA
           GGACAAGGAT GCTGTGGCCT TCACCTGTGA ACCTGAGACT CAG---AACA
           AGACAGGGAT GCTGTGGCCT TAACCTGTGA ACCTGAGACT CAG---AACA
           AGACAGGGAT GCTGTGGCCT TAACCTGTGA ACCTGAGACT CAG---AACA
           AGACAGGGAT GCTGTGGCCT TAACCTGTGA ACCTGAGACT CAG---AACA
           GGACAAGGAT GCTGTGGCCT TAACCTGTGA ACCTGAGACT CAG---AACA
           GAACAAGGAT GCTGTGGCCT TAACCTGTGA ACCTGAGACT CAG---GACA
           GAACAAGGAT GCTGTGGCCT TAACCTGTGA ACCTGAGACT CAG---GACA
           GAACAAGGAT GCTGTTGCCT TAACCTGTGA ACCTGAGACT CAG---GACA
           GAACAAGGAT GCTGTGGCCT TAACCTGTGA ACCTGAGACT CAG---GACA
           GAACAAGGAT GCTGTGGCCT TAACCTGTGA ACCTGAGACT CAG---GACA
           GAACAAGGAT GCTGTTGCCT TAACCTGTGA CCCTGAGATT CAG---AACA
           GAACAAGGAT GCTGTTGCCT TAACCTGTGA CCCTGAGATT ------GACA
           GAACAAGGAT GTTGTGGCCT TAACCTGTGA ACCGGAGACT ------AACT
           GAACAAGGAT GCTGTGGCCT TAACCTGTGC ACCTGAGACT ------GAAT
           GAACAAGGAT GCTGTGGCCT TAACCTGTGA ACCTGAGACT CAG---GACA
           GAACAGGGAT GTTGTGGCCT TAACCTGTGA ACCTGAGACT CAG---GACA
           GGACAAGGAT GCTGTGGCCT TCACCTGTGA ACCTGAGATT CAC---AGCA
           GGACAAGGAT GCTGTGGCCT TCACCTGTGA ACCTGAGATT CAC---AGCA
           GGACAAGGAT GCTGTGGCCT TCACCTGTGA ACCTGAGATT CAC---AGCA
           GGACAAGGAT GCTGTGGCCT TCACCTGTGA ACCTGAGATT CAC---AGCA
           GGACAAGGAT GCTGTAGCCT TCACCTGTAA ACCTGAGATT CAC---AGCA
           GAACAAGGAT ATTGTGGCTT TAACCTGTCA ACCTGAAACT CAG---GACA
           GAACAAGGAT ATTGTGGCTT TAACCTGTCA ACCTGAAACT CAG---GACA
           GAACAAGGAT ATTGTGGCTT TAACCTGTCA ACCTGAAACT CAG---GACA
           GAACAAGGAT ATTGTGGCTT TAACCTGTCA ACCTGAAACT CAG---GACA
           GAACAAGGAT ATTGTGGCTT TAACCTGTCA ACCTGAAACT CAG---GACA
           GAACAAGGAT ATTGTGGCTT TAACCTGTCA ACCTGAAACT CAG---GACA
           GAACAAGGAT ATTGTGGCTT TAACCTGTCA ACCTGAAACT CAG---GACA
           GAACAAGGAT ATTGTGGTTT TAACCTGTCA ACCTGAAACT CAG---GACA
           GAACAAAGAT ATTGTGGTTT TAACCTGTCA ACCTGAGACT CAG---AACA
           GAACAAAGAT ATTGTGGTTT TAACCTGTCA ACCTGAGACT CAG---AACA
           GAACAAAGAT ATTGTGGTTT TAACCTGTCA ACCTGAGACT CAG---AACA
           GAACAAAGAT ATTGTGGTTT TAACCTGTCA ACCTGAGACT CAG---AACA
           GAACGAGGAT ATTGTGGTTT TAACCTGTCA ACCTGAGACT CAG---AACA
           GAACAAGGAT GTTGTGGCCT TAACCTGTGA ACCTGAGACT CAG---AACA
           GAACGAGGAT GTTGTGGCTT TAACCTGTGA ACCTGAGACT CAG---AACA
           GAACAAGGAT GTTGTGGCTT TAACCTGTGA ACCTGAGACT CAG---AACA
           GAACAAGGAT GTTGTGGCTT TAACCTGTGA ACCTGAGACT CAG---GACA
           GGACGAGGAT GCTGTGGTCT TAACCTGTGA AACTGAGGCT CAG---AACA
           GGACGAGGAT GTTGTGGCCT TAACCTGTGA AACTGAGGCT CAG---AACA
           GGATGAGGAT GTTGTGGCCT TAACCTGTGA AACTGAGGCT CAG---AACA
           GGATGAGGAT GTTGTGGCCT TAACCTGTGA ACCTGAGACT CAG---AACA
           GGACAAGGAT GCTGTGACCT TAACCTGTGA ATCTGTGGCT GAG---AACA
           GGACAAGGAT GCTGTGACCT TAACCTGTGA ACCTGTGGCT GAG---AACA
           GGACAAGGAT GCTGTGACCT TAACCTGTGA ACCTGTGGCT GAG---AACA
           GGACAAGGAT GCTGTGACCT TAACCTGTGA ACCTGTGGCT GAG---AACA
           GGACAAGGAT GCTGTGACCT TAACCTGTGA ACCTGTGGCT GAG---AACA
           GGACAAGGAT GCTGTGACCT TAACCTGTGA ACCTGTGACT GAG---AACA
           GGACAAGGAT GCTGTGACCT TAACCTGTGG ATCTGAGGCT CAG---GACC
           GGACAAGGAT GCTGTGACCT TAACCTGTGG ATCTGAGGCT CAG---GACC
           GGACAAGGAT GCTGTGACCT TCACCTGTGA ACCTGAGACT CAG---GACA
           GGACAAGGAT GCTGTGACCT TCACCTGTGA ACCTGAGACT CAG---GACA
           GGACAAGGAT GCTGTGACCT TCACCTGTGA ACCTGAGACT CAG---GACA
           GGACAAGGAT GCTGTGACCT TAACCTGTGA ACCTGAGACT CAG---GACA
           GGACAAGGAT GCTGTGACCT TAACCTGTGA ACCTGAGACT CAG---GACA
           GGACAAGGAT GCTGTGACCT TAACCTGTGA ACCTGAGACT CAG---GACA
           GGACAAGGAT GCTGTGACCT TAACCTGTGA ACCTGAGACT CAG---GACA
           GGACAAGGAT GCTGTGACCT TAACCTGTGA ACCTGAGACT CAG---GACA
           GGACAAGGAT GCTGTGACCT TAACCTGTGA ACCTGAGACT CAG---GACA
           GGACAAGGAT GCTGTGGCCT TAACCTGTGA ACCTGAGACT CAG---GACA
           GGACAAGGAT GCTGTGGCCT TAACCTGTGA ACCTGAGACT CAG---GACA
           GGACAAGGAT GCTGTGACCT TAACCTGTGA ACCTGAGACT CAG---GACA
           GGACAAGGAT GCTGTGACCT TAACCTGTGA ACCTGAGACT CAG---GACA
           GGACAAGGAT GCTGTGGCCT TAACCTGTGA ACCTGGGACT CAG---GACA
           GGACAAGGAT GCTGTGGCCT TCACCTGTGA ACCTGAGACT CAG---GACA
           GGACAAGGAT GCTGTGGCCT TCACCTGTGA ACCTGAGACT CAG---GACA
           GGACAAGGAT GCTGTGGCCT TCACCTGTGA ACCTGAGACT CAG---GACG
           GGACAAGGAT GCTGTGGTTT TAACCTGTCA ACCTGAGACT CAG---AACA
           GGATGAGGAT GCTGTAGCCT TAACCTGTGA ACCTGAGATT CAG---AACA
           GGATGAGGAT GCTGTAGCCT TAACCTGTGA ACCTGAGATT CAG---AACA
           GGATGAGGAT GCTGTAGCCT TAACCTGTGA ACCTGAGATT CAG---AACA
           GGATGAGGAT GCTGTAGCCT TAACCTGTGA ACCTGAAATT CAG---AACA
           GGATGAGGAT GCTGTAGCCT TAACCTGTGA ACCTGAGATT CAG---AACA
           GGATGAGGAT GCTGTAGCCT TAACCTGTGA ACCTGAAATT CAG---AACA
           GGACGAGGAT GCTGTGGCCT TAACCTGTGA ACCGGAGACT CAG---AACT
           GGACGAGGAT GCTGTGGCCT TGACCTGTGA ACCTGAGACT CAG---AACG
           GAACGAGGAT GCTGTGGCCT TAACCTGTGA AGCTGAGACT CAG---AACT
           GGACAAGGAT GCTGTGGCCT TCACCTGTGA ACCTGAGACT CAG---GACA
           GAACGCCAGG TCCGTGAACC TGACCTGCCA AACCGTCAAT GAG---AATG
           GAATGCTAGG TCTGTGGACC TGACCTGCCA AACCGTCAAT CAG---AGTG
           GAATGCTAGG TCTGTGGACC TGACCTGCCA AACCGTCAAT CAG---AGTG
           GAATGCTAGG TCTGTGGACC TGACCTGCCA AACCGTCAAT CAG---AGTG
           GAATGCTAGG TCTGTGGACC TGACCTGCCA AACCGTCAAT CAG---AGTG
           GAATGCTAGG TCCGTGGACC TGACCTGCCA AACTGTGAAT CAG---AGTG
           GAACGCCAGG TCCGTGGACC TGACCTGCCA AACCGTCAAT GAG---ACTG
           GAACGCCAGG TCCGTGGACC TGACCTGCCA AACCGTCAAT GAG---ACTG
           GAACGCCAGG TCCGTGGACC TGACCTGCCA AACCGTCAAT GAG---ACTG
           GAATGCCAGG TCCGTGGACC TGACCTGCCA AACCGTCAAT GAG---ACTG
           GAACGCCAGG TCCGTGGACC TGACCTGCCA AACCGTCAAT GAG---ACTG
           GAACGCCAGG TCCGTGGACC TGACCTGCCA AACCGTCAAT GAG---AATG
           GAACGCCAGG TCCGTGGACC TGACCTGCCA AACCGTCAAT GAG---AATG
           GAACGCCAGG TCCGTGGACC TGACCTGCCA AACCATCAAT GAG---AATG
           GAATGCCAGG TCTGTGGCCC TGACCTGCCA AACTGACCAT GAG---AGGG
           GAATGCCAGG TCTGTGGCCC TGACCTGCCA AACTGACCAT GAG---AGGG
           GAATGACAGG TCTGTGGCCC TGACCTGCCA AACTGACCAT GAG---AGGG
           AGATAAGGAC TCTGTGAACC TGACCTGCTC CACAAATGAC ACT---GGAA
           AGATAAGGAT TCTGTGAACC TGACCTGCTC CACAAATGAC ACT---GGAA
           AGATAAGGAT TCTGTGAACC TGACCTGCTC CACAAATGAC ACT---GGAA
           AGATAAGGAT TCTGTGAACC TGACCTGCTC CACAAATGAC ACT---GGAA
           AGATAAGGAC TCTGTGAACC TGACCTGCTC CACAAATGAC ACT---GGAA
           AGATAAGGAC TCTGTGAACC TGACCTGCTC CACAAATGAC ACT---GGAA
           AGATAAGGAC TCTGTGAACC TGACCTGCTC CACAAATGAC ACT---GGAA
           AGATAAGGAT TCTGTGAACC TGACCTGCTC CACAAATGAC ACT---GGAA
           AGATAAGGAT TATGTGAACC TGACCTGCTC CACAAATGAC ACT---GGAA
           AGATAAGGAT TATGTGAACC TGACCTGCTC CACAAATGAC ACT---GGAA
           AGATAAGGAC TCTGTGAACC TGACCTGCTC CACAAATGAC ACT---GGAA
           AGATAAGGAC TCTGTGAACC TGACCTGCTC CACAAATGAC ACT---GGAA
           AGATAAGGAC TCTGTGAACC TGACCTGCTC CACAAATGAC ACT---GGAA
           AGATAAGGAC TCTGTGAACC TGACCTGCTC CACAAATGAC ACT---GGAA
           AGATAAGGAC TCTGTGAACC TGACCTGCTC CACAAATGAC ACT---GGAA
           AGACAAGGAC TCTGTGAGCC TGACCTGCTT CACAAATGAC ACT---GAAA
           AGACAAGGAC TCTGTGAACC TGACCTGCTC CACGAATGAC ACT---GAAA
           AAACAAGGAC TCTGTGAACC TGACCTGCTC CACAAATGAC ACT---GAAA
           AGACAAGGAC TCTGTGAACC TGACCTGCTC CACAAATGAC ACT---GAAA
           AGAGAAGGGC TCCGTGGTCC TGACCTGCCG CACAAATAAC ACT---GGAA
           AGAGAAGGGC TCCGTGGTCC TGACCTGCCA CACAAATAAC ACT---GGAA
           AGAGAAGGGC TCTGTGGTCC TGACCTGCCA CACAAATAAC ACT---GGAA
           GCGTCGAGAC ACCCTACGCC TTATGTGCAG CAGCCCCAGC ACC---ACAG
           GCGTCGAGAC ACCCTACGCC TTATGTGCGG CAGCCCCAGC ACC---ACAG
           GCGTCGAGAC ACCCTACGCC TTATGTGCGG CAGCCCCAGC ACC---ACAG
           GCGTCGAGAC ACCCTACGCC TTATGTGCGG CAGCCCCAGC ACC---ACAG
           GCGTCGAGAC ACCCTACGCC TTATGTGCGG CAGCCCCAGC ACC---ACAG
           GCGTCGAGAC ACCCTACGCC TTATGTGTGG CAGCCCCAGC ACC---ACAG
           GCGTCGAGAC ACCCTACGCC TTATGTGCGG CAGCCCCAGC ACC---ACAG
           ACGTCGAGAC ACCCTGCGCC TCATGTGCAG CAGCCCCAGC CCC---ACCG
           ACGTCGAGAC ACCCTGCGCC TCATGTGCAG CAGCCCCAGC CCC---ACCG
           ACGTCGAGAC ACCCTGCGCC TTATGTGCAG CAGCCCCAGC CCC---ACCG
           ACGTCGAGAC ACCCTGCGCC TTATGTGCAG CAGCCCCAGC CCC---ACCG
           GCGTCGAGAC ACCCTGCGCC TTATGTGCAG CAGCCCCAGC CCC---ACCG
           GCGTCGAGAC ACCCTGCGCC TTATGTGCGG CAGCCCCAGC ACC---ACAG
           GCGTCGAGAC ACCCTGCGCC TTATGTGCGG CAGCCCCAGC ACC---ACAG
           GCGTCGAGAC ACCCTGCGCC TTATGTGCGG CAGCCCCAGC ACC---ACAG
           ACGTCGAGAC ACCCTGCGTT TGACATGCAG CAGCCCTAGC CCC---ACCG
           GCGTCGAGAC ACCCTGCGTT TGACGTGCAG CAGCCCTAGC CCC---ACTG
           GCGTCGAGAC ACCCTGCGTT TGACGTGCAG CAGCCCTAGC CCC---ACCG
           GCGTCGAGAC ACCCTGCGTT TGACATGCAG CAGCCCTAGC CCC---ACCG
           ---------- ---------- ---------- ---------- ---------A
           ---------- ---------- ---------- ---------- ---------A
           ---------- ---------- ---------- ---------- ---------A
           ---------- ---------- ---------- ---------- ---------A
           ---------- ---------- ---------- ---------- ---------A
           ---------- ---------- ---------- ---------- ---------A
           ---------- ---------- ---------- ---------- ---------A
           ---------- ---------- ---------- ---------- ---------A
           ---------- ---------- ---------- ---------- ---------A
           ---------- ---------- ---------- ---------- ---------A
           ---------- ---------- ---------- ---------- ---------A
           TCCAGGGGCA AACCTCAGCC TCTCCTGCTC TGCGGCCTCT AACCCACCTG
           TCCAGGGGCA AACCTCAGCC TCTCCTGCTC TGCGGCCTCT AACCCACCTG
           TCCAGGGGCA AACCTCAGCC TCTCCTGCTC TGCGGCCTCT AACCCACCTG
           TCCAGGGGCA AACCTCAGCC TCTCCTGCTC TGCGGCCTCT AACCCACCTG
           TCCAGGGGCA AACCTCAGCC TCTCCTGCTC TGCGGCCTCT AACCCACCTG
           TCCAGGGGCA AACCTCAGCC TCTCCTGCTC TGCGGCCTCT AACCCACCTG
           TCCAGGGGCA AACCTCAGCC TCTCCTGCTC TGCGGCCTCT AACCCACCTG
           TCCAGGGGCA AACCTCAGCC TCTCCTGCTA TGCAGCCTCT AACCCACCTG
           TCCAGGGGCA AACCTCAGCC TCTCCTGCTA TGCAGCCTCT AACCCACCTG
           TCCAGGGGCA AACCTCAGCC TCTCCTGCTA TGCAGCCTCT AACCCACCTG
           TCCAGGGGCA AACCTCAGCC TCTCCTGCTA TGCAGCCTCT AACCCACCTG
           TCCAGGGGCA AACCTCAACC TCTCCTGCTC TGCGGCCTCT AACCCACCTG
           TCCAGGGGCA AACCTCAACC TCTCCTGCTC TGCGGCCTCT AACCCACCTG
           TCCAGGGGCA AACCTCAACC TCTCCTGCTC TGCGGCCTCT AACCCACCTG
           AGCAGGGGAA AATCTGAACC TC---TGCCA CGCAGCCTCT AACCCAGCTG
           AGCAGGAGAA AATCTGAACC TC---TGCCA CGCAGCCTCT AACCCAGCTG
           AGCAGGGGAA AATCTGAACC TC---TGCCA CGCAGCCTCT AACCCAGCTG
           AGCAGGGGAA AATCTGAACC TC---TGCCA CGCAGCCTCT AACCCAACTG
           AGCAGGGGAA AATCTGAACC TC---TGCCA CGCAGCCTCT AACCCAACTG
           AGCAGGGGAA AATCTGAACC TCTCCTGCCA TGCAGCCTCT AACCCATCTG
           AGCAGGGGAA AATCTGAACC TCTCCTGCCA TGCAGCCTCT AACCCATCTG
           AGCAGGGGAA AATCTGAACC TCTCCTGCCA TGCCGCCTCT AACCCATCTG
           AGCAGGGGAA AATCTGAACC TCACCTGCCA CGCAGCCTCT AACCCAGCTG
           AGCAGGGGAA AATCTGAACC TCTCCTGCCA CGCAGCCTCT AACCCAGCTG
           AGCAGGGGAA AATCTGAACC TCACCTGCCA CGCAGCCTCT AACCCAACTG
           AGCAGGGGAA AATCTGAACC TCTCCTGCCA CGCAGCCTCT AACCCAGCTG
           ATCAGGGGAA AATCTGAACC TCTCCTGCCA CGCAGCCTCT AACCCACCTG
           ATCAGGGGAA AATCTGAACC TCTCCTGCCA CGCAGCCTCT AACCCACCTG
           ATCAGGGGAA AATCTGAACC TCTCCTGCCA CGCAGCCTCT AACCCACCTG
           ATCAGGGGAA AATCTGAACC TCTCCTGCCA CGCAGCCTCT AACCCACCTG
           ATCAGGGGAA AATCTGAACC TCTCCTGCCA CGCAGCCTCT AACCCACCTG
           TCCAGGGGAA AATCTGAACC TCTCCTGCCA CGCAGCCTCT AACCCACCTG
           TCCAGGGGAA AATCTGAACC TCTTCTGCCA CGCAGCCTCT AACCCAACTG
           TCCAGGGGAA AATCTGAACC TCTCCTGCCA CGCAGCCTCT AACCCAACTG
           TCCAGGGGAA AATCTGAACC TCTCCTGCCA CGCAGCCTCT AACCCAACTG
           TCCAGGGGAA AATCTGAACC TCTCCTGCCA CGCAGCCTCT AACCCAACTG
           TCCAGGGGAA AATCTGAACC TCTCCTGCCA CGCAGCCTCT AACCCAACTG
           TCCAGGGGAA AATCTGAACC TCTCCTGCCA CGCAGCCTCT AACCCAACTG
           TCCAGGGGAA AATCTGAACC TCTCCTGCCA CGCAGCCTCT AACCCACCTG
           TCCAGGGGAA AATCTGAACC TCTCCTGCCA CGCAGCCTCT AACCCACCTG
           TCCAGGGGAA AATCTGAACC TCTCCTGCCA CGCAGCCTCT AACCCACCTG
           TCCAGGGGAA AATCTGAACC TCTCCTGCCA CGCAGCCTCT AACCCACCTG
           TCCAGGGGAA AATCTGAACC TTTCCTGCCA CGCAGCCTCT AACCCACCTG
           TCCAGGGGAA AATCTGAACC TCTCCTGCCA CGCAGCCTCT AATCCAGCTG
           TCCAGGGGAA AATCTGAACC TCTCCTGCCA CGCAGCCTCT AATCCACCTG
           TCCAGGGGAA AATCTGAACC TCTCCTGCCA CGCAGCCTCT AACCCACCTG
           TCCGGGGGAA AATCTGAACC TCTCCTGCCA CGCAGCCTCT AGCCCACCTG
           TCCAGGGGAA AATCTGAACC TCTCCTGCCA CGCAGCCTCT AGCCCACCTG
           TCCAGGGGAA AATCTGAACC TCTCCTGCCA CGCAGCCTCT AACCCAGCTG
           ATCAGGGGAA AATCTGAACC TCTCCTGCCA CGCAGCCTCT AACCCACCTG
           ATCAGGGGAA AATCTGAACC TCTCCTGCCA CGCAGCTTCT AACCCATCTG
           ATCAGGGGAA AATCTGAACC TCTCCTGCCA CGCAGCCTCT AACCCACCTG
           TCCAGGGGTA AATCTCAACC TCTTCTGCCA TGCGGCCTCT AATCCACTGG
           TCCAGGGGTA AATCTCAACC TCTTCTGCCA TGCGGCCTCT AATCCACTGG
           TCCAGGGGTA AATCTCAACC TCTCCTGCCA TGCGGCTTCT AATCCACTGG
           TCCAGGGGTA AATCTCAACC TCTCCTGCCA TGCGGCTTCT AATCCACTGG
           TCCAGGGGTA AATCTCAACC TCTCCTGCCA TGCGGCCTCT AATCCACTGG
           TCCAGGGGTA AATCTCAACC TCTCCTGCCA TGCGGCCTCT AATCCACTGG
           TCCAGGGGTA AATCTCAACC TCTCCTGCCA TGCGGCCTCT AATCCACTGG
           TCCAGGGGTA AATCTCAACC TCTCCTGCCA TGCGGCCTCT AATCCACCGG
           TCCAGGGGTA AATCTCAACC TCTCCTGCCA TGCGGCCTCT AATCCACCGG
           TCCAGGGGTA AATCTCAACC TCTCCTGCCA TGTGGCCTCT AATCCACCGG
           TGCAGGGGTA AATCTCAACC TCTCCTGCCA TGCAGCCTCT AATCCACCCT
           TGCAGGGGTA AATCTCAACC TCTCCTGCCA TGCAGCCTCT AATCCACCCT
           TGCAGGGGTA AATCTCAACC TCTCCTGCCA TGCGGCCTCT AATCCACCCT
           TGCAGGGGTA AATCTCAACC TCTCCTGCCA TGCGGCCTCT AATCCACCCT
           TGCAGGGGTA AATCTCAACC TCTCCTGCCA TGCGGCCTCT AATCCACCCT
           CCCAGGAGGA AATCTCAGCC TCTCCTGCCA TGCAGCCTCT AATCCAGCCT
           CCCAGGAGGA AATCTCAGCC TCTCCTGCCA TGCAGCCTCT AATCCAGCCT
           CCCAGGAGGA AATCTCAGCC TCTCCTGCCA TGCAGCCTCT AATCCAGCCT
           CCCAGGAGGA AATCTCAGCC TCTCCTGCCA TGCAACCTCT AATCCAGCCT
           TTCAGGGGCA AATCTCAGCC TCTTCTGCGA TGCAGCCTCT AACCCACCTG
           TCCAGGGGCA AATCTCAGCC TCTTCTGCGA TGCAGCCTCT AACCCACCTG
           TCCAGGGGCA AATCTCAGCC TCTTCTGCGA TGCAGCCTCT AACCCACCTG
           TCCAGGGGCA AATCTCAGCC TCTTCTGCGA TGCAGCCTCT AACCCACCTG
           TCCAGGGGTA AACCTCAGCC TCTCCTGCCA TGCAGCCTCT AACCCACCTG
           TCCAGGGGTA AACCTCAGCC TCTCCTGCCA TGCAGCCTCT AACCCACCTG
           TCCAGGGGTA AACCTCAGCC TCTCCTGCCA TGCAGCCTCT AACCCACCTG
           TCCAGGGGTA AACCTCAGCC TCTCCTGCCA TGCAGCCTCT AACCCACCTG
           TCCAGGGGTG AACCTCAGCC TCTCCTGCCA TGCAGCCTCT AACCCACCTG
           TCCAGGGGTA AACCTCAACC TCTCCTGCCA TGCAGCCTCT AACCCACCTG
           ACCAGGGGTA AACCTCAACC TCTCCTGCCA TGCAGCCTCT AACCCACCTG
           TCCAGGGGCA AGCCTCAACC TCTCCTGCCA TGCAGCCTCT AACCCACCTG
           CCCAGGGGCA AATCTCAACC TCTCCTGCCA CGTGGCCTCT AACCCACCCA
           CCCAGGGGCA AATCTCAACC TCTCCTGCCA CGTGGCCTCT AACCCACCCA
           CCCAGGGGCA AATCTCAACC TCTCCTGCCA CGTGGCCTCT AACCCACCCA
           CCCAGGGGCA AATCTCAACC TCTCCTGCCA CGTGGCCTCT AACCCACCCA
           CCCAGGGGCA AATCTCAACC TCTCCTGCCA CGTGGCCTCT AACCCACCCA
           CCCAGGGGCA AATCTCAACC TCTCCTGCCA CGTGGCCTCT AACCCACCCA
           CCCAGGGGCA AATCTCAACC TCTCCTGCCA CGTGGCCTCT AACCCACCCA
           CCCAGGGGCA AATCTCAACC TCTCCTGCCA CGTGGCCTCT AACCCACCCA
           CCCAGGGGCA AATCTCAACC TCTCCTGCCA CGTGGCCTCC AACCCACCCA
           CCCAGGGGCA AATCTCAACC TCTCCTGCCA CGTGGCCTCT AACCCACCCA
           TCCAGGGGCA AATCTCAACC TCTCCTGCCA CATGGCCTCT AACCCACCTG
           TCCAGGGGCA AATCTCAACC TCTCCTGCCA CATGGCCTCT AACCCACCTG
           TCCAGGGGCA AATCTCAACC TCTCCTGCCA CATGGCCTCT AACCCACCTG
           TCCAGGGGCA AATCTCAATC TCTCCTGCCA CATGGCCTCT AACCCACCTG
           TCCAGGGGCA AATCTCAACC TCTCCTGCCA CGTGGCCTCT AACCCACCCA
           TTCGGGAGCA AACCTCAACC TCTCCTGCCA CTCGGACTCT AACCCATCCC
           TTCGGGAGCA AACCTCAACC TCTCCTGCCA CTCGGACTCT AACCCATCCC
           TTCGGGAGCA AACCTCAACC TCTCCTGCCA CTCGGACTCT AACCCATCCC
           TTCGGGAGCA AACCTCAACC TCTCCTGCCA CTCGGACTCT AACCCATCCC
           TTCGGGAGCA AACCTCAACC TCTCCTGCCA CTCGGACTCT AACCCATCCC
           TTCGGGAGCA AATCTCAACC TCTCCTGCCA CGCGGACTCT AACCCATCCC
           TTCGGGAGCA AATCTCAACC TCTCCTGCCA CGCGGACTCT AACCCATCCC
           TTCCGGAGCA AACCTCAACC TCTCCTGCCA CGCGGACTCC AACCCATCCC
           TTCGGGAGCA AACCTCAACC TC---TGCCA CTCGGACTCT AACCCATCCC
           TTCGGGAGCG AACCTCAACC TCTCCTGCCA CTCGGCCTCT AACCCATCCC
           TTCGGGAGCG AACCTCAACC TCTCTTGCCA CTCGGCCTCT AACCCATCCC
           TTCGGGAGCG AACCTCAACC TCTCCTGCCA CTCGGCCTCT AACCCATCCC
           TTCGGGAGCG AACCTCAACC TCTCCTGCCA CTCGGCCTCT AACCCATCTC
           TTCGGGAGAA AACCTCAGCC TCTCCTGCCA CTCAGCCTCT AACCCATCCC
           TTCAGGAGAA AAACTCAACC TCTCCTGCCA CTCGGCCTCT AACCCACCCC
           TTTAGGAGCA AACCTCAACC TCTCCTGCCA CTCGGCCTCT AACCCACCCC
           TTTAGGAGCT AACCTCAACC TCTCCTGCCA CTCGGCATCT AACCCACCCC
           TTCAGGAGCA AACCTCAACC TCTCCTGCCA CTCGGCCTCT AACCCAACCC
           TTCAGGAGAA AACCTCTACT TGTCCTGCTT CGCGGACTCT AACCCACCAG
           CTTCAACACG TCCCTCACCC TGTGGTGTGT GTCCAGGTCC TGCCCAGAGC
           CTTCAACACG TCCCTCACCC TGTGGTGCGT GTCCAGGTCC TGCCCAGAGC
           CTTCAACACG TCCCTCACCC TGTGGTGCGT GTCCAGGTCC TGCCCAGAGC
           CTTCAACACG TCCCTCACCC TGTGGTGCGT GTCCAGGTCC TGCCCAGAGC
           CTTCAACACG TCCCTCACCC TATGGTGCGT GTCCAGGTCC TGCCCAGAGC
           CTTCAACACG TCCCTCACCC TGTGGTGCGT GTCCAGGTCC TGCCCAGAGC
           CTTCAACACA TCCCTTACCC TGTGGTGCGT GTCCAGGTCC TGCCCAGAGC
           CTTCAACACG TCCCTCACCC TGTGGTGCGT GTCCAGGTCC TGCCCAGAGC
           CTTCAACACG TCCCTCACCC TGTGGTGCGT GTCCAGGTCC TGCCCAGAGC
           CTTCAACACG TCCCTCACCC TATGGTGCGT GTCCAGGTCC TGCCCAGAGC
           CTTCAACACG TCCCTCACCC TGTGGTGCGT GTCCAGGTCC TGCCCAGAGC
           CTTCAACACG TCCCTCACCC TGTGGTGCGT GTCCAGGTCC TGCCCAGAGC
           CTTCAACACG TCCCTCACCC TGTGGTGCGT GTCCAGGTCC TGCCCAGAGC
           CTTCAACATG TCCCTCACCC TGTGGTGCGT GTCCAGGTCC TGCCCAGAGC
           CTTCAACACG TCCCTCACCC TGTGGTGCGT GTCCAGGTCC TGCCCAGAGC
           CTTCAACACG TCCCTCACCC TGTGGTGCGT GTCCAGGTCC TGCCCAGAGC
           CTTCAACACG TCCCTCACCC TGTGGTGCGT GTCCAGGTCC TGCCCAGAGC
           CTTTAACACG TCCCTCACCC TGTGGTGCGT GTCCAGGTCC TGCCCAGAGC
           CTTCAACACG TCCCTCACCC TGTGGTGCGT GTCCAGGTCC TGCCCAGAGC
           GCTCAACTCC AGCGTGACCC TGCAGTGTTG TGCCGAGTCC AAGCCAGGCG
           GCTAAACTCC AGCCTGACCT TGCAGTGTTG TGCCGAGTCC AAGCCAGGCG
           GCTAAACTCC AGCCTGACCT TGCAGTGTTG TGCCGAGTCC AAGCCAGGCG
           GCTAAACTCC AGCCTGACCT TGCAGTGTTG TGCCGAGTCC AAGCCAGGCG
           GCTCAACTCC AGCCTGACCC TGCAGTGTTG TGCCGAGTCC AAGCCAGGCG
           GCTCAACTCC AGCCTGACCC TGCAGTGTTG TGCCGAGTCC AAGCCAGGCG
           GCTCAACTCC AGCCTGACCC TGCAGTGTTG GGCCGAGTCC AAGCCAGGTG
           GCTCAACTCC AGCCTGACCC TGCAGTGTTG GGCCGAGTCC AAGCCAGGCG
           GCTCAACTCC AGCCTGACCC TGCAGTGTTG GGCCGAGTCC AAGCCAGGCG
           GCTCAACTCC AGCCTGACCC TGCAGTGTTG GGCCGAGTCC AAGCCAGGTG
           GCTCAACTCC AGCCTGACCT TGCAGTGTTG GGCCGAGTCC AAGCCAGGCG
           GCTCAACTCC AGCCTGACCC TGCAGTGTTG GGCCGAGTCC AAGCCAGGCG
           GCTCAACTCC AGCCTGACCC TGCAGTGTTG GGCCGAGTCC AAGCCAGGCG
           GCTCAACTCC AGCCTGACCC TGCAGTGTTG GGCCGAGTCC AAGCCAGGCG
           GCTCAACTCC AGCCTGACCC TGCAGTGTTG GGCCGAGTCC AAGCCAAGCG
           GCTCAACTCC AGCCTGACCC TGCAGTGTTG GGCCGAGTCC AAGCCAAGTG
           GCTGAACTCC AGCCTGACCC TGCGGTGTTG GGCCGAGTCC AGGCCAAGCG
           GGAGGGCTCC GACGTGACCT TCTTGGCGGA AACAAAGTCT CACCCACCCT
           GGAGGGCTCT GACGTGACCT TCTTGGCAGA AACAAAGTCT CACCCACCCT
           GGAGGGCTCT GACGTGACCT TTTTGGCGGA AACAAAGTCT CACCCACCCT
           GGAGGGCTCT GACGTGACCT TCTTGGCGGA AACAAAGTCT CACCCACCCT
           GGAGGGCTCT GACGTGACCT TCTTGGCGGA AACAAAGTCT CACCCACCCT
           GGAGGGCTCT GACGTGACCT TCTTGGCGGA AACAAAGTCT CACCCACCCT
           GGAGGGCTCT GACGTGACCT TCTTGGCGGC AACCAAGTCT CACCCACCCT
           GGAGGGCTCT GACGTGACCT TCTTGGCGGC AACCAAGTCT CACCCACCCT
           GGAGGGCTCC AGCGTGACCT TCTTGGCGGA AACAAAGTCT CACCCACCCT
           GGAGGGCTCC AGCGTGACCT TCTTGGCGGA AACAAAGTCT CACCCACCCT
           GGAGGGCTCC AGCATGACCT TCTTAGCGGA AACAAAGTCT CACCCACCCT
           GGAGGGCTCC AGCGTGACCT TCTTGGCGGA AACAAAGTCT CACCCACCCT
           GGAGGGCTCC AATGTGACCT TCTTGGCGGA AACAAAGTCT CACCCACCCT
           GGAGGGCTCC GACGTGACCT TCTTGGCAGA AACAAAGTCT CACCCACCCT
           GGAGGGCTCC AACGTGACCT TCTTGGTGGA AACAAAGTCT CATCCACCCC
           GGAGGGCTCC AACATGACCT TCTCGGTGGA AACAAAGTCT CATCCACCCC
           GGAGGGCTCC AACGTGACCT TCTTGGTGGA AACAAAGTCT CATCCACCCC
           GATCGGCTCC CAAGTGGAAA TGGAGTGTAT CTGCTATTCC TTCCTGGATC
           GATCGGCTCC CAAGTGGAAA TGGAGTGTAT CTGCTATTCC TTCCTGGATC
           GATCGGCTCC CAAGTGGAAA TGGAGTGTAT CTGCTATTCC TTCCTGGATC
           GATCGGCTCC CAAGTGGAAA TGGAGTGTAT CTGCTATTCC TTCCTGGATC
           GATCGGCTCC CAAGTGGAAA TGGAGTGTAT CTGCTATTCT TTCCCGGATC
           GATCGGCTCC CAAGTGGAAA TGGAGTGTAT CTGCTATTCT TTCCCAGATC
           GATCGGCTCC CAAGTGGAAA TGGAGTGTAT CTGCTATTCT TTCCCGGATC
           GATCGGCTCC CAAGTGGAAA TGGAGTGTAT CTGCTATTCT TTCCCGGATC
           GATCGGCTCC CACGTGGAAA TGGAGTGTGT CGCCTATTCT TTGCCGGCTC
           GATCGGCTCC CAGGTGGAAA TGGAGTGTGT CGCCTATTCT TTGCCGGCTC
           GATCGGCTCC CAGGTGGAAA TGGAGTGTGT TGCCTATTCT TTGCCGGCTC
           GGAGGGCCAG GACGTGACGC TGACCGTGCA GGGCTACCCC AAGGACCTGC
           GGAGGGCCAG GACGTGACGC TGACCGTGCA GGGCTACCCC AAGGACCTGC
           GGAGGGCCAG GACGTGACGC TGACCGTGCA GGGCTACCCC AAGGACCTGC
           GGAGGGCCAG GACGTGACGC TGACCGTGCA GGGCTACCCC AAGGACCTGC
           GGAGGGCCAG GACGTGACGC TGACCGTGCA GGGCTACCCC AAGGACCTGC
           GGAGGGCCAG GACGTGACGC TGACCGTGCA GGGCTACCCC AAGGACCTGC
           GGAGGGCCAG GACGTGACGC TGACCGTGCA GGGCTACCCC AAGGACCTGC
           GGAGGGCCAG GACGTGACGC TGACCGTGCA GGGCTACCCC AAGGACCTGC
           GGAGGGCCAG GACGTGACGC TGACCGTGCA GGGCTACCCC AAGGACCTGC
           GGAGGGCCAG GACGTGACGC TGACCGTGCA GGGCTACCCC AAGGACCTGC
           GGAGGGCCAG GACGTGACAC TGACCGTGCA GGGCTACCCC AAGGACCTGC
           GGAGGGCCAG GACGTGACGC TGACCGTGCA GGGCTACCCC AAGGACCTGC
           GGAGGGCCAG GACGTGACGC TGACCGTGCA GGGCTACCCC AAGGACCTGC
           GGAGGGCCAG GACGTGACGC TGACCGTGCA GGGCTACCCC AAGGACCTGC
           GGAGGGCCAG GACGTAACAC TGACTGTGCA GGGCTACCCC AAGGACCTGC
           GGAGGGCCAG GACGTAACAC TGACTGTGCA GGGCTACCCC AAGGACCTGC
           GGAGGGCCAG GACGTAACAC TGACCGTGCA GGGCTACCCC AAGGACCTGC
           GGAGGGCCAG GACGTAACAC TGACCGTGCA GGGCTACCCC AAGGACCTGC
           GGAGGGCCAG GACGTGACGC TGACCGTGCA GGGCTACCCC AAGGACCTGC

           CAACCTACCT GTGGTGGGTA AATGGTCAGA GCCTC----- ----------
           CAACCTACCT GTGGTGGGTA AACAATCAGA GCCTC----- ----------
           CAACCTACCT GTGGTGGGTA AACAATCAGA GCCTC----- ----------
           CAACCTACCT GTGGTGGGTA AACAATCAGA GCCTC----- ----------
           CAACCTACCT GTGGTGGGTA AACAATCAGA GCCTC----- ----------
           CAACCTACCT GTGGTGGGTA AACAATCAGA GCCTC----- ----------
           CAACCTACCT GTGGTGGGTA AACAATCAGA GCCTC----- ----------
           CAACCTATCT GTGGTGGGTA AACAATCAGA GCCTC----- ----------
           CAACCTATCT GTGGTGGGTA AACAATCAGA GCCTC----- ----------
           CAACCTATCT GTGGTGGGTA AATGGTCAGA GCCTC----- ----------
           CAACCTACCT GTGGTGGGTA AATGGTCAGA GCCTC----- ----------
           CAACCTACCT GTGGTGGATA AACAATCAGA GCCTC----- ----------
           CAACCTACCT GTGGTGGATA AACAATCAGA GCCTC----- ----------
           CAACCTACCT GTGGTGGATA AACAATCAGA GCCTC----- ----------
           CAACCTACCT GTGGTTGGTA AATGGTCAGA GCCTC----- ----------
           CAACCTACCT GTGGTGGGTA AATGGTCAGA GCCTC----- ----------
           CAACCTACCT GTGGTGGGTA AATGGTCAGA GCCTC----- ----------
           CTACCTACCT GTGGTGGCTA AACGGTCAGA GCCTC----- ----------
           CAACCTACCT GTGGTGGGTA AATGATCAGA GCCTC----- ----------
           CAACCTACCT GTGGTGGGTA AATGATCAGA GCCTC----- ----------
           CAACCTACCT GTGGTGGGTA AATGATCAGA GCCTC----- ----------
           CAACCTACCT GTGGTGGGTA AACAATCAGA GCCTC----- ----------
           CAACCTACCT GTGGTGGGTA AATGGTCAGA GCCTC----- ----------
           CAACCTACCT GTGGTGGGTA AATGGTCAGA GCCTC----- ----------
           CAACCTACCT GTGGTGGGTA AATGGTCAGA GCCTC----- ----------
           CAACCTACCT GTGGTGGGTA AATGGTCAGA GCCTC----- ----------
           CAACCTACCT GTGGTGGGTA AATGGTCAGA GCCTC----- ----------
           CAACCTACCT GTGGTGGGTA AATGGTCAGA GCCTC----- ----------
           CAACCTACCT GTGGTGGGTA AATGGTCAGA GCCTC----- ----------
           CAACCTACCT GTGGTGGGTA AATGGTCAAA GCCTT----- ----------
           CAACCTACCT GTGGTGGGTA AATGGTCAGA GCCTC----- ----------
           CAACCTACCT GTGGTGGGTA AATGGTCAGA GCCTC----- ----------
           CAACCTACCT GTGGTGGGTA AATGGTCAGA GCCTC----- ----------
           CAACCTACCT GTGGTGGGTA AACAATCAGA GCCTC----- ----------
           CAACCTACCT GTGGTGGGTG AACAATCAAA GCTTC----- ----------
           CAACCTACCT GTGGTGGGTG AACAATCAGA GCCTC----- ----------
           CAACCTACCT GTGGTGGGTA AATGGTCAGA GCCTC----- ----------
           CCACCTACCT GTGGTGGGTG AACAATCAGA GCCTC----- ----------
           CAACCTACCT GTGGTGGGTA AATGGTCAGA GCCTC----- ----------
           CAACCTACCT GTGGTGGGTA AATGGTCAGA GCCTC----- ----------
           CAACCTACCT GTGGTGGGTA AATGGTCAGA GCCTC----- ----------
           CAACCTACCT GTGGTGGGTA AATGGTCAGA GCCTC----- ----------
           CAACCTACCT GTGGTGGGTA AATGGTCAGA GCCTC----- ----------
           CAACCTACCT GTGGTGGGTA AATGGTCAGA GCCTC----- ----------
           CAACCTACCT GTGGTGGGTA AATGGTCAGA GCCTC----- ----------
           CAACCTACCT GTGGTGGGTA AATGGTCAGA GCCTC----- ----------
           CAACCTACCT GTGGTGGGTA AATGGTCAGA GCCTC----- ----------
           CAACCTACCT GTGGTGGGTA AATGGTCAGA GCCTC----- ----------
           CAACCTACCT GTGGTGGGTA AATGGTCAGA GCCTC----- ----------
           CAACCTACCT GTGGTGGGTA AATGGTCAGA GCCTC----- ----------
           CAACCTACTT GTGGTGGGTA AATGATCAGA GCCTC----- ----------
           CAACCTACCT ATGGTGGGTA AATGATCAGA GCCTC----- ----------
           CAACCTACCT ATGGTGGGTA AATGATCAGA GCCTC----- ----------
           CAACCTACCT GTGGTGGGTA AATGGTCAGA GCCTC----- ----------
           CAACCTACCT GTGGTGGGTA AATGGTCAGA GCCTC----- ----------
           CAACCTACCT GTGGTGGGTA AATGGTCAGA GTCTC----- ----------
           CAACCTACCT GTGGTGGGTA AATGGTCAGA GCCTC----- ----------
           CAACCTACCT GTGGTGGGTA AATGGTCAGA GCCTC----- ----------
           CAACCTACCT GTGGTGGGTA AATGGTCAGA GCCTC----- ----------
           CAACCTACCT GTGGTGGGTA AATGGTCAGA GCCTC----- ----------
           CAACCTACCT GTGGTGGGTA AATGGTCAGA GCCTC----- ----------
           CAACCTACCT GTGGTGGGTA AATGGTCAGA GCCTC----- ----------
           CAACCTACCT GTGGTGGGTA AATGGTCAGA GGCTC----- ----------
           CAACCTACCT GTGGTGGGTA AATGGTCAGA GCCTC----- ----------
           CAACCTACCT GTGGCGGGTA AATGGTCAGA GCCTC----- ----------
           CAACCTACCT GTGGTGGGTA AATGGTCAGA GCCTC----- ----------
           CAACCTACTT GTGGTGGGTA AATGGTCAGA GCCTC----- ----------
           CAACCTACCT GTGGTGGGTA AATGGTCAGA GCCTC----- ----------
           CAACCTACCT GTGGTGGGTA AATGGTCAGA GCCTC----- ----------
           CTACCTACCT GTGGTGGGTA AATGGTCAGA GCCTC----- ----------
           CAACCTACCT GTGGCGGGTA AATGGTCAGA GTCTC----- ----------
           CAACCTACCT ATGGCGGGTA AATGGTCAGA GCCTC----- ----------
           CAACCTGCCT GTAGTGGGTA AATGGTCAGA GCCTC----- ----------
           CAACCTGCCT GTAGTGGGTA AATGGTCAGA GCCTC----- ----------
           CAACCTGCCT GTAGTGGGTA AATGGTCAGA GCCTC----- ----------
           CAACCTGCCT GTAGTGGGTA AATGGTCAGA GCCTC----- ----------
           CAACCTACCT GTGGTGGGTA AATGGTCAGA GCCTC----- ----------
           CAACCTACCT GTGGTGGGTA AACAATCAGA GCCTC----- ----------
           CAACCTACCT GTGGTGGGTA AACAATCAGA GCCTC----- ----------
           CAACCTACCT GTGGTGGGTA AACAATCAGA GCCTC----- ----------
           CAACCTACCT GTGGTGGGTA AACAATCAGA GCCTC----- ----------
           CAACCTACCT GTGGTGGGTA AACAATCAGA GCCTC----- ----------
           CAACCTACCT GTGGTGGGTA AACAATCAGA GCCTC----- ----------
           CAACCTACCT GTGGTGGGTA AACAATCAGA GCCTC----- ----------
           CAACCTATCT ATGGTGGGTA AGCAATCAGA GCCTC----- ----------
           CAACCTACCT GTGGTGGGTA AACAATCAGA GCCTC----- ----------
           CAACCTACCT GTGGTGGGTA AACAATCAGA GCCTC----- ----------
           CAACCTACCT GTGGTGGGTA AACAATCAGA GCCTC----- ----------
           CAACCTACCT GTGGTGGGTA AACAATCAGA GCCTC----- ----------
           CAACCTACCT GTGGTGGGTA AACAATCAGA GCCCC----- ----------
           CAACCTACCT GTGGTGGGTG AACAATCAGA GCCTC----- ----------
           CAACCTACCT GTGGTGGGTG AACAATCAGA GCCGC----- ----------
           CAACCTACCT GTGGTGGGTG AACAATCAGA GCCTC----- ----------
           CAACCTACCT GTGGTGGGTG AACAATCAGA GCCTC----- ----------
           CAACCTACCT GTGGTGGGTG AACAATCAGA GCGTC----- ----------
           CAAACTACTT GTGGTGGGTG AACAATCAGA GCCTC----- ----------
           CAACCAACCT GTGGTGGGTG AACAATCAGA GCCTC----- ----------
           CAACCTACCT GTGGTGGGTG AACAATCAGA ACCTC----- ----------
           CAACCTACCT GTGGTGGGTA AACAATCAGA GCCTC----- ----------
           CAACCTACCT GTGGTGGGTA AACAATCAGA GCCTC----- ----------
           CAACCTACCT GTGGTGGGTA AACAATCAGA GCCTC----- ----------
           CAACCTACCT GTGGTGGGTA AACAATCAGA GCCTC----- ----------
           CAACCTACCT GTGGTGGGTA AACAATCAGA GCCTC----- ----------
           CAACCTACCT GTGGTGGGTA AACAATCAGA GCCTC----- ----------
           CAACCTACCT GTGGTGGGTA AATGGTCAGA GCCTC----- ----------
           CAACCTATCT GTGGTGGGTA AATGGTCAGA GCCTC----- ----------
           CAACCTACCT GTGGTGGGTA AATGGTCAGA GCCTC----- ----------
           CAACCTACCT GTGGTGGGTA AACAATCAGA GCCTC----- ----------
           CAACCTACCT GTGGTGGGTA AACAATCAGA GCCTC----- ----------
           CAACCTACCT GTGGTGGGTA AACAATCAGA GCCTC----- ----------
           CAACCTACCT GTGGTGGGTA AACAATCAGA GCCTC----- ----------
           CAACCTACCT GTGGTGGGTA AACAATCAGA GCCTC----- ----------
           CAACCTACCT GTGGTGGGTA AACAATCAGA GCCTC----- ----------
           CAACCTATCT GTGGTGGATA AACAATCAGA GCCTC----- ----------
           CAACCTATCT GTGGTGGATA AACAATCAGA GCCTC----- ----------
           CAACCTACCT GTGGTGGGTA AACAATCAGA GCCTC----- ----------
           CAACCTACCT GTGGTGGGTA AACAATCAGA GCCTC----- ----------
           CAACCTACCT GTGGTGGGTA AACAATCAGA GTCTC----- ----------
           CAACCTACCT GTGGCGGGTA AACAATCAGA GCCTC----- ----------
           CAACCTACCT GTGGTGGGTA AAAAATCAGA GCCTC----- ----------
           CAACCTACCT GTGGTGGGTA AACAATCAGA GCCTC----- ----------
           CAACCTACCT GTGGTGGGTA AACAATCAGA GCCTC----- ----------
           CAACCTACCT GTGGTGGGTA AACAATCAGA GCCTC----- ----------
           CAACCTACCT GTGGTGGGTA AACAATCAGA GCCTC----- ----------
           CAACCTACCT GTGGTGGGTA AATAATCAGA GCCTC----- ----------
           CAACCTACCT GTGGTGGGTA AATAATCAGA GCCTC----- ----------
           CAACCTACCT GTGGTGGGTA AATAATCAGA GCCTC----- ----------
           CAACTTACCT GTGGTGGGTA AACAATCAGA GCCTC----- ----------
           CAACGTACCT GTGGTGGGTA AACAATCAGA GCCTC----- ----------
           CAACCTACCT GTGGTGGGTA AACAATCAGA GCCTC----- ----------
           CAACCTACCT GTGGTGGGTA AATGGTCAGA GCCTC----- ----------
           CAACCTACCT GTGGTGGGTA AATGGTCAGA GCCTC----- ----------
           CAACCTACCT GTGGTGGGTA AATGGTCAGA GCCTC----- ----------
           CAACCTACCT GTGGTGGATA AACAATCAGA GCCTC----- ----------
           TGAATGTCCA GTGGTTCCTG AGTGGCCAGC CCCTC----- ----------
           TGAATGTCCA GTGGTTCCTA AGTGGCCAGC CCCTC----- ----------
           TGAATGTCCA GTGGTTCCTA AGTGGCCAGC CCCTC----- ----------
           TGAATGTCCA GTGGTTCCTA AGTGGCCAGC CCCTC----- ----------
           TGAATGTCCA GTGGTTCCTA AGTGGCCAGC CCCTC----- ----------
           TGAATGTCCA GTGGTTCGTG AGTGGCCAGC CCCTC----- ----------
           TGAATGTCCA GTGGTTCGTG AGTGGCCAGC CCCTC----- ----------
           TGAATGTCCA GTGGTTCGTG AGTGGCCAGC CCCTC----- ----------
           TGAATGTCCA GTGGTTCGTG AGTGGCCAGC CTCTC----- ----------
           TGAATGTCCA GTGGTTCGTG AGTGGCCAGC CCCTC----- ----------
           TGAATGTCCA GTGGTTCGTG AATGGCCAGC CCCTC----- ----------
           TGAATGTCCG GTGGTTCCTG AGTGGCCAGC CCCTC----- ----------
           TGAATGTCCG GTGGTTCCTG AGTGGCCAGC CCCTC----- ----------
           TGAATGTCCG GTGGTTCCTG AGTGGCCAGC CCCTC----- ----------
           TGAATGTCCA GTGGTTCCTG AGTGGCCAGC CCCTC----- ----------
           TGAATGTCCA GTGGTTCCTG AGTGGCCAGC CCCTC----- ----------
           TGAATGTCCA GTGGTTCCTG AGTGGCCAGC CCCTC----- ----------
           TCTCCATCAG TTGGTTCTTC GAGGACCAA- --CTC----- ----------
           TCTCCATCAG TTGGTTCTTC AAGGACCAG- --CTC----- ----------
           TCTCCATCAG TTGGTTCTTC AAGGACCAG- --CTC----- ----------
           TCTCCATCAG TTGGTTCTTC AAGGACCAG- --CTC----- ----------
           TCTCCATCAG TTGGTTCTTC AAGGACCAG- --CTC----- ----------
           TCTCCATCAG TTGGTTCTTC AAGGACCAG- --CTC----- ----------
           TCTCCATCAG TTGGTTCTTC AAGGACCAG- --CTC----- ----------
           TCTCCATCAG TTGGTTCTTC AAGGATCAG- --CTC----- ----------
           TCTCCATCAG TTGGTTCTTC AAGGACCAG- --CTC----- ----------
           TCTCCATCAG TTGGTTCTTC AAGGACCAG- --CTC----- ----------
           TCTCCATCCG TTGGTTCTTC AAAAACCAG- --CTC----- ----------
           TCTCCATCCG TTGGTTCTTC AAAAACCAG- --CTC----- ----------
           TCTCCATCCG TTGGTTCTTC AAAAACCAG- --CTC----- ----------
           TCTCCATCCG TTGGTTCTTC AAAAACCAG- --CTC----- ----------
           TCTCCATCAG TTGGTTCTTC GAAAACCAG- --CTC----- ----------
           TCTCCATCAA GTGGTTCTTT AATAACCAG- --ATC----- ----------
           TCTCCATCAA GTGGTTCTTT AATAACCAG- --ATC----- ----------
           TCTCCATCAA GTGGTTCTTT AATAGTCAG- --ATC----- ----------
           TCTCCATCAA GTGGTTCTTT AATAGCCAG- --ATC----- ----------
           CCTCTTTCCA GTGGATTTTC AACAACCAGC GTCTG----- ----------
           CCTCTTTCCA GTGGATTTTC AACAACCAGC GTCTG----- ----------
           CCTCTTTCCA GCGGATTTTC AATAACCAGA GTCTG----- ----------
           CTGAGGTCCG CTGGTTCTTC AACGGTGGGG CCCTG----- ----------
           CTGAGGTCCG CTGGTTCTTC AACGGTGGGG CCCTG----- ----------
           CTGAGGTCCG CTGGTTCTTC AACGGTGGGG CCCTG----- ----------
           CTGAGGTCCG CTGGTTCTTC AACGGTGGGG CCCTG----- ----------
           CTGAGGTCCG CTGGTTCTTC AACGGTGGGG CCCTG----- ----------
           CTGAGGTCCG CTGGTTCTTC AACGGTGGGG CCCTG----- ----------
           CTGAGGTCCG CTGGTTCTTC AACGGTGGGG CCCTG----- ----------
           CCGAGGTCCG CTGGTTCTTC AACGGTGGGG CCCTG----- ----------
           CCGAGGTCCG CTGGTTCTTC AACGGTGGGG CCCTG----- ----------
           CCGAGGTCCG CTGGTTCTTC AACGGTGGGG CCCTG----- ----------
           CCGAGGTCCG CTGGTTCTTC AACGGTGGGG CCCTG----- ----------
           CCGAGGTCCG CTGGTTCTTC AACGGTGGGG CCCTG----- ----------
           CCGAGGTCCG CTGGTTCTTC AATGGTGGGG CCCTG----- ----------
           CCGAGGTCCG CTGGTTCTTC AATGGTGGGG CCCTG----- ----------
           CCGAGGTCCG CTGGTTCTTC AACGGTGGGG CCCTG----- ----------
           CCGAGGTCCG CTGGTTCTTC AACGGTGGAG CCCTG----- ----------
           CCGAGGTCCG CTGGTTCTTC AACGGTGGAG CCCTG----- ----------
           CCGAGGTCCG CTGGTTCTTC AACGGTGGAG CCCTG----- ----------
           CCGAGGTCCG CTGGTTCTTC AACGGTGGAG CCCTG----- ----------
           CCAACATCAC GTGGTATGTG AACGACGTGC CTACC----- ----------
           CCAACATCAC GTGGTATGTG AACGACATGC CTACC----- ----------
           CCAACATCAC GTGGTATGTG AACGACGTGC CTACC----- ----------
           CCAACATCAC GTGGTATGTG AATGATGTGC CTACC----- ----------
           CCAACATCAC GTGGTATGTG AACGATGTAC CGACC----- ----------
           CCAACATCAC GTGGTATGTG AACGATGTAC CGACC----- ----------
           CCAACGTCAC GTGGTATGTG AACGATGTAC CGACC----- ----------
           CCAACATCAC GTGGTATGTG AACGACGTGC CTACC----- ----------
           CCAACATCAC GTGGTATGTG AATTATGGAC CCATA----- ----------
           CCAACATCAC GTGGTATGTG AATTATGGAC CCATA----- ----------
           CCAACATCAC GTGGTACGTG AATTATGGAC CCATA----- ----------
           CACAATATTC CTGGCTTATT AATGGAACA- ---------- ----------
           CAAAATATTC CTGGCTTATT AATGAAACA- ---------- ----------
           CACAATATTC CTGGCTTATT AATGGAACA- ---------- ----------
           CACAATATTC CTGGCTTATT AATGGAACA- ---------- ----------
           CACAATATTC CTGGCTTATT AATGGAACA- ---------- ----------
           CACAATATTC CTGGCTTATT AATGGAACA- ---------- ----------
           CACAATATTC CTGGCTTATT AATGGAACA- ---------- ----------
           CACAGTACTC CTGGCTTATC AATGGAACA- ---------- ----------
           CACAGTACTC CTGGCTTATC AATGGAACA- ---------- ----------
           CACAGTACTC CTGGCTTATC AATGGAACA- ---------- ----------
           CACAGTACTC CTGGCTTATC AATGGAACA- ---------- ----------
           CACAATATTC CTGGCTTATT AATGGAACA- ---------- ----------
           CACAATATTC CTGGCTTATT AATGGAACA- ---------- ----------
           CACAATATTC CTGGCTTATT AATGGAACA- ---------- ----------
           CACAGTACTC TTGGTTTGTC GATGGGGTG- ---------- ----------
           CACAGTACTC TTGGTTTGTC AATGGGGTG- ---------- ----------
           CACAGTACTC TTGGTTTGTC AATGGGACG- ---------- ----------
           CACAGTACTT TTGGTTTGTC AATGGGACG- ---------- ----------
           CACAGTACTT TTGGTTTGTC AATGGGACG- ---------- ----------
           CACAGTACTC TTGGTTTGTC AATGGGGTG- ---------- ----------
           CACAGTACTC TTGGTTTGTC AATGGGGTG- ---------- ----------
           CACAGTACTC TTGGTTTGTC AATGGGGTG- ---------- ----------
           CACAGTACTC TTGGTTTGTC AATGGGGTG- ---------- ----------
           CACAGTACTC TTGGTTTGTC AATGGGACG- ---------- ----------
           CACAGTACTT TTGGTTTGTC AATGGGACG- ---------- ----------
           CACAGTACTC TTGGTTTGTC GATGGGGTG- ---------- ----------
           CACAGTACTC TTGGTTTGTC AATGGGACT- ---------- ----------
           CACAGTACTC TTGGTTTGTC AATGGGACT- ---------- ----------
           CACAGTACTC TTGGTTTGTC AATGGGACT- ---------- ----------
           CACAGTACTC TTGGTTTGTC AATGGGACG- ---------- ----------
           CACAGTACTC TTGGTTTGTC GATGGGACT- ---------- ----------
           CACAGTACTC TTGGTTTGTC AATGGGACG- ---------- ----------
           CACAGTACTC TTGGTTTGTC AATGGGACG- ---------- ----------
           CACAGTACTC TTGGTTTGTC AATGGGACG- ---------- ----------
           CACAGTACTC TTGGTTTGTC AATGGGACG- ---------- ----------
           CACAGTACTC TTGGTTTGTC AATGGGACG- ---------- ----------
           CACAGTACTC TTGGTTTTTC AATGGGACG- ---------- ----------
           CACAGTACTC TTGGTTTTTC AATGGGACG- ---------- ----------
           CACAGTACTC TTGGTTTATC AATGGGACG- ---------- ----------
           CACAGTACTC TTGGTTTATC AATGGGACG- ---------- ----------
           CACAGTACTC TTGGTTTATC AATGGGACG- ---------- ----------
           CACAGTACTC TTGGTTTATC AATGGGACG- ---------- ----------
           CACAGTACTC TTGGTTTATC AATGGGACG- ---------- ----------
           CACAGTACTC TTGGTTTGTC AATGGGATG- ---------- ----------
           CACAGTACTC TTGGTTTGTC AATGGGACG- ---------- ----------
           CACAGTACTC TTGGCTTATC AATGGGACG- ---------- ----------
           CACAGTACTC TTGGCTTATC AATGGGACG- ---------- ----------
           CACAGTACTC CTGGCTTATC GATGGGACG- ---------- ----------
           CACAGTACTC TTGGTTTATC AATGGGACG- ---------- ----------
           CAGAGTACTC TTGGCTTGTT AACGGAACA- ---------- ----------
           CAGAGTACTC TTGGCTTGTC AATGGAACA- ---------- ----------
           CAGAGTACTC TTGGCTTATC AATGGAACA- ---------- ----------
           CACAGTATTC TTGGTCTGTC AATGGCACA- ---------- ----------
           CACAATATTC TTGGTCTGTC AATGGCACA- ---------- ----------
           CACAGTATTC TTGGTCTGTC AATGGCACA- ---------- ----------
           CACAGTATTC TTGGTCTGTC AATGGCACA- ---------- ----------
           CACAGTATTC TTGGTCTGTC AATGGCACA- ---------- ----------
           CACAGTATTC TTGGTCTGTC AATGGCACA- ---------- ----------
           CACAGTATTC TTGGTCTGTC AATGGCACA- ---------- ----------
           CACAGTATTC TTGGTCTGTC AATGGCACA- ---------- ----------
           CACAGTATTC TTGGTCTGTC AATGGCACA- ---------- ----------
           CACAGTATTC TTGGTCTGTC AATGGCACA- ---------- ----------
           CACAGTATTC TTGGTCTGTC AATGGCACA- ---------- ----------
           CACAGTATTC TTGGTCTGTC AATGGCACA- ---------- ----------
           CACAGTATTC TTGGTCTGTC AATGGCACA- ---------- ----------
           CACAGTATTC TTGGTCTGTC AATGGCACA- ---------- ----------
           CACAGTATTC TTGGTCTGTC AATGGCACA- ---------- ----------
           CACAGTATTC TTGGTCTGTA AATGGCACA- ---------- ----------
           CACAGTATTC TTGGTCTGTA AATGGCACA- ---------- ----------
           CACAGTATTC TTGGTCTGTA AATGGCACA- ---------- ----------
           CACGGTATTC TTGGTCTGTA AACGGCACA- ---------- ----------
           CAGAGTACTC TTGGCTTATC AATGGAACAC CA-------- ----------
           CAGAGTACTC TTGGCTTATC AATGGAACAT CA-------- ----------
           CAGAGTACTC TTGGCTTATC AATGGAACAT CA-------- ----------
           CAGAGTACTC TTGGCTTATC AATGGAACAT CA-------- ----------
           CACAGTATTC TTGGCTGATT GATGGGAAC- ---------- ----------
           CACAGTATTC TTGGCTGATT GATGGGAAC- ---------- ----------
           CACAGTATTC TTGGCTGATT GATGGGAAC- ---------- ----------
           CACAGTATTC TTGGCTGATT GATGGGAAC- ---------- ----------
           CACAGTATTC TTGGCTGATT GATGGGAAC- ---------- ----------
           CACAGTATGC TTGGCTGATT GATGGGAGC- ---------- ----------
           CACAGTATGC TTGGCTGATT AATGGGAGC- ---------- ----------
           CACAATATGC TTGGCTGATT GATGGGAGC- ---------- ----------
           CACAGTATTC CTGGTTTGTC AGTGGAATG- ---------- ----------
           CACAGTATTC CTGGTTTGTC AGTGGAATG- ---------- ----------
           CACAGTATTC CTGGTTTGTC AGTGGAATG- ---------- ----------
           CACAGTATTC CTGGTTTGTC AGTGGAATG- ---------- ----------
           CACAGTATTC CTGGTTTGTC AGTGGAATG- ---------- ----------
           CACAGTATTC CTGGTTTGTC AGTGGAATG- ---------- ----------
           CACAGTATTC CTGGTTTGTC AGTGGAATG- ---------- ----------
           CACAGTATTC CTGGTTTGTC AGTGGAATG- ---------- ----------
           CACAGTATTC CTGGTTTGTC AGTGGAATG- ---------- ----------
           CACAGTATTC CTGGTTTGTC TGTGGAATG- ---------- ----------
           CACAGTACTC CTGGTTTGTC AGTGGAATG- ---------- ----------
           CACAGTACTC CTGGTTTGTC AGTGGAATG- ---------- ----------
           CACAGTACTC CTGGTTTGTC AGTGGAATG- ---------- ----------
           CACAGTACTC CTGGTTTGTC AGTGGAATG- ---------- ----------
           CACAGTATTC CTGGTTTGTC AGTGGAATG- ---------- ----------
           CGCAGTATTC TTGGCTTATC AATGGGACA- ---------- ----------
           CGCAGTATTC TTGGCTTATC AATGGGACA- ---------- ----------
           CGCAGTATTC TTGGCTTATC AATGGGACA- ---------- ----------
           CGCAGTATTC TTGGCTTATC AATGGGACA- ---------- ----------
           CGCAGTATTC TTGGCTTATC AATGGGACA- ---------- ----------
           CGCAGTATTC TTGGCTTATC AATGGGACA- ---------- ----------
           CACAGTATTC TTGGCTTATC AATGGGACA- ---------- ----------
           CGCAGTATTC TTGGCTTATC AATGGGACA- ---------- ----------
           CGCAGTATTC TTGGCTTATC AATGGGACA- ---------- ----------
           CGCAGTATTC TTGGCGTATC AATGGGATA- ---------- ----------
           CGCAGTATTC TTGGCGTATC AATGGGATA- ---------- ----------
           CGCAGTATTC TTGGCGTATC AATGGGATA- ---------- ----------
           CGCAGTATTC TTGGCGTATC AATGGGATA- ---------- ----------
           CGCAGTATTC TTGGCGTATC AATGGGACA- ---------- ----------
           CGCAGTATTC TTGGTATATC AATGAGACG- ---------- ----------
           CGAAGTATTC TTGGTATATC AATGGGACG- ---------- ----------
           CGACGTATTC TTGGTATATC AATGGGACG- ---------- ----------
           CAACGTATTC CTGGTATATC AATGGGACT- ---------- ----------
           CAGAGTATTC TTGGACAATT AATGGGAAG- ---------- ----------
           CCGAGTATGT GTGGGCCTTC AATGGGCAGG CC-------- ----------
           CCGAGTATGT GTGGGCCTTC AATGGGCAGG CC-------- ----------
           CCGAGTATGT GTGGGCCTTC AATGGGCAGG CC-------- ----------
           CCGAGTATGT GTGGGCCTTC AATGGGCAGG CC-------- ----------
           CCGAGTATGT GTGGGCCTTC AATGGGCAGG CC-------- ----------
           CTGAGTATGT GTGGGCCTTC AATGGGCAGG CC-------- ----------
           CCGAGTATGT GTGGGCCTTT AATGGGCAGG CC-------- ----------
           CCGAGTATGT GTGGGCCTTC AATGGGCAGG CC-------- ----------
           CCGAGTATGT GTGGGCCTTC AATGGGCAGG CC-------- ----------
           CCGAGTATGT GTGGGCCTTC AATGGGCAGG CC-------- ----------
           CCGAGTATGT GTGGACCTTC AACGGGCAGG CC-------- ----------
           CCGAGTATGT GTGGACCTTC AACGGGCAGG CC-------- ----------
           CCGAGTATGT GTGGACCTTC AACGGGCAGG CC-------- ----------
           CCGAGTATGT GTGGACCTTC AACGGGCAGG CC-------- ----------
           CCGAGTATGT GTGGACCTTC AATGGGCAGG CC-------- ----------
           CCGAGTATGT GTGGGCCTTC AACGGGCAGG CC-------- ----------
           CCGAGTATGT GTGGGCCTTC AACGGGCAGG CC-------- ----------
           CCGAGTATGT GTGGGCCTTC AACGGGCAGG CC-------- ----------
           CCGAGTATGT GTGGGCCTTC AACGGGCAGG CC-------- ----------
           CTGAGTATCG CTGGACTCTT GAACACTCCA CC-------- ----------
           CTGAGTATCG CTGGACTCTT GAACACTCCA CC-------- ----------
           CTGAGTATCG CTGGACTCTT GAACACTCCA CC-------- ----------
           CTGAGTATCG CTGGACTCTT GAACACTCCA CC-------- ----------
           CTGAGTATCG CTGGACTCTT GAACACTCCA CC-------- ----------
           CTGAGTATCG CTGGACTCTT GAACACTCCA CC-------- ----------
           CCGAGTATCG CTGGACTCTT GAACACTCCA CC-------- ----------
           CCGAGTATCG CTGGACTCTT GAACACTCCA CC-------- ----------
           CTGAGTATCG CTGGACTCTT GAACACTCCA CC-------- ----------
           CTGAGTATCG CTGGACTCTT GAACACTCCA CC-------- ----------
           CTGAGTATCG CTGGACTCTT GAACACTCCA CC-------- ----------
           CTGAGTATCG CTGGACTCTT GAACACTCCA CC-------- ----------
           CTGAGTATCG CTGGACTCTT GAACACTCCA CC-------- ----------
           CTGAGTATCG CTGGACTCTT GAACACTCCA TC-------- ----------
           CTGAGTATCG CTGGACTCTT GAACACTCCA CT-------- ----------
           CTGAGTATCG CTGGACTCTT GAACACTCCA CC-------- ----------
           CTGAGTATCG TTGGACTCTT GAACACTCCA CC-------- ----------
           CTGCCTATAC CTGGTTTCTC CTTGACTCCA TT-------- ----------
           CTGCCTATAC GTGGTTTCTC CTTGACTCCA TT-------- ----------
           CTGCCTATAC CTGGTTTCTC CTTGACTCCA TT-------- ----------
           CTGCCTATAC CTGGTTTCTC CTTGACTCCA TT-------- ----------
           CTGCCTATAC CTGGTTTCTC CTTGACTCCA TT-------- ----------
           CTGCCTATAC CTGGTTTCTC CTTGACTCCA TT-------- ----------
           CTGCCTATAC CTGGTTTCTC CTTGACTCCA TT-------- ----------
           CTGCCTATAC CTGGTTTCTC CTTGACTCCA TT-------- ----------
           GTGCCTATAC TTGGTTTCTC CTTGACTCCA TT-------- ----------
           GTGCCTATAC TTGGTTTCTC CTTGACTCCA TT-------- ----------
           GTGCCTATAC TTGGTTTCTC CTTGACTCCA TT-------- ----------
           CTGCCTATAC TTGGTTTCTC CTTGACTCCA TT-------- ----------
           CTGCCTATAC CTGGTTTCTC CTTGACTCCA TT-------- ----------
           CTGCCTATAC CTGGTTTTTC CTTGACTCCA TT-------- ----------
           CTTCCTATAT GTGGTTTCTC CCTGACTCCT CC-------- ----------
           CTTCCTACAT GTGGTTTCTA CCTGACTCCT CC-------- ----------
           CTTCCTATAT GTGGTTTCTC CCTGACTCCT CC-------- ----------
           TCAAGTACCA CTGGATCCAC AATGGCTCCC TC-------- ----------
           TCAAGTACCA CTGGATCCAC AATGGCTCCC TC-------- ----------
           TCAAGTACCA CTGGATCCAC AATGGCTCCC TC-------- ----------
           TCAAGTACCA CTGGATCCAC AATGGCTCCC TC-------- ----------
           TCAAGTACCA CTGGATCCAC AACAGCTCCC TT-------- ----------
           TCAAGTACCA CTGGATCCAC AATGGCTCCC TC-------- ----------
           TCAAGTACCA CTGGATCCAC AATGGCTCCC TC-------- ----------
           TCAAGTACCA CTGGATCCAC AATGGCTCCC TC-------- ----------
           TCATGTACCG CTGGATCCAC AACGGCTCCC TC-------- ----------
           TCAAGTACCA CTGGATCCAC AACGGCTCCC TC-------- ----------
           TCAAGTACCA CTGGATCCAC AACGGCTCCC TC-------- ----------
           TGGTCTACGC CTGGTACCGC GGGCCTGCCT CCGAGCCCAA CCGGCTGCTC
           TGGTCTACGC CTGGTACCGC GGGCCTGCCT CCGAGCCCAA CCGGCTGCTC
           TGGTCTACGC CTGGTACCGC GGGCCTGCCT CCGAGCCCAA CCGGCTGCTC
           TGGTCTACGC CTGGTACCGC GGGCCTGCCT CCGAGCCCAA CCGGCTGCTC
           TGGTCTATGC CTGGTACCGC GGGCCTGCCT CTGAGCCCAA CCGGCTGCTC
           TGGTCTACGC CTGGTACCGC GGGCCTGCCT CCGAGCCCAA CCGGCTGCTC
           TGGTCTACGC CTGGTACCGC GGGCCTGCCT CCGAGCCCAA CCGGCTGCTC
           TGGTCTACGC CTGGTACCGC GGGCCTGCCT CCGAGCCCAA CCGGCTGCTC
           TGGTCTACGC CTGGTACCGC GGGCCTGCCT CCGAGCCCAA CCGGCTGCTC
           TGGTCTACGC CTGGTACCGC GGGCCTGCCT CCGAGCCCAA CCGGCTGCTC
           TGGTCTACGC CTGGTACCGC GGGCCTGCCT CCGAGCCCAA CCGGCTGCTC
           TGGTCTACGC CTGGTACCGT GGGCCTGCCT CTGAGCCCAA CCGGCTGCTC
           TGGTCTACGC CTGGTACCGC GGGCCTGCCT CTGAGCCCAA CCGGCTGCTC
           TGGTCTACGC CTGGTACCGC GGGCCTGCCT CTGAGCCCAA CCGGCTGCTC
           TGGTCTACGC CTGGTACCGC GGGCCTGCCT CCGAGCCCAA CCGGCTGCTC
           TGGTCTACGC CTGGTACCGC GGGCCTGCCT CCGAGCCCAA CCGGCTGCTC
           TGGTCTACGC CTGGTACCGC GGGCCTGCCT CCGAGCCCAA CCGGCTGCTC
           TGGTCTACGC CTGGTACCGC GGGCCTGCCT CCGAGCCCAA CCGGCTGCTC
           TGGTCTATGC CTGGTACCGC GGGCCTGTCT CTGAGCCCAA CCGGCTGCTC

           ---------- ---------- ---------- ---CCGGTCA GTTCCAGGCT
           ---------- ---------- ---------- ---CCGGTCA GTTCCAGGCT
           ---------- ---------- ---------- ---CCGGTCA GTTCCAGGCT
           ---------- ---------- ---------- ---CCGGTCA GTTCCAGGCT
           ---------- ---------- ---------- ---CCGGTCA GTTCCAGGCT
           ---------- ---------- ---------- ---CCGGTCA GTTCCAGGCT
           ---------- ---------- ---------- ---CCGGTCA GTTCCACGCT
           ---------- ---------- ---------- ---CCGGTCA GTTCCAGGCT
           ---------- ---------- ---------- ---CCAGTCA GTTCCAGGCT
           ---------- ---------- ---------- ---CCGGTCA GTTCCAGGCT
           ---------- ---------- ---------- ---CCGGTCA GTCCCAGGCT
           ---------- ---------- ---------- ---CCAGTCA GTCCCAGGCT
           ---------- ---------- ---------- ---CCGGTCA GTCCCAGGCT
           ---------- ---------- ---------- ---CTGATCA GTCCCAGGCT
           ---------- ---------- ---------- ---CCGGTCA GTCCCAGGCT
           ---------- ---------- ---------- ---CCAGTCA GTCCCAGGCT
           ---------- ---------- ---------- ---CCAGTCA GTCCCAGGCT
           ---------- ---------- ---------- ---CCGGTCA GTCCCAGGCT
           ---------- ---------- ---------- ---CCAGTCA GTCCCAGGCT
           ---------- ---------- ---------- ---CCAGTCA GTCCCAGGCT
           ---------- ---------- ---------- ---CCAGTCA GTCCCAGGCT
           ---------- ---------- ---------- ---CCGGTCA GTCCCAGGCT
           ---------- ---------- ---------- ---CCAGTCA GTCCCAGGCT
           ---------- ---------- ---------- ---CCAGTCA GTCCCAGGCT
           ---------- ---------- ---------- ---CCAGTCA GTCCCAGGCT
           ---------- ---------- ---------- ---CCGGTCA GTCCCAGGCT
           ---------- ---------- ---------- ---CCGGTCA GTCCCAGGCT
           ---------- ---------- ---------- ---CCGGTCA GTCCCAGGCT
           ---------- ---------- ---------- ---CCGGTCA GTCCCAGGCT
           ---------- ---------- ---------- ---CCGGTCA GTCCCAGGCT
           ---------- ---------- ---------- ---CCGGTCA GTCCCAGGCT
           ---------- ---------- ---------- ---CCGGTCA GTCCCAGGCT
           ---------- ---------- ---------- ---CCAGTCA GTCCCAGGCT
           ---------- ---------- ---------- ---CCGGTCA GTCCCAGGCT
           ---------- ---------- ---------- ---CCAGTCA GTCCCAGGCT
           ---------- ---------- ---------- ---CCGGTGA GTCCCAGGCT
           ---------- ---------- ---------- ---CAGGTGA GTCCCAGGCT
           ---------- ---------- ---------- ---CCCGTGA GTCCCAGGCT
           ---------- ---------- ---------- ---CCGGTCA GTCCCAGGCT
           ---------- ---------- ---------- ---CCGGTCA GTCCCAGGCT
           ---------- ---------- ---------- ---CCGGTCA GTCCCAGGCT
           ---------- ---------- ---------- ---CCGGTCA GTCCCAGGCT
           ---------- ---------- ---------- ---CCGGTCA GTCCCAGGCT
           ---------- ---------- ---------- ---CCGGTCA GTCCCAGGCT
           ---------- ---------- ---------- ---CCGGTCA GTCCCAGGCT
           ---------- ---------- ---------- ---CCAGTCA GTCCCAGGCT
           ---------- ---------- ---------- ---CCCGTCA GTCCCAGGCT
           ---------- ---------- ---------- ---CCGGTCA GTCCCAGGCT
           ---------- ---------- ---------- ---CCGGTCA GTCCCAGGCT
           ---------- ---------- ---------- ---CCGGTCA GTCCCAGGCT
           ---------- ---------- ---------- ---CCGGTCA GTCCCAGGCT
           ---------- ---------- ---------- ---CCAGTCA GTCCCAGGCT
           ---------- ---------- ---------- ---CCAGTCA GTCCCAGGCT
           ---------- ---------- ---------- ---CCGGTCA GTCCCAGGCT
           ---------- ---------- ---------- ---CCGGTCA GTCCCAGGCT
           ---------- ---------- ---------- ---CCGGTCA GTCCCAGGCT
           ---------- ---------- ---------- ---CCAGTCA GTCCCAGGCT
           ---------- ---------- ---------- ---CCGGTCA GTCCCAGGCT
           ---------- ---------- ---------- ---CCGGTCA GTCCCAGGCT
           ---------- ---------- ---------- ---CCGGTCA GTCCCAGGCT
           ---------- ---------- ---------- ---CCGGTCA GTCCCAGACT
           ---------- ---------- ---------- ---CTGGTCA GTCCCAGGCT
           ---------- ---------- ---------- ---CTGGTCA GTCCCAGGCT
           ---------- ---------- ---------- ---CTGGTCA GTCCCAGGCT
           ---------- ---------- ---------- ---CTCGTCA GTCCCAGGCT
           ---------- ---------- ---------- ---CCGGTGA GTCCCAGGCT
           ---------- ---------- ---------- ---CTGGTCA GTCCCAGGCT
           ---------- ---------- ---------- ---CTGGTCA GTCCCAGGCT
           ---------- ---------- ---------- ---CTGGTCA GTCCCAGGCT
           ---------- ---------- ---------- ---CTGGTCA GTCCCGGGCT
           ---------- ---------- ---------- ---CTGGTCA GCCCCAGGCT
           ---------- ---------- ---------- ---CCTGTCA GCCCCAGGCT
           ---------- ---------- ---------- ---CCAGTCA GTTCCAGGCT
           ---------- ---------- ---------- ---CCAGTCA GTTCCAGGCT
           ---------- ---------- ---------- ---CCAGTCA GTTCCAGGCT
           ---------- ---------- ---------- ---CCGGTCA GTTCCAGGCT
           ---------- ---------- ---------- ---CCGGTCT GTTCCAGGCT
           ---------- ---------- ---------- ---CAGGTCA GTCCCAGGCG
           ---------- ---------- ---------- ---CAGGTCA GTCCCAGGCG
           ---------- ---------- ---------- ---CAGGTCA GTCCCAGGCG
           ---------- ---------- ---------- ---CAGGTCA GTCCCAGGCG
           ---------- ---------- ---------- ---CAGGTCA GTCCCAGGCG
           ---------- ---------- ---------- ---CAGGTCA GTCCCAGGCG
           ---------- ---------- ---------- ---CAGGTCA GTCCCAGGCG
           ---------- ---------- ---------- ---CAGGTCA GTCCCAGGCG
           ---------- ---------- ---------- ---CTGGTCA GTCCCAGGCT
           ---------- ---------- ---------- ---CTGGTCA GTCCCAGGCT
           ---------- ---------- ---------- ---CTGGTCA GCCCCAGGCT
           ---------- ---------- ---------- ---CTGGTCA GTCCCAGGCT
           ---------- ---------- ---------- ---CTGGTCA GTCCCAGGCT
           ---------- ---------- ---------- ---CCGGTCA GTCACAGGCT
           ---------- ---------- ---------- ---CCCGTCA GTTCCAGGCT
           ---------- ---------- ---------- ---CCGGTCA GTTCCAGGCT
           ---------- ---------- ---------- ---CCGGTCA GTTCCAGGCT
           ---------- ---------- ---------- ---CCGGTCA GTCCCAGGCT
           ---------- ---------- ---------- ---CCGGTCA GTTCCAGGCT
           ---------- ---------- ---------- ---CCGGTCA GTCCCAGGCT
           ---------- ---------- ---------- ---CCGGTCA GTCCCAGGCT
           ---------- ---------- ---------- ---TCGGTCA GTCCCAGGCT
           ---------- ---------- ---------- ---TCGGTCA GTCCCAGGCT
           ---------- ---------- ---------- ---TCGGTCA GTCCCAGGCT
           ---------- ---------- ---------- ---TCGGTCA GTCCCAGGCT
           ---------- ---------- ---------- ---TCGGTCA GTCCCAGGCT
           ---------- ---------- ---------- ---TCGGTCA GTCCCAGGCT
           ---------- ---------- ---------- ---CTGGTCA GTCCCAGGCT
           ---------- ---------- ---------- ---CTGGTCA GTCCCAGGCT
           ---------- ---------- ---------- ---CTGGTCA GTTCCAGGCT
           ---------- ---------- ---------- ---CCGGTCA GTCCCAGGCT
           ---------- ---------- ---------- ---CCGGTCA GTCCCAGGCT
           ---------- ---------- ---------- ---TCGGTCA GTTCCAGGCT
           ---------- ---------- ---------- ---TCGGTCA GTTCCAGGCT
           ---------- ---------- ---------- ---TGGGTCA GTTCCAGGCT
           ---------- ---------- ---------- ---TGGGTCA GTTCCAGGCT
           ---------- ---------- ---------- ---CCGGTCA GTCCCAGGCT
           ---------- ---------- ---------- ---CCGGTCA GTCCCAGGCT
           ---------- ---------- ---------- ---CCGGTCA GTCCCAGGCT
           ---------- ---------- ---------- ---CCGGTCA GTCCCAGGCT
           ---------- ---------- ---------- ---CCGGTCA GTCCCAGGCT
           ---------- ---------- ---------- ---CTGGTCA GTCCCAGGCT
           ---------- ---------- ---------- ---CCGGTCA GTCCCAGGCT
           ---------- ---------- ---------- ---CCGGTCA GTCCCAGGCT
           ---------- ---------- ---------- ---CCGGTCA GTCCCAGGCT
           ---------- ---------- ---------- ---CCGGTCA GTCCCAGGCT
           ---------- ---------- ---------- ---CTGGTCA GCCCCAGGCT
           ---------- ---------- ---------- ---CCGGTCA GTCCCAGGCT
           ---------- ---------- ---------- ---CCGGTCA GTCCCAGGCT
           ---------- ---------- ---------- ---CCGGTCA GTCCCAGGCT
           ---------- ---------- ---------- ---CCGGTCA GTCCCAGGCT
           ---------- ---------- ---------- ---CCGGTCA GTCCCAGGCT
           ---------- ---------- ---------- ---CCGGTCA GTCCCAGGCT
           ---------- ---------- ---------- ---CCTGTCA GCCCCAGGCT
           ---------- ---------- ---------- ---CCTGTCA GCCCCAGGCT
           ---------- ---------- ---------- ---CCTGTCA GCTCCAGGCT
           ---------- ---------- ---------- ---CCGGTCA GTCCCAGGCT
           ---------- ---------- ---------- ---CTGCCCA GTGAGCACCT
           ---------- ---------- ---------- ---CTGCCCA GTGAGCACCT
           ---------- ---------- ---------- ---CTGCCCA GTGAGCACCT
           ---------- ---------- ---------- ---CTGCCCA GTGAGCACCT
           ---------- ---------- ---------- ---CTGCCCA GTGAGCACCT
           ---------- ---------- ---------- ---CTGCCCA GTGAGCACCT
           ---------- ---------- ---------- ---CTGCCCA GTGAGCACCT
           ---------- ---------- ---------- ---CTGCCCA GTGAGCACCT
           ---------- ---------- ---------- ---CTGCCCA GTGAGCACCT
           ---------- ---------- ---------- ---CTGCCCA GTGAGCACCT
           ---------- ---------- ---------- ---CTGCCCA GTGAGCACCT
           ---------- ---------- ---------- ---CTGCCCA GTGAGCACCT
           ---------- ---------- ---------- ---CTGCCCA GTGAGCACCT
           ---------- ---------- ---------- ---CTGCCCA GTGAGCACCT
           ---------- ---------- ---------- ---CTGCCCA GTGAGCACCT
           ---------- ---------- ---------- ---CTGCCCA GTGAGCACCT
           ---------- ---------- ---------- ---CTGCCCA GCGAGCACCT
           ---------- ---------- ---------- ---CCGTCCT CAGAGAGGAT
           ---------- ---------- ---------- ---CCGTCCT CAGAGAGGAT
           ---------- ---------- ---------- ---CCGTCCT CAGAGAGGAT
           ---------- ---------- ---------- ---CCGTCCT CAGAGAGGAT
           ---------- ---------- ---------- ---CCATCCT CGGAGAGGAT
           ---------- ---------- ---------- ---CCATCCT CGGAGAGGAT
           ---------- ---------- ---------- ---CCGTCCT CGGAGAGGAT
           ---------- ---------- ---------- ---CCGTCCT CAGAGAGGAT
           ---------- ---------- ---------- ---CCGTCCT CAGAGAGGAT
           ---------- ---------- ---------- ---CCGTCCT CAGAGAGGAT
           ---------- ---------- ---------- ---CCGTCCT CGGAGAGGAT
           ---------- ---------- ---------- ---CCGTCCT CGGAGAGGAT
           ---------- ---------- ---------- ---CCGTCCT CAGAGAGGAT
           ---------- ---------- ---------- ---CCGTCCT CGGAGAGGAT
           ---------- ---------- ---------- ---CCGTCCT CGGAGAGGAT
           ---------- ---------- ---------- ---TTATCCT CAGAGAGGAT
           ---------- ---------- ---------- ---TTATCCT CAGAGAGGAT
           ---------- ---------- ---------- ---TTATCCT CAGAGAGGAT
           ---------- ---------- ---------- ---TTATCCT CAGAGAGGAT
           ---------- ---------- ---------- ---CAGGTCA CGAAGAGGAT
           ---------- ---------- ---------- ---CAGGTCA CGAAGAGGAT
           ---------- ---------- ---------- ---CAGGTCA CGAAGAGGAT
           ---------- ---------- ---------- ---CCCGTCG CTCTCCGCCT
           ---------- ---------- ---------- ---CCCGTCG CTCTCCGCCT
           ---------- ---------- ---------- ---CCCGTCG CTCTCCGCCT
           ---------- ---------- ---------- ---CCCGTCG CTCTCCGCCT
           ---------- ---------- ---------- ---CCCGTCG CTCTCCGCCT
           ---------- ---------- ---------- ---CCCGTCG CTCTCCGCCT
           ---------- ---------- ---------- ---CCCGTCG CTCTCCGCCT
           ---------- ---------- ---------- ---CCCGTCG CTCTCCGCCT
           ---------- ---------- ---------- ---CCCGTCG CTCTCCGCCT
           ---------- ---------- ---------- ---CCCGTCG CTCTCCGCCT
           ---------- ---------- ---------- ---CCCGTCG CTCTCCGCCT
           ---------- ---------- ---------- ---CCCGTCG CTCTCCGCAT
           ---------- ---------- ---------- ---CCCATCG CTCTCCGCCT
           ---------- ---------- ---------- ---CCCATCG CTCTCCGCCT
           ---------- ---------- ---------- ---CCCGTCG CTCTCCGCCT
           ---------- ---------- ---------- ---CCTGTCG CTCTCCGCCT
           ---------- ---------- ---------- ---CCTGTCG CTCTCCGCCT
           ---------- ---------- ---------- ---CCCGTCG CTCTCCGCCT
           ---------- ---------- ---------- ---CCCGTCG CTCTCCGCCT
           ---------- ---------- ---------- ---TCTAGTA GTGACCGGAT
           ---------- ---------- ---------- ---TCTAGTA GTGACCGGAT
           ---------- ---------- ---------- ---TCTAGTA GTGACCGGAT
           ---------- ---------- ---------- ---TCTAGTA GTGACCGGAT
           ---------- ---------- ---------- ---TCTAGCA GTGACCGGAT
           ---------- ---------- ---------- ---TCTAGCA GTGACCGGAT
           ---------- ---------- ---------- ---TCTAGCA GTGACCGGAT
           ---------- ---------- ---------- ---TCTAGCA GTGACCGGAC
           ---------- ---------- ---------- ---TCTGGCA GTGACCGGAT
           ---------- ---------- ---------- ---TCTGGCA GTGACCGGAT
           ---------- ---------- ---------- ---TCTGGCA GTGAACGGAT
           ---------- ---------- ---------- ---------- ----------
           ---------- ---------- ---------- ---------- ----------
           ---------- ---------- ---------- ---------- ----------
           ---------- ---------- ---------- ---------- ----------
           ---------- ---------- ---------- ---------- ----------
           ---------- ---------- ---------- ---------- ----------
           ---------- ---------- ---------- ---------- ----------
           ---------- ---------- ---------- ---------- ----------
           ---------- ---------- ---------- ---------- ----------
           ---------- ---------- ---------- ---------- ----------
           ---------- ---------- ---------- ---------- ----------
           ---------- ---------- ---------- ---------- ----------
           ---------- ---------- ---------- ---------- ----------
           ---------- ---------- ---------- ---------- ----------
           ---------- ---------- ---------- ---------- ----------
           ---------- ---------- ---------- ---------- ----------
           ---------- ---------- ---------- ---------- ----------
           ---------- ---------- ---------- ---------- ----------
           ---------- ---------- ---------- ---------- ----------
           ---------- ---------- ---------- ---------- ----------
           ---------- ---------- ---------- ---------- ----------
           ---------- ---------- ---------- ---------- ----------
           ---------- ---------- ---------- ---------- ----------
           ---------- ---------- ---------- ---------- ----------
           ---------- ---------- ---------- ---------- ----------
           ---------- ---------- ---------- ---------- ----------
           ---------- ---------- ---------- ---------- ----------
           ---------- ---------- ---------- ---------- ----------
           ---------- ---------- ---------- ---------- ----------
           ---------- ---------- ---------- ---------- ----------
           ---------- ---------- ---------- ---------- ----------
           ---------- ---------- ---------- ---------- ----------
           ---------- ---------- ---------- ---------- ----------
           ---------- ---------- ---------- ---------- ----------
           ---------- ---------- ---------- ---------- ----------
           ---------- ---------- ---------- ---------- ----------
           ---------- ---------- ---------- ---------- ----------
           ---------- ---------- ---------- ---------- ----------
           ---------- ---------- ---------- ---------- ----------
           ---------- ---------- ---------- ---------- ----------
           ---------- ---------- ---------- ---------- ----------
           ---------- ---------- ---------- ---------- ----------
           ---------- ---------- ---------- ---------- ----------
           ---------- ---------- ---------- ---------- ----------
           ---------- ---------- ---------- ---------- ----------
           ---------- ---------- ---------- ---------- ----------
           ---------- ---------- ---------- ---------- ----------
           ---------- ---------- ---------- ---------- ----------
           ---------- ---------- ---------- ---------- ----------
           ---------- ---------- ---------- ---------- ----------
           ---------- ---------- ---------- ---------- ----------
           ---------- ---------- ---------- ---------- ----------
           ---------- ---------- ---------- ---------- ----------
           ---------- ---------- ---------- ---------- ----------
           ---------- ---------- ---------- ---------- ----------
           ---------- ---------- ---------- ---------- ----------
           ---------- ---------- ---------- ---------- ----------
           ---------- ---------- ---------- ---------- ----------
           ---------- ---------- ---------- ---------- ----------
           ---------- ---------- ---------- ---------- ----------
           ---------- ---------- ---------- ---------- ----------
           ---------- ---------- ---------- ---------- ----------
           ---------- ---------- ---------- ---------- ----------
           ---------- ---------- ---------- ---------- ----------
           ---------- ---------- ---------- ---------- ----------
           ---------- ---------- ---------- ---------- ----------
           ---------- ---------- ---------- ---------- ----------
           ---------- ---------- ---------- ---------- ----------
           ---------- ---------- ---------- ---------- ----------
           ---------- ---------- ---------- ---------- ----------
           ---------- ---------- ---------- ---------- ----------
           ---------- ---------- ---------- ---------- ----------
           ---------- ---------- ---------- ---------- ----------
           ---------- ---------- ---------- ---------- ----------
           ---------- ---------- ---------- ---------- ----------
           ---------- ---------- ---------- ---------- ----------
           ---------- ---------- ---------- ---------- ----------
           ---------- ---------- ---------- ---------- ----------
           ---------- ---------- ---------- ---------- ----------
           ---------- ---------- ---------- ---------- ----------
           ---------- ---------- ---------- ---------- ----------
           ---------- ---------- ---------- ---------- ----------
           ---------- ---------- ---------- ---------- ----------
           ---------- ---------- ---------- ---------- ----------
           ---------- ---------- ---------- ---------- ----------
           ---------- ---------- ---------- ---------- ----------
           ---------- ---------- ---------- ---------- ----------
           ---------- ---------- ---------- ---------- ----------
           ---------- ---------- ---------- ---------- ----------
           ---------- ---------- ---------- ---------- ----------
           ---------- ---------- ---------- ---------- ----------
           ---------- ---------- ---------- ---------- ----------
           ---------- ---------- ---------- ---------- ----------
           ---------- ---------- ---------- ---------- ----------
           ---------- ---------- ---------- ---------- ----------
           ---------- ---------- ---------- ---------- ----------
           ---------- ---------- ---------- ---------- ----------
           ---------- ---------- ---------- ---------- ----------
           ---------- ---------- ---------- ---------- ----------
           ---------- ---------- ---------- ---------- ----------
           ---------- ---------- ---------- ---------- ----------
           ---------- ---------- ---------- ---------- ----------
           ---------- ---------- ---------- ---------- ----------
           ---------- ---------- ---------- ---------- ----------
           ---------- ---------- ---------- ---------- ----------
           ---------- ---------- ---------- ---------- ----------
           ---------- ---------- ---------- ---------- ----------
           ---------- ---------- ---------- ---------- ----------
           ---------- ---------- ---------- ---------- ----------
           ---------- ---------- ---------- ---------- ----------
           ---------- ---------- ---------- ---------- ----------
           ---------- ---------- ---------- ---------- ----------
           ---------- ---------- ---------- ---------- ----------
           ---------- ---------- ---------- ---------- ----------
           ---------- ---------- ---------- ---------- ----------
           ---------- ---------- ---------- ---------- ----------
           ---------- ---------- ---------- ---------- ----------
           ---------- ---------- ---------- ---------- ----------
           ---------- ---------- ---------- ---------- ----------
           ---------- ---------- ---------- ---------- ----------
           ---------- ---------- ---------- ---------- ----------
           ---------- ---------- ---------- ---------- ----------
           ---------- ---------- ---------- ---------- ----------
           ---------- ---------- ---------- ---------- ----------
           ---------- ---------- ---------- ---------- ----------
           ---------- ---------- ---------- ---------- ----------
           ---------- ---------- ---------- ---------- ----------
           ---------- ---------- ---------- ---------- ----------
           ---------- ---------- ---------- ---------- ----------
           ---------- ---------- ---------- ---------- ----------
           ---------- ---------- ---------- ---------- ----------
           ---------- ---------- ---------- ---------- ----------
           ---------- ---------- ---------- ---------- ----------
           ---------- ---------- ---------- ---------- ----------
           ---------- ---------- ---------- ---------- ----------
           ---------- ---------- ---------- ---------- ----------
           ---------- ---------- ---------- ---------- ----------
           ---------- ---------- ---------- ---------- ----------
           ---------- ---------- ---------- ---------- ----------
           ---------- ---------- ---------- ---------- ----------
           ---------- ---------- ---------- ---------- ----------
           ---------- ---------- ---------- ---------- ----------
           ---------- ---------- ---------- ---------- ----------
           ---------- ---------- ---------- ---------- ----------
           ---------- ---------- ---------- ---------- ----------
           ---------- ---------- ---------- ---------- ----------
           ---------- ---------- ---------- ---------- ----------
           ---------- ---------- ---------- ---------- ----------
           ---------- ---------- ---------- ---------- ----------
           ---------- ---------- ---------- ---------- ----------
           ---------- ---------- ---------- ---------- ----------
           ---------- ---------- ---------- ---------- ----------
           ---------- ---------- ---------- ---------- ----------
           ---------- ---------- ---------- ---------- ----------
           ---------- ---------- ---------- ---------- ----------
           ---------- ---------- ---------- ---------- ----------
           ---------- ---------- ---------- ---------- ----------
           ---------- ---------- ---------- ---------- ----------
           ---------- ---------- ---------- ---------- ----------
           ---------- ---------- ---------- ---------- ----------
           ---------- ---------- ---------- ---------- ----------
           ---------- ---------- ---------- ---------- ----------
           ---------- ---------- ---------- ---------- ----------
           ---------- ---------- ---------- ---------- ----------
           ---------- ---------- ---------- ---------- ----------
           ---------- ---------- ---------- ---------- ----------
           ---------- ---------- ---------- ---------- ----------
           ---------- ---------- ---------- ---------- ----------
           ---------- ---------- ---------- ---------- ----------
           ---------- ---------- ---------- ---------- ----------
           ---------- ---------- ---------- ---------- ----------
           ---------- ---------- ---------- ---------- ----------
           ---------- ---------- ---------- ---------- ----------
           ---------- ---------- ---------- ---------- ----------
           ---------- ---------- ---------- ---------- ----------
           ---------- ---------- ---------- ---------- ----------
           ---------- ---------- ---------- ---------- ----------
           ---------- ---------- ---------- ---------- ----------
           ---------- ---------- ---------- ---------- ----------
           ---------- ---------- ---------- ---------- ----------
           ---------- ---------- ---------- ---------- ----------
           AGCCAGCTGC CGTCAGGAAC CTGGATTGCA GGCCCCGCGC ACACAGGCCG
           AGCCAGCTGC CGTCAGGAAC CTGGATTGCA GGCCCCGCAC ACACAGGCCG
           AGCCAGCTGC CATCAGGAAC CTGGATTGCA GGCCCCGCGC ACACAGGCCG
           AGCCAGCTGC CGTCAGGAAC CTGGATTGCA GGCCCCGCAC ACACAGGCCG
           AGCCAGCTGC CGTCAGGAAC CTGGATTGCA GGCCCCGCAC ACACAGGCCG
           AGCCAGCTGC CATCAGGAAC CTGGATTGCA GGCCCCGCGC ACACAGGCCG
           AGCCAGCTGC CGTCAGGAAC CTGGATTGCA GGCCCCGCAC ACACAGGCCG
           AGCCAGCTGC CGTCAGGAAC CTGGATTGCA GGCCCCGCAC ACACAGGCCG
           AGCCAGCTGC CGTCAGGAAC CTGGATTGCA GGCCCCGCAC ACACAGGCCG
           AGCCAGCTGC CATCAGGAAC CTGGATTGCA GGCCCCGCAC ACACAGGCCG
           AGCCAGCTGC CGTCAGGAAC CTGGATTGCA GGCCCCGCGC ACACAGGCCG
           AGCCAGCTGC CTTCAGGGAC CTGGATTGCA GGCCCTGCAC ACACAGGCCG
           AGCCAGCTGC CTTCAGGGAC CTGGATTGCA GGCCCTGCAC ACACAGGCCG
           AGCCAGCTGC CTTCAGGGAC CTGGATTGCA GGCCCCGCGC ACACTGGCCG
           AGCCAGCTGC CGTCAGGAAC CTGGATTGCA GGCCCCGCGC ACACAGGCCG
           AGCCAGCTGC CGTCAGGAAC CTGGATTGCA GGCCCCGCGC ACACAGGCCG
           AGCCAGCTGC CGTCAGGAAC CTGGATTGCA GGCCCCGCGC ACACAGGCCG
           AGCCAGCTGC CGTCAGGAAC CTGGATTGCA GGCCCCGCGC ACACAGGCCG
           AGCCAGCTGC CTTCAGGGAC CTGGATTGCA GGCCCCGCAC ACACAGGCCG

           GCAGCTCTCC AATGGCAATA AGACCCTCAC TCTACTCAGT GTCTTAAGGA
           ACAGCTCTCC AATGGCAATA AGACCCTCAC TCTACTCAGT GTCTTAAGGA
           GCAGCTCTCC AATGGCAATA AGACCCTCAC TCTACTCAGT GTCTTAAGGA
           ACAGCTCTCC AATGGCAATA AGACCCTCAC TCTACTCAGT GTCTTAAGGA
           GCAGCTCTCC AATGGCAATA AGACCCTCAC TCTACTCAGT GTCTTAAGGA
           GCAGCTCTCC AATGGCAATA AGATCCTCAC TCTACTCAGT GTCTTAAGGA
           GCAGCTCTCC AATGGCAATA AGACCCTCAC TCTACTCAGT GTCTTAAGGA
           GCAGCTCTCC AATGGCAACA GGACCCTCAC TCTACTCAGT GTCATAAGGA
           GCAGCTCTCC AATGGCAACA GGACCCTCAC TCTACTCAGT GTCATAAGGA
           GCAGCTCTCC AATGGCAACA GGATCCTCAC TCTACTCAGT GTCCTAAGGA
           GCAGCTGTCC AATGGCAACA GGACCCTCAC TCTACTCAGT GTCACAGGGA
           GCAGCTGTCC AATGGCAACA GGACCCTCAC TCTACTCAGT GTCACAAGGA
           GCAGCTGTCC AATGGCAACA GGACCCTCAC TCTACTCAGT GTCACAAGGA
           GCAGCTGTCC AATGGCAACA GGACCCTCAC TCTACTCAGT GTCACAAGGA
           GCAGCTGTCC AATGGTAACA GAACCCTCAC TCTACTCAGC GTCAAAAGGA
           GCAGCTGTCC AATGGTAACA GGACCCTCAC TGTACTCAGC GTCAAAAGGA
           GCAGCTGTCC AATGGTAACA GGACCCTCAC ACTACTCAGC GTCAAAAGGA
           GCAGCTGTCC AATGGTAACA GGACCCTCAC TCTACTCAGC GTCAAAAGGA
           GCAGCTGTCC AATGGTAACA GGACCCTCAC TCTACTCAGC GTCAAAAGGA
           GCAGCTGTCC AATGGTAACA GGACCCTCAC TCTACTCAGC GTCAAAAGGA
           GCAGCTGTCC AATGGTAACA GGACCCTCAC TCTACTCAGC GTCAAAAGGA
           GCAGCTGTCC AATGGTAACA GGACCCTCAC TCTACTCAGC GTCAAAAGGA
           GCAGCTGTCC AATGGTAACA GGACCCTCAC ACTACTCAGC GTCAAAAGGA
           GCAGCTGTCC AATGGTAACA GGACCCTCAC TCTACTCAGT GTCAAAAGGA
           GCAGCTGTCC AATGGTAACA GGACCCTCAC TCTACTCAGT GTCAAAAGGA
           GCAGCTGTCC AATGGCAACA TGACCCTCAC TCTACTCAGC GTCAAAAGGA
           GCAGCTGTCC AATGGCAACA TGACCCTCAC TCTACTCAGC GTCAAAAGGA
           GCAGCTGTCC AATGGCAACA TGACCCTCAC TCTACTCAGC GTCAAAAGGA
           GCAGCTGTCC AATGGCAACA TGACCCTCAC TCTACTCAGC GTCAAAAGGA
           GCAGCTGTCC AATGGCAACA TGACCCTCAC TCTACTCAGC GTCAAAAGGA
           GCAGCTGTCC AATGGCAACA GGACCCTCAC TCTATTCAAT GTCACAAGAA
           GCAGCTGTCC AATGGCAACA GGACCCTCAC TCTATTCAAT GTCACAAGAA
           GCAGCTGTCC AATGGCAACA GGACCCTCAC TCTATTCAAT GTCACAAGAA
           GCAGCTGTCC AATGGCAACA GGACCCTCAC TCTATTCAAT GTCACAAGAA
           GCAGCTGTCC AGTGACAACA GGACCCTCAC TCTACTCAGT GTCACAAGGA
           GCAGCTGTCC AGTGACAACA GGACCCTCAC TCTACTCAGC GTCACAAGGA
           GCAGCTGTCC AGTGACAACA GGACCCTCAC TCTACTCAGT GTCACAAGGA
           GCAGCTGTCC AGTGACAACA GGACCCTCAC TCTACTCAGC GTCACAAGGA
           GCAGCTCTCC AATGGCAACA GGACCCTCAC TCTACTCAGT GTCACAAGGA
           GCAGCTCTCC AATGGCAACA GGACCCTCAC TCTACTCAGT GTCACAAGGA
           GCAGCTCTCC AATGGCAACA GGACCCTCAC TCTACTCAGT GTCACAAGGA
           GCAGCTCTCC AATGGCAACA GGACCCTCAC TCTACTCAGT GTCACAAGGA
           GCAGCTCTCC AATGGCAACA GGACCCTCAC TCTACTCAGT GTCACAAGGA
           GCAGCTCTCC AATGGCAACA GGACCCTCAC TCTACTCAGT GTCACAAGGA
           GCAGCTCTCC AATGGCAACA GGACCCTCAC TCTACTCAGT GTCACAAGGA
           GCAGCTCTCC AATGGCAACA GGACCCTCAC TCTACTCAGT GTCACAAGGA
           GCAGCTCTCG GATGGCAACA GGACCCTCAC TCTACTCAAT GTCACAAGGA
           GCAGCTCTCC GATGGCAACA GGACCCTCAC TCTACTCAAT GTCACAAGGA
           GCAGCTCTCC GATGGCAACA GGACCCTCAC TCTACTCAAT GTCACAAGGA
           GCAGCTCTCC GATGGCAACA GGACCCTCAC TCTACTCAAT GTCACAAGGA
           GCAGCTCTCC AATGGCAACA GGACTCTCAC TCTACTCAAT GTCACAAGGA
           GCAGCTCTCC AATGGCAACA GGACCCTCAC TCTACTCAAT GTCACAAGGA
           GCAGCTCTCC AATGGCAACA GGACCCTCAC TCTACTCAAT GTCACAAGGA
           GCAGCTGTCC AATGGCAACA GGACCCTCAC TCTACTCAGT GTCACAAGGA
           GCAGCTGTCC AATGGCAACA GGACCCTCAC TCTACTCAGT GTCACAAGGA
           GCAGCTGTCC AATGGCAACA GGACCCTCAC TCTACTCAGT GTCACAAGGA
           GCAGCTGTCC AATGGCAACA GGACCCTCAC TCTACTCAGT GTCACAAGGA
           GCAGCTCTCC AATGGCAACA GGACCCTCAC TCTACTCAGT GTCACAAGGA
           GCAGCTCTCC AATGGCAACA GGACCCTCAC TCTACTCAGT GTCACAAGGA
           GCAGCTCTCC AATGGCAACA GGACCCTCAC TCTACTCAGT GTCACAAGGA
           GCAGCTGTCC AATGGCAACA GGACCCTCAC TCTACTCAGT GTCACAAGGA
           GCAGCTGTCC AGTGACAACA GGACCCTCAC TCTACTCAGA GTCACAAGGA
           GCAGCTGTCC AGTGACAACA GGACCCTCAC TCTACTCAGC GTCACAAGGA
           GCAGCTGTCC AGTGACAACA GGACCCTCAC TCTACTCAGC ATCACAAGGA
           GCAGCTGTCC AGTGACAACA GGACCCTCAC TCTACTCAGC ATCACAAGGA
           GCAGCTGTCC AGTGACAACA GGACCCTCAC TCTACTCAGC GTCACAAGGA
           GCAGCTGTCC AGTGACAACA GGACCCTCAC TCTACTCAGT GTCACAAGGA
           GCAGCTGTCC AGTGACAACA GGACCCTCAC TCTACTCAGT GTCACAAGGA
           GCAGCTGTCC AGTGACAACA GGACCCTCAC TTTACTCAGC ATCACAAGGA
           GCAGCTGTCC AGTGACAACA GGACCCTCAC TCTACTGACT GTCACAAGGA
           GCAGCTGTCC AGTGACAACA GGACCCTCAC TCTATTCAAT ATCACAAGAA
           GCAGCTGTCC AGTGACAACA GGACCTTCAC TCTATTCAAT ATCACAAGAA
           GCAGCTGTCC AATGGCAAGA GGACCCTCAC TCTACTCAGT GTCACAAGGA
           GCAGCTGTCC AATGGCAAGA GGACCCTCAC TCTACTCAGT GTCACAAGGA
           GCAGCTGTCC AATGACAAGA GGACCCTCAC TCTACTCAGT GTCACAAGGA
           GCAGCTGTCC AATGACAAGA GGACCCTCAC TCTACTCAGT GTCACAAGGA
           GCAGCTGTCC AATGACAAGA GGACCCTCAC TCTACTCAGT GTCACAAGGA
           GCTGCTCTCC ATTGACAACA GGACCCTCGT TCTACTGAGC GTCACAATGA
           GCTGCTCTCC GTTGACAACA GGACCCTCGT TCTACTGAGC GTCACAACGA
           GCTGCTCTCC GTTGACAACA GGACCCTCGT TCTACTGAGC ATCACAACAA
           GCTGCTCTCC GTTGACAACA GGACCCTCGT TCTACTGAGC ATCACAACGA
           GCTGCTCTCC GTTGACAACA GGACCCTCGT TCTACTGAGC ATCACAACGA
           GCTGCTCTCC ATTGACAACA GGACCCTCGT TCTACTGAGC GTCACAACGA
           GCTGCTCTCC GTTGACAACA GGACCCTCGT TCTACTGAGC GTCACAACGA
           GCTGCTCTCC ATTGACAACA GGACCCTCGT TCTACTGAGT GTCACAAGGA
           GCTGCTCTCC ATTGACAACA GGACCCTCGT TCTACTCAGC GCCACAAAGA
           GCTGCTCTCC ATTGACAACA GGACCCTCGT TCTACTCAGC GCCACAAAGA
           GCTGCTCTCC ACTGACAACA GGACCGTCGT TCTACTCAGC GCCACAAAGA
           GCTGCTCTCC ACTGACAACA GGACCCTCGT TCTACTCAGC GCCACAAAGA
           GCTGCTCTCC ACTGACAACA GGACCCTCAT TCTACTCAAC GTCACAAAGA
           GGTGCTCTCC GGTGACAATA GGACCCTCAT TCTACTCAGT GTCACAAGGA
           GGTGCTCTCC AGTGACAACA GGACCCTCAT TCTAATCAGT GTCACAAGGA
           GGTGCTCTCC AGTGACAACA GGACCCTCGT TCTCATCAGT GTCACAAGGA
           GGTGCTCTCC AGTGACAACA GGACCCTCAT TCTACTTAGT GTCACAAGGA
           GTTGCTCTCC AGTGACAACA GGACCCTCAC TCTACTCAAC GTCACAAGGA
           GTTGCTCTCC AATGACAACA GGACCCTTAC TCTACTCAAC GTCACAAGGA
           GGTGCTCTCC AATGACAACA GGACCCTCAC TCTACTCAAC ATCACAAGGA
           GTTGCTCTCC AGTGACAACA GGACCCTCAC TCTACTCAAC GTCACAAGGA
           GCAGCTCTCC AATGGCAACA GGATCCTCAC TCTACTCAGT GTCACAAGGA
           GCAGCTCTCC AATGGCAACA GGATCCTCAC TCTACTCAGT GTCACACGGA
           GCAGCTCTCC AATGGCAACA GGATCCTCAC TCTACTCAGT GTCACACGGA
           GCAGCTCTCC AATGGCAACA GGATCCTCAC TCTACTCAGT GTCACACGGA
           GGAGCTGTCC AATGGCAACA GGACCCTCAC TCTACTCAGT GTCACACGGA
           GCAGCTCTCC AATGGCAACA GGATCCTCAC TCTACTCAGT GTCACACGGA
           GCAGCTCTCC AATGGCAACA GGACCCTCAC TCTACTCAAT GTCACAAGGA
           GCAGCTCTCC AATGGCAACA GGACCCTCAC TCTACTCAAT GTCACAAGGA
           GCAGCTCTCC AATGGCAACA GGACCCTCAC TCTACTCAAT GTCACAAGGA
           GGAGCTGTCC AGTGACAACA GGACCCTCAC TGTATTCAAT ATTCCAAGAA
           GGAGCTGTCC AGTGACAACA GGACCCTCAC TGTATTCAAT ATTCCAAGAA
           GGAGCTGTCC AATGACAACA GGACCCTCAC TGTATTCAAT ATTCCAAGAA
           GGAGCTGTCC AATGACAACA GGACCCTCAC TCTATTCAAT ATTCCAAGAA
           GGAGCTGTCC AATCACAACA GGACCCTCAC TCTATTCAAT ATTCCAAGAA
           GGAGCTGTCC AATCACAACA GGACCCTCAC TCTATTCAAT ATTCCAAGAA
           GGAGCTGTCC AGTGACAACA GGACCCTCAC TCTACTCAAT GTTCCAAGAA
           GGAGCTGTCC AGTGACAACA GGACCCTCAC TCTACTCAAT GTTCCAAGAA
           GGAGCTGTCC AGTGACAACA GGACCCTCAC TGTATTCAAT ATTCCAAGAA
           GGAGCTGTCC AGTGACAACA GGACCCTCAC TGTATTCAAT ATTCCAAGAA
           GGAGCTGTCC AGTGACAACA GGACCCTCAC TCTATTCAAT ATTCCAAGAA
           GGAGCTGTCC CGTGACAACA GGACCCTCAC TCTATTCAAT GTTCCAAGAA
           GGAGCTGTCC AATGACAACA GGACCCTCAC TCTATTCAAT GTCACAAGAA
           GCAGCTGTCC AATGGCAACA GGACCCTCAC TCTATTCAAT GTCACAAGAA
           GCAGCTGTCC AATGGCAACA GGACCCTCAC TCTATTCAAT GTCACAAGAA
           GCAGCTGTCC AATGGCAACA GGACCCTCAC TCTATTCAAT GTCACAAGAA
           GCTGCTCTCC ACTGACAACA GGACCGTCGT TCTACTCAGC GCCACAAAGA
           GCAGCTGTCC AATGACAACA GGACCCTCAC TCTACTCAGT GTCACAAGGA
           GCAGCTGTCC AATGACAACA GGACCCTCAC TCTACTCAGT GTCACAAGGA
           GCAGCTGTCC AATGACAACA GGACCCTCAC TCTACTCAGT GTCACAAGGA
           GCAGCTGTCC AATGACAACA GGACCCTCAC TCTACTCAGT GTCACAAGGA
           GCAGCTGTCC AATGACAACA GGACCCTCAC TCTACTCAGT GTCACAAGGA
           GCAGCTGTCC AATGACAACA GGACCCTCAC TCTACTCAGT GTCACAAGGA
           GCAGCTGTCC AGTGACAACA GGACCCTCAC TCTACTCAGA GTCACAAGGA
           GCAGCTGTCC CGTGACAACA GGACCCTCAC TCTACTCAGC GTCACAAGGA
           GCAGCTGTCC AGTGACAACA GGACCCTCAC TCTACTCAGC GTCACAAGGA
           GCAGCTGTCC AATGGCAACA GGACCCTCAC TCTACTCAGC GTCAAAAGGA
           GCAGCTGTCA GCTGGCAACA GGACCCTGAT CATCCACGGC CTCCAGCGGA
           GCAGCTGTCA GCTGACAACA GGACCCTAAT CATCCATGGC CTCCAGCGGA
           GCAGCTGTCA GCTGACAACA GGACCCTAAT CATCCATGGC CTCCAGCGGA
           GCAGCTGTCA GCTGACAACA GGACCCTAAT CATCCATGGC CTCCAGCGGA
           GCAGCTGTCA GCTGACAACA GGACCCTAAT CATCCATGGC CTCCAGCGGA
           GCAGCTGTCA GCTGACAACA GGACCCTCAT CATTCACGGC CTCCAGCGGA
           GCAGCTGTCA GCTGGAAACA GGACCCTGAC CATCCACGGC CTCCAGCGGA
           GCAGCTGTCA GCTGGAAACA GGACCCTGAT CATCCACGGC CTCCAGCGGA
           GCAGCTGTCA GCTGGAAACA GGACCCTGAT CATCCACGGC CTCCAGCGGA
           GCAGCTGTCA GCTGGAAACA GGACCCTGAT CATCCACGGC CTCCAGCGGA
           GCAGCTGTCA GCTGGAAACA GGACCCTGAT CATCCACGGC CTCCAGCGGA
           GCAGCTGTCA GCTGGCAACA GGACCCTGGT CATCCATGGC CTCCAGCGGA
           GCAGCTGTCA GCTGGCAACA GGACCCTGGT CATCCATGGC CTCCAGCGGA
           GCAGCTGTCA GCTGGCAACA GGACCCTGGT CATCCACGGC CTCCAGCGGA
           GGAGCTGTCG GCTGACAACA GGACCCTGAC CATCCATGGC CTCCAGCGGA
           GGAGCTATCA GCTGACAACA GGACCCTGAC CATCCATGGC CTCCGGCGGA
           GGAGCTGTCA GCTGACAACA GGACCCTGAC CATCCATGGC CTCCAGCGGA
           GAAGCTGTCC CAGGACAATG CCACCCTCAG CATAAACCCT GTCAAGAGAG
           GAAGCTGTCC CAGGACAATG CCACCCTCAG CATAAACCCT GTCAAGAGAG
           GAAGCTGTCC CAGGACAATG CCACCCTCAG CATAAACCCT GTCAAGAGAG
           GAAGCTGTCC CAGGACAATG CCACCCTCAG CATAAACCCT GTCAAGAGAG
           GAAGCTGTCC CAGGACAACA CCACCCTCAG CATAAACCCT GTCAAGAGAG
           GAAGCTGTCC CAGGACAACA CCACCCTCAG CATAAACCCT GTCAAGAGAG
           GAAGCTGTCC CAGGACAACA CCACCCTCAG CATAAACCCT GTCAAGAGAG
           GAAGCTGTCC CAGGACAATG CCACCCTCAG CATAAACCCT GTCAAGAGAG
           GAAACTGTCC CAGGACAATG CCACCCTCAG CATAAACCCT GTCAAGAGAG
           GAAGCTTTCC CAGGACAATG CCACCCTCAG CATAAACCCT GTCAAGAGAG
           GAAGCTGTCC CAGGGCAACA CCACCCTCAG CATAAACCCT GTCAAGAGGG
           GAAGCTGTCC CAGGGCAACA CCACCCTCAG CATAAACCCT GTCAAGAGGG
           GAAGCTGTCC CAGGGCAACA CCACCCTCAG CATAAACCCT GTCAAGAGGG
           GAAGCTGTCC CAGGGCAACA CCACCCTCAG CATAAACCCT GTCAAGAGGG
           GAAGCTGTCC CAGGGCAACA CCACCCTCAG CATAAACCCT GTCAAGAGGG
           AAAGCTATTC CAGGACAACA GAACCCTCAG AATAGATCCT GTCAAGAGGC
           AAAGCTATTC CAGGACAACA GAACCCTCAG AATAGACCCT GTCAAGAGGG
           AAAGCTATTC CAGGACAACA GAACCCTCAG AATAGACCCT GTCAAGAGGG
           AAAGCTATTC CAGGACAACA GAACCCTCAG AATAGACCCT GTCAAAAGGG
           GAAGCTGTCC TGGTTTAACC ATATGCTCAC CATAGACCCA ATCAGGCAGG
           GAAGCTGTCC TGGTTTAACC ATGTGCTCAC CATAGACCCC ATCAGGCAGG
           GGCGCTGTCC TGGTTTAACC ATGTGCTCAC CATAGACCCC ATCAGGCAGG
           GGGCCTGTCC CCCGATGGCC GGGTGCTGGC CAGGCATGGC ATCCGCCGGG
           GGGCCTGTCC CCTGACGGCC GGGTGCTGGC CAGGCATGGC ATCCGCCGGG
           GGGCCTGTCC CCTGACGGCC GGGTGCTGGC CAGGCATGGC ATCCGCCGGG
           GGGCCTGTCC CCTGACGGCC GGGTGCTGGC CAGGCATGGC ATCCGCCGGG
           GGGCCTGTCC CCTGACGGCC GGGTGCTGGC CAGGCATGGC ATCCGCCGGG
           GGGCCTGTCC CCTGATGGCC GGGTGCTGGC CAGGCATGGC ATCCGCCGGG
           GGGCCTGTCC CCTGACGGCC GGGTGCTGGC CAGGCATGGC ATCCGCCGGG
           GGGCCTGTCC CCTGACGGCC GGGTGCTGGC CAGGCACGGC ATCCGCCGGG
           GGGCCTGTCC CCTGACGGCC GGGTGCTGGC CAGGCACGGC ATCCGCCGGG
           GGGCCTGTCC CCTGACGGCC GGGTGCTGGC CAGGCATGGC ATCCGCCGGG
           GGGCCTGTCC CCTGACGGCC GGGTGCTGGC CAGGCATGGC ATCCGCCGGG
           GGGCCTGTCC CCTGACGGCC GGGTGCTGGC CAGGCATGGC ATCCGCCGGG
           GGGCCTGTCC CCCGACGGCC GGGTGCTGGC CAGGCATGGC ATCCGCCGGG
           GGGCCTGTCC CCCGACGGCC GGGTGCTGGC CAGGCATGGC ATCCGCCGGG
           GGGCCTGTCC CCCGACGGCC GGGTGCTGGC CAGGCATGGC ATCCGCCGGG
           GGGACTGTCC CCCGATGGGA GGACGATCAG CAGGCATGGC ATCCGCCGGG
           GGGACTGTCC CCCGATGGGA GGACGATAAG CAGGCATGGC ATCCGCCGGG
           GGGACTGTCC CCCGACGGGA GGACGATAAG CAGGCATGGC ATCCGCCGGG
           GGGACTGTCC CCCGATGGGA GGACGATAAG CAGGCATGGC ATCCGCCGGG
           GACAATTTCC CCGGACGGCA AGACCCTCGT CATCCTCAGG GTCAGCCGCT
           GACAATTTCC CCGGACGGCA AGACCCTCGT CATCCTCAGG GTCAGCCGCT
           GACAATTTCC CCGGATGGCA AGACCCTCGT CATCCTCAGG GTCAGCCGCC
           GACAATTTCC CCAGACGGCA AGACCCTCGT CATCCTCAGG GTCAGCCGCT
           GGCAATTTTC CCGGACCGCA AGACCCTCGT CATCCGCAGG GTCAGCCGCT
           GGCAATTTTC CCGGACCGCA AGACCCTCGT CATCCGCAGG GTCAGCCGCT
           GGCAATTTCC CCGGACCGCA AGACCCTCGT CATCCGCAGG GTCAGCCGCT
           GACAATTTCC CTGGACAGAA AGACCTTCGT CATCCACAGG GTCAGCCGCT
           GAGAATTTCC CCAGACGGCA AGAGCCTCGT CATCCTCAGG ATTAGGCGTT
           GAGAATTTCC CCAGATGGCA AGACCCTCGT CATCCTCAGG ATTAGGCGTT
           GAGAATTTCC CCAGACGGCA AGACCCTCGT CATCCTCAGG ATTAGGCGTG
           ----TTCCAG CAAAGCACAC AAGAGCTGTT TATCCCCAAC ATCACTGTGA
           ----TTCCAG CAAAGCACAC AAGAGCTGTT TATCCCCAAC ATCACTGTGA
           ----TTCCAG CAAAGCACAC AAGAGCTGTT TATCCCCAAC ATCACTGTGA
           ----TTCCAG CAAAGCACAC AAGAGCTGTT TATCCCCAAC ATCACTGTGA
           ----TTCCAG CAAAGCACAC AAGAGCTGTT TATCCCCAAC ATCACTGTGA
           ----TTCCAG CAAAGCGCAC AAGAGCTGTT TATCCCCAAC ATCACTGTGA
           ----TTCCAG CAAAGCACAC AAGAGCTGTT TATCCCCAAC ATCACTGTGA
           ----TTCCAG CAAAGCACAC AAGAGCTCTT TATCCCCAAC ATCACTGTGA
           ----TTCCAG CAAAGCACAC AAGAGCTCTT TATCCCCAAC ATCACTGTGA
           ----TTCCAG CAAAGCACAC AAGAGCTCTT TATCCCCAAC ATCACTGTGA
           ----TTCCAG CAAAGCACAC AAGAGCTCTT TATCCCTAAC ATCACTGTGA
           ----TTCCAG CAAAACGCAC AAGAGCTGTT TATCCCCAGC ATCACTGTGA
           ----TTCCAG CAAAACGCAC AAGAGCTGTT TATCCCCAGC ATCACTGTGA
           ----TTCCAG CAAAACGCAC AAGAGCTGTT TATCCCCAGC ATCACTGTGA
           ----TTCCAG CAATCCACAC AAGAGCTCTT TATCCCCAAC ATCTCCGTGA
           ----TTCCAG CAATCCACAC AAGAGCTCTT TATCCCCAAC ATCACCGTGA
           ----TTCCAG CAATCCGCAC AAGAGCTCTT TATCCCCAAC ATCACCGTGA
           ----TTCCAG CAATCCACAC AAGAGCTCTT TATACCCAAC ATCACCGTGA
           ----TTCCAG CAATCCACAC AAGAGCTCTT TATCCCCAAC ATCACCGTGA
           ----TTCCAG CAATCCACAC AAGAGCTCTT TATCCCCAAC ATCACCATGA
           ----TTCCAG CAATCCACAC AAGAGCTCTT TATCCCCAAC ATCACCATGA
           ----TTCCAG CAATCCACAC AAGAGCTCTT TATCCCCAAC ATCACCGTGA
           ----TTCCAG CAATCCACAC AAGAGCTCTT TATCCCCAAC ATCACCGTGA
           ----TTCCAG CAATCCACAC AAGAGCTCTT TATACCCAAC ATCACCGTGA
           ----TTCCAG CAATCCACAC AAGAGCTCTT TATCCCCAAC ATCACCGTGA
           ----TTCCAG CAATCCACAC AAGAGCTCTT TATCCCCAAC ATCTCCGTGA
           ----TTCCAG CAATCCACCC AAGAGCTCTT TATCCCCAAC ATCACTGTGA
           ----TTCCAG CAATCCACCC AAGAGCTCTT TATCCCCAAC ATCACTGTGA
           ----TTCCAG CAATCCACCC AAGAGCTCTT TATCCCCAAC ATCACTGTGA
           ----TTCCAG CAATCCACAC AAGAGCTCTT TATCCCCAAC ATCACTGTGA
           ----TTCCAG CAATCCACCC AAGAGCTCTT TATCCCCAAC ATCACTGTGA
           ----TTCCAG CAATCCACAC AAGAGCTCTT TATCCCCAAC ATCACTGTGA
           ----TTCCAG CAATCCACAC AAGAGCTCTT TATCCCTAAC ATCACTGTGA
           ----TTCCAG CAATCCACAC AAGAGCTCTT TATCCCCAAC ATCACTGTGA
           ----TTCCAG CAATCCACAC AAGAGCTCTT TATCCCCAAC ATCACTGTGA
           ----TTCCAG CAATCCACAC AAGAGCTCTT TATCCCCAAC ATCACTGTGA
           ----TTCCAG CAATCCACAC AAGAGCTCTT TATCCCCAAC ATCACTGTGA
           ----TTCCAG CAATCCACAC AAGAGCTCTT TATCCCCAAC ATCACTGTGA
           ----TTCCAG CAATCCACAC AAGAGCTCTT TATCCCCAAC ATCACTGTGA
           ----TTCCAG CAATCCACAC AAGAGCTCTT TATCCCCAAC ATCACTGTGA
           ----TTCCAG CAATCCACAC AAGAGCTCTT TATCCCCAAC ATCACTGTGA
           ----TTCCAG CAATCCACAC AAGAGCTCTT TATCCCCAAC ATCACTGTGA
           ----TTCCAG CAATCCACAC AAGAGCTCTT TATCCCCAAC ATCACTGTGA
           ----TTCCAG CAATCCACAC AAGAGCTCTT TATCGCCAAC ATCACTGTGA
           ----TTCCAG CAATCCACAC AAGAGCTCTT TATCGCCAAC ATCACTGAGA
           ----TTCCAG CAATCCACAC AAGCGCTCTT TATCCCCAAC ATCACTGTGG
           ----TTCCAG CAATCCACAC AAGTGCTCTT TATCCCCAAC ATCGCTGTGG
           ----TTCCAG CAATCCACAC AAGCGCTCTT TATCCCCAAC ATCACTGTGG
           ----TTCCAG CAATCCACAC AAGCGCTCTT TATCCCCAGC GTCACTGTGG
           ----TCACAG ATAAACACAC AGGAGCTCTT GATCCGCAAC ATCACTGTGG
           ----TCACAG ATAAACACAC AGGAGCTCTT GATCCGCAAC ATCACTGTGG
           ----TCACAG GTAAACACAC AGGAGCTCTT TATCTCCAAC ATCACTGTGG
           ----TTCCAG CAACACACAC AAAAGCTCTT TATCCCCAAC ATCACTGCAA
           ----TTCCAG CAACACACAC AAAAGCTCTT TATCCCCAAC ATCACTGCAA
           ----TTCCAG CAACACACAC AAAAGTTCTT TATGCCCAAC ATCACTGCAA
           ----TTCCAG CAACACACAC AAAAGCTCTT TATGCCCAAC ATCACTGCAA
           ----TTCCAG CAACACACAC AAAACCTCTT TATCCCCAAC ATCACTGCAA
           ----TTCCAG CAACACACAC AAAACCTCTT TATCCCCAAC ATCACTGCAA
           ----TTCCAG CAACACACAC AAAAGCTCTT TATCCCCAAC ATCACTGCAA
           ----TTCCAG CAACACACAC AAAAGCTCTT TATCCCCAAC ATCACTGCAA
           ----TTCCAG CAACACACAC AAAAGCTCTT TATCCCCAAC ATCACTGCAA
           ----TTCCAG CAACACACAC AAAAGCTCTT TATCCCCAAC ATCACTGCAA
           ----TTCCAG CAACACACAC AAAAGCTCTT TATCCCCAAC ATCACTACAA
           ----TTCCAG CAACACACAC AAAAGCTCTT TATCCCCAAC ATCACTACAA
           ----TTCCAG CAACACACAC AAAAGCTCTT TATCCCCAAC ATCACTACAA
           ----TTCCAG CAATACACAC AAAAGCTCTT TATCCCCAAC ATCACTACAA
           ----TTCCAG CAACACACAC CAAAGCTCTT TATCCCCAAC ATCACTGCAA
           ----TTCCAG CAAAACAAAC AAAAGCTCTT TATCCCCAAC ATTACTGTGA
           ----TTCCAG CAACACAAAC AAAAGCTCTT TATCCCCAAC ATTACTGTGA
           ----TTCCAG CAACACAAAC AAAAGCTCTT TATCCACAAC ATTACTGTGA
           ----TTCCAG CAACACAAAC AAAAGCTCTT TATCCCCAAC ATTACTGTGA
           ----TGCCAG ATAAACACCC AAGAGCTCTT TATCTCCAAC ATCACTGTGA
           ----CTCCAG AAAAACACAC AAGAGCTCTT TATCTCCAAC ATCACTGTGG
           ----CACCAG AAAAACACAC AAGAGCTCTT TATCTCCAAC ATCACTGTGG
           ----CGCCAG ATAAACACAC AAGAGCTCTT TATCTCCAAC ATCACTGTGA
           ----ATCCAG CAACACACAC AAGAGCTCTT TATCTCCAAC ATCACTGAGA
           ----ATCCAG CAACACACAC AAGAGCTCTT TATCTCCAAC ATCACTGAGA
           ----ATCCAG CAACACACAC AAGAGCTCTT TATCTCCAAC ATCACTGAGA
           ----ATCCAG CAACACACAC AAGAGCTCTT TATCTCCAAC ATCACTGAGA
           ----ATCCAG CAACACACAC AAGAGCTCTT TATCTCCAAC ATCACTGAGA
           ----CTCCAG CACAACACAG GAGAGCTCTT TGTCTCCAAC ATCACTGAGA
           ----CTCCAG CAAAACGCGG GAGAGCTCTT TGTCTCCAAC ATCACTGAGA
           ----CTCCAG CAAAACACAG GAGAGCTCTT TGTCTCCAAC ATCACCGAGA
           ----CTCCAG CAACACACAC AAAATCTCCT TATCGCCAAC ATCACAGTGG
           ----CTCCAG CAACACACAC AAAATCTCCT TATCGCCAAC ATCACAGTGG
           ----CTCCAG CAACACACAC AAAATCTCCT TATCGCCAAC ATCACAGTGG
           ----CTCCAG CAACACACAC AAAATCTCCT TATCGCCAAC ATCACAGTGG
           ----CTCCAG CAACACACAC AAAATCTCCT TATCGCCAAC ATCACAGTGG
           ----CTCCAG CAACACACAC AAAATCTCCT TATCGCCAAC ATCACAGTGG
           ----CTCCAG CAACACACAC AAAAGCTCCT TATCGCCAAC ATCACAGTGG
           ----CTCCAG CAACACACAC AAAAGCTCCT TATCGCCAAC ATCACAGTGG
           ----CTCCAG TAACACACAC AAAAGCTCCT TATCGCCAAC ATCACAGTGG
           ----CTCCAG CAAGACACAC AAAATCTCCT TATCGCCAAC ATCACAGTGG
           ----CTCCAG CAACACACAC AAAAGCTCTT TATCCCCAAC ATCGCAGTGG
           ----CTCCAG CAACACACAC AAAAGCTCTT TATCCCCAAC ATCGCAGTGG
           ----CTCCAG CAACACACAC AAAAGCTCTT TATCCCCAAC ATCGCAGTGG
           ----CTCCAG CAACACACAC AAAAGCTCTT TATCCCCAAC ATCACAGTGG
           ----CTCCAG CAACACACAC AAAAGCTCTT TATCCCCAAC ATCACAGTGT
           ----CTGCGG CAACACACAC AAGTTCTCTT TATCTCCAAA ATCACATCAA
           ----CTGCGG CAACACACAC AAGTTCTCTT TATCTCCAAA ATCACATCCA
           ----CTGCGG CAACACACAC AAGTTCTCTT TATCTCCAAA ATCACATCAA
           ----CTGCGG CAACACACAC AAGTTCTCTT TATCTCCAAA ATCACATCAA
           ----CTGCGG CAACACACAC AAGTTCTCTT TATCTCCAAA ATCACATCCA
           ----CTGCAG CAACACACAA AAGTTCTCTT TATCTCCAAA ATCACATCAA
           ----CTGCAG CAACACACAA AAGTTCTCTT TATCTCCAAA ATCACATCAA
           ----CTGTGG CAACACACAA AAGTTCTCTT TATCCCCAAA ATCACATCAA
           ----CTGCGG CAACACACAC AAGTTCTCTT TATCTCCAAA ATCACATCAA
           ----CCGCAG CAACACACTC AAGTTCTCTT TATCGCCAAA ATCACGCCAA
           ----CCGCAG CAACACACAC AAGTTCTCTT TATCGCCAAA ATCACGCCAA
           ----CCGCAG CAACACACAC AAGTTCTCTT TATCGCCAAA ATCACGCCAA
           ----CTGCAG CAACACACAC AAGTTCTCTT TATCGCCAAA ATCACGCCAA
           ----CGGCAG CAACACACAC AAGTTCTCTT TATCGCCAAA ATCACGTCAA
           ----TCGCAG TCACACACAC AAGTGCTCTT CATCTCCAAA ATCACTTCAA
           ----TTGCAG TCAAACACAC AAGTGCTCTT CATCCCCCAA ATCACTTCAA
           ----TCGAAG TCAAACACAC AAGTGCTCTT CATTGCCCAA ATCACTTCAG
           ----TTGCAG TCACACACAC AAGTGCTCTT CATCCCCCAA ATCACTTCAA
           ----TTTCAG CAATCAGGAC AAAAGCTCTT TATCCCCCAA ATTACTACAA
           ----CTAAAG AACGGTCAAG ACCACGTCAA CATCAGCAGC ATGACAGCTG
           ----CTAAAG AACGGTCAAG ACCACGTCAA CATCAGCAGC ATGACAGCTG
           ----CTAAAG AACGGTCAAG ACCACGTCAA CATCAGCAGC ATGACAGCTG
           ----CTAAAG AACGGTCAAG ACCACGTCAA CATCAGCAGC ATGACAGCTG
           ----CTAAAG AATGGTCAAG ACCACATCAA CATCAGCAGT ATGACAGCTG
           ----CTAAAG AACGGTCAAG ACCACATCAA CATCAGCAGC ATGACAGCTG
           ----CTAAAG AACGGTCAAG ACCACATCAA CATCAGCAGT ATGACAGCTG
           ----CTAAAG AACGGTCAAG ACCACATCAA CATCAGCAGC ATGACAGCTG
           ----CTAAAG AACGGTCAAG ACCACATCAA CATCAGCAGC ATGACAGCTG
           ----CTAAAG AACGGTCAAG ACCGCATCAA CATCAGCAGT ATGACAGCTG
           ----CTAAAG AATGGCCAAG ACCACCTCAA CATCAGCAGC ATGACAGCTG
           ----CTAAAG AACGGCCAAG ACCACCTCAA CATCAGCAGC ATGACAGCCG
           ----CTAAAG AACGGCCAAG ACCACCTCAA CATCAGCAGC ATGACAGCCG
           ----CTAAAG AATGGCCAAG ACCACCTCAA CATCAGCAGC ATGACAGCCG
           ----CTAAAG AACGGCCAAG ACCACCTCAA CATCAGCAGC ATGACAGCCA
           ----CTAAGG AACGGCCAAG ACCACCTCAA CATCAGCAGC ATGACCGCTG
           ----CTAAGG AACGGCCAAG ACCACCTCAA CATCAGCAGC ATGACCGCGG
           ----CTAAGG AACGGCCAGG ACCACCTCAA TATCAGCAGC ATGACCGCCG
           ----CTAAGG AACGGCCAAG ACCACCTCAA CATCAGCAGT ATGACCACGG
           ----TGGGAG CACCTGGGAG AGCAACTGAT CATCAAGGCT CTGACCTGGG
           ----TGGGAG CACCTGGGAG AGCAACTGAT CATCAGGGCT CTGACCTGGG
           ----TGGGAG CACCTGGGAG AGCAACTGAT CATCAGGGCT CTGACCTGGG
           ----TGGGAG CACCTGGGAG AGCAACTGAT CATCAGGGCT CTGACCTGGG
           ----TGGGAG CACCTGGGAG AGCAACTGCT CATCAGGGCT CTGACCTGGG
           ----TGGGAG CACCTGGGAG AGCAACTGCT CATCAGGGCT CTGACCTGGG
           ----GGGGAG CACCTGGGTG AGCAGCTGAT AATCAGGGCT CTGACCTGGG
           ----GGGGAG CACCTGGGTG AGCAGCTGAT CATCAGGGCT CTGACCTGGG
           ----GGGGAG CACCTGGGTG AGCAGCTGAT CATCAGGGCT CTGACCTGGG
           ----GGGGAG CACCTGGGTG AGCAGCTGAT TATCAGGGCT CTGACCTGGG
           ----GGGGAG CACCTGGGCG AGCAGCTGAT CATCAGGGCT CTGACCTGGG
           ----GGGGAG CACCTGGGAG AGCAACTGAT CATCAGGGCT CTGACCTGGG
           ----GGGGAG CACCTGGGAG AGCAACTGAT CATCAGGGCT CTGACCTGGG
           ----GGGGAG CACCTGGGAG AGCAACTGAT CATCAGGGCT CTGACCTGGG
           ----GGGGAG CACATGGGAG AGCAGCTGAT CATCAGGGCT CTGACCTGGG
           ----AGGGAG CATATGGGGG AGCATCTGAT CATCAGGGCT CTGACCTGGG
           ----GGCGAG CACACGGGGG AGCAGCTGTT CATCAGGGCT CTGACCTGGG
           ----CTGTCT CACACCACGA GCACATTCAC CATCCATGCT GTGTCCAGAG
           ----CTGTCT CACACCACGA GCACATTCAC CATCCATGCT GTGTCCAGAG
           ----CTGTCT CACACCACGA GCACATTCAC CATCCATGCT GTGTCCAGAG
           ----CTGTCT CACACCACGA GCACATTCAC CATCCATGCT GTGTCCAGAG
           ----CTGTCT CACACCACGA GCACATTCAC CATCCATGCT GTATCCAGAG
           ----CTGTCT CACACCACGA GCACATTCAC CATCCATGCT GTGTCCAGAG
           ----CTGTCT CACACCACGA GCACATTCAC CATCCATGCT GTGTCCAGAG
           ----CTGTCT CACACCACGA GCACATTCAC CATCCATGCT GTGTCCAGAG
           ----CTGTCT CACACCACGA GAACATTCAC CATCCATGCT GCGTCCAGAG
           ----CTGTCT CACACCACGA GAACATTCAC CATCCATGCT GTGTCCAGAG
           ----CTGTCT CACACCACGA GAACATTCAC CATCCATGCT GTGTCCAGAG
           ----CTGTCT CACACCACGA GAACATTCAC CATCCATGCT GTGTCCAGAG
           ----CTGTCT CACACCATGA GAACATTCAC CATCCATGCT GTGTCCAGAG
           ----CTGTCT CACACCACAA GCACACTCAC TATCCGTGCT GTGTCCAGAG
           -AATCTGTCT CCCACCGTGA GAACATTCAC CATCCATGCT GTGTCCAGAG
           -AATCTGTCT CCCACCACGA GAACATTCAC CATCCATGCT GTGTCCAGAG
           -AATCTGTCT CTCACCATGA GAACATTCGC CATCCATGCT GTGTCCAGAG
           ----CTGAAC TTCTCAGATG CAAAGATGAA CCTCTCGAGT CTTGCCTGGG
           ----CTGAAC TTCTCAGATG CAAAGATGAA CCTCTCGAGT CTTGCCTGGG
           ----CTGAAC TTCTCAGATG CAAAGATGAA CCTCTCGAGT CTTGCCTGGG
           ----CTGAAC TTCTCAGATG CAAAGATGAA CCTCTCGAGT CTTGCCTGGG
           ----CTGAAC TTCTCAGATG CAAAGATGAA CCTCTCGAGT CTTGCCTGGG
           ----CTGAAC TTCTCAGACG CAAAGATGAA CCTCTCGAGT CTTGCCTGGG
           ----CTGAAC TTCTCAGACG CAAAGATGAG CCTCTCGAGT CTTGCCTGGG
           ----CTGAAC TTCTCAGACG CAAAGATGAA CCTCTCGAGT CTTGCCTGGG
           ----CTGAAC GTCTCAGATG CAACGGTGAA TCTCTCAAGT CTGGCCTGGG
           ----CTGAAC GTCTCAGATG CAACAATGAA TCTCTCAAGT CTGGCCTGGG
           ----CTGAAC ATCTCAGATG CAACGATGAA TCTCTCAAGT CTGGCCTGGG
           GGAGGTGGGC TTCCCCAACT GCTCACTGTT GGTGCAAAAG CTGAACCTCA
           GGAGGTGGGC TTCCCCAACT GCTCACTGTT GGTGCAAAAG CTGAACCTCA
           GGAGGTGGGC TTCCCCAACT GCTCACTGTT GGTGCAAAAG CTGAACCTCA
           GGAGGTGGGC TTCCCCAACT GCTCACTGTT GGTGCAAAAG CTGAACCTCA
           GGAGGTGGGC TTCCCCAACT GCTCACTGTT GGTGCAAAAG CTGAACCTCA
           GGAGGTGGGC TTCCCCAACT GCTCACTGTT GGTGCAAAAG CTGAACCTCA
           GGAGGTGGGC TTCCCCAACT GCTCACTGTT GGTGCAAAAG CTGAACCTCA
           GGAGGTGGGC TTCCCCAACT GCTCACTGTT GGTGCAAAAG CTGAACCTCA
           GGAGGTGGGC TTCCCCAACT GCTCACTGTT GGTGCAAAAG CTGAACCTCA
           GGAGGTGGGC TTCCCCAACT GCTCACTGTT GGTGCAAAAG CTGAACCTCA
           GGAGGTGGGC TTCCCCAACT GCTCGCTGTT GGTGCAGAAG CTGAACCTCA
           GGAGGTGGGC TTCCCCAACT GCTCGCTGTT GGTGCAGAAG CTGAACCTCA
           GGAGGTGGGC TTCCCCAACT GCTCGCTGTT GGTGCAGAAG CTGAACCTCA
           GGAGGTGGGC TTCCCCAACT GCTCGCTGTT GGTGCAGAAG CTGAACCTCA
           GGAGGTGGGC TTCCCCAACT GCTCGCTGTT GGTGCAGAAG CTGAACCTCA
           GGAGGTGGGC TTCCCCAACT GCTCGCTGTT GGTGCAGAAG CTGAACCTCA
           GGAGGTGGGC TTCCCCAACT GCTCGCTGTT GGTGCAGAAG CTGAACCTCA
           GGAGGTGGGC TTCCCCAACT GCTCGCTGTT GGTGCAGAAG CTGAACCTCA
           GGAGGTGGGC TTCCCCAACT GCTCGCTGTT GGTGCAGAAG CTGAACCTCA

           ATGACACAGG ACCCTATGAG TGTGAAATAC AGAAC---CC AGTGAGTGCC
           ATGACACAGG ACCCTATGAG TGTGAAATAC AGAAC---CC AGTGAGTGCC
           ATGACACAGG ACCCTATGAG TGTGAAATAC AGAAC---CC AGTGAGTGCC
           ATGACACAGG ACCCTATGAG TGTGAAATAC AGAAC---CC AGTGAGTGCC
           ATGACACAGG ACCCTATGAG TGTGAAATAC AGAAC---CC AGTGAGTGCC
           ATGACACAGG ACCCTATGAG TGTGAAATAC AGAAC---CC AGTGAGTGCC
           ATGACACAGG ACCCTATGAG TGTGAAATAC AGAAC---CC AGTGAGTGCC
           ATGACACAGG ACCCTATGAG TGTGAAACAC AGAAC---CC AGTGAGTGCC
           ATGACACAGG ACCCTATGAG TGTGAAACAC AGAAC---CC AGTGAGTGCC
           ATGACACAGG ACCCTATGAG TGTGAAACAC AGAAC---CC AGTGAGTGCC
           ATGACATAGG ACCCTATGAA TGTGAAATAC AGAAC---CC AGCGAGTGTG
           ATGACACAGG ACCCTATGAG TGTGAAATAC AGAAC---CC AGTGAGTGCG
           ATGACACAGG ACCCTATGAG TGTGAAATAC AGAAC---CC AGTGAGTGCG
           ATGACGCAGG ACCCTATGAG TGTGAAATAC AGAAC---CC AGTGAGTGCG
           ATGATGCAGG AGGCTACGAA TGTGAAATAC AGAAC---CC AGTGAGTGCC
           ATGATGCAGG AGCCTACAAA TGTGAAATAC AGAAC---CC AGTGAGTGCC
           ATGATGCAGG AGCCTACAAA TGTGAAATAC AGAAC---CC AGTGAGTGCC
           ATGATGCAGG AGCCTACGAA TGTGAAATAC AGAAC---CC AGTGAGTGCC
           ATGATGCAGG AGCCTACGAA TGTGAAATAC AGAAC---CC AGTGAGTGCC
           ATGATGCAGG AGCCTACGAA TGTGAAATAC AGAAC---CC AGTGAGTGCC
           ATGATGCAGG AGCCTACGAA TGTGAAATAC AGAAC---CC AGTGAGTGCC
           ATGATGCAGG AGCCTACAAA TGTGAAATAC AGAAC---CC AGTGAGTGCC
           ATGATGCAGG AGCCTACGAA TGTGAAATAC AGAAC---CC AGTGAGTGCC
           ATGATGCAGG AGCCTATGAG TGTGAAATAC AGAAC---CC AGTGGGTGCC
           ATGATGCAGG AGCCTATGAG TGTGAAATAC AGAAC---CC AGTGGGTGCC
           ATGATGCAGG ATCCTATGAA TGTGAAATAC AGAAC---CC AGCGAGTGCC
           ATGATGCAGG ATCCTATGAA TGTGAAATAC AGAAC---CC AGCGAGTGCC
           ACGATGCAGG ATCCTATGAA TGTGAAATAC AGAAC---CC AGCGAGTGCC
           ACGATGCAGG ATCCTATGAA TGTGAAATAC AGAAC---CC AGCGAGTGCC
           GTGATGCAGG ATCCTATGAA TGTGAAATAC AGAAC---CC AGCGAGTGCC
           ATGACGCAGG AGCCTATGCA TGTGGAATCC AGAAC---TC AGTGAGTGCA
           ATGACACAGG AGCCTATGCA TGTGGAATCC AGAAC---TC AGTGAGTGCA
           ATGACGCAAG AGCCTATGTA TGTGGAATCC AGAAC---TC AGTGAGTGCA
           ATGACACAGG AGCCTATGAA TGTGGAATCC AGAAC---TC AGTGAGTGCA
           ATGACGCAGG ACCCTATGAG TGTGAAATAC AGAAC---CC AGTGAGTGCG
           ATGACGCAGG AACCTATGAG TGTGAAATAC AGAAC---CC AGTGAGTGCA
           ATGACGCAGG AACCTATGAG TGTGAAATAC AGAAC---CC AGTGAGTGCA
           ATGACACAGA AACATATGAG TGTGAAATAC AGAAC---CT AGTGAGTGCA
           ATGACACAGG ACCCTATGAG TGTGAAATAC AGAAC---CC AGCGAGTGTT
           ATGACACAGG ACCCTATGAG TGTGAAATAC AGAAC---CC AGCGAGTGTG
           ATGACACAGG ACCCTATGAG TGTGAAATAC AGAAC---CC AGCGAGTGTG
           ATGACACAGG ACCCTATGAG TGTGAAATAC AGAAC---CC AGCGAGTGTG
           ATGACACAGG ACCCTATGAG TGTGAAATAC AGAAC---CC AGCGAGTGTG
           ATGACACAGG ACCCTATGAG TGTGAAATAC AGAAC---CC AGCGAGTGTG
           ATGACACAGG ACCCTATGAG TGTGAAATAC AGAAC---CC AGCGAGTGTG
           ATGACACAGG ACCCTATGAG TGTGAAATAC AGAAC---CC AGTGGGTGCC
           ATGACACAGG ACCCTATGAG TGTGAAATAC AGAAC---CC AGTGAGTGTG
           ATGACACAGG ACCCTATGAG TGTGAAATAC AGAAC---CC AGTGAGTGTG
           ATGACACAGG ACCCTATGAG TGTGAAATAC AGAAC---CC AGTGAGTGTG
           ATGACACAGG ACCCTATGAG TGTGAAATAC AGAAC---CC AGTGAGTGTG
           ATGACACAGG ACCCTATGAG TGTGAAATAC AGAAC---CC AGCAAGTGTG
           ATGACACAGG ACCCTATGAG TGTGAAATAC AGAAC---CC AGTGAGTGTG
           ATGACACAGG ACCCTATGAG TGTGAAATAC AGAAC---CC AGTGAGTGTG
           ATGACGTAGG ACCCTATGAA TGTGAAATAC AGAAC---CC AGCGAGTGCA
           ATGACGTAGG ACCCTATGAA TGTGAAATAC AGAAC---CC AGCGAGTGCA
           ATGACGTAGG ACCCTATGAA TGTGAAATAC AGAAC---CC AGCGAGTGCA
           ATGACGTAGG ACCCTATGAA TGTGAAATAC GGAAC---CC AGCGAGTGCA
           ATGACGCAGG ACCCTATGAG TGTGAAATAC AGAAC---CC AGTGAGTGTG
           ATGACGCAGG ACCCTATGAG TGTGAAATAC AGAAC---CC AGTGAGTGTG
           ATGATGCAGG ACCCTATGAG TGTGAAATAC AGAAC---CC AGTGAGTGTG
           ATGACGCAGG ACCCTATGAG TGTGAAATAC AGAAC---CC AGCGAGTGTG
           ATGACACAGG ACCCTATGAG TGTGAAATAC AGAAC---CC AGTGAGTGCG
           ATGACACAGG ACCCTATGAG TGTGAAATAC AGAAC---CC AGTGAGTGCG
           ATGACACAGG ACCCTATGAG TGTGAAATAC AGAAC---CC AGTGAGTGCG
           ATGACACAGG ACCCTATGAG TGTGAAATAC AGAAT---CC AGTGAGTGCG
           ATGACACAGG ACCCTATGAG TGTGGAATCC AGAAC---CC AGTGAGTGCG
           ATGACACAGG ACCCTATGAA TGTGGAATCC AGAAC---TC AGTGAGTGCA
           ATGACACAGG ACCCTATGAA TGTGGAATCC AGAAC---TC AGTGAGTGCA
           ATGACAAAGG ACCCTATGAG TGTGAAATCC AGAAC---CC AGTGAGTGCA
           ATGACACAGG ACCCTATCAG TGTGGAATCC AGAAC---CC AGTGAGTGCA
           ACGACACAGG ACCCTATGAA TGTGAAACCC AGAAT---CC AGTGAGTGGG
           ATGACACAGG ACCCTACGAA TGTGAAACCC AGAAC---CC AGTGAGTGCC
           ATGACACAGG ACCCTATGAG TGTGAAATAC CGAAC---CC AGTGGGTGCC
           ATGACACAGG ACCCTATGAG TGTGAAATAC CGAAC---CC AGTGGGTGCC
           ATGACACAGG ACCCTATGAG TGTGAAATAC CGAAC---CC AGTGGGTGCC
           ATGACACAGG ACCCTATGAG TGTGAAATAC CGAAC---CC AGTGGGTGCC
           ATGACACAGG ACCCTATGAA TGTGAATTAC AGAAC---CC AGTGGGTGCC
           ATGACAAAGG ACCCTATGAA TGTGAAATAC AGAAC---CC AGTGGGTGCC
           ATGACAAAGG ACCCTATGAA TGTGAAATAC AGAAC---CC AGTGGGTGCC
           ATGACAAAGG ACCCTATGAA TGTGAAATAC AGAAC---CC AGTGGGTGCC
           ATGACAAAGG ACCCTATGAA TGTGAAATAC AGAAC---CC AGTGGGTGCC
           ATGACAAAGG ACCCTATGAA TGTGAAATAC AGAAC---CC AGTGGGTGCC
           ATGACAAAGG ACCCTATGAA TGTGAAATAC AGAAC---TC AGTGGGTGCC
           ATGACAAAGG ACCCTATGAA TGTGAAATAC AGAAC---TC AGTGGGTGCC
           ATGAGAAAGG ACCCTATGAA TGTGAAATAC AGAAC---CC AGTGGGTGCC
           ATGACATAGG ACCCTATGAA TGTGAAATAC AGAAC---CC AGTGGGTGCC
           ATGACATAGG ACCCTATGAA TGTGAAATAC AGAAC---CC AGTGGGTGCC
           ATGACATAGG ACCCTATGAA TGTGAAATAC AGAAC---CC AGTGGGTGCC
           ATGACATAGG ACCCTATGAA TGTGAAATAC AGAAC---CC AGTGGGTGCC
           ATGACATAGG ACCCTATGAA TGTGAAATAC AGAAC---CC AGTGGGTGCC
           ATGACAGAGG ACCCTATGAG TGTGAAATAC AGAAC---AC ACTGAGTGCC
           ATGACACAGG ACCCTATGAA TGTGAAATAC AGAAC---AC ACTGAGTGCC
           ATGACACAGG ACCCTATGAA TGTGAAATAC AGAAC---AC ACTGAGTGCC
           ATGACACAGG ACCCTATGAG TGTGAAATAC AGAAC---CT AGTGAGTGCC
           ATGACACAGG ACCCTATGAG TGTGAAATAC AGAAC---CC AGTGAGTGTG
           ATGACACAGG ACCCTATGAG TGTGAAATAC AGAAC---CC AGTGAGTGTG
           ATGACACAGG ACCCTATGAG TGTGAAATAC AGAAC---CC AGTGAGTGCG
           ATGACACAGG ACCCTATGAG TGTGAAATAC AGAAC---CC AGTGAGTGCA
           ATGACACAGG ACCCTATGAA TGTGGAATCC AGAAC---TC AGAGAGTGCA
           ATGACACAGG ACCCTATGAA TGTGGAATCC AGAAC---TC AGAGAGTGCA
           ATGACACAGG ACCCTATGAA TGTGGAATCC AGAAC---TC AGAGAGTGCA
           ATGACACAGG ACCCTATGAA TGTGGAATCC AGAAC---TC AGAGAGTGCA
           ATGACACAGG ACCCTATGAA TGTGGAATCC AGAAC---TC AGAGAGTGCA
           ATGACACAGG ACCCTATGAA TGTGGAATCC AGAAC---TC AGAGAGTGCA
           ATGACACAGG ACGCTATGAA TGTGGAATCC AGGAC---TC AGTGAGTGCA
           ATGACACAGG ACGCTATGAA TGTGGAATCC AGGAC---TC AGTGAGTGCA
           ATGACACAGG ACCCTATGAA TGTGGAATCC AGGAC---TC AGTGAGCGCA
           ATGACACAAC ATTCTACGAA TGTGAAACCC AGAAC---CC AGTGAGTGTC
           ATGACACAAC ATACTACGAA TGTGAAACCC AGAAC---CC AGTGAGTGTC
           ACGACACAAC GTTCTACGAA TGTGAAACCC AGAAC---CC AGTGAGTGTC
           ACGACACAAC GTTCTACGAA TGTGAAACCC AGAAC---CC AGTGAGTGTC
           ATGACACAAC ATCCTACGAA TGTGAAACCC AGAAC---CC AGTGAGTGTC
           ACGACACAAC ATCCTACGAA TGTGAAACCC AGAAC---CC AGTGAGTGTC
           ATGACACAGC GTTCTACGAA TGTGAAACCC AGAAC---CC AGTGAGTGTC
           ATGACACAGC GTTCTACGAA TGTGAAACCC AGAAC---CC AGTGAGTGTC
           ATGACACAAC ATCCTACAAA TGTGAAACCC AGAAC---CC AGTGAGTGTC
           ATGACACAAC ATCCTACAAA TGTGAAACCC AGAAC---CC AGTGAGTGTC
           ATGACACAAC ATCCTACGAA TGTGAAACCC AGAAC---CC AGTGAGTGTC
           ATGACACAGC GTTCTACGAA TGTGAAACCC AGAAC---CC AGTGAGTGTC
           ATGACAGAGC AATCTACGAA TGTGAAACCC AGAAC---CC AGTGAGTGTC
           ATGACACAGC AAGCTACAAA TGTGAAACCC AGAAC---CC AGTGAGTGCC
           ATGACACAGC AAGCTACAAA TGTGAAACCC AGAAC---CC AGTGAGTGCC
           ATGACACAGC AAGCTACAAA TGTGAAACCC AGAAC---CC AGTGAGTGCC
           ATGACATAGG ACCCTATGAA TGTGAAACCC AGAAC---CC AGTGAGTGCC
           ATGATGTAGG ACCCTATGAG TGTGGAATCC AGAAT---GA ATTAAGTGTT
           ATGATGTAGG ACCCTATGAG TGTGGAATCC AGAAC---GA ATTAAGTGTT
           ATGATGTAGG ACCCTATGAG TGTGGAATCC AGAAC---GA ATTAAGTGTT
           ATGATGTAGG ACCCTATGAG TGTGGAATCC AGAAC---GA ATTAAGTGTT
           ATGATGTAGG ACCCTATAAG TGTGGAATCC AGAAC---GA ATTAAGTGTT
           ATGATGTAGG ACCCTATGAG TGTGGAATCC AGAAC---GA ATTAAGTGTT
           ATGACGCAGG ACCCTATGAG TGTGGAATCC AGAAC---CA ATTG------
           ATGACACAGG ACCCTATGAG TGTGGAACCC AGAAC---CA ATTG------
           ATGACGCAGG AACCTATGAG TGTGGAACCC AGAAC---AA ATTG------
           ACGATGCAGG ACCCTATCAA TGTGAAATAC GGGAC---CG ATATGGTGGC
           ATGACACGGG GCCCTATGCC TGTGAGGTCT GGAAC---TG GGGCAGCCAG
           ATGACACAGG GCCCTATGCC TGTGAGGTCT GGAAC---TG GGGCAGCCGG
           ATGACACAGG GCCCTATGCC TGTGAGGTCT GGAAC---TG GGGCAGCCGG
           ATGACACGGG GCCCTATGCC TGTGAGGTCT GGAAC---TG GGGCAGCCGG
           ATGACACCGG GCCCTATGCC TGTGAGGTCT GGAAC---TG GGGCAGCCGG
           ATGACACGGG GCCCTATGCC TGTGAGGTCT GGAAC---TG GGGCAGCTGG
           ATGACACGGG GCCCTATGCC TGTGAGGTCT GGAAC---TG GGGCAGCTGG
           ATGACACGGG GCCCTATGCC TGTGAGGTCT GGAAC---TG GGGCAGCTGG
           ATGACACGGG GCCCTATGCC TGTGAGGTCT GGAAC---TG GGGCAGCCGG
           ATGACACGGG GCCCTATGCC TGTGAGGTCT GGAAC---TG GGGCAGCCGG
           ATGACACGGG GCCCTATGCC TGTGAGGTCT GGAAC---TG GGGCAGCCGG
           ATGACACGGG GCCCTATGCC TGTGAGGTCT GGAAC---TG GGGCAGCCAG
           ATGACACGGG GCCCTATGCC TGTGAGGTCT GGAAC---TG GGGCAGCCAG
           ATGACACGGG GCCCTATGCC TGTGAGGTCT GGAAC---TG GGGCAGCCGG
           ACGACACAGG GCCCTATGCC TGTGAGGTCT GGAAC---TG GGGCAGCCAG
           ACGACACAGG GCCCTATGCC TGTGAGGTCT GGAAC---TG GGGCAGCCAG
           ACGACACAGG GCCCTATGCC TGTGAGGTCT GGAAC---TG GGGCAGCCAG
           AGGATGCTGG GAAGTATTCG TGTGAGGTCT TCAAC---CT AATCAGTAAG
           AGGATGCTGG GAAGTATTCG TGTGAGGTCT TCAAC---CT AATCAGTAAG
           AGGATGCTGG GAAGTATTCG TGTGAGGTCT TCAAC---CT AATCAGTAAG
           AGGATGCTGG GAAGTATTCG TGTGAGGTCT TCAAC---CT AATCAGTAAG
           AGGATGCTGG GAAGTATTCA TGTGAGGTCT TCAAC---CT AATCAGTAAG
           AGGATGCTGG GAAGTATTCA TGTGAGGTCT TCAAC---CT AATCAGTAAG
           AGGATGCTGG GAAGTATTCA TGTGAGGTCT TCAAC---CT AATCAGTAAG
           AGGATGCTGG GAATTATTCG TGTGAGGTCT TCAAC---CT AATCAGTAAG
           AGGATGCTGG GAATTATTCG TGTGAGGTCT TCAAC---CT AATCAGTAAG
           AGGATGCTGG GAATTATTCG TGTGAGGTCT TCAAC---CT AATCAGTAAG
           AGGATGCTGG GACGTATTGG TGTGAGGTCT TCAAC---CC AATCAGTAAG
           AGGATGCTGG GACGTATTGG TGTGAGGTCT TCAAC---CC AATCAGTAAG
           AGGATGCTGG GACGTATTGG TGTGAGGTCT TCAAC---CC AATCAGTAAG
           AGGATGCTGG GACGTATTGG TGTGAGGTCT TCAAC---CC AATCAGTAAG
           AGGATGCGGG GAAGTATTGG TGTGAGGTCT TCAAC---TC AATCAGTAAG
           AGGATGCTGG GCAGTATTAT TGTGAGGTCT CCAAC---CC AATCAGTGTC
           AGGATGCTGG GCAGTATTAT TGTGAGGTCT CTAAC---CC AATCAGTGTC
           AGGATGCTGG GCAGTATTAT TGTGAGGTCT CCAAC---CC AATCAGTGTC
           AGGATGCTGG GGAGTATTAT TGTGAGGTCT CCAAC---CC AATCAGTGTC
           AGGACGCCGG GGAGTATCAG TGTGAGGTCT CCAAC---CC AGTCAGCTCC
           AGGACGCTGG GGAGTATCAG TGTGAGGTCT CCAAC---CC AGTCAGCTCC
           AGGATGCTGG GGAGTATCAG TGTGAGGTCT CCAAC---CC AGTCAGCTCC
           AGGAGGCCGG TGCCTATCAA TGTGAGGTGT GGAAC---CC GGTCAGTGTC
           AGGAGGCCGG TGCCTATCAA TGTGAGGTGT GGAAC---CC GGTCAGTGTC
           AGGAGGCCGG TGCCTATCAA TGTGAGGTGT GGAAC---CC GGTCAGTGTC
           AGGAGGCCGG TGCCTATCAA TGTGAGGTGT GGAAC---CC GGTCAGTGTC
           AGGAGGCCGG TGCCTATCAA TGTGAGGTGT GGAAC---CC GGTCAGTGTC
           AGGAGGCCGG TGCCTATCAA TGTGAGGTGT GGAAC---CC GGTCAGTGTC
           AGGAGGCCGG TGCCTATCAA TGTGAGGTGT GGAAC---CC GGTCAGTGTC
           AGGAGGCCGG CGCCTATCAG TGTGAGGTGT GGAAC---CC GGTCAGTGTC
           AGGAGGCCGG CGCCTATCAG TGTGAGGTGT GGAAC---CC GGTCAGTGTC
           AGGAGGCCGG CGCCTATCAG TGTGAGGTGT GGAAC---CC GGTCAGTGTC
           AGGAGGCCGG CGCCTATCAG TGTGAGGTGT GGAAC---CC GGTCAGTGTC
           AGGAGGCCGG CGCCTATCAG TGTGAGGTGT GGAAC---CC GGTCAGTGTC
           AGGAGGCCGG TGCCTATCAA TGTGAGGTGT GGAAC---GC GGTCAGTGCC
           AGGAGGCCGG TGCCTATCAA TGTGAGGTGT GGAAC---GC GGTCAGTGCC
           AGGAGGCTGG TGCCTATCAA TGTGAGGTGT GGAAC---GC GGTCAGTGCC
           AGGAGGCCGG CGCCTATCAG TGTGAGGTGT GGAAC---GC GGTCAGTGTC
           AGGAGGCCGG CACCTATCAG TGTGAGGTGT GGAAC---CC GGTCAGTGTC
           AGGAGGCCGG TGCTTATCAG TGTGAGGTGT GGAAC---CC GGTCAGTGTC
           AGGAGGCAGG CGCCTATCAG TGTGAGGTGT GGAAC---CC GGTCAGTGTC
           ATGACAGA-- -ACAATTCAG TGCGTGATAG AGAGTTTCCC AGAGATCTTT
           ATGACAGA-- -ACAATTCAG TGCGTGATAG AGAGTTTCCC AGAGATCTTT
           ATGACAGA-- -ACAATTCAG TGCATGATAG AGAGTTTCCC AGAGATCTTT
           ATGACAGA-- -ACAATTCAG TGCATGATAG AGAGTTTCCC AGAGATCTTT
           ATGACAGA-- -ACACTTCAG TGCGTGATAG AGAGTTTCCC AGAGATCTTT
           ATGACAGA-- -ACACTTCAG TGCGTGATAG AGAGTTTCCC AGAGATCTTT
           ATGACAGA-- -ACACTTCAG TGCGTGATAG AGAGTTTCCC AGAGATCTTT
           ATGACAGA-- -ACACTTCAG TGTGTGATAG AGAGTTTCCC AGAGATCTTT
           CTGAGAGA-- -ACTCTTCAG TGTGCAATAG AGAGTTTCCC AGACATCTTC
           CTGAGAGA-- -ACTCTTCAG TGTGCAATAG AGAGTTTCCC AGACATCTTC
           CTGAGAGA-- -ACTCTTCAG TGTGCGATAG AGAGTTTCCC AGACATCTTC
           ATAATAGTGG ATCCTATACC TGCCACGCCA ATAACTCAGT CACTGGCCAC
           ATAATAGTGG ATCCTATACC TGCCACGCCA ATAACTCAGT CACTGGCCGC
           ATAATAGTGG ATCCTATACC TGCCACGCCA ATAACTCAGT CACTGGCCGC
           ATAATAGTGG ATCCTATACC TGCCACGCCA ATAACTCAGT CACTGGCCGC
           ATAATAGTGG ATCCTATACC TGCCACGCCA ATAACTCAGT CACTGGCCGC
           ATAATAGTGG ATCCTATACC TGCCACGCCA GTAACTCAGT CACTGGCCGC
           ATAATAGTGG ATCCTATACC TGCCATGCCA GTAACTCAGT CACTGGCCGC
           ATAATAGTGG ATCCTATACC TGCCACGCCA ATAACTTAGT CACTGGCCGC
           ATAATAGTGG ATCCTATACC TGCCACGCCA ATAACTCAGT CACTGGCCGC
           ATAATAGTGG ATCCTATACC TGCCACGCCA ATAACTCAGT CACTGGCCGC
           ATAATAGTGG ATCCTATACC TGCCACGCCA ATAACTCAGT CACTGGCTGC
           ATAATAGTGG ATCCTATACC TGCCACGCCA ATAACTCAGT CACTGGCCGC
           ATAATAGTGG ATCCTATACC TGCCACGCCA ATAACTCAGT CACTGGCCGC
           ATAATAGTGG ATCCTATACC TGCCACGCCA ATAACTCAGT CACTGGCCGC
           ATAATAGCGG ATCCTATATG TGCCAAGCCC ATAATTCAGA CACTGGCCTC
           ATAATAGCGG ATCCTATATG TGCCAAGCCC ATAACTCAGC CACTGGCCTC
           ATAATAGCGG ATCCTATATG TGCCAAGCCC ATAACTCAGC CACTGGCCTC
           ATAATAGCGG ATCCTATATG TGCCAAGCCC ATAACTCAGC CACTGGCCTC
           ATAATAGCGG ATCCTATATG TGCCAAGCCC ATAACTCAGC CACTGGCCTC
           ATAATAGCGG ATCCTATATG TGCCAAGCCC ATAACTCAGC CACTGGCCTC
           ATAATAGCGG ATCCTATATG TGCCAAGCCC ATAACTCAGC CACTGGCCTC
           ATAATAGCGG ATCCTATATG TGCCAAGCCC GTAACTCAGC CACTGGCCTC
           ATAATAGCGG ATCCTATATG TGCCAAGCCC ATAACTCAGC CACTGGCCTC
           ATAATAGCGG ATCCTATATG TGCCAAGCCC ATAACTCAGC CACTGGCCTC
           ATAATAGCGG ATCCTATATG TGCCAAGCCC ATAACTCAGC CACTGGCCTC
           ATAATAGCGG ATCCTATATG TGCCAAGCCC ATAAGTCAGG CACTGGCCTC
           ATAATAGCGG ATCCTATACG TGCCAAGCCC ATAACTCAGA CACTGGCCTC
           ATAATAGCGG ATCCTATACG TGCCAAGCCC ATAACTCAGA CACTGGCCTC
           ATAATAGTGG ATCCTATACG TGCCAAGCCC ATAACTCAGA CACTGGCCTC
           ATAATAGCGG ATCCTATACG TGCCAAGCCC ATAACTCAGA CACTGGCCTC
           ATAATAGCGG ATCCTATACG TGCCAAGCCC ATAACTCAGA CACTGGCCTC
           ATAATAGCGG ATCCTATATG TGCCAAGCCC ATAACTCAGT CACTGGCCTC
           ATAATAGCGG ATCCTATATG TGCCAAGCCC ATAACTCAGC CACTGGCCTC
           ATAATAGCGG ATCCTATATG TGCCAAGCCT ATAACTCAGC CACTGGCCTC
           ATAATAGCGG ATCCTATATG TGCCAAGCCT ATAACTCAGC CACTGGTCTC
           ATAATAGCGG ATCCTATATG TGCCAAGCCT ATAACTCAGC CACTGGCCTC
           ATAATAGCGG ATCCTATATG TGCCAAGCCC ATAACTCAGC CACTGGCCTC
           ATAATAGCGG ATCCTATATG TGCCAAGCCC ATAACTCAGC CACTGGCCTC
           ATAATAGCGG ATCCTATATG TGCCAAGCCC ATAACTCGGC CACTGGCCTC
           ATAATAGCGG ATCCTATATG TGCCAAGCCC ATAACTCGGC CACTGGCCTC
           ATAATAGCGG ATCCTATATG TGCCAAGCCC ATAACTCGGC CACTGGCCTC
           ATAATAGCGG ATCCTATATG TGCCAAGCCC ATAACTCAGC CACTGGCCTC
           ATAATAGCGG ATCCTATATG TGCCAAGCCC ATAACTCGGC CACTGGCCTC
           ATAATAGCGG ATCCTATATG TGCCAAGCCC ATAACTCAGC CACTGGCCTC
           ATAATAGCGG ATGCTATATG TGCCAAGCCC ATAACTCAGC CACTGGCCTC
           GTCACAGCGG ATCCTATATG TGCCGTGCCC ATAACTCGGC CACTGGCCAC
           GTCACAGCGG ATCCTATATG TGCCATGCCC ATAACTCGGC CACTGGCCAC
           ATCACAGCGG ATCCTATATG TGCCATGCCC ACAACTCGGC CACTGGCCAC
           ATCACAGCGG ATCCTATATG TGCCATGCCC ACAACTTCGT CACTGGCCGC
           ATCACAGCGG ATCCTATATG TGCTATGCCC AAAACTCAGC CACTGGCCTC
           ATCACAGCGG ATCCTATATG TGCTATGCCC AAAACTCAGC CACTGGCCTC
           ATCACAGCGG ATCCTATACC TGCTATGCCC AAAACTCAGC CACTGGCCTC
           AGAACAGCGG ATCCTATGCC TGCCACGCCA CTAACTCAGC CACTGGCCAC
           AGAACAGCGG ATCCTATGCC TGCCACGCCA CTAACTCAGC CACTGGTCGC
           AGAACAGCGG ATCCTATGCC TGCCACGCCA CTAACTCAGC CACTGGTCGC
           AGAACAGCGG ATCCTATGCC TGCCACGCCA CTAACTCAGC CACTGGTCGC
           AGAACAGCGG ATCCTATGCC TGCCATGCCA CTAACTCAGC CACTGGCCAC
           AGAACAGCGG ATCCTATGCC TGCCATGCCA CTAACTCAGC CACTGGCCAC
           AGAACAGTGG ATCCTATGCC TGCCACGCCA CTAACTCAGC CACTGGCCAC
           AGAACAGCGG ATCCTATGCC TGCCACGCCA CTAACTCAGC CACTTGCCGC
           AGAACAGCGG ATCCTATGCC TGCCACGCCA CTAACTCAGC CACTTGCCGC
           AGAACAGCGG ATCCTATGCC TGCCACGCCA CTAACTCAGC CACTTGCCGC
           AGAACAGCGG ATCCTATGCC TGCCACACCA CTAACTCAGC CACTGGCCGC
           AGAACAGCGG ATCCTATGCC TGCCACACCA CTAACTCAGC CACTGGCCGC
           AGAACAGCGG ATCCTATGCC TGCCACGCCA CTAACTCAGC CACTGGCCGC
           AGAACAGCGG ATCCTATGCC TGCCACACCA CTAACTCAGC CACTGGCCGC
           AGAACAGCGG ATCCTATGCC TGCCACGCCA CTAACTCAGC CACTGGCCGC
           AGAACAGTGG ATCCTACACC TGCCACGCCA TGAACCCAGC CACTGGCCGC
           AGAACAGCGG ATCCTACACC TGCCATGCCA TGAACCCAGC CACTGGCCGC
           AGAACAGCGG ATTCTACACC TGCCACGCCA TGAACCCAGC CACTGGCCGC
           AGAACAGCGG ATCCTATGCC TGCCACGCCG TGAACCCAGC CACTGGCCAC
           ATCGTAGTGG ATCCTATGCC TGCGTCGCCC TTAACCCAGT CACTGGCCGC
           ATGACAGTGG ATCCTATGCC TGCGTCGCCC TTAACCCAGT CACTGGCCGA
           ATCATAGTGG ATCCTATGCC TGCGTCGCCC TTAACCCAGT CACTGGCCGC
           ATCATAGTGG ATCCTATGCC TGCGTCGCCC TTAACCCAGT CACTGGCCGC
           AGAACAGCAG ACTCTATACC TGCCAGGCCA ATAACTCAGC CAGTGGCCAC
           AGAACAGCAG ACTCTATACC TGCCAGGCCA ATAACTCAGC CAGTGGCCAC
           AGAATAGCAG ACTCTATACC TGCCAAGCCA ATAACTCAGC CAGTGGCCAC
           AGAACAGCGG ACTCTATACC TGCCAGGCCA ATAACTCAGC CAGTGGCCAC
           AGAACAGCGG ACTCTATACC TGCCAGGCCA ATAACTCAGC CAGTGGCCAC
           AGAACAGTGG ACTCTATACC TGCCACGCCA ATAACCTGGC CACAGGCCGC
           AGAACAGTGG ACTCTATACC TGCCATGCCA ATAACTCGGC CACAGGCCGC
           AGAACAGCGG ACTCTATACC TGCCATGCCA ATAACTCGGC CACAGGCCGC
           ATAATAGCGG ATCCTATGCT TGCCTCGCCC ATAACTCAGC CACTGGCCTC
           ATAATAGTGG ATCCTATGCT TGCCTCGCCC ATAACTCAGC CACTGGCCTC
           ATAATAGTGG ATCCTATGCT TGCCTCGCCC ATAACTCAGC CACTGGCCTC
           ATAATAGTGG ATCCTATGCT TGCCTCGCCC ATAACTCAGC CACTGGCCTC
           ATAATAGTGG ATCCTATGCT TGCCTCGCCC ATAACTCAGC CACTGGCCTC
           ATAATAGTGG ATCCTATGCT TGCCTCGCCC ATAACTCAGC CACTGGCCTC
           ATAATAGTGG ATCCTATGCT TGCCTCGCCC ATAACTCAGC CACTGGCCTC
           ATAATAGTGG ATCCTATGCT TGCCTCGCCC ATAACTCAGC CACTGGCCTC
           ATAATAGTGG ATCCTATGCT TGCCTTGCCC ATAACTCAGC CACTGGCCTC
           ATAATAGTGG ATCCTATGCT TGCCTCGCCC ATAACTCAGC CACTGGCCTC
           ATAAGAGTGG ATCCTATGCT TGCCTCGCCC ATAACTCAGC CACTGGCCTC
           AGAAGAGTGG ATCCTATGCT TGCCTCGCCC ATAACTCAGC CACTGGCCTC
           ATAAGAGTGG ATCCTATGCT TGCCTCGCCC ATAACTCAGC CACTGGCCTC
           ATAATAGTGG ATCCTATGCT TGCCTCACCC ATAACTCAGC CACTGGCCTC
           ATAATAGTGG ATCCTATGCT TGCCTTGCCC ACAGCTCAGC CACTGGCCTC
           ACAATAACGG GGCCTATGCC TGTTTTGTCT CTAACTTGGC TACTGGTCGC
           ACAATAACGG GGCCTATGCC TGTTTTGTCT CTAACTTGGC TACTGGTCGC
           ACAATAACGG GGCCTATGCC TGTTTTGTCT CTAACTTGGC TACCGGTCGC
           ACAATAACGG GGCCTATGCC TGTTTTGTCT CTAACTTGGC TACTGGTCGC
           ACAACAACGG GGCCTATGCC TGTTTTGTCT CTAACTTGGC TACTGGTCGC
           ACAATAACGG GGCCTATGCC TGTTTTGTCT CTAACTTGGA TACTGGTCGC
           ACAATAACGG GGCCTATGCC TGTTTTGTCT CTAACTTGGA TACTGGTCGC
           ACAATAACGG GGCGTATGCC TGTTTTGTCT CTAACTTGGC TACTGGTCGC
           ACAATAACGG GGCCTATGCC TGTTTTGTCT CTAACTTGGC TACTGGTCGC
           ATAATAATGG GACCTATGCC TGTTTTGTCT CTAACTTGGC TACTGGCCGC
           ATAATAATGG GACCTATGCC TGTTTTGTCT CTAACTTGGC TACTGGCCGC
           ATAATAACGG GACCTATGCC TGTTTTGTCT CTAACTTGGC TACTGGCCGC
           ATAATAACGG GGCCTATGCC TGTTTTGTCT CTAACTTGGC TACTGGCCGC
           ATAATAACGG GGCCTATGCC TGTTTTGTCT CTAACTTGGC TACTGGCCGC
           ATCATAACGG GGCCTACGCC TGTTTTGTCT CTAACTTGGC AACTGGCCGC
           GTGATAACGG GGCCTACGCC TGTTTTGTCT CTAACTCAGC GACTAGCCGC
           ATCATAACGG TGCCTACGCC TGTCGTGTCT CTAACTCAGC GACTGGCCGC
           ATCACACCGC AGTCTATGGC TGCTTTGTCT CTAACTCAGC GACCCGCCGC
           AGCATAGCGG GCTCTATGCT TGCTCTGTTC GTAACTCAGC CACTGGCATG
           CCCAGGAGGG GACGTACACA TGTATTGCAA AGAACACCAA GACCCTGCTA
           CCCAGGAGGG GACGTACACA TGTATTGCGA AGAACACCAA GACCCTGCTA
           CCCAGGAGGG GACGTACACA TGTATTGCGA AGAACACCAA GACCCTGCTA
           CCCAGGAGGG GACGTACACA TGTATTGCGA AGAACACCAA GACCCTGCTA
           CCCAGGAGGG GACGTACACA TGTATTGCGA AGAACACCAA GACCCTGCTA
           CCCAGGAGGG GACATACACA TGTATTGCGA AGAACACCAA GACCCTGCTA
           CCCAGGAGGG AACGTACACG TGTATTGCGA AGAACACCAA GACCCTGCTA
           CCCAGGAGGG GACGTACACA TGTATTGCGA AGAACACCAA GACCCTGCTA
           CCCAGGAGGG GACGTACACA TGTATTGCGA AGAACACCAA GACCCTGCTA
           CCCAGGAGGG GACGTACACA TGTATTGCGA AGAACACCAA GACCCTGCTA
           CCCAGGAGGG GACGTACACA TGTATTGCGA AGAACACCAA GACCCTGCTA
           CCCAGGAGGG GACGTACACA TGTATTGCGA AGAACACCAA GACCCTGCTA
           CCCAGGAGGG GACGTACACA TGTATTGCGA AGAACACCAA GACCCTGCTA
           CCCAGGAGGG GACGTACACA TGTATTGCGA AGAACACCAA GACCCTGCTA
           CCCAGGAGGG GACGTACACA TGTATTGTGA AGAACACCAA GACCCTGCTA
           CCCAGGAGGG GACGTACACA TGTATTGTGA AGAACACCAA GACTCTGCTC
           CCCAGGAGGG GACGTACACG TGTATTGTGA AGAACACCAA GACCCTGCTC
           CCCAGGAGGG GACGTACACG TGTATCGTGA AGAACACCAA GACCCTGCTC
           CCCAGGAGGG GACGTACACG TGTATTGTGA AGAACACCAA GACCCTGCTC
           AACACAACGG GATCTACAAC TGCACAGCCT CCAACCCTCT CACCGGCCTG
           AACACAACGG GATCTACAAC TGCACAGCCT CCAACCCTCT CACCGGCCTG
           AACACAACGG GATCTACAAC TGCACAGCCT CCAACCCTCT CACCGGCCTG
           AACACAACGG GATCTACAAC TGCACAGCCT CCAACCCTCT CACCGGCCTG
           AACACAACGG GATCTACAAC TGCACAGCCT CCAACCCTCT CACCGGCCTG
           AACACAACGG GATCTACAAC TGCACAGCCT CCAACCCTCT CACCGGCCTG
           AACACGACGG GATCTACAAC TGCACAGCCT CCAACTCTCT CACTGGCCTG
           AACACGACGG GATCTACAAC TGCACAGCCT CCAACTCTCT CACTGGCCTG
           AACACGACGG GATCTACAAC TGCACAGCCT CCAACTCTCT CACTGGCCTG
           AACACGACGG GATCTACAAC TGCACAGCCT CCAACTCTCT CACTGGCCTG
           AACACGACGG GATCTACAAC TGCACAGCCT CCAACTCTGT CACTGGCCTG
           AACACAACGG GATCTACAAC TGCACAGCCT CCAACCCTCT CACCGGCCTG
           AACACAACGG GATCTACAAC TGCACAGCCT CCAACCCTCT CACCGGCCTG
           AACACAACGG GATCTACAAC TGCACAGCCT CCAACCCTCT CACCGGCCTG
           AACACGACGG GATCTACAAC TGCACAGCCT CCAACCCGCT CACTGGCCTG
           AACACGATGG GATCTACAAC TGCACAGCCT CCAACCCGCT CACCGGCCTG
           AACACGACGG CATCTACAAC TGCACAGCGT CCAACCCGCT CACCGGCCTG
           AACATGAGGG CCTGTACAAG TGCTTGGTGT CCAACAGTGC CACCCACCTG
           AACATGAGGG CCTGTACAAG TGCTTGGTGT CCAACAGTGC CACCCACCTG
           AACATGAGGG CCTGTACAAG TGCTTGGTGT CCAACAGTGC CACCCACCTG
           AACATGAGGG CCTGTACAAG TGCTTGGTGT CCAACAGTGC CACCCACCTG
           AAGATGAGGG CCTGTACAAG TGCTTGGTGT CCAACAGTGC CACCCACCTG
           AAGATGAGGG CCTGTACAAG TGCTTGGTGT TCAACAGTGC CACCCACCTG
           AACATGAGGG CCTGTACAAG TGCTTGGTGT CCAACAGTGA CACCCACCTG
           AACATGAGGG CCTGTACAAG TGCTTGGTGT CCAACAGTGA CACCCACCTG
           AACATGAGGG CCTGTACAGG TGCTTGGTGT CCAACAGTGC CACCCACCTG
           AACATGAGGG CCTGTACAGG TGCTTGGTGT CCAACAGTGC CACCCACCTG
           AACATGAGGG CCTGTACAGG TGCTTGGTGT CCAACAGTGC CACCCACCTG
           AACATGAGGG CCTGTACAGG TGCTTGGTGT CCAACAGTGC CACCCACCTG
           AACATGAGGG CCTGTACAGG TGCTTGGTGT CCAACAGTGC CACCCACCTG
           AACATGAGGG CCTGTACAAG TGCTTGGTGT TCAACAGTGA CACCCACCTG
           AACATGAGGG CCTGTACAGG TGCTTGGTGT CCAACGCTGC CACCCACCTG
           AACATGAGGG CCTGTACAGG TGCTTGGTGT CCAACGTTGC CACCCACCTG
           AACATGAGGG CCTGTACAGG TGCTTGGTGT CCAACGTTGC CACCCACCTG
           AGTAGATGGG CCGTTAGCAA TGCACTGTGG AGAACCCTGT GACACAGCTG
           AGCAGATGGG CCGTTAGCGA TGCACTGTGG AGAACCCCGT GACACAGCTG
           AGCAGATGGG CCGTTACCGA TGCACTGTGG AGAACCCCGT GACACAGCTG
           AGTAGATGGG CCATTAGCAA TGCACTGTGG AGAACCCTGT GACACAGCTG
           AGCAGATGGG CCGTTACCGA TGCATTGTGG AGAACCCCGT GACAGAGCTG
           AGCAGACAGG CCGTTACCGA TGCATCGTGG AGAACCCCAT GACACAGCTG
           AGCAGACAGG CCGTTACCGA TGCATCGTGG AGAACCCCAT GACACAGCTG
           AGCAGACAGG CCGTTACCGA CGCATCGTGG AGAACCCCAT GACACAGCTG
           AACAGATGGG CAGTTACCGA TGCATCGTGG AGAACCCTGC GACACAGCTG
           AGCAGATGGG CAGTTACCGA TGCATCGTGG AGAACCCTGT GACACAGCTG
           AGCAGATGGG CAGTTACCGA TGCATTGTGG AGAACCCTGT GACACAGCTG
           CAGACACTGG CCGCTACACA CTCAAGACGG TCACA---CT GCAGGGCAAG
           CAGACACTGG CCGCTACACA CTCAAGACCG TCACA---CT GCAGGGCAAG
           CAGACACTGG CCGCTACACA CTCAAGACCG TCACA---CT GCAGGGCAAG
           CAGACACTGG CCGCTACACA CTCAAGACCG TCACA---CT GCAGGGCAAG
           CAGACACTGG CCGCTACACA CTCAAGACCG TCACA---CT GCAGGGCAAG
           CAGACACTGG CCGCTACACA CTCAAGACCG TCACA---CT GCAGGGCAAG
           CAGACACTGG CCGCTACACG CTCAAGACCG TCACA---CT GCAGGGCAAG
           CAGACACTGG CCGCTACACA CTCAAGACCG TCACA---CT GCAGGGCAAG
           CAGACACTGG CCGCTACACA CTCAAGACCG TCACA---CT GCAGGGCAAG
           CAGACACTGG CCGCTACACA CTCAAGACCG TCACA---CT GCAGGGCAAG
           CAGACACTGG CCGCTACACA CTCAAGACCG TCACA---GT GCAGGGCAAG
           CGGACACTGG CCGCTACACA CTCAAGACTG TCACA---CT GCAGGGCAAG
           CGGACACTGG CCGCTACACA CTCAAGACTG TCACG---CT GCAGGGCAAG
           CGGACACTGG CCGCTACACA CTCAAGACTG TCACG---CT GCAGGGCAAG
           CAGACACTGG CCGCTACACA CTCAAGACCG TCACA---GT GCAGGGCAAG
           CAGACACTGG CCGCTACACA CTCAAGACCG TCACA---GT GCAGGGCAAG
           CAGACACTGG CCGCTACACA CTCAAGACCG TCACA---GT GCAGGGCAAG
           CAGACACTGG CCGCTACACA CTCAAGACTG TCACA---GT GCAGGGCAAG
           CAGACGCTGG CCGCTACACA CTCAAGACCG TCACG---CT GCAGGGCAAG

           AACCGCAGTG ACCCAGTCAC CTTGAATGTC ACC------- --------
           AACCGCAGTG ACCCAGTCAC CTTGAATGTC ACC------- --------
           AACCGCAGTG ACCCAGTCAC CTTGAATGTC ACC------- --------
           AACTGCAGTG ACCCAGTCAC CTTGAATGTC ACC------- --------
           AACCGCAGTG ACACAGTCAC CTTGAATGTC ACC------- --------
           AACCGCAGTG ACCCAGTCAC CTTGAATGTC ACC------- --------
           AACCGCAGTG ACCCAGTCAC CTTGAATGTC ACC------- --------
           AACCGCAGTG ACCCAGTCAC CTTGAATGTC ACC------- --------
           AACCGCAGTG ACCCAGTCAC CTTGAATGTC ACC------- --------
           AACCGCAGTG ACCCAGTCAC CTTGAATGTC ACC------- --------
           AAACGCAGTG ACCCAGTCAC CTTGAATGTC ACC------- --------
           AACCGCAGTG ACCCAGTCAC CTTGAATGTC ACC------- --------
           AACCGCAGTG ACCCAGTCAC CTTGAATGTC ACC------- --------
           AACCGCAGTG ACCCAGTCAC CTTGAATGTC ACC------- --------
           AACCTCAGTG ACCCAGTCAT CCTGAATGTC ---------- --------
           AACCTCAGTG ACCCAGTCAT CCTGAATGTC ---------- --------
           AACCTCAGTG ACCCAGTCAT CCTGAATGTC ---------- --------
           AACTTCAGTG ACCCAGTCAT CCTGAATGTC ---------- --------
           AACCTCAGTG ACCCAGTCAT CCTGAATGTC ---------- --------
           AACCTCAGTG ACCCAGTCAT CCTGAATGTC ---------- --------
           AACCTCAGTG ACCCAGTCAT CCTGAATGTC ---------- --------
           AACCTCAGTG ACCCAGTCAT CCTGAATGTC ---------- --------
           AATCTCAGTG ACCCAGTCAT CCTGAATGTC ---------- --------
           AGCTGCAGTG ACCCAGTCAC CCTGGACGTC CTCTAT---G GACCA---
           AGCTGCAGTG ACCCAGTCAC CCTGGACGTC CTCTAT---G GACCA---
           AACCGCAGTG ACCCAGTCAC CCTGAATGTC ---------- --------
           AACCGCAGTG ACCCAGTCAC CCTGAATGTC ---------- --------
           AACCGCAGTG ACCCAGTCAC CCTGAATGTC ---------- --------
           AACCGCAGTG ACCCAGTCAC CCTGAATGTC ---------- --------
           AACCGCAGTG ACCCAGTCAC CCTGAATGTC ---------- --------
           AACCACAGTG ACCCAGTCAC CCTGGATGTC ---------- --------
           AACCACAGTG ACCCAGTCAC CCTGGATGTC ---------- --------
           AACCGCAGTG ACCCAGTCAC CCTGGATGTC ---------- --------
           AACCACAGTG ACCCAGTCAC CCTGGATGTC ---------- --------
           AACCGTAGTG ACGCAGTCAC CCTGGATGTC ---------- --------
           AACCGCAGTG ATGCAGTCAC CCTGGATGTC ---------- --------
           AACCGCAGTG ACGCAGTCAC CCTGGATGTC ---------- --------
           ATCCGCAGTG ACCCAGTCAC CCTGGATGTC ---------- --------
           AACTTCAGTG AGCCAGTCAC CCTGGATGTC CTCTAT---G GACCA---
           AACTTCAGTG ACCCAGTCAC CCTGGATGTC CTCTAT---G GACCA---
           AACTTCAGTG ACCCAGTCAC CCTGGATGTC CTCTAT---G GACCA---
           AACTTCAGTG ACCCAGTCAC CCTGGATGTC CTCTAT---G GACCA---
           AACTTCAGTG ACCCAGTCAC CCTGGATGTC CTCTAT---G GACCA---
           AACTTCAGTG ACCCAGTCAC CCTGGATGTC CTCTAT---G GACCA---
           AACTTCAGTG ACCCAGTCAC CCTGGATGTC CTCTAT---G GACCA---
           AGCTGCAGTG ACCCAGTCAC CCTGGATGTC CTCTAT---G GACCA---
           AACTTCAGTG ACCCAGTCAC CCTGAATGTC CTCTAT---G GCCCA---
           AACTTCAGTG ATCCAGTCAC CCTGAATGTC CTCTAT---G GCCCA---
           AACTTCAGTG ATCCAGTCAC CCTGAATGTC CTCTAT---G GCCCA---
           AACTTCAGTG ATCCAGTCAC CCTGAATGTC CTCTAT---G GCCCA---
           AACTTCAGTG ACCCAGTCAC CCTGAATGTC CTCTAT---G GCCCA---
           AACTTCAGTG ACCCAGTCAC CCTGAATGTC CTCTAT---G GCCCA---
           AACTTCAGTG ACCCAGTCAC CCTGAATGTC CTCTAT---G GCCCA---
           AACTTCAGTG ACCCAGTCAC CCTGAATGTC CTCTAT---G GCCCA---
           AACTTCAGTG ACCCAGTCAC CCTGAATGTC CTCTAT---G GCCCA---
           AACTTCAGTG ACCCAGTCAC CCTGAATGTC CTCTAT---G GCCCA---
           AACTTCAGTG ACCCAGTCAC CCTGAATGTC CTCTAT---G GCCCA---
           AACTTCAGTG ATCCAGTCAC CCTGAATGTG CTCTAT---G GCCCA---
           AACTTCAGTG ATCCAGTCAC CCTGAATGTG CTCTAT---G GCCCA---
           AACTTCAGTG ATCCAGTCAC CCTGAATGTG TTCTAT---G GCCCA---
           AACTTCAGTG ACCCAGTCAC CCTGAATGTC CTCTAT---G GCCCA---
           AACTTCAGTG ACCCAGTCAC CCTGAATGTC CTCTAT---G GCCCA---
           AACTTCAGTG ACCCAGTCAC CCTGAATGTC CTCTAT---G GCCCA---
           AACTTCAGTG ACCCAGTCAC CCTGAATGTC CTCTAT---G GCCCA---
           AACTTCAGTG ACCCAGTCAC CCTGAATGTC CTCTAT---G GCCCA---
           AACCGCAGTG ACCCAGTCAC CCTGAATGTC CTCTAT---G GCCCG---
           AACCGCAGTG ACCCAGTCAC TCTGAATGTC CTCTAT---G GCCCG---
           AACCGCAGTG ACCCAGTCAC CCTGGATGTC ---------- --------
           AACCGCAGTG ATCCCGTCAC CCTGGATGTC ---------- --------
           AACCACAGTG ATCCAGTCAC TCTGGATGTC ---------- --------
           AAACACAGTG ACCCAGCCAC CCTGAATGTT CTCTAT---G GCCCG---
           CACCGCAGTG ACCCAGTCAC TCCAAATGTC CTCTAT---G GCCCG---
           AGCTACAGTG ACCCAGTCAC GCTGAATGTC CTCTAT---G GACCG---
           AGCTACAGTG ACCCAGTCAC GCTGAATGTC CTCTAT---G GACCG---
           AGCTACAGTG ACCCAGTCAT GCTGAATGTC CTCTAT---G GACCG---
           AGCTACAGTG ACCCAGTCAC GCTGAATGTC CTCTAT---G GACCG---
           AGCTGCAGTG ACCCAGTCAC GCTGAATGTC CTCTAT---G GACCG---
           AGGCGCAGTG ACCCAGTCAC CCTGAATGTC ---------- --------
           AGGCGCAGTG ACCCAGTCAC CCTGAATGTC ---------- --------
           AGGCGCAGTG ACCCAGTCAC CCTGAATGTC ---------- --------
           AGGCGCAGTG ACCCAGTCAC CCTGAATGTC ---------- --------
           AGGCGCAGTG ACCCAGTCAC CCTGAATGTC ---------- --------
           AGGCGCAGTG ACCCAGTCAC CCTGAATGTC ---------- --------
           AGGCGCAGTG ACCCAGTCAC CCTGAATGTC ---------- --------
           AGGCGCAGTG ACCCTGTCAC CCTGAATGTT ---------- --------
           AGCCGCAGTG ACCCAGTCAC CCTGAATGTC ---------- --------
           AGCCGCAGTG ACCCAGTCAC CCTGAATGTC ---------- --------
           AGCCGCAGTG ACCCAGTCAC CCTGAATGTC ---------- --------
           AGCCGCAGTG ACCCAGTCAC CCTGAATGTC ---------- --------
           AGCCGCAGTG ACCCAGTCAC CCTGAATGTC ---------- --------
           AGCCGCAGTG ACCCAGTCAC CCTGAATGTT ---------- --------
           AGCCGCAGCG ACCCAGTCAC CCTCAATGTC ---------- --------
           AGCCGCAGCG ACCCAGTCAC CCTGCTTGTC ---------- --------
           AGCCACAGTG ACCCAGTCAC CCTGAATGTC ---------- --------
           AACCGCAGTG ACCCAGTCAC CCTGAATGTC ACC------- --------
           AACCGCAGTG ACCCAGTCAC ACTGAATGTC ACC------- --------
           AACCGCAGTG ACCCAGTCAC CCTGAATATC ACC------- --------
           AACCGCAGTG ACCCAGTCAC CCTGAATGTG ACC------- --------
           AAACGCAGTG ACCCAGTCAC CCTGAATGTC ---------- --------
           AAACGCAGTG ACCCAGTCAC CCTGAATGTC ---------- --------
           AAACGCAGTG ACCCAGTCAC CCTGAATGTC ---------- --------
           AAACGCAGTG ACCCAGTCAC CCTGAATGTC ACCTAT---G GC------
           AAACGCAGTG ACCCAGTCAC CTTGAATGTC ---------- --------
           AAACGCAGTG ACCCAGTCAC CCTGAATGTC ACCTAT---G GCCCG---
           AAGCGCAGCA ACCCAGTCAC CCTGAATGTC CTCTAT---G GC------
           AAGCGCAGCA GCCCAGTCAC CCTGAATGTC CTCTAT---G GC------
           AAACGCAGTG ACCCAGTCAC CCTGAATGTC TCCTAT---G GC------
           AGACGCAGCG ACCCAGTCAC CCTGAATGTT CTCTAT---G GCCCG---
           AGACGCAGCG ACCCAGTCAC CCTGAATGTT CTCTAT---G GC------
           AGACGCAGCG ACCCAGTCAC CCTGAATGTC CTCTAT---G GC------
           AGACGCAGCG ACCCAGTCAC CCTGAATGTC CTCTAT---G GC------
           AGACGCAGCG ACCCAGTCAC CCTGAATGTC ACCTAT---G GCCCG---
           AGACGCAGCG ACCCAGTCAC CCTGAATGTC ACCTAT---G GC------
           AGACGCAGCG ACGCAGTCAC CCTGAATGTC CTCTAT---G GTCCA---
           AGACGCAGCG ACGCAGTCAC CCTGAATGTC CTCTAT---G GTCCA---
           AGACGCAGCG ACCCAGTCAC CCTGAATGTC CTCTAT---G GCCCG---
           AGACGCAGCG ACCCAGTCAC CCTGAATGTC CTCTAT---G GCCCG---
           AGACGCAGCG AGTCAGTCAC CCTGAATGTC CTCTAT---G GCCCG---
           AGACGCAGCG ACCCACTCAC CCTGAATGTC CTCTAT---G GTCCA---
           AGGCGCAGTG ACCCAGTCAT CCTGAATGTT CTCTAT---G GCCCG---
           AGGCACAGTG ATTCAGTCAT CCTGAATGTC CTCTAT---G GCCCG---
           GGGCACAGTG ATTCAGTCAT CCTGAATGTC CTCTAT---G GCCCG---
           AGGCGCAGTG ATTCAGTCAT CCTGAATGTC CTCTAT---G GCCCG---
           AGGCGCAGTG ACCCAGTCAC CCTGAATGTC CGCCAT---G GCCCG---
           GACCACAGCG ACCCAGTCAT CCTGAATGTC CTCTAT---G GC------
           GACCACAGCG ACCCAGTCAT CCTGAATGTC CTCTAT---G GC------
           GACCACAGCG ACCCAGTCAT CCTGAATGTC CTCTAT---G GC------
           GACCACAGTG ACCCAGTCAT CCTGAATGTC CTCTAT---G GC------
           GACCACAGTG ACCCGGTCAT CCTGAATGTC CTCTAT---G GC------
           GACCACAGTG ACCCAGTCAT CCTGAATGTC ---------- --------
           ------AGTG ACCCAGTCAC CCTGAATGTC CTCTAT---G GC------
           ------AGTG GCCCAGTCAG CCTGAATGTC CTCTAT---G GC------
           ------AGTG ACCCAGTCAC CCTGAATGTC CTCTAT---G GC------
           ATCCGCAGTT ACCCAGTCAC CCTGAATGTC CTC------- --------
           GCCCGGAGTG AGCCCCTTGA GCTGACCATC AACTAT---G GTCCT---
           GCCCGGAGTG AGCCCCTTGA GCTGACCATC AACTAT---G GTCCT---
           GCCCGGAGTG AGCCCCTTGA GCTGACCATC AACTAT---G GTCCT---
           GCCCGGAGTG AGCCCCTTGA GCTGACCATC AACTAT---G GTCCT---
           GCCCGGAGTG AGCCCCTTGA GCTGACCATC AACTAT---G GTCCT---
           GCCCGGAGTG AGCCCCTTAA GCTGACCATC AACTAT---G GTCCT---
           GCCCGGAGTG AGCCCCTTGA GCTGACCATC AACTAT---G GTCCT---
           GCCCGGAGTG AGCCCCTTGA GCTGACCATC AACTAT---G GTCCT---
           GCCCGGAGTG AGCCCCTTGA GCTGACCATC AACTAT---G GTCCT---
           GCCCGGAGTG AGCCCCTTGA GCTGACCATC AACTAT---G GTCCT---
           GCCCGGAGTG AGCCCCTTGA GCTGACCATC AACTAT---G GTCCT---
           GCCTGGAGTG AGCCCCTTGA GCTTACCATC AACTAT---G GTCCT---
           GCCTGGAGTG AGCCCCTTGA GCTTACCATC AACTAT---G GTCCT---
           GCCTGGAGTG AGCCCCTTGA GCTTACCATC AACTAT---G GTCCT---
           GCCCGGAGTG AGCCCCTTGA GCTGACCATC AACTAT---G GTCCT---
           GCACGGAGTG AGCCCCTTGA GCTGACCATC AACTAT---G GTCCT---
           GCCCGGAGTG AGCCCCTTGA GCTGACCATC AACTAT---G GTCCT---
           AACCGAAGTG ACCCCATCGT G--------- ---------- --------
           AACCGAAGCG ACCCCATCGT G--------- ---------- --------
           AACCGAAGCG ACCCCATCGT G--------- ---------- --------
           AACCGAAGCG ACCCCATCGT G--------- ---------- --------
           AACCGAAGCG ACCCCATCAT G--------- ---------- --------
           AACCGAAGCG ACCCCATCAT G--------- ---------- --------
           AACCAAAGCG ACCCCATCGT G--------- ---------- --------
           AACCGAAGCG ACCCCATCAT G--------- ---------- --------
           AACCGAAGCG ACCCCATCGT G--------- ---------- --------
           AACCGAAGCG ACCCCATCGT G--------- ---------- --------
           AACCAAAGCG ACCCCATCAT G--------- ---------- --------
           AACCAAAGCG ACCCCATCAT G--------- ---------- --------
           AACCAAAGCG ACCCCATCAT G--------- ---------- --------
           AACCAAAGCG ACCCCATCAT G--------- ---------- --------
           AACCAAAGCG ACCCCATCAT G--------- ---------- --------
           AACCAAAGTG ACCCTATAAT G--------- ---------- --------
           AACCAAAGTG ACCCTATAAG G--------- ---------- --------
           AACCAAAGTG ACCCCATAAT G--------- ---------- --------
           AACCAAAGTG ACCCCATAAG C--------- ---------- --------
           AACAGGAGTG ACCCCCTCAA GCTGACTGTA AAA------- --------
           AACAGGAGCG ACCCCCTCAA GCTGACTGTA AAA------- --------
           AACAGGAGTG ACCCCCTCAA GCTGACTGTA AAA------- --------
           AGCCGCAGTG AGCCCATCAA CCTGACCGTG TACTTT---- --------
           AGCCGCAGTG AGCCCATCAA CCTGACCGTG TACTTT---- --------
           AGCCGCAGTG AGCCCATCAA CCTGACCGTG TACTTT---- --------
           AGCCGCAGTG AGCCCATCAA CCTGACCGTG TACTTT---- --------
           AGCCGCAGTG AGCCCATCAA CCTGACCGTG TACTTT---- --------
           AGCCGCAGTG AGCCCATCAA CCTGACCGTG TACTTT---- --------
           AGCCGCAGTG AGCCCATCAA CCTGACCGTG TACTTT---- --------
           AGCCGCAGCG AGCCCATCAA CCTGACCGTG TACTTT---- --------
           AGCCGCAGCG AGCCCATCAA CCTGACCGTG TACTTT---- --------
           AGCCGCAGCG AGCCCATCAA CCTGACCGTG TACTTT---- --------
           AGCCGCAGCG AGCCCATCAA CCTGACCGTG TACTTT---- --------
           AGCCGCAGCG AGCCCATCAA CCTGACGGTG TACTTT---- --------
           AGCCGCAGTG AGCCCATCAA CCTGACCGTG TACTTT---- --------
           AGCCGCAGCG AGCCCATCAA CCTGACCGTG TACTTT---- --------
           AGCCGCAGCG AGCCCATCAA CCTGACCGTG TACTTT---- --------
           AGCCGCAGCA AGCCCATCAA CCTGACGGTG TACTTT---- --------
           AGCCGCAGCA AGCCCGTCAA CCTGACCGTG TACTTT---- --------
           AGCCGCAGCA AGCCCATCAA CCTGACCGTG TACTTT---- --------
           AGCCGCAGCA AGCCCGTCAA CCTGACCGTG TACTTC---- --------
           CAGAGAAGTG AATGCATCTC TCTGACTGTG GCCTAT---G GGCCC---
           CAGAGAAGTG AATGCATCTC TCTGACTGTG GCCTAT---G GGCCC---
           CAGAGAAGTG AACGCATCTC TCTGACTGTG GCCTAT---G GGCGC---
           CAGAGAAGTG AACGCATCTC TCTGACTGTG GCCTAT---G GGCCC---
           CAGAAAAGTG AACGCATCTC TCTGACTGTG GCCTAT---G GACCC---
           CAGAAAAGTG AACACATCTC TCTGACTGTG GCCTAT---G GACCC---
           CAGAAAAGTG AACGCATCTC TCTGACTGTG GCCTAT---G GACCC---
           CAGAGAAGTG AACGCATCTC TCTGACTGTG GCCTAT---G GGCCC---
           CAGAGGAGTG AAGTCATCTC TCTGACTGTG TCCTAT---G GGCCC---
           CAGAGGAGTG AAGTCATCTC TCTGACTGTG TCCTAT---G GGCCC---
           CAGAGGAGTG AAGTCATCTC TCTGACTGTG TCCTAT---G GGCCC---
           AACAGGACCA CAGTCAAGAT GATCATAGTC TCT------- --------
           AACAGGACCA CAGTCAAGAT GATCATAGTC TCT------- --------
           AACAGGACCA CAGTCAAGAT GATCATAGTC TCT------- --------
           AACAGGACCA CAGTCAAGAT GATCATAGTC TCT------- --------
           AACAGGACCA CAGTCAAGAT GATCATAGTC TCT------- --------
           AACAGGACCA CAGTCAAGAT GATCATAGTC TCT------- --------
           AACAGGACCA CAGCCAAGAT GATCATAGTC TCT------- --------
           AACAGGACCA CAGTCAAGAC GATCATAGTC ACT------- --------
           AACAGGACCA CAGTCAAGAC GATCATAGTC ACT------- --------
           AACAGGACCA CAGTCAAAAC GATCATAGTC ACT------- --------
           AACAGGACCA CAGTCAAGAC GATCATAGTC ACT------- --------
           AACAGGACCA CAGTCAAGAC AATCATAGTC TTT------- --------
           AACAGGACCA CAGTCAAGAC AATCATAGTC TCT------- --------
           AACAGGACCA CAGTCAAGAC AATCATAGTC TCT------- --------
           AATAGGACCA CGGTCACGGC GATCACAGTC TACGCGGAGT TGCCC---
           AATAGGACCA CAGTCACGGC GATCACAGTC TACGCGGAGC TGCCC---
           AATAGGACCA CAGTCACGGC GATCACAGTC TATGTGGAGC TGCCC---
           AATAGGACCA CAGTCACGGC GATCACAGTC TACGCGGAGC TGCCC---
           AATAGGACCA CAGTCACGGC GATCACAGTC TACGCGGAGC TGCCC---
           AATAGGACCA CAGTCACGGC GATCACAGTC TATGCAGAGC TGCCC---
           AATAGGACCA CAGTCATGGC GATCACAGTC TATGCAGAGC TGCCC---
           AATAGGACCA CAGTCACAGC GATCACAGTC TATGCGGAGC TGCCC---
           AATAGGACCA CA-------- ---------- ---------- --------
           AATAGGACCA CA-------- ---------- ---------- --------
           AATAGGACCA CA-------- ---------- ---------- --------
           AATAGGACCA CG-------- ---------- ---------- --------
           AATAGGACCA CAGTCACGAC GATCACAGTC TATGCAGAGC CACCC---
           AATAGGACCA CAGTCACGAC GATCACAGTC TATGCAGAGC CACCC---
           AATAGGACCA CAGTCACGAC GATCACAGTC TATGCAGAGC CACCC---
           AATAGGACCA CAGTCACGAC GATCACAGTC TATGCAGAGC CACCC---
           AATAGGACCA CAGTCACGAC GATCACAGTC TATGCAGAGC CACCC---
           AATAGGACCA CAGTCATGAT GATCACAGTC ---------- --------
           AATAGGACCA CAGTCATGAT GATCACAGTC ---------- --------
           AATAGGACCA CAGTCATGAT GATCACAGTC ---------- --------
           AATAGGACCA CAGTCATGAT GATCACAGTC ---------- --------
           AATAGGACCA CAGTCATGAT GATCACAGTC ---------- --------
           AATAGGACCA CAGTCATGAT GATCACAGTC ---------- --------
           AATAGGACCA CAGTCATGAT GATCACAGTC ---------- --------
           AACAGGACCA CAGTCACGAT GATCACAGTC ---------- --------
           AACAGGACCA CAGTCACGAT GATCACAGTC ---------- --------
           AATAGGACCA CAGTCACGAT GATCACAGTC ---------- --------
           AATAGGACCA CAGTCACGAT GATCACAGTC ---------- --------
           AACAGGACCA CAGTCACGAT GATCACAGTC ---------- --------
           AATAGGACCA CAGTCATGAT GATCACAGTC ---------- --------
           AATAGGACCA CAGTCATGAT GATCACAGTC ---------- --------
           AGCCGCACCA CAGTCAGGAT CATCACAGTC ---------- --------
           AACCGCACCA CAGTCAGGAT CATCACAGTC ---------- --------
           AACAGCACCA CAAGCAGGAT CATCACAGTC ---------- --------
           AACAGCACCA CAGGCAGGAT CATCACAGTC ---------- --------
           AACAGGACCA CAGTCAAGAT CATCACAGTC TCTGCAGAGC TGCCC---
           AACAGCACCG CAGTCAAGAT CATCACAGTC TCTGCAGAGC TGCCC---
           AATAGGACCA CAGTCAAGAT CATCACAGTC TCTGCAGAGC CGCCC---
           AACAGGACCA CAGTCAGGAT GATC------ ---------- --------
           AACAGGACCA CAGTCAGGAT GATC------ ---------- --------
           AACAGGACCA CAGTCAGGAT GATC------ ---------- --------
           AACAGGACCA CAGTCAGGAT GATC------ ---------- --------
           AACGGGACCA CAGTCAGGAT GATC------ ---------- --------
           AACGGGACCA CAGTCAGGAT GATC------ ---------- --------
           AACGGGACCA CAGTCAGGAT GATC------ ---------- --------
           AACAGGACCA CAGTCAGGAT GATC------ ---------- --------
           AACAGGACCA CAGTCAGGAT GATC------ ---------- --------
           AACAGGACCA CAGTCAGGAT GATC------ ---------- --------
           AACAGGACCA CAGTCAGGAT GATC------ ---------- --------
           AACAGGACCA CAGTCAGGAT GATC------ ---------- --------
           AACAGGACCA CAGTCAGGAT GATC------ ---------- --------
           AACAGGACCA CAGTCAGGAT GATC------ ---------- --------
           AACAGGACCA CAGTCAGGAT GATC------ ---------- --------
           AACAGGACCA CAGTCAAGAT GATC------ ---------- --------
           AACAGGACCA CAGTCAAGAT GATC------ ---------- --------
           AACAGGACCA CAGTCAAGAT GATC------ ---------- --------
           AACAGGACCA CAGTCAAGAT GATC------ ---------- --------
           AACAGGACCA CAGTCAAGAC AATCACAGTC TCT------- --------
           AACAGGACCA CAGTCAAGAC AATCATAGTC TCT------- --------
           AACAGGACCA CGGTCAAGAC AATCACAGTC TCT------- --------
           AACAGGACCA CAGTCAAGAC AATCACAGTC TCT------- --------
           AGCAGGACTA CA-------- ---------- ---------- --------
           AGCAGGACTA CA-------- ---------- ---------- --------
           AGCAGGACTA CA-------- ---------- ---------- --------
           AGCAGGACTA CA-------- ---------- ---------- --------
           AGCAGGACTA CA-------- ---------- ---------- --------
           AACAGGACCA CA-------- ---------- ---------- --------
           AACAGGACCA CA-------- ---------- ---------- --------
           AACAGGATCG CA-------- ---------- ---------- --------
           AGTACAATCA CAGTCAAGAC A--------- ---------- --------
           AGTACAATCA CAGTCAAGAC A--------- ---------- --------
           AGTACAATCA CAGTCAAGAC A--------- ---------- --------
           AGTACAATCA CAGTCAAGAC A--------- ---------- --------
           AGTACAATCA CAGTCAAGAC A--------- ---------- --------
           AGTACAATCA TAGTCAAGAC A--------- ---------- --------
           AGTACAATCA CAGTCAAGAC A--------- ---------- --------
           AGTACAATCA CAGTCAAGAC A--------- ---------- --------
           AGTACAATCA CAGTCAAGAC A--------- ---------- --------
           AGTACAATCA CAGTCAAGAC A--------- ---------- --------
           AGTACAATCA CAGTCAAGAT A--------- ---------- --------
           AGTACAATCA CAGTCAAGAT A--------- ---------- --------
           AGTACAATCA CAGTCAAGAC A--------- ---------- --------
           AGTACAATCA CAGTCAAGAC A--------- ---------- --------
           AGTACAATCA CAGTCAAGAC A--------- ---------- --------
           AATAACTCCA TA-------- ---------- ---------- --------
           AATAACTCCA TA-------- ---------- ---------- --------
           AATAACTCCA TA-------- ---------- ---------- --------
           AATAACTCCA TA-------- ---------- ---------- --------
           AATAACTCCA TA-------- ---------- ---------- --------
           AATAACTCCA TA-------- ---------- ---------- --------
           AATAACTCCA TA-------- ---------- ---------- --------
           AATAACTCCA TA-------- ---------- ---------- --------
           AATAACTCCA TAGTCAAGAA CATCTCAGTC TCCGCACCTG GAGGTCTC
           AATAATTCCA TA-------- ---------- ---------- --------
           AATAATTCCA TA-------- ---------- ---------- --------
           AATAATTCCA TA-------- ---------- ---------- --------
           AATAATTCCA TA-------- ---------- ---------- --------
           AATAATTCCA TA-------- ---------- ---------- --------
           AATAATTCCG CA-------- ---------- ---------- --------
           TATAATTCCA CA-------- ---------- ---------- --------
           AATAATTCCA CA-------- ---------- ---------- --------
           TATAATTCCA CAGTCAAGAC GATCACGGTC TCTGTACCAG GCGGT---
           GAAAGCTCCA AATCCGTGAC AGTC------ ---------- --------
           TCTGGATCTG CCTCAGTTGT GGTCAAG--- ---------- --------
           TCTGGATCTG CCTCAGTCGT GGTCAAG--- ---------- --------
           TCTGGATCTG CCTCAGTCGT GGTCAAG--- ---------- --------
           TCTGGATCTG CCTCGGTCGT GGTCAAG--- ---------- --------
           TCTGGATCTG CCTCAGTCGT GGTCAAG--- ---------- --------
           TCTGGATCTG CCTCAGTCGT GGTCAAG--- ---------- --------
           TCTGGATCTG CCTCAGTCGT GGTCAAG--- ---------- --------
           TCTGGATCTG CCTCAGTCGT GGTCAAG--- ---------- --------
           TCTGGATCTG CCTCAGTCGT GGTCAAG--- ---------- --------
           TCTGGATCTG CCTCAGTCGT GGTCAAG--- ---------- --------
           TCTGGATCTG CCTCAGTCGT GGTCAAG--- ---------- --------
           TCTGGATCTG CCTCAGTCGT GGTCAAG--- ---------- --------
           TCTGGATCTG CCTCAGTCGT GGTCAAG--- ---------- --------
           TCTGGATCTG CCTCAGTCGT GGTCAAG--- ---------- --------
           TCTGGATCTG CCTCAGTCGT GGTCAAG--- ---------- --------
           TCTGGATCTG CCTCAGTGGT GGTCAAG--- ---------- --------
           TCCGGATCTG CCTCAGTGGT GGTCAAG--- ---------- --------
           TCCGGATCTG CCTCAGTGGT GGTCAAG--- ---------- --------
           TCTGGATCTG CCTCAGTGGT GGTCAAG--- ---------- --------
           GCCCGCTCCG CTTCAGTCCT GGTCAAGGTG ---------- --------
           GCCCGCTCCG CTTCAGTCCT GGTCAAGGTG ---------- --------
           GCCCGCTCCG CTTCAGTCCT GGTCAAGGTG ---------- --------
           GCCCGCTCCG CTTCAGTCCT GGTCAAGGTG ---------- --------
           GCCCGCTCTG CTTCAGTCCT GGTCAAGGTG ---------- --------
           GCCCGCTCCG CTTCAGTCCT GGTCAAGGTG ---------- --------
           GCCCGCTCCG CTTCAGTCCT GGTCAAGGTG ---------- --------
           GCCCGCTCCG CTTCAGTCCT GGTCAAGGTG ---------- --------
           GCCCGCTCCG CTTCAGTCCT GGTCAAGGTG ---------- --------
           GCCCGCTCCA CTTCAGTCCT GGTCAAGGTG ---------- --------
           GCCCGCTCCG CTTCAGTCCT GATCAAGGTG ---------- --------
           GCCCGCTCCG CTTCAGTCCT GGTCAAGGTG ---------- --------
           GCCCGCTCCG CTTCAGTCCT GGTCAAGGTG ---------- --------
           GCCCGCTCCG CTTCAGTCCT GGTCAAGGTG ---------- --------
           GCCCGCTCCG CTTCTGTCCT AGTCAAGGTG ---------- --------
           GCCCGCTCCG CTTCTGTCCT AGTCAAGGTG ---------- --------
           GCCAGCTCCG CTTCTGTCCT AGTCAAGGTG ---------- --------
           TCCCGCCTGG GTACTCTGAA GGTTCAAGTC ---------- --------
           TCCCGCCTAG GTACTCTGAA GGTTCAAGTC ---------- --------
           TCCCGCCTGG GTACTCTGAA GGTTCAAGTC ---------- --------
           TCCCGCCTGG GTACTCTGAA GGTTCAAGTC ---------- --------
           TCCCGCCTGG GTACTCTGAA GGTTCAAGTC ---------- --------
           TCCCGCCTGG GTACTCTGAA GGTTCAAGTC ---------- --------
           TCCCGCCTGG GTACTCTGAA GGTTCAAGTC ---------- --------
           TCCCGCCTGG GTACTCTGAA GGTTCAAGTC ---------- --------
           TCCAGCCTGG GTACTCTGAA GGTCCGAGTA ---------- --------
           TCCAGCCTGG GTACTCTGAA GGTCTGAGTA ---------- --------
           TCCAGCCTGG GTACTCTGAA GGTCCGAGTA ---------- --------
           TCCAGCCTGG GTACTCTGAA GGTCCGAGTA ---------- --------
           ACCCAGCTGG GTACTCTGAA GGTCCAAGTC ---------- --------
           TCCCGCCTGG GTACTCTGAA GGTTCGAGTC ---------- --------
           TCCCGCCTGG GTACTCTGAA GGTCCAAGTC ---------- --------
           TCCCGCCTGG GTACTCTGAA GGTCCAAGTC ---------- --------
           TCCCGCCTGG GTGCTCTGAA GGTCCAAGTC ---------- --------
           ATCATGTACA TGGACGTCAG GATCCAGGCC ---------- --------
           ATCATGTACA TGGACGTCAG GATCCAGGCC ---------- --------
           ATCATGTACA TGGACGTCAG GATCCAGGCC ---------- --------
           ATCATGTACA TGGACGTCAG GATCCAGGCC ---------- --------
           ATCATGTACA CAGACGTCAG GATCCAGGCC ---------- --------
           ACTATGTACA GGGACGTCAG GATCCAGGCC ---------- --------
           ACTATGTACA GGGACGTCAG GATCCAGGCC ---------- --------
           ACTATGTACA GGGACGTCAG GATCCAGGCC ---------- --------
           ACCTTCTATG TGGACATCAG GATCCAGGTC ---------- --------
           ACCTTCTATG CGGACATCAG GATCCAGGCT ---------- --------
           ACCTTCTATG AGGACATCAG GATCCAGGCC ---------- --------
           ACCGAGACAC TGGAAGTGGA GCTGCAGGTG ---------- --------
           ACCGAGACAC TGGAAGTGGA GCTGCAGGTG ---------- --------
           ACCGAGACAC TGGAAGTGGA GCTGCAGGTG ---------- --------
           ACCGAGACAC TGGAAGTGGA GCTGCAGGTG ---------- --------
           ACCGAGACAC TGGAAGTGGA GCTGCAGGTG ---------- --------
           ACCGAGACAC TGGAAGTGGA GCTGCAGGTG ---------- --------
           ACCGAGACAC TGGAAGTGGA GCTGCAGGTG ---------- --------
           ACCGAGACAC TGGAAGTGGA GCTGCAGGTG ---------- --------
           ACCGAGACAC TGGAAGTGGA GCTGCAGGTG ---------- --------
           ACCGAGACAC TGGAAGTGGA GCTGCAGGTG ---------- --------
           ACTGAGACAC TGGAAGTGGA GCTGCAGGTG ---------- --------
           ACTGAGACAC TGGACGTGGA GCTGCAGGTG ---------- --------
           ACTGAGACAC TGGACGTGGA GCTTCAGGTG ---------- --------
           ACTGAGACAC TGGACGTGGA GCTGCAGGTG ---------- --------
           ACTGAGACAC TGGAAGTGGA GCTGCAGGTG ---------- --------
           ACTGAGACAC TGGAAGTGGA GCTGCAGGTG ---------- --------
           ACTGAGACAC TGGAAGTGGA GCTGCAGGTG ---------- --------
           ACTGAGACAC TGGAAGTGGA GCTGCAGGTG ---------- --------
           ACTGAGACAC TGGATGTGGA GCTGCAGGTG ---------- --------
