# Supplementary material for: Evolution of host-microbe cell adherence by receptor domain shuffling
Source: eLife. 2022 Jan 25;11:e73330. doi: 10.7554/eLife.73330 (PMC8860441; doi:10.7554/eLife.73330)
Supplement: Figure 4—source data 1. [file elife-73330-fig4-data1.zip › Figure 4 - source data 1/CEACAM_N_domains_.phy]

 186 339
hum01      ------CAGCTCACTACTGAATCCATGCCATTCAATGTTGCAGAGGGGAAGGAGGTTCTTCTCCTTGTCCACAATCTGCCCCAGCAACTTTTTGGCTACAGCTGGTACAAAGGGGAAAGAGTGGATGGCAACCGTCAAATTGTAGGATAT---GCAATAGGAACTCAA---CAAGCTACCCCAGGGCCCGCAAACAGCGGTCGAGAGACAATA---TACCCCAATGCA---TCCCTGCTGATCCAGAACGTCACCCAGAATGACACAGGATTCTACACCCTACAAGTCATAAAGTCAGATCTTGTGAATGAAGAAGCAACTGGACAGTTCCATGTATAC
chi01      ------CAGCTCACTACTGAATCCATGCCATTCAATGTTGCAGAGGGGAAGGAGGTTCTTCTACTTGTCTACAATCTGCCCCAGCAACTTTTTGGCTACAGCTGGTACAAAGGGGAAAGAGTGGATGGCAACCGTCAAATTGTAGGATAT---GTAATAGGAACTCAA---CAAGCTACCCCAGGGCCCGCATACAGCGGTCGAGAGACAACA---TACCCCAATGCA---TCCCTGCTGATCCAGAACGTCACCCAGAATGACACAGGATTCTACACCCTACAAGTCATAAAGTCAGATCTTGTGAATGAAGAAGCAACTGGACAGTTCCATGTATAC
gor01      ------CAGCTCACTACTGAATCCATGCCATTCAATGTCGCAGAGGGGAAGGAGGTTCTTCTACTTGTCCACAATCTGCCCCAGCCTCTTTTTGGCTACAGCTGGTACAAAGGGGAAAGAGTGGATGGCAACCGTCAAATTGTAGGATAT---GTAATAGCAACTCAA---CAAGCTACCCCAGGGCCCGCATACAGTGGTCGAGAGACAATA---AACCCCAATGCA---TCCCTGCTGATCCAGAACGTCACCCAGAATGACACAGGATTCTATACCCTACAAGTCATAAAGTCAGATCTTGTGAATGAAGAAGCAACTGGACAGTTCCATGTATAC
gor03      ---------CTCACTATTGAATCCACGCCGTTCAATGTCGCAGAAGGAAAGGAGGTTCTTCTACTCGCCCACAGTCTGCCCCAGAATCGTATTGGCTACACCTGGTACAAAGGGGAAAGAGTGGATGGCAACAGTCTAATTGTAGGATAT---GCAGTAGGAATTCAA---CAAGCTACCCCAGGGCCCGCATACAGTGGTCGGGAGACAATA---AACCCCAATGCA---TCCCTGCTGATCCAGAACGTCACCCAGAATGACACAGGATTCTACACCCTACAAGTCATAAAGTCAGATCTTGTGAATGAAGAAGCAACCGGACAGTTCCATGTATAC
gor05      ---------GTCACTATTGAATCCACGCCGTTCAATGTCGCAGAGGGGAAGGAGGTGCTTCTACTCGCCCACAGTCTGCCCCAGAATCGTATTGGCTACACCTGGTACAAAGGGGAAAGAGTGGATGGCAACAGTCTAATTGTAGCATAT---GCAGTAGGAATTCAA---CAAGCTACCCCAGGGCCCGCATACAGTGGTCGGGAGACAATA---AACCCCAATGCA---TCCCTGCTGATCCAGAACGTCATCCAGAATGACACAGGATTCTACACCCTACAAGTCATAAAGTCAGATCTTGTGAATGAAGAAGCAACTGGCCAGTTCCGGGTA---
hum06      ---------CTCACTATTGAATCCACGCCGTTCAATGTCGCAGAGGGGAAGGAGGTTCTTCTACTCGCCCACAACCTGCCCCAGAATCGTATTGGTTACAGCTGGTACAAAGGCGAAAGAGTGGATGGCAACAGTCTAATTGTAGGATAT---GTAATAGGAACTCAA---CAAGCTACCCCAGGGCCCGCATACAGTGGTCGAGAGACAATA---TACCCCAATGCA---TCCCTGCTGATCCAGAACGTCACCCAGAATGACACAGGATTCTATACCCTACAAGTCATAAAGTCAGATCTTGTGAATGAAGAAGCAACCGGACAGTTCCATGTATAC
chi06      ---------CTCACTATTGAATCCACGCCGTTCAATGTCGCAGAAGGGAAGGAGGTTCTTCTACTCGCCCACAACCTGCCCCAGAATCGTATTGGTTACAGCTGGTACAAAGGCGAAAGAGTGGATGGCAACCGTCTAATTGTAGGATAT---GTGATAGGAACTCAA---CAAGCTACCCCAGGGCCCGCATACAGTGGTCGAGAGACAATA---TACCCCAATGCA---TCCCTGCTGATCCAGAACGTCACCCAGAATGACACAGGATTCTATACCCTACAAGTCATAAAGTCAGATCTTGTGAATGAAGAAGCAACCGGACAGTTCCATGTATAC
bon06      ---------CTCACTATTGAATCCACGCCGTTCAATGTCGCAGAAGGGAAGGAGGTTCTTCTACTCGCCCACAACCTGCCCCAGAATCGTATTGGTTACAGCTGGTACAAAGGCGAAAGAGTGGATGGCAACCGTCTAATTGTAGGATAT---GTGATAGGAACTCAA---CAAGCTACCCCAGGGCCCGCATACAGTGGTCGAGAGACAATA---TACCCCAATGCA---TCCCTGCTGATCCAGAACGTCACCCAGAATGACACAGGATTCTATACCCTACAAGTCATAAAGTCAGATCTTGTGAATGAAGAAGCAACCGGACAGTTCCATGTATAC
gor06      ---------CTCACTATTGAATCCACGCCGTTCAATGTCACAGAAGGGAAGGAGGTTCTTCTACTCGCCCACAATTTGCCCCAGAATCGTATTGGTTACAGCTGGTACAAAGGCGAAAGAGTGGATGGCAAAAGTCTAATTGTAGGATAT---GTAATAGAAACTCAA---CAAGCTACCCCAGGGCCCGCATACAGTGGTCGAGAGACAATA---TACCCCAATGCA---TCCCTGCTGATCCAGAACGTCACCCAGAATGACACAGGATTCTATACCCTACAAGTCATAAAGTCAGATCTTGTGAATGAAGAAGCAACCGGACAGTTCCATGTATAC
ora06      ---------CTCACTATTGAATCCACGCCGTTCAATGTCGCAGAGGGGAAGGAGGTACTTCTACTCGCCCACAATCTGTCCCAGAATCGTATTGGCTACATCTGGTACAAAGGGGAAAGAGTGGATGCCAACCGTCTAATTGTAGCATAT---AAAATAGAAACTCAA---CAAACTACCCCAGGGCCTGCATACAGTGGTCGAGAGACAATA---TACCCCAATGCA---TCCCTGCTGATCCAGAACGTCACCCAGAATGACACAGGATTCTACACCCTACAAGTCATAAAGTCAGATCTTGTGAATGAAGAAGCAACTGGACAGTTCCATGTATAC
hum03      ---------CTCACTATTGAATCCATGCCGCTCAGTGTCGCAGAGGGGAAGGAGGTGCTTCTACTTGTCCACAATCTGCCCCAGCATCTTTTTGGCTACAGCTGGTACAAAGGGGAAAGAGTGGATGGCAACAGTCTAATTGTAGGATAT---GTAATAGGAACTCAA---CAAGCTACCCCAGGGGCCGCATACAGCGGTCGAGAGACAATA---TACACCAATGCA---TCCCTGCTGATCCAGAATGTCACCCAGAATGACATAGGATTCTACACCCTACAAGTCATAAAGTCAGATCTTGTGAATGAAGAAGCAACTGGACAGTTCCATGTATAC
chi03      ---------CTCACTATTGAATCCACGCCGTTCAATGTCGCAGAGGGGAAGGAGGTGCTTCTACTTGTCCACAATCTCCCCCAGCATCTTTTTGGCTACACCTGGTACAAAGGGGAAAGAGTGGATGGCAACAGTCTAATTGTAGCATAT---GCAGTAGGAATTCAA---CAAGCTACCCCAGGGGCCGCATACAGTGGTCGAGAGACAATA---TACCCCAATGCA---TCCCTGCTGATCCAGAATGTCACCCAGAATGACATAGGATTCTACACCCTACAAGTCATAAAGTCAGATCTTGTGAATGAAGAAGCAACTGGACAGTTCCATGTATAC
bon03      ---------CTCACTATTGAATCCACGCCGTTCAATGTCGCAGAGGGGAAGGAGGTGCTTCTACTTGTCCACAATCTCCCCCAGCATCTTTTTGGCTACACCTGGTACAAAGGGGAAAGAGTGGATGGCAACAGTCTAATTGTAGCATAT---GCAGTAGGAATTCAA---CAAGCTACCCCAGGGGCCGCATACAGCGGTCAAGAGACAATA---TACCCCAATGCA---TCCCTGCTGATCCAGAATGTCACCCAGAATGACATAGGATTCTACACCCTACAAGTCATAAAGTCAGATCTTGTGAATGAAGAAGCAACTGGACAGTTCCATGTATAC
hum05      ---------CTCACTATTGAATCCACGCCGTTCAATGTCGCAGAGGGGAAGGAGGTGCTTCTACTTGTCCACAATCTGCCCCAGCATCTTTTTGGCTACAGCTGGTACAAAGGTGAAAGAGTGGATGGCAACCGTCAAATTATAGGATAT---GTAATAGGAACTCAA---CAAGCTACCCCAGGGCCCGCATACAGTGGTCGAGAGATAATA---TACCCCAATGCA---TCCCTGCTGATCCAGAACATCATCCAGAATGACACAGGATTCTACACCCTACACGTCATAAAGTCAGATCTTGTGAATGAAGAAGCAACTGGCCAGTTCCGGGTA---
chi05      ---------CTCACTATTGAATCCACGCCGTTCAATGTCGCAGAGGGGAAGGAGGTGCTTCTACTTGTCCACAATCTGCCCCAGCATCTTTTTGGCTACGTCTGGTACAAAGGGGAAAGAGTGGATGCCAACCATCAAATTATAGGATAT---GTAATAGGAACTCAA---CAAGCTACCCCAGGGCCCGCATACAGTGGTCGAGAGACAGTA---TACCCCAATGCA---TCCCTGCTGATCCAGAACATCATCCAGAATGACACAGGATTCTATACCCTACACATCATAAAGTCAGATCTTGTGAATGAAGAAGCAACTGGCCAGTTCCGGGTA---
bon05      ---------CTCACTATTGAATCCACGCCATTCAATGTCGCAGAGGGGAAGGAGGTGCTTCTACTTGTCCACAATCTGCCCCAGCATCTTTTTGGCTACGTCTGGTACAAAGGGGAAAGAGTGGATGGCAACCATCAAATTATAGGATAT---GTAATAGGAACTCAA---CAAGCTACCCCAGGGCCCGCATACAGCAGTCGAGAGACAATA---TACCCCAATGCA---TCCCTGCTGATCCAGAACATCATCCAGAATGACACAGGATTCTATACCCTACACATCATAAAGTCAGATCTTGTGAATGAAGAAGCAACTGGCCAGTTCCGGGTA---
ora03      ---------CTCACTATTGAATCCACGCCGTTCAATGTCGCAGAGGGGAAGGAGGTTCTTCTACTCACCCACAATCTGCCCCAGAATCATATTGGCTACACCTGGTACAAAGGGGAAAGAGTGGATAGCAACCGTCTAATTCTAGCATAT---AAAATAGAAACTCAA---AAAGCTGCCCCAGGGCCCGCATACAGTGGTCGAGAGACAATA---TGCCCCAATGCA---TCCCTGCTGATCCAGAACATCACCCAGAATGACACAGGATCCTACACCCTACAAGTCATAAGGTCAGATCTTGTGAATGAAGAAGCAACTGGACAGTTCCATGTATAC
bon01      ------AAGCTCACCATTGAATCCACGCCGTTCAATGTCGCAGAAGGGAAGGAGGTTCTTCTACTCACCCACAATCTGCCCCAGAATCATATTGGCTACACCTGGTACAAAGGGGAAAGAGTGGATGGCAACCGTCTAATTGTAGCACAT---GCAATACAAAATCAA---CAAACCACCCGAGGGCCCGCACACAGCGGTCGAGAGACAGTA---TACCCCAATGCA---TCCCTGCTGATCCAGAACGTCACCCAGAATAACACAGGATTCTACACCCTACAAGTCATAAAGTCAGATCTTGTGAATGAAGAAGCAACTGGACAGTTCCATGTATAC
ora01      ------CAGCTCACTACTGAATCCACGCCATTCAATGTCGCAGAGGGGAAGGAGGTTCTTCTACTCGTCCACAATCTGCCCCAGAATCCTCTTGGCTACAACTGGTACAAAGGGGAAATGGTGGACGCCAACCATCGAATTATAGGATAT---GTAATATCAGATCAA---CTAACTACCCCAGGGCCTGCATACAGCAGTCGAGAGAAAATA---TACCCCAATGCA---TCCCTGCTGATCCAGAACGTCACCCAGAATGACACAGGATTCTACACCCTACAAGTCATAAAGTCAGATCTTGTGAATGAAGAAGCAACTGGACAGTTCCATGTATAC
ora05      ---------CTCACTACTGAATCCACGCCATTCAGTGTTGCAGAGGGGAAGGAGGTTCTTCTACTCATCCACAATCTGCCCCAGAGTACTATTGGCTACAACTGGTACAAAGGGGAAATGGTGGACGCCAACCATCGAATTATAGGATAT---GTAATATCAGATCAA---CTAACTACCCCAGGGCCTGCATACAGCAGTCGAGAGACAATA---TACCCCAATGCA---TCCCTGCTGATCCAGAACGTCATCCAGAATGACAAAGGATTCTACACCCTACAAGTCATAAAGTCAGATCTTGTGAATGAAGAAGCAACTGGCCAGGTCCGGGTA---
agm01      ------CAGCTCACTATTGAATCCAGGCCGTTCAATGTCGCAGAGGGGAAGGAGGTTCTTCTACTTGCCCACAATCTGCCCCAGAATACTTTAGGCTACAACTGGCACAAAGGGGAAAGAGTGGATGCCAAACGTCTAATTGTAGCATAT---GTAATAGGAACTCAA---CAAACTACCCCAGGGCCCGCACACAGCGGTCGAGAGAGAATA---TACTCCAATGCA---TCCCTGCTGATCCAGAACGTCACCCAGAATGACACAGGATCCTACACCCTACAAGTCATAAAGCAAGATCTTGTGAATGAAGAAGCAACTGGCCAGTTCCGGGTATAT
bab01      ------CAGCTCACTATTGAATCCAGGCCGTTCAATGTCGCAGAGGGGAAGGAGGTTCTTCTACTCGCCCACAATCTGTCCCAGAATCTTATTGGCTACAACTGGTACAAAGGGGAAAGAGTGGATGCCAAACGTCTAATTGTAGCATAT---GTAATAGGAACTCAA---CAAACTACCCCAGGGCCCGCACACAGCGGTCGAGAGATAATA---TACTCCAATGCA---TCCCTGCTGATCCAGAACGTCACCCAGAATGACACAGGATCCTACACCCTACAAGTCATAAAGGAAGATCTTGTGAATGAAGAAGCAACTGGCCAGTTCCGGGTATAT
drl01      ------CAGCTCACTATTGAATCCAGGCCGTTCAATATCGCAGAGGGGAAGGAGGTTCTTCTACTCGCCCACAATCTGCCCCAGAATCTTATTGGCTACAACTGGTACAAAGGGGAAAGAGTGGATGCCAAACGTCTAATTGTAGCATAT---GTAATAGGAACTCAA---CAAACTACCCCAGGGCCCGCACACAGCGGTCGAGAGATAATA---TACTCCAATGCA---TCCCTGCTGATCCAGAACGTCACCCAGAATGACACAGGATCCTACACCCTACAAGTCATAAAGGAAGATCTTGTGAATGAAGAAGCAACTGGCCAGTTCCGGGTATAT
sty01      ------CAGCTCACTATTGAATCCAGGCCGTTCAATATCGCAGAGGGGAAGGAGGTTCTTCTACTCGCCCACAATCTGCCCCAGAATCTTATTGGCTACAACTGGCACAAAGGGGAAAGAGTGGATGCCAAACGTCTAATTGTAGCATAT---GTAATAGGAACTCAA---CAAACTACCCCAGGGCCCGCATACAGCGGTCGAGAGATAATA---TACTCCAATGCA---TCCCTGCTGATCCAAAACGTCACCCAGAATGACACAGGATCCTACACCCTACAAGTCATAAAGGAAGATCTTGTGAATGAAGAAGCAACTGGCCAGTTCCGGGTATAT
PTm01      ------CAGCTCACTATTGAATCCAGGCCGTTCAATGTCGCAGAGGGGAAGGAGGTTCTTCTACTCGCCCACAATCTGTCCCAGAATCTTTTTGGCTTCAACTGGTACAAAGGGGAAAGAGTGGATGCCAAACGTCTAATTGTAGCATAT---GTAATAGGAACTCAA---CAAACTACCCCAGGGCCTGCATACAGCGGTCGAGAGATAGTA---TACTCCAATGCA---TCCCTGCTGATCCAGAACGTCACCCAGAATGACACAGGATCCTACACCCTACAAGTCATAAAGGGAGATCTTGTGAATGAAGAAGCAACTGGCCAGTTCCGGGTATAT
CEm01      ------CAGCTCACTATTGAATCCAGGCCGTTCAATGTCGCAGAGGGGAAGGAGGTTCTTCTACTCGCCCACAATCTGCCCCAGAATCTTATTGGCTACAACTGGCACAAAGGGGAAAGAGTGGATGCCAAACGTCTAATTGTAGCATAT---GTAATAGAAACTAAA---CAAACTACCCCAGGGCCTGCACACAGCGGTCGAGAGATGATA---TACTCCAATGCA---TCCCTGCTGATCCAGAACGTCACCCAGAATGACACAGGATCCTACACCCTACAAGTCATAAAGGGAGATCTTGTGAATGAAGAAGCAACTGGCCAGTTCCGGGTATAT
mac01      ------CAGCTCACTATTGAATCCAGGCCGTTCAATGTCGCAGAGGGGAAGGAGGTTCTTCTACTCGCCCACAATCTGCCCCAGAATCTTATTGGCTACAACTGGCACAAAGGGGAAAGAGTGGATGCCAAACGTCTAATTGTAGCATAT---GTAATAGAAACTCAA---CAAACTACCCCAGGGCCCGCACACAGCGGTCGAGAGATGATA---TACTCCAATGCA---TCCCTGCTGATCCAGAACGTCACCCAGAATGACACAGGATCCTACACCCTACAAGTCATAAAGGGAGATCTTGTGAATGAAGAAGCAACTGGCCAGTTCCGGGTATAT
bab03      ---------CTCACTATTGAATCCAGGCCGTTCAATGTCGCAGAGGGGAAGGAGGTTCTTCTACTCGCCCACAATCTGCCCCAGAATCTTATTGGCTACAACTGGCACAAAGGAGAAAGAGTGGATGCCAAACGTCTAATTGTAGCATAT---GTAATAGGAACTCAA---CAAACTACCCCAGGGCCCGCACACAGCGGTCGAGAGATAATA---TACTCCAATGCA---TCCCTGCTGATCCAGAACGTCACCCAGAATGACACAGGATCCTACACCCTACAAGTCATAAAGGGAGATCTTGTGACTGAAGAAGCAACTGGCCGGTTCCGGGTATAT
mac03      ---------CTCACTATTGAATCCAGGCCGTTCAATGTCGCAGAGGGGAAGGAGGTTCTTCTACTCGCCCACAATCTGTCCCAGAATCTTATTGGCTACAACTGGCACAAAGGGGAAAGAGTGGATGCCAAACGTCTAATTGTAGCATAT---ATAATAGGAACTAAA---CAAACTACCCCAGGGCCTGCACACAGCGGTCGAGAGACAGTA---TACTCCAATGCA---TCCCTGCTGATCCAGAACGTCACCCAGAATGACACAGGATCCTACACCCTACAAGTCATAAAGGAAGATCTTGAGAATGAAGAAGCAACTGGCCAGTTCCGGGTATAC
PTm03      ---------CTCACTATTGAATCCAGGCCGTTCAATGTCGCAGAGGGGAAGGAGGTTCTTCTACTCGCCCACAATCTGTCCCAGAATCTTATTGGCTACAACTGGCACAAAGGGGAAAGAGTGGATGCCAAACGTCTAATTGTAGCATAT---GTAATAGGAACTAAA---CAAACTACCCCAGGGCCTGCACACAGCGGTCGAGAGATGATA---TACTCCAATGCA---TCCCTGCTGATCCAGAACGTCACCCAGAATGACACAGGATCCTACACCCTACAAGTCATAAAGGGAGATCTTGAGAATGAAGAAGCAACTGGCCAGTTCCGGGTATAC
col01      ------CAGCTCACTATTGAATCCAGGCCGTTCAATGTCGCAGAGGGGAAGGAGGTTCTTCTACTTGCTCACAATCTGCCCCAGAATATTTTAGGCTTCAGCTGGTACAAAGGGGAAAGAGTAGATAACAAACGTCTAATTGTAGCATAT---GTAATGAGAACTCAA---CAAACTACCCCAGGGCCCGCACACAGCGGTCGAGAGACAGTA---TACTCCAATGCA---TCCCTGCTGATCCAGAACGTCACCCAGAATGACACAGGATCCTACACCATACAAGTCATAAAGGAAGATCTTGTGAATGAAGAAGCAACTGGCCAGTTCCGGGTATAT
bsn01      ------CAGCTCACTATTGAATCCAGACCGTTCAATGTCGCAGAGGGGAAGGAGGTTCTTCTACTTGCCCACAATCTGCCCCAGAATACTTTAGGCTTCAGCTGGTACAAAGGGGAAAGAGTAGATGCCAAACGTCTAATTGTAGCATAT---GTAATGCGAACGCAA---CAAACTACCCCAGGGCCCGCACACAGCGGTCGAGAGACAATA---TACTCCAATGCA---TCCCTGCTGATCCAGAACGTCACCCAGAATGACACAGGATCCTACACCATACAAGCCATAAAGGAAGATCTTGTGAATGAAGAAGCAACTGGCCAGTTCCGGGTATAT
gsn01      ------CAGCTCACTATTGAATCCAGACCGTTCAATGTCGCAGAGGGGAAGGAGGTTCTTCTACTTGCCCACAATCTGCCCCAGAATACTTTAGGCTTCAGCTGGTACAAAGGGGAAAGAGTAGATGCCAAACGTCTAATTGTAGCATAT---GTAATGCGAACGCAA---CAAACTACCCCAGGGCCCGCACACAGCGGTCGAGAGACAATA---TACTCCAATGCA---TCCCTGCTGATCCAGAACGTCACCCAGAATGACACAGGATCCTACACCATACAAGCCATAAAGGAAGATCTTGTGAATGAAGAAGCAACTGGCCAGTTCCGGGTATAT
CEm03      ---------CTCACTATTGAATCCAGGCCGTTCAATGTCGCAGAGGGGAAGGAGGTTCTTCTACTCGCCCACAATCTGCCCCAGAATACTTTAGGCTTCAACTGGTACAAAGGGGAAAGAGTGGATGCCAAACGTCTAATTGTAGCATAT---GTAATAGGAACTCAA---CAAACTACCCCAGGGCCTGCACACAGCGGTCGAGAGATGATA---TACTCCAATGCA---TCCCTGCTGATCCAGAACGTCACCCAGAATGACACAGGATCCTACACCCTACAAGTCATAAAGGGAGATCTTGTGAATGAAGAAGCAACTGGCCGGTTCTGGGTATAT
CEm06      ---------CTCACTATTGAATCCAGGCCGTTCAATGTCGCAGAGGGGAAGGAGGTTCTTCTACTCGCCCACAATCTGCCCCAGAATACTTTAGGCTTCAACTGGTACAAAGGGGAAAGAGTGGATGCCAAACGTCTAATTGTAGCATAT---GTAATAGGAACTCAA---CAAACTACCCCAGGGCCCGCACACAGCGGTCGAGAGACAGTA---TACTCCAATGCA---TCCCTGCTGATCCAGAACGTCACCCAGAATGACACAGGATCCTACACCCTACAAGTCATAAAGGGAGATCTTGTGAATGAAGAAGCAACTGGCCGGTTCTGGGTATAT
mac06      ---------CTCACTATTGAATCCAGGCCGTTCAATGTCGCAGAGGGGAAGGAGGTTCTTCTACTCGCCCACAATCTGCCCCAGAATACTTTAGGCTTCAACTGGTACAAAGGGGAAAGAGTGGATGCCAAACGTCTAATTGTAGCATAT---GTAATAGAAACTCAA---CAAACTACCCCAGGGCCCGCACACAGCGGTCGAGAGACAGTA---TACTCCAATGCA---TCCCTGCTGATCCAGAACGTCACCCAGAATGACACAGGATCCTACACCCTACAAGTCATAAAGGGAGATCTTGTGAATGAAGAAGCAACTGGCCGGTTCTGGGTATAC
bab06      ---------CTCACTGTTGAATCCAGGCCGTTCAATGTCGCAGAGGGGAAGGAGGTTCTTCTACTTGCCCACAATCTGCCCCAGAATACTTTAGGCTTCAACTGGTACAAAGGGGAAAGAGTGGATGCCAAACGTCTAATTGTAGCATAT---GTAATAGGAACTAAT---CAAACTACCCCAGGGCCCGCACACAGCGGTCGAGAGACAGTA---TACTCCAATGCA---TCCCTGCTGATCCAGAACGTCACCCAGAATGACACAGGATCCTACACCCTACAAGCCATAAAGGGAAATCTTGTGACTGAAGAAGCAACTGGCCGGTTCTGGGTATAC
drl06      ---------CTCACTGTTGAATCCAGGCCGTTCAATGTCGCAGAGGGGAAGGAGGTTCTTCTACTTGCCCACAATCTGCCCCAGAATACTTTAGGCTTCAACTGGTACAAAGGGGAAAGAGTGGATGCCAAACGTCTAATTGTAGCATAT---GTAATAAGAACTCAA---CAAACTACCCCAGGGCCCGCACACAGCGGTCGAGAGACAGTA---TACTCCAATGCA---TCCCTGCTGATCCAGAACGTCACCCACAATGACACAGGATCCTACACCCTACAAGCCATAAAGGAAGATCTTGTGACTGAAGAAGCAACTGGCCGGTTCTGGGTATAC
sty06      ---------CTCACTGTTGAATCCAGGCCGTTCAATGTCGCAGAGGGGAAGGAGGTTCTTCTACTTGCCCACAATCTGCCCCAGAATACTTTAGGCTTCAACTGGTACAAAGGGGAAAGAGTGGATGCCAAACGTCTAATTGTAGCATAT---GTAATAAGAACTCAA---CAAACTACCCCAGGGCCCGCACACAGCGGTCGAGAGACAGTA---TACTCCAATGCA---TCCCTGCTGATCCAAAACGTCACCCAGAATGACACAGGATCCTACACCCTACAAGCCATAAAGGAAGATCTTGTGACTGAAGAAGCAACTGGCCGGTTCTGGGTATAC
PTm06      ---------CTCACTATTGAATCCAGGCCGTTCAATGTCGCAGAGGGGAAGGAGGTTCTTCTACTCGCCCACAATCTGCCCCAGAATACTTTAGGCTTCAACTGGTACAAAGGGGAAAGAGTGGATGCCAAACGTCTAATTGTAGCATAT---GTAATAAGAACTAAA---CAAACTACCCCAGGGCCTGCACACAGCGGTCGAGAGACAATA---TACTCCAATGCA---TCCCTGCTGATCCAGAACGTCACCCAGAATGACACAGGATCCTACACCCTACAAGCCATAAAGGAAGATCTTGTGACTGAAGAAGCAACTGGCCGGTTCTGGGTATAC
gsn06      ---------CTCACTATTGAATCCAGGCCGTTCAATGTCGCAGAGGGGAAGGAGGTTCTTCTACTTGCCCACAATCTGCCCCAGAATACTTTAGGCTTCAGCTGGTACAGAGGGGAAAGAGTAGATGCCAAACGTCTAATTGTAGCATAT---GTAATGCGAACGCAA---CAAACTACCCCAGGGCCCGCACACAGCGGTCGAGAGACAATA---TACTCCAATGCA---TCCCTGCTGATCCAGAACGTCCCCCAGAATGACACAGGATCCTACCCCCTACAAGCCATAAAGGAAGATCTTGTGAATGAAGAAGCAACTGGCCGGTTCTGGGTATAT
col06      ---------CTCACTATTGAATCCAGGCCGTTCAATGTCGCAGAGGGGAAGGAGGTTCTTCTACTTGCTCACAATCTGCCCCAGAATACTTTAGGCTTCAGCTGGTACAAAGGGGAAAGAGTAGATAACAAACGTCTAATTGTAGCATAT---GTAATGGGAACTCAA---CAAACTACCCCAGGGCCCGCACACAGCGGCCGAGAGACAGTA---TACTCCAATGCA---TCCCTGCTGATCCAGAACGTCACCCAGAATGACACCGGATCCTACACCCTACAAGCCATAAAGGAAGATCTTGTGAATGAAGAAGCAACTGGCTGGTTCTGGGTATAC
bab05      ---------CTCACTATTGAATCCAGGCCGTTCAATGTCGCAGAGGGGAAGGAGGTTCTTCTACTTGCCCACAATCTGTCCCAGAATCTTCTTGGCTACATCTGGTATAAGGGAGAAAGAGTGGATGCCAACCGTCGAATTGAATCATAT---ATAATAAGAACTAAT---CAAACTACCCCAGGGCCCGCACACAGCGGTCGAGAGATAATA---TACTCCAATGCA---TCCCTGCTGATCCAGAACGTCACCCAGAATGACACAGGATCCTACACTCTACAAGTCATAAAGGAAGATCTTGTGAATGAAGAAGCAACTGGCCGGTTCCGGGTA---
bsn03      ---------CTCACTATTGAATCCAGGCCGTTCAATGTCGCAGAGGGGAAGGAGGTTCTTCTACTTGCCCACAATTTGCCCCAGAATCTTGTTGGCTACATCTGGTACAAAGGAGAAAGAGTGGATGCCAGCCATCGAATTGGATCATAT---GTAATAGGAACTCAA---CAAACTACCCCAGGGCCCGCACACAGCGGTCGAGAGACAATA---TACTCCAATGCA---TCCCTGCTGATTCAGAACATCACCCAGAATGACACAGGATCCTACACCATACAAGCCATAAAGGAAGATCTTGTGAATGAAAAAGCAACTGGCCAGTTCCGGGTATAC
gsn03      ---------CTCACTATTGAATCCAGGCCGTTCAATGTCGCAGAGGGGAAGGAGGTTCTTCTACTTGCCCACAATTTGCCCCAGAATCTTGTTGGCTACATCTGGTACAAAGGAGAAAGAGTGGATGCCAGCCATCGAATTGGATCATAT---GTAATAGGAACTCAA---CAAACTACCCCAGGGCCCGCACACAGCGGTCGAGAGACAATA---TACTCCAATGCA---TCCCTGCTGATTCAGAACATCACCCAGAATGACACAGGATCCTACACCATACAAGCCATAAAGGAAGATCTTGTGAATGAAAAAGCAACTGGCCAGTTCCGGGTATAC
bsn05      ---------CTCACTATTGAATCCAGGCCATTCAATGTCACAGAGGGGAAGGAGGTTCTTCTACTTGCCCACAATCTGCCCCAGAATCTTTTGGGCTACATCTGGTACAAAGGAGAAAGAGTGGATGCCAACGGTCGAATTGGATCACAT---GTAATAGGAAATCAA---CAAACTACCCCAGGGCCCGCACACAGCGGTCGAGAGACAATA---TACTCCAATGCA---TCTCTGCTGATCCAGAACGTCACCCAGAATGACACAGGATCCTACACCCTACAAGCCATAAAGGAAGATCTTGTGAATGAAGAAGCAACTGGCCAGTTCCGGGTA---
gsn05      ---------CTCACTATTGAATCCAGGCCATTCAATGTCACAGAGGGGAAGGAGGTTCTTCTACTTGCCCACAATCTGCCCCAGAATCTTTTGGGCTACATCTGGTACAAAGGAGAAAGAGTGGATGCCAACGGTCGAATTGGATCACAT---GTAATAGGAAATCAA---CAAACTACCCCAGGGCCCGCACACAGCGGTCGAGAGACAATA---TACTCCAATGCA---TCTCTGCTGATCCAGAACGTCACCCAGAATGACACAGGATCCTACACCCTACAAGCCATAAAGGAAGATCTTGTGAATGAAGAAGCAACTGGCCAGTTCCGGGTA---
col03      ---------CTCACTATTGAATCCAGGCCTTTCAATGTCGCAGAGGGGAAGGTGGTTCTTCTACTTGCTCACAATCTGCCCCAGAATCTTTTGGGCTACATATGGTACAAAGGAGAAGGAGTGGATGCCAGCCATCGAATTGTAGCATAT---GTAATGGGAACTCAA---CAAACTACCCCAGGGCCCGCACACAGCGGCCGAGAGACAGTA---TACTCCAATGCA---TCCCTGCTGATCCAGAACGTCACCCAGAATGACACCGGATCCTACACCCTACAAGCCATAACAGAAGATCTTGTGAATGAAGAAGCAACTGGCCAGTTCCGGGTATAT
col05      ---------CTCACTATTGAATCCAGGCCGTTCAATGTCGCAGAGGAGAAGGAGGTTCTTCTACTTGCCCACAATCTGCCCCAGAATCTTATTGGCTACATCTGGCACAAAGGAGAAAGAGTGGATGCCAGCCATCGAATTGGATCATAT---GTAATAGGAACTCAG---CAAACTACCCCAGGGCCCGCATACAGCGGTCGAGAGACAATA---TACTCCAATGCA---TCCCTGCTGATCCAGAACGTCACCCAGAATGACACAGGATTCTATACCCTACAAGTCATAAAGGACAGTCTTGTGAATGAAGAAGCAACTGGCCAGTTCCGGGTA---
agm03      ---------CTCACTATTGAATCCAGGCCGTTCAGTGTCACAGAGGGGAAGGAGGTTCTTCTACTTGCCCACAATCTGTCCCAGAATCTTGTTGGCTACATCTGGTACAAGGGAGAAAGAGTGGATGCCAACTGTCGAATTGGATCACAT---GTAATAGGAACTCAT---CAAACTATCCCAGGGCCTGCGTACAGCGGTCGAGAGACAATA---GACTCCAATGCA---TCCCTGCTGATCCAGAACGTCACCCAGAATGACCCAGGATACTAAACCATACAAGGCATAAAGCAAGATCTTGTGAGTGAAGAAGCAACTGGCCAGTTCCGGGTATAT
sty03      ---------CTCACTGTTGAATCCAGGCCGTTCAATGTCGCAGAGGGGAAGGAGGTTCTTCTACTTGCCCACAATCTGTCCCAGAATCTTGTTGGCTACATCTGGCACAAAGGAGAAAGAGTGGATGCCAACTGTCGAATTGGATCACAT---GTAATAGGAACTCAT---CAAACTACCCCAGGGCCCGCACACAGCGGTCGAGAGACAATA---GACTCCAATGCA---TCCCTGCTGATCCAGAACGTCACCCAGAATGACACAGGATCCTACACCCTACAAGTCATAAAGGAAGATCTTGTGACTGAAGAAGCAACTGGCCAGTTCCGGGTATAT
drl03      ---------CTCACTATTGAATCCAGGCCGTTCAATGTCGCAGAGGGGAAGGAGGTTCTTCTACTTGCCCACAATCTGTCCCAGAATCTTGTTGGCTACATCTGGCACAAAGGAGAAAGAGTGGATGCCAACTGTCGAATTGGATCACAT---GTAATAGGAACTCAT---CAAACTACCCCAGGGCCCGCACACAGCGGTCGAGAGACAGTA---GACTCCAATGCA---TCCCTGCTGATCCAGAACGTCACCCAGAATGACACAGGATCCTATACCCTACAAGTCATAAAGAAAAATCTTGTGACTGAAGAAGCAACTGGCCAGTTCCGGGTATAT
agm05      ---------CTCACTATTGAATCCAGGCCGTTCAATGTCGCAGAGGGGAAGGAGGTTCTTCTACTTGCCCACAATCTGTCCCAGAATCTTTTTGGCTACATCTGGTACAAGGGAGAAAGAGTGGATGCCAAACGTCGAATTGTATCATAT---GGAATAGGAACTCAT---CAAACTACCCCAGGGCCCGCGTACAGCGGTCGAGAGACAATA---GACTCCAATGCA---TCCCTGCTGATCCAGAACGTCACCCAGAATGACACAGGATTCTATACCTTACAAGTCATAAAGGAAGATCTTGTGAATGAAGAAGCAACTGGCCAGTTCCGGGTA---
agm06      ---------CTCACTATTGAATCCAGGCCGTTCAATGTCGCAGAGGGGAAGGAGGTTCTTCTACTTGCCCACAATCTGTCCCAGAATCTTTTTGGCTACATCTGGTACAAGGGAGAAAGAGTGGATGCCAAACGTCGAATTGTATCACAT---GTAATAGGAACTCAT---CAAACTACCCCAGGGCCCGCGTACAGCGGTCGAGAGACAATA---GACTCCAATGCA---TCCCTGCTGATCCAGAACGTCACCCGGAATGACACAGGATCCTACAACCTACAGGCCATAAAGCAAGATCTTGTGACTGAAGAAGCAACTGGCCAGTTCCGGGTATAC
drl05      ---------CTCACTATTGAATCCAGGCCGTTCAATGTCGCAGAGGGGAAGGAGGTTCTTCTACTTGCCCACAATCTGCCCCATAATCTTTTTGGCTACATCTGGTACAAGGGAGAAAGAGTGGATGCCAGCCGTCGAATTGGATCATAT---GTAATAGGAATTAAA---CAAATTACCCTAGGGCCCGCACACAGCGGTCGAGAGACAATA---TACTTCAATGCA---TCCCTGCTGATCCAGAACGTCACCCAGAATGACACAGGATCCATCACCCTACAAGCCATAAAGGAAGATCTTGTGAATGAAGAAGCAACTGGCCGCTTCCGGGTA---
sty05      ---------CTCACTATTGAATCCAGGCCGTTCAATGTTGCAGAGGGGAAGGAGGTTCTTCTACTTGCCCACAATTTGCCCCATAATCTTTTTGGCTACATCTGGTACAAGGGAGAAAGAGTGGATGCCAGCCGTCGAATTGGATCATAT---GTAATAGGAATTCAA---CAAATTACCCTAGGGCCCGCACACAGCGGTCGAGAGACAATA---TACTTCAATGCA---TCCCTGCTGATCCAGAACGTCACCCAGAATGACACAGGATCCATCACCCTACAAGCCATAAAGGAAGATCTTGTGAATGAAGAAGCAACTGGCCGCTTCCGGGTA---
mac05      ---------CTCACTATTGAATCCAGGCCGTTCAATGTTGCAGAGGGGAAGGAGGTTCTTCTACTTGCCCACAATGTGTCCCAGAATCTTTTTGGCTACATCTGGTACAAGGGGGAAAGAGTGGATGCCAGCCGTCGAATTGGATCATGT---GTAATAAGAACTCAA---CAAATTACCCCAGGGCCCGCACACAGCGGTCGAGAGACAATA---GACTTCAATGCA---TCCCTGCTGATCCACAATGTCACCCAGAGTGACACAGGATCCTACACCCTACAAGTCATAAAGGAAGATCTTGTGAATGAAGAAGCAACTGGCCAGTTCCGGGTA---
CEm05      ---------CTCACTATTGAATCCAGGCCGTTCAATGTTGCAGAGGGGAAGGAGGTTCTTCTACTTGCCCACAATGTGTCCCAGAATCTTTTTGGCTACATCTGGTACAAGGGAGAAAGAGTGGATGCCAGCCGTCGAATTGGATCATGT---GTAATAAGAACTCAA---CAAATTACCCCAGGGCCCGCACACAGCGGTCGAGAGACAATA---GACTTCAATGCA---TCCCTGCTGATCCACAATGTCACCCAGAGTGACACAGGATCCTACACCATACAAGTCATAAAGGAAGATCTTGTGAATGAAGAAGCAACTGGCCAGTTCCGGGTA---
cap07      ---------------ACTGAAGCTGTGCCACCCATTGTCGCAGAGGGGAAGGAGGTTCTTCTGCTTGTCCACAACCTGCCCCAGGACCCTCTTGGCTACAACTGGTACAAAGGGGAAATGGTGGATGCCAAACAGCGAATTATAGGATAT---GTAGTGAGATCTCAA---ATAACTACCCCAGGGCCCGCATACAGCGGTCGAGAGACAGTG---TACCCCAATGCA---TCCCTGCTGATCCAGAGCGTCACCCCAAATGACACAGGAAGCTACACCCTACAGGTCATAGACACAAATCTTACGAATGAGGAAGTACTCGGCCGATTCGATGTG---
hum08      ------CAGCTCACTATTGAAGCTGTGCCATCCAATGCTGCAGAGGGGAAGGAGGTTCTTCTACTTGTCCACAATCTGCCCCAGGACCCTCGTGGCTACAACTGGTACAAAGGGGAAACAGTGGATGCCAACCGTCGAATTATAGGATAT---GTAATATCAAATCAA---CAGATTACCCCAGGGCCTGCATACAGCAATCGAGAGACAATA---TACCCCAATGCA---TCCCTGCTGATGCGGAACGTCACCAGAAATGACACAGGATCCTACACCCTACAAGTCATAAAGCTAAATCTTATGAGTGAAGAAGTAACTGGCCAGTTCAGCGTA---
chi08      ------CAGCTCACTATTGAAGCTGTGCCATCCAATGCTGCAGAGGGGAAGGAGGTTCTTCTACTTGTCCACAATCTGCCCCAGGACCCTCGTGGCTACAACTGGTACAAAGGGGAAACAGTGGATGCCAACCGTCGAATTATAGGATAT---GTAATATCAAATCAA---CAAATTACCCCAGGGCCTGCATACAGCAATCGAGAGACAATA---TACCCCAATGCA---TCCCTGCTGATGCGGAACGTCACCAGAAATGACACAGGATCCTACACCCTACAAGTCATAAAGCTAAATCTTATGAGTGAAGAAGTAACTGGCCAGTTCAGCGTA---
bon08      ------CAGCTCACTATTGAAGCTGTGCCATCCAATGCTGCAGAGGGGAAGGAGGTTCTTCTACTTGTCCACAATCTGCCCCAGGACCCTCGTGGCTACAACTGGTACAAAGGGGAAACAGTGGATGCCAACCGTCGAATTATAGGATAT---GTAATATCAAATCAA---CAAATTACCCCAGGGCCTGCATACAGCAATCGAGAGACAATA---TACCCCAATGCA---TCCCTGCTGATGCGGAACGTCACCAGAAATGACACAGGATCCTACACCCTACAAGTCATAAAGCTAAATCTTATGAGTGAAGAAGTAACTGGCCAGTTCAGCGTA---
gor08      ------CAGCTCACTATTGAAGCCGTGCCATCCAATGCTGCAGAGGGGAAGGAGGTTCTTCTACTTGTCCACAATCTGCCCCAGGACCCTCGTGGCTACAACTGGTACAAAGGGGAAACGGTGGATGCCAACCGTCGAATTACAGGATAT---GTAATATCAAATCAA---CAAATTACCCCAGGGCCTGCATACAGCAATCGAGAGACAATA---TACCCCAATGCA---TCCCTGCTGATGCGGAATGTCACCAGAAATGACACAGGATCCTACACCCTACAAGTCATAAAGCTAAATCTTATGAGTGAAGAAGTAACTGGCCAGTTCAGCGTA---
ora08      ------CAGCTCACTATTGAAGCTGTGCCATCCAATGCTGCAGAGGGGAAGGAGGTTCTTCTACTTGTCCACAATCTGCCCCAGGACCCTCTTGGCTACAACTGGTACAAAGGGGAAATGGTGGATGCCAACCGTCGAATTATAGGATAT---GTAACATCAAATCAA---CTAACTACCCCAGGGCCTGCATACAGCAGTCGAGAGACAATA---TACCCCAATGCA---TCCCTGCTGATGCGGAACGTCACCAGAAATGACACAGGATCCTACACCCTGCAAGTCATAAAGCTAAATCTTGTGAGTGAAGAAGTAACTGGCCATTTCAGCGTA---
col08      ------CAGCTCACTATTGAAGCTGTGCCATTCAATGCTGCAGAGGGGAAGGAGGTTCTTCTACTTGTCCACAATCTACCCCAGGACCCTCTTGGCTACAATTGGTGCAAAGGGGAAATGGTGGACGCCAATCGTCGAATTATAGGATAT---GTAATAGCAACTCAA---GTAAATATCTCAGGGCCTGCAGACAGCGGTCGAGAGACAATA---TACCCCAATGCA---ACCCTGCTGATGCAGAACGTCACCAGAAATGACACAGGATCCTACACCCTACAAGTCATAACGCTAAATCTTGTGAATGAAGAAGTAACTGGCCAATTCAGCGTA---
bab08      ------CAGCTCACTATTGAAGCTGTGCCATCCAATGCTGCAGAGGGGAAGGAAGTTCTTCTACTTGTCCACAATCTGCCCCAGGACCCTCTTGGCTACAACTGGTACAAAGGGGAAACGGTGGACGCCAATCGTCGAATTATAGGATAT---GTAATAGCAACTCAA---GTAAATATCTCAGGGCCTGCAGACAGCGGTCGAGAGACAATA---TACCCCAATGCA---ACCCTGCTGATGCAGAACGTCACCAGAAATGACACAGGATCCTACACCCTACAAGTCATAACGCTAAATCTTGTGAATGAAGAAGTAACTGGCCAATTCAGCGTA---
PTm08      ------CAGCTCACTATTGAAGCTGTGCCATCCAATGCTGCAGAGGGGAAAGAAGTTCTTCTACTTGTCCACAATCTGCCCCAGGACCCTCTTGGCTACAACTGGTACAAAGGGGAAACGGTGGACGCCAATCGTCGAATTATAGGATAT---GTAATAGCAACTCAA---GTAAATATCTCAGGGCCTGCAGACAGCGGTCGAGAGACAATA---TACCCCAATGCA---ACCCTGCTGATGCAGAACGTCACCAGAAATGACACAGGATCCTACACCCTACAAGTCATAACGCTAAATCTTGTGAATGAAGAAGTAACTGGCCAATTCAGCGTA---
CEm08      ------CAGCTCACTATTGAAGCTGTGCCATCCAATGCTGCAGAGGGGAAGGAAGTTCTTCTACTTGTCCACAATCTGCCCCAGGACCCTCTTGGCTACAACTGGTACAAAGGGGAAACGGTGGACGCCAATCGTCGAATTATAGGATAT---GTAATAGCAACTCAA---GTAAATATCTCAGGGCCTGCAGACAGCGGTCGAGAGACAATA---TACCCCAATGCA---ACCCTGCTGATGCAGAACGTCACCAGAAATGACACAGGATCCTACACCCTACAAGTCATAACGCTAAATCTTGTGAATGAAGAAGTAACTGGCCAATTCAGCGTA---
mac08      ------CAGCTCACTATTGAAGCTGTGCCATCCAATGCTGCAGAGGGGAAGGAAGTTCTTCTACTTGTCCACAATCTGCCCCAGGACCCTCTTGGCTACAACTGGTACAAAGGGGAAACGGTGGACGCCAATCGTCGAATTATAGGATAT---GTAATAGCAACTCAA---GTAAATATCTCAGGGCCTGCAGACAGCGGTCGAGAGACAATA---TACCCCAATGCA---ACCCTGCTGATGCAGAACGTCACCAGAAATGACACAGGATCCTACACCCTACAAGTCATAACGCTAAATCTTGTGAATGAAGAAGTAACTGGCCAATTCAGCGTA---
sty08      ------CAGCTCACTATTGAAGCTGTGCCATCCAATGCTGCAGAGGGGAAGGAAGTTCTTCTACTTGTCCACAATCTGCCCCAGGACCCTCTTGGCTACAACTGGTACAAAGGGGAAACGGTGGACGCCAATCGTCGAATTATAGGATAT---GTAATAGCAACTCAA---GTAAATATCTCAGGGCCTGCAGACAGCGGTCGAGAGACAATA---TACCCCAATGCA---ACCCTGCTGATGCAGAATGTCACCAGAAATGACACAGGATCCTACACCCTACAAGTCATAACGCTAAATCTTGTGAATGAAGAAGTAACTGGCCAATTCAGCGTA---
drl08      ------CAGCTCACTATTGAAGCTGTGCCATCCAATGCTGCAGAGGGGAAGGAAGTTCTTCTACTTGTCCACAATCTGCCCCAGGACCCTCTTGGCTACAACTGGTACAGAGGGGAAACGGTAGACGCCAATCGTCGAATTATAGGATAT---GTAATAGCAACTCAA---GTAAATATCTCAGGGCCTGCAGACAGCGGTCGAGAGACAATA---TACCCCAATGCA---ACCCTGCTGATGCAGAACGTCACCAGAAATGACACAGGATCCTACACCCTACAAGTCATAACGCTAAATCTTGTGAATGAAGAAGTAACTGGCCAATTCAGCGTA---
agm08      ------CAGCTCACTATTGAAGCTGTGCCATCCAATGCTGCAGAGGGGAAGGAAGTTCTTCTACTTGTCCACAATCTGCCCCAGGACCCTCTTGGCTACAACTGGTACAAAGGGGAAACAGTGGACACCAATCGTCGAATTATAGGATAT---GTAATAGCAACTCAA---GTAAATATCTCAGGGCCTGCGTACAGCAGTCGAGAGACAATA---TACCCCAATGCA---ACCCTGCTGATGCAGAACGTCACCAGAAATGACACAGGATCCTACACCCTACAAGTCATAATGCTAAATCTTGTGAATGAAGAAGTAACTGGCCAATTCAGCGTA---
bsn08      ------CAGCTCACTATTGAAGCTGTGCCATCCAATGCTGCAGAGGGAAAGGAGGTTCTTCTGCTTGTCCACAATCTGCCCCAGGACACTCTTGGCTACAACTGGTACAAAGGGGAAATAGTGGACGCCAATCATCGAATTATAGGATAT---GTAATAGCAACTCAA---GTAAATACCTCAGGGCCTGCAGACAGCGGTCGAGAGACAATA---TACCCCAATGCA---ACCCTGCTGATGCAGAACGTCACCAGAAATGAC------TCCTACACCCTACAAGTCATAACGCTAAATCTTGTGAATGAAGAAGTAACTGGCCAATTCAGCGTA---
gsn08      ------CAGCTCACTATTGAAGCTGTGCCATCCAATGCTGCAGAGGGAAAGGAGGTTCTTCTGCTTGTCCACAATCTGCCCCAGGACACTCTTGGCTACAACTGGTACAAAGGGGAAATGGTGGACGCCAATCATCGAATTATAGGATAT---GTAATAGCAACTCAA---GTAAATACCTCAGGGCCTGCAGACAGCGGTCGAGAGACAATA---TACCCCAATGCA---ACCCTGCTGATGCAGAACGTCACCAGAAATGACACAGGATCCTACACCCTACAAGTCATAACGCTAAATCTTGTGAATGAAGAAGTAACTGGCCAATTCAGCGTA---
mar08      ------CAGTTCAGTATTGAAGCTGTGCCACCCAATGCTGCAGAAGGGAAGGAGGTTCTTCTGCTTGTCCACAATCTGCCCCAGGAACTTCTTGGCTACAACTGGTACAAAGGGGAAACGGTGGATGCCAAACGGCGAATTATAGGATAT---GTAGTGAGACCTCAA---ATAACTACCCCAGGGCCCGCATACAGCGGTCGAGAGGCACTA---TACCCCAATGCA---TCCCTACTGATGCAGAACGTCACCAGAAATGACACAGGATTCTACACTCTACAAGTCGTAAAGCTAGATCTTGTGAATGAAGAAGTAACGGGCCAGTTCAGCGTA---
nit08      ------CAGCTCAGTATTGAAGCTGTGCCACCCAATGCTGCAGAGGGGAAGGAGGTTCTTCTGCTTGTCCACAATCTGCCCCAGGACCCTTTTGGCTACAACTGGTACAAAGGGGAAACAGTGGATGCCAAACAGCGAATTACAGGATAT---GTAGTGAGATCTCAA---ATAACTACCACAGGGCCCGCATACAGCGGTCGAGAGGCACTA---TACCCCAATGCA---TCCCTACTGATGCAGAACGTCACCAGAAATGACACAGGATCCTACACCCTACAAGTCATAAAGCTAGATCTTGTGAATGAAGAAGTAACGGGCCAGTTCAGCGTA---
cap08      ------CAGCTCAGTACTGAAGCTGTGCCATCGAATGCTGCAGAGGGGAAGGATGTTCTTCTGCTTGTCCACAATCTGCCCCAGGACCCTCTTGGCTACAACTGGTACAAAGGGGAAATGGTGGATGCCAAACAGCGAATTATAGGATAT---GTAGTGAGATCTCAA---ATAACTACCACAGGGCCCGCATACAGCGGTCGAGAGACAGTG---TACCCCAATGCA---TCCCTACTGATGCAGAATGTCACCAGAAATGACACAGGATTCTACACTCTACAAGTCATAAAGCTAGATCTTGTGAATGAAGAAGTAACGGGCCAGTTCAGCGTA---
sqm08      ------CAGCTCAGTATTGAAGCTGTGCCACCCAATGCTGCAGAGGGGAAGGAGGTTCTTCTGCTTGTCCACAATCTGCCCCAGGACGCTCTTGGCTACAACTGGTACAAAGGGAAAATGGTGGAGGCCAAATGGCGAATTACAGGATAC---GTAGTGAGATCTCAA---ATAACTACCACAGGGCCCGCATACAGCGGTCGAGAGGCACTA---TACCCCAATGCA---TCCCTACTGATGCAGAACGTCACTGGAAATGACACAGGATTCTACACCCTACAAGTCATAAAGCTAGATCTTGTGAATGAAGAAGTAACGGGCCAGTTCAGCGTA---
nit01      ------CAGCTCACTATTGAATCCATGCCATCCAATGTCGCAGAGGGGAAGGAGGTTCTTCTACTCACCCACAATCTGCCCCAGAATACTACCGGCTTCAACTGGTACAAAGGGGAAAGCGTGGACAGCACCCGTCGAATTATGGGATAT---GTAACAACAACTCAA---CAAACTATCCCAGGGCCCGCACACAGCGGCCGAGAGACAATA---TACCCCAATGCC---TCCCTGCTGATCCAGAACGTCACCCTGAATGACACAGGATTCTACAGGCTACAAGTCATAATGGCAGATCTTGTGAATGAAGAAGCAACTGGCCAGTTCCGTGTATAC
nit06      ---------CTCACTATTGAATCCATGCCATCCAATGTCGCAGAGGGGAAGGAGGTTCTTCTACTCACCCACAATCTGCCCCAGAATACTACCGGCTTCAACTGGTACAAAGGGGAAAGCGTGGACAGCACCCGTCGAATTATGGGATAT---GTAACAACAACTCAA---CAAACTATCCTAGGGCCCGCACACAGCGGCCGAGAGACAATA---TACCCCAATGCC---TCCCTGCTGATCCAGAACGTCAACCTGAATGACACAGGATTCTACAGGCTACAAGTCATAACGGCAGATCTTGTGAATGAAGAAGCAACTGGCCAGTTCCGTGTATAC
nit05      ---------CTCACTATTGAATCCATGCCATCCAATGTCGCAGAGGGGAAGGAGGTTCTTCTACTCATCCACAATCTGCCCCAGAATACT---GGCTTCAACTGGTACAAAGGGAAAGCGTGGACAAGCACCCGTCGAATTATGGGA---------ACAACAACTCAA---CAAACTATCCTAGGCCCGCACAACAGCGGCCGAGAGACAATA---TACCCCAATGCC---TCCCTGCTGATCCAGAACGTCAACCTGAATGACACAGGATTCTACAGGCTACAAGTCATAACGGCAGATCTTGTGAATGAAGAAGCAACTGGCCAGTTCCGTGTA---
cap01      ------CAGCTCACTATTGAATCCGTGCCATCCAATGCTGCAGAGGGGAAGGACGTTCTTCTACTCACCCACAATCTGCCCCAGAATATTAATGGCTTCAACTGGTACAAAGGGCAAAGCGTGGACGGCACCCGTCGAATTATAGGATAT---GTAATAGCAACTCAA---CTAACTACCCCAGGGCCCGCATACAGCAGCCAAGAGACAATA---TACCCCAATGCC---TCCCTGCTGATCCAGAACGTCACCCTGAATGACACAGGATTCTACACCCTGCAAGTCATAAAGGTAGATCTTGTGAATGAAGAAGCAACTGGCCAGTTCCGTGTATAC
cap06      ---------CTCACTATTGAATCCGTGCCATCCAATGCTGCAGAGGGGAAGGACGTTCTTCTACTCACCCACAATCTGCCCCAGAATATTAATGGCTTCAACTGGTACAAAGGGCAAGGCGTGGACGGCACCCGTCGAATTATAGGATAT---GTAATAGCAACTCAA---CTAACTACCCCAGGGCCCGCATACAGCGGCCGAGAGACAATA---TACCCCAATGCC---TCCCTGCTGATCCAGAACGTCACCCCAAATGACACAGGATTCTACACCCTGCAAGTCATAAAGGTAGATCTTGTGAATGAAGAAGCAACTGGCCAGTTCCGTGTATAC
cap05      ---------CTCACTATTGAATCCGTGCCATCCAATGCTGCAGAGGGGAAGGACGTTCTTCTACTCACCCACAATCTGCCCCAGAATATT---GGCTTCAACTGGTACAAAGGGCAAGGTGTGGACGGTACCCGTCGAATTATAGGA---------GTAGCAACTCAA---CTAACTACCCCAGGGCCCGCACACAGCGGCCGAGAGACAATA---TACCCCAATGCC---TCCCTGCTGATCCAGAACGTCACCCTGAATGACACAGGATTCTACACCCTGCAAGTCATAAAGGTGGATCTTGTGAATGAAGAAGCAACTGGCCAGTTCCGTGTA---
mar01      ------CAGCTCACTACTGAATCCATGCCATCCAATGCTGCAGAGGGGAAAGAGGTTCTTCTACTCACCTACAATGTGCCCCAGAATACGAATGGCTTCAACTGGTACAAAGGGGAAAGAGTGGACAGCACCGTTCGAATTATAGGATAT---GTGATAGCAAGTCAA---CTAACCACCCCAGGGCCCGCATACAGCGGCCGAGAGGTAATA---TACTCCAATGCC---TCCCTGCTGATCCGGAACGTCACCCTGAATGACACAGGATTCTACACCCTGCAAGTCATAAAGGCAGATCTTGTGAATGAAGAAGCAACTGTCCAGTTCCATGTATAC
mar06      ---------CTCACTACTGAATCCATGCCATCCAATGCTGCAGAGGGGAAAGAGGTTCTTCTACTCACCCACAATGTGCCCCAGAATACGAATGGCTTCAACTGGTACAAAGGGGAAAGAGTGGACAGCACCGTTCGAATTATAGGATAT---GTAATAGCAAGTCAA---CTAACCACCCCAGGGCCCACATACAGCGGCCGAGAGACAATA---TACCCCAATGCC---TCCCTGCTGATCCAGAATGTCACCCTGAATGACACAGGATTCTACACCCTGCAAGTCATAAAGGCAGATCTTTCGAGTGAAGAAGCAACTGTCCAGTTCCGTGTATAC
sqm01      ------CAGCTCACTATTGAATCCGTGCCATCCAATGCTGCAGAGGGGAAGGAGGTTCTTCTACTCGCCCGCAATCTGCCCCAGGATACTACTGGCTTCAACTGGCACAAAGGGGGAAGCGTGGACAGCACCCGTCAAATTACAGGATAT---GTAATAGCAACTCAA---CTAACTACCCGAGGGCCCGCATACAGCGGCCGAGAGACAGTA---TACCCCAATGCC---TCCCTGCTGATCCAGAACGTCACCCTGAATGACACAGGATTCTATACACTACAAGTCATAACGGCAAATCTTGTGAATACAGAAGCAACAGGCCAGTTCCGTGTATAC
sqm06      ---------ATCACTATTGAAGCCGTGCCATCCAATGCTGCAGAGGGGAAGGAGGTTCTTCTACTCACCCGCAATCTGCCCCAGGATACTACTGGCTTCAACTGGCACAAAGGGGGAAGCGTGGACAGCACCCGTCAAATTACAGGATAT---GTAATGGCAACTCAA---CTAACTACCCGAGGGCCCGCATACAGCGGCCGAGAGACAGTA---TACCCCAATGCC---TCCCTGCTGATCCAGAACGTCACCCTGAGTGACACAGGATTCTACACGCTACAAGTCATAACAGCAAATCTTGTGAATACAGAAGCAACAGGCCAGTTCCGTGTATAC
sqm05      ---------CTCACTATTGAATCCGTGCCATCCAATGCTGCAGAGGGGAAGGAGGTTCTTCTACTCACCCGCAATCTGTCCCAGGATACT---GGCTTCAACTGGTACAAAGGGGGAAGCGTGGACAGCACCCGTCGAATTATAGGA---------ATAGCAACTCAA---CTAACTACCCGAGGGCCCGCATACAGCGGCCGAGAGACAATA---TACCCCAATGCC---TCCCTGCTGATCCAGAATGTCACCCTGAGTGACACAGGATTCTACATGCTACAAGTCATAACGGCAAATCTTGTGAATACAGAAGCAGCAGGCCAGTTCCGTGTA---
sqm07      ---------------ATTGAAGCTGTGCCACCCATTGTTGCAGAGGGGAAGGAGGTTCTTCTGCTTGTCCATAACATGTCCCAAGATCTTATTGGCTACAACTGGTACAAAGGAGAAAGGGTGGACGCCAACTATCGAATTATAGGATATAATGTAGCAAGTTCTCAA---GAATCTCCACCAGGGCCCGCATACAGCAATCGAGAGACACCG---TACCCCAATGGA---TCCCTGCTGATCCAGAGCATCACCCCCAATGACACAGGAAGCTACACCCTACAGGTCATAGACACAAATCTTACGAGTGAAGAAGTACTTGGCCGATTCGACGTG---
nit07      ---------------ATTGAAGCCGTGCCACCCCTTGTCGCAGAGGGGAAGGAGGTTCTTCTGCTAGCCCATAACGTGTCCCAAGATCTTTTTGGCTACAACTGGTACAAAGGGGAAAGGGTGGCCGCCAACTATCGAATTATAGGATAC---AGAATAGAGAGTCAA---GTATCTACCACAGGGCCCGCATACAGCGGTCGAGAGACACTG---TACCCCAATGGA---TCCCTGCTGGTCCAGAGCGTCACCCCCAATGACACAGGAAGCTACACCCTACACCTCATAGACAGAAACATTACAGGTGAAGAAGTACTCGGCCGATTCGACGTG---
mar07      ---------------ATTGAAGCCGTGCCACCCATTGTTGGGGAGGGGAAGGAGGTTCTTCTGCTTGTCAATAACATGTCCCAAGATGTTTTTGGCTACAACTGGTACAAAGGGGAAAGGGTGGACAGCAACTATCGGATTATAGGATAT---GCAATAGAGACTCAA---GTATCTACCTCAGGGCCGGCACACAGCGGCCGGGAGATATTG---TTCCCCAGTGCA---TCCCTGCTGATCCAGAGCGTCACCCCCAGCGACACAGGAAGCTACACCCTACACGTCATACACAGAAACCTTACGAGCGAAGAAGTATTCGGCCGATTCGACGTG---
mar05      ---------CTCACTATTGAATCCATTCCATCCAATGCTGCAGAGGGGAAAGAGGTTCTTCTACTCACCCACAATGTGTCCCAGAATACG---GCCTTCAACTGGTACAAAGGGGAAAGAGTGGACAGGACCCGTCGAATTCTGGGA---------ATAGAAGTTCAA---CAAACTATCCAAGGGCCCGCATACAGCGGCCGAGAGACAATA---AACCCCAATGTC---TCCCTGCTGATCCAGAACGTCACCCTGAGTGACACAGGATTCTACACTCTGCAAATCATAAAGAACGACTCTGGAATTGAAGTAGCAACTGTCCAGTTCCGTGTA---
hum07      ---------------ATTGATGTCGTGCCGTTCAATGTCGCAGAAGGGAAGGAGGTCCTTCTAGTAGTCCATAATGAGTCCCAGAATCTTTATGGCTACAACTGGTACAAAGGGGAAAGGGTGCATGCCAACTATCGAATTATAGGATAT---GTAAAAAATATAAGTCAAGAAAATGCCCCAGGGCCCGCACACAACGGTCGAGAGACAATA---TACCCCAATGGA---ACCCTGCTGATCCAGAACGTCACCCACAATGACGCAGGAATCTATACCCTACACGTTATAAAAGAAAATCTTGTGAATGAAGAAGTAACCAGACAATTCTACGTA---
bon07      ---------------ATTGATGTCGTGCCGTTCAATGTCGCAGAAGGGAAGGAGGTCCTTCTAGTAGTCCATAATGAGTCCCAGAATCTTTATGGCTACAACTGGTACAAAGGGGAAAGGGTGCATGCCAACTATCGAATTATAGGATAT---GTAAAAAATATAAGTCAAGAAAATGCCCCAGGGCCTGCACACAACGGTCGAGAGACAATA---TACCCCAATGGA---ACCCTGCTGATCCAGAACGTCACCCACAATGATGCAGGAATCTATACCCTACAAGTTATAAAAGAAAATCTTGTGAATGAAGAAGTAACCAGCCAATTCTACGTA---
chi07      ---------------ATTGATGTCGTGCCGTTCAATGTCGCAGAAGGGAAGGAGGTCCTTCTAGTAGTCCATAATGAGTCCCAGAATCTTTATGGCTACAACTGGTACAAAGGGGAAAGGGTGCATGCCAACTATCGAATTATAGGATAT---GTAAAAAATAGAAGTCAAGAAAATGCCCCAGGGCCCGCACACAACGGTCGAGAGACAATA---TACCCCAATGGA---ACCCTGCTGATCCAGAACGTCACCCACAATGATGCAGGAATCTATACCCTACACGTTATAAAAGAAAATCTTGTGAATGAAGAAGTAACCAGCCAATTCTACGTA---
gor07      ---------------ATTGAATCCACGCCGTTCAATGTCGCAGAAGGGAAGGAGGTCCTTCTACTAGTCCATAATGAGTCCCAGAATCTTTACGGCTACAACTGGTACAAAGGGGAAAGGGTGCATGCCAACTATCGAATTATAGGATAT---GTAAAAAATATGAGTCAAGAAAATGCCCCAGGGCCCGCACACAACGGTCGAGAGACAATA---TACCCCAATGGA---TCCCTGCTGATCCAGAACGTCACCCACAATGACGCAGGAATCTATACCCTACAGGTTATAAAAGAAAATCTTGTGAATGAAGAAGTAACCAGCCAATTCTACGTA---
ora07      ---------------ATTGAAGTCGTGCCGTTCAATGTCGCAGAAGGGAAGGAGGTCCTTCTACTAGTCCATAATGAGTCCCAGAATCTTTATGGCTACAACTGGTACAAAGGGGAAACGGTGCATGCCAACTATCGAATTATAGGATAT---GTACAAAATATGAGTCAAGAAAATGCCCCAGGGCCCGCACACAACGGTCGAGAGACAATA---TACCCCAATGGA---TCCCTCCTGATCCAGAACGTCACCCACAATGACGCAGGAATCTATACCCTACAAGTTATAAAAGAAAATCTTAACAGTGAAGAAGTAACCAGCCAATTCTACGTA---
col07      ---------------AGTGAAGTCGTGCCGTTCAATGTTGCAGAGGGGAAGGAGGTCATTCTGCTAGTCCATAATGTGTCCCAGAATCTTTATGGCTACAACTGGTACAAAGGGGAAAGGGTGCACGCCAACTATCGAATTATAGGATAT---GTAATAAACCGTGGA---GAAAATGCCCCAGGGCCCGCACACAGCGGTCGAGAGACAATA---TACCCTAATGGA---TCCCTGCTGATCCAGAACGTCAACCTCAATGACCCAGGAATCTATACCCTACACGTTATAAACAGAGATCTTGTGAATGAAGAAGTAACTAGCCAATTCTACGTA---
agm07      ---------------ATTGAAGTTGTGCCGTTCAATGTTGCAGAGGGGAAGGAGGTCATTCTGCTAGTCAGTAATGTGTCCCACAATCTTTATGGCTACAACTGGTACAAAGGGGAAAGGGTGCATGCCAACTATCGAATTATAGGATAT---GTAACAAACAAAGGA---GAAACTGCTCCAGGGCCCGCACACAGTGGTCGAGAGACAATA---TACCCCAATGGA---TCCCTGCTGATCCAGAACGTCAGCCTCAACGACCCAGGAATCTATACCCTACACGTTATAAATGAAGATCTTGTGAATGAAGAAGTAACCAGGCAATTCTACGTA---
drl07      ---------------ATTGAAGTTGTGCCGTTCAATGTTGCAGAGGGGAAGGAGGTCATTCTGCTAGTCAGTAATGTGTCCCGCAATCTTTATGGCTACAACTGGTACAAAGGGGAAAGGGTGCACGCCAACTATCGAATTATAGGATAT---GTAACAAACAAAGGG---GAAAATGCCCCAGGGCCCGCACACAGCGGTCGAGAGACAATA---TACTCCAATGGA---TCCCTGCTGATCCAGAACGTCAGCCTCAGTGACCCAGGAATCTATACCCTAAACGTTATAAACGAAGATCTTGTGAATGAAGAAGTAACCAGGCAATTCTACGTA---
bab07      ---------------ATTGAAGTTGTGCCGTTCAATGTTGCAGAGGGGAAGGAGGTCATTCTGCTAGTCAGTTATGTGTCCCGCAATCTTTATGGCTACAACTGGTACAAAGGGGAAAGGGTGCACGCCAACTATCGAATTATAGGATAT---GTAGTAAACCAAGGA---GAAAATGCCCCAGGGCCCGCACACAGCGGTCGAGAGACAATA---TACTCCAATGGA---TCCCTGCTGATCCAGAACGTCGGCCTCAGTGACCCAGGAATCTATACCCTACACGTTATAAGCGAAGATCTTGTGACTGAAGAAGTAACCAGGCAATTCTACGTA---
sty07      ---------------ATTGAAGTTGTGCCGTTCAATGTTGCAGAGGGGAAGGAGGTCATTCTGCTAGTCAGTAATGTGTCCCGCAATCTTTATGGCTACAACTGGTACAAAGGGGAAAGGGTGCACGCCAACTATCGAATTATAGGATAT---GTAATAAACCAAGGA---GAAAATGCCCCAGGGCCCGCACACAGTGGTCGAGAGACAATA---TACTCCAATGGA---TCCCTGCTGATCCAGAACGTCGGCCTCAGTGACCCAGGAATCTATACCCTACACGTTATAAGCGAAGATCTTGTGACTGAAGAAGTAACCAGGCAATTCTACGTA---
CEm07      ---------------ATTGAAGTTGTGCCGTTCAATGTTGCAGAGGGGAAGGAGGTCATTCTGCTAGTCAGTAATGTGTCCCGCAATCTTTATGGCTACAACTGGTACAAAGGGGAAAGGGTGCACGCCAACTATCGAATTATAGGATAT---GTAACAAACAAAGGG---GAAAATGCCCCAGGGCCTGCACACAGTGGTCGAGAGACAATA---CACCGCAACGGA---TCCCTGCTGATCCAGAACGTCAGCCTCAGTGACCCAGGAATCTATACCCTACACGTTATAAGCGAAGATCTTGTGACTGAAGAAGTAACCAGGCAATTCTACGTA---
mac07      ---------------ATTGAAGTTGTGCCGTTCAATGTTGCAGAGGGGAAGGAGGTCATTCTGCTAGTCAGTAATGTGTCCCGCAATCTTTATGGCTACAACTGGTACAAAGGGGAAAGGGTGCACGCCAACTATCGAATTATAGGATAT---GTAACAAACAAAGGG---GAAAATGCCCCAGGGCCTGCACACAGTGGTCGAGAGACAATA---CACCGCAACGGA---TCCCTGCTGATCCAGAACGTCAGCCTCAGTGACCCAGGAATCTATACCCTACACGTTATAAGCGAAGATCTTGTGACTGAAGAAGTAACCAGGCAATTCTACGTA---
PTm07      ---------------ATTGAAGTTGTGCCGTTCAATGTTGCAGAGGGGAAGGAGGTCATTCTGCTAGTCAGTAATGTGTCCCGCAATCTTTATGGCTACAACTGGTACAAAGGGGAAAGGGTGCACGCCAACTATCGAATTATAGGATAT---GTAATAAACAAAGGG---GAAAATGCCCCAGGGCCTGCACACAGTGGTCGAGAGACAATA---CACCGCAACGGA---TCCCTGCTGATCCAGAACGTCAGCCTCAGTGACCCAGGAATCTATACCCTACACGTTATAAGCGAAGATCTTGTGACTGAAGAAGTAACCAGGCAATTCTACGTA---
hum04      ------CAGTTCACTATTGAAGCCCTGCCGTCCAGTGCTGCAGAGGGAAAGGATGTTCTTCTACTGGCCTGCAATATTTCAGAAACTATTCAAGCCTATTATTGGCACAAGGGGAAAACGGCAGAAGGGAGCCCTCTCATTGCTGGTTAT---ATAACAGACATTCAA---GCAAATATCCCAGGGGCCGCATACAGTGGTCGAGAGACAGTA---TACCCCAATGGA---TCCCTGCTGTTCCAAAACATCACCCTGGAGGACGCAGGATCCTACACCCTACGAACCATAAATGCCAGTTACGACTCTGACCAAGCAACTGGCCAGCTCCACGTA---
chi04      ------CAGTTCACTATTGAAGCCCTGCCGTCCAGTGCTGCAGAGGGAAAGGATGTTCTTCTACTGGCCTGCAATATTTCAGAAACTATTCAAGCCTATTATTGGCACAAGGGGAAAACGGCAGAAGGGAGCCCTCTCATTGCTGGTTAT---ATAACAGACATTCAA---GCAAATATCCCAGGGGCCGCATACAGTGGTCGAGAGACAGTA---TACCCCAATGGA---TCCCTGCTGTTCCAAAACATCACCCTGGAGGACGCAGGATCCTACACCCTACGAACCATAAATGCCAGTTACGACTCTGACCAAGCAACTGGCCAGCTCCACGTA---
bon04      ------CAGTTCACTATTGAAGCCCTGCCGTCCAGTGCTGCAGAGGGAAAGGATGTTCTTCTACTGGCCTGCAATATTTCAGAAACTATTCAAGCCTATTATTGGCACAAGGGGAAAACGGCAGAAGGGAGCCCTCTCATTGCTGGTTAT---ATAACAGACATTCAA---GCAAATATCCCAGGGGCCGCATACAGTGGTCGAGAGACAGTA---TACCCCAATGGA---TCCCTGCTGTTCCAAAACATCACCCTGGAGGACGCAGGATCCTACACCCTACGAACCATAAATGCCAGTTACGACTCTGACCAAGCAACTGGCCAGCTCCACGTA---
ora04      ------CAGTTCACTATTGAAGCCCTGCCATCCAGTGCTGCAGAGGGAAAGGATGTTCTTCTACTGGCCTGCAATATTTCAGAGACTATTCAAGCCTATTATTGGCACAAGGGGAAAACGGCAGAAGGGAGCCCTCTCATTGCTGGTTAT---ATAACAGACATTCAA---GCAAATATCCCAGGGGCCGCATACAGTGGTCGAGAGACAGTA---TACCCCAATGGA---TCCCTGCTGTTCCAAAACATCACCCTGGAGGACGCAGGATCCTACACCCTACGAACCATAAATGCCAGTTACGACTCTGACCAAGCAACTGGCCAGCTCCATGTA---
gor04      ------CAGTTCACTATTGAAGCCCTGCCGTCCAGTGCTGCAGAGGGAAAGGATGTTATTCTACTGGCCTGCAATATTTCAGAAACTATTCAAGCCTATTATTGGCACAAGGGGAAAACGGCAGAAGGGAGCCCTCTCATTGCTGGTTAT---ATAACAGATATTCAA---GCAAATATCCCAGGGGCCGCATACAGTGGTCGAGAGACAGTA---TACCCCAATGGA---TCACTGCTGTTCCAAAACATCACCCTGGAGGACGCAGGATCCTACACCCTACGAACCATAAATGCCAGTTACGACTCTGACCAAGCAACTGGCCAGCTCCACGTA---
bab04      ------CAGTTCACTATCGAAGCCCTGCCGTCCAGTGCTGCAGAGGGAAAGGATGTTCTTCTACGGGCCTGCAATATTTCAGAGACTATTCAAGCCTATTATTGGCACAAGGGGAAAACGGCAGAAGGGAGCCCTCTCATTGCTGGTTAT---TTGATAGACGTTCAA---GTAAATATCCCGGGGACTGCATACAGCGGTCGAGAGACAATA---TACTCCAACGGA---TCCCTGCTGTTCCAAAACGTCACGCTGGAGGACGCAGGATCCTACACCCTCCGAACCATAAACGCCAAGTATGACTCCGACCAAGCAACTGGCCAGCTCCACGTA---
drl04      ------CAGTTCACTATCGAAGCCCTGCCGTCCAGTGCTGCAGAGGGAAAGGATGTTCTTCTACGGGCCTGCAATATTTCAGAGACTATTCAAGCCTATTATTGGCACAAGGGGAAAACGGCAGAAGGGAGCCCTCTCATTGCTGGTTAT---TTGATAGACGTTCAA---GTAAATATCCCGGGGACTGCATACAGCGGTCGAGAGACAATA---TACTCCAACGGA---TCCCTGCTGTTCCAAAACGTCACCCTGGAGGACGCAGGATCCTACACCCTACGAACCATAAACGCCAATTATGACTCCGACCAAGCAACTGGCCAGCTCCACGTA---
sty04      ------CAGTTCACTATCGAAGCCCTGCCGTCCAGTGCTGCAGAGGGAAAGGATGTTCTTCTACGGGCCTGCAATATTTCAGAAACTATTCAAGCCTATTATTGGCACAAGGGGAAAACGGCAGAAGGGAGCCCTCTCATTGCTGGTTAT---TTGATAGACGTTCAA---GTAAATATCCCGGGGACTGCATACAGCGGTCGAGAGAAAATA---TACTCCAACGGA---TCCCTGCTGTTCCAAAACGTCACCCTGGAGGACGCAGGATCCTACACCCTACGAACCATAAACGCCAATTATGACTCCGACCAAGCAACTGGCCAGCTCCACGTA---
CEm04      ------CAGTTCACTATCGAAGCCCTGCCGTCCAGTGCTGCAGAGGGAAAGGATGTTCTTCTACTGGCCTGCAATATTTCAGAGACTATTCAAGCCTATTATTGGCACAAGGGGAAAACGGCAGAAGGGAGCCCTCTCATTGCTGGTTAT---TTGATAGACGTTCAA---GTAAATATCCCAGGGACTGCATACAGCAGTCGAGAGACAATA---TACTCCAACGGA---TCCCTGCTGTTCCAAAACGTCACCCTGGAGGACGCAGGATCCTACACCCTACGAACCATAAACGCCAATTATGACTCCGACCAAGCAACTGGCCAGCTCCACGTA---
mac04      ------CAGTTCACTATCGAAGCCCTGCCGTCCAGTGCTGCAGAGGGAAAGGATGTTCTTCTACTGGCCTGCAATATTTCAGAGACTATTCAAGCCTATTATTGGCACAAGGGGAAAACGGCAGAAGGGAGCCCTCTCATTGCTGGTTAT---TTGATAGACGTTCAA---GTAAATATCCCAGGGACTGCATACAGCGGTCGAGAGACAATA---TACTCCAACGGA---TCCCTGCTGTTCCAAAACGTCACCCTGGAGGACGCAGGATCCTACACCCTACGAACCATAAACGCCAATTATGACTCCGACCAAGCAACTGGCCAGCTCCACGTA---
PTm04      ------CAGTTCACTATCGAAGCCCTGCCGTCCAGTGCTGCAGAGGGAAAGGATGTTCTTCTACTGGCCTGCAATATTTCAGAGACTATTCAAGCCTATTATTGGCACAAGGGGAAAACGGCAGAAGGGAGCCCTCTCATTGCTGGTTAT---TTGATAGACGTTCAA---GTAAATATCCCAGGGACTGCATACAGCGGTCGAGAGACAATA---TACTCCAACGGA---TCCCTGCTGTTCCAAAACGTCACCCTGGAGGACGCAGGATCCTACACCCTACGAACCATAAACGCCAATTATGACTCCGACCAAGCAACTGGCCAGCTCCACGTA---
bsn04      ------CAGTTCACTATTGAAGCCCTGCCGTCCAGTGCTGCAGAGGGAAAGGATGTTCTTCTACTGGCCCGCAATATTTCAGAGACTATTCAAGCCTATTATTGGCACAAGGGGAAAACGGCAGAAGGGAGCCCTCTCATTGCTGGTTAT---TTGATAGACGTTCAA---GTAAATATCCCGGGGACTGCATACAGCGGTCGAGAGACAATA---TACCCCAATGGA---TCCCTGCTGTTCCAAAACGTCACCCTGGAGGATGCAGGATCCTACACCCTACGAACCATAAATGCCAGTTATGACTCCGACCAAGCAACTGGCCAGCTCCACGTG---
gsn04      ------CAGTTCACTATTGAAGCCCTGCCGTCCAGTGCTGCAGAGGGAAAGGATGTTCTTCTACTGGCCCGCAATATTTCAGAGACTATTCAAGCCTATTATTGGCACAAGGGGAAAACGGCAGAAGGGAGCCCTCTCATTGCTGGTTAT---TTGATAGACGTTCAA---GTAAATATCCCGGGGACTGCATACAGCGGTCGAGAGACAATA---TACCCCAATGGA---TCCCTGCTGTTCCAAAACGTCACCCTGGAGGACGCAGGATCCTACACCCTACGAACCATAAATGCCAGTTATGACTCCGACCAAGCAACTGGCCAGCTCCACGTG---
col04      ------CAGTTCACTATTGAAGCCCTGCCGTCCAGTGCTGCAGAGGGAAAGGATGTTCTTCTACCGGCCCGCAATATTTCAGAGACTATTCAAGCCTATTATTGGCACAAGGGGCAAACGGCAGAAGGGAGCCCTCTCATTGCTGGTTAT---TTGACAGACGTTCAA---GTAAATATCCCGGGGACTGCATACAGCGGTTGAGAGACAATA---TACCCCAATGGA---TCCTTGCTGTTTCAAAACGTCACCCTGGAGGACACAGGATCCTACACCCTACGAACCATAAATGCCAGTTATGACTCCGACCAAGCAACTGGCCAGCTCCACGTA---
ora21      ---------CTCTTTATTGTATCAGTGCCCTTTGAAGTTGCTGAAGGGGAGAATGTTCATCTCTCTGTGGTTTATCTGCCCGAGAATCTTTACAGCTATGGCTGGTACAAAGGGAAAACGGTGGAGCCCAACCAGCTAATCGCAGCATAT---GTAATAGACACTCAC---GTTAGGACTCCAGGGCCTGCATACAGCGGTCGAGAGACAATA---TCACCCAGTGGA---GATCTGCATTTCCAGAACGTCACCCTGGAGGACACGGGATACTACACCCTACAAGTCACATACAGAAATTCTCAGATTGACCAGGCATCTCACCATCTCCGTGTATAC
hum21      ---------CTCTTTATTGCATCAGCGCCCTTTGAAGTTGCTGAAGGGGAGAATGTTCATCTCTCTGTGGTTTATCTGCCCGAGAATCTTTACAGCTATGGCTGGTACAAAGGGAAAACGGTGGAGCCCAACCAGCTAATCGCAGCATAT---GTAATAGACACTCAC---GTTAGGACTCCAGGGCCTGCATACAGCGGTCGAGAGACAATA---TCACCCAGTGGA---GATCTGCATTTCCAGAACGTCACCCTAGAGGACACGGGATACTACAACCTACAAGTCACATACAGAAATTCTCAGATTGAACAGGCATCTCACCATCTCCGTGTATAC
gor21      ---------CTCTTTATTGCATCAGCGCCCTTTGAAGTTGCTGAAGGGGAGAATGTTCATCTCTCTGTGGTTTATCTGCCCGAGAATCTTTACAGCTATGGCTGGTACAAAGGGAAAACAGTGGAGCCCAACCAGCTAATCGCAGCATAT---GTAACAGACACTCAC---GTTAGGACTCCAGGGCCTGCATACAGCGGTCGAGAAACAATA---TCACCCAGTGGA---GATCTGCATTTCCAGAACGTCACCCTGGAGGACACGGGATACTACACCCTACAAGTCAGATACAGAAATTCTCAGATTGAACAGGCATCTCACCATCTCCGTGTATAC
hum16      ---------------ATCACCCTGGAGCCTGCCCAGCCGAGCGAAGGGGACAACGTCACGCTGGTCGTCCATGGGCTTTCGGGGGAACTGCTCGCCTACAGCTGGTATGCGGGGCCCACACTCAGCGTGTCATACCTGGTGGCCAGCTAC---ATCGTGAGCACAGGC---GATGAGACTCCTGGCCCGGCCCACACGGGGCGGGAGGCTGTG---CGCCCCGATGGC---AGCCTGGACATCCAGGGCATCCTGCCCCGGCACTCAGGCACCTACATCCTGCAGACCTTCAACAGGCAGTTGCAGACCGAGGTGGGCTACGGACACGTGCAGGTC---
chi16      ---------------ATCACCCTGGAGCCTGCCCAGCCGAGCGAAGGGGACAACGTCACGCTGGTCGTCCATGGGCTTTCGGGGGAACTGCTCGCCTACAGCTGGTATGCGGGGCCCACACTCAGCGTGTCATACCTGGTGGCCAGCTAC---ATCGTGAGCACAGGC---GATGAGACTCCTGGCCCGGCCCACACGGGGCGGGAGGCTGTG---CGCCCCGATGGC---AGCCTGGACATCCAGGGCATCCTGCCCCGGCACTCAGGCACCTACATCCTGCAGACCTTCAACAGGCAGTTGCAGACCGAGGTGGGCTACGGACACGTGCAGGTC---
bon16      ---------------ATCACCCTGGAGCCTGCCCAGCCGAGCGAAGGGGACAACGTCACGCTGGTCGTCCATGGGCTTTCGGGGGAACTGCTCGCCTACAGCTGGTATGCGGGGCCCACACTCAGCGTGTCATACCTGGTGGCCAGCTAC---ATCGTGAGCACAGGC---GATGAGACTCCTGGCCCGGCCCACACGGGGCGGGAGGCTGTG---CGCCCCGATGGC---AGCCTGGACATCCAGGGCATCCTGCCCCGGCACTCAGGCACCTACATCCTGCAGACCTTCAACAGGCAGTTGCAGACCGAGGTGGGCTACGGACACGTGCAGGTC---
gor16      ---------------ATCACCCTGGAGCCTGCCCAGCCGAGCGAAGGGGACAACGTCACGCTGGTCGTCCATGGGCTTTCGGGGGAACTGCTCGCCTACAGCTGGTATGCGGGGCCCACACTCAGCGTGTCATACCTGGTGGCCAGCTAC---ATCGTGAGCACAGGC---GATGAGACTCCTGGCCCGGCCCACACGGGGCGGGAGGCTGTG---CGCCCCGATGGC---AGCCTGGACATCCAGGGCATCCTGCCCCGGCACTCAGGCACCTACATCCTGCAGACCTTCAACAGGCAGTTGCAGACTGAGGTGGGCTACGGACACGTGCAGGTC---
ora16      ---------------ATCACCCTGGAGCCTGCCCAGCCAACCCAAGGGGACAACGTTACGCTGGTCGTCCACGGGCTTTCAGGGGAACTGCTTGCCTACAACTGGTATGCGGGGCCCACACTCAGCGTGTCGTACCTGGTGGCCAGCTAC---ATTGTGAGCACAGGC---GATGAGACTCCTGGTCCGGCCTACACGGGGCGGGAGGCTGTG---CGCCCCGATGGC---AGCCTGGACATCCAGGGCATCCTGCCCCGGCACTCAGGCACCTACATCCTGCAGACCTTCAACAGGCAGTTGCAGACTGAGGTGGGCTACGGACACGTGCAGGTC---
bab16      ---------------ATCACCCTGGAGCCTGCCCAGCCAACCGAAGGGGACAACATCACGCTGGTCGTCCACGGGCTTTCGGGGGAACTGCTCGCCTACAACTGGTACGCGGGGCCCACGCTCAGCGTATCGTACCTGGTGGCCAGCTAC---ATTGTGAGCACAGGC---GATGAGACTCCTGGCCCGGCCCACACGGGGCGGGAGGCTGTG---CGCCCCGATGGC---AGCCTGGACATCCAGGGCGTCCTGCCCCGGCACTCAGGCACCTACATCCTGCAGACGTACAACAGGCAGTTTCAGACTGAGGTGGGCTACGGACACATGCAGGTC---
PTm16      ---------------ATCACCCTGGAGCCTGCCCAGCCGACCGAAGGGGACAACATCACGCTGGTCGTCCACGGGCTTTCGGGGGAACTGCTCGCCTACAACTGGTACGCGGGGCCCACGCTCAGCGTATCGTACCTGGTGGCCAGCTAC---ATTGTGAGCACAGGC---GATGAGACTCCTGGCCCGGCCCACACGGGGCGGGAGGCTGTG---CGCCCCGATGGC---AGCCTGGACATCCAGGGCGTCCTGCCCCGGCACTCAGGCACCTACATCCTGCAGACGTACAACAGGCAGTTTCAGACTGAGGTGGGCTACGGACACATGCAGGTC---
mac16      ---------------ATCACCCTGGAGCCTGCCCAGCCGACCGAAGGGGACAACATCACGCTGGTCGTCCACGGGCTTTCGGGGGAACTGCTCGCCTACAACTGGTACGCGGGGCCCACGCTCAGCGTATCGTACCTGGTGGCCAGCTAC---ATTGTGAGCACAGGC---GATGAGACTCCTGGCCCGGCCCACACGGGGCGGGAGGCTGTG---CGCCCCGATGGC---AGCCTGGACATCCAGGGCGTCCTGCCCCGGCACTCAGGCACCTACATCCTGCAGACGTACAACAGGCAGTTTCAGACTGAGGTGGGCTACGGACACATGCAGGTC---
sty16      ---------------ATCACCCTGGAGCCTGCCCAGCCGACCGAAGGGGACAACATCACGCTGGTCGTCCACGGGCTTTCGGGGGAACTGCTCGCCTACAACTGGTACGCGGGGCCCACGCTCAGCGTATCGTACCTGGTGGCCAGCTAC---ATTGTGAGCACAGGC---GATGAGACTCCTGGCCCGGCCCACACGGGGCGGGAGGCTGTG---CGCCCCGATGGC---AGCCTGGACATCCAGGGCGTCCTGCCCCGGCACTCAGGCACCTACATCCTGCAGACGTACAACAGGCAGTTTCAGACTGAGGTGGGCTACGGACACATGCAGGTC---
drl16      ---------------ATCACCCTGGAGCCTGCCCAGCCGACCGAAGGGGACAACATCACGCTGGTCGTCCACGGGCTTTCGGGGGAACTGCTCGCCTACAACTGGTACGCGGGGCCCACGCTCAGCGTATCGTACCTGGTGGCCAGCTAC---ATTGTGAGCACAGGC---GATGAGACTCCTGGCCCGGCCCACACGGGGCGGGAGGCTGTG---CGCCCCGATGGC---AGCCTGGACATCCAGGGCGTCCTGCCCCGGCACTCAGGCACCTACATCCTGCAGACGTACAACAGGCAGTTTCAGACTGAGGTGGGCTACGGACACATGCAGGTC---
CEm16      ---------------ATCACCCTGGAGCCTGCCCAGCCCACCGAAGGGGACAACATCACGCTGGTCGTCCACGGGCTTTCGGGGGAACTGCTCGCCTACAACTGGTACGCGGGGCCCACGCTCAGCGTATCGTACCTGGTGGCCAGCTAC---ATTGTGAGCACAGGC---GATGAGACTCCTGGCCCGGCCCACACGGGGCGGGAGGCTGTG---CGCCCCGATGGC---AGCCTGGACATCCAGGGCGTCCTGCCCCGGCACTCAGGCACCTACATCCTGCAGACGTACAACAGGCAGTTTCAGACTGAGGTGGGCTACGGACACATGCAGGTC---
agm16      ---------------ATCACCCTGGAGCCTGCCCAGCCGACCGAAGGGGACAACGTCACGCTGGTCGTCCATGGGCTTTCGGGGGAACTGCTCGCCTACAACTGGTACGCGGGGCCCACGCTCAGCGTGTCGTACCTGGTGGCCAGCTAC---ATCGTGAGCACAGGC---GATGAGACTCCTGGCCCGGCCCACACGGGGCGGGAGGCTGTG---CGCCCCGATGGC---AGCCTGGACATCCAGGGCGTCCTGCCCCGGCACTCAGGCACCTACATCCTGCAGACGTACAACAGGCAGTTTCAGACTGAGGTGGGCTACGGACACATGCAGGTC---
col16      ---------------ATCACCCTGGAGCCTGCCCAGCCGACCGAAGGGGACAACGTCACGCTGGTCGTCCATGGGCTTTCGGGGGAACTGCTCGCCTACAACTGGTACGCGGGGCCCACACTCAGCGTATCGTACCTGGTGGCCAGCTAC---ATCGTGAGCACAGGC---GATGAGACTCCTGGCCCGGCCCACACGGGGCGGGAGGCTGTG---CGCCCCGATGGC---AGCCTGGACATCCAGGGCGTCCTGCCCCGGCACTCAGGCACCTACATCCTGCAGACGTACAACAGACAGTTTCAGACTGAGGTGGGCTACGGACACATGCAGGTC---
bsn16      ---------------ATCACCCTGGAGCCTGCCCAGCCGACTGAAGGGGACAACGTCACGCTGGTTGTCCATGGGCTTTCGGGGGAACTGCTCGCCTACAACTGGTATGCGGGGCCCACACTCAGCGTATCGTACCTGGTGGCCAGCTAC---ATCGTGAGCACAGGC---GATGAAACTCCTGGCCCGGCCCACACGGGGCAGGAGGCTGTG---CGCCCCGATGGC---AGCCTGGACATCCAGGGCGTCCTGCCCCGGCACTCAGGCACCTACATCCTGCAGACGTACAACAGGCAGTTTCAGACTGAGGTGGGCTACGGACACATGCAGGTC---
gsn16      ---------------ATCACCCTGGAGCCTGCCCAGCCGACTGAAGGGGACAACGTCACGCTGGTCGTCCATGGGCTTTCGGGGGAACTGCTCGCCTACAACTGGTATGCGGGGCCCACACTCAGCGTATCGTACCTGGTGGCCAGCTAC---ATCGTGAGCACAGGC---GATGAAACTCCTGGCCCGGCCCACACGGGGCAGGAGGCTGTG---CGCCCCGATGGC---AGCCTGGACATCCAGGGCGTCCTGCCCCGGCACTCAGGCACCTACATCCTGCAGACGTACAACAGGCAGTTTCAGACTGAGGTGGGCTACGGACACATGCAGGTC---
nit        ---------------ATCACCCTGGAGCCTGCCCAGCCGACCGAAGGGGACAACGTCACGCTGGTCGTCCACGGGCTTTCAGGGGAACTGCTCGCCTACAACTGGTACGCGGGGCCCACGCTCAGCGTGTCGTACCTGCTGGCCAGCTAC---ATCGTGAGCACGGGC---GATGCGACACCTGGCCCCGTCTACACGGGGCGGGAGGCTGTG---CGCCCCGACGGC---AGCCTGGACATCCAGGGCGTCCTGCCCGGGCACTCAGGCACCTACATCCTACAGACCTTCAACAGGCAGTTTCAGACCGAGGTGGGCTACGGACACGTGCAGGTC---
cap16      ---------------ATCACCCTGGAGCCTGCCCAGCCGACCGAAGGGGACAACGTCACGCTGGTCGTCCACGGGCTTTCCGGGGAACTGCTCGCCTACAACTGGTATGCAGGGCCCACGCTCAGCGTGTCGTACCTGCTGGCCAGCTAC---ATTGTGAGCACAGGC---GATGCGACACCTGGCCCCGTCTACACGGGGCGGGAGGCTGTG---CGCCCCGACGGC---AGCCTGGACATCCAGGGCGTCCTGCCCGGGCACTCAGGCACCTACATCCTGCAGACCTTCAACAGGCAGTTTCAGACCGAGGTGGGCTACGGACACGTGCAGGTC---
mar16      ---------------ATCACCCTGGAGCCTGCCCAGCCAACCGAAGGGGACAACATCACGCTGGTCGTCCACGGGCTTTCAGGGGAACTGCTCGCCTACAACTGGTACGCGGGGCCCACGCTCAGCGTGTCGTACCTGCTGGCCAGCTAC---ATCGTGAGCACAGGC---GATGAGACACCTGGCCCCGTCTACACGGGGCGGGAGGCTGTG---CGCCCCGACGGC---AGCCTGGACATCCAGGGCGTCCTGCCCGGGCACTCAGGCACCTACATCCTACAGACCTTCAACAGGCAGTTTCAGACCGAGGTGGGCTACGGACACGTGCAGGTC---
sqm16      ---------------ATCACCCTGGAGCCTGCCCAGCCGACCGAAGGGGACAACGTCACGCTGCTCGTCCACGGGCTTTCAGGGGAACTGCTCGCCTACAACTGGTACGCGGGGCCCACGCTCAGCGTGTCGTACCTGCTGGCCAGCTAC---ATCGTGAGCACAGGC---GACGAGACACCTGGCCCCGTCTACACGGGGCGGGAGGCTGTG---CGCCCCGACGGC---AGCCTGGACATCCAGGGCATCCTGCCTGGGCACTCAGGCACCTACATCCTGCAGACCTTCAACAGGCAGTTTCAGACCGAGGTGGGCTACGGACACGTGCAGGTC---
hum18      ------------------------GTCCCT------------------------------------------------------GATGTTCAGGAATACAGCTGGTACTGGGGTGCAAACGACAGCGCAGGAAACATGATTATCAGCCAC---AAACCGCCCAGT------GCCCAGCAGCCTGGGCCCATGTACACTGGCAGGGAGAGAGTG---AACAGAGAAGGC---AGCCTGTTGATCAGGCCGACTGCATTAAATGACACGGGAAACTACACTGTTCGGGTGGTTGCAGGCAAT---GAGACCCAAAGAGCAACCGGCTGGCTGGAGGTT---
chi18      ------------------------GTCCCT------------------------------------------------------GATGTTCAGGAATACAGCTGGTACTGGGGTGCAAACGACAGCGCAGGAAACATGATTATCAGCCAC---AAACCGCCCAGT------GCCCAGCAGCCTGGGCCCATGTACACTGGCAGGGAGAGAGTG---AACAGAGAAGGC---AGCCTGTTGATCAGGCCGACTGCATTAAATGACACGGGAAACTACACTGTTCGGGTGGTTGCAGGCAAT---GAGACCCAAAGAGCAACCGGCTGGCTGGAGGTT---
bon18      ------------------------GTCCCT------------------------------------------------------GATGTTCAGGAATACAGCTGGTACTGGGGTGCAAACGACAGCGCAGGAAACATGATTATCAGCCAC---AAACCGCCCAGT------GCCCAGCAGCCTGGGCCCATGTACACTGGCAGGGAGAGAGTG---AACAGAGAAGGC---AGCCTGTTGATCAGGCCGACTGCATTAAATGACACGGGAAACTACACTGTTCGGGTGGTTGCAGGCAAT---GAGACCCAAAGAGCAACCGGCTGGCTGGAGGTT---
gor18      ------------------------GTCCCT------------------------------------------------------GATGTTCAGGAATACAGCTGGTACTGGGGTGCAAACGACAATGCAGGAAACATGATTATCAGCCAC---AAACCGCCCAGT------GCCCAGCAGCCTGGGCCCATGTACACTGGCAGGGAGAGAGTG---AACAGAGAAGGC---AGCCTGCTGATCAGGCCGACTGCATTAAATGACACGGGAAACTACACTGTTCGGGTGGTTGCAGGCAAT---GAGACCCAAAGAGCAACCGGCTGGCTGGAGGTT---
ora18      ------------------------ATCCCT------------------------------------------------------GATGTTCAGGAATACAGCTGGTACCGGGGTGCAAACGACAGCGTGGGAAACATGATTATCAGCTAC---AAACCGCCCAAT------GCCCAGCAGCCTGGGCCCATGTACACTGGCAGGGAGAGAGTG---AACAGAGAAGGC---AGCCTGTTGATCAGGCCGACTGCATTAAATGACACGGGAAACTACACTGTTCGGGTGGTTGCAGGCAAT---GAGACCCAAAGAGCAACCGGCTGGCTGGAGGTT---
mac18      ------------------------GTCCCT------------------------------------------------------GATGTTCAGGAATACAACTGGTACCGGGGTGCAAACGACAGCGTGGGAAACATGATTATCAGCTAC---AAACCGCCCAAT------GCTGAGCAGCCTGGGCCCATGTACACTGGCAGGGAAAGAGTG---AACAGAGAAGGC---AGCCTGTTGATCAGGCCCACTGCATTAAATGACACAGGAAACTACACTGTTCGGGTGGTTGCAGGCAAT---GAGACCCAAAGAGCAACTGGCTGGCTGGAGGTT---
CEm18      ------------------------ATCCCT------------------------------------------------------GATGTTCAGGAATACAACTGGTACCGGGGTGCAAACGACAGCGTGGGAAACATGATTATCAGCTAC---AAACCGCCCAAT------GCTGAGCAGCCTGGGCCCATGTACACTGGCAGGGAAAGAGTG---AACAGAGAAGGC---AGCCTGTTGATCAGGCCCACTGCATTAAATGACACAGGAAACTACACTGTTCGGGTGGTTGCAGGCAAT---GAGACCCAAAGAGCAACTGGCTGGCTGGAGGTT---
PTm18      ------------------------GTCCCT------------------------------------------------------GATGTTCAGGAATACAACTGGTACCGGGGTGCAAACGACAGCGTGGGAAACATGATTATCAGCTAC---AAACCGCCCAAT------GCTGAGCAGCCTGGGCCCATGTACACTGGCAGGGAAAGAGTG---AACAGAGAAGGC---AGCCTGTTGATCAGGCCCACTGCATTAAATGACACAGGAAACTACACTGTTTGGGTGGTTGCAGGCAAT---GAGACCCAAAGAGCAACTGGCTGGCTGGAGGTT---
cap18      ------------------------GTCCCC------------------------------------------------------GATGTCCAGGAATACAGCTGGTACCGGGGTGCAAATGACAGCGCGGGAAACATGATTATGAGCTAC---AAACTGCCCAGT------ACCAGGCAGCCTGGGCCCATGTACACTGGCAGGGAGAGGGTG---AACAGAGAAGGC---GACCTGGTGATCAGGCCGACTGCTTTAAATGACACAGGAAACTACACCGTTCGGGTGGTTGCCAGCAAT---GAGACCCACAGAGCAACCGGCTGGCTGGAGGTT---
nit18      ------------------------GTCCCC------------------------------------------------------GATGTCCAGGAATACAGCTGGTACCGGGGTGCAAACGACAGCGCGGGAAACATGATTATCAGCTAC---AAACTGCCCAGT------ACCCAGCAGCCTGGGCCCATGTACACTGGCAGGGAGAGGGTG---AACAGAGAAGGC---GACCTGGTCATCAGGCCAACTGCGTTAAATGACACAGGAAACTACACCGTTCGGGTGGTTGCCAGCAAT---GAGACCCACAGAGCAACCGGCTGGCTGGAGGTT---
mar18      ------------------------GTCCCC------------------------------------------------------GATGTCCAGGAATACAGCTGGTACCGGGGTGCAAATGACAGCGCGGGAAACATGATTATCAGCTAC---AAACTGCCCAGT------ACCCAGCAGCCTGGGCCCATGTACACTGGCAGGGAAAGGGTG---AACAGAGAAGGC---GACCTGGTGATCAGGCCGACTGCATTAAATGATACAGGAAACTACACTGTTCGGGTGGTTGCCAGCAAT---GAGACCCACAGAGCAACCGGCTGGCTGGAGGTT---
hum19      ------------TACATCCAGAAGATTCCAGAGCAGCCTCAAAAGAACCAGGACCTTCTCCTGTCAGTCCAGGGTGTCCCAGACACCTTCCAGGACTTCAACTGGTACCTGGGGGAGGAGACGTACGGAGGCACGAGGCTATTTACCTAC---ATCCCTGGGATACAACGGCCTCAGAGGGATGGCAGTGCCATGGGACAGCGAGACATCGTGGGCTTCCCCAATGGT---TCCATGCTGCTGCGCCGCGCCCAGCCTACAGACAGTGGCACCTACCAAGTAGCCATTACCATCAACTCTGAATGGACTATGAAGGCCAAGACTGAGGTCCAGGTA---
chi19      ------------TACATCCAGAAGATTCCAGAGCAGCCTCAAAAGAACCAGGACCTTCTCCTGTCAGTCCAGGGTGTCCCAGACACCTTCCAGGACTTCAACTGGTACCTGGGGGAGGAGACGTATGGAGGCACGAGGCTATTTACCTAC---ATCCCTGGGATACAACGGCCTCAGAGGGATGGCAGTGCCATGGGACAGCGAGACATCGTGGGCTTCCCCAATGGT---TCCATGCTGCTGCGCCGCGCCCAGCCTACAGACAGTGGCACCTACCAAGTAGCCATTACCATCAACTCTGAATGGACTATGAAGGCCAAGACTGAGGTCCAGGTA---
bon19      ------------TACATCCAGAAGATTCCAGAGCAGCCTCAAAAGAACCAGGACCTTCTCCTGTCAGTCCAGGGTGTCCCAGACACCTTCCAGGACTTCAACTGGTACCTGGGGGAGGAGACGTATGGAGGCACGAGGCTATTTACCTAC---ATCCCTGGGATACAACGGCCTCAGAGGGATGGCAGTGCCATGGGACAGCGAGACATCGTGGGCTTCCCCAATGGT---TCCATGCTGCTGCGCCGCGCCCAGCCTACAGACAGTGGCACCTACCAAGTAGCCATTACCATCAACTCTGAATGGACTATGAAGGCCAAGACTGAGGTCCAGGTA---
gor19      ------------TACATCCAGAAGATTCCAGAGCAGCCTCAAAAGAACCAGGACCTTCTCCTGTCAGTCCAGGGTGTCCCAGACACCTTCCAGGACTTCAACTGGTACCTGGGGGAGGAGACGTATGGAGGCACGAGGCTATTTACCTAC---ATCCCTGGGATACAACGGCCTCAGAGGGATGGCAGTGCCATGGGACAGCGAGACATCGTGGGCTTCCCCAATGGT---TCCATGCTGCTGCGCCGCGCCCAGCCTACAGACAGTGGCACCTACCAAGTAGCCATTACCATCAACTCTGAATGGACTATGAAGGCCAAGACTGAGGTCCAGGTA---
ora19      ------------TATATCCAGAAGATTCCAGAGCAGCCTCAAAAGAACCAGGACCTTCTCCTGTCAGTCCAGGGTGTCCCAGACACCTTCCAGGACTTCAACTGGTACCTGGGGGAGGAGACGTATGGAGGCACGAGGCTATTTACCTAC---ATCCCTGGGATACAACGGCCTCAGAGGGATGGCAGTGCCATGGGACAGCGAGACATCGTGGGCTTCCCCAATGGT---TCCATGCTGCTGCGCCGCGCCCAGCCTGCAGACAGTGGCACCTACCAAGTAGCCATTACCATCAACTCTGAATGGACTATGAAGGCCAAGACTGAGGTCCAGGTA---
drl19      ------------CACATCCAGAAGATTCCAGAACAGCCTCAAAAGAATCAGGACCTTCTCCTGTCAGTCCAGGGTGTCCCAGACACCTTCCAGGACTTCAACTGGTACCTGGGGGAGGAGATGTATGGAGGCACGAGGCTATTTACCTAC---ATCCCTGGGATACAACGGCCCCAGAGGGATGGCAGTGCCATGGGACAGCGAGACATCGTGGGCTTCCCCAATGGT---TCTATGCTGCTGCGCCGCGCCCAGCCTACAGACAGTGGCACCTACCAAGTAGCCGTTACCATCAACTCTGAATGGACTATGAAGGCCAAGACTGAGGTCCAGGTA---
sty19      ------------CACATCCAGAAGATTCCAGAACAGCCTCAAAAGAATCAGGACCTTCTCCTGTCAGTCCAGGGTGTCCCAGACACCTTCCAGGACTTCAACTGGTACCTGGGGGAGGAGATGTATGGAGGCACGAGGCTATTTACCTAC---ATCCCTGGGATACAACGGCCCCAGAGGGATGGCAGTGCCATGGGACAGCGAGACATCGTGGGCTTCCCCAATGGT---TCTATGCTGCTGCGCCGCGCCCAGCCTACAGACAGTGGCACCTACCAAGTAGCCGTTACCATCAACTCTGAATGGACTATGAAGGCCAAGACTGAGGTCCAGGTA---
bab19      ------------CACATCCAGAAGATTCCAGAACAGCCTCAAAAGAATCAGGACCTTCTCCTGTCAGTCCAGGGTGTCCCAGACACCTTCCAGGACTTCAACTGGTACCTGGGGGAGGAGATGTATGGAGGCACGAGGCTATTTACCTAC---ATCCCTGGGATACAACGGCCCCAGAGGGATGGCAGTGCCATGGGACAGCGAGACATCGTGGGCTTCCCCAATGGT---TCTATGCTGCTGCGCCGCGCCCAGCCTACAGACAGTGGCACCTACCAAGTAGCCGTTACCATCAACTCTGAATGGACTATGAAGGCCAAGACTGAGGTCCAGGTA---
PTm19      ------------CACATCCAGAAGATTCCAGAACAGCCTCAAAAGAATCAGGACCTTCTCCTGTCAGTCCAGGGTGTCCCAGACACCTTCCAGGACTTCAACTGGTACCTGGGGGAGGAGATGTATGGAGGCACGAGGCTATTTACCTAC---ATCCCTGGGATACAACGGCCCCAGAGGGATGGCAGTGCCATGGGACAGCGAGACATCGTGGGCTTTCCCAATGGT---TCTATGCTGCTGCGCCGCGCCCAGCCTACAGACAGTGGCACCTACCAAGTAGCCGTTACCATCAACTCTGAATGGACTATGAAGGCCAAGACTGAGGTCCAGGTA---
mac19      ------------CACATCCAGAAGATTCCAGAACAGCCTCAAAAGAATCAGGACCTTCTCCTGTCAGTCCAGGGTGTCCCAGACACCTTCCAGGACTTCAACTGGTACCTGGGGGAGGAGATGTATGGAGGCACGAGGCTATTTACCTAC---ATCCCTGGGATACAACGGCCCCAGAGGGATGGCAGTGCCATGGGACAGCGAGACATCGTGGGCTTTCCCAATGGT---TCTATGCTGCTGCGCCGCGCCCAGCCTACAGACAGTGGCACCTACCAAGTAGCCGTTACCATCAACTCTGAATGGACTATGAAGGCCAAGACTGAGGTCCAGGTA---
CEm19      ------------CACATCCAGAAGATTCCAGAACAGCCTCAAAAGAATCAGGACCTTCTCCTGTCAGTCCAGGGTGTCCCAGACACCTTCCAGGACTTCAACTGGTACCTGGGGGAGGAGATGTATGGAGGCACGAGGCTATTTACCTAC---ATCCCTGGGATACAACGGCCCCAGAGGGATGGCAGTGCCATGGGACAGCGAGACATCGTGGGCTTTCCCAATGGT---TCTATGCTGCTGCGCCGCGCCCAGCCTACAGACAGTGGCACCTACCAAGTAGCCGTTACCATCAACTCTGAATGGACTATGAAGGCCAAGACTGAGGTCCAGGTA---
col19      ------------CACATCCAGAAGATTCCAGAGCAGCCTCAAAAGAACCAGGACCTTCTCCTGTCAGTCCAGGGTGTCCCAGACACCTTCCAGGACTTCAATTGGTACCTGGGGGAGGAGATGTATGGAGGCACGAGGCTATTTACCTAC---ATCCCTGGGATACAACGGCCCCAGAGGGATGGCAGTGCCATGGGACAGCGAGACATCGTGGGCTTCCCCAATGGT---TCTATGCTGCTGCGCCGCGCCCAGCCTACAGACAGTGGCACCTACCAAGTAGCCGTTACCATCAACTCTGAATGGACTATGAAGGCCAAGACTGAGGTCCAGGTA---
agm19      ------------CACATCCAGAAGATTCCAGAACAGCCTCAAAAGAATCAGGACCTTCTCCTGTCAGTCCAGGGTGTCCCAGACACCTTCCAGGACTTCAACTGGTACCTGGGTGAGGAGATGTATGGAGGCACCAGGCTATTTACCTAC---ATCCCTGGGATACAACGGCCCCAGAGGGATGGCAGTGCCATGGGACAGCGAGACATCGTGGGCTTCCCCAATGGT---TCTATGCTGCTGCGCCGCGCCCAGCCTACAGACAGTGGCACCTACCAAGTAGCCGTTACGATCAACTCTGAATGGACTATGAAGGCCAAGACTGAGGTCCAGGTA---
gsn19      ------------CATATCCAGAAGATTCCAGAGCAGCCTCAAAAGAACCAGGACCTTCTCCTGTCAGTCCAGGGTGTCCCAGACACCTTCCAGGACTTCAATTGGTACCTTGGGGAGGAGATGTATGGAGGCACGAGGCTATTTACCTAC---ATCCCTGGGATACAACGGCCCCAGAGGGATGGCAGTGCCATGGGACAGCGAGACATCGTGGGCTTCCCCAATGGT---TCTATGGTGCTGCGCCGCGCCCAGCCTACAGACAGTGGCACCTACCAAGTAGCCATTACCATCAACTCTGAATGGACTATGAAGGCCAAGACTGAGGTCCAGGTA---
sqm19      ------------CACATCCAGAAGATTCCAGAGCAGCCTCAGAAGAACCGGGACCTTCTCTTGTCCGTCCAGGGTGTCCCAGACACCTTCCAGGACATCAACTGGTACCTGGGGGAGGAGACCTATGGAGGCACGAGACTATTTACCTAC---ATCCCCGGGATACAACGGCCCCAAAGGGATGGCAGTGCCATGGGACAGCGAGACATTGTGGGCTTCCCCAATGGT---TCCATGCTGCTGCGCCGCGCCCAGCCTACAGACAGCGGCACCTACCAAGTAGCCATCACCATCAACTCTGACTGGACTATGAAGGCAAAGACTGAGGTCCAAGTA---
nit19      ------------CACATCCAGAAGATTCCAGAGCAGCCTCAAAAGAACCAAGACCTTCTCTTGTCTGTCCAGGGTGTCCCAGACACCTTCCAGGACGTCAACTGGTACCTGGGGGAGGAGATCTATGGAGGCACGAGGCTATTTACCTAC---ATCCCCGGGATACAACGGCCCCAAAGGGATGGCAGCGCCATGGGACAGCGAGACATTGTGGGCTTCCCCAATGGT---TCCATGCTGCTGCGCCGCACCCAGCCTACAGACAGCGGCACCTACCAAGTAGCCATCACCATCAACTCTGACTGGACTATGAAGGCAAAGACTGAGGTCCAGGTA---
hum20      CTGGCCAAACCCTCCATTGCAGTCAGCCCAGGCACTGCCATAGAGCAGAAGGACATGGTGACCTTCTACTGCACCACTAAGGACGTCAACATTACCATCCACTGGGTT---------------------------------------------------------------TCCAACAACCTCTCCATTGTGTTCCATGAGCGCATGCAGCTG---TCCAAGGATGGCAAGATCCTCACCATTCTCATTGTCCAGCGGGAGGACTCAGGGACTTACCAATGTGAAGCTCGAGATGCCCTTCTGAGCCAGAGGAGCGACCCCATCTTCCTGGATGTGAAG
gor20      CTGGCCAAACCCTCCATTGCAGTCAGCCCAGGCACTGCCATAGAGCAGAAGGACATGGTGACCTTCTACTGCACCACCAAGGACGTCAACATTACCATCCACTGGGTT---------------------------------------------------------------TCCAACAACCTCTCCGTTGTGTTCCATGAGCGCGTGCAGCTG---TCCAAGGATGGCAAGATCCTCACTATTCTCATTGTCCAGCGGGAGGACTCAGGGACTTACCAATGTGAAGCTCGAGATGCCCTTCTGAGCCAGAGGAGTGACCCCATCTTCCTGGATGTGAAG
ora20      CTGGCCAAGCCCTCCATTGCAGTCAGCCCAGGCACTGCCATAGAGCAGAAGGACATGGTGACCTTCTACTGCACCACCAAGGACGTCAACATTACCATCCACTGGGTT---------------------------------------------------------------TCCAACAACCTCTCCGTTGTGTTCCATGAGCGCATGCAGCTG---TCCAAGGATGGCAAGATCCTCACCATCCTCATTGTCCAGCGGGAGGACTCAGGGGCTTACCAATGTGAAGCTCGAGATGCCCTTCTGAGCCAGAGCAGCGACCCCATCTTCCTGGACGTGAAG
chi20      CTGGCCAAGCCTTCCATTGCAGTCAGCCCAGGCACTGCCATAGAGCAGAAGGACATGGCGACCTTCTACTGCATCACCAAGGACGTCAACATTACCATCCACTGGGTT---------------------------------------------------------------TCCAACAACCTCTCCGTTGTGTTCCATGAGCGCATGCAGCTG---TCCAAGGATGGCAAGATCCTCACCATCCTCATTGTCCAGCGGGAGGACTCAGGGACTTACCAATGTGAAGCTCGAGATGCCCTTCTGAGCCAGAGCAGCGACCCCATCTTCCTGGATGTGAAG
bon20      CTGGCCAAGCCTTCCATTGCAGTCAGCCCAGGCACTGCCATAGAGCAGAAGGACATGGCGACCTTCTACTGCATCACCAAGGACGTCAACATTACCATCCACTGGGTT---------------------------------------------------------------TCCAACAACCTCTCCGTTGTGTTCCATGAGCGCATGCAGCTG---TCCAAGGATGGCAAGATCCTCACCATCCTCATTGTCCAGCGGGAGGACTCAGGGACTTACCAATGTGAAGCTCGAGATGCCCTTCTGAGCCAGAGCAGCGACCCCATCTTCCTGGATGTGAAG
agm20      CTGGCCAAGCCTACCATTGCAGTCAGCTCGGGCACTGCCATAGAGCAGAAGGATATGGTGACCTTCTACTGCAACACCAAGGACGTCAACATTACCATCCACTGGGTT---------------------------------------------------------------TCCAACAACCTCTCCGTCGTGTTCAATGAGCGCATGCAGCTG---TCCAAGGATGGCAAGAACCTCACCATCCTCATTGTCCAGCGGGAGGACTCGGGGACTTACCAATGTGAAGCTCAAGATGCCCTTCTGCACCAGAGCAGCGACCCCATCTTCCTGGACGTGAAG
CEm20      CTGGCCAAGCCTACCATTGCAGTCAGCCCGGGCACTGCCATTGAGCAGAAGGATATGGTGACCTTCTACTGCAACACCAAGGATGTCAACATTACCATCCACTGGGTT---------------------------------------------------------------TCCAACAACCTCTCCCTCGTGTTCCATGAGCGCATGCAGCTG---TCCAAGGATGGCAAGAACCTCACCATCCTCGTTGTCCAGCGGGAGGACTCGGGGACTTACCATTGTGAAGCTCGAGATGCCCTTCTGCGCCAGAGCAGCGACCCCATCTTCCTGGACGTGAAG
PTm20      CTGGCCAAGCCTACCATTGCAGTCAGCCCGGGCACTGCCATTGAGCAGAAGGATATGGTGACCTTCTACTGCAACACCAAGGATGTCAACATTACCATCCACTGGGTT---------------------------------------------------------------TCCAACAACCTCTCCCTCGTGTTCCATGAGCGCATGCAGCTG---TCCAAGGATGGCAAGAACCTCACCATCCTCGTTGTCCAGCGGGAGGACTCGGGGACTTACCATTGTGAAGCTCGAGATGCCCTTCTGCGCCAGAGCAGCGACCCCATCTTCCTGGACGTGAAG
mac20      CTGGCCAAGCCTACCATTGCAGTCAGCCCGGGCACTGCCATTGAGCAGAAGGATATGGTGACCTTCTACTGCAACACCAAGGATGTCAACATTACCATCCACTGGGTT---------------------------------------------------------------TCCAACAACCTCTCCCTCGTGTTCCATGAGCGCATGCAGCTG---TCCAAGGATGGCAAGAACCTCACCATCCTCGTTGTCCAGCGGGAGGACTCGGGGACTTACCATTGTGAAGCTCGAGATGCCCTTCTGCGCCAGAGCAGCGACCCCATCTTCCTGGACGTGAAG
sty20      CTGGCCAAGCCTACCATTGCAGTCAGCCCGGGCACTGCCATTGAGCAGAAGGATATGGTGACCTTCTACTGCAACACCAAGGATGTCAACATTACCATCCACTGGGTT---------------------------------------------------------------TCCAACAACCTCTCCCTCGTGTTCCATGAGCGCATGCAGCTG---TCGAAGGATGGCAAGAACCTCACCATCCTCGTTGTCCAGCGGGAGGACTCGGGGACTTACCATTGTGAAGCTCGAGATGCCCTTCTGCGCCAGAGCAGCGACCCCATCTTCCTGGACGTGAAG
drl20      CTGGCCAAGCCTACCATTGCAGTCAGCCCGGGCACTGCCATTGAGCAGAAGGATATGGTGACCTTCTACTGCAACACCAAGGATGTCAACATTACCATCCACTGGGTT---------------------------------------------------------------TCCAACAACCTCTCCCTCGTGTTCCATGAGCGCATGCAGCTG---TCCAAGGATGGCAAGAACCTCACCATCCTCGTTGTCCAGCGGGAGGACTCGGGGACTTACCATTGTGAAGTTCGAGATGCCCTTCTGCGCCAGAGCAGCGACCCCATCTTCCTGGACGTGAAG
bsn20      CTGGCCAAGCCTACTATTGCAGTCAGCCTGGGCACTGCCACAGAGCAGAAGGATATGGTGATCTTCTACTGTAACACCAAGGACGTCAACATTACCATCCACTGGGTT---------------------------------------------------------------TCCAACAACCTCTCCGTCGTGTTCCATGAGCGCATGCAGCTG---TCCAAGGATGGCAAGAGCCTCACCATCCTCATTGTCCAGCGGGAGGACTCAGGGACTTACCAATGTGAAGCTCGAGATGCCCTTCTGCGCCAGAGCAGCGACCCCATCTTCCTGGACGTGAAG
gsn20      CTGGCCAAGCCTACTATTGCAGTCAGCCTGGGCACTGCCACAGAGCAGAAGGATATGGTGATCTTCTACTGTAACACCAAGGACGTCAACATTACCATCCACTGGGTT---------------------------------------------------------------TCCAACAACCTCTCCGTCGTGTTCCATGAGCGCATGCAGCTG---TCCAAGGATGGCAAGAGCCTCACCATCCTCATTGTCCAGCGGGAGGACTCAGGGACTTACCAATGTGAAGCTCGAGATGCCCTTCTGCGCCTGAGCAGCGACCCCATCTTCCTGGACGTGAAG
col20      CTGGCCAAGCCTACTATTGCAGTCAGCCTGGGCACTGCCATAGAGCAGAAGGATATGGTGATCTTCCACTGTAACACCGAGGACGTCAACATTACCATCCACTGGGTT---------------------------------------------------------------TCCAACAACCTCTCCGTCATGTTCCATGAGCGCATGCAGCTG---TCCAAGGATGGCAAGAGCCTCACCATCCTCATTGTTCAGCGGGAAGACTCGGGGACTTACCAATGTGAAGCTCGAGATGCCCTTTTGCGCCAGAGCAGCGACCCCATCTTCCTGGACGTGAAG
cap20      CTGGCCAAGCCCACCATTGAGGTCAGCTCGGGCACTGCCATAGAGCAGAAGGAAATGGTGACCTTCTATTGCAACACCAACGATGTCAACATTACCATCCACTGGGTT---------------------------------------------------------------TCCAACAACCTCCCCCTCATATTCCATGAGCGTATGCAGCTG---TCCAAGGATGGCAAGACCCTCACCATCCTCATTGTCCAGAGGGAGGACTCAGGGACCTACCAATGTGAAGCTCAAGATGCCTTTGGGAGTGAGAGCAGCGACCCCACCTTCTTGGATGTGAAT
nit20      CTGGCCAAGCCCACCATTGAGGTCAGCTCGGGCACTGCCATAGAGCAGAAGGAAATGGTGACCTTCTATTGCAACACCAGCGATGTCAACATTACCATCCACTGGGTT---------------------------------------------------------------TCCAACAACCTCCCCGTCATGTTCCATGAGCGTATGCAGCTG---TCCAAGGATGGCAAGACCCTCATCATTCTCATTGTCCAGCGGGAGGACTCGGGGACTTACCAATGTGAAGCTCGAGATGCCTTTGGGAGTAAGAGCAGCGACCCCACCTTCCTGGATGTGAAT
sqm20      CTGGCCAAGCCCACCATTGAGGTCAACTCAGGCACTGCCATAGAGCAGACGGAAATGGTGACCTTCTATTGCAACACCAGAGATGTCAACATTACCATCCACTGGTTT---------------------------------------------------------------TCCAACAACCTCCCCATCATGTTCCATGAGCGTATGCAGCTG---TCCAAGGATGGCAAGACCCTCACCATCCTCATTGTCCAGCGGGAGGACTCAGGGACTTACCAATGTGAAGCTCGAGATGCCTTTTGGAGTGAGAGCAGCGACCCCACCTTCCTGGATGTGAAT
