# Supplementary material for: Evolution of host-microbe cell adherence by receptor domain shuffling
Source: eLife. 2022 Jan 25;11:e73330. doi: 10.7554/eLife.73330 (PMC8860441; doi:10.7554/eLife.73330)
Supplement: Figure 4—source data 1. [file elife-73330-fig4-data1.zip › Figure 4 - source data 1/README.txt]

contents: PHYLIP format sequence alignments of trimmed primate CEACAM sequences used for phylogenetic reconstructions
use: for phylogenetic reconstruction by PhyML
notes: 
    - sequences are the same as those used for evolutionary analyses (PAML and HyPhy analyses), but with stop codons and alignment gaps retained 
