# Supplementary material for: Evolution of host-microbe cell adherence by receptor domain shuffling
Source: eLife. 2022 Jan 25;11:e73330. doi: 10.7554/eLife.73330 (PMC8860441; doi:10.7554/eLife.73330)
Supplement: Figure 5—source data 1. [file elife-73330-fig5-data1.zip]

Archive with 32 entries (30 files):
- Figure 5 - Source data 1/Hpylori/
- Figure 5 - Source data 1/Hpylori/BonoboL44Q.png
- Figure 5 - Source data 1/Hpylori/BonoboL44Q_label.png
- Figure 5 - Source data 1/Hpylori/BonoboQ51G.png
- Figure 5 - Source data 1/Hpylori/BonoboQ51G_label.png
- Figure 5 - Source data 1/Hpylori/BonoboQLF.png
- Figure 5 - Source data 1/Hpylori/BonoboQLF_label.png
- Figure 5 - Source data 1/Hpylori/BonoboREF.png
- Figure 5 - Source data 1/Hpylori/BonoboREF_label.png
- Figure 5 - Source data 1/Hpylori/HumanG51Q.png
- Figure 5 - Source data 1/Hpylori/HumanG51Q_label.png
- Figure 5 - Source data 1/Hpylori/HumanNHI.png
- Figure 5 - Source data 1/Hpylori/HumanNHI_label.png
- Figure 5 - Source data 1/Hpylori/HumanQ44L.png
- Figure 5 - Source data 1/Hpylori/HumanQ44L_label.png
- Figure 5 - Source data 1/Hpylori/HumanREF.png
- Figure 5 - Source data 1/Hpylori/HumanREF_label.png
- Figure 5 - Source data 1/Opa/
- Figure 5 - Source data 1/Opa/BonoboL44Q.png
- Figure 5 - Source data 1/Opa/BonoboL44Q_label.png
- Figure 5 - Source data 1/Opa/BonoboQ51G&QLF.png
- Figure 5 - Source data 1/Opa/BonoboQ51G&QLF_label.png
- Figure 5 - Source data 1/Opa/BonoboREF.png
- Figure 5 - Source data 1/Opa/BonoboREF_label.png
- Figure 5 - Source data 1/Opa/HumanG51Q.png
- Figure 5 - Source data 1/Opa/HumanG51Q_label.png
- Figure 5 - Source data 1/Opa/HumanNHI.png
- Figure 5 - Source data 1/Opa/HumanNHI_label.png
- Figure 5 - Source data 1/Opa/HumanQ44L.png
- Figure 5 - Source data 1/Opa/HumanQ44L_label.png
- Figure 5 - Source data 1/Opa/HumanREF.png
- Figure 5 - Source data 1/Opa/HumanREF_label.png
