# Supplementary material for: Evolution of host-microbe cell adherence by receptor domain shuffling
Source: eLife. 2022 Jan 25;11:e73330. doi: 10.7554/eLife.73330 (PMC8860441; doi:10.7554/eLife.73330)
Supplement: Figure 6—source code 1. [file elife-73330-fig6-code1.zip › Figure 6 - source code 1/README.txt]

Code to generate graphs for Figure 6A and Figure 6 – figure supplements 1 and 2.
To be run in R using CEACAM1_formated_data.csv (Figure 6 - Source data 1)
