# Supplementary material for: Evolution of host-microbe cell adherence by receptor domain shuffling
Source: eLife. 2022 Jan 25;11:e73330. doi: 10.7554/eLife.73330 (PMC8860441; doi:10.7554/eLife.73330)
Supplement: Figure 6—source data 1. [file elife-73330-fig6-data1.zip]

Archive with 5 entries (4 files):
- Figure 6 - Source data 1/CEACAM1_formated_data.csv
- Figure 6 - Source data 1/Figure 6 - supplementary figure 2 - script.r
- Figure 6 - Source data 1/Figure 6A - script 1.r
- Figure 6 - Source data 1/original_data/
- Figure 6 - Source data 1/original_data/Haplotypes-Homo_sapiens_Transcript_Haplotypes_ENST00000161559.csv
