# Supplementary material for: Evolution of host-microbe cell adherence by receptor domain shuffling
Source: eLife. 2022 Jan 25;11:e73330. doi: 10.7554/eLife.73330 (PMC8860441; doi:10.7554/eLife.73330)
Supplement: Figure 6—source data 1. [file elife-73330-fig6-data1.zip › Figure 6 - Source data 1/CEACAM1_formated_data.csv]

site	ref	var	site	ref	var	site	ref	var	site	ref	var	site	ref	var	site	ref	var	site	ref	var	site	ref	var	site	ref	var	site	ref	var	Frequency	count	AFR	AMR (AMR count)	EAS (EAS count	EUR (EUR count	SAS (SAS count	GGVP:ALL
103	C	A							248	C	T										369	A	C							0.135000	813	0.349 (461)	0.0403 (28)	0 (0)	0.00497 (5)	0 (0)	0.316 (319)
103	C	A																			369	A	C							0.009640	58	0.0265 (35)	0 (0)	0 (0)	0 (0)	0 (0)	0.0228 (23)
103	C	A																												0.00548	33	0.0234 (31)	0.00144 (1)	0 (0)	0 (0)	0 (0)	0.00099 (1)
103	C	A				219	G	A	248	C	T										369	A	C							0.004490	27	0.0144 (19)	0 (0)	0 (0)	0 (0)	0 (0)	0.00792 (8)
																					369	A	C							0.00299	18	0.00908 (12)	0 (0)	0 (0)	0.00497 (5)	0.00102 (1)	0 (0)
103	C	A							248	C	T										369	A	C	398	A	G				0.001660	10	0.0053 (7)	0.00432 (3)	0 (0)	0 (0)	0 (0)	0 (0)
			183	A	T													350	C	T										0.00133	8	0 (0)	0 (0)	0 (0)	0 (0)	0 (0)	0.00792 (8)
103	C	A																350	C	T										0.00116	7	0 (0)	0 (0)	0 (0)	0 (0)	0 (0)	0.00693 (7)
																					369	A	C				1479	T	C	0.000997	6	0.00227 (3)	0 (0)	0 (0)	0.00298 (3)	0 (0)	0 (0)
103	C	A	183	A	T				248	C	T							350	C	T	369	A	C							0.000831	5	0 (0)	0 (0)	0 (0)	0 (0)	0 (0)	0.00495 (5)
103	C	A	183	A	T				248	C	T										369	A	C							0.000831	5	0 (0)	0 (0)	0 (0)	0 (0)	0 (0)	0.00495 (5)
																								398	A	G				0.000831	5	0.00378 (5)	0 (0)	0 (0)	0 (0)	0 (0)	0 (0)
103	C	A							248	C	T										369	A	C				1363	G	A	0.000665	4	0 (0)	0 (0)	0 (0)	0 (0)	0 (0)	0.00396 (4)
			183	A	T										333	C	T	350	C	T							1479	T	C	0.000499	3	0 (0)	0 (0)	0 (0)	0 (0)	0 (0)	0.00297 (3)
			183	A	T																									0.000499	3	0 (0)	0 (0)	0 (0)	0 (0)	0 (0)	0.00297 (3)
309	C	T																									1178	C	T	0.000499	3	0.00227 (3)	0 (0)	0 (0)	0 (0)	0 (0)	0 (0)
																								398	A	G	1479	T	C	0.000499	3	0.00227 (3)	0 (0)	0 (0)	0 (0)	0 (0)	0 (0)
103	C	A							248	C	T							350	C	T	369	A	C							0.000332	2	0 (0)	0 (0)	0 (0)	0 (0)	0 (0)	0.00198 (2)
															333	C	T	350	C	T				398	A	G				0.000332	2	0 (0)	0 (0)	0 (0)	0 (0)	0 (0)	0.00198 (2)
												283	A	T																0.000332	2	0 (0)	0 (0)	0 (0)	0 (0)	0 (0)	0.00198 (2)
															333	C	T	350	C	T							1479	T	C	0.000332	2	0 (0)	0 (0)	0 (0)	0 (0)	0 (0)	0.00198 (2)
309	C	T																												0.000332	2	0.00151 (2)	0 (0)	0 (0)	0 (0)	0 (0)	0 (0)
103	C	A																			369	A	C	398	A	G				0.000332	2	0.00151 (2)	0 (0)	0 (0)	0 (0)	0 (0)	0 (0)
148	G	C																												0.000166	1	0 (0)	0 (0)	0 (0)	0.000994 (1)	0 (0)	0 (0)
233	A	T																												0.000166	1	0 (0)	0.00144 (1)	0 (0)	0 (0)	0 (0)	0 (0)
246	T	C																												0.000166	1	0 (0)	0 (0)	0 (0)	0 (0)	0.00102 (1)	0 (0)
253	G	A																												0.000166	1	0 (0)	0.00144 (1)	0 (0)	0 (0)	0 (0)	0 (0)
262	C	T																												0.000166	1	0 (0)	0.00144 (1)	0 (0)	0 (0)	0 (0)	0 (0)
103	C	A	183	A	T	219	G	A	248	C	T							350	C	T	369	A	C							0.000166	1	0 (0)	0 (0)	0 (0)	0 (0)	0 (0)	0.00099 (1)
103	C	A	183	A	T				248	C	T				333	C	T				369	A	C							0.000166	1	0 (0)	0 (0)	0 (0)	0 (0)	0 (0)	0.00099 (1)
			183	A	T										333	C	T	350	C	T										0.000166	1	0 (0)	0 (0)	0 (0)	0 (0)	0 (0)	0.00099 (1)
103	C	A	183	A	T													350	C	T										0.000166	1	0 (0)	0 (0)	0 (0)	0 (0)	0 (0)	0.00099 (1)
103	C	A				219	G	A	248	C	T				333	C	T	350	C	T	369	A	C							0.000166	1	0 (0)	0 (0)	0 (0)	0 (0)	0 (0)	0.00099 (1)
103	C	A				219	G	A	248	C	T							350	C	T	369	A	C							0.000166	1	0 (0)	0 (0)	0 (0)	0 (0)	0 (0)	0.00099 (1)
103	C	A							248	C	T				333	C	T				369	A	C							0.000166	1	0 (0)	0 (0)	0 (0)	0 (0)	0 (0)	0.00099 (1)
103	C	A	183	A	T	219	G	A				283	A	T							369	A	C							0.000166	1	0 (0)	0 (0)	0 (0)	0 (0)	0 (0)	0.00099 (1)
103	C	A	183	A	T										333	C	T	350	C	T	369	A	C							0.000166	1	0 (0)	0 (0)	0 (0)	0 (0)	0 (0)	0.00099 (1)
103	C	A	183	A	T													350	C	T	369	A	C							0.000166	1	0 (0)	0 (0)	0 (0)	0 (0)	0 (0)	0.00099 (1)
103	C	A	183	A	T	219	G	A													369	A	C							0.000166	1	0 (0)	0 (0)	0 (0)	0 (0)	0 (0)	0.00099 (1)
103	C	A										283	A	T							369	A	C							0.000166	1	0 (0)	0 (0)	0 (0)	0 (0)	0 (0)	0.00099 (1)
103	C	A																350	C	T	369	A	C							0.000166	1	0 (0)	0 (0)	0 (0)	0 (0)	0 (0)	0.00099 (1)
103	C	A				219	G	A													369	A	C							0.000166	1	0 (0)	0 (0)	0 (0)	0 (0)	0 (0)	0.00099 (1)
																		350	C	T										0.000166	1	0 (0)	0 (0)	0 (0)	0 (0)	0 (0)	0.00099 (1)
															333	C	T													0.000166	1	0 (0)	0 (0)	0 (0)	0 (0)	0 (0)	0.00099 (1)
103	C	A							248	C	T										369	A	C				1152	C	T	0.000166	1	0.000756 (1)	0 (0)	0 (0)	0 (0)	0 (0)	0 (0)
103	C	A							248	C	T										369	A	C				944	C	T	0.000166	1	0.000756 (1)	0 (0)	0 (0)	0 (0)	0 (0)	0 (0)
103	C	A							248	C	T										369	A	C				975	A	G	0.000166	1	0.000756 (1)	0 (0)	0 (0)	0 (0)	0 (0)	0 (0)
																					369	A	C	398	A	G				0.000166	1	0.000756 (1)	0 (0)	0 (0)	0 (0)	0 (0)	0 (0)
103	C	A																						398	A	G				0.000166	1	0.000756 (1)	0 (0)	0 (0)	0 (0)	0 (0)	0 (0)
