# Supplementary material for: Evolution of host-microbe cell adherence by receptor domain shuffling
Source: eLife. 2022 Jan 25;11:e73330. doi: 10.7554/eLife.73330 (PMC8860441; doi:10.7554/eLife.73330)
Supplement: Figure 6—source data 1. [file elife-73330-fig6-data1.zip › Figure 6 - Source data 1/original_data/Haplotypes-Homo_sapiens_Transcript_Haplotypes_ENST00000161559.csv]

CDS haplotype	Flags	Frequency (count)	AFR	AMR	EAS	EUR	SAS	GGVP:ALL
737A>T		0.000166 (1)	0 (0)	0 (0)	0 (0)	0 (0)	0.00102 (1)	0 (0)
369A>C		0.00299 (18)	0.00908 (12)	0 (0)	0 (0)	0.00497 (5)	0.00102 (1)	0 (0)
710C>T		0.000166 (1)	0 (0)	0 (0)	0 (0)	0.000994 (1)	0 (0)	0 (0)
1454C>T		0.000166 (1)	0 (0)	0 (0)	0.000992 (1)	0 (0)	0 (0)	0 (0)
103C>A,248C>T,369A>C		0.135 (813)	0.349 (461)	0.0403 (28)	0 (0)	0.00497 (5)	0 (0)	0.316 (319)
398A>G,1479T>C		0.000499 (3)	0.00227 (3)	0 (0)	0 (0)	0 (0)	0 (0)	0 (0)
103C>A,248C>T,350C>T,369A>C		0.000332 (2)	0 (0)	0 (0)	0 (0)	0 (0)	0 (0)	0.00198 (2)
103C>A,350C>T		0.00116 (7)	0 (0)	0 (0)	0 (0)	0 (0)	0 (0)	0.00693 (7)
103C>A,248C>T,333C>T,369A>C		0.000166 (1)	0 (0)	0 (0)	0 (0)	0 (0)	0 (0)	0.00099 (1)
638A>G,1479T>C		0.000166 (1)	0 (0)	0 (0)	0 (0)	0 (0)	0.00102 (1)	0 (0)
246T>C		0.000166 (1)	0 (0)	0 (0)	0 (0)	0 (0)	0.00102 (1)	0 (0)
103C>A,248C>T,369A>C,1152C>T		0.000166 (1)	0.000756 (1)	0 (0)	0 (0)	0 (0)	0 (0)	0 (0)
183A>T		0.000499 (3)	0 (0)	0 (0)	0 (0)	0 (0)	0 (0)	0.00297 (3)
452G>C		0.000166 (1)	0 (0)	0 (0)	0.000992 (1)	0 (0)	0 (0)	0 (0)
1061G>A,1479T>C		0.000166 (1)	0 (0)	0 (0)	0.000992 (1)	0 (0)	0 (0)	0 (0)
669G>A		0.000166 (1)	0 (0)	0 (0)	0 (0)	0.000994 (1)	0 (0)	0 (0)
103C>A,350C>T,369A>C		0.000166 (1)	0 (0)	0 (0)	0 (0)	0 (0)	0 (0)	0.00099 (1)
333C>T,350C>T,398A>G		0.000332 (2)	0 (0)	0 (0)	0 (0)	0 (0)	0 (0)	0.00198 (2)
103C>A,369A>C,398A>G		0.000332 (2)	0.00151 (2)	0 (0)	0 (0)	0 (0)	0 (0)	0 (0)
103C>A		0.00548 (33)	0.0234 (31)	0.00144 (1)	0 (0)	0 (0)	0 (0)	0.00099 (1)
103C>A,219G>A,369A>C		0.000166 (1)	0 (0)	0 (0)	0 (0)	0 (0)	0 (0)	0.00099 (1)
103C>A,248C>T,369A>C,1363G>A		0.000665 (4)	0 (0)	0 (0)	0 (0)	0 (0)	0 (0)	0.00396 (4)
333C>T,350C>T,1479T>C		0.000332 (2)	0 (0)	0 (0)	0 (0)	0 (0)	0 (0)	0.00198 (2)
183A>T,350C>T		0.00133 (8)	0 (0)	0 (0)	0 (0)	0 (0)	0 (0)	0.00792 (8)
233A>T		0.000166 (1)	0 (0)	0.00144 (1)	0 (0)	0 (0)	0 (0)	0 (0)
103C>A,283A>T,369A>C		0.000166 (1)	0 (0)	0 (0)	0 (0)	0 (0)	0 (0)	0.00099 (1)
333C>T		0.000166 (1)	0 (0)	0 (0)	0 (0)	0 (0)	0 (0)	0.00099 (1)
283A>T		0.000332 (2)	0 (0)	0 (0)	0 (0)	0 (0)	0 (0)	0.00198 (2)
103C>A,219G>A,248C>T,333C>T,350C>T,369A>C		0.000166 (1)	0 (0)	0 (0)	0 (0)	0 (0)	0 (0)	0.00099 (1)
1513C>A		0.000332 (2)	0 (0)	0 (0)	0 (0)	0.00199 (2)	0 (0)	0 (0)
103C>A,183A>T,219G>A,369A>C		0.000166 (1)	0 (0)	0 (0)	0 (0)	0 (0)	0 (0)	0.00099 (1)
103C>A,183A>T,333C>T,350C>T,369A>C		0.000166 (1)	0 (0)	0 (0)	0 (0)	0 (0)	0 (0)	0.00099 (1)
1475C>T		0.000166 (1)	0 (0)	0 (0)	0.000992 (1)	0 (0)	0 (0)	0 (0)
REF		0.675 (4063)	0.429 (567)	0.692 (480)	0.776 (782)	0.882 (887)	0.856 (837)	0.505 (510)
103C>A,248C>T,369A>C,975A>G		0.000166 (1)	0.000756 (1)	0 (0)	0 (0)	0 (0)	0 (0)	0 (0)
749G>A		0.000166 (1)	0 (0)	0 (0)	0 (0)	0 (0)	0.00102 (1)	0 (0)
1479T>C,1577A>G		0.000166 (1)	0 (0)	0.00144 (1)	0 (0)	0 (0)	0 (0)	0 (0)
103C>A,183A>T,350C>T,369A>C		0.000166 (1)	0 (0)	0 (0)	0 (0)	0 (0)	0 (0)	0.00099 (1)
483T>G		0.000166 (1)	0 (0)	0 (0)	0 (0)	0 (0)	0.00102 (1)	0 (0)
1304T>C,1479T>C		0.000166 (1)	0 (0)	0 (0)	0 (0)	0.000994 (1)	0 (0)	0 (0)
262C>T		0.000166 (1)	0 (0)	0.00144 (1)	0 (0)	0 (0)	0 (0)	0 (0)
1479T>C		0.139 (836)	0.108 (143)	0.251 (174)	0.211 (213)	0.0924 (93)	0.137 (134)	0.0782 (79)
1127A>G,1479T>C		0.00482 (29)	0.0129 (17)	0.00288 (2)	0 (0)	0 (0)	0 (0)	0.0099 (10)
103C>A,219G>A,248C>T,350C>T,369A>C		0.000166 (1)	0 (0)	0 (0)	0 (0)	0 (0)	0 (0)	0.00099 (1)
103C>A,183A>T,248C>T,369A>C		0.000831 (5)	0 (0)	0 (0)	0 (0)	0 (0)	0 (0)	0.00495 (5)
369A>C,1479T>C		0.000997 (6)	0.00227 (3)	0 (0)	0 (0)	0.00298 (3)	0 (0)	0 (0)
148G>C		0.000166 (1)	0 (0)	0 (0)	0 (0)	0.000994 (1)	0 (0)	0 (0)
555C>G,557C>A		0.000499 (3)	0 (0)	0 (0)	0 (0)	0.00298 (3)	0 (0)	0 (0)
309C>T,1178C>T		0.000499 (3)	0.00227 (3)	0 (0)	0 (0)	0 (0)	0 (0)	0 (0)
1546A>G		0.000332 (2)	0.000756 (1)	0 (0)	0 (0)	0 (0)	0 (0)	0.00099 (1)
103C>A,398A>G		0.000166 (1)	0.000756 (1)	0 (0)	0 (0)	0 (0)	0 (0)	0 (0)
183A>T,333C>T,350C>T,1479T>C		0.000499 (3)	0 (0)	0 (0)	0 (0)	0 (0)	0 (0)	0.00297 (3)
350C>T		0.000166 (1)	0 (0)	0 (0)	0 (0)	0 (0)	0 (0)	0.00099 (1)
369A>C,398A>G		0.000166 (1)	0.000756 (1)	0 (0)	0 (0)	0 (0)	0 (0)	0 (0)
668C>T		0.000332 (2)	0 (0)	0 (0)	0.00198 (2)	0 (0)	0 (0)	0 (0)
103C>A,183A>T,248C>T,333C>T,369A>C		0.000166 (1)	0 (0)	0 (0)	0 (0)	0 (0)	0 (0)	0.00099 (1)
1500C>T		0.000166 (1)	0 (0)	0 (0)	0 (0)	0.000994 (1)	0 (0)	0 (0)
103C>A,248C>T,369A>C,398A>G		0.00166 (10)	0.0053 (7)	0.00432 (3)	0 (0)	0 (0)	0 (0)	0 (0)
1020T>G		0.000166 (1)	0 (0)	0.00144 (1)	0 (0)	0 (0)	0 (0)	0 (0)
103C>A,183A>T,219G>A,248C>T,350C>T,369A>C		0.000166 (1)	0 (0)	0 (0)	0 (0)	0 (0)	0 (0)	0.00099 (1)
1091A>G		0.000499 (3)	0 (0)	0 (0)	0 (0)	0.00298 (3)	0 (0)	0 (0)
103C>A,369A>C		0.00964 (58)	0.0265 (35)	0 (0)	0 (0)	0 (0)	0 (0)	0.0228 (23)
103C>A,219G>A,248C>T,369A>C		0.00449 (27)	0.0144 (19)	0 (0)	0 (0)	0 (0)	0 (0)	0.00792 (8)
398A>G		0.000831 (5)	0.00378 (5)	0 (0)	0 (0)	0 (0)	0 (0)	0 (0)
103C>A,183A>T,219G>A,283A>T,369A>C		0.000166 (1)	0 (0)	0 (0)	0 (0)	0 (0)	0 (0)	0.00099 (1)
1126C>G		0.000831 (5)	0 (0)	0 (0)	0.00397 (4)	0 (0)	0.00102 (1)	0 (0)
1560T>C		0.000166 (1)	0 (0)	0 (0)	0.000992 (1)	0 (0)	0 (0)	0 (0)
183A>T,333C>T,350C>T		0.000166 (1)	0 (0)	0 (0)	0 (0)	0 (0)	0 (0)	0.00099 (1)
34C>T		0.000831 (5)	0.00378 (5)	0 (0)	0 (0)	0 (0)	0 (0)	0 (0)
309C>T		0.000332 (2)	0.00151 (2)	0 (0)	0 (0)	0 (0)	0 (0)	0 (0)
253G>A		0.000166 (1)	0 (0)	0.00144 (1)	0 (0)	0 (0)	0 (0)	0 (0)
888C>T		0.000166 (1)	0.000756 (1)	0 (0)	0 (0)	0 (0)	0 (0)	0 (0)
804G>A		0.000332 (2)	0 (0)	0 (0)	0.00198 (2)	0 (0)	0 (0)	0 (0)
103C>A,248C>T,369A>C,944C>T		0.000166 (1)	0.000756 (1)	0 (0)	0 (0)	0 (0)	0 (0)	0 (0)
573G>A		0.000166 (1)	0 (0)	0.00144 (1)	0 (0)	0 (0)	0 (0)	0 (0)
103C>A,183A>T,248C>T,350C>T,369A>C		0.000831 (5)	0 (0)	0 (0)	0 (0)	0 (0)	0 (0)	0.00495 (5)
103C>A,183A>T,350C>T		0.000166 (1)	0 (0)	0 (0)	0 (0)	0 (0)	0 (0)	0.00099 (1)
