# Supplementary material for: Evolution of host-microbe cell adherence by receptor domain shuffling
Source: eLife. 2022 Jan 25;11:e73330. doi: 10.7554/eLife.73330 (PMC8860441; doi:10.7554/eLife.73330)
Supplement: Figure 6—source data 2. [file elife-73330-fig6-data2.zip]

Archive with 28 entries (26 files):
- Figure 6 - Source data 2/Hpylori/
- Figure 6 - Source data 2/Hpylori/HumanA49V,Q89H.png
- Figure 6 - Source data 2/Hpylori/HumanA49V,Q89H_label.png
- Figure 6 - Source data 2/Hpylori/HumanA49V.png
- Figure 6 - Source data 2/Hpylori/HumanA49V_label.png
- Figure 6 - Source data 2/Hpylori/HumanQ1K&HumanQ1K,A49V.png
- Figure 6 - Source data 2/Hpylori/HumanQ1K&HumanQ1K,A49V_label.png
- Figure 6 - Source data 2/Hpylori/HumanQ1K,A49V,Q89H.png
- Figure 6 - Source data 2/Hpylori/HumanQ1K,A49V,Q89H_label.png
- Figure 6 - Source data 2/Hpylori/HumanQ1K,Q89H.png
- Figure 6 - Source data 2/Hpylori/HumanQ1K,Q89H_label.png
- Figure 6 - Source data 2/Hpylori/HumanQ89H.png
- Figure 6 - Source data 2/Hpylori/HumanQ89H_label.png
- Figure 6 - Source data 2/Hpylori/HumanREF.png
- Figure 6 - Source data 2/Hpylori/HumanREF_label.png
- Figure 6 - Source data 2/Opa/
- Figure 6 - Source data 2/Opa/HumanA49V&HumanQ1K.png
- Figure 6 - Source data 2/Opa/HumanA49V&HumanQ1K_label.png
- Figure 6 - Source data 2/Opa/HumanA49V,Q89H&HumanQ1K,Q89H.png
- Figure 6 - Source data 2/Opa/HumanA49V,Q89H&HumanQ1K,Q89H_label.png
- Figure 6 - Source data 2/Opa/HumanQ1K,A49V,Q89H.png
- Figure 6 - Source data 2/Opa/HumanQ1K,A49V,Q89H_label.png
- Figure 6 - Source data 2/Opa/HumanQ1K,A49V.png
- Figure 6 - Source data 2/Opa/HumanQ1K,A49V_label.png
- Figure 6 - Source data 2/Opa/HumanQ89H.png
- Figure 6 - Source data 2/Opa/HumanQ89H_label.png
- Figure 6 - Source data 2/Opa/HumanREF.png
- Figure 6 - Source data 2/Opa/HumanREF_label.png
