# Supplementary material for: Evolution of host-microbe cell adherence by receptor domain shuffling
Source: eLife. 2022 Jan 25;11:e73330. doi: 10.7554/eLife.73330 (PMC8860441; doi:10.7554/eLife.73330)
Supplement: Figure 6—figure supplement 2—source code 1. [file elife-73330-fig5-code5.zip › Figure 6 - figure supplement 2 - source code 1/README.txt]

Code for analyzing CEACAM1 haplotypes and generating graphs for Figure 6 – figure supplements 2
Code to be run in R using CEACAM1_formated_data.csv (Figure 6 - Source data 1)
