# Supplementary material for: Evolution of host-microbe cell adherence by receptor domain shuffling
Source: eLife. 2022 Jan 25;11:e73330. doi: 10.7554/eLife.73330 (PMC8860441; doi:10.7554/eLife.73330)
Supplement: Figure 6—figure supplement 3—source code 1. [file elife-73330-fig6-code6.zip › Figure 6 - figure supplement 3 - source code 1/Figure 6 - supplementary figure 3B&C - source code.r]

#Load & format data & libraries
CEACAM3_formated_data <- read.csv("CEACAM3_formated_data.csv")
  View(CEACAM3_formated_data)

working_df <- CEACAM3_formated_data
working_df[working_df == "TRUE"] <- "T"
working_df[working_df == ""] <- NA

library(ggplot2)

#gets out only variant sites for each haplotype and prints them as a vector
#also puts all unquie vectors into a single list
#column 28 is the last column for sites within the N-domain for CEACAM3

haplotypes <- list()
hap_strings <- NULL

for (z in seq(nrow(working_df))){var_vect <- NULL
    for(i in working_df[z,1:28]){
        if((is.na(i) == FALSE) & (class(i) == "integer")) {
            var_vect <- c(var_vect, i)
        }
    }
    if(!(paste(var_vect, collapse = "") %in% hap_strings)){
        haplotypes[[length(haplotypes)+1]] <- c(list(var_vect), z); 
        hap_strings <- c(hap_strings, paste(var_vect, collapse = "")); 
        print(var_vect)}
        else{
            index <- which(hap_strings == paste(var_vect, collapse = "") )
            haplotypes[[index]][[2]] <- append(haplotypes[[index]][[2]], z )
        }
    }

#combines counts and frequency values for identical N-domain haplotypes
#Note: there are multiple N-domain haplotypes, because originally the haplotypes included variants outside of the N-domain as well

hap_df <- NULL

for(z in seq(length(haplotypes))){
    total_freqs <- colSums(working_df[unlist(haplotypes[[z]][2]), 34:ncol(working_df)])
    new_row <- c(paste(unlist(haplotypes[[z]][1]), collapse = ", "), total_freqs)
    hap_df <- rbind(hap_df, new_row)
}

hap_df <- as.data.frame(hap_df)
colnames(hap_df)[1] <- "var_sites"

# changes all count and frequency values in hap_df from factors to numeric
for(k in seq(2, 15)){
    hap_df[,k] <- as.numeric(as.character(hap_df[,k]))
}

rm(hap_strings, i, k, index, new_row, total_freqs, var_vect, z)


# get reference sequence data

total_pop_counts <- c(1322,694, 1008, 1006, 978, 1010)
total_pop_counts <- t(as.data.frame(total_pop_counts))
pop_names <- c("AFR", "AMR", "EAS", "EUR", "SAS", "GGVP.ALL")
colnames(total_pop_counts) <- pop_names
total_pop_counts <- as.data.frame(total_pop_counts)


ref_freq <- 1- sum(hap_df$Frequency)
ref_count <- 6018 - sum(hap_df$count)
ref_data <- cbind("REF", ref_freq, ref_count)


for(i in pop_names){
    print(i)
    pop_freq <- 1 - sum(hap_df[[i]])
    count_local <- which(colnames(hap_df) == i) + 1
    pop_count <- total_pop_counts[[i]] - sum(hap_df[[count_local]])
    ref_data <- cbind(ref_data, pop_freq, pop_count)
}


ref_data <- as.data.frame(ref_data)

for(k in seq(2, 15)){
    ref_data[,k] <- as.numeric(as.character(ref_data[,k]))
}

colnames(ref_data) <- colnames(hap_df)
ref_and_haps <- rbind(ref_data, hap_df)

#adds a new empty column named "group"
ref_and_haps[, "group"] <- NA

#Identify haplotypes with SNPs which change human CEACAM3 sites to match sites in CEACAM1
major_hap_sites <- c(229, 233, 248, 277, 283, 307, 333)

for(thingy in seq(nrow(ref_and_haps))){
    sites <- strsplit(as.character(ref_and_haps$var_sites[thingy]), ", ")[[1]]
    if("REF" %in% sites){
        ref_and_haps$group[thingy] <- "REF" 
    }
    else if (length(intersect(sites, major_hap_sites)>0)) {
       ref_and_haps$group[thingy] <- "major"
    }
    else {
       ref_and_haps$group[thingy] <- "minor"
    }
}

#minor alleles refers to haplotypes that do not contain any of the SNPs which change the reference CEACAM1 sequence to match CEACAM1
#combine minor alleles into a single catergory

minor_df <- ref_and_haps[which(ref_and_haps$group == "minor"),]
minor_sums <- colSums(minor_df[2:(ncol(minor_df)-1)])
minor_sums <- cbind("Minor", t(minor_sums), "minor")
minor_sums <- as.data.frame(minor_sums)
colnames(minor_sums) <- colnames(ref_and_haps)
for(k in seq(2, 15)){
    minor_sums[,k] <- as.numeric(as.character(minor_sums[,k]))
}

#split major_df between variants
major_df <- ref_and_haps[which(ref_and_haps$group == "major"),]


#taking longest uninterupted haplotype as primary haplotype
#identifies the primary haplotype, haplotypes that contain the primary haplotypes, haplotypes that contain part of the primary haplotype and all other haplotypes
"229, 233, 248, 277, 283, 307, 333"

for(i in seq(nrow(major_df))) {
    sites <- strsplit(as.character(major_df$var_sites[i]), ", ")[[1]]
    if(major_df$var_sites[i] == "229, 233, 248, 277, 283, 307, 333"){
        major_df$group[i] <- "primary_hap"
        }
    
    else if(229 %in% sites & 233 %in% sites & 248 %in% sites & 277 %in% sites & 283 %in% sites & 307 %in% sites & 333 %in% sites){
        major_df$group[i] <- "primary_hap_var"
    }
    else if (229 %in% sites | 233 %in% sites | 248 %in% sites | 277 %in% sites | 283 %in% sites | 307 %in% sites | 333 %in% sites) {
       major_df$group[i] <- "primary_hap_part"
    }
    else {
       major_df$group[i] <- "OTHER"
       print(paste("**check out row ", i))
    }
    }

#1
primary_hap <-  colSums(major_df[which(major_df$group == "primary_hap"),2:(ncol(major_df)-1)])
primary_hap <- cbind("229, 233, 248, 307", t(primary_hap), "major")
primary_hap <- as.data.frame(primary_hap)
colnames(primary_hap) <- colnames(ref_and_haps)
#2
primary_hap_var <-  colSums(major_df[which(major_df$group == "primary_hap_var"),2:(ncol(major_df)-1)])
primary_hap_var <- cbind("primary_hap_var", t(primary_hap_var), "major")
primary_hap_var <- as.data.frame(primary_hap_var)
colnames(primary_hap_var) <- colnames(ref_and_haps)
#3
primary_hap_part <-  colSums(major_df[which(major_df$group == "primary_hap_part"),2:(ncol(major_df)-1)])
primary_hap_part <- cbind("primary_hap_part", t(primary_hap_part), "major2")
primary_hap_part <- as.data.frame(primary_hap_part)
colnames(primary_hap_part) <- colnames(ref_and_haps)


compressed_df <- rbind(ref_and_haps[which(ref_and_haps$group == "REF"),], minor_sums, primary_hap, primary_hap_var, primary_hap_part)

for(k in seq(2, 15)){
    compressed_df[,k] <- as.numeric(compressed_df[,k])
}

#removing primary_hap_var from compressed_df since no values match this combo
compressed_df <- compressed_df[which(compressed_df$var_sites != "primary_hap_var"),]


#Code to make pie charts
# To modify below code for data for individual population in the first line starting with "barplot" change y = Frequency to the code for the appropriate population.
# population codes: AFR = Africa, EAS = East Asia, EUR = Europe, SAS = South Asia, GGVP.ALL = Gambia
barplot <- ggplot(compressed_df, aes(x = "", y = Frequency, fill = group)) + geom_bar(width = 1, stat = "identity", color = "black", size = 2, show.legend = FALSE) + scale_fill_manual(values = c( "#8dc4a2" , "#429e64","gray" , "gold"))
pie_chart <- barplot + coord_polar("y", start = 0)
pie_chart + theme(panel.grid.major = element_blank(), panel.grid.minor = element_blank(), panel.background = element_rect(fill = "transparent",colour = NA),plot.background = element_rect(fill = "transparent",colour = NA), axis.text = element_blank(), axis.title = element_blank(), axis.ticks = element_blank())
ggsave("pie.pdf", width = 500, height = 500, units = "mm")
