# Supplementary material for: Evolution of host-microbe cell adherence by receptor domain shuffling
Source: eLife. 2022 Jan 25;11:e73330. doi: 10.7554/eLife.73330 (PMC8860441; doi:10.7554/eLife.73330)
Supplement: Figure 6—figure supplement 3—source data 1. [file elife-73330-fig6-figsupp3-data1.zip]

Archive with 3 entries (2 files):
- Figure 6 - figure supplement 3 - source data 1/CEACAM3_formated_data.csv
- Figure 6 - figure supplement 3 - source data 1/original_data/
- Figure 6 - figure supplement 3 - source data 1/original_data/Haplotypes-Homo_sapiens_Transcript_Haplotypes_ENST00000357396.csv
