# Supplementary material for: Evolution of host-microbe cell adherence by receptor domain shuffling
Source: eLife. 2022 Jan 25;11:e73330. doi: 10.7554/eLife.73330 (PMC8860441; doi:10.7554/eLife.73330)
Supplement: Figure 6—figure supplement 3—source data 1. [file elife-73330-fig6-figsupp3-data1.zip › Figure 6 - figure supplement 3 - source data 1/CEACAM3_formated_data.csv]

site	ref	var	site	ref	var	site	ref	var	site	ref	var	site	ref	var	site	ref	var	site	ref	var	site	ref	var	site	ref	var	site	ref	var	site	ref	var	Frequency	count	AFR	count	AMR	count	EAS	count	EUR	count	SAS	count	GGVP:ALL	count
229	A	C	233	T	A	248	T	C							307	A	C																0.0286	172	0.121	160	0.0159	11	0	0	0.000994	1	0	0	0	0
229	A	C	233	T	A	248	T	C							307	A	C							398	A	G							0.015	90	0.0651	86	0.00576	4	0	0	0	0	0	0	0	0
229	A	C	233	T	A	248	T	C	277	G	C	283	T	A	307	A	C							398	A	G...							0.0123	74	0	0	0	0	0	0	0	0	0	0	0.0733	74
229	A	C	233	T	A	248	T	C							307	A	C				333	T	C										0.00798	48	0	0	0	0	0	0	0	0	0	0	0.0475	48
229	A	C	233	T	A	248	T	C	277	G	C	283	T	A	307	A	C				333	T	C										0.00615	37	0	0	0	0	0	0	0	0	0	0	0.0366	37
229	A	C	233	T	A	248	T	C	277	G	C				307	A	C										405	T	C				0.00482	29	0	0	0	0	0	0	0	0	0	0	0.0287	29
229	A	C	233	T	A	248	T	C							307	A	C							398	A	G	405	T	C				0.000499	3	0	0	0	0	0	0	0	0	0	0	0.00297	3
229	A	C	233	T	A	248	T	C																									0.000499	3	0.00227	3	0	0	0	0	0	0	0	0	0	0
229	A	C	233	T	A	248	T	C				283	T	A	307	A	C				333	T	C										0.000166	1	0	0	0	0	0	0	0	0	0	0	0.00099	1
229	A	C	233	T	A	248	T	C	277	G	C				307	A	C										405	T	C	504	C	T	0.000166	1	0	0	0	0	0	0	0	0	0	0	0.00099	1
229	A	C	233	T	A	248	T	C							307	A	C	309	C	A													0.000166	1	0.000756	1	0	0	0	0	0	0	0	0	0	0
229	A	C	233	T	A	248	T	C							307	A	C													487	G	A	0.000166	1	0.000756	1	0	0	0	0	0	0	0	0	0	0
229	A	C	233	T	A																												0.000831	5	0.00303	4	0	0	0	0	0	0	0	0	0.00099	1
229	A	C	233	T	A										307	A	C							398	A	G							0.000499	3	0.00227	3	0	0	0	0	0	0	0	0	0	0
229	A	C	233	T	A										307	A	C																0.000166	1	0.000756	1	0	0	0	0	0	0	0	0	0	0
						248	T	C							307	A	C																0.00282	17	0.0129	17	0	0	0	0	0	0	0	0	0	0
						248	T	C							307	A	C							398	A	G							0.00116	7	0.00454	6	0.00144	1	0	0	0	0	0	0	0	0
						248	T	C	277	G	C				307	A	C										405	T	C				0.000166	1	0	0	0	0	0	0	0	0	0	0	0.00099	1
						248	T	C							307	A	C	309	C	A													0.000166	1	0.000756	1	0	0	0	0	0	0	0	0	0	0
117	A	G																															0.000166	1	0	0	0.00144	1	0	0	0	0	0	0	0	0
135	C	T																															0.000166	1	0.000756	1	0	0	0	0	0	0	0	0	0	0
172	C	A																												507	G	A	0.000997	6	0	0	0	0	0	0	0	0	0	0	0.00594	6
206	A	G																															0.000166	1	0	0	0	0	0	0	0.000994	1	0	0	0	0
210	G	A										283	T	A	307	A	C																0.000332	2	0	0	0	0	0	0	0	0	0	0	0.00198	2
210	G	A													307	A	C																0.000831	5	0.00151	2	0.00432	3	0	0	0	0	0	0	0	0
																		309	C	A													0.0449	270	0.117	155	0.0115	8	0	0	0	0	0	0	0.106	107
															307	A	C																0.000665	4	0.000756	1	0	0	0.000992	1	0.000994	1	0	0	0.00099	1
															307	A	C				333	T	C										0.000499	3	0	0	0	0	0	0	0	0	0	0	0.00297	3
229	A	C													307	A	C				333	T	C										0.000332	2	0	0	0	0	0	0	0	0	0	0	0.00198	2
229	A	C							277	G	C	283	T	A	307	A	C							398	A	G	405	T	C				0.000332	2	0	0	0	0	0	0	0	0	0	0	0.00198	2
250	A	G																															0.000166	1	0	0	0	0	0	0	0	0	0.00102	1	0	0
270	C	T																															0.000332	2	0.000756	1	0	0	0	0	0	0	0	0	0.00099	1
292	C	G																															0.000166	1	0	0	0	0	0.000992	1	0	0	0	0	0	0
															307	A	C							398	A	G							0.000332	2	0.00151	2	0	0	0	0	0	0	0	0	0	0
																					333	T	C										0.000166	1	0	0	0	0	0	0	0	0	0	0	0.00099	1
												283	T	A																			0.000166	1	0	0	0	0	0	0	0	0	0	0	0.00099	1
																		309	C	A										507	G	A	0.000166	1	0.000756	1	0	0	0	0	0	0	0	0	0	0
															307	A	C							398	A	G	405	T	C				0.000166	1	0	0	0	0	0	0	0	0	0	0	0.00099	1
