# Supplementary material for: Evolution of host-microbe cell adherence by receptor domain shuffling
Source: eLife. 2022 Jan 25;11:e73330. doi: 10.7554/eLife.73330 (PMC8860441; doi:10.7554/eLife.73330)
Supplement: Figure 6—figure supplement 3—source data 1. [file elife-73330-fig6-figsupp3-data1.zip › Figure 6 - figure supplement 3 - source data 1/original_data/Haplotypes-Homo_sapiens_Transcript_Haplotypes_ENST00000357396.csv]

CDS haplotype	Flags	Frequency (count)	AFR	AMR	EAS	EUR	SAS	GGVP:ALL
210G>A,307A>C		0.000831 (5)	0.00151 (2)	0.00432 (3)	0 (0)	0 (0)	0 (0)	0 (0)
117A>G		0.000166 (1)	0 (0)	0.00144 (1)	0 (0)	0 (0)	0 (0)	0 (0)
31G>A		0.000166 (1)	0 (0)	0 (0)	0 (0)	0.000994 (1)	0 (0)	0 (0)
229A>C,233T>A		0.000831 (5)	0.00303 (4)	0 (0)	0 (0)	0 (0)	0 (0)	0.00099 (1)
307A>C,398A>G		0.000332 (2)	0.00151 (2)	0 (0)	0 (0)	0 (0)	0 (0)	0 (0)
172C>A,507G>A		0.000997 (6)	0 (0)	0 (0)	0 (0)	0 (0)	0 (0)	0.00594 (6)
307A>C		0.000665 (4)	0.000756 (1)	0 (0)	0.000992 (1)	0.000994 (1)	0 (0)	0.00099 (1)
229A>C,233T>A,248T>C,277G>C,283T>A,307A>C,398A>G...		0.0123 (74)	0 (0)	0 (0)	0 (0)	0 (0)	0 (0)	0.0733 (74)
229A>C,233T>A,248T>C,307A>C,333T>C		0.00798 (48)	0 (0)	0 (0)	0 (0)	0 (0)	0 (0)	0.0475 (48)
250A>G		0.000166 (1)	0 (0)	0 (0)	0 (0)	0 (0)	0.00102 (1)	0 (0)
229A>C,233T>A,248T>C,277G>C,307A>C,405T>C		0.00482 (29)	0 (0)	0 (0)	0 (0)	0 (0)	0 (0)	0.0287 (29)
229A>C,233T>A,248T>C,277G>C,307A>C,405T>C,504C>T		0.000166 (1)	0 (0)	0 (0)	0 (0)	0 (0)	0 (0)	0.00099 (1)
594T>C		0.000166 (1)	0 (0)	0.00144 (1)	0 (0)	0 (0)	0 (0)	0 (0)
210G>A,283T>A,307A>C		0.000332 (2)	0 (0)	0 (0)	0 (0)	0 (0)	0 (0)	0.00198 (2)
229A>C,233T>A,248T>C,307A>C,487G>A		0.000166 (1)	0.000756 (1)	0 (0)	0 (0)	0 (0)	0 (0)	0 (0)
309C>A,507G>A		0.000166 (1)	0.000756 (1)	0 (0)	0 (0)	0 (0)	0 (0)	0 (0)
307A>C,333T>C		0.000499 (3)	0 (0)	0 (0)	0 (0)	0 (0)	0 (0)	0.00297 (3)
309C>A		0.0449 (270)	0.117 (155)	0.0115 (8)	0 (0)	0 (0)	0 (0)	0.106 (107)
307A>C,398A>G,405T>C		0.000166 (1)	0 (0)	0 (0)	0 (0)	0 (0)	0 (0)	0.00099 (1)
206A>G		0.000166 (1)	0 (0)	0 (0)	0 (0)	0.000994 (1)	0 (0)	0 (0)
229A>C,233T>A,248T>C,307A>C		0.0286 (172)	0.121 (160)	0.0159 (11)	0 (0)	0.000994 (1)	0 (0)	0 (0)
229A>C,233T>A,248T>C,307A>C,398A>G		0.015 (90)	0.0651 (86)	0.00576 (4)	0 (0)	0 (0)	0 (0)	0 (0)
229A>C,233T>A,248T>C,307A>C,398A>G,405T>C		0.000499 (3)	0 (0)	0 (0)	0 (0)	0 (0)	0 (0)	0.00297 (3)
599G>A		0.000166 (1)	0 (0)	0 (0)	0 (0)	0.000994 (1)	0 (0)	0 (0)
229A>C,277G>C,283T>A,307A>C,398A>G,405T>C		0.000332 (2)	0 (0)	0 (0)	0 (0)	0 (0)	0 (0)	0.00198 (2)
507G>A		0.16 (963)	0.031 (41)	0.216 (150)	0.195 (197)	0.194 (195)	0.371 (363)	0.0168 (17)
333T>C		0.000166 (1)	0 (0)	0 (0)	0 (0)	0 (0)	0 (0)	0.00099 (1)
678A>C		0.000166 (1)	0 (0)	0 (0)	0.000992 (1)	0 (0)	0 (0)	0 (0)
504C>T		0.000166 (1)	0.000756 (1)	0 (0)	0 (0)	0 (0)	0 (0)	0 (0)
REF		0.702 (4226)	0.626 (827)	0.741 (514)	0.797 (803)	0.798 (803)	0.624 (610)	0.662 (669)
593C>A		0.000166 (1)	0 (0)	0 (0)	0.000992 (1)	0 (0)	0 (0)	0 (0)
436C>T		0.000166 (1)	0 (0)	0 (0)	0 (0)	0 (0)	0.00102 (1)	0 (0)
511G>A		0.000166 (1)	0 (0)	0 (0)	0 (0)	0.000994 (1)	0 (0)	0 (0)
229A>C,233T>A,248T>C,277G>C,283T>A,307A>C,333T>C		0.00615 (37)	0 (0)	0 (0)	0 (0)	0 (0)	0 (0)	0.0366 (37)
627G>A		0.000166 (1)	0 (0)	0 (0)	0.000992 (1)	0 (0)	0 (0)	0 (0)
229A>C,307A>C,333T>C		0.000332 (2)	0 (0)	0 (0)	0 (0)	0 (0)	0 (0)	0.00198 (2)
135C>T		0.000166 (1)	0.000756 (1)	0 (0)	0 (0)	0 (0)	0 (0)	0 (0)
283T>A		0.000166 (1)	0 (0)	0 (0)	0 (0)	0 (0)	0 (0)	0.00099 (1)
248T>C,307A>C,309C>A		0.000166 (1)	0.000756 (1)	0 (0)	0 (0)	0 (0)	0 (0)	0 (0)
532A>G		0.000166 (1)	0.000756 (1)	0 (0)	0 (0)	0 (0)	0 (0)	0 (0)
462C>T		0.000499 (3)	0 (0)	0 (0)	0 (0)	0.000994 (1)	0 (0)	0.00198 (2)
248T>C,307A>C,398A>G		0.00116 (7)	0.00454 (6)	0.00144 (1)	0 (0)	0 (0)	0 (0)	0 (0)
456C>T		0.000166 (1)	0 (0)	0 (0)	0 (0)	0 (0)	0.00102 (1)	0 (0)
248T>C,307A>C		0.00282 (17)	0.0129 (17)	0 (0)	0 (0)	0 (0)	0 (0)	0 (0)
577C>A		0.000166 (1)	0 (0)	0 (0)	0.000992 (1)	0 (0)	0 (0)	0 (0)
424C>A		0.000332 (2)	0 (0)	0 (0)	0 (0)	0 (0)	0.00204 (2)	0 (0)
229A>C,233T>A,248T>C		0.000499 (3)	0.00227 (3)	0 (0)	0 (0)	0 (0)	0 (0)	0 (0)
229A>C,233T>A,307A>C,398A>G		0.000499 (3)	0.00227 (3)	0 (0)	0 (0)	0 (0)	0 (0)	0 (0)
248T>C,277G>C,307A>C,405T>C		0.000166 (1)	0 (0)	0 (0)	0 (0)	0 (0)	0 (0)	0.00099 (1)
292C>G		0.000166 (1)	0 (0)	0 (0)	0.000992 (1)	0 (0)	0 (0)	0 (0)
47A>G		0.000166 (1)	0 (0)	0 (0)	0.000992 (1)	0 (0)	0 (0)	0 (0)
463G>A,507G>A		0.000166 (1)	0 (0)	0 (0)	0.000992 (1)	0 (0)	0 (0)	0 (0)
495G>A		0.000831 (5)	0.00378 (5)	0 (0)	0 (0)	0 (0)	0 (0)	0 (0)
720T>G		0.000166 (1)	0 (0)	0.00144 (1)	0 (0)	0 (0)	0 (0)	0 (0)
657C>G		0.000166 (1)	0 (0)	0 (0)	0 (0)	0.000994 (1)	0 (0)	0 (0)
229A>C,233T>A,248T>C,307A>C,309C>A		0.000166 (1)	0.000756 (1)	0 (0)	0 (0)	0 (0)	0 (0)	0 (0)
474C>T		0.000166 (1)	0.000756 (1)	0 (0)	0 (0)	0 (0)	0 (0)	0 (0)
270C>T		0.000332 (2)	0.000756 (1)	0 (0)	0 (0)	0 (0)	0 (0)	0.00099 (1)
229A>C,233T>A,248T>C,283T>A,307A>C,333T>C		0.000166 (1)	0 (0)	0 (0)	0 (0)	0 (0)	0 (0)	0.00099 (1)
229A>C,233T>A,307A>C		0.000166 (1)	0.000756 (1)	0 (0)	0 (0)	0 (0)	0 (0)	0 (0)
