# Supplementary material for: Evolution of host-microbe cell adherence by receptor domain shuffling
Source: eLife. 2022 Jan 25;11:e73330. doi: 10.7554/eLife.73330 (PMC8860441; doi:10.7554/eLife.73330)
Supplement: Figure 6—figure supplement 4—source code 1. [file elife-73330-fig7-code7.zip]

Archive with 2 entries (2 files):
- Figure 6 - figure supplement 4 - source code 1/Figure 6 - supplementary figure 4B&C - source code.r
- Figure 6 - figure supplement 4 - source code 1/README.txt
