# Supplementary material for: Evolution of host-microbe cell adherence by receptor domain shuffling
Source: eLife. 2022 Jan 25;11:e73330. doi: 10.7554/eLife.73330 (PMC8860441; doi:10.7554/eLife.73330)
Supplement: Figure 6—figure supplement 4—source code 1. [file elife-73330-fig7-code7.zip › Figure 6 - figure supplement 4 - source code 1/README.txt]

Code for analyzing and generating graphs for CEACAM5 haplotypes for Figure 6 – figure supplement 4
Code to be run in R using CEACAM5_formated_data.csv (Figure 6 - supplementary figure 4 - source data 1)
