# Supplementary material for: Evolution of host-microbe cell adherence by receptor domain shuffling
Source: eLife. 2022 Jan 25;11:e73330. doi: 10.7554/eLife.73330 (PMC8860441; doi:10.7554/eLife.73330)
Supplement: Figure 6—figure supplement 4—source data 1. [file elife-73330-fig6-figsupp4-data1.zip › Figure 6 - figure supplement 4 - source data 1/CEACAM5_formated_data.csv]

site	ref	var	site	ref	var	site	ref	var	site	ref	var	site	ref	var	site	ref	var	site	ref	var	site	ref	var	site	ref	var	site	ref	var	site	ref	var	site	ref	var	site	ref	var	site	ref	var	site	ref	var	site	ref	var	site	ref
									210	T	C				238	A	G	248	T	C										334	A	G	338	T	C
									210	T	C				238	A	G	248	T	C										334	A	G	338	T	C
															238	A	G	248	T	C				299	T	C
136	G	A																																		354	A	G
			153	G	T	159	A	C	210	T	C				238	A	G	248	T	C										334	A	G	338	T	C...
															238	A	G	248	T	C				299	T	C
									210	T	C				238	A	G	248	T	C										334	A	G	338	T	C
									210	T	C				238	A	G	248	T	C				299	T	C
									210	T	C				238	A	G	248	T	C										334	A	G	338	T	C
																											307	C	T
																											307	C	T
									210	T	C				238	A	G	248	T	C	283	T	A	299	T	C
									210	T	C				238	A	G	248	T	C										334	A	G	338	T	C
									210	T	C				238	A	G	248	T	C										334	A	G	338	T	C
																																										369	C	A
136	G	A									C																									354	A	G
			153	G	T	159	A	C	210	T	C				238	A	G	248	T	C										334	A	G	338	T	C...
																											307	C	T
									210	T	C				238	A	G	248	T	C										334	A	G	338	T	C
									210	T	C				238	A	G	248	T	C										334	A	G	338	T	C
									210	T	C				238	A	G	248	T	C										334	A	G	338	T	C
									210	T	C				238	A	G	248	T	C										334	A	G	338	T	C
			153	G	T	159	A	C	210	T	C				238	A	G	248	T	C										334	A	G	338	T	C...
			153	G	T	159	A	C	210	TG	CA				238	A	G	248	T	C										334	A	G...
									210	T	C				238	A	G	248	T	C										334	A	G	338	T	C
									210	T	C				238	A	G							299	T	C
									210	T	C				238	A	G	248	T	C										334	A	G	338	T	C
									210	T	C				238	A	G	248	T	C										334	A	G	338	T	C
									210	T	C				238	A	G	248	T	C										334	A	G	338	T	C
															238	A	G	248	T	C				299	T	C
															238	A	G	248	T	C				299	T	C
															238	A	G	248	T	C				299	T	C
									210	T	C				238	A	G							299	T	C
									210	T	G
																																																384	T
																																							360	C	T
			153	G	T				210	T	C				238	A	G	248	T	C	283	T	A	299	T	C
									210	T	C				238	A	G	248	T	C										334	A	G	338	T	C										370	G	A
									210	T	C				238	A	G	248	T	C										334	A	G	338	T	C
									210	T	C				238	A	G	248	T	C										334	A	G	338	T	C
									210	T	C				238	A	G	248	T	C										334	A	G	338	T	C
									210	T	C				238	A	G	248	T	C										334	A	G	338	T	C
									210	T	C				238	A	G	248	T	C										334	A	G	338	T	C
									210	T	C				238	A	G	248	T	C										334	A	G	338	T	C
									210	T	C				238	A	G	248	T	C				299	T	C				334	A	G	338	T	C
									210	T	C				238	A	G	248	T	C										334	A	G	338	T	C
									210	T	C				238	A	G	248	T	C										334	A	G	338	T	C
									210	T	C				238	A	G	248	T	C										334	A	G	338	T	C
									210	T	C	230	G	A	238	A	G	248	T	C				299	T	C
															238	A	G	248	T	C				299	T	C
															238	A	G	248	T	C				299	T	C
									210	T	C				238	A	G				283	T	A	299	T	C
136	G	A																																		354	A	G
203	A	G
																											307	C	T
																											307	C	T
																																																384	T
																																							360	C	T
						159	A	C
[truncated: 21 more columns]
