# Supplementary material for: Evolution of host-microbe cell adherence by receptor domain shuffling
Source: eLife. 2022 Jan 25;11:e73330. doi: 10.7554/eLife.73330 (PMC8860441; doi:10.7554/eLife.73330)
Supplement: Figure 6—figure supplement 4—source data 1. [file elife-73330-fig6-figsupp4-data1.zip › Figure 6 - figure supplement 4 - source data 1/original_data/Haplotypes-Homo_sapiens_Transcript_Haplotypes_ENST00000221992.csv]

CDS haplotype	Flags	Frequency (count)	AFR	AMR	EAS	EUR	SAS	GGVP:ALL
238A>G,248T>C,299T>C,1779G>A		0.0258 (155)	0.0567 (75)	0.0115 (8)	0 (0)	0 (0)	0 (0)	0.0713 (72)
1800C>G		0.000166 (1)	0 (0)	0.00144 (1)	0 (0)	0 (0)	0 (0)	0 (0)
2003T>C		0.000332 (2)	0.00151 (2)	0 (0)	0 (0)	0 (0)	0 (0)	0 (0)
238A>G,248T>C,299T>C		0.00914 (55)	0.0333 (44)	0 (0)	0 (0)	0 (0)	0 (0)	0.0109 (11)
210T>C,238A>G,248T>C,334A>G,338T>C,1019C>A,1990C>A		0.0507 (305)	0.138 (183)	0.013 (9)	0 (0)	0.000994 (1)	0 (0)	0.111 (112)
1741C>T		0.000332 (2)	0.00151 (2)	0 (0)	0 (0)	0 (0)	0 (0)	0 (0)
710C>T,1192G>A		0.000166 (1)	0 (0)	0 (0)	0.000992 (1)	0 (0)	0 (0)	0 (0)
210T>C,238A>G,248T>C,334A>G,338T>C,1869G>A		0.00598 (36)	0.0136 (18)	0 (0)	0 (0)	0.000994 (1)	0 (0)	0.0168 (17)
1019C>A,1990C>A		0.00299 (18)	0.00832 (11)	0 (0)	0 (0)	0 (0)	0 (0)	0.00693 (7)
944C>T,956A>C		0.000166 (1)	0.000756 (1)	0 (0)	0 (0)	0 (0)	0 (0)	0 (0)
1192G>A,1794T>C		0.00598 (36)	0.000756 (1)	0.00432 (3)	0 (0)	0.0308 (31)	0.00102 (1)	0 (0)
210T>C,238A>G,248T>C,334A>G,338T>C,370G>A,1869G>A		0.000166 (1)	0.000756 (1)	0 (0)	0 (0)	0 (0)	0 (0)	0 (0)
210T>C,238A>G,248T>C,334A>G,338T>C,1192G>A		0.000166 (1)	0 (0)	0 (0)	0 (0)	0.000994 (1)	0 (0)	0 (0)
847G>C		0.000166 (1)	0 (0)	0 (0)	0 (0)	0.000994 (1)	0 (0)	0 (0)
1119T>A		0.000166 (1)	0 (0)	0 (0)	0 (0)	0.000994 (1)	0 (0)	0 (0)
519C>T,902C>T		0.000166 (1)	0 (0)	0.00144 (1)	0 (0)	0 (0)	0 (0)	0 (0)
1838T>C,1840T>C,1990C>A		0.000166 (1)	0.000756 (1)	0 (0)	0 (0)	0 (0)	0 (0)	0 (0)
REF		0.562 (3384)	0.417 (551)	0.565 (392)	0.736 (742)	0.471 (474)	0.838 (820)	0.401 (405)
307C>T,557C>A,1838T>C,1840T>C		0.000166 (1)	0 (0)	0.00144 (1)	0 (0)	0 (0)	0 (0)	0 (0)
657C>T		0.000166 (1)	0 (0)	0 (0)	0.000992 (1)	0 (0)	0 (0)	0 (0)
210T>C,238A>G,248T>C,334A>G,338T>C,1019C>A...		0.00249 (15)	0.0106 (14)	0.00144 (1)	0 (0)	0 (0)	0 (0)	0 (0)
1601G>A		0.000166 (1)	0.000756 (1)	0 (0)	0 (0)	0 (0)	0 (0)	0 (0)
1550A>T		0.000166 (1)	0 (0)	0 (0)	0 (0)	0.000994 (1)	0 (0)	0 (0)
14C>T		0.000166 (1)	0 (0)	0 (0)	0.000992 (1)	0 (0)	0 (0)	0 (0)
210T>C,238A>G,248T>C,334A>G,338T>C,2032G>A		0.000166 (1)	0 (0)	0 (0)	0 (0)	0.000994 (1)	0 (0)	0 (0)
794C>T		0.000166 (1)	0 (0)	0 (0)	0 (0)	0.000994 (1)	0 (0)	0 (0)
468C>T,1838T>C,1840T>C		0.000166 (1)	0 (0)	0 (0)	0.000992 (1)	0 (0)	0 (0)	0 (0)
210T>C,238A>G,248T>C,334A>G,338T>C,1192G>A,1794T>C		0.000166 (1)	0 (0)	0 (0)	0 (0)	0.000994 (1)	0 (0)	0 (0)
136G>A,354A>G		0.0189 (114)	0.0053 (7)	0.0648 (45)	0 (0)	0.0209 (21)	0.0327 (32)	0.00891 (9)
210T>C,230G>A,238A>G,248T>C,299T>C		0.000166 (1)	0.000756 (1)	0 (0)	0 (0)	0 (0)	0 (0)	0 (0)
620G>A		0.000166 (1)	0 (0)	0 (0)	0 (0)	0 (0)	0.00102 (1)	0 (0)
1079A>G		0.000166 (1)	0 (0)	0 (0)	0 (0)	0 (0)	0.00102 (1)	0 (0)
136G>A,354A>G,1696G>C		0.000166 (1)	0 (0)	0 (0)	0 (0)	0 (0)	0.00102 (1)	0 (0)
519C>T,1003G>A		0.000499 (3)	0.00227 (3)	0 (0)	0 (0)	0 (0)	0 (0)	0 (0)
415C>T		0.0015 (9)	0.000756 (1)	0 (0)	0.00694 (7)	0 (0)	0.00102 (1)	0 (0)
210T>C,238A>G,248T>C,334A>G,338T>C,1613G>A		0.000166 (1)	0.000756 (1)	0 (0)	0 (0)	0 (0)	0 (0)	0 (0)
1450A>G		0.00299 (18)	0 (0)	0 (0)	0 (0)	0 (0)	0.0184 (18)	0 (0)
153G>T,159A>C,210T>C,238A>G,248T>C,334A>G,338T>C...		0.000499 (3)	0 (0)	0 (0)	0 (0)	0 (0)	0 (0)	0.00297 (3)
210T>C,238A>G,248T>C,334A>G,338T>C,1019C>A...		0.000499 (3)	0.00227 (3)	0 (0)	0 (0)	0 (0)	0 (0)	0 (0)
1802C>T		0.000499 (3)	0.000756 (1)	0 (0)	0 (0)	0 (0)	0 (0)	0.00198 (2)
1192G>A		0.0749 (451)	0 (0)	0.0951 (66)	0.162 (163)	0.157 (158)	0.0593 (58)	0.00594 (6)
648A>T,1003G>A		0.00199 (12)	0.00378 (5)	0 (0)	0 (0)	0 (0)	0 (0)	0.00693 (7)
1951G>A		0.000166 (1)	0 (0)	0 (0)	0 (0)	0 (0)	0 (0)	0.00099 (1)
1016A>T		0.000166 (1)	0.000756 (1)	0 (0)	0 (0)	0 (0)	0 (0)	0 (0)
1869G>A		0.000166 (1)	0 (0)	0 (0)	0 (0)	0 (0)	0 (0)	0.00099 (1)
210T>C,238A>G,248T>C,334A>G,338T>C,843C>A,1838T>C,...		0.000166 (1)	0 (0)	0.00144 (1)	0 (0)	0 (0)	0 (0)	0 (0)
210T>C,238A>G,299T>C		0.000332 (2)	0.00151 (2)	0 (0)	0 (0)	0 (0)	0 (0)	0 (0)
410A>C		0.00233 (14)	0 (0)	0 (0)	0.0129 (13)	0 (0)	0.00102 (1)	0 (0)
1192G>A,1838T>C,1840T>C		0.00482 (29)	0 (0)	0.013 (9)	0.00794 (8)	0.0119 (12)	0 (0)	0 (0)
210T>C,238A>G,248T>C,334A>G,338T>C,1223T>C...		0.000166 (1)	0 (0)	0.00144 (1)	0 (0)	0 (0)	0 (0)	0 (0)
1367A>G,1605G>A		0.000166 (1)	0 (0)	0 (0)	0 (0)	0 (0)	0.00102 (1)	0 (0)
2032G>A		0.00648 (39)	0 (0)	0.0115 (8)	0 (0)	0.0298 (30)	0.00102 (1)	0 (0)
1762G>A		0.0151 (91)	0.0204 (27)	0.00432 (3)	0 (0)	0 (0)	0 (0)	0.0604 (61)
410A>C,1838T>C,1840T>C		0.000332 (2)	0 (0)	0 (0)	0.00198 (2)	0 (0)	0 (0)	0 (0)
210T>C,238A>G,248T>C,334A>G,338T>C,1019C>A		0.00166 (10)	0.00454 (6)	0 (0)	0 (0)	0 (0)	0 (0)	0.00396 (4)
210T>C,238A>G,248T>C,334A>G,338T>C,1762G>A		0.000332 (2)	0.000756 (1)	0 (0)	0 (0)	0 (0)	0 (0)	0.00099 (1)
468C>T,1826C>T,1838T>C,1840T>C		0.000166 (1)	0 (0)	0 (0)	0.000992 (1)	0 (0)	0 (0)	0 (0)
977T>C		0.000166 (1)	0 (0)	0 (0)	0 (0)	0 (0)	0.00102 (1)	0 (0)
766A>T,1838T>C,1840T>C		0.000166 (1)	0 (0)	0 (0)	0 (0)	0.000994 (1)	0 (0)	0 (0)
210T>C,238A>G,248T>C,334A>G,338T>C,1019C>A,1741C>T		0.000665 (4)	0 (0)	0 (0)	0 (0)	0 (0)	0 (0)	0.00396 (4)
238A>G,248T>C,299T>C,673C>A		0.000332 (2)	0.00151 (2)	0 (0)	0 (0)	0 (0)	0 (0)	0 (0)
210T>C,238A>G,248T>C,299T>C,334A>G,338T>C,1869G>A		0.000166 (1)	0.000756 (1)	0 (0)	0 (0)	0 (0)	0 (0)	0 (0)
153G>T,210T>C,238A>G,248T>C,283T>A,299T>C		0.000166 (1)	0 (0)	0 (0)	0 (0)	0 (0)	0 (0)	0.00099 (1)
210T>C,238A>G,248T>C,283T>A,299T>C		0.00299 (18)	0 (0)	0 (0)	0 (0)	0 (0)	0 (0)	0.0178 (18)
723C>G		0.000499 (3)	0 (0)	0 (0)	0 (0)	0.00199 (2)	0.00102 (1)	0 (0)
238A>G,248T>C,299T>C,1851G>A		0.000166 (1)	0.000756 (1)	0 (0)	0 (0)	0 (0)	0 (0)	0 (0)
210T>C,238A>G,299T>C,1262C>T		0.000499 (3)	0.00227 (3)	0 (0)	0 (0)	0 (0)	0 (0)	0 (0)
1542G>A		0.000166 (1)	0 (0)	0.00144 (1)	0 (0)	0 (0)	0 (0)	0 (0)
210T>C,238A>G,248T>C,334A>G,338T>C,1838T>C,1840T>C		0.00499 (30)	0.00227 (3)	0.00865 (6)	0 (0)	0.0209 (21)	0 (0)	0 (0)
153G>T,159A>C,210T>C,238A>G,248T>C,334A>G,338T>C...		0.0146 (88)	0.0265 (35)	0.00144 (1)	0 (0)	0 (0)	0 (0)	0.0515 (52)
210T>G		0.000332 (2)	0 (0)	0.00288 (2)	0 (0)	0 (0)	0 (0)	0 (0)
1950C>T		0.000166 (1)	0 (0)	0 (0)	0 (0)	0 (0)	0.00102 (1)	0 (0)
159A>C		0.000166 (1)	0 (0)	0 (0)	0.000992 (1)	0 (0)	0 (0)	0 (0)
153G>T,159A>C,210T>C,238A>G,248T>C,334A>G,338T>C...		0.000831 (5)	0.00378 (5)	0 (0)	0 (0)	0 (0)	0 (0)	0 (0)
1213G>A		0.000166 (1)	0.000756 (1)	0 (0)	0 (0)	0 (0)	0 (0)	0 (0)
384T>C		0.000166 (1)	0 (0)	0 (0)	0 (0)	0.000994 (1)	0 (0)	0 (0)
210T>C,238A>G,248T>C,334A>G,338T>C,1926C>T		0.000332 (2)	0.00151 (2)	0 (0)	0 (0)	0 (0)	0 (0)	0 (0)
210T>C,238A>G,248T>C,334A>G,338T>C,1937C>T		0.000166 (1)	0 (0)	0 (0)	0 (0)	0 (0)	0.00102 (1)	0 (0)
210T>C,238A>G,248T>C,299T>C		0.00532 (32)	0.0212 (28)	0.00576 (4)	0 (0)	0 (0)	0 (0)	0 (0)
360C>T,1838T>C,1840T>C		0.000166 (1)	0.000756 (1)	0 (0)	0 (0)	0 (0)	0 (0)	0 (0)
1139T>C		0.000166 (1)	0.000756 (1)	0 (0)	0 (0)	0 (0)	0 (0)	0 (0)
1003G>A		0.0297 (179)	0.0605 (80)	0.0072 (5)	0 (0)	0.000994 (1)	0 (0)	0.0921 (93)
89C>T		0.000166 (1)	0 (0)	0 (0)	0 (0)	0 (0)	0 (0)	0.00099 (1)
2068G>A		0.000166 (1)	0 (0)	0.00144 (1)	0 (0)	0 (0)	0 (0)	0 (0)
210T>C,238A>G,283T>A,299T>C,1262C>T		0.000166 (1)	0 (0)	0 (0)	0 (0)	0 (0)	0 (0)	0.00099 (1)
592A>C		0.000166 (1)	0 (0)	0 (0)	0 (0)	0.000994 (1)	0 (0)	0 (0)
238A>G,248T>C,299T>C,1256C>T		0.000332 (2)	0 (0)	0 (0)	0 (0)	0 (0)	0 (0)	0.00198 (2)
468C>T		0.00249 (15)	0 (0)	0.00144 (1)	0.0139 (14)	0 (0)	0 (0)	0 (0)
210T>C,238A>G,248T>C,334A>G,338T>C,1019C>A,1199G>T		0.000166 (1)	0.000756 (1)	0 (0)	0 (0)	0 (0)	0 (0)	0 (0)
1838T>C,1840T>C,2032G>A		0.000499 (3)	0 (0)	0.00144 (1)	0 (0)	0.00199 (2)	0 (0)	0 (0)
766A>T		0.000332 (2)	0 (0)	0 (0)	0 (0)	0.00199 (2)	0 (0)	0 (0)
51G>A,1192G>A		0.000332 (2)	0 (0)	0 (0)	0.00198 (2)	0 (0)	0 (0)	0 (0)
210T>C,238A>G,248T>C,334A>G,338T>C		0.0638 (384)	0.062 (82)	0.0576 (40)	0 (0)	0.169 (170)	0.0215 (21)	0.0703 (71)
781G>A		0.000166 (1)	0.000756 (1)	0 (0)	0 (0)	0 (0)	0 (0)	0 (0)
203A>G		0.000166 (1)	0 (0)	0 (0)	0.000992 (1)	0 (0)	0 (0)	0 (0)
1990C>A		0.00648 (39)	0.0144 (19)	0.00144 (1)	0 (0)	0 (0)	0 (0)	0.0188 (19)
1548G>A,1838T>C,1840T>C		0.000166 (1)	0 (0)	0 (0)	0.000992 (1)	0 (0)	0 (0)	0 (0)
452G>A		0.000166 (1)	0 (0)	0 (0)	0 (0)	0 (0)	0.00102 (1)	0 (0)
1605G>A		0.000665 (4)	0 (0)	0 (0)	0 (0)	0 (0)	0.00409 (4)	0 (0)
136G>A,354A>G,1838T>C,1840T>C		0.000997 (6)	0 (0)	0.00576 (4)	0 (0)	0.00199 (2)	0 (0)	0 (0)
369C>A		0.0015 (9)	0 (0)	0 (0)	0 (0)	0 (0)	0.0092 (9)	0 (0)
210T>C,238A>G,248T>C,334A>G,338T>C,1003G>A		0.000665 (4)	0.00227 (3)	0 (0)	0 (0)	0 (0)	0 (0)	0.00099 (1)
238A>G,248T>C,299T>C,673C>A,1838T>C,1840T>C		0.000166 (1)	0.000756 (1)	0 (0)	0 (0)	0 (0)	0 (0)	0 (0)
360C>T		0.000332 (2)	0.00151 (2)	0 (0)	0 (0)	0 (0)	0 (0)	0 (0)
153G>T,159A>C,210TG>CA,238A>G,248T>C,334A>G...		0.000499 (3)	0.00227 (3)	0 (0)	0 (0)	0 (0)	0 (0)	0 (0)
210T>C,238A>G,248T>C,334A>G,338T>C,1880G>A		0.000166 (1)	0 (0)	0 (0)	0 (0)	0.000994 (1)	0 (0)	0 (0)
634A>C		0.000166 (1)	0 (0)	0 (0)	0 (0)	0 (0)	0.00102 (1)	0 (0)
307C>T,557C>A,1091C>T		0.000166 (1)	0 (0)	0 (0)	0 (0)	0 (0)	0 (0)	0.00099 (1)
210T>C,238A>G,248T>C,334A>G,338T>C,1019C>A,1779G>A		0.000332 (2)	0.000756 (1)	0 (0)	0 (0)	0 (0)	0 (0)	0.00099 (1)
1762G>A,1835A>C		0.000166 (1)	0 (0)	0 (0)	0 (0)	0 (0)	0 (0)	0.00099 (1)
1838T>C,1840T>C		0.0387 (233)	0.031 (41)	0.107 (74)	0.0486 (49)	0.0666 (67)	0.00204 (2)	0 (0)
307C>T,557C>A		0.00482 (29)	0.00908 (12)	0 (0)	0 (0)	0 (0)	0 (0)	0.0168 (17)
210T>C,238A>G,248T>C,334A>G,338T>C,656A>G,1019C>A,...		0.000665 (4)	0.00303 (4)	0 (0)	0 (0)	0 (0)	0 (0)	0 (0)
1523A>G,1838T>C,1840T>C		0.000166 (1)	0.000756 (1)	0 (0)	0 (0)	0 (0)	0 (0)	0 (0)
384T>C,1838T>C,1840T>C		0.000332 (2)	0 (0)	0.00288 (2)	0 (0)	0 (0)	0 (0)	0 (0)
307C>T		0.00382 (23)	0.0129 (17)	0 (0)	0 (0)	0 (0)	0 (0)	0.00594 (6)
210T>C,238A>G,248T>C,334A>G,338T>C,1838T>C...		0.000665 (4)	0.00227 (3)	0.00144 (1)	0 (0)	0 (0)	0 (0)	0 (0)
238A>G,248T>C,299T>C,798T>C,1779G>A		0.000332 (2)	0 (0)	0 (0)	0 (0)	0 (0)	0 (0)	0.00198 (2)
307C>T,1838T>C,1840T>C		0.000831 (5)	0.00303 (4)	0.00144 (1)	0 (0)	0 (0)	0 (0)	0 (0)
